# Supplementary material for: Computational modelling predicts substantial carbon assimilation gains for C3 plants with a single-celled C4 biochemical pump
Source: PLoS Comput Biol. 2019 Sep 30;15(9):e1007373. doi: 10.1371/journal.pcbi.1007373 (PMC6786660; doi:10.1371/journal.pcbi.1007373)
Supplement: S1 Source — Contains the model implementation in C++ code and a meshing algorithm in Python. (ZIP) [file pcbi.1007373.s003.zip]

Archive with 40 entries (36 files):
- source_code/
- source_code/Cplusplus code (Dune 2.4)/
- source_code/Cplusplus code (Dune 2.4)/CMakeLists.txt
- source_code/Cplusplus code (Dune 2.4)/Makefile.am
- source_code/Cplusplus code (Dune 2.4)/Q2.hh
- source_code/Cplusplus code (Dune 2.4)/Q2_auxillaries.hh
- source_code/Cplusplus code (Dune 2.4)/compile_flags.opts
- source_code/Cplusplus code (Dune 2.4)/error_lop.hh
- source_code/Cplusplus code (Dune 2.4)/functionconvert.hh
- source_code/Cplusplus code (Dune 2.4)/globals_as_class.hh
- source_code/Cplusplus code (Dune 2.4)/gridrefine.hh
- source_code/Cplusplus code (Dune 2.4)/main.cc
- source_code/Cplusplus code (Dune 2.4)/multigrid_adaptor.hh
- source_code/Cplusplus code (Dune 2.4)/newton_babysitter.hh
- source_code/Cplusplus code (Dune 2.4)/operator.hh
- source_code/Cplusplus code (Dune 2.4)/results_io.hh
- source_code/Cplusplus code (Dune 2.4)/runtypes.hh
- source_code/Cplusplus code (Dune 2.4)/starting_conc.hh
- source_code/Cplusplus code (Dune 2.4)/unitcube.hh
- source_code/Cplusplus code (Dune 2.4)/unitcube_alugrid.hh
- source_code/Cplusplus code (Dune 2.7)/
- source_code/Cplusplus code (Dune 2.7)/CMakeLists.txt
- source_code/Cplusplus code (Dune 2.7)/Makefile.am
- source_code/Cplusplus code (Dune 2.7)/Q2.hh
- source_code/Cplusplus code (Dune 2.7)/Q2_auxillaries.hh
- source_code/Cplusplus code (Dune 2.7)/functionconvert.hh
- source_code/Cplusplus code (Dune 2.7)/globals.hh
- source_code/Cplusplus code (Dune 2.7)/main.cc
- source_code/Cplusplus code (Dune 2.7)/newton_babysitter.hh
- source_code/Cplusplus code (Dune 2.7)/operator.hh
- source_code/Cplusplus code (Dune 2.7)/results_io.hh
- source_code/Cplusplus code (Dune 2.7)/runtypes.hh
- source_code/Cplusplus code (Dune 2.7)/starting_conc.hh
- source_code/json parameter keywords.txt
- source_code/parameters_for_sigmaP_vs_cP_scan.json
- source_code/python scripts/
- source_code/python scripts/batch_dgf.py
- source_code/python scripts/makedgf.py
- source_code/python scripts/multirun.py
- source_code/readme.txt
