# Supplementary material for: Computational modelling predicts substantial carbon assimilation gains for C3 plants with a single-celled C4 biochemical pump
Source: PLoS Comput Biol. 2019 Sep 30;15(9):e1007373. doi: 10.1371/journal.pcbi.1007373 (PMC6786660; doi:10.1371/journal.pcbi.1007373)
Supplement: S1 Source — Contains the model implementation in C++ code and a meshing algorithm in Python. (ZIP) [file pcbi.1007373.s003.zip › source_code/Cplusplus code (Dune 2.4)/CMakeLists.txt]

add_executable("biClego" main.cc)
target_link_dune_default_libraries("biClego")

set(Boost_USE_STATIC_LIBS        ON) # only find static libs
set(Boost_USE_MULTITHREADED      ON)
set(Boost_USE_STATIC_RUNTIME    OFF)
find_package(Boost 1.36.0 COMPONENTS date_time filesystem system)
if(Boost_FOUND)
  include_directories(${Boost_INCLUDE_DIRS})
  target_link_libraries("biClego" ${Boost_LIBRARIES})
endif()
