# Supplementary material for: Computational modelling predicts substantial carbon assimilation gains for C3 plants with a single-celled C4 biochemical pump
Source: PLoS Comput Biol. 2019 Sep 30;15(9):e1007373. doi: 10.1371/journal.pcbi.1007373 (PMC6786660; doi:10.1371/journal.pcbi.1007373)
Supplement: S1 Source — Contains the model implementation in C++ code and a meshing algorithm in Python. (ZIP) [file pcbi.1007373.s003.zip › source_code/Cplusplus code (Dune 2.4)/Makefile.am]

SUBDIRS =

noinst_PROGRAMS = biClego

biClego_SOURCES = main.cc

biClego_CPPFLAGS = $(AM_CPPFLAGS) \
	$(DUNEMPICPPFLAGS) \
	$(UG_CPPFLAGS) \
	$(ALBERTA_CPPFLAGS) \
	$(ALUGRID_CPPFLAGS)
# The libraries have to be given in reverse order (most basic libraries
# last).  Also, due to some misunderstanding, a lot of libraries include the
# -L option in LDFLAGS instead of LIBS -- so we have to include the LDFLAGS
# here as well.
biClego_LDADD = \
	$(DUNE_LDFLAGS) $(DUNE_LIBS) \
	$(ALUGRID_LDFLAGS) $(ALUGRID_LIBS) \
	$(ALBERTA_LDFLAGS) $(ALBERTA_LIBS) \
	$(UG_LDFLAGS) $(UG_LIBS) \
	$(DUNEMPILIBS)	\
	$(LDADD)
biClego_LDFLAGS = $(AM_LDFLAGS) \
	$(DUNEMPILDFLAGS) \
	$(UG_LDFLAGS) \
	$(ALBERTA_LDFLAGS) \
	$(ALUGRID_LDFLAGS) \
	$(DUNE_LDFLAGS)

# don't follow the full GNU-standard
# we need automake 1.9
AUTOMAKE_OPTIONS = foreign 1.9

# pass most important options when "make distcheck" is used
DISTCHECK_CONFIGURE_FLAGS = --with-dune-common=$(DUNE_COMMON_ROOT) --with-dune-geometry=$(DUNE_GEOMETRY_ROOT) --with-dune-grid=$(DUNE_GRID_ROOT) --with-dune-istl=$(DUNE_ISTL_ROOT) --with-dune-localfunctions=$(DUNE_LOCALFUNCTIONS_ROOT) --with-dune-typetree=$(DUNE_TYPETREE_ROOT) --with-dune-grid-glue=$(DUNE_GRID_GLUE_ROOT) --with-dune-pdelab=$(DUNE_PDELAB_ROOT)  CXX="$(CXX)" CC="$(CC)"

EXTRA_DIST = CMakeLists.txt

include $(top_srcdir)/am/global-rules
