# Supplementary material for: Computational modelling predicts substantial carbon assimilation gains for C3 plants with a single-celled C4 biochemical pump
Source: PLoS Comput Biol. 2019 Sep 30;15(9):e1007373. doi: 10.1371/journal.pcbi.1007373 (PMC6786660; doi:10.1371/journal.pcbi.1007373)
Supplement: S1 Source — Contains the model implementation in C++ code and a meshing algorithm in Python. (ZIP) [file pcbi.1007373.s003.zip › source_code/Cplusplus code (Dune 2.4)/Q2_auxillaries.hh]

#include "multigrid_adaptor.hh"

//********************************************************************************
// This file contains various auxillary functions used by the example02_Q1 class
//********************************************************************************

template<class GOP> 
typename GOP::Traits::RangeField get_current(const GOP& go, const typename GOP::Traits::Domain & u)
{
  typedef typename GOP::Traits::RangeField Real;
  typedef typename GOP::Traits::Domain U_VECTOR;
  typedef typename GOP::Traits::Range V_VECTOR;
  typedef typename GOP::Traits::TestGridFunctionSpace GFSV;
  const GFSV& gfsv=go.testGridFunctionSpace();
  
  V_VECTOR cvector(gfsv,0.0);
  
  globrelease::integration_auxillary=0;
  
  go.residual(u,cvector);
  Real current(0);
  typedef typename V_VECTOR :: iterator V_iterator;
  for ( V_iterator i = cvector.begin(); i != cvector.end(); ++ i ) current+=*i; 
  current*=2*mathcon::pi;
  
  globrelease::integration_auxillary*=2*mathcon::pi;
  return current;
}

bool ShouldPrintCons(const globali& globs, int iter, bool convergence_reached)
{
  bool should(false);
  should=convergence_reached && (globs.prolaxity!=globenums::output_level::logs);
  should=should || (globs.prolaxity==globenums::output_level::steps);
  should=should || (globs.prolaxity==globenums::output_level::everyNiter && (iter/globs.NitersToPrint)*globs.NitersToPrint==iter);
  return should;
}


double ConvergenceRating(double veryoldval,double oldval,double newval)
{
  
  double rating;

  if ((veryoldval>0) && (oldval>0) && (newval>0))
  {
    double maxlog(std::fabs(std::log(veryoldval/oldval)));
    maxlog=std::max(std::fabs(std::log(veryoldval/newval)),maxlog);
    maxlog=std::max(std::fabs(std::log(oldval/newval)),maxlog);
    rating=std::min(std::exp(maxlog)-1.0,1.0);
  }
  else
  {
    rating=1;
  }
  
  return rating;
}


bool is_passing_convergence(double veryoldval,double oldval,double newval,double threshold)
{
  if ((veryoldval>0) && (oldval>0) && (newval>0))
  {
    double logthr(std::log(1.0+threshold));
    if (std::fabs(std::log(veryoldval/oldval))<logthr)
    {
      if (std::fabs(std::log(veryoldval/newval))<logthr)
      {
        if (std::fabs(std::log(oldval/newval))<=std::fabs(std::log(veryoldval/oldval)))
        {
          return true;
        }
        else return false;
      }
      else return false;
    }
    else return false;
  }
  else return false;
}

bool lightcap_reached_limit(const globali& globs)
{
  return (not (globs.light_cap==globenums::lightcap::none) and (globrelease::rho_R/globs.rho_R<globs.lightcap_zeroconc_thr));
}


//DynamicGridAdaptation<Grid,GV,ESTGO,GFS,GFS0,P0GFS,teedev,Real>(globs, grid, gv, estgo, gfs, u, gfs0, p0gfs, printout, iter);

void CalculateDerivedQuants(const globali& globs)
{
    globrelease::co2leak=std::max((globrelease::c4current-globrelease::rubccurrent)/globrelease::c4current,0.0);
    globrelease::photoncost=globs.photon_cost(globrelease::rubccurrent,globrelease::rubocurrent,globrelease::c4current);
}


//template<typename UVECTOR, class P0GFS, class GOSCALINT, typename Real>
//void UpdateSources(const globali& globs, const UVECTOR& u, const P0GFS& p0gfs, const GOSCALINT& goc4, const GOSCALINT& gorubc, const GOSCALINT& gorubo)
template<class GOSCALINT>
void UpdateSources(const globali& globs, const typename GOSCALINT::Traits::Domain& u,
                   const GOSCALINT& goc4, const GOSCALINT& gorubc, const GOSCALINT& gorubo)
{
    
    double target_psi_c4, target_psi_mito, target_psi_hill;
    
    typedef typename  GOSCALINT::Traits::RangeField Real;
  
    globrelease::c4current=get_current<GOSCALINT>(goc4,u);
    globrelease::rubccurrent=get_current<GOSCALINT>(gorubc,u);
    globrelease::rubocurrent=get_current<GOSCALINT>(gorubo,u);
    
    target_psi_c4=(globrelease::c4current>0) ? globrelease::c4current/globs.V_nadme : 0;
    target_psi_mito=(globrelease::rubocurrent>0) ? 0.5*globrelease::rubocurrent/globs.V_mito : 0;
    target_psi_hill=(globrelease::rubccurrent+globrelease::rubocurrent>0) ? (globrelease::rubccurrent+globrelease::rubocurrent)/globs.V_cp : 0;
    
    if (globs.sources_relaxation<0)
    {
      globrelease::psi_c4=target_psi_c4;
      globrelease::psi_mito=target_psi_mito;
      globrelease::psi_hill=target_psi_hill;
    }
    else
    {
      globrelease::psi_c4 = ((globrelease::psi_c4<1E-2*target_psi_c4) or (target_psi_c4==0)) ?
        target_psi_c4 : globrelease::psi_c4 * std::exp(globs.sources_relaxation * std::log(target_psi_c4/globrelease::psi_c4));
      globrelease::psi_mito = ((globrelease::psi_mito<1E-2*target_psi_mito) or (target_psi_mito==0)) ?
        target_psi_mito : globrelease::psi_mito * std::exp(globs.sources_relaxation * std::log(target_psi_mito/globrelease::psi_mito));
      globrelease::psi_hill = ((globrelease::psi_hill<1E-2*target_psi_hill) or (target_psi_hill==0)) ?
        target_psi_hill : globrelease::psi_hill * std::exp(globs.sources_relaxation * std::log(target_psi_hill/globrelease::psi_hill)); 
    }
    
    if (globs.light_cap==globenums::lightcap::none)
    {
      globrelease::rho_R=globs.rho_R;
      globrelease::rho_P=globs.rho_P;
      globrelease::lightcap_conc_scale=1;
      globrelease::light_consumption_fraction=globs.photon_current(globrelease::rubccurrent,globrelease::rubocurrent,globrelease::c4current)/globs.PAPF_current_cap;
    }
    else if (globs.light_cap==globenums::lightcap::rubisco)
    {
      double photon_current=globs.photon_current(globrelease::rubccurrent,globrelease::rubocurrent,globrelease::c4current);
      double target_rho_R = (photon_current>0) ? std::min(globs.rho_R,globrelease::rho_R*globs.PAPF_current_cap/photon_current) : globs.rho_R;
      
      if (globs.sources_relaxation<0)
      {
        globrelease::rho_R=target_rho_R;
      }
      else
      {
        globrelease::rho_R=(globrelease::rho_R<1E-2*target_rho_R) ? 
          target_rho_R : globrelease::rho_R * std::exp(globs.sources_relaxation * std::log(target_rho_R/globrelease::rho_R));
      }
      
      globrelease::rho_P=globs.rho_P;
      globrelease::lightcap_conc_scale=globrelease::rho_R/globs.rho_R;
      globrelease::light_consumption_fraction=photon_current/globs.PAPF_current_cap;
    }
    else if (globs.light_cap==globenums::lightcap::rubisco_and_PEPC)
    {
      double photon_current=globs.photon_current(globrelease::rubccurrent,globrelease::rubocurrent,globrelease::c4current);
      double target_rho_R = (photon_current>0) ? std::min(globs.rho_R,globrelease::rho_R*globs.PAPF_current_cap/photon_current) : globs.rho_R;
      double target_rho_P = (photon_current>0) ? std::min(globs.rho_P,globrelease::rho_P*globs.PAPF_current_cap/photon_current) : globs.rho_P;
      
      if (globs.sources_relaxation<0)
      {
        globrelease::rho_R=target_rho_R;
        globrelease::rho_P=target_rho_P;
      }
      else
      {
        globrelease::rho_R=(globrelease::rho_R<1E-2*target_rho_R) ? 
          target_rho_R : globrelease::rho_R * std::exp(globs.sources_relaxation * std::log(target_rho_R/globrelease::rho_R));
        globrelease::rho_P=(globrelease::rho_P<1E-2*target_rho_P) ? 
          target_rho_P : globrelease::rho_P * std::exp(globs.sources_relaxation * std::log(target_rho_P/globrelease::rho_P));
      }
      
      globrelease::lightcap_conc_scale=globrelease::rho_R/globs.rho_R;
      globrelease::light_consumption_fraction=photon_current/globs.PAPF_current_cap;
    }
}

template<class GOVOLINT>
void CheckSources(const globali& globs, const typename GOVOLINT::Traits::Domain& u,
                   const GOVOLINT& gonadme, const GOVOLINT& gomito, const GOVOLINT& gohill)
{
    typedef typename  GOVOLINT::Traits::RangeField Real;
  
    globrelease::nadmecurrent=get_current<GOVOLINT>(gonadme,u);
    globrelease::mitocurrent=get_current<GOVOLINT>(gomito,u);
    globrelease::hillcurrent=get_current<GOVOLINT>(gohill,u);
}


template<class GFS, typename Real>
void InitialiseConcentrations(const globali& globs, const GFS& gfs, typename Dune::PDELab::Backend::Vector<GFS,Real>& u)
{    
    typedef typename GFS::Traits::GridView GV;
    const GV& gv=gfs.gridView();
    
    INIT_CONC<GV,Real> startingC(gv,globs,"C");
    INIT_CONC<GV,Real> startingO(gv,globs,"O");
    INIT_CONC<GV,Real> startingbiC(gv,globs,"biC");

    typedef Dune::PDELab::CompositeGridFunction<INIT_CONC<GV,Real>,INIT_CONC<GV,Real>,INIT_CONC<GV,Real>> UInitialType;
    UInitialType uinitial(startingC,startingO,startingbiC);
    Dune::PDELab::interpolate(uinitial,gfs,u);
}


template<class ERRGOP, typename outstream>
bool DynamicGridAdaptation (const globali& globs, 
                            typename ERRGOP::Traits::TrialGridFunctionSpace::Traits::GridView::Traits::Grid& grid, 
                            const ERRGOP& estgo, 
                            typename ERRGOP::Traits::TrialGridFunctionSpace& gfs, 
                            typename ERRGOP::Traits::Domain& u, 
                            typename ERRGOP::Traits::TrialGridFunctionSpace::template Child<0>::Type & gfs0,
                            typename ERRGOP::Traits::TestGridFunctionSpace& p0gfs, 
                            outstream& printout,
                            int Nadapt,
                            int iter) 
{
  typedef typename ERRGOP::Traits::TrialGridFunctionSpace GFS;
  typedef typename GFS::template Child<0>::Type GFS0; 
  typedef typename ERRGOP::Traits::TestGridFunctionSpace P0GFS;
  typedef typename ERRGOP::Traits::RangeField Real;
  
  typedef typename GFS::Traits::GridView GV;
  const GV& gv=gfs.gridView();

  typedef Dune::PDELab::Backend::Vector<GFS0,Real> U0VECTOR;
  typedef Dune::PDELab::Backend::Vector<GFS,Real> UVECTOR;
  typedef Dune::PDELab::Backend::Vector<P0GFS,Real> ERRVEC;
  typedef typename GV::Traits::Grid Grid;


  printout<<"Getting the residuals..."<<std::endl;
  ERRVEC eta(p0gfs,0.0);
  estgo.residual(u,eta);
  printout<<"Residuals obtained..."<<std::endl;
  
  int gridsize=gv.size(0);
  
  double desiredlog=std::log(globs.grid_err_thr);
  //double desiredlog=std::log(globs.flux_con_thr*std::sqrt(gridsize));

  typedef typename ERRVEC :: iterator etarator;
  
  double avlog(0), avsqlog(0);
  int Nindex(0);
  
  for ( etarator i = eta.begin(); i != eta.end(); ++ i )
  {
    Nindex+=1;
    
    if (Nindex!=2*(Nindex/2))
    {
      double corrected_i=std::log(std::max(*i,std::pow(globs.grid_err_thr,2)));
      avlog+=corrected_i;
      avsqlog+=std::pow(corrected_i,2);
    }
  }
  
  
  avlog=avlog/gridsize;
  avsqlog=avsqlog/gridsize;
  double sigmalog=std::sqrt(avsqlog-std::pow(avlog,2));
  
  printout<< "desiredlog, avlog, and sigmalog"<<std::endl;
  printout<< desiredlog <<"  "<< avlog <<"  "<< sigmalog <<std::endl;

  bool proceed(true);
  
  if (globs.gridref_aft_fluxcon)
  {
    if (avlog+sigmalog<desiredlog) proceed=false;
  }
  
  if (proceed)
  {
    printout<<"Picking whom to refine..."<<std::endl;
    
    sigmalog= (globs.gridref_sigmamin>sigmalog) ? globs.gridref_sigmamin : sigmalog;
    
    double eta_alpha, eta_beta;
    
    eta_alpha=desiredlog+sigmalog*globs.gridref_alphashift;
    eta_beta=desiredlog-sigmalog*globs.gridref_betashift;
    
    eta_alpha=(globs.gridref_alphacap) ? std::max(eta_alpha,avlog) : eta_alpha;
    eta_beta=(globs.gridref_alphacap) ? std::min(eta_beta,avlog) : eta_beta;
    
    eta_alpha=std::exp(eta_alpha);
    eta_beta=std::exp(eta_beta);

    printout<<"thresholds are "<<eta_alpha<<" and "<<eta_beta<<std::endl;
    printout<<"(logarithms "<<std::log(eta_alpha)<<" and "<<std::log(eta_beta)<<std::endl;
    


    
    printout<<"(Max level was "<<grid.maxLevel()<<")"<<std::endl;
    printout<<"(Number of elements was "<<gv.size(0)<<")"<<std::endl;

    printout<<"Marking the grid..."<<std::endl;
    Dune::PDELab::mark_grid( grid, eta, eta_alpha, eta_beta);// ,0 , 20, verbose);
    printout<<"Adapting grid..."<<std::endl;
    
    multiadapt_grid<Grid,GFS,UVECTOR,GFS0,P0GFS,Real>(grid, gfs, u, 4, gfs0, p0gfs);
    
    printout<<"Grid adaptation completed..."<<std::endl;
    
    if (globs.gridref_resetsolution)
    {
      printout<<"Resetting the solution vector..."<<std::endl;
      if (not(globs.startC_cp<0))
      {
        InitialiseConcentrations<GFS,Real>(globs,gfs,u);
      }
      else
      {
        u=0.0;
      }
    }
    
    printout<<"(Max level is now "<<grid.maxLevel()<<")"<<std::endl;
    printout<<"(Number of elements is "<<gv.size(0)<<")"<<std::endl;

    if (globs.prolaxity!=globenums::output_level::logs)
    {
      Dune::VTKWriter<GV> vtkwriter(gv);
      vtkwriter.write(globs.outputname+"_dynadapt_LV"+std::to_string(Nadapt)+"(IT"+std::to_string(iter)+")",Dune::VTK::appendedraw);
    }
  }
  else
  {
    printout<<"Grid refinement convergence criterion reached!"<<std::endl;
  }
  
  return proceed;
}


template<class ERRGOP>
void fix_negatives(const globali& globs, const ERRGOP& errgop, typename ERRGOP::Traits::Domain& u)
{
  typedef typename ERRGOP::Traits::RangeField Real;
  typedef typename ERRGOP::Traits::Domain UVECTOR;
  typedef typename ERRGOP::Traits::Range P0VECTOR;
  typedef typename ERRGOP::Traits::TestGridFunctionSpace P0GFS;
  const P0GFS& p0gfs=errgop.testGridFunctionSpace();
  typedef typename ERRGOP::Traits::TrialGridFunctionSpace GFS;
  const GFS& gfs=errgop.trialGridFunctionSpace();
  
  typedef typename GFS::Traits::GridView GV;
  const GV& gv=gfs.gridView();
  
  
  typedef PositiveAverageLocalOperator LOP;
  LOP lopC (globs,0.1,0.0,0.0), lopO(globs,0.0,0.1,0.0), lopbiC(globs,0.0,0.0,0.1);
  
  typedef typename GFS::template ConstraintsContainer<Real>::Type CC;
  typedef typename ERRGOP::Traits::MatrixBackend MBE;
  const MBE& mbe = errgop.matrixBackend(); 
  //typedef typename ERRGOP::Traits::TrialGridFunctionSpaceConstraints CC;
  typedef Dune::PDELab::GridOperator<GFS,P0GFS,LOP,MBE,Real,Real,Real,CC,CC> GOP;
  GOP gopC(gfs,p0gfs,lopC,mbe), gopO(gfs,p0gfs,lopO,mbe), gopbiC(gfs,p0gfs,lopbiC,mbe);
  
  P0VECTOR  avC(p0gfs,0.0), avO(p0gfs,0.0), avbiC(p0gfs,0.0);
  
  gopC.residual(u,avC);
  gopO.residual(u,avO);
  gopbiC.residual(u,avbiC);
  
  
  typedef Dune::PDELab::GridFunctionSubSpace<GFS,Dune::TypeTree::TreePath<0> > U0SUB; U0SUB u0sub(gfs);
  typedef Dune::PDELab::GridFunctionSubSpace<GFS,Dune::TypeTree::TreePath<1> > U1SUB; U1SUB u1sub(gfs);
  typedef Dune::PDELab::GridFunctionSubSpace<GFS,Dune::TypeTree::TreePath<2> > U2SUB; U2SUB u2sub(gfs);
  
  typedef Dune::PDELab::DiscreteGridFunction<U0SUB,UVECTOR> U0DGF; U0DGF u0dgf(u0sub,u);
  typedef Dune::PDELab::DiscreteGridFunction<U1SUB,UVECTOR> U1DGF; U1DGF u1dgf(u1sub,u);
  typedef Dune::PDELab::DiscreteGridFunction<U2SUB,UVECTOR> U2DGF; U2DGF u2dgf(u2sub,u);
  
  typedef Dune::PDELab::DiscreteGridFunction<P0GFS,P0VECTOR> P0DGF; 
  P0DGF avCdgf(p0gfs,avC), avOdgf(p0gfs,avO), avbiCdgf(p0gfs,avbiC);
  
  typedef FlooredFunc<GV,Real,U0DGF,P0DGF> FLOORFUNC0; FLOORFUNC0 floorC(gv,u0dgf,avCdgf);
  typedef FlooredFunc<GV,Real,U1DGF,P0DGF> FLOORFUNC1; FLOORFUNC1 floorO(gv,u1dgf,avOdgf);
  typedef FlooredFunc<GV,Real,U2DGF,P0DGF> FLOORFUNC2; FLOORFUNC2 floorbiC(gv,u2dgf,avbiCdgf);
  
  typedef Dune::PDELab::CompositeGridFunction<FLOORFUNC0,FLOORFUNC1,FLOORFUNC2> UType;
  UType ucapped(floorC,floorO,floorbiC);
  Dune::PDELab::interpolate(ucapped,gfs,u);

}
