# Supplementary material for: Computational modelling predicts substantial carbon assimilation gains for C3 plants with a single-celled C4 biochemical pump
Source: PLoS Comput Biol. 2019 Sep 30;15(9):e1007373. doi: 10.1371/journal.pcbi.1007373 (PMC6786660; doi:10.1371/journal.pcbi.1007373)
Supplement: S1 Source — Contains the model implementation in C++ code and a meshing algorithm in Python. (ZIP) [file pcbi.1007373.s003.zip › source_code/Cplusplus code (Dune 2.4)/compile_flags.opts]

OPTFLAGS="-std=c++14 -w -Winit-self -Wfatal-errors -DNDEBUG -O3
-funroll-loops -ffast-math \
  -fexcess-precision=fast -march=native \
  -msse -mfpmath=sse --param inline-unit-growth=700 -lboost_filesystem -lboost_system"

CMAKE_FLAGS="-DCMAKE_CXX_COMPILER=/opt/rh/devtoolset-3/root/usr/bin/g++\
	     -DCMAKE_CXX_FLAGS='$OPTFLAGS' \
             -DCXX_FLAG_CXX14=TRUE \
             -DDUNE_GRID_EXPERIMENTAL_GRID_EXTENSIONS=TRUE \
             -DCMAKE_DISABLE_FIND_PACKAGE_LATEX=TRUE \
             -DCMAKE_DISABLE_DOCUMENTATION=TRUE \
             "
