# Supplementary material for: Computational modelling predicts substantial carbon assimilation gains for C3 plants with a single-celled C4 biochemical pump
Source: PLoS Comput Biol. 2019 Sep 30;15(9):e1007373. doi: 10.1371/journal.pcbi.1007373 (PMC6786660; doi:10.1371/journal.pcbi.1007373)
Supplement: S1 Source — Contains the model implementation in C++ code and a meshing algorithm in Python. (ZIP) [file pcbi.1007373.s003.zip › source_code/Cplusplus code (Dune 2.4)/error_lop.hh]

//*******************************************************************************
// This file contaions various FEM integration operators that have been tried
// Only some of these ended up used in the final version.
//******************************************************************************


class GradVarianceVolumeOperator :
  public Dune::PDELab::NumericalJacobianApplyVolume<GradVarianceVolumeOperator>,
  public Dune::PDELab::NumericalJacobianVolume<GradVarianceVolumeOperator>,
  public Dune::PDELab::NumericalJacobianApplyBoundary<GradVarianceVolumeOperator>,
  public Dune::PDELab::NumericalJacobianBoundary<GradVarianceVolumeOperator>,
  public Dune::PDELab::FullVolumePattern,
  public Dune::PDELab::LocalOperatorDefaultFlags
{
public:
  // pattern assembly flags
  enum { doPatternVolume = false };

  // residual assembly flags
  enum { doAlphaVolume = true };
  //enum { doAlphaBoundary = true };                                // assemble boundary

  GradVarianceVolumeOperator(const globali & globs_) : globs (globs_) {intorder=globs.quadratureorder;}

  // volume integral depending on test and ansatz functions
  template<typename EG, typename LFSU, typename X, typename LFSV, typename R>
  void alpha_volume (const EG& eg, const LFSU& lfsu, const X& x, const LFSV& lfsv, R& r) const
  {
    // assume Galerkin: lfsu == lfsv
    // This yields more efficient code since the local functionspace only
    // needs to be evaluated once, but would be incorrect for a finite volume
    // method
    
    //std::cout <<"We got inside!"<< std::endl;
    
    // dimensions
    // select the two components (assume Galerkin scheme U=V)
    typedef typename LFSU::template Child<0>::Type LFSU0;       // extract components
    const LFSU0& lfsu0 = lfsu.template child<0>();           // with template magic
    typedef typename LFSU::template Child<1>::Type LFSU1;
    const LFSU1& lfsu1 = lfsu.template child<1>();
    typedef typename LFSU::template Child<2>::Type LFSU2;
    const LFSU2& lfsu2 = lfsu.template child<2>();

    // domain and range field type (assume both components have same RF)
    typedef typename LFSU0::Traits::FiniteElementType::
      Traits::LocalBasisType::Traits::DomainFieldType DF;
    typedef typename LFSU0::Traits::FiniteElementType::
      Traits::LocalBasisType::Traits::RangeFieldType RF;
    typedef typename LFSU0::Traits::FiniteElementType::
      Traits::LocalBasisType::Traits::JacobianType JacobianType;
    typedef typename LFSU0::Traits::FiniteElementType::
      Traits::LocalBasisType::Traits::RangeType RangeType;
    typedef typename LFSU::Traits::SizeType size_type;

    // dimensions
    const int dim = EG::Geometry::dimension;
    
    typedef typename Dune::FieldVector<RF,dim> FV;
    
    Dune::GeometryType gt = eg.geometry().type();
    
    //here we calculate the "average radius" of the element and use it to find the corresponding equivalent square area
    RF av_rad(0);
    FV center=eg.geometry().center();
    int ncor=eg.geometry().corners();
    for (int citer=0;citer<ncor;++citer)
    {
      FV corner=eg.geometry().corner(citer);
      //av_rad+=std::sqrt(std::pow(center[0]-corner[0],2)+std::pow(center[1]-corner[1],2));
      av_rad+=std::pow(center[0]-corner[0],2)+std::pow(center[1]-corner[1],2);
    }
    //av_rad=av_rad/ncor;
    //RF square_surface=2*std::pow(av_rad,2);
    RF square_surface=2*av_rad/ncor;
    
    
    const Dune::QuadratureRule<DF,dim>& rule = Dune::QuadratureRules<DF,dim>::rule(gt,intorder);
    
    //std::cout <<"Still inside!"<< std::endl;
    
    RF fullweight(0);
    RF areaweight(0);
    RF c_av(0), o_av(0), bic_av(0);
    RF sqgrdC_av(0), sqgrdO_av(0), sqgrdbiC_av(0);
    FV gradC_av(0), gradO_av(0), gradbiC_av(0);
    
    // loop over quadrature points
    for (typename Dune::QuadratureRule<DF,dim>::const_iterator
           it=rule.begin(); it!=rule.end(); ++it)
      {
        //compute integration element area
        RF factor = it->weight()*eg.geometry().integrationElement(it->position());
        areaweight+=factor;
        
        factor*=(eg.geometry().global(it->position()))[0];
        fullweight+=factor;
        
        //compute concentrations
        std::vector<RangeType> phi0(lfsu0.size());
        lfsu0.finiteElement().localBasis().evaluateFunction(it->position(),phi0);
        std::vector<RangeType> phi1(lfsu1.size());
        lfsu1.finiteElement().localBasis().evaluateFunction(it->position(),phi1);
        std::vector<RangeType> phi2(lfsu2.size());
        lfsu2.finiteElement().localBasis().evaluateFunction(it->position(),phi2);

        RF u_c=0.0;
        for (size_type i=0; i<lfsu0.size(); i++)
          u_c += x(lfsu0,i)*phi0[i];                // localIndex() maps dof within
        RF u_o=0.0;                                             // leaf space to all dofs
        for (size_type i=0; i<lfsu1.size(); i++)                // within given element
          u_o += x(lfsu1,i)*phi1[i];
        RF u_bic=0.0;
        for (size_type i=0; i<lfsu2.size(); i++)
          u_bic += x(lfsu2,i)*phi2[i];
          
        
        c_av+=u_c*factor;
        o_av+=u_o*factor;
        bic_av+=u_bic*factor;
        
        //compute gradients
        std::vector<JacobianType> gradphi0(lfsu0.size());
        lfsu0.finiteElement().localBasis().evaluateJacobian(it->position(),gradphi0);
        std::vector<JacobianType> gradphi1(lfsu1.size());
        lfsu1.finiteElement().localBasis().evaluateJacobian(it->position(),gradphi1);
        std::vector<JacobianType> gradphi2(lfsu2.size());
        lfsu2.finiteElement().localBasis().evaluateJacobian(it->position(),gradphi2);
        
        Dune::FieldMatrix<RF,dim,dim> jac = eg.geometry().jacobianInverseTransposed(it->position());
        std::vector<FV> tgradphi0(lfsu0.size());
        for (size_type i=0; i<lfsu0.size(); i++) jac.mv(gradphi0[i][0],tgradphi0[i]);
        std::vector<FV> tgradphi1(lfsu1.size());
        for (size_type i=0; i<lfsu1.size(); i++) jac.mv(gradphi1[i][0],tgradphi1[i]);
        std::vector<FV> tgradphi2(lfsu2.size());
        for (size_type i=0; i<lfsu2.size(); i++) jac.mv(gradphi2[i][0],tgradphi2[i]);
        
        // compute gradient of u
        FV gradu0(0.0);
        for (size_type i=0; i<lfsu0.size(); i++)
          gradu0.axpy(x(lfsu0,i),tgradphi0[i]);
        FV gradu1(0.0);
        for (size_type i=0; i<lfsu1.size(); i++)
          gradu1.axpy(x(lfsu1,i),tgradphi1[i]);
        FV gradu2(0.0);
        for (size_type i=0; i<lfsu2.size(); i++)
          gradu2.axpy(x(lfsu2,i),tgradphi2[i]);
        
        Dune::FieldVector<RF,3> Diffvec = globs.DiffCoeffVector(eg.geometry().global(it->position()));
        for (size_type i=0; i<dim; i++)
        {
          gradu1[i]*=(Diffvec[1]/Diffvec[0]);
          gradu2[i]*=(Diffvec[2]/Diffvec[0]);
        }
        
        for (size_type i=0; i<dim; i++)
        {
          gradC_av[i]+=factor*gradu0[i];
          gradO_av[i]+=factor*gradu1[i];
          gradbiC_av[i]+=factor*gradu2[i];
        }
        
        sqgrdC_av+=(gradu0*gradu0)*factor;
        sqgrdO_av+=(gradu1*gradu1)*factor;
        sqgrdbiC_av+=(gradu2*gradu2)*factor;
      }
    
    c_av=c_av/fullweight; 
    o_av=o_av/fullweight;
    bic_av=bic_av/fullweight;
    for (size_type i=0; i<dim; i++)
    {
      gradC_av[i]=gradC_av[i]/fullweight; 
      gradO_av[i]=gradO_av[i]/fullweight;
      gradbiC_av[i]=gradbiC_av[i]/fullweight;
    }
    sqgrdC_av=sqgrdC_av/fullweight;
    sqgrdO_av=sqgrdO_av/fullweight;
    sqgrdbiC_av=sqgrdbiC_av/fullweight;
    
    RF sqsigmagradC=sqgrdC_av-gradC_av*gradC_av;
    RF sqsigmagradO=sqgrdO_av-gradO_av*gradO_av;
    RF sqsigmagradbiC=sqgrdbiC_av-gradbiC_av*gradbiC_av;
    
//     RF sqCerr=sqsigmagradC*areaweight*(fullweight/(std::pow(globs.R_sc,2)*globs.totheight))/std::pow(c_av,2);
//     RF sqOerr=sqsigmagradO*areaweight*(fullweight/(std::pow(globs.R_sc,2)*globs.totheight))/std::pow(o_av,2);
//     RF sqbiCerr=sqsigmagradbiC*areaweight*(fullweight/(std::pow(globs.R_sc,2)*globs.totheight))/std::pow(bic_av,2);
    
    // :p
    areaweight=square_surface;
    // :p
    
    RF sqCerr=sqsigmagradC*areaweight*(fullweight/(std::pow(globs.R_sc,2)*globs.totheight))/std::pow(globs.c_Cout,2);
    RF sqOerr=sqsigmagradO*areaweight*(fullweight/(std::pow(globs.R_sc,2)*globs.totheight))/std::pow(globs.c_Cout,2);
    RF sqbiCerr=sqsigmagradbiC*areaweight*(fullweight/(std::pow(globs.R_sc,2)*globs.totheight))/std::pow(globs.c_Cout,2);
    
    
    //RF maxerr=std::max(sqCerr,sqOerr);
    //maxerr=std::max(maxerr,sqbiCerr);
    //maxerr=std::sqrt(maxerr);
    RF maxerr=std::sqrt((sqCerr+sqOerr+sqbiCerr)/3.0);
    
    
    r.accumulate(lfsv,0,maxerr);
    }
  private:

    const globali& globs;
    unsigned int intorder;
    
  };


class GradientVolumeAndBorderOperator :
  public Dune::PDELab::NumericalJacobianApplyVolume<GradientVolumeAndBorderOperator>,
  public Dune::PDELab::NumericalJacobianVolume<GradientVolumeAndBorderOperator>,
  public Dune::PDELab::NumericalJacobianApplyBoundary<GradientVolumeAndBorderOperator>,
  public Dune::PDELab::NumericalJacobianBoundary<GradientVolumeAndBorderOperator>,
  public Dune::PDELab::FullVolumePattern,
  public Dune::PDELab::LocalOperatorDefaultFlags
{
public:
  // pattern assembly flags
  enum { doPatternVolume = false };
  enum { doPatternSkeleton = false };
  // residual assembly flags
  enum { doAlphaVolume = true };
  enum { doAlphaSkeleton  = true };    
  //enum { doAlphaBoundary = true };                                // assemble boundary

  GradientVolumeAndBorderOperator(const globali & globs_) : globs (globs_)
  {
    intorder=globs.quadratureorder;
    radius_grid=0.5*std::sqrt(std::pow(globs.R_sc,2)+std::pow(globs.totheight,2));
  }

  // volume integral depending on test and ansatz functions
  template<typename EG, typename LFSU, typename X, typename LFSV, typename R>
  void alpha_volume (const EG& eg, const LFSU& lfsu, const X& x, const LFSV& lfsv, R& r) const
  {
    // assume Galerkin: lfsu == lfsv
    // This yields more efficient code since the local functionspace only
    // needs to be evaluated once, but would be incorrect for a finite volume
    // method
    
    //std::cout <<"We got inside!"<< std::endl;
    
    // dimensions
    // select the two components (assume Galerkin scheme U=V)
    typedef typename LFSU::template Child<0>::Type LFSU0;       // extract components
    const LFSU0& lfsu0 = lfsu.template child<0>();           // with template magic
    typedef typename LFSU::template Child<1>::Type LFSU1;
    const LFSU1& lfsu1 = lfsu.template child<1>();

    // domain and range field type (assume both components have same RF)
    typedef typename LFSU0::Traits::FiniteElementType::
      Traits::LocalBasisType::Traits::DomainFieldType DF;
    typedef typename LFSU0::Traits::FiniteElementType::
      Traits::LocalBasisType::Traits::RangeFieldType RF;
    typedef typename LFSU0::Traits::FiniteElementType::
      Traits::LocalBasisType::Traits::JacobianType JacobianType;
    typedef typename LFSU0::Traits::FiniteElementType::
      Traits::LocalBasisType::Traits::RangeType RangeType;
    typedef typename LFSU::Traits::SizeType size_type;

    // dimensions
    const int dim = EG::Geometry::dimension;
    
    typedef typename Dune::FieldVector<RF,dim> FV;
    
    Dune::GeometryType gt = eg.geometry().type();
    const Dune::QuadratureRule<DF,dim>& rule = Dune::QuadratureRules<DF,dim>::rule(gt,intorder);
    
    //std::cout <<"Still inside!"<< std::endl;
    
    RF fullweight(0);
    RF c_av(0), o_av(0);
    RF sqgrdC_av(0), sqgrdO_av(0);
    FV gradC_av(0), gradO_av(0);

    // loop over quadrature points
    for (typename Dune::QuadratureRule<DF,dim>::const_iterator
           it=rule.begin(); it!=rule.end(); ++it)
      {
        //compute integration element area
        RF factor = it->weight()*eg.geometry().integrationElement(it->position());
        
        fullweight+=factor;
        
        //compute concentrations
        std::vector<RangeType> phi0(lfsu0.size());
        lfsu0.finiteElement().localBasis().evaluateFunction(it->position(),phi0);
        std::vector<RangeType> phi1(lfsu1.size());
        lfsu1.finiteElement().localBasis().evaluateFunction(it->position(),phi1);
        

        RF u_c=0.0;
        for (size_type i=0; i<lfsu0.size(); i++)
          u_c += x(lfsu0,i)*phi0[i];                // localIndex() maps dof within
        RF u_o=0.0;                                             // leaf space to all dofs
        for (size_type i=0; i<lfsu1.size(); i++)                // within given element
          u_o += x(lfsu1,i)*phi1[i];
        
        c_av+=u_c*factor;
        o_av+=u_o*factor;
        
        //compute gradients
        std::vector<JacobianType> gradphi0(lfsu0.size());
        lfsu0.finiteElement().localBasis().evaluateJacobian(it->position(),gradphi0);
        std::vector<JacobianType> gradphi1(lfsu1.size());
        lfsu1.finiteElement().localBasis().evaluateJacobian(it->position(),gradphi1);
        
        Dune::FieldMatrix<RF,dim,dim> jac = eg.geometry().jacobianInverseTransposed(it->position());
        std::vector<FV> tgradphi0(lfsu0.size());
        for (size_type i=0; i<lfsu0.size(); i++) jac.mv(gradphi0[i][0],tgradphi0[i]);
        std::vector<FV> tgradphi1(lfsu1.size());
        for (size_type i=0; i<lfsu1.size(); i++) jac.mv(gradphi1[i][0],tgradphi1[i]);
        
        // compute gradient of u
        FV gradu0(0.0);
        for (size_type i=0; i<lfsu0.size(); i++)
          gradu0.axpy(x(lfsu0,i),tgradphi0[i]);
        FV gradu1(0.0);
        for (size_type i=0; i<lfsu1.size(); i++)
          gradu1.axpy(x(lfsu1,i),tgradphi1[i]);
        
        for (size_type i=0; i<dim; i++)
        {
          gradC_av[i]+=factor*gradu0[i];
          gradO_av[i]+=factor*gradu1[i];
        }
        
        sqgrdC_av+=(gradu0*gradu0)*factor;
        sqgrdO_av+=(gradu1*gradu1)*factor;
      }
    
    c_av=c_av/fullweight; 
    o_av=o_av/fullweight;
    for (size_type i=0; i<dim; i++)
    {
      gradC_av[i]=gradC_av[i]/fullweight; 
      gradO_av[i]=gradO_av[i]/fullweight;
    }
    sqgrdC_av=sqgrdC_av/fullweight;
    sqgrdO_av=sqgrdO_av/fullweight;
    
    RF sqsigmagradC=sqgrdC_av-gradC_av*gradC_av;
    RF sqsigmagradO=sqgrdO_av-gradO_av*gradO_av;
    
    RF sqCerr=sqsigmagradC*fullweight*(fullweight/(globs.R_sc*globs.totheight))/std::pow(c_av,2);
    RF sqOerr=sqsigmagradO*fullweight*(fullweight/(globs.R_sc*globs.totheight))/std::pow(o_av,2);
    
    RF maxerr=std::sqrt(std::max(sqCerr,sqOerr));
    
    r.accumulate(lfsv,0,0.5*maxerr);
    }
    
    
  template<typename IG,
          typename LFSU,
          typename X,
          typename LFSV,
          typename R>
  void alpha_skeleton (const IG& ig,
                      const LFSU& lfsu_s, const X& x_s, const LFSV& lfsv_s,
                      const LFSU& lfsu_n, const X& x_n, const LFSV& lfsv_n,
                      R& r_s, R& r_n) const
  {
    typedef typename LFSU::template Child<0>::Type LFSU0;       // extract components
    const LFSU0& lfsu_s0 = lfsu_s.template child<0>();           // with template magic
    const LFSU0& lfsu_n0 = lfsu_n.template child<0>();  
    typedef typename LFSU::template Child<1>::Type LFSU1;
    const LFSU1& lfsu_s1 = lfsu_s.template child<1>();
    const LFSU1& lfsu_n1 = lfsu_n.template child<1>();

    // domain and range field type (assume both components have same RF)
    typedef typename LFSU0::Traits::FiniteElementType::
      Traits::LocalBasisType::Traits::DomainFieldType DF;
    typedef typename LFSU0::Traits::FiniteElementType::
      Traits::LocalBasisType::Traits::RangeFieldType RF;
    typedef typename LFSU0::Traits::FiniteElementType::
      Traits::LocalBasisType::Traits::JacobianType JacobianType;
    typedef typename LFSU0::Traits::FiniteElementType::
      Traits::LocalBasisType::Traits::RangeType RangeType;
    typedef typename LFSU::Traits::SizeType size_type;

    // dimensions
    const int dim = IG::Geometry::dimension;
  
    typedef typename Dune::FieldVector<RF,dim> FV;
    
    Dune::GeometryType gtface = ig.geometryInInside().type();
    
    const Dune::QuadratureRule<DF,dim-1>& rule = Dune::QuadratureRules<DF,dim-1>::rule(gtface,intorder);
    
    const FV n_F = ig.centerUnitOuterNormal();
    
    RF graddiff_0(0), graddiff_1(0);
    RF gradsumm_0(0), gradsumm_1(0);
    RF concdiff_0(0), concdiff_1(0);
    RF concsumm_0(0), concsumm_1(0);
    
    for (typename Dune::QuadratureRule<DF,dim-1>::const_iterator it=rule.begin(); it!=rule.end(); ++it)
      {
        // position of quadrature point in local coordinates of elements
        FV iplocal_s = ig.geometryInInside().global(it->position());
        FV iplocal_n = ig.geometryInOutside().global(it->position());

        // evaluate gradient of basis functions
        std::vector<JacobianType> gradphi_s0(lfsu_s0.size());
        lfsu_s0.finiteElement().localBasis().evaluateJacobian(iplocal_s,gradphi_s0);
        std::vector<JacobianType> gradphi_s1(lfsu_s1.size());
        lfsu_s1.finiteElement().localBasis().evaluateJacobian(iplocal_s,gradphi_s1);
        
        // evaluate gradient of basis functions
        std::vector<JacobianType> gradphi_n0(lfsu_n0.size());
        lfsu_n0.finiteElement().localBasis().evaluateJacobian(iplocal_n,gradphi_n0);
        std::vector<JacobianType> gradphi_n1(lfsu_n1.size());
        lfsu_n1.finiteElement().localBasis().evaluateJacobian(iplocal_n,gradphi_n1);

        // transform gradients of shape functions to real element
        Dune::FieldMatrix<RF,dim,dim> jac = ig.inside()->geometry().jacobianInverseTransposed(iplocal_s);
        std::vector<FV> tgradphi_s0(lfsu_s0.size());
        for (size_type i=0; i<lfsu_s0.size(); i++) jac.mv(gradphi_s0[i][0],tgradphi_s0[i]);
        std::vector<FV> tgradphi_s1(lfsu_s1.size());
        for (size_type i=0; i<lfsu_s1.size(); i++) jac.mv(gradphi_s1[i][0],tgradphi_s1[i]);
        
        jac = ig.outside()->geometry().jacobianInverseTransposed(iplocal_n);
        std::vector<FV> tgradphi_n0(lfsu_n0.size());
        for (size_type i=0; i<lfsu_n0.size(); i++) jac.mv(gradphi_n0[i][0],tgradphi_n0[i]);
        std::vector<FV> tgradphi_n1(lfsu_n1.size());
        for (size_type i=0; i<lfsu_n1.size(); i++) jac.mv(gradphi_n1[i][0],tgradphi_n1[i]);
        
        // compute gradient of u
        FV gradu_s0(0.0);
        for (size_type i=0; i<lfsu_s0.size(); i++)
          gradu_s0.axpy(x_s(lfsu_s0,i),tgradphi_s0[i]);
        FV gradu_s1(0.0);
        for (size_type i=0; i<lfsu_s1.size(); i++)
          gradu_s1.axpy(x_s(lfsu_s1,i),tgradphi_s1[i]);
        
        FV gradu_n0(0.0);
        for (size_type i=0; i<lfsu_n0.size(); i++)
          gradu_n0.axpy(x_n(lfsu_n0,i),tgradphi_n0[i]);
        FV gradu_n1(0.0);
        for (size_type i=0; i<lfsu_n1.size(); i++)
          gradu_n1.axpy(x_n(lfsu_n1,i),tgradphi_n1[i]);
        
        RF factor = it->weight() * ig.geometry().integrationElement(it->position());
        
        graddiff_0+= (gradu_s0-gradu_n0)*(gradu_s0-gradu_n0)*factor;
        graddiff_1+= (gradu_s1-gradu_n1)*(gradu_s1-gradu_n1)*factor;
        
        gradsumm_0+= (gradu_s0+gradu_n0)*(gradu_s0+gradu_n0)*factor;
        gradsumm_1+= (gradu_s1+gradu_n1)*(gradu_s1+gradu_n1)*factor;
        
        //diff_0+= std::pow(((n_F*gradu_s0)-(n_F*gradu_n0)),2)*factor;
        //diff_1+= std::pow(((n_F*gradu_s1)-(n_F*gradu_n1)),2)*factor;
        
        //summ_0+=std::pow(((n_F*gradu_s0)+(n_F*gradu_n0)),2)*factor;
        //summ_1+=std::pow(((n_F*gradu_s1)+(n_F*gradu_n1)),2)*factor;
        
        
        std::vector<RangeType> phi_s0(lfsu_s0.size());
        lfsu_s0.finiteElement().localBasis().evaluateFunction(iplocal_s,phi_s0);
        std::vector<RangeType> phi_s1(lfsu_s1.size());
        lfsu_s1.finiteElement().localBasis().evaluateFunction(iplocal_s,phi_s1);
        
        std::vector<RangeType> phi_n0(lfsu_n0.size());
        lfsu_n0.finiteElement().localBasis().evaluateFunction(iplocal_n,phi_n0);
        std::vector<RangeType> phi_n1(lfsu_n1.size());
        lfsu_n1.finiteElement().localBasis().evaluateFunction(iplocal_n,phi_n1);

        // compute u_0, u_1 at integration point
        RF u_Cs=0.0;
        for (size_type i=0; i<lfsu_s0.size(); i++)
          u_Cs += x_s(lfsu_s0,i)*phi_s0[i];                // localIndex() maps dof within
        RF u_Os=0.0;                                             // leaf space to all dofs
        for (size_type i=0; i<lfsu_s1.size(); i++)                // within given element
          u_Os += x_s(lfsu_s1,i)*phi_s1[i];
        
        RF u_Cn=0.0;
        for (size_type i=0; i<lfsu_n0.size(); i++)
          u_Cn += x_n(lfsu_n0,i)*phi_n0[i];                // localIndex() maps dof within
        RF u_On=0.0;                                             // leaf space to all dofs
        for (size_type i=0; i<lfsu_n1.size(); i++)                // within given element
          u_On += x_n(lfsu_n1,i)*phi_n1[i];
          
        concdiff_0+= std::pow((u_Cs-u_Cn),2)*factor;
        concsumm_0+= std::pow((u_Cs+u_Cn),2)*factor;
        concdiff_1+= std::pow((u_Os-u_On),2)*factor;
        concsumm_1+= std::pow((u_Os+u_On),2)*factor;
    }

    RF graderr_0(2*std::sqrt(graddiff_0/gradsumm_0)), graderr_1(2*std::sqrt(graddiff_1/gradsumm_1));
    RF graderror(std::max(graderr_0,graderr_1));
    
    RF concerr_0(2*std::sqrt(concdiff_0/concsumm_0)), concerr_1(2*std::sqrt(concdiff_1/concsumm_1));
    RF concerror(std::max(concerr_0,concerr_1));
    
    RF error(std::max(graderror,concerror));
    
    RF size_in = radius(ig.inside()->geometry());
    RF size_out = radius(ig.outside()->geometry());
    
    RF add_in=(2.1*size_in<size_out) ? 0 : 1;
    RF add_out=(2.1*size_out<size_in) ? 0 : 1;
    
    RF error_in = 0.25*error*(size_in/size_out)*add_in*(size_in/radius_grid);
    RF error_out = 0.25*error*(size_out/size_in)*add_out*(size_out/radius_grid);

    r_s.accumulate(lfsv_s,0,0.5*error_in);
    r_n.accumulate(lfsv_n,0,0.5*error_out);
    
  }
    
  private:

  template<class GEO>
  typename GEO::ctype radius (const GEO& geo) const
  {
    typedef typename GEO::ctype DF;
    const int dim = GEO::coorddimension;
    
    Dune::FieldVector<DF,dim> centercoord = geo.center();
    Dune::FieldVector<DF,dim> cornercoord = geo.corner(0);
    
    return std::sqrt(std::pow(centercoord[0]-cornercoord[0],2)+std::pow(centercoord[1]-cornercoord[1],2));
  }


  const globali& globs;
  unsigned int intorder;
  double radius_grid;
    
};


class GradAndConcErrorOperator :
  public Dune::PDELab::NumericalJacobianApplyVolume<GradAndConcErrorOperator>,
  public Dune::PDELab::NumericalJacobianVolume<GradAndConcErrorOperator>,
  public Dune::PDELab::NumericalJacobianApplyBoundary<GradAndConcErrorOperator>,
  public Dune::PDELab::NumericalJacobianBoundary<GradAndConcErrorOperator>,
  public Dune::PDELab::FullVolumePattern,
  public Dune::PDELab::LocalOperatorDefaultFlags
{
public:
      // pattern assembly flags
      enum { doPatternVolume = false };
      enum { doPatternSkeleton = false };

      // residual assembly flags
      enum { doAlphaSkeleton  = true };                                // assemble boundary

  GradAndConcErrorOperator(const globali & globs_) : globs (globs_) 
  {
    intorder=globs.quadratureorder;
    radius_grid=0.5*std::sqrt(std::pow(globs.R_sc,2)+std::pow(globs.totheight,2));
  }

  


    // skeleton integral depending on test and ansatz functions
    // each face is only visited ONCE!
    template<typename IG,
            typename LFSU,
            typename X,
            typename LFSV,
            typename R>
    void alpha_skeleton (const IG& ig,
                        const LFSU& lfsu_s, const X& x_s, const LFSV& lfsv_s,
                        const LFSU& lfsu_n, const X& x_n, const LFSV& lfsv_n,
                        R& r_s, R& r_n) const

  {
    // assume Galerkin: lfsu == lfsv
    // This yields more efficient code since the local functionspace only
    // needs to be evaluated once, but would be incorrect for a finite volume
    // method
    
    // std::cout <<"We got inside!"<< std::endl;
    
    // dimensions
    // select the two components (assume Galerkin scheme U=V)
    typedef typename LFSU::template Child<0>::Type LFSU0;       // extract components
    const LFSU0& lfsu_s0 = lfsu_s.template child<0>();           // with template magic
    const LFSU0& lfsu_n0 = lfsu_n.template child<0>();  
    typedef typename LFSU::template Child<1>::Type LFSU1;
    const LFSU1& lfsu_s1 = lfsu_s.template child<1>();
    const LFSU1& lfsu_n1 = lfsu_n.template child<1>();

    // domain and range field type (assume both components have same RF)
    typedef typename LFSU0::Traits::FiniteElementType::
      Traits::LocalBasisType::Traits::DomainFieldType DF;
    typedef typename LFSU0::Traits::FiniteElementType::
      Traits::LocalBasisType::Traits::RangeFieldType RF;
    typedef typename LFSU0::Traits::FiniteElementType::
      Traits::LocalBasisType::Traits::JacobianType JacobianType;
    typedef typename LFSU0::Traits::FiniteElementType::
      Traits::LocalBasisType::Traits::RangeType RangeType;
    typedef typename LFSU::Traits::SizeType size_type;

    // dimensions
    const int dim = IG::Geometry::dimension;
  
    typedef typename Dune::FieldVector<RF,dim> FV;
    
    Dune::GeometryType gtface = ig.geometryInInside().type();
    
    const Dune::QuadratureRule<DF,dim-1>& rule = Dune::QuadratureRules<DF,dim-1>::rule(gtface,intorder);
    
    const FV n_F = ig.centerUnitOuterNormal();
    
    RF graddiff_0(0), graddiff_1(0);
    RF gradsumm_0(0), gradsumm_1(0);
    RF concdiff_0(0), concdiff_1(0);
    RF concsumm_0(0), concsumm_1(0);
    
    for (typename Dune::QuadratureRule<DF,dim-1>::const_iterator it=rule.begin(); it!=rule.end(); ++it)
      {
        // position of quadrature point in local coordinates of elements
        FV iplocal_s = ig.geometryInInside().global(it->position());
        FV iplocal_n = ig.geometryInOutside().global(it->position());

        // evaluate gradient of basis functions
        std::vector<JacobianType> gradphi_s0(lfsu_s0.size());
        lfsu_s0.finiteElement().localBasis().evaluateJacobian(iplocal_s,gradphi_s0);
        std::vector<JacobianType> gradphi_s1(lfsu_s1.size());
        lfsu_s1.finiteElement().localBasis().evaluateJacobian(iplocal_s,gradphi_s1);
        
        // evaluate gradient of basis functions
        std::vector<JacobianType> gradphi_n0(lfsu_n0.size());
        lfsu_n0.finiteElement().localBasis().evaluateJacobian(iplocal_n,gradphi_n0);
        std::vector<JacobianType> gradphi_n1(lfsu_n1.size());
        lfsu_n1.finiteElement().localBasis().evaluateJacobian(iplocal_n,gradphi_n1);

        // transform gradients of shape functions to real element
        Dune::FieldMatrix<RF,dim,dim> jac = ig.inside()->geometry().jacobianInverseTransposed(iplocal_s);
        std::vector<FV> tgradphi_s0(lfsu_s0.size());
        for (size_type i=0; i<lfsu_s0.size(); i++) jac.mv(gradphi_s0[i][0],tgradphi_s0[i]);
        std::vector<FV> tgradphi_s1(lfsu_s1.size());
        for (size_type i=0; i<lfsu_s1.size(); i++) jac.mv(gradphi_s1[i][0],tgradphi_s1[i]);
        
        jac = ig.outside()->geometry().jacobianInverseTransposed(iplocal_n);
        std::vector<FV> tgradphi_n0(lfsu_n0.size());
        for (size_type i=0; i<lfsu_n0.size(); i++) jac.mv(gradphi_n0[i][0],tgradphi_n0[i]);
        std::vector<FV> tgradphi_n1(lfsu_n1.size());
        for (size_type i=0; i<lfsu_n1.size(); i++) jac.mv(gradphi_n1[i][0],tgradphi_n1[i]);
        
        // compute gradient of u
        FV gradu_s0(0.0);
        for (size_type i=0; i<lfsu_s0.size(); i++)
          gradu_s0.axpy(x_s(lfsu_s0,i),tgradphi_s0[i]);
        FV gradu_s1(0.0);
        for (size_type i=0; i<lfsu_s1.size(); i++)
          gradu_s1.axpy(x_s(lfsu_s1,i),tgradphi_s1[i]);
        
        FV gradu_n0(0.0);
        for (size_type i=0; i<lfsu_n0.size(); i++)
          gradu_n0.axpy(x_n(lfsu_n0,i),tgradphi_n0[i]);
        FV gradu_n1(0.0);
        for (size_type i=0; i<lfsu_n1.size(); i++)
          gradu_n1.axpy(x_n(lfsu_n1,i),tgradphi_n1[i]);
        
        RF factor = it->weight() * ig.geometry().integrationElement(it->position());
        
        graddiff_0+= (gradu_s0-gradu_n0)*(gradu_s0-gradu_n0)*factor;
        graddiff_1+= (gradu_s1-gradu_n1)*(gradu_s1-gradu_n1)*factor;
        
        gradsumm_0+= (gradu_s0+gradu_n0)*(gradu_s0+gradu_n0)*factor;
        gradsumm_1+= (gradu_s1+gradu_n1)*(gradu_s1+gradu_n1)*factor;
        
        //diff_0+= std::pow(((n_F*gradu_s0)-(n_F*gradu_n0)),2)*factor;
        //diff_1+= std::pow(((n_F*gradu_s1)-(n_F*gradu_n1)),2)*factor;
        
        //summ_0+=std::pow(((n_F*gradu_s0)+(n_F*gradu_n0)),2)*factor;
        //summ_1+=std::pow(((n_F*gradu_s1)+(n_F*gradu_n1)),2)*factor;
        
        
        std::vector<RangeType> phi_s0(lfsu_s0.size());
        lfsu_s0.finiteElement().localBasis().evaluateFunction(iplocal_s,phi_s0);
        std::vector<RangeType> phi_s1(lfsu_s1.size());
        lfsu_s1.finiteElement().localBasis().evaluateFunction(iplocal_s,phi_s1);
        
        std::vector<RangeType> phi_n0(lfsu_n0.size());
        lfsu_n0.finiteElement().localBasis().evaluateFunction(iplocal_n,phi_n0);
        std::vector<RangeType> phi_n1(lfsu_n1.size());
        lfsu_n1.finiteElement().localBasis().evaluateFunction(iplocal_n,phi_n1);

        // compute u_0, u_1 at integration point
        RF u_Cs=0.0;
        for (size_type i=0; i<lfsu_s0.size(); i++)
          u_Cs += x_s(lfsu_s0,i)*phi_s0[i];                // localIndex() maps dof within
        RF u_Os=0.0;                                             // leaf space to all dofs
        for (size_type i=0; i<lfsu_s1.size(); i++)                // within given element
          u_Os += x_s(lfsu_s1,i)*phi_s1[i];
        
        RF u_Cn=0.0;
        for (size_type i=0; i<lfsu_n0.size(); i++)
          u_Cn += x_n(lfsu_n0,i)*phi_n0[i];                // localIndex() maps dof within
        RF u_On=0.0;                                             // leaf space to all dofs
        for (size_type i=0; i<lfsu_n1.size(); i++)                // within given element
          u_On += x_n(lfsu_n1,i)*phi_n1[i];
          
        concdiff_0+= std::pow((u_Cs-u_Cn),2)*factor;
        concsumm_0+= std::pow((u_Cs+u_Cn),2)*factor;
        concdiff_1+= std::pow((u_Os-u_On),2)*factor;
        concsumm_1+= std::pow((u_Os+u_On),2)*factor;
    }

    RF graderr_0(2*std::sqrt(graddiff_0/gradsumm_0)), graderr_1(2*std::sqrt(graddiff_1/gradsumm_1));
    RF graderror(std::max(graderr_0,graderr_1));
    
    RF concerr_0(2*std::sqrt(concdiff_0/concsumm_0)), concerr_1(2*std::sqrt(concdiff_1/concsumm_1));
    RF concerror(std::max(concerr_0,concerr_1));
    
    RF error(std::max(graderror,concerror));
    
    RF size_in = radius(ig.inside()->geometry());
    RF size_out = radius(ig.outside()->geometry());
    
    RF add_in=(2.1*size_in<size_out) ? 0 : 1;
    RF add_out=(2.1*size_out<size_in) ? 0 : 1;
    
    RF error_in = 0.25*error*(size_in/size_out)*add_in*(size_in/radius_grid);
    RF error_out = 0.25*error*(size_out/size_in)*add_out*(size_out/radius_grid);
    
    
    // the old way of empohasizing the importance of size, which is relative to the two elements compared
    //RF in_aspect = 0.25*std::pow(std::min(size_in/size_out,1.0),2);
    //RF out_aspect = 0.25*std::pow(std::min(size_out/size_in,1.0),2);
    
    //the new way assumes a comparison to globs.flux_thr or equivalent, but NOT rescaled by sqrt(N)
    //the square root is estimated based on the area of individual elements, as for how much they may contribute to the total error
    
    //RF in_aspect = 0.25*std::pow(size_in/radius_grid,2);
    //RF out_aspect = 0.25*std::pow(size_out/radius_grid,2);

    //RF in_aspect = 0.25*std::min(size_out/size_in,1.0)*std::pow(size_in/radius_grid,2);
    //RF out_aspect = 0.25*std::min(size_in/size_out,1.0)*std::pow(size_out/radius_grid,2);
    
    //or, finally we may slightly modify the choce so that only the larger cell accumulates any error
    //RF in_aspect = 0.25*std::min(size_out/size_in,1.0)*std::pow(size_in/radius_grid,2);
    //RF out_aspect = 0.25*std::min(size_in/size_out,1.0)*std::pow(size_out/radius_grid,2);
    
    //if (size_out>2.1*size_in) in_aspect=0;
    //if (size_in>2.1*size_out) out_aspect=0;
    
    r_s.accumulate(lfsv_s,0,error_in);
    r_n.accumulate(lfsv_n,0,error_out);
    
  }
    
  private:

  template<class GEO>
  typename GEO::ctype radius (const GEO& geo) const
  {
    typedef typename GEO::ctype DF;
    const int dim = GEO::coorddimension;
    
    Dune::FieldVector<DF,dim> centercoord = geo.center();
    Dune::FieldVector<DF,dim> cornercoord = geo.corner(0);
    
    return std::sqrt(std::pow(centercoord[0]-cornercoord[0],2)+std::pow(centercoord[1]-cornercoord[1],2));
  }


  const globali& globs;
  unsigned int intorder;
  double radius_grid;
    
};


class GradIntErrorOperator :
  public Dune::PDELab::NumericalJacobianApplyVolume<GradIntErrorOperator>,
  public Dune::PDELab::NumericalJacobianVolume<GradIntErrorOperator>,
  public Dune::PDELab::NumericalJacobianApplyBoundary<GradIntErrorOperator>,
  public Dune::PDELab::NumericalJacobianBoundary<GradIntErrorOperator>,
  public Dune::PDELab::FullVolumePattern,
  public Dune::PDELab::LocalOperatorDefaultFlags
{
public:
      // pattern assembly flags
      enum { doPatternVolume = false };
      enum { doPatternSkeleton = false };

      // residual assembly flags
      enum { doAlphaSkeleton  = true };                                // assemble boundary

  GradIntErrorOperator(const globali & globs_) : globs (globs_) 
  {
    intorder=globs.quadratureorder;
    radius_grid=0.5*std::sqrt(std::pow(globs.R_sc,2)+std::pow(globs.totheight,2));
  }

  


    // skeleton integral depending on test and ansatz functions
    // each face is only visited ONCE!
    template<typename IG,
            typename LFSU,
            typename X,
            typename LFSV,
            typename R>
    void alpha_skeleton (const IG& ig,
                        const LFSU& lfsu_s, const X& x_s, const LFSV& lfsv_s,
                        const LFSU& lfsu_n, const X& x_n, const LFSV& lfsv_n,
                        R& r_s, R& r_n) const

  {
    // assume Galerkin: lfsu == lfsv
    // This yields more efficient code since the local functionspace only
    // needs to be evaluated once, but would be incorrect for a finite volume
    // method
    
    // std::cout <<"We got inside!"<< std::endl;
    
    // dimensions
    // select the two components (assume Galerkin scheme U=V)
    typedef typename LFSU::template Child<0>::Type LFSU0;       // extract components
    const LFSU0& lfsu_s0 = lfsu_s.template child<0>();           // with template magic
    const LFSU0& lfsu_n0 = lfsu_n.template child<0>();  
    typedef typename LFSU::template Child<1>::Type LFSU1;
    const LFSU1& lfsu_s1 = lfsu_s.template child<1>();
    const LFSU1& lfsu_n1 = lfsu_n.template child<1>();

    // domain and range field type (assume both components have same RF)
    typedef typename LFSU0::Traits::FiniteElementType::
      Traits::LocalBasisType::Traits::DomainFieldType DF;
    typedef typename LFSU0::Traits::FiniteElementType::
      Traits::LocalBasisType::Traits::RangeFieldType RF;
    typedef typename LFSU0::Traits::FiniteElementType::
      Traits::LocalBasisType::Traits::JacobianType JacobianType;
    typedef typename LFSU0::Traits::FiniteElementType::
      Traits::LocalBasisType::Traits::RangeType RangeType;
    typedef typename LFSU::Traits::SizeType size_type;

    // dimensions
    const int dim = IG::Geometry::dimension;
  
    typedef typename Dune::FieldVector<RF,dim> FV;
    
    Dune::GeometryType gtface = ig.geometryInInside().type();
    
    const Dune::QuadratureRule<DF,dim-1>& rule = Dune::QuadratureRules<DF,dim-1>::rule(gtface,intorder);
    
    const FV n_F = ig.centerUnitOuterNormal();
    
    RF diff_0(0), diff_1(0);
    RF summ_0(0), summ_1(0);
    
    for (typename Dune::QuadratureRule<DF,dim-1>::const_iterator it=rule.begin(); it!=rule.end(); ++it)
      {
        // position of quadrature point in local coordinates of elements
        FV iplocal_s = ig.geometryInInside().global(it->position());
        FV iplocal_n = ig.geometryInOutside().global(it->position());

        // evaluate gradient of basis functions
        std::vector<JacobianType> gradphi_s0(lfsu_s0.size());
        lfsu_s0.finiteElement().localBasis().evaluateJacobian(iplocal_s,gradphi_s0);
        std::vector<JacobianType> gradphi_s1(lfsu_s1.size());
        lfsu_s1.finiteElement().localBasis().evaluateJacobian(iplocal_s,gradphi_s1);
        
        // evaluate gradient of basis functions
        std::vector<JacobianType> gradphi_n0(lfsu_n0.size());
        lfsu_n0.finiteElement().localBasis().evaluateJacobian(iplocal_n,gradphi_n0);
        std::vector<JacobianType> gradphi_n1(lfsu_n1.size());
        lfsu_n1.finiteElement().localBasis().evaluateJacobian(iplocal_n,gradphi_n1);

        // transform gradients of shape functions to real element
        Dune::FieldMatrix<RF,dim,dim> jac = ig.inside()->geometry().jacobianInverseTransposed(iplocal_s);
        std::vector<FV> tgradphi_s0(lfsu_s0.size());
        for (size_type i=0; i<lfsu_s0.size(); i++) jac.mv(gradphi_s0[i][0],tgradphi_s0[i]);
        std::vector<FV> tgradphi_s1(lfsu_s1.size());
        for (size_type i=0; i<lfsu_s1.size(); i++) jac.mv(gradphi_s1[i][0],tgradphi_s1[i]);
        
        jac = ig.outside()->geometry().jacobianInverseTransposed(iplocal_n);
        std::vector<FV> tgradphi_n0(lfsu_n0.size());
        for (size_type i=0; i<lfsu_n0.size(); i++) jac.mv(gradphi_n0[i][0],tgradphi_n0[i]);
        std::vector<FV> tgradphi_n1(lfsu_n1.size());
        for (size_type i=0; i<lfsu_n1.size(); i++) jac.mv(gradphi_n1[i][0],tgradphi_n1[i]);
        
        // compute gradient of u
        FV gradu_s0(0.0);
        for (size_type i=0; i<lfsu_s0.size(); i++)
          gradu_s0.axpy(x_s(lfsu_s0,i),tgradphi_s0[i]);
        FV gradu_s1(0.0);
        for (size_type i=0; i<lfsu_s1.size(); i++)
          gradu_s1.axpy(x_s(lfsu_s1,i),tgradphi_s1[i]);
        
        FV gradu_n0(0.0);
        for (size_type i=0; i<lfsu_n0.size(); i++)
          gradu_n0.axpy(x_n(lfsu_n0,i),tgradphi_n0[i]);
        FV gradu_n1(0.0);
        for (size_type i=0; i<lfsu_n1.size(); i++)
          gradu_n1.axpy(x_n(lfsu_n1,i),tgradphi_n1[i]);
        
        RF factor = it->weight() * ig.geometry().integrationElement(it->position());
        
        diff_0+= (gradu_s0-gradu_n0)*(gradu_s0-gradu_n0)*factor;
        diff_1+= (gradu_s1-gradu_n1)*(gradu_s1-gradu_n1)*factor;
        
        summ_0+= (gradu_s0+gradu_n0)*(gradu_s0+gradu_n0)*factor;
        summ_1+= (gradu_s1+gradu_n1)*(gradu_s1+gradu_n1)*factor;
        
        //diff_0+= std::pow(((n_F*gradu_s0)-(n_F*gradu_n0)),2)*factor;
        //diff_1+= std::pow(((n_F*gradu_s1)-(n_F*gradu_n1)),2)*factor;
        
        //summ_0+=std::pow(((n_F*gradu_s0)+(n_F*gradu_n0)),2)*factor;
        //summ_1+=std::pow(((n_F*gradu_s1)+(n_F*gradu_n1)),2)*factor;
    }

    RF err_0(2*std::sqrt(diff_0/summ_0)), err_1(2*std::sqrt(diff_1/summ_1));
    RF error(std::max(err_0,err_1));
    
    RF size_in = radius(ig.inside()->geometry());
    RF size_out = radius(ig.outside()->geometry());
    
    // the old way of empohasizing the importance of size, which is relative to the two elements compared
    //RF in_aspect = 0.25*std::pow(std::min(size_in/size_out,1.0),2);
    //RF out_aspect = 0.25*std::pow(std::min(size_out/size_in,1.0),2);
    
    //the new way assumes a comparison to globs.flux_thr or equivalent, but NOT rescaled by sqrt(N)
    //the square root is estimated based on the area of individual elements, as for how much they may contribute to the total error
    
    //RF in_aspect = 0.25*std::pow(size_in/radius_grid,2);
    //RF out_aspect = 0.25*std::pow(size_out/radius_grid,2);

    //RF in_aspect = 0.25*std::min(size_out/size_in,1.0)*std::pow(size_in/radius_grid,2);
    //RF out_aspect = 0.25*std::min(size_in/size_out,1.0)*std::pow(size_out/radius_grid,2);
    
    //or, finally we may slightly modify the choce so that only the larger cell accumulates any error
    RF in_aspect = 0.25*std::min(size_out/size_in,1.0)*std::pow(size_in/radius_grid,2);
    RF out_aspect = 0.25*std::min(size_in/size_out,1.0)*std::pow(size_out/radius_grid,2);
    
    if (size_out>2.1*size_in) in_aspect=0;
    if (size_in>2.1*size_out) out_aspect=0;
    
    r_s.accumulate(lfsv_s,0,error*in_aspect);
    r_n.accumulate(lfsv_n,0,error*out_aspect);
    
  }
    
  private:

  template<class GEO>
  typename GEO::ctype radius (const GEO& geo) const
  {
    typedef typename GEO::ctype DF;
    const int dim = GEO::coorddimension;
    
    Dune::FieldVector<DF,dim> centercoord = geo.center();
    Dune::FieldVector<DF,dim> cornercoord = geo.corner(0);
    
    return std::sqrt(std::pow(centercoord[0]-cornercoord[0],2)+std::pow(centercoord[1]-cornercoord[1],2));
  }


  const globali& globs;
  unsigned int intorder;
  double radius_grid;
    
};


class FluxMatchingErrorOperator :
  public basicLOP
  // public Dune::PDELab::NumericalJacobianApplyVolume<SingleConcVolumeErrorOperator>,
  // public Dune::PDELab::NumericalJacobianVolume<SingleConcVolumeErrorOperator>,
  // public Dune::PDELab::NumericalJacobianApplyBoundary<SingleConcVolumeErrorOperator>,
  // public Dune::PDELab::NumericalJacobianBoundary<SingleConcVolumeErrorOperator>,
  // public Dune::PDELab::FullVolumePattern,
  // public Dune::PDELab::LocalOperatorDefaultFlags
{
public:
      // pattern assembly flags
      enum { doPatternVolume = false };
      enum { doPatternSkeleton = false };

      // residual assembly flags
      enum { doAlphaSkeleton  = true };                                // assemble boundary

  FluxMatchingErrorOperator(const globali & globs_) : globs (globs_) {intorder=globs.quadratureorder;}

  


    // skeleton integral depending on test and ansatz functions
    // each face is only visited ONCE!
    template<typename IG,
            typename LFSU,
            typename X,
            typename LFSV,
            typename R>
    void alpha_skeleton (const IG& ig,
                        const LFSU& lfsu_s, const X& x_s, const LFSV& lfsv_s,
                        const LFSU& lfsu_n, const X& x_n, const LFSV& lfsv_n,
                        R& r_s, R& r_n) const

  {
    // assume Galerkin: lfsu == lfsv
    // This yields more efficient code since the local functionspace only
    // needs to be evaluated once, but would be incorrect for a finite volume
    // method
    
    // std::cout <<"We got inside!"<< std::endl;
    
    // dimensions
    // select the two components (assume Galerkin scheme U=V)
    typedef typename LFSU::template Child<0>::Type LFSU0;       // extract components
    const LFSU0& lfsu_s0 = lfsu_s.template child<0>();           // with template magic
    const LFSU0& lfsu_n0 = lfsu_n.template child<0>();  
    typedef typename LFSU::template Child<1>::Type LFSU1;
    const LFSU1& lfsu_s1 = lfsu_s.template child<1>();
    const LFSU1& lfsu_n1 = lfsu_n.template child<1>();

    // domain and range field type (assume both components have same RF)
    typedef typename LFSU0::Traits::FiniteElementType::
      Traits::LocalBasisType::Traits::DomainFieldType DF;
    typedef typename LFSU0::Traits::FiniteElementType::
      Traits::LocalBasisType::Traits::RangeFieldType RF;
    typedef typename LFSU0::Traits::FiniteElementType::
      Traits::LocalBasisType::Traits::JacobianType JacobianType;
    typedef typename LFSU0::Traits::FiniteElementType::
      Traits::LocalBasisType::Traits::RangeType RangeType;
    typedef typename LFSU::Traits::SizeType size_type;

    // dimensions
    const int dim = IG::Geometry::dimension;
  
    typedef typename Dune::FieldVector<RF,dim> FV;
    
    Dune::GeometryType gtface = ig.geometryInInside().type();
    
    const Dune::QuadratureRule<DF,dim-1>& rule = Dune::QuadratureRules<DF,dim-1>::rule(gtface,intorder);
    
    const FV n_F = ig.centerUnitOuterNormal();
    
    RF diff_0(0), diff_1(0);
    RF summ_0(0), summ_1(0);
    
    for (typename Dune::QuadratureRule<DF,dim-1>::const_iterator it=rule.begin(); it!=rule.end(); ++it)
      {
        // position of quadrature point in local coordinates of elements
        FV iplocal_s = ig.geometryInInside().global(it->position());
        FV iplocal_n = ig.geometryInOutside().global(it->position());

        // evaluate gradient of basis functions
        std::vector<JacobianType> gradphi_s0(lfsu_s0.size());
        lfsu_s0.finiteElement().localBasis().evaluateJacobian(iplocal_s,gradphi_s0);
        std::vector<JacobianType> gradphi_s1(lfsu_s1.size());
        lfsu_s1.finiteElement().localBasis().evaluateJacobian(iplocal_s,gradphi_s1);
        
        // evaluate gradient of basis functions
        std::vector<JacobianType> gradphi_n0(lfsu_n0.size());
        lfsu_n0.finiteElement().localBasis().evaluateJacobian(iplocal_n,gradphi_n0);
        std::vector<JacobianType> gradphi_n1(lfsu_n1.size());
        lfsu_n1.finiteElement().localBasis().evaluateJacobian(iplocal_n,gradphi_n1);

        // transform gradients of shape functions to real element
        Dune::FieldMatrix<RF,dim,dim> jac = ig.inside()->geometry().jacobianInverseTransposed(iplocal_s);
        std::vector<FV> tgradphi_s0(lfsu_s0.size());
        for (size_type i=0; i<lfsu_s0.size(); i++) jac.mv(gradphi_s0[i][0],tgradphi_s0[i]);
        std::vector<FV> tgradphi_s1(lfsu_s1.size());
        for (size_type i=0; i<lfsu_s1.size(); i++) jac.mv(gradphi_s1[i][0],tgradphi_s1[i]);
        
        jac = ig.outside()->geometry().jacobianInverseTransposed(iplocal_n);
        std::vector<FV> tgradphi_n0(lfsu_n0.size());
        for (size_type i=0; i<lfsu_n0.size(); i++) jac.mv(gradphi_n0[i][0],tgradphi_n0[i]);
        std::vector<FV> tgradphi_n1(lfsu_n1.size());
        for (size_type i=0; i<lfsu_n1.size(); i++) jac.mv(gradphi_n1[i][0],tgradphi_n1[i]);
        
        // compute gradient of u
        FV gradu_s0(0.0);
        for (size_type i=0; i<lfsu_s0.size(); i++)
          gradu_s0.axpy(x_s(lfsu_s0,i),tgradphi_s0[i]);
        FV gradu_s1(0.0);
        for (size_type i=0; i<lfsu_s1.size(); i++)
          gradu_s1.axpy(x_s(lfsu_s1,i),tgradphi_s1[i]);
        
        FV gradu_n0(0.0);
        for (size_type i=0; i<lfsu_n0.size(); i++)
          gradu_n0.axpy(x_n(lfsu_n0,i),tgradphi_n0[i]);
        FV gradu_n1(0.0);
        for (size_type i=0; i<lfsu_n1.size(); i++)
          gradu_n1.axpy(x_n(lfsu_n1,i),tgradphi_n1[i]);
        
        RF factor = it->weight() * ig.geometry().integrationElement(it->position());
        
        
        diff_0+= std::pow(((n_F*gradu_s0)-(n_F*gradu_n0)),2)*factor;
        diff_1+= std::pow(((n_F*gradu_s1)-(n_F*gradu_n1)),2)*factor;
        
        summ_0+=std::pow(((n_F*gradu_s0)+(n_F*gradu_n0)),2)*factor;
        summ_1+=std::pow(((n_F*gradu_s1)+(n_F*gradu_n1)),2)*factor;
    }

    RF err_0(2*std::sqrt(diff_0/summ_0)), err_1(2*std::sqrt(diff_1/summ_1));
    RF error(std::max(err_0,err_1));
    
    RF size_in = radius(ig.inside()->geometry());
    RF size_out = radius(ig.outside()->geometry());
    
    RF low(1E-3), mid(1), high(1E3);
    
    if (size_in>2.1*size_out) 
      {
        if (error>globrelease::alpha_threshold_aux)
        {
          r_s.accumulate(lfsv_s,0,high);
          r_n.accumulate(lfsv_n,0,mid);
        }
        else if (error<globrelease::beta_threshold_aux)
        {
          r_s.accumulate(lfsv_s,0,mid);
          r_n.accumulate(lfsv_n,0,low);
        }
        else
        {
          r_s.accumulate(lfsv_s,0,mid);
          r_n.accumulate(lfsv_n,0,mid);
        }
      }
    else if (2.1*size_in<size_out)
      {
        if (error>globrelease::alpha_threshold_aux)
        {
          r_s.accumulate(lfsv_s,0,mid);
          r_n.accumulate(lfsv_n,0,high);
        }
        else if (error<globrelease::beta_threshold_aux)
        {
          r_s.accumulate(lfsv_s,0,low);
          r_n.accumulate(lfsv_n,0,mid);
        }
        else
        {
          r_s.accumulate(lfsv_s,0,mid);
          r_n.accumulate(lfsv_n,0,mid);
        }
      }
    else
      {
        if (error>globrelease::alpha_threshold_aux)
        {
          r_s.accumulate(lfsv_s,0,high);
          r_n.accumulate(lfsv_n,0,high);
        }
        else if (error<globrelease::beta_threshold_aux)
        {
          r_s.accumulate(lfsv_s,0,low);
          r_n.accumulate(lfsv_n,0,low);
        }
        else
        {
          r_s.accumulate(lfsv_s,0,mid);
          r_n.accumulate(lfsv_n,0,mid);
        }
      }
    
  }
    
  private:

  template<class GEO>
  typename GEO::ctype radius (const GEO& geo) const
  {
    typedef typename GEO::ctype DF;
    const int dim = GEO::coorddimension;
    
    Dune::FieldVector<DF,dim> centercoord = geo.center();
    Dune::FieldVector<DF,dim> cornercoord = geo.corner(0);
    
    return std::sqrt(std::pow(centercoord[0]-cornercoord[0],2)+std::pow(centercoord[1]-cornercoord[1],2));
  }


  const globali& globs;
  unsigned int intorder;
    
};


class TestErrorOperator :
  public basicLOP
  // public Dune::PDELab::NumericalJacobianApplyVolume<SingleConcVolumeErrorOperator>,
  // public Dune::PDELab::NumericalJacobianVolume<SingleConcVolumeErrorOperator>,
  // public Dune::PDELab::NumericalJacobianApplyBoundary<SingleConcVolumeErrorOperator>,
  // public Dune::PDELab::NumericalJacobianBoundary<SingleConcVolumeErrorOperator>,
  // public Dune::PDELab::FullVolumePattern,
  // public Dune::PDELab::LocalOperatorDefaultFlags
{
public:
  // pattern assembly flags
  enum { doPatternVolume = false };

  // residual assembly flags
  enum { doAlphaVolume = true };
  //enum { doAlphaBoundary = true };                                // assemble boundary

  TestErrorOperator(const globali & globs_) : globs (globs_), firstime(true) {intorder=globs.quadratureorder;}

  // volume integral depending on test and ansatz functions
  template<typename EG, typename LFSU, typename X, typename LFSV, typename R>
  void alpha_volume (const EG& eg, const LFSU& lfsu, const X& x, const LFSV& lfsv, R& r) const
  {
    // assume Galerkin: lfsu == lfsv
    // This yields more efficient code since the local functionspace only
    // needs to be evaluated once, but would be incorrect for a finite volume
    // method
    
    //std::cout <<"We got inside!"<< std::endl;
    
    // dimensions
    // select the two components (assume Galerkin scheme U=V)
    typedef typename LFSU::template Child<0>::Type LFSU0;       // extract components
    const LFSU0& lfsu0 = lfsu.template child<0>();           // with template magic
    typedef typename LFSU::template Child<1>::Type LFSU1;
    const LFSU1& lfsu1 = lfsu.template child<1>();

    // domain and range field type (assume both components have same RF)
    typedef typename LFSU0::Traits::FiniteElementType::
      Traits::LocalBasisType::Traits::DomainFieldType DF;
    typedef typename LFSU0::Traits::FiniteElementType::
      Traits::LocalBasisType::Traits::RangeFieldType RF;
    typedef typename LFSU0::Traits::FiniteElementType::
      Traits::LocalBasisType::Traits::JacobianType JacobianType;
    typedef typename LFSU0::Traits::FiniteElementType::
      Traits::LocalBasisType::Traits::RangeType RangeType;
    typedef typename LFSU::Traits::SizeType size_type;

    // dimensions
    const int dim = EG::Geometry::dimension;
    
    typedef typename Dune::FieldVector<RF,dim> FV;

    //std::cout <<"We're still in!"<< std::endl;
    
//     const int dim = EG::Geometry::dimension;
//     const int dimw = EG::Geometry::dimensionworld;
// 
//     // extract some types
//     typedef typename LFSU::Traits::FiniteElementType::
//       Traits::LocalBasisType::Traits::DomainFieldType DF;
//     typedef typename LFSU::Traits::FiniteElementType::
//       Traits::LocalBasisType::Traits::RangeFieldType RF;
//     typedef typename LFSU::Traits::FiniteElementType::
//       Traits::LocalBasisType::Traits::JacobianType Jacobian;
//     typedef typename LFSU::Traits::FiniteElementType::
//       Traits::LocalBasisType::Traits::RangeType Range;
//     typedef Dune::FieldVector<RF,dimw> Gradient;
//     typedef typename LFSU::Traits::SizeType size_type;

    Dune::GeometryType gt = eg.geometry().type();
    const Dune::QuadratureRule<DF,dim>& rule = Dune::QuadratureRules<DF,dim>::rule(gt,intorder);

    

    

    if (firstime)
    {
      std::vector<RangeType> phi_sqrint(lfsu0.size());
      std::vector<RangeType> gradphi_sqrint(lfsu0.size());
      
      for (typename Dune::QuadratureRule<DF,dim>::const_iterator
           it=rule.begin(); it!=rule.end(); ++it)
        {
      
        std::vector<RangeType> phi0(lfsu0.size());
        lfsu0.finiteElement().localBasis().evaluateFunction(it->position(),phi0);
      
        std::vector<JacobianType> js0(lfsu0.size());
        lfsu0.finiteElement().localBasis().evaluateJacobian(it->position(),js0);
      
        const typename EG::Geometry::JacobianInverseTransposed
        jac = eg.geometry().jacobianInverseTransposed(it->position());
        std::vector<FV> gradphi0(lfsu0.size());
        for (size_type i=0; i<lfsu0.size(); i++)
          jac.mv(js0[i][0],gradphi0[i]);
        
        RF factor = it->weight()*eg.geometry().integrationElement(it->position());
        
        
        for (size_type i=0; i<lfsu0.size(); i++)
          {
          phi_sqrint[i]+= phi0[i]*phi0[i]*factor;
          gradphi_sqrint[i]+= (gradphi0[i]*gradphi0[i])*factor;
          }
        }
      
      std::vector<RangeType> gradvar(lfsu0.size());
      std::vector<int> origindex(lfsu0.size());
      
      for (size_type i=0; i<lfsu0.size(); i++) 
      {
        gradvar[i]=std::sqrt(gradphi_sqrint[i]/phi_sqrint[i]);
        origindex[i]=i;
      }
      
      for (size_type i=0; i<lfsu0.size()-1; i++) 
      {
        for (size_type j=i+1; j<lfsu0.size(); j++)
        {
          if (gradvar[i]>gradvar[j])
          {
            RangeType dummy(gradvar[i]);
            gradvar[i]=gradvar[j];
            gradvar[j]=dummy;
            int dummyint(origindex[i]);
            origindex[i]=origindex[j];
            origindex[j]=dummyint;
          }
        }
      }
      
      std::cout<<"Local base sorted by variance:"<<std::endl;
      std::cout<<"Rank/orig.index/variance"<<std::endl;
      for (size_type i=0; i<lfsu0.size(); i++) std::cout<<i<<"  "<<origindex[i]<<"  "<<gradvar[i]<<std::endl;
      
    }
    
    //std::cout <<"Still inside!"<< std::endl;
    
    RF fullweight(0);
    RF c_av(0), o_av(0);
    RF c_dev(0), o_dev(0);
    
    // loop over quadrature points
    for (typename Dune::QuadratureRule<DF,dim>::const_iterator
           it=rule.begin(); it!=rule.end(); ++it)
      {
        
        //std::cout <<"In a loop!"<< std::endl;
        
        std::vector<RangeType> phi0(lfsu0.size());
        lfsu0.finiteElement().localBasis().evaluateFunction(it->position(),phi0);
        std::vector<RangeType> phi1(lfsu1.size());
        lfsu1.finiteElement().localBasis().evaluateFunction(it->position(),phi1);

        // compute u_0, u_1 at integration point
        RF u_c=0.0;
        for (size_type i=0; i<lfsu0.size(); i++)
          u_c += x(lfsu0,i)*phi0[i];                // localIndex() maps dof within
        RF u_o=0.0;                                             // leaf space to all dofs
        for (size_type i=0; i<lfsu1.size(); i++)                // within given element
          u_o += x(lfsu1,i)*phi1[i];
        
        RF factor = it->weight()*eg.geometry().integrationElement(it->position());
        
        fullweight+=factor;
        c_av+=u_c*factor;
        o_av+=u_o*factor;
        c_dev+=u_c*u_c*factor;
        o_dev+=u_o*u_o*factor;
        
        // for (size_type i=0; i<lfsu0.size(); i++)
          // r.accumulate(lfsu0,i, (-Diffvec[0]*(graduc*gradphi0[i]) + (c4rel + mitorel - PEPC - RubC)*phi0[i]) * globalpos[0] * factor);
        // for (size_type i=0; i<lfsu1.size(); i++)
          // r.accumulate(lfsu1,i,(-Diffvec[1]*(graduo*gradphi1[i]) + (hillrel - RubO)*phi1[i]) * globalpos[0] * factor);
      }
    
    c_av=c_av/fullweight; o_av=o_av/fullweight;
    c_dev=c_dev/fullweight; o_dev=o_dev/fullweight;
    
    RF c_var=std::sqrt(c_dev-c_av*c_av);
    RF o_var=std::sqrt(o_dev-o_av*o_av);
    
    RF maxerr=std::max(std::fabs(c_var/c_av),std::fabs(o_var/o_av));
    
    for (size_type i=0; i<lfsv.size(); i++) r.accumulate(lfsv,i,maxerr/lfsv.size());

    }
    
  
    bool firstime;
  
  private:
    

    const globali& globs;
    unsigned int intorder;
    
  };


class SingleConcVolumeErrorOperator :
  public basicLOP
  // public Dune::PDELab::NumericalJacobianApplyVolume<SingleConcVolumeErrorOperator>,
  // public Dune::PDELab::NumericalJacobianVolume<SingleConcVolumeErrorOperator>,
  // public Dune::PDELab::NumericalJacobianApplyBoundary<SingleConcVolumeErrorOperator>,
  // public Dune::PDELab::NumericalJacobianBoundary<SingleConcVolumeErrorOperator>,
  // public Dune::PDELab::FullVolumePattern,
  // public Dune::PDELab::LocalOperatorDefaultFlags
{
public:
  // pattern assembly flags
  enum { doPatternVolume = false };

  // residual assembly flags
  enum { doAlphaVolume = true };
  //enum { doAlphaBoundary = true };                                // assemble boundary

  SingleConcVolumeErrorOperator(const globali & globs_) : globs (globs_) {intorder=globs.quadratureorder;}

  // volume integral depending on test and ansatz functions
  template<typename EG, typename LFSU, typename X, typename LFSV, typename R>
  void alpha_volume (const EG& eg, const LFSU& lfsu, const X& x, const LFSV& lfsv, R& r) const
  {
    // assume Galerkin: lfsu == lfsv
    // This yields more efficient code since the local functionspace only
    // needs to be evaluated once, but would be incorrect for a finite volume
    // method
    
    // std::cout <<"We got inside!"<< std::endl;
    
    // dimensions
    // select the two components (assume Galerkin scheme U=V)
    // typedef typename LFSU::template Child<0>::Type LFSU0;       // extract components
    // const LFSU0& lfsu0 = lfsu.template child<0>();           // with template magic
    // typedef typename LFSU::template Child<1>::Type LFSU1;
    // const LFSU1& lfsu1 = lfsu.template child<1>();

    // domain and range field type (assume both components have same RF)
    typedef typename LFSU::Traits::FiniteElementType::
      Traits::LocalBasisType::Traits::DomainFieldType DF;
    typedef typename LFSU::Traits::FiniteElementType::
      Traits::LocalBasisType::Traits::RangeFieldType RF;
    typedef typename LFSU::Traits::FiniteElementType::
      Traits::LocalBasisType::Traits::JacobianType JacobianType;
    typedef typename LFSU::Traits::FiniteElementType::
      Traits::LocalBasisType::Traits::RangeType RangeType;
    typedef typename LFSU::Traits::SizeType size_type;

    // dimensions
    const int dim = EG::Geometry::dimension;

    // std::cout <<"We're still in!"<< std::endl;
    
//     const int dim = EG::Geometry::dimension;
//     const int dimw = EG::Geometry::dimensionworld;
// 
//     // extract some types
//     typedef typename LFSU::Traits::FiniteElementType::
//       Traits::LocalBasisType::Traits::DomainFieldType DF;
//     typedef typename LFSU::Traits::FiniteElementType::
//       Traits::LocalBasisType::Traits::RangeFieldType RF;
//     typedef typename LFSU::Traits::FiniteElementType::
//       Traits::LocalBasisType::Traits::JacobianType Jacobian;
//     typedef typename LFSU::Traits::FiniteElementType::
//       Traits::LocalBasisType::Traits::RangeType Range;
//     typedef Dune::FieldVector<RF,dimw> Gradient;
//     typedef typename LFSU::Traits::SizeType size_type;

    
    Dune::GeometryType gt = eg.geometry().type();
    const Dune::QuadratureRule<DF,dim>& rule = Dune::QuadratureRules<DF,dim>::rule(gt,intorder);
    
    // std::cout <<"Still inside!"<< std::endl;
    
    RF fullweight(0);
    RF c_av(0);
    RF c_dev(0);
    
    // loop over quadrature points
    for (typename Dune::QuadratureRule<DF,dim>::const_iterator
           it=rule.begin(); it!=rule.end(); ++it)
      {
        
        //std::cout <<"In a loop!"<< std::endl;
        
        std::vector<RangeType> phi0(lfsu.size());
        lfsu.finiteElement().localBasis().evaluateFunction(it->position(),phi0);
        // std::vector<RangeType> phi1(lfsu1.size());
        // lfsu1.finiteElement().localBasis().evaluateFunction(it->position(),phi1);

        // compute u_0, u_1 at integration point
        RF u_c=0.0;
        for (size_type i=0; i<lfsu.size(); i++)
          u_c += x(lfsu,i)*phi0[i];                // localIndex() maps dof within
        // RF u_o=0.0;                                             // leaf space to all dofs
        // for (size_type i=0; i<lfsu1.size(); i++)                // within given element
          // u_o += x(lfsu1,i)*phi1[i];
        
        RF factor = it->weight()*eg.geometry().integrationElement(it->position());
        
        fullweight+=factor;
        c_av+=u_c*factor;
        // o_av+=u_o*factor;
        c_dev+=u_c*u_c*factor;
        // o_dev+=u_o*u_o*factor;
        
        // for (size_type i=0; i<lfsu0.size(); i++)
          // r.accumulate(lfsu0,i, (-Diffvec[0]*(graduc*gradphi0[i]) + (c4rel + mitorel - PEPC - RubC)*phi0[i]) * globalpos[0] * factor);
        // for (size_type i=0; i<lfsu1.size(); i++)
          // r.accumulate(lfsu1,i,(-Diffvec[1]*(graduo*gradphi1[i]) + (hillrel - RubO)*phi1[i]) * globalpos[0] * factor);
      }
    
    c_av=c_av/fullweight; //o_av=o_av/fullweight;
    c_dev=c_dev/fullweight; //o_dev=o_dev/fullweight;
    
    RF c_var=std::sqrt(c_dev-c_av*c_av);
    // RF o_var=std::sqrt(o_dev-o_av*o_av);
    
    RF maxerr=std::fabs(c_var/c_av);
    
    for (size_type i=0; i<lfsv.size(); i++) r.accumulate(lfsv,i,maxerr/lfsv.size());

    }
  private:

    const globali& globs;
    unsigned int intorder;
    
  };


class VolumeErrorOperator :
  public basicLOP
  // public Dune::PDELab::NumericalJacobianApplyVolume<SingleConcVolumeErrorOperator>,
  // public Dune::PDELab::NumericalJacobianVolume<SingleConcVolumeErrorOperator>,
  // public Dune::PDELab::NumericalJacobianApplyBoundary<SingleConcVolumeErrorOperator>,
  // public Dune::PDELab::NumericalJacobianBoundary<SingleConcVolumeErrorOperator>,
  // public Dune::PDELab::FullVolumePattern,
  // public Dune::PDELab::LocalOperatorDefaultFlags
{
public:
  // pattern assembly flags
  enum { doPatternVolume = false };

  // residual assembly flags
  enum { doAlphaVolume = true };
  //enum { doAlphaBoundary = true };                                // assemble boundary

  VolumeErrorOperator(const globali & globs_) : globs (globs_) {intorder=globs.quadratureorder;}

  // volume integral depending on test and ansatz functions
  template<typename EG, typename LFSU, typename X, typename LFSV, typename R>
  void alpha_volume (const EG& eg, const LFSU& lfsu, const X& x, const LFSV& lfsv, R& r) const
  {
    // assume Galerkin: lfsu == lfsv
    // This yields more efficient code since the local functionspace only
    // needs to be evaluated once, but would be incorrect for a finite volume
    // method
    
    //std::cout <<"We got inside!"<< std::endl;
    
    // dimensions
    // select the two components (assume Galerkin scheme U=V)
    typedef typename LFSU::template Child<0>::Type LFSU0;       // extract components
    const LFSU0& lfsu0 = lfsu.template child<0>();           // with template magic
    typedef typename LFSU::template Child<1>::Type LFSU1;
    const LFSU1& lfsu1 = lfsu.template child<1>();

    // domain and range field type (assume both components have same RF)
    typedef typename LFSU0::Traits::FiniteElementType::
      Traits::LocalBasisType::Traits::DomainFieldType DF;
    typedef typename LFSU0::Traits::FiniteElementType::
      Traits::LocalBasisType::Traits::RangeFieldType RF;
    typedef typename LFSU0::Traits::FiniteElementType::
      Traits::LocalBasisType::Traits::JacobianType JacobianType;
    typedef typename LFSU0::Traits::FiniteElementType::
      Traits::LocalBasisType::Traits::RangeType RangeType;
    typedef typename LFSU::Traits::SizeType size_type;

    // dimensions
    const int dim = EG::Geometry::dimension;

    //std::cout <<"We're still in!"<< std::endl;
    
//     const int dim = EG::Geometry::dimension;
//     const int dimw = EG::Geometry::dimensionworld;
// 
//     // extract some types
//     typedef typename LFSU::Traits::FiniteElementType::
//       Traits::LocalBasisType::Traits::DomainFieldType DF;
//     typedef typename LFSU::Traits::FiniteElementType::
//       Traits::LocalBasisType::Traits::RangeFieldType RF;
//     typedef typename LFSU::Traits::FiniteElementType::
//       Traits::LocalBasisType::Traits::JacobianType Jacobian;
//     typedef typename LFSU::Traits::FiniteElementType::
//       Traits::LocalBasisType::Traits::RangeType Range;
//     typedef Dune::FieldVector<RF,dimw> Gradient;
//     typedef typename LFSU::Traits::SizeType size_type;

    
    Dune::GeometryType gt = eg.geometry().type();
    const Dune::QuadratureRule<DF,dim>& rule = Dune::QuadratureRules<DF,dim>::rule(gt,intorder);
    
    //std::cout <<"Still inside!"<< std::endl;
    
    RF fullweight(0);
    RF c_av(0), o_av(0);
    RF c_dev(0), o_dev(0);
    
    // loop over quadrature points
    for (typename Dune::QuadratureRule<DF,dim>::const_iterator
           it=rule.begin(); it!=rule.end(); ++it)
      {
        
        //std::cout <<"In a loop!"<< std::endl;
        
        std::vector<RangeType> phi0(lfsu0.size());
        lfsu0.finiteElement().localBasis().evaluateFunction(it->position(),phi0);
        std::vector<RangeType> phi1(lfsu1.size());
        lfsu1.finiteElement().localBasis().evaluateFunction(it->position(),phi1);

        // compute u_0, u_1 at integration point
        RF u_c=0.0;
        for (size_type i=0; i<lfsu0.size(); i++)
          u_c += x(lfsu0,i)*phi0[i];                // localIndex() maps dof within
        RF u_o=0.0;                                             // leaf space to all dofs
        for (size_type i=0; i<lfsu1.size(); i++)                // within given element
          u_o += x(lfsu1,i)*phi1[i];
        
        RF factor = it->weight()*eg.geometry().integrationElement(it->position());
        
        fullweight+=factor;
        c_av+=u_c*factor;
        o_av+=u_o*factor;
        c_dev+=u_c*u_c*factor;
        o_dev+=u_o*u_o*factor;
        
        // for (size_type i=0; i<lfsu0.size(); i++)
          // r.accumulate(lfsu0,i, (-Diffvec[0]*(graduc*gradphi0[i]) + (c4rel + mitorel - PEPC - RubC)*phi0[i]) * globalpos[0] * factor);
        // for (size_type i=0; i<lfsu1.size(); i++)
          // r.accumulate(lfsu1,i,(-Diffvec[1]*(graduo*gradphi1[i]) + (hillrel - RubO)*phi1[i]) * globalpos[0] * factor);
      }
    
    c_av=c_av/fullweight; o_av=o_av/fullweight;
    c_dev=c_dev/fullweight; o_dev=o_dev/fullweight;
    
    RF c_var=std::sqrt(c_dev-c_av*c_av);
    RF o_var=std::sqrt(o_dev-o_av*o_av);
    
    RF maxerr=std::max(std::fabs(c_var/c_av),std::fabs(o_var/o_av));
    
    for (size_type i=0; i<lfsv.size(); i++) r.accumulate(lfsv,i,maxerr/lfsv.size());

    }
  private:

    const globali& globs;
    unsigned int intorder;
    
  };


class GradientMismatchLOP :
  public basicLOP
  // public Dune::PDELab::LocalOperatorDefaultFlags
  
  {
  public:

    // pattern assembly flags
    enum { doPatternVolume = false };
    enum { doPatternSkeleton = true };

    // residual assembly flags
    enum { doAlphaSkeleton  = true };
    
    GradientMismatchLOP(const globali & globs_) : globs (globs_) {intorder=globs.quadratureorder;}
    

    // skeleton integral depending on test and ansatz functions
    // each face is only visited ONCE!
    template<typename IG,
              typename LFSU,
              typename X,
              typename LFSV,
              typename R>
    void alpha_skeleton (const IG& ig,
                          const LFSU& lfsu_s, const X& x_s, const LFSV& lfsv_s,
                          const LFSU& lfsu_n, const X& x_n, const LFSV& lfsv_n,
                          R& r_s, R& r_n) const
    {
      
      

      typedef typename LFSU::template Child<0>::Type LFSU0;       // extract components
      const LFSU0& lfsu_s1 = lfsu_s.template child<0>();           // with template magic
      const LFSU0& lfsu_n1 = lfsu_n.template child<0>(); 
      typedef typename LFSU::template Child<1>::Type LFSU1;
      const LFSU1& lfsu_s2 = lfsu_s.template child<1>();
      const LFSU1& lfsu_n2 = lfsu_n.template child<1>();
      

      // domain and range field type (assume both components have same RF)
      typedef typename LFSU0::Traits::FiniteElementType::
        Traits::LocalBasisType::Traits::DomainFieldType DF;
      typedef typename LFSU0::Traits::FiniteElementType::
        Traits::LocalBasisType::Traits::RangeFieldType RF;
      typedef typename LFSU0::Traits::FiniteElementType::
        Traits::LocalBasisType::Traits::JacobianType JacobianType;
      typedef typename LFSU0::Traits::FiniteElementType::
        Traits::LocalBasisType::Traits::RangeType RangeType;
      typedef typename LFSU::Traits::SizeType size_type;
    

      // dimensions
      const int dim = IG::dimension;

      // select quadrature rule
      //const int intorder = 2*lfsu_s.finiteElement().localBasis().order();
      Dune::GeometryType gtface = ig.geometryInInside().type();
      const Dune::QuadratureRule<DF,dim-1>& rule = Dune::QuadratureRules<DF,dim-1>::rule(gtface,intorder);

      // tensor times normal
      const Dune::FieldVector<DF,dim> n_F = ig.centerUnitOuterNormal();

      // loop over quadrature points and integrate normal flux
      RF sum1(0.0), sum2(0.0), facsum(0.0);
      for (typename Dune::QuadratureRule<DF,dim-1>::const_iterator it=rule.begin(); it!=rule.end(); ++it)
        {
          // position of quadrature point in local coordinates of elements
          Dune::FieldVector<DF,dim> iplocal_s = ig.geometryInInside().global(it->position());
          Dune::FieldVector<DF,dim> iplocal_n = ig.geometryInOutside().global(it->position());

          // evaluate gradient of basis functions
          std::vector<JacobianType> gradphi_s1(lfsu_s1.size());
          lfsu_s1.finiteElement().localBasis().evaluateJacobian(iplocal_s,gradphi_s1);
          std::vector<JacobianType> gradphi_s2(lfsu_s2.size());
          lfsu_s2.finiteElement().localBasis().evaluateJacobian(iplocal_s,gradphi_s2);
          std::vector<JacobianType> gradphi_n1(lfsu_n1.size());
          lfsu_n1.finiteElement().localBasis().evaluateJacobian(iplocal_n,gradphi_n1);
          std::vector<JacobianType> gradphi_n2(lfsu_n2.size());
          lfsu_n2.finiteElement().localBasis().evaluateJacobian(iplocal_n,gradphi_n2);

          // transform gradients of shape functions to real element
          Dune::FieldMatrix<DF,dim,dim> jac = ig.inside()->geometry().jacobianInverseTransposed(iplocal_s);
          std::vector<Dune::FieldVector<RF,dim> > tgradphi_s1(lfsu_s1.size());
          for (size_type i=0; i<lfsu_s1.size(); i++) jac.mv(gradphi_s1[i][0],tgradphi_s1[i]);
          std::vector<Dune::FieldVector<RF,dim> > tgradphi_s2(lfsu_s2.size());
          for (size_type i=0; i<lfsu_s2.size(); i++) jac.mv(gradphi_s2[i][0],tgradphi_s2[i]);
          
          jac = ig.outside()->geometry().jacobianInverseTransposed(iplocal_n);
          std::vector<Dune::FieldVector<RF,dim> > tgradphi_n1(lfsu_n1.size());
          for (size_type i=0; i<lfsu_n1.size(); i++) jac.mv(gradphi_n1[i][0],tgradphi_n1[i]);
          std::vector<Dune::FieldVector<RF,dim> > tgradphi_n2(lfsu_n2.size());
          for (size_type i=0; i<lfsu_n2.size(); i++) jac.mv(gradphi_n2[i][0],tgradphi_n2[i]);
          
          // compute gradient of u
          Dune::FieldVector<RF,dim> gradu_s1(0.0);
          for (size_type i=0; i<lfsu_s1.size(); i++)
            gradu_s1.axpy(x_s(lfsu_s1,i),tgradphi_s1[i]);
          Dune::FieldVector<RF,dim> gradu_s2(0.0);
          for (size_type i=0; i<lfsu_s2.size(); i++)
            gradu_s2.axpy(x_s(lfsu_s2,i),tgradphi_s2[i]);
          
          Dune::FieldVector<RF,dim> gradu_n1(0.0);
          for (size_type i=0; i<lfsu_n1.size(); i++)
            gradu_n1.axpy(x_n(lfsu_n1,i),tgradphi_n1[i]);
          Dune::FieldVector<RF,dim> gradu_n2(0.0);
          for (size_type i=0; i<lfsu_n2.size(); i++)
            gradu_n2.axpy(x_n(lfsu_n2,i),tgradphi_n2[i]);

          // integrate
          RF factor = it->weight() * ig.geometry().integrationElement(it->position());
          RF jump1 = (n_F*gradu_s1)-(n_F*gradu_n1);
          RF jump2 = (n_F*gradu_s2)-(n_F*gradu_n2);
          
          sum1 += jump1*jump1*factor;
          sum2 += jump2*jump2*factor;
          facsum+=factor;
        }
      sum1=sum1/(facsum*std::pow(globs.c_Cout/globs.R_cp,2));
      sum2=sum2/(facsum*std::pow(globs.c_Oout/globs.R_cp,2));
      RF sum=std::max(sum1,sum2);
      
      
      
      // accumulate indicator
      //DF h_T = std::max( diameter(ig.inside()->geometry()),
      //                   diameter(ig.outside()->geometry()) );

      r_s.accumulate(lfsv_s,0,0.25*sum);
      r_n.accumulate(lfsv_n,0,0.25*sum);
    }


  private:

    const globali& globs;
    unsigned int intorder;
    
  //       template<class GEO>
  //       typename GEO::ctype diameter (const GEO& geo) const
  //       {
  //         typedef typename GEO::ctype DF;
  //         DF hmax = -1.0E00;
  //         const int dim = GEO::coorddimension;
  //         for (int i=0; i<geo.corners(); i++)
  //           {
  //             Dune::FieldVector<DF,dim> xi = geo.corner(i);
  //             for (int j=i+1; j<geo.corners(); j++)
  //               {
  //                 Dune::FieldVector<DF,dim> xj = geo.corner(j);
  //                 xj -= xi;
  //                 hmax = std::max(hmax,xj.two_norm());
  //               }
  //           }
  //         return hmax;
  //       }

  };
