# Supplementary material for: Computational modelling predicts substantial carbon assimilation gains for C3 plants with a single-celled C4 biochemical pump
Source: PLoS Comput Biol. 2019 Sep 30;15(9):e1007373. doi: 10.1371/journal.pcbi.1007373 (PMC6786660; doi:10.1371/journal.pcbi.1007373)
Supplement: S1 Source — Contains the model implementation in C++ code and a meshing algorithm in Python. (ZIP) [file pcbi.1007373.s003.zip › source_code/Cplusplus code (Dune 2.4)/gridrefine.hh]

#include<math.h>

//******************************************************************************************
// This file contains some obsolete code, not used in the final version.
// Not sure if it needs to be included for the compilation to work, so kept just in case.
//******************************************************************************************


template<class Grid>
void adapt_grid (Grid& grid, const globali & globs)
{
  // get iterator type
  typedef typename Grid::template Codim<0>::LeafIterator ElementLeafIterator;
  typedef typename Grid::ctype ctype;
  typedef typename Dune::FieldVector<ctype,2> GlobCoordType;
  
  double thick_mult = (globs.membrane_kind==globenums::membranestype::soft) ? std::min(0.5*globs.membrane_softpart, globs.thick_mult) : globs.thick_mult; 
  double theta = (globs.membrane_kind==globenums::membranestype::hard) ? 0.0 : globs.membrane_softpart;
  double sep_mult=globs.sep_mult;
  
  // loop over grid sequence
  int adapting(1);
  int i=0;
  while (adapting)
  {
    i++;
    *(globs.lineout)<< "Grid adaptation : pass " <<  i << std::endl;
    int n_marked=0;
    int n_total=0;
    
    for (ElementLeafIterator it = grid.template leafbegin<0>(); it!=grid.template leafend<0>(); ++it)
    {
      // error on this entity
      ctype edgelength(0);
      GlobCoordType center=(it->geometry()).center();

      
      int ncor=(it->geometry()).corners();
      for (int citer=0;citer<ncor;++citer)
      {
        GlobCoordType corner=(it->geometry()).corner(citer);
        edgelength=std::max(edgelength, std::pow(center[0]-corner[0],2)+std::pow(center[1]-corner[1],2));
      }
      edgelength=2*std::sqrt(edgelength);
      
    
      //ctype dist_envelope = std::fabs(std::sqrt(std::pow(center[0],2)+std::pow(center[1]-globs.h_cp,2))-globs.R_cp);
      //if (dist_envelope<0) dist_envelope*=-1;
      
      ctype dist_envelope = std::fabs((globs.*(globs.dist_from_envelope))(center)); //why fabs? so we may, if so we desire, use a directional distance from midpoint
      ctype dist_tpmembrane = std::fabs((globs.*(globs.dist_to_tonoplat))(center));
      
      ctype dist_lemma = center[1];
      
      //if (globs.sigma_P>0) dist_lemma=std::min(dist_lemma,globs.h_vc-center[1]);
      
      ctype dist_nadme;
      if (globs.nadme_dist==globenums::nadme_distribution::homo)
      {
        dist_nadme=dist_envelope;
      }
      else if (globs.nadme_dist==globenums::nadme_distribution::shell)
      {
        dist_nadme=(globs.*(globs.dist_from_nadme))(center);
      }
      
      
      bool should_mark(false);
  
      if (globs.adaptype==globenums::adaptation::linear)
      {
        should_mark = (edgelength>sep_mult*globs.sep_cp) && (dist_lemma<edgelength);
        
        if (globs.ref_dist_from==globenums::refdist::midpoint)
        {
          should_mark = should_mark || ((edgelength>thick_mult*globs.t_cp) && ((dist_envelope<0.5*(edgelength+globs.t_cp)) || (dist_envelope<globs.t_cp)));
          should_mark = should_mark || ((edgelength>thick_mult*globs.t_cp) && (dist_nadme<0.5*(edgelength+globs.t_cp)));
          should_mark = should_mark || ((edgelength>thick_mult*globs.t_vc) && ((dist_tpmembrane<0.5*(edgelength+globs.t_vc)) || (dist_tpmembrane<globs.t_vc)));
        }
        else if (globs.ref_dist_from==globenums::refdist::borders)
        {
          should_mark = should_mark || ((edgelength>thick_mult*globs.t_cp) && ((dist_envelope<0.5*(edgelength+theta*globs.t_cp)) || (dist_envelope<globs.t_cp)));
          should_mark = should_mark || ((edgelength>thick_mult*globs.t_cp) && (dist_nadme<0.5*(edgelength+theta*globs.t_cp)));
          should_mark = should_mark || ((edgelength>thick_mult*globs.t_vc) && ((dist_tpmembrane<0.5*(edgelength+theta*globs.t_vc)) || (dist_tpmembrane<globs.t_vc)));
          should_mark = should_mark || ((globs.max_border_refine>0) && (edgelength>thick_mult*globs.t_cp*std::pow(0.5,globs.max_border_refine)) && (dist_envelope<0.5*edgelength) && (dist_envelope>edgelength/6.0));
          should_mark = should_mark || ((globs.max_border_refine>0) && (edgelength>thick_mult*globs.t_cp*std::pow(0.5,globs.max_border_refine)) && (dist_tpmembrane<0.5*edgelength) && (dist_tpmembrane>edgelength/6.0));
        }
      }
      else if (globs.adaptype==globenums::adaptation::square)
      {
        should_mark = (edgelength>thick_mult*globs.t_cp) && (std::pow(dist_envelope,2)<edgelength*globs.R_cp) && (dist_envelope<edgelength);
        should_mark = should_mark || ((edgelength>thick_mult*globs.t_cp) && (std::pow(dist_nadme,2)<edgelength*globs.R_cp) && (dist_nadme<edgelength));
        should_mark = should_mark || ((edgelength>sep_mult*globs.sep_cp) && (dist_lemma<edgelength));
        should_mark = should_mark || ((edgelength>thick_mult*globs.t_vc) && (dist_tpmembrane<edgelength));
      }
      
      if ((globs.max_cellsize>0) && (edgelength>globs.max_cellsize)) should_mark=true;
      
      
      if (should_mark)
      {
        grid.mark(1,it);
        n_marked++;
      }
      
      //else grid.mark(0,it);
      n_total++;
    }
    
    
    // adapt the mesh
    *(globs.lineout)<< "Number of elements marked: " <<  n_marked << " of " << n_total << " in total" << std::endl;
    adapting=0;
    adapting=grid.preAdapt();  
    *(globs.lineout)<< "Was there a pre-adaptation? : " <<  adapting << std::endl;
    adapting=grid.adapt();
    *(globs.lineout)<< "Was there an adaptation? : " <<  adapting << std::endl;
    grid.postAdapt();
    
    //if (i>10) adapting=0;
    std::string adaptstring ="None";
    if (globs.adaptype==globenums::adaptation::linear)
    {
      adaptstring = "lin";
    }
    else if (globs.adaptype==globenums::adaptation::square)
    {
      adaptstring = "sqr";
    }
    
    if (globs.prolaxity==globenums::output_level::steps)
    {
      typedef typename Grid::LeafGridView GV;
      const GV& gv=grid.leafGridView();

      Dune::VTKWriter<GV> vtkwriter(gv);//,Dune::VTK::conforming);
      vtkwriter.write(globs.outputname+"_"+adaptstring+"grid_INITLV"+std::to_string(i),Dune::VTK::appendedraw);
    }
    /*@\label{aic:ref1}@*/
  }
  // write grid in VTK format
//   Dune::VTKWriter<GV> vtkwriter(gv,Dune::VTK::conforming);
//   Dune::PDELab::addSolutionToVTKWriter(vtkwriter,gfs,u);
//   vtkwriter.write("example02_Q1",Dune::VTK::appendedraw);
  
  //grid.setClosureType(globs.closuretype);
  
  typedef typename Grid::LeafGridView GV;
  const GV& gv=grid.leafGridView();
  
  if (globs.prolaxity==globenums::output_level::finals or globs.prolaxity==globenums::output_level::steps)
  {
    Dune::VTKWriter<GV> vtkwriter(gv);//,Dune::VTK::conforming);
    vtkwriter.write(globs.outputname+"_grid_INITFINAL",Dune::VTK::appendedraw);
  }
}
