# Supplementary material for: Computational modelling predicts substantial carbon assimilation gains for C3 plants with a single-celled C4 biochemical pump
Source: PLoS Comput Biol. 2019 Sep 30;15(9):e1007373. doi: 10.1371/journal.pcbi.1007373 (PMC6786660; doi:10.1371/journal.pcbi.1007373)
Supplement: S1 Source — Contains the model implementation in C++ code and a meshing algorithm in Python. (ZIP) [file pcbi.1007373.s003.zip › source_code/Cplusplus code (Dune 2.4)/main.cc]

  
#ifdef HAVE_CONFIG_H
#include "config.h"
#endif

#include<iostream>
#include<map>
#include<string>
#include<vector>

#include<cmath>


//****************************************************************************************
// This is the main c++ file. It starts the routine that reads the json input 
// and then sets off to do either a single run or a repeating two-parameter scanning run
//****************************************************************************************


//#include "mpi.h"


// #include "boost/property_tree/ptree.hpp"
// #include "boost/property_tree/json_parser.hpp"

#include<dune/common/parallel/mpihelper.hh>
#include<dune/common/exceptions.hh>
#include<dune/common/fvector.hh>
#include<dune/common/static_assert.hh>
#include<dune/common/timer.hh>
#include<dune/grid/io/file/vtk/subsamplingvtkwriter.hh>
#include<dune/grid/io/file/gmshreader.hh>
#include<dune/grid/yaspgrid.hh>
#include<dune/istl/bvector.hh>
#include<dune/istl/operators.hh>
#include<dune/istl/solvers.hh>
#include<dune/istl/preconditioners.hh>
#include<dune/istl/io.hh>
#include<dune/istl/superlu.hh>
#include<dune/pdelab/newton/newton.hh>
#include<dune/pdelab/common/function.hh>
#include<dune/pdelab/common/vtkexport.hh>
#include<dune/pdelab/finiteelementmap/qkfem.hh>
#include<dune/pdelab/constraints/common/constraints.hh>
#include<dune/pdelab/constraints/conforming.hh>
#include<dune/pdelab/gridfunctionspace/gridfunctionspace.hh>
#include<dune/pdelab/gridfunctionspace/gridfunctionspaceutilities.hh>
#include<dune/pdelab/gridfunctionspace/genericdatahandle.hh>
#include<dune/pdelab/gridfunctionspace/interpolate.hh>
#include<dune/pdelab/gridfunctionspace/vtk.hh>
#include<dune/pdelab/gridfunctionspace/subspace.hh>
#include<dune/pdelab/gridoperator/gridoperator.hh>
#include<dune/pdelab/gridoperator/onestep.hh>
#include<dune/pdelab/backend/istl.hh>
#include<dune/pdelab/stationary/linearproblem.hh>
#include<dune/pdelab/instationary/onestep.hh>
#include<dune/pdelab/common/instationaryfilenamehelper.hh>


#include<dune/common/exceptions.hh>
#include<dune/common/fvector.hh>
//#include<dune/common/parallel/mpihelper.hh>
#include<dune/common/static_assert.hh>
#include<dune/common/timer.hh>

#include<dune/grid/io/file/gmshreader.hh>
#include<dune/grid/io/file/vtk/subsamplingvtkwriter.hh>
#include<dune/grid/yaspgrid.hh>
#if HAVE_ALBERTA
#include<dune/grid/albertagrid.hh>
#endif
#if HAVE_DUNE_ALUGRID
#include<dune/alugrid/grid.hh>
#endif
#if HAVE_UG
#include<dune/grid/uggrid.hh>
#endif


//#include<dune/common/parallel/mpihelper.hh>
#include<dune/common/exceptions.hh>
#include<dune/common/fvector.hh>
#include<dune/common/static_assert.hh>
#include<dune/common/timer.hh>
#include<dune/grid/io/file/vtk/subsamplingvtkwriter.hh>
#include<dune/grid/io/file/gmshreader.hh>
#include<dune/grid/yaspgrid.hh>
#if HAVE_UG
#include<dune/grid/uggrid.hh>
#endif
#include<dune/grid/utility/structuredgridfactory.hh>
#include<dune/istl/bvector.hh>
#include<dune/istl/operators.hh>
#include<dune/istl/solvers.hh>
#include<dune/istl/preconditioners.hh>
#include<dune/istl/io.hh>
#include<dune/istl/superlu.hh>

#include<dune/pdelab/common/function.hh>
#include<dune/pdelab/common/vtkexport.hh>
#include<dune/pdelab/finiteelementmap/p0fem.hh>
#include<dune/pdelab/finiteelementmap/pkfem.hh>
#include<dune/pdelab/constraints/common/constraints.hh>
#include<dune/pdelab/constraints/conforming.hh>
#include<dune/pdelab/gridfunctionspace/gridfunctionspace.hh>
#include<dune/pdelab/gridfunctionspace/gridfunctionspaceutilities.hh>
#include<dune/pdelab/gridfunctionspace/genericdatahandle.hh>
#include<dune/pdelab/gridfunctionspace/interpolate.hh>
#include<dune/pdelab/gridfunctionspace/vtk.hh>
#include<dune/pdelab/gridoperator/gridoperator.hh>
#include<dune/pdelab/backend/istl.hh>
#include<dune/pdelab/stationary/linearproblem.hh>

#include<dune/pdelab/adaptivity/adaptivity.hh>

#include<dune/istl/bvector.hh>
#include<dune/istl/io.hh>
#include<dune/istl/operators.hh>
#include<dune/istl/preconditioners.hh>
#include<dune/istl/solvers.hh>
#include<dune/istl/superlu.hh>
#include<dune/pdelab/newton/newton.hh>

#include<dune/pdelab/backend/istl.hh>
#include<dune/pdelab/common/function.hh>
#include<dune/pdelab/common/vtkexport.hh>
#include<dune/pdelab/constraints/common/constraints.hh>
#include<dune/pdelab/constraints/conforming.hh>

#include<dune/pdelab/finiteelementmap/qkfem.hh>
#include <dune/pdelab/finiteelementmap/bdm1cube2dfem.hh>
#include <dune/pdelab/finiteelementmap/bdm1simplex2dfem.hh>
//#include <dune/pdelab/finiteelementmap/brezzidouglasmarinifem.hh>
#include <dune/pdelab/finiteelementmap/pkqkfem.hh>

#include<dune/pdelab/gridfunctionspace/genericdatahandle.hh>
#include<dune/pdelab/gridfunctionspace/gridfunctionspace.hh>
#include<dune/pdelab/gridfunctionspace/gridfunctionspaceutilities.hh>
#include<dune/pdelab/gridfunctionspace/interpolate.hh>
#include<dune/pdelab/gridfunctionspace/vtk.hh>
#include<dune/pdelab/gridoperator/gridoperator.hh>
#include<dune/pdelab/stationary/linearproblem.hh>
#include<dune/pdelab/adaptivity/adaptivity.hh>
 
#include"unitcube.hh"
 
//#include"globals.hh"
#include"globals_as_class.hh"
#include"starting_conc.hh"
// #include"bctype.hh"
// #include"bcextension.hh"
#include"operator.hh"
#include"error_lop.hh"
//#include"dual_stream.hh"
#include"results_io.hh"
#include"Q2.hh"
#include"gridrefine.hh"
#include"runtypes.hh"


//===============================================================
// Main program with grid setup
//===============================================================

int main(int argc, char** argv)
{
  try{
    //Maybe initialize Mpi
    Dune::MPIHelper& helper = Dune::MPIHelper::instance(argc, argv);
    if(Dune::MPIHelper::isFake)
      std::cout<< "This is a sequential program." << std::endl;
    else
      {
        if(helper.rank()==0)
          std::cout << "parallel run on " << helper.size() << " process(es)" << std::endl;
        std::cout << "process " << helper.rank() << " reporting" << std::endl;
      }
      
    
    std::string datafile("");
    int threadnum(0);
    std::vector<std::string> stringargs(argv, argv + argc);
    
    
    if (argc<2)
    {
      std::cout << "No input file specified, using default values" << std::endl;
    }
    else
    {
      std::cout << "Getting values from "+stringargs[1] << std::endl;
      datafile=stringargs[1];
    }
    
    
    if (argc<3)
    {
      std::cout << "No tread ID provided. Assuming thread 0." << std::endl;
      
    }
    else
    {
      threadnum=std::stoi(stringargs[2]);
      std::cout << "Thread ID set to "<<threadnum << std::endl;
    }
    
    //MPI_Barrier (helper.getCommunicator());
    
    //std::cout << "Pre-set, thread "<<helper.rank() <<" sees "<< globrelease::threadnum << std::endl;
    
    //globrelease::threadnum=helper.rank();
    
    //std::cout << "Post-set, thread "<<helper.rank() <<" sees "<< globrelease::threadnum << std::endl;
    
    //MPI_Barrier (helper.getCommunicator());

    //std::cout << "Post barrier, thread "<<helper.rank() <<" sees "<< globrelease::threadnum << std::endl;
  
    if (true)
    { 
      std::cout << datafile << std::endl;
      globali inicijacija(datafile,threadnum);
      
      if (inicijacija.scanning_run)
      {
        scanning_run(inicijacija);  
      }
      else
      {
        single_run(inicijacija);
      }
    }
    //MPI_Barrier (helper.getCommunicator());
    
  }
  catch (Dune::Exception &e){
    std::cerr << "Dune reported error: " << e << std::endl;
    throw;
  }
  catch (...){
    std::cerr << "Unknown exception thrown!" << std::endl;
    throw;
  }
}
