# Supplementary material for: Computational modelling predicts substantial carbon assimilation gains for C3 plants with a single-celled C4 biochemical pump
Source: PLoS Comput Biol. 2019 Sep 30;15(9):e1007373. doi: 10.1371/journal.pcbi.1007373 (PMC6786660; doi:10.1371/journal.pcbi.1007373)
Supplement: S1 Source — Contains the model implementation in C++ code and a meshing algorithm in Python. (ZIP) [file pcbi.1007373.s003.zip › source_code/Cplusplus code (Dune 2.4)/multigrid_adaptor.hh]

//********************************************
// This code is almost certainly obsolete.
//********************************************


template<class Grid, class GFS, class X, class GFSAUX1, class GFSAUX2, typename Real>
void multiadapt_grid (Grid& grid, GFS& gfs, X& x1, int int_order, GFSAUX1 & gfsaux1, GFSAUX2 & gfsaux2)
    {
      typedef Dune::PDELab::L2Projection<GFS,X> Projection;
      Projection projection(gfs,int_order);
      Dune::PDELab::GridAdaptor<Grid,GFS,X,Projection> grid_adaptor(gfs);
      
      typedef Dune::PDELab::Backend::Vector<GFSAUX1,Real> AUX1VEC;
      AUX1VEC aux1dummy(gfsaux1,1.0);
      typedef Dune::PDELab::L2Projection<GFSAUX1,AUX1VEC> Projection_AUX1;
      Projection_AUX1 projection_aux1(gfsaux1,int_order);
      Dune::PDELab::GridAdaptor<Grid,GFSAUX1,AUX1VEC,Projection_AUX1> grid_adaptor_aux1(gfsaux1);

      typedef Dune::PDELab::Backend::Vector<GFSAUX2,Real> AUX2VEC;
      AUX2VEC aux2dummy(gfsaux2,1.0);
      typedef Dune::PDELab::L2Projection<GFSAUX2,AUX2VEC> Projection_AUX2;
      Projection_AUX2 projection_aux2(gfsaux2,int_order);
      Dune::PDELab::GridAdaptor<Grid,GFSAUX2,AUX2VEC,Projection_AUX2> grid_adaptor_aux2(gfsaux2);
      
      // prepare the grid for refinement
      grid.preAdapt();

      // save u
      typename Dune::PDELab::GridAdaptor<Grid,GFS,X,Projection>::MapType transferMap1;
      grid_adaptor.backupData(grid,gfs,projection,x1,transferMap1);
      
      typename Dune::PDELab::GridAdaptor<Grid,GFSAUX1,AUX1VEC,Projection_AUX1>::MapType transferMap1_AUX1;
      grid_adaptor_aux1.backupData(grid,gfsaux1,projection_aux1,aux1dummy,transferMap1_AUX1);
      typename Dune::PDELab::GridAdaptor<Grid,GFSAUX2,AUX2VEC,Projection_AUX2>::MapType transferMap1_AUX2;
      grid_adaptor_aux2.backupData(grid,gfsaux2,projection_aux2,aux2dummy,transferMap1_AUX2);

      // adapt the grid
      grid.adapt();

      // update the function spaces
      gfs.update(true);
      
      gfsaux1.update(true);
      gfsaux2.update(true);

      // reset u
      x1 = X(gfs,0.0);

      grid_adaptor.replayData(grid,gfs,projection,x1,transferMap1);
      
      aux1dummy=AUX1VEC(gfsaux1,0.0);
      grid_adaptor_aux1.replayData(grid,gfsaux1,projection_aux1,aux1dummy,transferMap1_AUX1);
      aux2dummy=AUX2VEC(gfsaux2,0.0);
      grid_adaptor_aux2.replayData(grid,gfsaux2,projection_aux2,aux2dummy,transferMap1_AUX2);

      // clean up
      grid.postAdapt();
    }
