# Supplementary material for: Computational modelling predicts substantial carbon assimilation gains for C3 plants with a single-celled C4 biochemical pump
Source: PLoS Comput Biol. 2019 Sep 30;15(9):e1007373. doi: 10.1371/journal.pcbi.1007373 (PMC6786660; doi:10.1371/journal.pcbi.1007373)
Supplement: S1 Source — Contains the model implementation in C++ code and a meshing algorithm in Python. (ZIP) [file pcbi.1007373.s003.zip › source_code/Cplusplus code (Dune 2.4)/operator.hh]

#include<dune/geometry/quadraturerules.hh>
#include<dune/geometry/referenceelements.hh>
#include<dune/pdelab/common/geometrywrapper.hh>
#include<dune/pdelab/localoperator/defaultimp.hh>
#include<dune/pdelab/localoperator/flags.hh>
#include<dune/pdelab/localoperator/pattern.hh>
#include<dune/pdelab/localoperator/idefault.hh>


//*********************************************************************************************
// This file contains all the local integration operators (that integrate PDE-s
// within an individual finite-element). FullLocalOperator class integrates the 
// actual system equations. Other integrators are auxillary, used to calculate averages, etc.
//*********************************************************************************************


template<typename RF,typename FV, int dim=2>
void cap_negatives(RF & concentation,FV & gradient)
{
  if (concentation<0)
  {
    concentation=0.0;
    for (int i=0; i<dim; i++) gradient[i]=0.0;
  }
}


class basicLOP :

  public Dune::PDELab::NumericalJacobianApplyVolume<basicLOP>,
  public Dune::PDELab::NumericalJacobianVolume<basicLOP>,
  public Dune::PDELab::NumericalJacobianApplyBoundary<basicLOP>,
  public Dune::PDELab::NumericalJacobianBoundary<basicLOP>,
  public Dune::PDELab::FullVolumePattern,
  public Dune::PDELab::LocalOperatorDefaultFlags
{
public:

  enum { doPatternVolume = false };

  // residual assembly flags
  enum { doAlphaVolume = false };
  enum { doAlphaBoundary = false }; 

  basicLOP() {};
  
  template<typename EG, typename LFSU, typename X, typename LFSV, typename R>
  void alpha_volume (const EG& eg, const LFSU& lfsu, const X& x, const LFSV& lfsv, R& r) const
  {}
  
  template<typename EG, typename LFSU, typename X, typename LFSV, typename R>
  void alpha_boundary (const EG& eg, const LFSU& lfsu, const X& x,
                       const LFSV& lfsv, R& r) const {}
  
};


//************************************************************
//************************************************************
//************************************************************


class FullLocalOperator :

  //public basicLOP
  
  public Dune::PDELab::NumericalJacobianApplyVolume<FullLocalOperator>,
  public Dune::PDELab::NumericalJacobianVolume<FullLocalOperator>,
  public Dune::PDELab::NumericalJacobianApplyBoundary<FullLocalOperator>,
  public Dune::PDELab::NumericalJacobianBoundary<FullLocalOperator>,
  public Dune::PDELab::FullVolumePattern,
  public Dune::PDELab::LocalOperatorDefaultFlags
{
public:
  // pattern assembly flags
  enum { doPatternVolume = true };

  // residual assembly flags
  enum { doAlphaVolume = true };
  enum { doAlphaBoundary = true };                                // assemble boundary

  FullLocalOperator(const globali & globs_) : globs (globs_) {intorder=globs.quadratureorder;}

  // volume integral depending on test and ansatz functions
  template<typename EG, typename LFSU, typename X, typename LFSV, typename R>
  void alpha_volume (const EG& eg, const LFSU& lfsu, const X& x, const LFSV& lfsv, R& r) const
  {

    // dimensions
    // select the two components (assume Galerkin scheme U=V)
    typedef typename LFSU::template Child<0>::Type LFSU0;       // extract components
    const LFSU0& lfsu0 = lfsu.template child<0>();           // with template magic
    typedef typename LFSU::template Child<1>::Type LFSU1;
    const LFSU1& lfsu1 = lfsu.template child<1>();
    typedef typename LFSU::template Child<2>::Type LFSU2;
    const LFSU2& lfsu2 = lfsu.template child<2>();

    // domain and range field type (assume both components have same RF)
    typedef typename LFSU0::Traits::FiniteElementType::
      Traits::LocalBasisType::Traits::DomainFieldType DF;
    typedef typename LFSU0::Traits::FiniteElementType::
      Traits::LocalBasisType::Traits::RangeFieldType RF;
    typedef typename LFSU0::Traits::FiniteElementType::
      Traits::LocalBasisType::Traits::JacobianType JacobianType;
    typedef typename LFSU0::Traits::FiniteElementType::
      Traits::LocalBasisType::Traits::RangeType RangeType;
    typedef typename LFSU::Traits::SizeType size_type;

    // dimensions
    const int dim = EG::Geometry::dimension;
    
    typedef typename Dune::FieldVector<RF,dim> FV;
    

    
    Dune::GeometryType gt = eg.geometry().type();
    //std::cout<<"MaxOrder "<<Dune::QuadratureRules<DF,dim>::maxOrder(gt)<<std::endl;
    //establish if a border crosses the element. increase the integration order in that case.
    //assumes that the distance function referes to distance from BORDERs
    FV centerpos=eg.geometry().center();
    
    int elorder=intorder;
    if (globs.is_envelope(centerpos)) elorder=2*intorder;
    if (globs.is_tp_membrane(centerpos)) elorder=2*intorder; 
    
    const Dune::QuadratureRule<DF,dim>& rule = Dune::QuadratureRules<DF,dim>::rule(gt,elorder);

    // loop over quadrature points
    for (typename Dune::QuadratureRule<DF,dim>::const_iterator
           it=rule.begin(); it!=rule.end(); ++it)
      {

        std::vector<RangeType> phi0(lfsu0.size());
        lfsu0.finiteElement().localBasis().evaluateFunction(it->position(),phi0);
        std::vector<RangeType> phi1(lfsu1.size());
        lfsu1.finiteElement().localBasis().evaluateFunction(it->position(),phi1);
        std::vector<RangeType> phi2(lfsu2.size());
        lfsu2.finiteElement().localBasis().evaluateFunction(it->position(),phi2);
        

        // compute u_0, u_1 at integration point
        RF u_c=0.0;
        for (size_type i=0; i<lfsu0.size(); i++)
          u_c += x(lfsu0,i)*phi0[i];                // localIndex() maps dof within
        RF u_o=0.0;                                             // leaf space to all dofs
        for (size_type i=0; i<lfsu1.size(); i++)                // within given element
          u_o += x(lfsu1,i)*phi1[i];
        RF u_bic=0.0;
        for (size_type i=0; i<lfsu2.size(); i++)
          u_bic += x(lfsu2,i)*phi2[i];  
        

        // evaluate gradient of basis functions on reference element
        std::vector<JacobianType> js0(lfsu0.size());
        lfsu0.finiteElement().localBasis().evaluateJacobian(it->position(),js0);
        std::vector<JacobianType> js1(lfsu1.size());
        lfsu1.finiteElement().localBasis().evaluateJacobian(it->position(),js1);
        std::vector<JacobianType> js2(lfsu2.size());
        lfsu2.finiteElement().localBasis().evaluateJacobian(it->position(),js2);

        // transform gradients from reference element to real element
        const typename EG::Geometry::JacobianInverseTransposed
          jac = eg.geometry().jacobianInverseTransposed(it->position());
        std::vector<FV> gradphi0(lfsu0.size());
        for (size_type i=0; i<lfsu0.size(); i++)
          jac.mv(js0[i][0],gradphi0[i]);
        std::vector<FV> gradphi1(lfsu1.size());
        for (size_type i=0; i<lfsu1.size(); i++)
          jac.mv(js1[i][0],gradphi1[i]);
        std::vector<FV> gradphi2(lfsu2.size());
        for (size_type i=0; i<lfsu2.size(); i++)
          jac.mv(js2[i][0],gradphi2[i]);

        // compute gradient of u_0, u_1
        FV graduc(0.0);
        for (size_type i=0; i<lfsu0.size(); i++)
          graduc.axpy(x(lfsu0,i),gradphi0[i]);
        FV graduo(0.0);
        for (size_type i=0; i<lfsu1.size(); i++)
          graduo.axpy(x(lfsu1,i),gradphi1[i]);
        FV gradubic(0.0);
        for (size_type i=0; i<lfsu2.size(); i++)
          gradubic.axpy(x(lfsu2,i),gradphi2[i]);

        //CAPPING FOR NEGATIVE BICARBONATE (or others);
        //cap_negatives<RF,FV>(u_c,graduc);
        //cap_negatives<RF,FV>(u_o,graduo);
        //cap_negatives<RF,FV>(u_bic,gradubic);
        u_c=std::max(0.0,u_c);
        u_o=std::max(0.0,u_o);
        u_bic=std::max(0.0,u_bic);
        
        // evaluate parameters;
        FV globalpos = eg.geometry().global(it->position());
        
        
        
        //RF DiffC =    globs.DC_cp*globs.is_inside(globalpos) 
        //            + globs.DC_sc*globs.is_outside(globalpos) 
        //            + globs.DC_th*globs.is_envelope(globalpos);
        Dune::FieldVector<RF,3> Diffvec = globs.DiffCoeffVector(centerpos);
        //Dune::FieldVector<FV,3> Diffgradvec = globs.DiffGradientVector(globalpos,Diffvec);
        
        RF CtobiCrate = globs.CtobiCrateFunc(centerpos);
        RF biCtoCrate = globs.biCtoCrateFunc(centerpos);
        
        RF CtobiCflux = CtobiCrate*u_c - biCtoCrate*u_bic;
        
        //RF PEPC = ((globs.*(globs.is_outside))(globalpos)) ? globs.kcat_PC*globs.rho_P*u_c/(globs.K_PC+u_c) : 0;
        //RF RubC = ((globs.*(globs.is_inside))(globalpos)) ? globs.kcat_RC*globs.rho_R*globs.K_RO*u_c/(globs.K_RC*globs.K_RO+globs.K_RC*u_o+globs.K_RO*u_c) : 0;
        //RF RubO = ((globs.*(globs.is_inside))(globalpos)) ? globs.kcat_RO*globs.rho_R*globs.K_RC*u_o/(globs.K_RC*globs.K_RO+globs.K_RC*u_o+globs.K_RO*u_c) : 0;

        RF PEPC = globs.PEPC_carbox(centerpos,u_c,u_o,u_bic);
        
        RF C_PEPC=(globs.PEPC_likes_CO2) ? PEPC : 0;
        RF biC_PEPC=(globs.PEPC_likes_CO2) ? 0 : PEPC;
        
        RF RubC = globs.RuBP_carbox(centerpos,u_c,u_o,u_bic);
        RF RubO = globs.RuBP_oxygen(centerpos,u_c,u_o,u_bic);
    
        RF c4rel = globs.NADME_release(centerpos);
        RF mitorel = globs.mito_release(centerpos);
        RF hillrel = globs.Hill_release(centerpos);
        
        RF dr_uc = graduc[0]/globalpos[0];
        RF dr_uo = graduo[0]/globalpos[0];
        RF dr_ubic = gradubic[0]/globalpos[0];
        
        // integrate grad u * grad phi_i + a*u*phi_i - f phi_i
        RF factor = it->weight()*eg.geometry().integrationElement(it->position());

        
        for (size_type i=0; i<lfsu0.size(); i++)
            r.accumulate(lfsu0,i, (-Diffvec[0]*(graduc*gradphi0[i]) + (Diffvec[0]*dr_uc + c4rel + mitorel - CtobiCflux - RubC - C_PEPC)*phi0[i]) * factor);
        for (size_type i=0; i<lfsu1.size(); i++)
            r.accumulate(lfsu1,i,(-Diffvec[1]*(graduo*gradphi1[i]) + (Diffvec[1]*dr_uo + hillrel - RubO)*phi1[i]) * factor);
        for (size_type i=0; i<lfsu2.size(); i++)
            r.accumulate(lfsu2,i, (-Diffvec[2]*(gradubic*gradphi2[i]) + (Diffvec[2]*dr_ubic + CtobiCflux - biC_PEPC)*phi2[i]) * factor);

      }
  }

  // boundary integral
  template<typename EG, typename LFSU, typename X, typename LFSV, typename R>
  void alpha_boundary (const EG& eg, const LFSU& lfsu, const X& x,
                       const LFSV& lfsv, R& r) const
  {
    // assume Galerkin: lfsu_s == lfsv_s
    // This yields more efficient code since the local functionspace only
    // needs to be evaluated once, but would be incorrect for a finite volume
    // method

    
    typedef typename LFSU::template Child<0>::Type LFSU0;       // extract components
    const LFSU0& lfsu0 = lfsu.template child<0>();           // with template magic
    typedef typename LFSU::template Child<1>::Type LFSU1;
    const LFSU1& lfsu1 = lfsu.template child<1>();
    typedef typename LFSU::template Child<2>::Type LFSU2;
    const LFSU2& lfsu2 = lfsu.template child<2>();

    // domain and range field type (assume both components have same RF)
    typedef typename LFSU0::Traits::FiniteElementType::
      Traits::LocalBasisType::Traits::DomainFieldType DF;
    typedef typename LFSU0::Traits::FiniteElementType::
      Traits::LocalBasisType::Traits::RangeFieldType RF;
    typedef typename LFSU0::Traits::FiniteElementType::
      Traits::LocalBasisType::Traits::JacobianType JacobianType;
    typedef typename LFSU0::Traits::FiniteElementType::
      Traits::LocalBasisType::Traits::RangeType RangeType;
    typedef typename LFSU::Traits::SizeType size_type;
    
    // dimensions
    const int dim = EG::dimension;

    typedef typename Dune::FieldVector<RF,dim> FV;
    
    // int ncor=eg.geometry().corners();
    // if (ncor>2)
    // {
      // std::cout<<"We've been deceived! The number of the beast is "<<ncor<<"!"<<std::endl;
    // }
    FV corner1=eg.geometry().corner(0);
    FV corner2=eg.geometry().corner(1);
    
    //bool bottom(false);
    
    if ((corner1[1]<1E-6) and (corner2[1]<1E-6))// bottom=true;
    {
      
      // select quadrature rule for face
      Dune::GeometryType gtface = eg.geometryInInside().type();
      const Dune::QuadratureRule<DF,dim-1>&
        rule = Dune::QuadratureRules<DF,dim-1>::rule(gtface,2*intorder);

      // loop over quadrature points and integrate normal flux
      for (typename Dune::QuadratureRule<DF,dim-1>::const_iterator it=rule.begin();
          it!=rule.end(); ++it)
        {

          // position of quadrature point in local coordinates of element
          Dune::FieldVector<DF,dim> local = eg.geometryInInside().global(it->position());
          
          std::vector<RangeType> phi0(lfsu0.size());
          lfsu0.finiteElement().localBasis().evaluateFunction(local,phi0);
          std::vector<RangeType> phi1(lfsu1.size());
          lfsu1.finiteElement().localBasis().evaluateFunction(local,phi1);
          std::vector<RangeType> phi2(lfsu2.size());
          lfsu2.finiteElement().localBasis().evaluateFunction(local,phi2);

          // compute u_0, u_1 at integration point
          RF u_c=0.0;
          for (size_type i=0; i<lfsu0.size(); i++)
            u_c += x(lfsu0,i)*phi0[i];                // localIndex() maps dof within
          RF u_o=0.0;                                             // leaf space to all dofs
          for (size_type i=0; i<lfsu1.size(); i++)                // within given element
            u_o += x(lfsu1,i)*phi1[i];
          RF u_bic=0.0;
          for (size_type i=0; i<lfsu2.size(); i++)
            u_bic += x(lfsu2,i)*phi2[i];  
          
          u_c=std::max(0.0,u_c);
          u_o=std::max(0.0,u_o);
          u_bic=std::max(0.0,u_bic);
          
          //Dune::FieldVector<RF,dim> globalpos = eg.geometry().global(it->position());
            
          RF jC(0);
          RF jO(0);
          RF jbiC(0);

          jC = globs.sigma_sc*(globs.c_Cout - u_c);
          jO = globs.sigma_sc*(globs.c_Oout - u_o);

          RF factor = it->weight()*eg.geometry().integrationElement(it->position());
          
          for (size_type i=0; i<lfsu0.size(); i++)
            r.accumulate(lfsu0,i, jC*phi0[i]*factor);
          for (size_type i=0; i<lfsu1.size(); i++)
            r.accumulate(lfsu1,i, jO*phi1[i]*factor);
          for (size_type i=0; i<lfsu2.size(); i++)
            r.accumulate(lfsu2,i, jbiC*phi2[i]*factor);
        }
    }
      
  }

private:
  //const BCType& bctype;
  const globali& globs;
  unsigned int intorder;
};


//************************************************************
//************************************************************
//************************************************************


class ScalarIntegratorLocalOperator :  //for  functions of position and concentrations
//   public basicLOP
  public Dune::PDELab::NumericalJacobianApplyVolume<ScalarIntegratorLocalOperator>,
  public Dune::PDELab::NumericalJacobianVolume<ScalarIntegratorLocalOperator>,
  public Dune::PDELab::NumericalJacobianApplyBoundary<ScalarIntegratorLocalOperator>,
  public Dune::PDELab::NumericalJacobianBoundary<ScalarIntegratorLocalOperator>,
  public Dune::PDELab::FullVolumePattern,
  public Dune::PDELab::LocalOperatorDefaultFlags
{
public:
  // pattern assembly flags
  enum { doPatternVolume = false };

  // residual assembly flags
  enum { doAlphaVolume = true };
  enum { doAlphaBoundary = false };                                // assemble boundary

  ScalarIntegratorLocalOperator(const globali & globs_,double (globali::*scalarfunc_)(const Dune::FieldVector<double,2> &x, const double uc, const double uo, const double ubic) const) : globs (globs_), scalarfunc(scalarfunc_) {intorder=globs.quadratureorder;}

  // volume integral depending on test and ansatz functions
  template<typename EG, typename LFSU, typename X, typename LFSV, typename R>
  void alpha_volume (const EG& eg, const LFSU& lfsu, const X& x, const LFSV& lfsv, R& r) const
  {

    // dimensions
    // select the two components (assume Galerkin scheme U=V)
    typedef typename LFSU::template Child<0>::Type LFSU0;       // extract components
    const LFSU0& lfsu0 = lfsu.template child<0>();           // with template magic
    typedef typename LFSU::template Child<1>::Type LFSU1;
    const LFSU1& lfsu1 = lfsu.template child<1>();
    typedef typename LFSU::template Child<2>::Type LFSU2;
    const LFSU2& lfsu2 = lfsu.template child<2>();

    // domain and range field type (assume both components have same RF)
    typedef typename LFSU0::Traits::FiniteElementType::
      Traits::LocalBasisType::Traits::DomainFieldType DF;
    typedef typename LFSU0::Traits::FiniteElementType::
      Traits::LocalBasisType::Traits::RangeFieldType RF;
    typedef typename LFSU0::Traits::FiniteElementType::
      Traits::LocalBasisType::Traits::JacobianType JacobianType;
    typedef typename LFSU0::Traits::FiniteElementType::
      Traits::LocalBasisType::Traits::RangeType RangeType;
    typedef typename LFSU::Traits::SizeType size_type;

    // dimensions
    const int dim = EG::Geometry::dimension;
    
    typedef typename Dune::FieldVector<RF,dim> FV;

    Dune::GeometryType gt = eg.geometry().type();

    FV centerpos=eg.geometry().center();
    
    const Dune::QuadratureRule<DF,dim>& rule = Dune::QuadratureRules<DF,dim>::rule(gt,intorder);

    // loop over quadrature points
    for (typename Dune::QuadratureRule<DF,dim>::const_iterator
           it=rule.begin(); it!=rule.end(); ++it)
      {

        std::vector<RangeType> phi0(lfsu0.size());
        lfsu0.finiteElement().localBasis().evaluateFunction(it->position(),phi0);
        std::vector<RangeType> phi1(lfsu1.size());
        lfsu1.finiteElement().localBasis().evaluateFunction(it->position(),phi1);
        std::vector<RangeType> phi2(lfsu2.size());
        lfsu2.finiteElement().localBasis().evaluateFunction(it->position(),phi2);

        // compute u_0, u_1 at integration point
        RF u_c=0.0;
        for (size_type i=0; i<lfsu0.size(); i++)
          u_c += x(lfsu0,i)*phi0[i];                // localIndex() maps dof within
        RF u_o=0.0;                                             // leaf space to all dofs
        for (size_type i=0; i<lfsu1.size(); i++)                // within given element
          u_o += x(lfsu1,i)*phi1[i];
        RF u_bic=0.0;
        for (size_type i=0; i<lfsu2.size(); i++)
          u_bic += x(lfsu2,i)*phi2[i];
       
        //CAPPING
        u_c=std::max(0.0,u_c);
        u_o=std::max(0.0,u_o);
        u_bic=std::max(0.0,u_bic);
        
        // evaluate parameters; 
        FV globalpos = eg.geometry().global(it->position());

        RF fieldval = (globs.*scalarfunc)(centerpos,u_c,u_o,u_bic);
        
        // std::vector<RangeType> phi_out(lfsu.size());
        // lfsu.finiteElement().localBasis().evaluateFunction(it->position(),phi_out);
        
        RF factor = it->weight()*eg.geometry().integrationElement(it->position());

        for (size_type i=0; i<lfsv.size(); ++i)
          r.accumulate(lfsv, i, (fieldval/lfsv.size()) * globalpos[0] * factor);
          
        globrelease::integration_auxillary+= fieldval*globalpos[0] * factor;
      }
  }


private:
  //const BCType& bctype;
  const globali& globs;
  double (globali::*scalarfunc)(const Dune::FieldVector<double,2> &x, const double uc, const double uo, const double ubic) const;
  unsigned int intorder;
};


//************************************************************
//************************************************************
//************************************************************


class VolumeIntegratorLocalOperator : //for functions of position only
//   public basicLOP
  public Dune::PDELab::NumericalJacobianApplyVolume<VolumeIntegratorLocalOperator>,
  public Dune::PDELab::NumericalJacobianVolume<VolumeIntegratorLocalOperator>,
  public Dune::PDELab::NumericalJacobianApplyBoundary<VolumeIntegratorLocalOperator>,
  public Dune::PDELab::NumericalJacobianBoundary<VolumeIntegratorLocalOperator>,
  public Dune::PDELab::FullVolumePattern,
  public Dune::PDELab::LocalOperatorDefaultFlags
{
public:
  // pattern assembly flags
  enum { doPatternVolume = false };

  // residual assembly flags
  enum { doAlphaVolume = true };
  enum { doAlphaBoundary = false };                                // assemble boundary

  VolumeIntegratorLocalOperator(const globali & globs_,double (globali::*scalarfunc_)(const Dune::FieldVector<double,2> &x) const) : globs (globs_), scalarfunc(scalarfunc_) {intorder=globs.quadratureorder;}

  // volume integral depending on test and ansatz functions
  template<typename EG, typename LFSU, typename X, typename LFSV, typename R>
  void alpha_volume (const EG& eg, const LFSU& lfsu, const X& x, const LFSV& lfsv, R& r) const
  {

    // dimensions
    // select the two components (assume Galerkin scheme U=V)
    typedef typename LFSU::template Child<0>::Type LFSU0;       // extract components
    const LFSU0& lfsu0 = lfsu.template child<0>();           // with template magic
    typedef typename LFSU::template Child<1>::Type LFSU1;
    const LFSU1& lfsu1 = lfsu.template child<1>();
    typedef typename LFSU::template Child<2>::Type LFSU2;
    const LFSU2& lfsu2 = lfsu.template child<2>();

    // domain and range field type (assume both components have same RF)
    typedef typename LFSU0::Traits::FiniteElementType::
      Traits::LocalBasisType::Traits::DomainFieldType DF;
    typedef typename LFSU0::Traits::FiniteElementType::
      Traits::LocalBasisType::Traits::RangeFieldType RF;
    typedef typename LFSU0::Traits::FiniteElementType::
      Traits::LocalBasisType::Traits::JacobianType JacobianType;
    typedef typename LFSU0::Traits::FiniteElementType::
      Traits::LocalBasisType::Traits::RangeType RangeType;
    typedef typename LFSU::Traits::SizeType size_type;

    // dimensions
    const int dim = EG::Geometry::dimension;
    
    typedef typename Dune::FieldVector<RF,dim> FV;


    Dune::GeometryType gt = eg.geometry().type();

    FV centerpos=eg.geometry().center();
    
    const Dune::QuadratureRule<DF,dim>& rule = Dune::QuadratureRules<DF,dim>::rule(gt,intorder);

    // loop over quadrature points
    for (typename Dune::QuadratureRule<DF,dim>::const_iterator
           it=rule.begin(); it!=rule.end(); ++it)
      {

        // evaluate parameters; 
        FV globalpos = eg.geometry().global(it->position());

        RF fieldval = (globs.*scalarfunc)(centerpos);
        
        // std::vector<RangeType> phi_out(lfsu.size());
        // lfsu.finiteElement().localBasis().evaluateFunction(it->position(),phi_out);
        
        RF factor = it->weight()*eg.geometry().integrationElement(it->position());

        for (size_type i=0; i<lfsv.size(); ++i)
          r.accumulate(lfsv, i, (fieldval/lfsv.size()) * globalpos[0] * factor);
          
        globrelease::integration_auxillary+= fieldval*globalpos[0] * factor;
      }
  }


private:
  //const BCType& bctype;
  const globali& globs;
  double (globali::*scalarfunc)(const Dune::FieldVector<double,2> &x) const;
  unsigned int intorder;
};


//************************************************************
//************************************************************
//************************************************************


class FlagNegativesLocalOperator :  //for  functions of position and concentrations
//   public basicLOP
  public Dune::PDELab::NumericalJacobianApplyVolume<FlagNegativesLocalOperator>,
  public Dune::PDELab::NumericalJacobianVolume<FlagNegativesLocalOperator>,
  public Dune::PDELab::NumericalJacobianApplyBoundary<FlagNegativesLocalOperator>,
  public Dune::PDELab::NumericalJacobianBoundary<FlagNegativesLocalOperator>,
  public Dune::PDELab::FullVolumePattern,
  public Dune::PDELab::LocalOperatorDefaultFlags
{
public:
  // pattern assembly flags
  enum { doPatternVolume = false };

  // residual assembly flags
  enum { doAlphaVolume = true };
  enum { doAlphaBoundary = false };                                // assemble boundary

  FlagNegativesLocalOperator(const globali & globs_) : globs (globs_) {intorder=globs.quadratureorder;}

  // volume integral depending on test and ansatz functions
  template<typename EG, typename LFSU, typename X, typename LFSV, typename R>
  void alpha_volume (const EG& eg, const LFSU& lfsu, const X& x, const LFSV& lfsv, R& r) const
  {

    // dimensions
    // select the two components (assume Galerkin scheme U=V)
    typedef typename LFSU::template Child<0>::Type LFSU0;       // extract components
    const LFSU0& lfsu0 = lfsu.template child<0>();           // with template magic
    typedef typename LFSU::template Child<1>::Type LFSU1;
    const LFSU1& lfsu1 = lfsu.template child<1>();
    typedef typename LFSU::template Child<2>::Type LFSU2;
    const LFSU2& lfsu2 = lfsu.template child<2>();

    // domain and range field type (assume both components have same RF)
    typedef typename LFSU0::Traits::FiniteElementType::
      Traits::LocalBasisType::Traits::DomainFieldType DF;
    typedef typename LFSU0::Traits::FiniteElementType::
      Traits::LocalBasisType::Traits::RangeFieldType RF;
    typedef typename LFSU0::Traits::FiniteElementType::
      Traits::LocalBasisType::Traits::JacobianType JacobianType;
    typedef typename LFSU0::Traits::FiniteElementType::
      Traits::LocalBasisType::Traits::RangeType RangeType;
    typedef typename LFSU::Traits::SizeType size_type;

    // dimensions
    const int dim = EG::Geometry::dimension;
    
    typedef typename Dune::FieldVector<RF,dim> FV;


    
    Dune::GeometryType gt = eg.geometry().type();
    const Dune::QuadratureRule<DF,dim>& rule = Dune::QuadratureRules<DF,dim>::rule(gt,intorder);

    // loop over quadrature points
    for (typename Dune::QuadratureRule<DF,dim>::const_iterator
           it=rule.begin(); it!=rule.end(); ++it)
      {

        std::vector<RangeType> phi0(lfsu0.size());
        lfsu0.finiteElement().localBasis().evaluateFunction(it->position(),phi0);
        std::vector<RangeType> phi1(lfsu1.size());
        lfsu1.finiteElement().localBasis().evaluateFunction(it->position(),phi1);
        std::vector<RangeType> phi2(lfsu2.size());
        lfsu2.finiteElement().localBasis().evaluateFunction(it->position(),phi2);

        // compute u_0, u_1 at integration point
        RF u_c=0.0;
        for (size_type i=0; i<lfsu0.size(); i++)
          u_c += x(lfsu0,i)*phi0[i];                // localIndex() maps dof within
        RF u_o=0.0;                                             // leaf space to all dofs
        for (size_type i=0; i<lfsu1.size(); i++)                // within given element
          u_o += x(lfsu1,i)*phi1[i];
        RF u_bic=0.0;
        for (size_type i=0; i<lfsu2.size(); i++)
          u_bic += x(lfsu2,i)*phi2[i];

        if (u_c<0) globrelease::neg_C=1;
        if (u_o<0) globrelease::neg_O=1;
        if (u_bic<0) globrelease::neg_biC=1; 

      }
  }
  
private:
  //const BCType& bctype;
  const globali& globs;
  unsigned int intorder;
};


//************************************************************
//************************************************************
//************************************************************


class PositiveAverageLocalOperator :  //for  functions of position and concentrations
//   public basicLOP
  public Dune::PDELab::NumericalJacobianApplyVolume<PositiveAverageLocalOperator>,
  public Dune::PDELab::NumericalJacobianVolume<PositiveAverageLocalOperator>,
  public Dune::PDELab::NumericalJacobianApplyBoundary<PositiveAverageLocalOperator>,
  public Dune::PDELab::NumericalJacobianBoundary<PositiveAverageLocalOperator>,
  public Dune::PDELab::FullVolumePattern,
  public Dune::PDELab::LocalOperatorDefaultFlags
{
public:
  // pattern assembly flags
  enum { doPatternVolume = false };

  // residual assembly flags
  enum { doAlphaVolume = true };
  enum { doAlphaBoundary = false };                                // assemble boundary

  PositiveAverageLocalOperator(const globali & globs_, double multC_, double multO_, double multbiC_) : 
  globs(globs_), multC(multC_), multO(multO_), multbiC(multbiC_) {intorder=globs.quadratureorder;}

  // volume integral depending on test and ansatz functions
  template<typename EG, typename LFSU, typename X, typename LFSV, typename R>
  void alpha_volume (const EG& eg, const LFSU& lfsu, const X& x, const LFSV& lfsv, R& r) const
  {

    // dimensions
    // select the two components (assume Galerkin scheme U=V)
    typedef typename LFSU::template Child<0>::Type LFSU0;       // extract components
    const LFSU0& lfsu0 = lfsu.template child<0>();           // with template magic
    typedef typename LFSU::template Child<1>::Type LFSU1;
    const LFSU1& lfsu1 = lfsu.template child<1>();
    typedef typename LFSU::template Child<2>::Type LFSU2;
    const LFSU2& lfsu2 = lfsu.template child<2>();

    // domain and range field type (assume both components have same RF)
    typedef typename LFSU0::Traits::FiniteElementType::
      Traits::LocalBasisType::Traits::DomainFieldType DF;
    typedef typename LFSU0::Traits::FiniteElementType::
      Traits::LocalBasisType::Traits::RangeFieldType RF;
    typedef typename LFSU0::Traits::FiniteElementType::
      Traits::LocalBasisType::Traits::JacobianType JacobianType;
    typedef typename LFSU0::Traits::FiniteElementType::
      Traits::LocalBasisType::Traits::RangeType RangeType;
    typedef typename LFSU::Traits::SizeType size_type;

    // dimensions
    const int dim = EG::Geometry::dimension;
    
    typedef typename Dune::FieldVector<RF,dim> FV;


    
    Dune::GeometryType gt = eg.geometry().type();
    const Dune::QuadratureRule<DF,dim>& rule = Dune::QuadratureRules<DF,dim>::rule(gt,intorder);
    
    RF area;
    for (typename Dune::QuadratureRule<DF,dim>::const_iterator
       it=rule.begin(); it!=rule.end(); ++it) area+=it->weight()*eg.geometry().integrationElement(it->position());
    
    // loop over quadrature points
    for (typename Dune::QuadratureRule<DF,dim>::const_iterator
           it=rule.begin(); it!=rule.end(); ++it)
      {

        std::vector<RangeType> phi0(lfsu0.size());
        lfsu0.finiteElement().localBasis().evaluateFunction(it->position(),phi0);
        std::vector<RangeType> phi1(lfsu1.size());
        lfsu1.finiteElement().localBasis().evaluateFunction(it->position(),phi1);
        std::vector<RangeType> phi2(lfsu2.size());
        lfsu2.finiteElement().localBasis().evaluateFunction(it->position(),phi2);

        // compute u_0, u_1 at integration point
        RF u_c=0.0;
        for (size_type i=0; i<lfsu0.size(); i++)
          u_c += x(lfsu0,i)*phi0[i];                // localIndex() maps dof within
        RF u_o=0.0;                                             // leaf space to all dofs
        for (size_type i=0; i<lfsu1.size(); i++)                // within given element
          u_o += x(lfsu1,i)*phi1[i];
        RF u_bic=0.0;
        for (size_type i=0; i<lfsu2.size(); i++)
          u_bic += x(lfsu2,i)*phi2[i];

        u_c=std::max(u_c,0.0);
        u_o=std::max(u_o,0.0);
        u_bic=std::max(u_bic,0.0);
        
        RF factor = it->weight()*eg.geometry().integrationElement(it->position());

        r.accumulate(lfsv, 0, factor*(multC*u_c + multO*u_o + multbiC*u_bic)/area);
      }
  }
  
private:
  //const BCType& bctype;
  const globali& globs;
  const double multC, multO, multbiC;
  unsigned int intorder;
};
