# Supplementary material for: Computational modelling predicts substantial carbon assimilation gains for C3 plants with a single-celled C4 biochemical pump
Source: PLoS Comput Biol. 2019 Sep 30;15(9):e1007373. doi: 10.1371/journal.pcbi.1007373 (PMC6786660; doi:10.1371/journal.pcbi.1007373)
Supplement: S1 Source — Contains the model implementation in C++ code and a meshing algorithm in Python. (ZIP) [file pcbi.1007373.s003.zip › source_code/Cplusplus code (Dune 2.4)/results_io.hh]

#include<iostream>
#include<fstream>
#include <boost/interprocess/sync/named_mutex.hpp>
#include<unistd.h>

//****************************************************************************************************************************************************
// This file contains the code dealing with the output of results and with the input of the overall simulation state information when using muptiple solver instances. 
//****************************************************************************************************************************************************

namespace IO_ops
{
  const std::string results_suffix("_scanresults.txt");
  const std::string taken_suffix("_taken.txt");
  
  boost::interprocess::named_mutex results_lock(boost::interprocess::open_or_create,"scan_filelock");
  boost::interprocess::named_mutex taken_lock(boost::interprocess::open_or_create, "taken_filelock");
  boost::interprocess::named_mutex dgf_lock(boost::interprocess::open_or_create, "DGF_filelock");
  boost::interprocess::named_mutex kill_lock(boost::interprocess::open_or_create, "kill_filelock");


  void write_results(const globali& globs, int iter)
  {
    std::string lineout("");
    lineout+=std::to_string(globs.i_x)+"  ";
    lineout+=std::to_string(globs.j_y)+"  ";  
    lineout+=std::to_string(globrelease::photoncost)+"  ";  
    lineout+=std::to_string(globrelease::co2leak)+"  ";  
    lineout+=std::to_string((globrelease::rubccurrent-0.5*globrelease::rubocurrent)/(globs.V_cp*globs.kcat_RC*globs.rho_R))+"  "; //carboxylation per rubisco as fraction of max
    lineout+=std::to_string(globrelease::c4current/(globs.V_sc*globs.kcat_PC*globs.rho_P))+"  "; //PEP carboxylation per PEPC as fraction of max
    lineout+=std::to_string(globrelease::rubccurrent*mathcon::avogadro*1E-18)+"  ";  // to get a value in particles/second
    lineout+=std::to_string(globrelease::rubocurrent*mathcon::avogadro*1E-18)+"  ";  
    lineout+=std::to_string(globrelease::c4current*mathcon::avogadro*1E-18)+"  ";
    lineout+=std::to_string(globrelease::rubccurrent*mathcon::avogadro*1E-18/(mathcon::pi*std::pow(globs.R_sc,2)))+"  ";  // to get a value in particles/second*um^2
    lineout+=std::to_string(globrelease::rubocurrent*mathcon::avogadro*1E-18/(mathcon::pi*std::pow(globs.R_sc,2)))+"  ";  
    lineout+=std::to_string(globrelease::c4current*mathcon::avogadro*1E-18/(mathcon::pi*std::pow(globs.R_sc,2)))+"  ";
    double ph_flux=globs.photon_current(globrelease::rubccurrent,globrelease::rubocurrent,globrelease::c4current)/(mathcon::pi*std::pow(globs.R_cp,2)*1.0E3);
    lineout+=std::to_string(ph_flux)+"  "; //photon flux needed
    lineout+=std::to_string(ph_flux/globs.PAPF_flux)+"  "; //percentage of flux cap
    lineout+=std::to_string(globrelease::rubccurrent*globs.cost_carb/(mathcon::pi*std::pow(globs.R_cp,2)*1.0E3))+"  ";
    lineout+=std::to_string(globrelease::rubocurrent*globs.cost_oxy/(mathcon::pi*std::pow(globs.R_cp,2)*1.0E3))+"  ";
    lineout+=std::to_string(globrelease::c4current*globs.cost_c4/(mathcon::pi*std::pow(globs.R_cp,2)*1.0E3))+"  ";
    lineout+=std::to_string(globrelease::lightcap_conc_scale)+"  ";
    lineout+=std::to_string(globrelease::stromaC)+"  ";
    lineout+=std::to_string(globrelease::plasmC)+"  ";
    lineout+=std::to_string(globrelease::vacuoleC)+"  ";
    lineout+=std::to_string(globrelease::stromaO)+"  ";
    lineout+=std::to_string(globrelease::plasmO)+"  ";
    lineout+=std::to_string(globrelease::vacuoleO)+"  ";
    lineout+=std::to_string(globrelease::stromabiC)+"  ";
    lineout+=std::to_string(globrelease::plasmbiC)+"  ";
    lineout+=std::to_string(globrelease::vacuolebiC)+"  ";
    lineout+=std::to_string(iter)+"  ";
    lineout+=std::to_string(globrelease::neg_C)+"  ";
    lineout+=std::to_string(globrelease::neg_O)+"  ";
    lineout+=std::to_string(globrelease::neg_biC)+"  ";
    lineout+=std::to_string(globrelease::newton_fuckup);
    
    std::ofstream linefile;
    std::string linefilename(globs.basename+results_suffix);
    //const std::string scanlockname("scanlock");
    //boost::interprocess::file_lock linelock(linefilename.c_str());
    //boost::interprocess::named_mutex linelock(boost::interprocess::open_or_create,"scan_filelock");
    //boost::interprocess::named_mutex linelock(boost::interprocess::open_or_create,"scan_filelock");
    results_lock.lock();
    linefile.open(linefilename,std::fstream::app);
    linefile << lineout << std::endl;
    linefile.flush();
    linefile.close();
    results_lock.unlock();
  };
  
  // NOTE: The code below is not used anymore and will not work
  
  //note: assumes a valid coordinates have already been supplied
  void find_suggestion(int& next_i, int& next_j, globali& globs, std::vector<std::vector<int>> & taken)
  {
    std::ifstream linefile;
    std::string linefilename(globs.basename+results_suffix);
    //const std::string scanlockname("scanlock");
    //boost::interprocess::file_lock linelock(linefilename.c_str());
    //boost::interprocess::named_mutex linelock(boost::interprocess::open_or_create,"scan_filelock");
    //boost::interprocess::named_mutex linelock(boost::interprocess::open_or_create,"scan_filelock");
    results_lock.lock();
    linefile.open(linefilename,std::fstream::in);

    std::string line;
    int i, j, it;
    double dummy;
    
    while (std::getline(linefile, line))
    {
      std::istringstream iss(line);
      //NEED FIX THIS OR FORGET IT!
      if (!(iss >> i >> j 
            >> dummy
            >> dummy
            >> dummy
            >> dummy
            >> dummy
            >> dummy
            >> dummy
            >> dummy
            >> dummy
            >> dummy
            >> dummy
            >> dummy
            >> dummy
            >> dummy
            >> dummy
            >> dummy
            >> dummy
            >> dummy
            >> dummy
            >> it)) { break; }
      if (!(i==0)) 
      {
        if ((taken[i-1][j]>it) or (taken[i-1][j]==0)) taken[i-1][j]=it;
      }
      if (!(i==globs.res_x-1)) 
      {
        if ((taken[i+1][j]>it) or (taken[i+1][j]==0)) taken[i+1][j]=it;
      }
      if (!(j==0)) 
      {
        if ((taken[i][j-1]>it) or (taken[i][j-1]==0)) taken[i][j-1]=it;
      }
      if (!(j==globs.res_y-1)) 
      {
        if ((taken[i][j+1]>it) or (taken[i][j+1]==0)) taken[i][j+1]=it;
      }
    }
    
    linefile.close();
    results_lock.unlock();
    
    for (int i(0); i<globs.res_x; ++i)
    {
      for (int j(0); j<globs.res_y; ++j)
      { 
        if ((taken[i][j]>0) and ((taken[next_i][next_j]>taken[i][j]) or (taken[next_i][next_j]==0))) {next_i=i; next_j=j;}
      }
    }
    
  };
  
  bool killswitch_activated(globali& globs)
  {
    bool activated(false);
    std::string killswitchname(globs.basename+"_killswitch.txt");
    
    kill_lock.lock();
    if(access(killswitchname.c_str(), F_OK ) == -1 )
    {
      // file doesn't exist
      activated=true;
    }
    kill_lock.unlock();
    
    return activated;
  }
  
  
  
  void find_untaken(int& next_i, int& next_j, globali& globs)
  {
    std::fstream linefile;
    std::string linefilename(globs.basename+taken_suffix);

    //boost::interprocess::file_lock linelock(linefilename.c_str());
    //const std::string takenlockname("takenlock");
    //boost::interprocess::named_mutex linelock(boost::interprocess::open_or_create, "taken_filelock");
    taken_lock.lock();
    //std::cout << "thread "<<helper.rank()<< "locked on taken"<<std::endl;
    linefile.open(linefilename,std::fstream::in);

    std::vector<std::vector<int>> taken(globs.res_x, std::vector<int>(globs.res_y, 0));
    
    std::string line;
    while (std::getline(linefile, line))
    {
      std::istringstream iss(line);
      int a, b;
      if (!(iss >> a >> b)) { break; } // error
      taken[a][b]=-1;
    }
    
    linefile.close();

    //std::cout << "thread "<<helper.rank()<< "finished reading taken"<<std::endl;
    
    for (int i(0); i<globs.res_x; ++i)
    {
      for (int j(0); j<globs.res_y; ++j)
      { 
      if (taken[i][j]==0)
        {
          //if ((next_i>=i)&&(next_j>=j)) {next_i=i; next_j=j;}
          if (next_i+next_j>i+j) {next_i=i; next_j=j;}
        }
      }
    }
    
    if (!(next_i==globs.res_x) and globs.find_starters)  find_suggestion(next_i,next_j, globs, taken);

    if (!(next_i==globs.res_x))
    {
      std::ofstream linefile;
      //std::cout << "thread "<<helper.rank()<< "opening taken for appending"<<std::endl;
      linefile.open(linefilename,std::fstream::app);
      linefile << next_i<<"  "<<next_j<<std::endl;
      linefile.flush();
      linefile.close(); 
    }
    //std::cout << "thread "<<helper.rank()<< "ready to unlock"<<std::endl;
    taken_lock.unlock();
  };


}
