# Supplementary material for: Computational modelling predicts substantial carbon assimilation gains for C3 plants with a single-celled C4 biochemical pump
Source: PLoS Comput Biol. 2019 Sep 30;15(9):e1007373. doi: 10.1371/journal.pcbi.1007373 (PMC6786660; doi:10.1371/journal.pcbi.1007373)
Supplement: S1 Source — Contains the model implementation in C++ code and a meshing algorithm in Python. (ZIP) [file pcbi.1007373.s003.zip › source_code/Cplusplus code (Dune 2.4)/runtypes.hh]

#include <sstream>
#include <boost/filesystem.hpp>
#include <boost/interprocess/sync/file_lock.hpp>
#include <boost/interprocess/sync/named_mutex.hpp>
#include <cstdlib>

#include <dune/grid/io/file/dgfparser/dgfwriter.hh>


#include<dune/alugrid/grid.hh>
//#include<dune/alugrid/dgf.hh>


//#include <dune/grid/io/file/dgfparser/dgfwriter.hh>
#include <dune/alugrid/dgf.hh>


#include<dune/pdelab/finiteelementmap/qkfem.hh>
#include <dune/pdelab/finiteelementmap/bdm1cube2dfem.hh>
#include <dune/pdelab/finiteelementmap/bdm1simplex2dfem.hh>
//#include <dune/pdelab/finiteelementmap/brezzidouglasmarinifem.hh>
#include <dune/pdelab/finiteelementmap/pkqkfem.hh>
#include <dune/pdelab/finiteelementmap/qkdg.hh>
#include <dune/pdelab/finiteelementmap/qkdggl.hh>
#include <dune/pdelab/finiteelementmap/rt2cube2dfem.hh>
#include <dune/pdelab/finiteelementmap/rt1simplex2dfem.hh>
// #include <sys/stat.h>


//******************************************************************************************************
// This file contains the code called by the main.cc, that either does a single parameter set run or 
// loops over parameter values in a two-paramter scan run.
//*******************************************************************************************************


template<typename Grid, typename GV>
void run_femtype(Grid& grid, const GV& gv, const globali& globs)
{
  typedef typename GV::Grid::ctype Coord;
  typedef double Real;
  
  *(globs.lineout) << "Constructing a Q2 FEM map..."  << std::endl;
  if (globs.femtype==globenums::FEM::Qk)
  {
  typedef Dune::PDELab::QkLocalFiniteElementMap<GV,Coord,Real,2> FEM0;
  FEM0 fem0(gv);
  example02_Q1<Grid,GV,FEM0>(grid,gv,fem0,globs);
  }
  // else if (globs.femtype==globenums::FEM::BDM)
  // {
    // if (globs.elementtype==Dune::simplex)
    // {
      // typedef Dune::PDELab::BDM1simplex2DLocalFiniteElementMap<GV,Coord,Real> FEM0;
      // FEM0 fem0(gv);
      // example02_Q1<Grid,GV,FEM0>(grid,gv,fem0,globs);
    // }
    // else if (globs.elementtype==Dune::cube)
    // {
      // typedef Dune::PDELab::BDM1Cube2DLocalFiniteElementMap<GV,Coord,Real> FEM0;
      // FEM0 fem0(gv);
      // example02_Q1<Grid,GV,FEM0>(grid,gv,fem0,globs);
    // }
  // }
  else if (globs.femtype==globenums::FEM::PkQk)
  {
    typedef Dune::PDELab::PkQkLocalFiniteElementMap<Coord,Real,2,2> FEM0;
    FEM0 fem0;
    example02_Q1<Grid,GV,FEM0>(grid,gv,fem0,globs);
  }
  // else if (globs.femtype==globenums::FEM::RT)
  // {
    // if (globs.elementtype==Dune::simplex)
    // {
      // typedef Dune::PDELab::RT1Simplex2DLocalFiniteElementMap<GV,Coord,Real> FEM0;
      // FEM0 fem0(gv);
      // example02_Q1<Grid,GV,FEM0>(grid,gv,fem0,globs);
    // }
    // else if (globs.elementtype==Dune::cube)
    // {
      // typedef Dune::PDELab::RT2Cube2DLocalFiniteElementMap<GV,Coord,Real> FEM0;
      // FEM0 fem0(gv);
      // example02_Q1<Grid,GV,FEM0>(grid,gv,fem0,globs);
    // }
  // }
  // else if (globs.femtype==globenums::FEM::QkDG)
  // {
    // typedef class Dune::PDELab::QkDGLocalFiniteElementMap< Coord,Real, 2, 2 > FEM0;
    // FEM0 fem0;
    // example02_Q1<Grid,GV,FEM0>(grid,gv,fem0,globs);
  // } 
  // else if (globs.femtype==globenums::FEM::QkDGGL)
  // {
    // typedef Dune::PDELab::QkDGGLLocalFiniteElementMap< Coord,Real, 2, 2  > FEM0;
    // FEM0 fem0;
    // example02_Q1<Grid,GV,FEM0>(grid,gv,fem0,globs);
  // }  
  
}


template<typename gridtype>      
void run_gridtype(const globali& globs)
{
  //typedef typename Dune::ALUGrid<2,2,globs.elementtype,globs.refinementtype,Dune::ALUGridNoComm> ouralugrid

  Dune::FieldVector<double,2> L;
  L[0]=globs.R_sc; L[1]=globs.totheight;
  UnitCube<gridtype> cubefactory(L);
  gridtype& grid=cubefactory.grid();
  
  *(globs.lineout) << "Proceeding with inital grid adaptation..."  << std::endl;
  
  adapt_grid(grid, globs);
  
  *(globs.lineout) << "Getting a (leaf) grid view..."  << std::endl;
  
  typedef typename gridtype::LeafGridView GV;
  const GV& gv=grid.leafGridView();
  
  *(globs.lineout) << "Calling the FEM selector..."  << std::endl;
  
  run_femtype<gridtype,GV>(grid,gv,globs);

  //example02_Q1(grid,gv,globs);
}

template<>
void run_gridtype<Dune::ALUGrid<2,2,Dune::simplex,Dune::conforming>>(const globali& globs)
{

  std::string dgf_filename=globs.DGF_basename;
  
  auto affects_geometry=[](const std::string& varname)->bool
  {
    bool affects(false);
    affects = affects or (varname=="R_cp");
    affects = affects or (varname=="SurfCov");
    affects = affects or (varname=="sep_cp");
    affects = affects or (varname=="sep_vc");
    affects = affects or (varname=="t_cp");
    affects = affects or (varname=="t_vc");
    affects = affects or (varname=="d_vc");
    affects = affects or (varname=="d_cl");
    affects = affects or (varname=="drop_ratio");
    return affects;
  };
  bool x_affects = affects_geometry(globs.scanvariable_x) and globs.scanning_run;
  bool y_affects = affects_geometry(globs.scanvariable_y) and globs.scanning_run;
  
  if (x_affects) dgf_filename+="_"+std::to_string(globs.i_x);
  if (y_affects) dgf_filename+="_"+std::to_string(globs.j_y);
  dgf_filename+=".dgf";
  
  
  *(globs.lineout) << "Attempting to lock onto dgf" << std::endl;
  IO_ops::dgf_lock.lock();
  *(globs.lineout) << "dgf locked on" << std::endl;
  
  if ( not boost::filesystem::exists( dgf_filename ) )
  {
    *(globs.lineout) << "DGF file is absent. Will call python to make "<<dgf_filename << std::endl;
    
    std::string pythoncall;
    pythoncall="python makedgf.py "+globs.json_initfile;
    if (x_affects) pythoncall+=" x "+std::to_string(globs.i_x);
    if (y_affects) pythoncall+=" y "+std::to_string(globs.j_y);
    pythoncall+=" > log_"+dgf_filename+".txt 2>&1"; 
    
    *(globs.lineout) << "Python call to be made: "<<pythoncall << std::endl;
    
    int out=std::system (pythoncall.c_str());
    
    *(globs.lineout) << "System Response : "<< out << std::endl;
  }
  
  *(globs.lineout) << "Releasing dgf lock" << std::endl;
  IO_ops::dgf_lock.unlock();
  
  *(globs.lineout) << "Ready to read file "<<dgf_filename << std::endl;
  if ( boost::filesystem::exists( dgf_filename ) )
  {
    typedef typename Dune::ALUGrid<2,2,Dune::simplex,Dune::conforming> gridtype;
    Dune::GridPtr<gridtype> gridPtr(dgf_filename);
    gridtype & grid = *gridPtr;

    
    *(globs.lineout) << "Getting a (leaf) grid view..."  << std::endl;
    
    typedef typename gridtype::LeafGridView GV;
    const GV& gv=grid.leafGridView();
    
    *(globs.lineout) << "Calling the FEM selector..."  << std::endl;
    
    if (not (globs.prolaxity==globenums::output_level::logs))
    {
      Dune::VTKWriter<GV> vtkwriter(gv);//,Dune::VTK::conforming);
      vtkwriter.write(globs.outputname+"_grid_INITFINAL",Dune::VTK::appendedraw);
    }
    
    run_femtype<gridtype,GV>(grid,gv,globs);
  }
  else
  {
   *(globs.lineout) << "DGF file still missing. Makedgf must have crashed." << std::endl;
  }
}


/*
template<typename gridtype>      
void run_gridtype(const globali& globs)
{
  //typedef typename Dune::ALUGrid<2,2,globs.elementtype,globs.refinementtype,Dune::ALUGridNoComm> ouralugrid
  Dune::FieldVector<double,2> L;
  L[0]=globs.R_sc; L[1]=globs.totheight;
  UnitCube<gridtype> cubefactory(L);
  gridtype& grid=cubefactory.grid();
  
  *(globs.lineout) << "Proceeding with inital grid adaptation..."  << std::endl;
  
  adapt_grid(grid, globs);
  
  *(globs.lineout) << "Getting a (leaf) grid view..."  << std::endl;
  
  typedef typename gridtype::LeafGridView GV;
  const GV& gv=grid.leafGridView();
  
  *(globs.lineout) << "Calling the Q1 function..."  << std::endl;
  
  example02_Q1(grid,gv,globs);
}*/
      
      
      
void single_run(const globali& globs)
{
  if (globs.use_DGF)
  {
    typedef typename Dune::ALUGrid<2,2,Dune::simplex,Dune::conforming> GRID;
    run_gridtype<GRID>(globs);
  }
  else if (globs.elementtype==Dune::simplex)
  {
    if (globs.refinementtype==Dune::nonconforming)
    {
      run_gridtype<Dune::ALUGrid<2,2,Dune::simplex,Dune::nonconforming,Dune::ALUGridNoComm>>(globs);
    }
    else if (globs.refinementtype==Dune::conforming)
    {
      run_gridtype<Dune::ALUGrid<2,2,Dune::simplex,Dune::conforming,Dune::ALUGridNoComm>>(globs);
    }
  }
  else if (globs.elementtype==Dune::cube)
  {
    if (globs.refinementtype==Dune::nonconforming)
    {
      run_gridtype<Dune::ALUGrid<2,2,Dune::cube,Dune::nonconforming,Dune::ALUGridNoComm>>(globs);
    }
    else if (globs.refinementtype==Dune::conforming)
    {
      *(globs.lineout) << "Alugrid cube elements cannot conform!"  << std::endl;
    }
  }
}


void scanning_run(globali& globs)
{
  std::ofstream chatterfile;
  chatterfile.open(globs.basename+"_thr"+std::to_string(globs.threadnum)+"_speaks.txt",std::fstream::trunc);
  globs.lineout=&chatterfile;

  *(globs.lineout) << "Performing a scanning run"<< std::endl;
  
  
  double step_x = (globs.scantype_x=="lin") ? (globs.varx_max-globs.varx_min)/(globs.res_x-1) :
                  ((globs.scantype_x=="log") ? std::log(globs.varx_max/globs.varx_min)/(globs.res_x-1) : 0);
  
  double step_y = (globs.scantype_y=="lin") ? (globs.vary_max-globs.vary_min)/(globs.res_y-1) :
                  ((globs.scantype_y=="log") ? std::log(globs.vary_max/globs.vary_min)/(globs.res_y-1) : 0);
  
  
  auto point_me_to=[](std::string& varname, globali& globs)->double*
  {
    if (varname=="R_cp") return &(globs.R_cp);
    if (varname=="SurfCov") return &(globs.SurfCov);
    if (varname=="sep_cp") return &(globs.sep_cp);
    if (varname=="sep_vc") return &(globs.sep_vc);
    if (varname=="t_cp") return &(globs.t_cp);
    if (varname=="t_vc") return &(globs.t_vc);
    if (varname=="d_vc") return &(globs.d_vc);
    if (varname=="d_cl") return &(globs.d_cl);
    
    if (varname=="drop_ratio") return &(globs.drop_ratio);
    
    if (varname=="kcat_RC") return &(globs.kcat_RC);
    if (varname=="kcat_RO") return &(globs.kcat_RO);
    if (varname=="K_RC") return &(globs.K_RC);
    if (varname=="K_RO") return &(globs.K_RO);
    
    if (varname=="kcat_PC") return &(globs.kcat_PC);
    if (varname=="K_PC") return &(globs.K_PC);
    
    if (varname=="PEPC_to_RUBISCO") return &(globs.PEPCtoRUBISCO);
    
    if (varname=="rho_R") return &(globs.rho_R);
    if (varname=="rho_P") return &(globs.rho_P);
    if (varname=="sigma_P") return &(globs.sigma_P);
    
    if (varname=="c_Cout") return &(globs.c_Cout);
    if (varname=="c_Oout") return &(globs.c_Oout);
    
    if (varname=="pCO2") return &(globs.pCO2);
    if (varname=="pO2") return &(globs.pO2);
    
    if (varname=="sigma_sc") return &(globs.sigma_sc);
    if (varname=="sigma_cp") return &(globs.sigma_cp);
    if (varname=="sigma_vc") return &(globs.sigma_vc);
    if (varname=="sigma_cp_biC") return &(globs.sigma_cp_biC);
    if (varname=="sigma_vc_biC") return &(globs.sigma_vc_biC);
    
    if (varname=="sigmaratio_cpsc") return &(globs.sigmaratio_cpsc);
    if (varname=="sigmaratio_vccp") return &(globs.sigmaratio_vccp);
    
    if (varname=="DC_sc") return &(globs.DC_sc);
    if (varname=="DC_cp") return &(globs.DC_cp);
    if (varname=="DC_vc") return &(globs.DC_vc);
    if (varname=="DO_sc") return &(globs.DO_sc);
    if (varname=="DO_cp") return &(globs.DO_cp);
    if (varname=="DO_vc") return &(globs.DO_vc);
    if (varname=="DbiC_sc") return &(globs.DbiC_sc);
    if (varname=="DbiC_cp") return &(globs.DbiC_cp);
    if (varname=="DbiC_vc") return &(globs.DbiC_vc);
    
    if (varname=="viscosity_sc") return &(globs.viscosity_sc);
    if (varname=="viscosity_cp") return &(globs.viscosity_cp);
    if (varname=="viscosity_vc") return &(globs.viscosity_vc);
    
    if (varname=="cost_carb") return &(globs.cost_carb);
    if (varname=="cost_oxy") return &(globs.cost_oxy);
    if (varname=="cost_c4") return &(globs.cost_c4);
    
    if (varname=="pH_cp") return &(globs.pH_cp);
    if (varname=="pH_sc") return &(globs.pH_sc);
    if (varname=="pH_vc") return &(globs.pH_vc);
    
    if (varname=="CA_boost_factor") return &(globs.CA_boost);
    
    if (varname=="CA_boost_factor_sc") return &(globs.CA_boost_sc);
    if (varname=="CA_boost_factor_cp") return &(globs.CA_boost_cp);
    if (varname=="CA_boost_factor_vc") return &(globs.CA_boost_vc);    

    if (varname=="PAPF_flux") return &(globs.PAPF_flux);
    if (varname=="volume_PAPF_flux") return &(globs.volume_PAPF_flux);
  };
  
  double* varpoint_x;
  double* varpoint_y;
  varpoint_x=point_me_to(globs.scanvariable_x,globs);
  varpoint_y=point_me_to(globs.scanvariable_y,globs);
  
  if (globs.threadnum==0) //only thread zero can START a scanning run
  {
    std::ofstream linefile;
    linefile.open(globs.basename+"_scanresults.txt",std::fstream::app);
    //globs.lineout=&linefile;
    linefile.close();
    
    linefile.open(globs.basename+"_taken.txt",std::fstream::app);
    //globs.lineout=&linefile;
    linefile.close();
    
    linefile.open(globs.basename+"_killswitch.txt",std::fstream::app);
    linefile.close();
    
  }
  //MPI_Barrier (helper.getCommunicator());
  //std::string basename(globs.outputname);
  *(globs.lineout) << "basename"<< globs.basename  << std::endl;
  
  if (globs.prolaxity==globenums::output_level::logs)
  {
    std::string outdir(globs.basename+"_logs");
    *(globs.lineout) << "outdir "<< outdir << std::endl;
    boost::filesystem::path dir(outdir.c_str());
    boost::filesystem::create_directory(dir);
    
    *(globs.lineout) << "directory created"<< std::endl;
  }
  
  
  
  bool thereismore(true);

  while(thereismore)
  {
    
    if (not IO_ops::killswitch_activated(globs))
    {
      int next_i(globs.res_x), next_j(globs.res_y);
      
      std::cout << "thread "<<globs.threadnum<< "taking on taken"<<std::endl;
      IO_ops::find_untaken(next_i,next_j,globs);
      std::cout << "thread "<<globs.threadnum<< "took on taken"<<std::endl;
      
      
      if (next_i==globs.res_x) thereismore=false;
      
      if (thereismore)
      {
        int i(next_i),j(next_j);
        *(globs.lineout) << "i="<< std::to_string(i) << " j="<< std::to_string(j) << std::endl;
        
        *varpoint_x=(globs.scantype_x=="lin") ? globs.varx_min+step_x*i :
                    ((globs.scantype_x=="log") ? globs.varx_min*std::exp(step_x*i) : globs.varx_min);
        *varpoint_y=(globs.scantype_y=="lin") ? globs.vary_min+step_y*j :
                    ((globs.scantype_y=="log") ? globs.vary_min*std::exp(step_y*j) : globs.vary_min);
        
        globs.straighten_up();
        
        globs.i_x=i;
        globs.j_y=j;
        
        if (globs.prolaxity==globenums::output_level::finals or globs.prolaxity==globenums::output_level::steps)
        {
          std::string outdir(globs.basename+"_"+std::to_string(i)+"_"+std::to_string(j));
          *(globs.lineout) << "outdir "<< outdir << std::endl;
          //const char* path = _filePath.c_str();
          boost::filesystem::path dir(outdir.c_str());
          boost::filesystem::create_directory(dir);
          
          *(globs.lineout) << "directory created"<< std::endl;
          // int dump=mkdir(outdir.c_str());
          
          globs.outputname=outdir+"/"+globs.basename;
        }
        else if (globs.prolaxity==globenums::output_level::logs)
        {
          std::string outdir(globs.basename+"_logs");
          globs.outputname=outdir+"/"+globs.basename+"_"+std::to_string(i)+"_"+std::to_string(j);
        }

        //globali singleglob(globs); //hopefully this is a deep-enough copy
        
        single_run(globs);
      }
    }
    else{
      *(globs.lineout) << "killswitch was initiated. Terminating."<< std::endl;
      thereismore=false;
    }
  }
  
  chatterfile.close();
  
  
}

      
      
      
