# Supplementary material for: Computational modelling predicts substantial carbon assimilation gains for C3 plants with a single-celled C4 biochemical pump
Source: PLoS Comput Biol. 2019 Sep 30;15(9):e1007373. doi: 10.1371/journal.pcbi.1007373 (PMC6786660; doi:10.1371/journal.pcbi.1007373)
Supplement: S1 Source — Contains the model implementation in C++ code and a meshing algorithm in Python. (ZIP) [file pcbi.1007373.s003.zip › source_code/Cplusplus code (Dune 2.4)/starting_conc.hh]

#include<math.h>
#include<dune/pdelab/common/function.hh>
//********************************************
// This code is  obsolete.
//********************************************


template<typename GV, typename RF>
class INIT_CONC : public Dune::PDELab::AnalyticGridFunctionBase<
  Dune::PDELab::AnalyticGridFunctionTraits<GV,RF,1>,
  INIT_CONC<GV,RF> > {
public:
  typedef Dune::PDELab::AnalyticGridFunctionTraits<GV,RF,1> Traits;
  typedef Dune::PDELab::AnalyticGridFunctionBase<Traits,INIT_CONC<GV,RF> > BASE;

  INIT_CONC (const GV& gv, const globali& globs_, const std::string & letter_) : BASE(gv), globs(globs_), letter(letter_)
  {
    if (letter=="C")
    {
      rho_cp=globs.startC_cp;
      rho_sc=globs.startC_sc;
      rho_vc=globs.startC_vc;
    }
    else if (letter=="O")
    {
      rho_cp=globs.startO_cp;
      rho_sc=globs.startO_sc;
      rho_vc=globs.startO_vc;
    }
    else if (letter=="biC");
    {
      rho_cp=globs.startbiC_cp;
      rho_sc=globs.startbiC_sc;
      rho_vc=globs.startbiC_vc;
    }
  }
  inline void evaluateGlobal (const typename Traits::DomainType& x, 
							  typename Traits::RangeType& y) const
  {
    y = ((globs.*(globs.is_inside_cp))(x)) ? rho_cp : rho_cp;
    y = ((globs.is_in_plasma)(x)) ? rho_sc :  y[0];
    y = ((globs.*(globs.is_inside_tp))(x)) ? rho_vc : y[0];
    y = (globs.is_envelope(x)) ? 0.5*(rho_cp+rho_sc) : y[0];
    y = (globs.is_tp_membrane(x)) ? 0.5*(rho_vc+rho_sc) : y[0];
  }
  //double get_rhocp(){return rho_cp;}
private:
  const globali& globs;
  
  std::string letter;
  
  double rho_sc, rho_cp, rho_vc; //and these will be the resulting densities
};
