# Supplementary material for: Computational modelling predicts substantial carbon assimilation gains for C3 plants with a single-celled C4 biochemical pump
Source: PLoS Comput Biol. 2019 Sep 30;15(9):e1007373. doi: 10.1371/journal.pcbi.1007373 (PMC6786660; doi:10.1371/journal.pcbi.1007373)
Supplement: S1 Source — Contains the model implementation in C++ code and a meshing algorithm in Python. (ZIP) [file pcbi.1007373.s003.zip › source_code/Cplusplus code (Dune 2.4)/unitcube.hh]

#ifndef UNITCUBE_HH
#define UNITCUBE_HH

#include<dune/common/exceptions.hh>

//********************************************
// This code is probably obsolete.
//********************************************


// default implementation for any template parameter
template<typename T>
class UnitCube 
{
public:
  typedef T GridType;

  // constructor throwing exception
  UnitCube ()
  {
	DUNE_THROW(Dune::Exception,"no specialization for this grid available");
  }

//   T& grid ()
//   {
// 	return grid_;
//   }

private:
  // the constructed grid object
  T grid_;
};

// include specializations
// #include"unitcube_onedgrid.hh"
// #include"unitcube_sgrid.hh"
// #include"unitcube_yaspgrid.hh"
//#include"unitcube_uggrid.hh"
// #include"unitcube_albertagrid.hh"
#include"unitcube_alugrid.hh"

#endif
