# Supplementary material for: Computational modelling predicts substantial carbon assimilation gains for C3 plants with a single-celled C4 biochemical pump
Source: PLoS Comput Biol. 2019 Sep 30;15(9):e1007373. doi: 10.1371/journal.pcbi.1007373 (PMC6786660; doi:10.1371/journal.pcbi.1007373)
Supplement: S1 Source — Contains the model implementation in C++ code and a meshing algorithm in Python. (ZIP) [file pcbi.1007373.s003.zip › source_code/Cplusplus code (Dune 2.4)/unitcube_alugrid.hh]

#ifndef UNITCUBE_ALUGRID_HH
#define UNITCUBE_ALUGRID_HH

#include <array>
#include <memory>

#include "unitcube.hh"

#if HAVE_ALUGRID
#include <dune/grid/alugrid.hh>
#include <dune/grid/alugrid/3d/alu3dgridfactory.hh>
#elif HAVE_DUNE_ALUGRID
#include <dune/alugrid/grid.hh>
#include <dune/alugrid/3d/gridfactory.hh>
#endif

#if HAVE_ALUGRID || HAVE_DUNE_ALUGRID

// ALU2SimplexGrid 2d specialization. Note: element type determined by type

template<>
class UnitCube<Dune::ALUGrid< 2, 2, Dune::cube, Dune::nonconforming , Dune::ALUGridNoComm > > 
{
public:
  typedef Dune::ALUGrid< 2, 2, Dune::cube, Dune::nonconforming , Dune::ALUGridNoComm > GridType;

  UnitCube (Dune::FieldVector<double,2> L)
  {
    Dune::FieldVector<double,2> origin(0);
    std::array<unsigned int,2> elements = { {1,1} };
    grid_ = Dune::StructuredGridFactory<GridType>::createCubeGrid(origin, L, elements);
  }

  GridType &grid ()
  {
    return *grid_;
  }
private:
  std::shared_ptr<GridType> grid_;
};

//********************************************
// This code is likely obsolete.
//********************************************


// template<>
// class UnitCube<Dune::ALUGrid< 2, 2, Dune::cube, Dune::conforming , Dune::ALUGridNoComm > > 
// {
// public:
//   typedef Dune::ALUGrid< 2, 2, Dune::cube, Dune::conforming , Dune::ALUGridNoComm > GridType;
// 
//   UnitCube (Dune::FieldVector<double,2> L)
//   {
//     Dune::FieldVector<double,2> origin(0);
//     std::array<unsigned int,2> elements = { {1,1} };
//     grid_ = Dune::StructuredGridFactory<GridType>::createCubeGrid(origin, L, elements);
//   }
// 
//   GridType &grid ()
//   {
//     return *grid_;
//   }
// private:
//   std::shared_ptr<GridType> grid_;
// };


// UGGrid 2d, variant 2 (triangles) specialization
template<>
class UnitCube<Dune::ALUGrid< 2, 2, Dune::simplex, Dune::nonconforming  , Dune::ALUGridNoComm > > 
{
public:
  typedef Dune::ALUGrid< 2, 2, Dune::simplex, Dune::nonconforming  , Dune::ALUGridNoComm > GridType;

  UnitCube (Dune::FieldVector<double,2> L)
  {
    Dune::FieldVector<double,2> origin(0);
    std::array<unsigned int,2> elements = { {1,1} };
    grid_ = Dune::StructuredGridFactory<GridType>::createSimplexGrid(origin, L, elements);
  }

  GridType &grid ()
  {
    return *grid_;
  }
private:
  std::shared_ptr<GridType> grid_;
};


template<>
class UnitCube<Dune::ALUGrid< 2, 2, Dune::simplex, Dune::conforming , Dune::ALUGridNoComm > > 
{
public:
  typedef Dune::ALUGrid< 2, 2, Dune::simplex, Dune::conforming , Dune::ALUGridNoComm > GridType;

  UnitCube (Dune::FieldVector<double,2> L)
  {
    Dune::FieldVector<double,2> origin(0);
    std::array<unsigned int,2> elements = { {1,1} };
    grid_ = Dune::StructuredGridFactory<GridType>::createSimplexGrid(origin, L, elements);
  }

  GridType &grid ()
  {
    return *grid_;
  }
private:
  std::shared_ptr<GridType> grid_;
};

#endif // HAVE_ALUGRID || HAVE_DUNE_ALUGRID

#endif // UNITCUBE_ALUGRID_HH
