# Supplementary material for: Computational modelling predicts substantial carbon assimilation gains for C3 plants with a single-celled C4 biochemical pump
Source: PLoS Comput Biol. 2019 Sep 30;15(9):e1007373. doi: 10.1371/journal.pcbi.1007373 (PMC6786660; doi:10.1371/journal.pcbi.1007373)
Supplement: S1 Source — Contains the model implementation in C++ code and a meshing algorithm in Python. (ZIP) [file pcbi.1007373.s003.zip › source_code/Cplusplus code (Dune 2.7)/Q2.hh]

//#include"example02_globals.hh"

#include<iostream>
#include<fstream>
#include <boost/iostreams/tee.hpp>
#include <boost/iostreams/stream.hpp>
#include <boost/interprocess/sync/file_lock.hpp>
#include <boost/interprocess/sync/named_mutex.hpp>
#include "functionconvert.hh"
#include "Q2_auxillaries.hh"
#include "newton_babysitter.hh"
//#include <sys/file.h>


template<class Grid, class GV> 
void example02_Q1 (Grid& grid, const GV& gv, const globali & globs)
{

  
    //PkLocalFiniteElementMap<GV,DF,RF,degree>
  
  
  
  *(globs.lineout) << "Opening the output file..."  << std::endl;
  std::ofstream outputfile;
  outputfile.open(globs.outputname+"_results.txt");
  //dual_stream printout(std::cout,outputfile);
  

  typedef boost::iostreams::tee_device<std::ostream, std::ostream> teedev;
  typedef boost::iostreams::stream<teedev, std::char_traits<typename std::ostream::char_type>, std::allocator< typename std::ostream::char_type > > tee_stream;

  teedev printdev(outputfile, *(globs.lineout) );
  tee_stream printout(printdev);

  // <<<1>>> Choose domain and range field type
  typedef typename GV::Grid::ctype Coord;
  typedef double Real;
  
  //typedef Dune::PDELab::PkQkLocalFiniteElementMap<Coord,Real,2,2> FEM0;
  
  //FEM0 fem0;  
  
  
  typedef Dune::PDELab::PkLocalFiniteElementMap<GV,Coord,Real,2> FEM0;
  
  FEM0 fem0(gv);
  

//   printout << "Constructing a Q2 FEM map..."  << std::endl;
//   
//   typedef Dune::PDELab::QkLocalFiniteElementMap<GV,Coord,Real,2> FEM0;
//   FEM0 fem0(gv);
  
  printout << "Constructing base grid function space..."  << std::endl;
  typedef Dune::PDELab::NoConstraints CON;
  using VBE0= Dune::PDELab::ISTL::VectorBackend<>;
  typedef Dune::PDELab::GridFunctionSpace<GV,FEM0,CON,VBE0> GFS0;
  GFS0 gfs0(gv,fem0);
  


  printout << "constructing ISTL vector backend..."  << std::endl;
  
  //typedef Dune::PDELab::ISTL::VectorBackend<> VBE;
  using VBE= Dune::PDELab::ISTL::VectorBackend <Dune::PDELab::ISTL::Blocking::fixed>;// block size 2
  
  //<Dune::PDELab::ISTL::Blocking::fixed,2> VBE;// block size 2
  printout << "Constructing power grid function space..."  << std::endl;
  typedef Dune::PDELab::PowerGridFunctionSpace
  <GFS0,3,VBE, Dune::PDELab::EntityBlockedOrderingTag> GFS;
  GFS gfs(gfs0);
  typedef typename GFS::template ConstraintsContainer<Real>::Type CC;
  //typedef Dune::PDELab::EmptyTransformation CC;
  
  
  
  
  printout << "Constructing  grid function subspaces..."  << std::endl;
  typedef Dune::PDELab::GridFunctionSubSpace<GFS,Dune::TypeTree::TreePath<0> > U0SUB;
  U0SUB u0sub(gfs);
  typedef Dune::PDELab::GridFunctionSubSpace<GFS,Dune::TypeTree::TreePath<1> > U1SUB;
  U1SUB u1sub(gfs);
  typedef Dune::PDELab::GridFunctionSubSpace<GFS,Dune::TypeTree::TreePath<2> > U2SUB;
  U2SUB u2sub(gfs);
  
  printout << "Constructing P0 FEM map..."  << std::endl;
  typedef Dune::PDELab::P0LocalFiniteElementMap<Coord,Real,2> P0FEM;
  P0FEM p0fem(Dune::GeometryType(Dune::GeometryType::simplex,2));
  //P0FEM p0fem(Dune::GeometryType(Dune::GeometryType::cube,2));
  printout << "Constructing P0 grid function space..."  << std::endl;
  typedef Dune::PDELab::GridFunctionSpace<GV,P0FEM,CON,VBE0> P0GFS;
  P0GFS p0gfs(gv,p0fem);

  
  
  
  typedef Dune::PDELab::Backend::Vector<GFS0,Real> U0VECTOR;
  typedef Dune::PDELab::Backend::Vector<GFS,Real> UVECTOR;
  typedef Dune::PDELab::Backend::Vector<P0GFS,Real> ERRVEC;
  
  // How well did we estimate the number of entries per matrix row?
  // => print Jacobian pattern statistics (do not call this for IGO before osm.apply() was called!)
  
  printout << "Constructing the LOP..."  << std::endl;
  typedef FullLocalOperator LOP;
  FullLocalOperator lop(globs);
  
  printout << "Constructing the BCRS matrix backend..."  << std::endl;
  typedef Dune::PDELab::ISTL::BCRSMatrixBackend<> MBE;
  int max_zeros_per_row, av_zeros_per_row;
  if      (globs.femtype==globenums::FEM::Qk)     { max_zeros_per_row=33; av_zeros_per_row=14; }
  else if (globs.femtype==globenums::FEM::BDM)    { max_zeros_per_row=33; av_zeros_per_row=14; }
  else if (globs.femtype==globenums::FEM::PkQk)   { max_zeros_per_row=33; av_zeros_per_row=13; }
  else if (globs.femtype==globenums::FEM::QkDG)   { max_zeros_per_row= 1; av_zeros_per_row= 1; }
  else if (globs.femtype==globenums::FEM::QkDGGL) { max_zeros_per_row= 1; av_zeros_per_row= 1; }
  MBE mbe(av_zeros_per_row);
  
  printout << "Constructing the global grid operator..."  << std::endl;
  typedef Dune::PDELab::GridOperator<GFS,GFS,LOP,MBE,Real,Real,Real,CC,CC> GO;
  GO go(gfs,gfs,lop,mbe);
  
  
  printout << "Testing the jacobian onf the GO..."  << std::endl;
  typename GO::Traits::Jacobian jac(go);
  printout << jac.patternStatistics() << std::endl;
  
  


  printout << "Constructing auxillary grid operators..."  << std::endl;
  typedef ScalarIntegratorLocalOperator LOPSCALINT;
  LOPSCALINT loprubc(globs,&globali::RuBP_carbox), loprubo(globs,&globali::RuBP_oxygen), lopc4(globs,&globali::PEPC_carbox);
  
  typedef Dune::PDELab::GridOperator<GFS,P0GFS,LOPSCALINT,MBE,Real,Real,Real,CC,CC> GOSCALINT;
  GOSCALINT gorubc(gfs,p0gfs,loprubc,mbe), gorubo(gfs,p0gfs,loprubo,mbe), goc4(gfs,p0gfs,lopc4,mbe);
  
  
  LOPSCALINT lopstromaC(globs,&globali::StromaC), lopstromaO(globs,&globali::StromaO), lopstromabiC(globs,&globali::StromabiC);
  LOPSCALINT lopplasmaC(globs,&globali::PlasmaC), lopplasmaO(globs,&globali::PlasmaO), lopplasmabiC(globs,&globali::PlasmabiC);
  LOPSCALINT lopvacuoleC(globs,&globali::PlasmaC), lopvacuoleO(globs,&globali::PlasmaO), lopvacuolebiC(globs,&globali::PlasmabiC);

  GOSCALINT gostromaC(gfs,p0gfs,lopstromaC,mbe), gostromaO(gfs,p0gfs,lopstromaO,mbe), gostromabiC(gfs,p0gfs,lopstromabiC,mbe);
  GOSCALINT goplasmaC(gfs,p0gfs,lopplasmaC,mbe), goplasmaO(gfs,p0gfs,lopplasmaO,mbe), goplasmabiC(gfs,p0gfs,lopplasmabiC,mbe);
  GOSCALINT govacuoleC(gfs,p0gfs,lopvacuoleC,mbe), govacuoleO(gfs,p0gfs,lopvacuoleO,mbe), govacuolebiC(gfs,p0gfs,lopvacuolebiC,mbe);


  typedef VolumeIntegratorLocalOperator LOPVOLINT;
  LOPVOLINT lop_nadme(globs,&globali::NADME_release), lop_mito(globs,&globali::mito_release), lop_hill(globs,&globali::Hill_release);
  
  typedef Dune::PDELab::GridOperator<GFS,P0GFS,LOPVOLINT,MBE,Real,Real,Real,CC,CC> GOVOLINT;
  GOVOLINT go_nadme(gfs,p0gfs,lop_nadme,mbe), go_mito(gfs,p0gfs,lop_mito,mbe), go_hill(gfs,p0gfs,lop_hill,mbe);
  
  FlagNegativesLocalOperator lop_flagem(globs);
  typedef Dune::PDELab::GridOperator<GFS,P0GFS,FlagNegativesLocalOperator,MBE,Real,Real,Real,CC,CC> GOFLAGNEG;
  GOFLAGNEG go_flag_negs(gfs,p0gfs,lop_flagem,mbe);
 


  UVECTOR u(gfs,0.0);
  
  if (not(globs.startC_cp<0))
  {
    printout<<"Placing initial values for inside concentrations : "<<std::endl;
    printout<<globs.startC_cp<<"  "<<globs.startC_sc<<"  "<<globs.startC_vc<<std::endl;
    printout<<globs.startO_cp<<"  "<<globs.startO_sc<<"  "<<globs.startO_vc<<std::endl;
    printout<<globs.startbiC_cp<<"  "<<globs.startbiC_sc<<"  "<<globs.startbiC_vc<<std::endl;
    
    InitialiseConcentrations<GFS,Real>(globs,gfs,u);

    UpdateSources<GOSCALINT>(globs,u,goc4,gorubc,gorubo);
  }
  
  if (globs.prolaxity==globenums::output_level::steps or globs.prolaxity==globenums::output_level::finals)
  {
    typedef CoordFunc<GV, Real> SFUNC;
    SFUNC C_diff(gv,globs,&globali::DiffCoeff_C);
    SFUNC O_diff(gv,globs,&globali::DiffCoeff_O);
    SFUNC biC_diff(gv,globs,&globali::DiffCoeff_biC);
    
    Dune::SubsamplingVTKWriter<GV> vtkwriter_diffs(gv,3*(2-1));
    vtkwriter_diffs.addVertexData(std::make_shared<Dune::PDELab::VTKGridFunctionAdapter<SFUNC> > (C_diff,"diff_coeff_C"));
    vtkwriter_diffs.addVertexData(std::make_shared<Dune::PDELab::VTKGridFunctionAdapter<SFUNC> > (O_diff,"diff_coeff_O"));
    vtkwriter_diffs.addVertexData(std::make_shared<Dune::PDELab::VTKGridFunctionAdapter<SFUNC> > (biC_diff,"diff_coeff_biC"));
    vtkwriter_diffs.write(globs.outputname+"_diffcoeffs",Dune::VTK::appendedraw);
  }
  
  
  
//   bool grid_converged(false); //this is for the optional outer loop
  int iter(0);
  NewtonBabySitter<GO,tee_stream> our_newton(globs, go, u, printout);
  
  
  
//   while (not grid_converged)
//   {
//     outer_iter++;
    iter=0;
    
    bool convergence_reached(false);
    bool running_full_newton(false);
    globrelease::convergence=1;
    int last_adapt_iter(0), N_adaptations(0);//, forced_ref_count(0);
    double progress(1);
    //for (int i=0; i<6; ++i)
    double veryold_psi_C4(0), veryold_psi_mito(0), veryold_psi_hill(0);
    double old_psi_C4(0), old_psi_mito(0), old_psi_hill(0);
    
    while(not convergence_reached)
    {
      iter++;
      printout << std::endl;
      printout << "oooooooooooooooooooooo" << std::endl;
      printout << "Flux balance iteration : "<<iter<<std::endl;
      printout << "oooooooooooooooooooooo" << std::endl;
      printout << std::endl;
      
 
        our_newton.apply(iter,progress,running_full_newton);
 

      printout<<"Newton out; getting the currents."<<std::endl;
      
      UpdateSources<GOSCALINT>(globs,u,goc4,gorubc,gorubo);
      
      printout << std::endl;
      printout << "*********************************************************" << std::endl;
      
      
      printout << "total C4 current is " << globrelease::c4current << std::endl;
      printout << "total rubico carboxylation current is " << globrelease::rubccurrent << std::endl;
      printout << "total rubico oxygenation current is " << globrelease::rubocurrent << std::endl;
      printout << "total photon current required is " << globs.photon_current(globrelease::rubccurrent,globrelease::rubocurrent,globrelease::c4current);
      printout << " (the cap is " << globs.PAPF_current_cap << ")" << std::endl;
      printout << std::endl;
      
      printout << "psi_c4 is " << globrelease::psi_c4 << std::endl;
      printout << "psi_mito is " << globrelease::psi_mito << std::endl;
      printout << "psi_hill is " << globrelease::psi_hill << std::endl;
      printout << "active rubisco conc. is " << globrelease::rho_R;
      printout << " (" << ((globs.light_cap!=globenums::lightcap::none) ? "this can change" : "this cannot change") << ")" <<std::endl;
      printout << "active PEPC conc. is " << globrelease::rho_P;
      printout << " (" << ((globs.light_cap==globenums::lightcap::rubisco_and_PEPC) ? "this can change" : "this cannot change") << ")" <<std::endl;

      printout << std::endl;
      
      if(globs.prolaxity==globenums::output_level::steps)
      {
        CheckSources<GOVOLINT>(globs,u,go_nadme,go_mito,go_hill);
        
        printout << "Doublechecking the currents:"<<std::endl;
        printout << "C4: "<<globrelease::c4current<<"  NADME: "<<globrelease::nadmecurrent<<std::endl;
        printout << "half oxy: "<<0.5*globrelease::rubocurrent<<"  phrespCO2: "<<globrelease::mitocurrent<<std::endl;
        printout << "carbo+oxy: "<<globrelease::rubccurrent+globrelease::rubocurrent<<" hill:"<<globrelease::hillcurrent<<std::endl;
        printout << std::endl;
        
        ERRVEC dummy(p0gfs,0.0);
        globrelease::neg_C=0; globrelease::neg_O=0; globrelease::neg_biC=0; 
        go_flag_negs.residual(u,dummy);
        int flagbyte=100*globrelease::neg_C+10*globrelease::neg_O+globrelease::neg_biC;
        
        printout << "Negative values check: "<<std::setfill('0') << std::setw(3)<<flagbyte<<std::endl;
        printout << std::endl;
      }
      
      bool conv_test(true);
      if (is_passing_convergence(veryold_psi_C4,old_psi_C4,globrelease::psi_c4,globs.flux_con_thr))
      {
        printout<<"C4 current passed the convergence threshold!"<<std::endl;
      }
      else
      {
        conv_test=false;
        printout<<"C4 current does not pass the convergence threshold."<<std::endl;
      }
      if (is_passing_convergence(veryold_psi_mito,old_psi_mito,globrelease::psi_mito,globs.flux_con_thr))
      {
        printout<<"Photorespiration passed the convergence threshold!"<<std::endl;
      }
      else
      {
        conv_test=false;
        printout<<"Photorespiration does not pass the convergence threshold."<<std::endl;
      }
      if (is_passing_convergence(veryold_psi_hill,old_psi_hill,globrelease::psi_hill,globs.flux_con_thr))
      {
        printout<<"Hill current passed the convergence threshold!"<<std::endl;
      }
      else
      {
        conv_test=false;
        printout<<"Hill current does not pass the convergence threshold."<<std::endl;
      }
      if (lightcap_reached_limit(globs))
      {
        conv_test=true;
        printout<<"Light flux capped active enzyme concentration(s) reached the lower limit."<<std::endl;
      }
      
      printout << std::endl;
      
      CalculateDerivedQuants(globs);
      
      printout << "carbon leak estimate is " << globrelease::co2leak << std::endl; 
      printout << "photon cost estimate is " << globrelease::photoncost << std::endl;
      printout << std::endl;
      
      
      progress=ConvergenceRating(veryold_psi_C4,old_psi_C4,globrelease::psi_c4);
      progress=std::max(progress, ConvergenceRating(veryold_psi_mito,old_psi_mito,globrelease::psi_mito));
      progress=std::max(progress, ConvergenceRating(veryold_psi_hill,old_psi_hill,globrelease::psi_hill));
  
      
      veryold_psi_C4=old_psi_C4;
      veryold_psi_mito=old_psi_mito;
      veryold_psi_hill=old_psi_hill;
      
      old_psi_C4=globrelease::psi_c4;
      old_psi_mito=globrelease::psi_mito;
      old_psi_hill=globrelease::psi_hill;
      
      
      
      globrelease::stromaC=get_current<GOSCALINT>(gostromaC,u)/globs.V_cp;
      globrelease::stromaO=get_current<GOSCALINT>(gostromaO,u)/globs.V_cp;
      globrelease::stromabiC=get_current<GOSCALINT>(gostromabiC,u)/globs.V_cp;
      globrelease::plasmC=get_current<GOSCALINT>(goplasmaC,u)/globs.V_sc;
      globrelease::plasmO=get_current<GOSCALINT>(goplasmaO,u)/globs.V_sc;
      globrelease::plasmbiC=get_current<GOSCALINT>(goplasmabiC,u)/globs.V_sc;
      globrelease::vacuoleC=get_current<GOSCALINT>(govacuoleC,u)/globs.V_vc;
      globrelease::vacuoleO=get_current<GOSCALINT>(govacuoleO,u)/globs.V_vc;
      globrelease::vacuolebiC=get_current<GOSCALINT>(govacuolebiC,u)/globs.V_vc;
      
      printout << "Average CO2 concentration in stroma, cytoplasm, and tonoplast: " << std::endl;
      printout << globrelease::stromaC << ", " << globrelease::plasmC << ", " << globrelease::vacuoleC << std::endl;
      printout << "Average oxygen concentration in stroma, cytoplasm, and tonoplast: " << std::endl;
      printout << globrelease::stromaO << ", " << globrelease::plasmO << ", " << globrelease::vacuoleO << std::endl;
      printout << "Average HCO3 concentration in stroma, cytoplasm, and tonoplast: " << std::endl;
      printout << globrelease::stromabiC << ", " << globrelease::plasmbiC << ", " << globrelease::vacuolebiC << std::endl;
      printout << std::endl;
      printout << "convergence progress is " << progress << " (target = "<<globs.flux_con_thr<<")"<<std::endl;
      printout << "*********************************************************" << std::endl;
      printout << std::endl;
      globrelease::convergence=progress;
      
      
      
      
      if (conv_test) //was progress<globs.flux_con_thr
      {
        if (not running_full_newton)
        {
          printout << "flux convergence threshold reached. switching to multiple newton iteration" << std::endl;
          running_full_newton=true;
        }
        else if (iter>=globs.min_iteration)
        {
          printout << "flux convergence threshold reached again. accepting solution as final" << std::endl;
          convergence_reached=true;
        }

      }
      
      if((globs.max_iteration>0)&&(iter>=globs.max_iteration)) convergence_reached=true;
      
      if (ShouldPrintCons(globs,iter,convergence_reached))
      {
        typedef Dune::PDELab::DiscreteGridFunction<U0SUB,UVECTOR> U0DGF;
        U0DGF u0dgf(u0sub,u);
        typedef Dune::PDELab::DiscreteGridFunction<U1SUB,UVECTOR> U1DGF;
        U1DGF u1dgf(u1sub,u);
        typedef Dune::PDELab::DiscreteGridFunction<U2SUB,UVECTOR> U2DGF;
        U2DGF u2dgf(u2sub,u);
        
        typedef Dune::PDELab::DiscreteGridFunctionGradient<U0SUB,UVECTOR> U0DGF_NABLA;
        U0DGF_NABLA u0dgf_grad(u0sub,u);
        typedef Dune::PDELab::DiscreteGridFunctionGradient<U1SUB,UVECTOR> U1DGF_NABLA;
        U1DGF_NABLA u1dgf_grad(u1sub,u);
        typedef Dune::PDELab::DiscreteGridFunctionGradient<U2SUB,UVECTOR> U2DGF_NABLA;
        U2DGF_NABLA u2dgf_grad(u2sub,u);
        
        typedef GradScale<GV, Real, U0DGF_NABLA> DIFFTYPE0;
        DIFFTYPE0 u0_diffcurr(gv,globs,u0dgf_grad,&globali::DiffCoeff_C);
        typedef GradScale<GV, Real, U1DGF_NABLA> DIFFTYPE1;
        DIFFTYPE1 u1_diffcurr(gv,globs,u1dgf_grad,&globali::DiffCoeff_O);
        typedef GradScale<GV, Real, U2DGF_NABLA> DIFFTYPE2;
        DIFFTYPE2 u2_diffcurr(gv,globs,u2dgf_grad,&globali::DiffCoeff_biC);

        std::string designation=(convergence_reached) ? "FINAL(IT"+std::to_string(iter)+")" : "IT"+std::to_string(iter);
        
        Dune::SubsamplingVTKWriter<GV> vtkwriter_cons(gv,3*(2-1)); // was (gv,3*(k-1))
        vtkwriter_cons.addVertexData(std::make_shared<Dune::PDELab::VTKGridFunctionAdapter<U0DGF> > (u0dgf,"n_C"));
        vtkwriter_cons.addVertexData(std::make_shared<Dune::PDELab::VTKGridFunctionAdapter<U1DGF> > (u1dgf,"n_O"));
        vtkwriter_cons.addVertexData(std::make_shared<Dune::PDELab::VTKGridFunctionAdapter<U2DGF> > (u2dgf,"n_biC")); 
        vtkwriter_cons.addVertexData(std::make_shared<Dune::PDELab::VTKGridFunctionAdapter<DIFFTYPE0> > (u0_diffcurr,"C diff.current"));
        vtkwriter_cons.addVertexData(std::make_shared<Dune::PDELab::VTKGridFunctionAdapter<DIFFTYPE1> > (u1_diffcurr,"O diff.current"));
        vtkwriter_cons.addVertexData(std::make_shared<Dune::PDELab::VTKGridFunctionAdapter<DIFFTYPE2> > (u2_diffcurr,"biC diff.current"));
        vtkwriter_cons.write(globs.outputname+"_cons_"+designation,Dune::VTK::appendedraw);
        
        
      
        typedef AnalFunc<GV, Real, U0DGF, U1DGF, U2DGF> AFUNC;
        AFUNC adgfCarbox(gv,globs,u0dgf,u1dgf,u2dgf,&globali::RuBP_carbox);
        AFUNC adgfOxygen(gv,globs,u0dgf,u1dgf,u2dgf,&globali::RuBP_oxygen);
        AFUNC adgfC4(gv,globs,u0dgf,u1dgf,u2dgf,&globali::PEPC_carbox);
        
        
        Dune::SubsamplingVTKWriter<GV> vtkwriter_sinks(gv,3*(2-1));
        vtkwriter_sinks.addVertexData(std::make_shared<Dune::PDELab::VTKGridFunctionAdapter<AFUNC> > (adgfC4,"PEP_carb"));
        vtkwriter_sinks.addVertexData(std::make_shared<Dune::PDELab::VTKGridFunctionAdapter<AFUNC> > (adgfCarbox,"RuBP_carb"));
        vtkwriter_sinks.addVertexData(std::make_shared<Dune::PDELab::VTKGridFunctionAdapter<AFUNC> > (adgfOxygen,"RuBP_oxy"));
        vtkwriter_sinks.write(globs.outputname+"_sinks_"+designation,Dune::VTK::appendedraw);
        
        typedef CoordFunc<GV, Real> SFUNC;
        SFUNC nadme_rel(gv,globs,&globali::NADME_release);
        SFUNC mito_rel(gv,globs,&globali::mito_release);
        SFUNC hill_rel(gv,globs,&globali::Hill_release);
        
        Dune::SubsamplingVTKWriter<GV> vtkwriter_sources(gv,3*(2-1));
        vtkwriter_sources.addVertexData(std::make_shared<Dune::PDELab::VTKGridFunctionAdapter<SFUNC> > (nadme_rel,"NADME_decarb"));
        vtkwriter_sources.addVertexData(std::make_shared<Dune::PDELab::VTKGridFunctionAdapter<SFUNC> > (mito_rel,"mito_phresp"));
        vtkwriter_sources.addVertexData(std::make_shared<Dune::PDELab::VTKGridFunctionAdapter<SFUNC> > (hill_rel,"Hill_reaction"));
        vtkwriter_sources.write(globs.outputname+"_sources_"+designation,Dune::VTK::appendedraw);
        
      }
      
    }
    
//     if (not (false and globs.gridref_aft_fluxcon))
//     {
//       grid_converged=true;
//     }

    
    //Final evaluation of quantities we managed not evaluate before
    
    ERRVEC dummy(p0gfs,0.0);
    globrelease::neg_C=0; globrelease::neg_O=0; globrelease::neg_biC=0; 
    go_flag_negs.residual(u,dummy);
    int flagbyte=100*globrelease::neg_C+10*globrelease::neg_O+globrelease::neg_biC;
    printout << "Final Negative values check: "<<std::setfill('0') << std::setw(3)<<flagbyte<<std::endl;
    
//   }
  outputfile.close();
  
  //finally we assemble a line to output

  IO_ops::write_results(globs, iter);
  
  
}
