# Supplementary material for: Computational modelling predicts substantial carbon assimilation gains for C3 plants with a single-celled C4 biochemical pump
Source: PLoS Comput Biol. 2019 Sep 30;15(9):e1007373. doi: 10.1371/journal.pcbi.1007373 (PMC6786660; doi:10.1371/journal.pcbi.1007373)
Supplement: S1 Source — Contains the model implementation in C++ code and a meshing algorithm in Python. (ZIP) [file pcbi.1007373.s003.zip › source_code/Cplusplus code (Dune 2.7)/Q2_auxillaries.hh]

template<class GOP> 
typename GOP::Traits::RangeField get_current(const GOP& go, const typename GOP::Traits::Domain & u)
{
  typedef typename GOP::Traits::RangeField Real;
  typedef typename GOP::Traits::Domain U_VECTOR;
  typedef typename GOP::Traits::Range V_VECTOR;
  typedef typename GOP::Traits::TestGridFunctionSpace GFSV;
  const GFSV& gfsv=go.testGridFunctionSpace();
  
  V_VECTOR cvector(gfsv,0.0);
  
  globrelease::integration_auxillary=0;
  
  go.residual(u,cvector);
  Real current(0);
  typedef typename V_VECTOR :: iterator V_iterator;
  for ( V_iterator i = cvector.begin(); i != cvector.end(); ++ i ) current+=*i; 
  current*=2*mathcon::pi;
  
  globrelease::integration_auxillary*=2*mathcon::pi;
  return current;
}

bool ShouldPrintCons(const globali& globs, int iter, bool convergence_reached)
{
  bool should(false);
  should=convergence_reached && (globs.prolaxity!=globenums::output_level::logs);
  should=should || (globs.prolaxity==globenums::output_level::steps);
  should=should || (globs.prolaxity==globenums::output_level::everyNiter && (iter/globs.NitersToPrint)*globs.NitersToPrint==iter);
  return should;
}


double ConvergenceRating(double veryoldval,double oldval,double newval)
{
  
  double rating;

  if ((veryoldval>0) && (oldval>0) && (newval>0))
  {
    double maxlog(std::fabs(std::log(veryoldval/oldval)));
    maxlog=std::max(std::fabs(std::log(veryoldval/newval)),maxlog);
    maxlog=std::max(std::fabs(std::log(oldval/newval)),maxlog);
    rating=std::min(std::exp(maxlog)-1.0,1.0);
  }
  else
  {
    rating=1;
  }
  
  return rating;
}


bool is_passing_convergence(double veryoldval,double oldval,double newval,double threshold)
{
  if ((veryoldval>0) && (oldval>0) && (newval>0))
  {
    double logthr(std::log(1.0+threshold));
    if (std::fabs(std::log(veryoldval/oldval))<logthr)
    {
      if (std::fabs(std::log(veryoldval/newval))<logthr)
      {
        if (std::fabs(std::log(oldval/newval))<=std::fabs(std::log(veryoldval/oldval)))
        {
          return true;
        }
        else return false;
      }
      else return false;
    }
    else return false;
  }
  else return false;
}

bool lightcap_reached_limit(const globali& globs)
{
  return (not (globs.light_cap==globenums::lightcap::none) and (globrelease::rho_R/globs.rho_R<globs.lightcap_zeroconc_thr));
}


void CalculateDerivedQuants(const globali& globs)
{
    globrelease::co2leak=std::max((globrelease::c4current-globrelease::rubccurrent)/globrelease::c4current,0.0);
    globrelease::photoncost=globs.photon_cost(globrelease::rubccurrent,globrelease::rubocurrent,globrelease::c4current);
}


template<class GOSCALINT>
void UpdateSources(const globali& globs, const typename GOSCALINT::Traits::Domain& u,
                   const GOSCALINT& goc4, const GOSCALINT& gorubc, const GOSCALINT& gorubo)
{
    
    double target_psi_c4, target_psi_mito, target_psi_hill;
    
    typedef typename  GOSCALINT::Traits::RangeField Real;
  
    globrelease::c4current=get_current<GOSCALINT>(goc4,u);
    globrelease::rubccurrent=get_current<GOSCALINT>(gorubc,u);
    globrelease::rubocurrent=get_current<GOSCALINT>(gorubo,u);
    
    target_psi_c4=(globrelease::c4current>0) ? globrelease::c4current/globs.V_nadme : 0;
    target_psi_mito=(globrelease::rubocurrent>0) ? 0.5*globrelease::rubocurrent/globs.V_mito : 0;
    target_psi_hill=(globrelease::rubccurrent+globrelease::rubocurrent>0) ? (globrelease::rubccurrent+globrelease::rubocurrent)/globs.V_cp : 0;
    
    if (globs.sources_relaxation<0)
    {
      globrelease::psi_c4=target_psi_c4;
      globrelease::psi_mito=target_psi_mito;
      globrelease::psi_hill=target_psi_hill;
    }
    else
    {
      globrelease::psi_c4 = ((globrelease::psi_c4<1E-2*target_psi_c4) or (target_psi_c4==0)) ?
        target_psi_c4 : globrelease::psi_c4 * std::exp(globs.sources_relaxation * std::log(target_psi_c4/globrelease::psi_c4));
      globrelease::psi_mito = ((globrelease::psi_mito<1E-2*target_psi_mito) or (target_psi_mito==0)) ?
        target_psi_mito : globrelease::psi_mito * std::exp(globs.sources_relaxation * std::log(target_psi_mito/globrelease::psi_mito));
      globrelease::psi_hill = ((globrelease::psi_hill<1E-2*target_psi_hill) or (target_psi_hill==0)) ?
        target_psi_hill : globrelease::psi_hill * std::exp(globs.sources_relaxation * std::log(target_psi_hill/globrelease::psi_hill)); 
    }
    
    if (globs.light_cap==globenums::lightcap::none)
    {
      globrelease::rho_R=globs.rho_R;
      globrelease::rho_P=globs.rho_P;
      globrelease::lightcap_conc_scale=1;
      globrelease::light_consumption_fraction=globs.photon_current(globrelease::rubccurrent,globrelease::rubocurrent,globrelease::c4current)/globs.PAPF_current_cap;
    }
    else if (globs.light_cap==globenums::lightcap::rubisco)
    {
      double photon_current=globs.photon_current(globrelease::rubccurrent,globrelease::rubocurrent,globrelease::c4current);
      double target_rho_R = (photon_current>0) ? std::min(globs.rho_R,globrelease::rho_R*globs.PAPF_current_cap/photon_current) : globs.rho_R;
      
      if (globs.sources_relaxation<0)
      {
        globrelease::rho_R=target_rho_R;
      }
      else
      {
        globrelease::rho_R=(globrelease::rho_R<1E-2*target_rho_R) ? 
          target_rho_R : globrelease::rho_R * std::exp(globs.sources_relaxation * std::log(target_rho_R/globrelease::rho_R));
      }
      
      globrelease::rho_P=globs.rho_P;
      globrelease::lightcap_conc_scale=globrelease::rho_R/globs.rho_R;
      globrelease::light_consumption_fraction=photon_current/globs.PAPF_current_cap;
    }
    else if (globs.light_cap==globenums::lightcap::rubisco_and_PEPC)
    {
      double photon_current=globs.photon_current(globrelease::rubccurrent,globrelease::rubocurrent,globrelease::c4current);
      double target_rho_R = (photon_current>0) ? std::min(globs.rho_R,globrelease::rho_R*globs.PAPF_current_cap/photon_current) : globs.rho_R;
      double target_rho_P = (photon_current>0) ? std::min(globs.rho_P,globrelease::rho_P*globs.PAPF_current_cap/photon_current) : globs.rho_P;
      
      if (globs.sources_relaxation<0)
      {
        globrelease::rho_R=target_rho_R;
        globrelease::rho_P=target_rho_P;
      }
      else
      {
        globrelease::rho_R=(globrelease::rho_R<1E-2*target_rho_R) ? 
          target_rho_R : globrelease::rho_R * std::exp(globs.sources_relaxation * std::log(target_rho_R/globrelease::rho_R));
        globrelease::rho_P=(globrelease::rho_P<1E-2*target_rho_P) ? 
          target_rho_P : globrelease::rho_P * std::exp(globs.sources_relaxation * std::log(target_rho_P/globrelease::rho_P));
      }
      
      globrelease::lightcap_conc_scale=globrelease::rho_R/globs.rho_R;
      globrelease::light_consumption_fraction=photon_current/globs.PAPF_current_cap;
    }
}

template<class GOVOLINT>
void CheckSources(const globali& globs, const typename GOVOLINT::Traits::Domain& u,
                   const GOVOLINT& gonadme, const GOVOLINT& gomito, const GOVOLINT& gohill)
{
    typedef typename  GOVOLINT::Traits::RangeField Real;
  
    globrelease::nadmecurrent=get_current<GOVOLINT>(gonadme,u);
    globrelease::mitocurrent=get_current<GOVOLINT>(gomito,u);
    globrelease::hillcurrent=get_current<GOVOLINT>(gohill,u);
}


template<class GFS, typename Real>
void InitialiseConcentrations(const globali& globs, const GFS& gfs, typename Dune::PDELab::Backend::Vector<GFS,Real>& u)
{    
    typedef typename GFS::Traits::GridView GV;
    const GV& gv=gfs.gridView();
    
    INIT_CONC<GV,Real> startingC(gv,globs,"C");
    INIT_CONC<GV,Real> startingO(gv,globs,"O");
    INIT_CONC<GV,Real> startingbiC(gv,globs,"biC");

    typedef Dune::PDELab::CompositeGridFunction<INIT_CONC<GV,Real>,INIT_CONC<GV,Real>,INIT_CONC<GV,Real>> UInitialType;
    UInitialType uinitial(startingC,startingO,startingbiC);
    Dune::PDELab::interpolate(uinitial,gfs,u);
}
