# Supplementary material for: Computational modelling predicts substantial carbon assimilation gains for C3 plants with a single-celled C4 biochemical pump
Source: PLoS Comput Biol. 2019 Sep 30;15(9):e1007373. doi: 10.1371/journal.pcbi.1007373 (PMC6786660; doi:10.1371/journal.pcbi.1007373)
Supplement: S1 Source — Contains the model implementation in C++ code and a meshing algorithm in Python. (ZIP) [file pcbi.1007373.s003.zip › source_code/Cplusplus code (Dune 2.7)/functionconvert.hh]

#include<math.h>
#include<dune/pdelab/common/function.hh>


template<typename GV, typename RF, typename UC_DGF, typename UO_DGF, typename UbiC_DGF>
class AnalFunc : public Dune::PDELab::AnalyticGridFunctionBase<
  Dune::PDELab::AnalyticGridFunctionTraits<GV,RF,1>,
  AnalFunc<GV,RF,UC_DGF,UO_DGF,UbiC_DGF> > 
{
public:
  typedef Dune::PDELab::AnalyticGridFunctionTraits<GV,RF,1> Traits;
  typedef Dune::PDELab::AnalyticGridFunctionBase<Traits,AnalFunc<GV,RF,UC_DGF,UO_DGF,UbiC_DGF> > BASE;
  //typedef Dune::PDELab::DiscreteGridFunction<GFS0,UVECTOR> U_DGF;

  AnalFunc (const GV& gv, const globali& globs_, const UC_DGF & dgfC_, const UO_DGF & dgfO_, const UbiC_DGF & dgfbiC_, double (globali::*scalarfunc_)(const Dune::FieldVector<double,2> &x, const double uc, const double uo, const double ubic) const)
  : BASE(gv), globs(globs_), dgfC(dgfC_), dgfO(dgfO_), dgfbiC(dgfbiC_), scalarfunc(scalarfunc_)
  {}

  inline void evaluate ( 	const typename Traits::ElementType &  	eg,
		const typename Traits::DomainType &  	x,
		typename Traits::RangeType &  y ) const
  {
    typename Traits::RangeType u_c, u_o, u_bic;
    dgfC.evaluate(eg,x,u_c);
    dgfO.evaluate(eg,x,u_o);
    dgfbiC.evaluate(eg,x,u_bic);
    
    typename Dune::FieldVector<RF,2> globalpos = eg.geometry().global(x);
    
    y = (globs.*scalarfunc)(globalpos,u_c,u_o,u_bic);
  }
  //double get_rhocp(){return rho_cp;}
private:
  const globali& globs;
  double (globali::*scalarfunc)(const Dune::FieldVector<double,2> &x, const double uc, const double uo, const double ubic) const;
  const UC_DGF & dgfC;
  const UO_DGF & dgfO;
  const UbiC_DGF & dgfbiC;
};


template<typename GV, typename RF>
class CoordFunc : public Dune::PDELab::AnalyticGridFunctionBase<
  Dune::PDELab::AnalyticGridFunctionTraits<GV,RF,1>,
  CoordFunc<GV,RF> > 
{
public:
  typedef Dune::PDELab::AnalyticGridFunctionTraits<GV,RF,1> Traits;
  typedef Dune::PDELab::AnalyticGridFunctionBase<Traits,CoordFunc<GV,RF> > BASE;
  //typedef Dune::PDELab::DiscreteGridFunction<GFS0,UVECTOR> U_DGF;

  CoordFunc (const GV& gv, const globali& globs_, RF (globali::*scalarfunc_)(const Dune::FieldVector<double,2> &x) const)
  : BASE(gv), globs(globs_), scalarfunc(scalarfunc_)
  {}
 
  inline void evaluate (const typename Traits::ElementType &  	eg,
		const typename Traits::DomainType &  	x,
		typename Traits::RangeType &  y ) const
  {
    typename Dune::FieldVector<double,2> globalpos = eg.geometry().global(x);
    
    y = (globs.*scalarfunc)(globalpos);
  }
  //double get_rhocp(){return rho_cp;}
private:
  const globali& globs;
  RF (globali::*scalarfunc)(const Dune::FieldVector<double,2> &x) const;
};


template<typename GV, typename RF, typename DGF_GRAD>
class GradScale : public Dune::PDELab::AnalyticGridFunctionBase<
  Dune::PDELab::AnalyticGridFunctionTraits<GV,RF,2>,
  GradScale<GV,RF,DGF_GRAD> > 
{
public:
  typedef Dune::PDELab::AnalyticGridFunctionTraits<GV,RF,2> Traits;
  typedef Dune::PDELab::AnalyticGridFunctionBase<Traits,GradScale<GV,RF,DGF_GRAD> > BASE;
  //typedef Dune::PDELab::DiscreteGridFunction<GFS0,UVECTOR> U_DGF;

  GradScale (const GV& gv, const globali& globs_, const DGF_GRAD & graddgf_, double (globali::*scalarfunc_)(const Dune::FieldVector<double,2> &x) const)
  : BASE(gv), globs(globs_), graddgf(graddgf_), scalarfunc(scalarfunc_)
  {}
 
  inline void evaluate ( 	const typename Traits::ElementType &  	eg,
		const typename Traits::DomainType &  	x,
		typename Traits::RangeType &  y ) const
  {
    typename Traits::RangeType gradient;
    graddgf.evaluate(eg,x,gradient);
    
    typename Dune::FieldVector<RF,2> globalpos = eg.geometry().global(x);
    RF diffcoef=(globs.*scalarfunc)(globalpos);
    y[0]=gradient[0]*diffcoef;
    y[1]=gradient[1]*diffcoef;

  }
  //double get_rhocp(){return rho_cp;}
private:
  const globali& globs;
  double (globali::*scalarfunc)(const Dune::FieldVector<double,2> &x) const;
  const DGF_GRAD & graddgf;
};
