# Supplementary material for: Computational modelling predicts substantial carbon assimilation gains for C3 plants with a single-celled C4 biochemical pump
Source: PLoS Comput Biol. 2019 Sep 30;15(9):e1007373. doi: 10.1371/journal.pcbi.1007373 (PMC6786660; doi:10.1371/journal.pcbi.1007373)
Supplement: S1 Source — Contains the model implementation in C++ code and a meshing algorithm in Python. (ZIP) [file pcbi.1007373.s003.zip › source_code/Cplusplus code (Dune 2.7)/globals.hh]

#ifndef GLOBALS_HH_INCLUDED_
#define GLOBALS_HH_INCLUDED_
#include<math.h>
#include <boost/property_tree/ptree.hpp>
#include <boost/property_tree/json_parser.hpp>
#include <boost/optional/optional.hpp>
#include <boost/interprocess/sync/named_mutex.hpp>


namespace globenums
{
    enum class adaptation {linear, square};
    
    //enum class scantype {lin, log};
    enum class output_level {logs, finals, steps, everyNiter};
    
    enum class geometry {sphere, semi,cylinder};
    
    enum class tonoplastGeo {no_drop,flat};
    
    enum class nadme_distribution {homo, shell};
    
    enum class lightcap {none, rubisco, rubisco_and_PEPC};
    
    enum class refdist {borders, midpoint};
    
    enum class membranestype  {soft,hard,quad};
    
    enum class FEM {Qk, BDM, PkQk, QkDG, QkDGGL, RT};
    
    enum class LSpreconditioner {SOR, SSOR, jac};
    
    enum class LSolver {CG, BCGS, minres, loop};
    
    //enum class vacuole_specification {h_vc,sep_vc};
    
}

namespace mathcon
{
  const double pi = 3.141592653589793;
  
  const double avogadro = 6.022140857E23;
}

namespace globrelease
{
  double rho_R(0);
  double rho_P(0);
  double lightcap_conc_scale(1);
  double light_consumption_fraction(0);
  
  double psi_c4(0);
  double psi_mito(0);
  double psi_hill(0);
  
  double c4current(0);
  double rubccurrent(0);
  double rubocurrent(0);
  
  double nadmecurrent(0);
  double mitocurrent(0);
  double hillcurrent(0);
  
  double co2leak(0);
  double photoncost(0);
  
  
  double stromaC(0);
  double stromaO(0);
  double stromabiC(0);

  double plasmC(0);
  double plasmO(0);
  double plasmbiC(0);
  
  double vacuoleC(0);
  double vacuoleO(0);
  double vacuolebiC(0);
  
  double integration_auxillary(0);
  
  double alpha_threshold_aux(0);
  double beta_threshold_aux(0);
  
  int neg_C, neg_O, neg_biC;
  int newton_fuckup;
  double convergence;
  
}

class globali
{
public:
  
    //geometry, constant for now
  
     double R_cp;
     double R_sc;
     double h_cp;
     double sep_cp;
     double t_cp;
     double t_vc;
     double d_vc; //drop in vacuole height
     double d_cl; // ceiling height from h_vc, at r=0
     double sep_vc;
     
     double drop_ratio;
     
     
     double totheight;
     double h_vc;  //now up to the midpoint of tonoplast membrane at r=0
     double r_cross1, r_cross2; //determine crossover  radii when using flat_drop on sphere/semisphere
     double rcrossA, rcrossB; //ceoffcients of a straight line through the above two points
     
    //geometry specifiers
     bool use_DGF;
    
     globenums::geometry geometrytype;
     globenums::nadme_distribution nadme_dist;
     globenums::tonoplastGeo tp_geometry;
     globenums::refdist ref_dist_from;
     globenums::membranestype membrane_kind;
     //globenums::vacuole_specification vacuole_specified;
     
    //mitochondrial limitation
     bool constrain_mitochondria;
     double R_mito;
     double mito_rcrit_below;
     double mito_rcrit_above;
     double mito_h_thr;
     bool mito_constrained_above;
     
    //geometry, derived
    
     double V_cp; 
     double V_sc;
     double V_vc;
     
     double V_nadme;
     double V_mito;
     double A_cp;
     double A_sc;
     double SurfCov;
    
     double R_cpinn;
     double R_cpout;
     double h_vcabove;
     double h_vcunder;
     double R_vc;
     double R_vcinn;
     double R_vcout;
    
    
    //rubisco kinetics
    
     double kcat_RC;
     double kcat_RO;
     double K_RC;
     double K_RO;

    //pepc kinetics
    
     double kcat_PC;
     double K_PC;
    
    //rubisco and pepc concentrations, ant for now
    
     double rho_R;
     double rho_P;
     
     double sigma_P; //PEPC surface concentration on tonoplast
     
     double PEPCtoRUBISCO;
     
    //bicarbonate related data
    //parameters to establish conversion rates dependent on pH
    double kCO2;
    double kohKW; //in M/s
    double kd;  //in (Ms)^(-1)
    double kHCO3;
    
    double pH_sc;
    double pH_cp;
    double pH_vc;
    
    bool CA_in_sc;
    bool CA_in_cp;
    bool CA_in_vc;
    
    double CA_boost;
    
    double CA_boost_sc;
    double CA_boost_cp;
    double CA_boost_vc;
    
    bool PEPC_likes_CO2;
    
    //these are to be calculated
    double CtobiCrate_sc;
    double biCtoCrate_sc;
    double CtobiCrate_cp;
    double biCtoCrate_cp;
    double CtobiCrate_vc;
    double biCtoCrate_vc;
    
    // outside equilibrium dissolved concentrations
    
     double c_Cout;
     double c_Oout;
    
    //or alternatively pressures, if positive (in bar)
     double pCO2;
     double pO2;
     
     
    // permeabilities
    
     double sigma_sc;
     double sigma_cp;
     double sigma_vc;
     
     
     double sigma_cp_biC;
     double sigma_vc_biC;
     double membrane_softpart;
     
     double sigmaratio_vccp;
     double sigmaratio_cpsc;
     
     
    // diffusion ant for carbon (assuming effectivelly bicarbonate outside and raind within)
     
     double DC_aq;
     double DC_sc;
     double DC_cp;
     double DC_vc;
     double DC_thcp;
     double DC_thvc;
    
    // diffusion ant for oxygen
      
     double DO_aq;
     double DO_sc;
     double DO_cp;
     double DO_vc;
     double DO_thcp;
     double DO_thvc;
     
     // diffusion ant for bicarbonate
     double DbiC_aq;
     double DbiC_sc;
     double DbiC_cp;
     double DbiC_vc;
     double DbiC_thcp;
     double DbiC_thvc;
     
     //viscosities
     double viscosity_cp;
     double viscosity_sc;
     double viscosity_vc;
     
    // combined
     Dune::FieldVector<double,3> Dvec_sc;
     Dune::FieldVector<double,3> Dvec_cp;
     Dune::FieldVector<double,3> Dvec_vc;
     Dune::FieldVector<double,3> Dvec_thcp;
     Dune::FieldVector<double,3> Dvec_thvc;
    //photon costs
     double cost_carb;
     double cost_oxy;
     double cost_c4;
     
     
     globenums::lightcap light_cap;
     double PAPF_flux;
     double lightcap_zeroconc_thr;
     double PAPF_current_cap;
     double volume_PAPF_flux;
     
    //runtime options/parameters
     bool AMG_on;
     globenums::FEM femtype;
     globenums::LSolver linearsolver;
     globenums::LSpreconditioner LS_preconditioner;
     
     globenums::adaptation adaptype;
     Dune::GeometryType::BasicType dunegeotype;
     Dune::ALUGridElementType elementtype;
     Dune::ALUGridRefinementType refinementtype;
     double thick_mult;
     double sep_mult;
     int max_border_refine;
     double max_cellsize;
     unsigned int quadratureorder;
     double flux_con_thr;

     int min_iteration;
     int max_iteration;
     int Nflood;
     
     double newton_reassemble;
     int newton_verbosity;
     double newton_reduction;
     double newton_linreduction;
     int newton_linesearch_min;
     int newton_linesearch_max;
     int newton_LS_itercap_min;
     int newton_LS_itercap_max;
     
     int newton_maxtries;
     
     int max_forced_refinement;
     
     bool dynamic_adaptation;
     double gridref_startpoint;
     double gridref_endpoint;
     double gridref_logperiod;
     double grid_err_thr;
     double gridref_sigmamin;
     double gridref_alphashift;
     double gridref_betashift;
     bool gridref_alphacap;
     bool gridref_aft_fluxcon;
     bool gridref_resetsolution;
     
     double sources_relaxation;
     
     
     
     //operational arguments
     std::string json_initfile;
     std::string outputname;
     std::string basename;
     std::string DGF_basename;
     std::ostream* lineout=nullptr;  //not to be specifed directly in json
     int i_x,j_y;
     
     globenums::output_level  prolaxity;
     int NitersToPrint;
     
     //scansettings
     bool scanning_run; //whether we are doing a single run or a 2D-scan
     std::string scanvariable_x, scanvariable_y;
     int res_x, res_y;
     std::string scantype_x, scantype_y; //either lin or log
     double varx_min, varx_max;
     double vary_min, vary_max;
     
     //dummy double: to be altered at will and cause nothing
     double dummy;
     
     int threadnum;
     
     //suggestions for starting concentrations
     double startC_cp, startC_sc, startC_vc;
     double startO_cp, startO_sc, startO_vc;
     double startbiC_cp, startbiC_sc, startbiC_vc;
     
     bool find_starters;
     
     //boost::interprocess::named_mutex results_lock;
     //boost::interprocess::named_mutex taken_lock;
     
    //defining regionfunctions
    
    //*****************************************************
    // LOCATION (IS) FUNCTIONS
    //*****************************************************
    
    
     typedef Dune::FieldVector<double,2> FV;
     
          
     inline int is_inside_tp_nodrop(const FV &x) const
     {
       return (x[1]>h_vcabove) ? 1 : 0;
     }
     
     inline int is_above_nodrop(const FV &x) const
     {
       return (x[1]>h_vcunder) ? 1 : 0;
     }

     inline int is_inside_tp_sphere_flat(const FV &x) const
     {
       if (x[1]>h_vcabove-d_vc)
       {
         return (x[0]>r_cross2) ? 1 : ((std::pow(x[0],2)+std::pow(x[1]-h_cp,2)>std::pow(R_vcout,2)) ? 1 : 0);
       }
       else
       {
         return 0;
       }
     }     
     
     inline int is_above_sphere_flat(const FV &x) const
     {
       if (x[1]>h_vcunder-d_vc)
       {
         return (x[0]>r_cross1) ? 1 : ((std::pow(x[0],2)+std::pow(x[1]-h_cp,2)>std::pow(R_vcinn,2)) ? 1 : 0);
       }
       else
       {
         return 0;
       }
     } 
     
     
     inline int is_inside_sphere(const FV &x) const
    { 
        return (std::pow(x[0],2)+std::pow(x[1]-h_cp,2) < std::pow(R_cpinn,2))? 1 : 0; 
    }
    
    inline int is_inside_env_sphere(const FV &x) const
    { 
        return (std::pow(x[0],2)+std::pow(x[1]-h_cp,2) < std::pow(R_cpout,2))? 1 : 0; 
    }
    
    
     inline int is_nadmeshell_sphere(const FV &x)  const
    { 
        return ((std::pow(R_cpinn-t_cp,2) < std::pow(x[0],2)+std::pow(x[1]-h_cp,2)) && (std::pow(x[0],2)+std::pow(x[1]-h_cp,2) < std::pow(R_cpinn,2))) ? 1 : 0; 
    } 
    
    
    
     inline int is_inside_semi(const FV &x)  const
    { 
      return ((std::pow(x[0],2)+std::pow(x[1]-h_cp,2) < std::pow(R_cpinn,2)) && (x[1]>h_cp)) ? 1 : 0; 
    }
    
     // inline int is_outside_semi(const FV &x)  const
    // { 
        // return ((std::pow(x[0],2)+std::pow(x[1]-h_cp,2) > std::pow(R_cpout,2)) || (x[1]<sep_cp))? 1 : 0; 
    // }
    
     inline int is_inside_env_semi(const FV &x) const
    { 
      return (((std::pow(x[0],2)+std::pow(x[1]-h_cp,2) < std::pow(R_cpout,2)) && (x[1]>=h_cp)) ||
              ((x[0]<R_cpout) && (x[1]>sep_cp) && (x[1]<h_cp))) ? 1 : 0; 

    }
    
     inline int is_nadmeshell_semi(const FV &x)  const
    { 
        return (is_inside_semi(x) and not ((std::pow(x[0],2)+std::pow(x[1]-h_cp,2) < std::pow(R_cpinn-t_cp,2)) && (x[1]>h_cp+t_cp))) ? 1 : 0; 
    } 
    
    
    
     inline int is_inside_cyl(const FV &x)  const
    { 
      return ((x[0]<R_cpinn) && (x[1]>sep_cp+t_cp) && (x[1]<h_vc-sep_vc-t_cp)) ? 1 : 0; 
    }
    
     inline int is_inside_env_cyl(const FV &x)  const
    { 
      return ((x[0]<R_cpout) && (x[1]>sep_cp) && (x[1]<h_vc-0.5*t_vc-sep_vc)) ? 1 : 0; 
    }
    
    
     inline int is_nadmeshell_cyl(const FV &x)  const
    { 
        return (is_inside_cyl(x) and ((x[0]>R_cpinn-t_cp) || (x[1]<sep_cp+2*t_cp) || (x[1]>h_vc-sep_vc-2*t_cp))) ? 1 : 0; 
    } 
    
    
    
    
    
    // GENERAL FORM LOCATORY FUNCTIONS
    
    inline int is_envelope(const FV &x) const
    {
      return ((this->*is_inside_env)(x) and not (this->*is_inside_cp)(x));
    }
    
    inline int is_tp_membrane(const FV &x) const
    {
      return ((this->*is_above_plasma)(x) and not (this->*is_inside_tp)(x));
    }
    
    inline int is_in_plasma(const FV &x) const
    {
      return (not ((this->*is_inside_env)(x) or (this->*is_above_plasma)(x)));
    }
    
    inline int is_mito_constrained_semi(const FV &x) const
    {
      if (mito_constrained_above)
      {
        return (is_in_plasma(x) and (x[1]<h_cp+(R_vcinn-d_vc)*x[0]/mito_rcrit_above) and not ((x[0]<=R_cpout) && (x[1]<=sep_cp))); 
      }  
      else
      {
        return (is_in_plasma(x) and not ((x[0]<=R_cpout) && (x[1]<=sep_cp))); 
      }
    }
    
    inline int is_mito_constrained_sphere(const FV &x) const
    {
      if (mito_constrained_above)
      {
        return (is_in_plasma(x) and (x[1]<h_cp+(R_vcinn-d_vc)*x[0]/mito_rcrit_above)); 
      }  
      else
      {
        return is_in_plasma(x);
      } 
  }
    
    
    typedef int (globali::*coordfunc_type)(const FV &x) const;
 
    coordfunc_type is_inside_cp;
    coordfunc_type is_inside_env;
    coordfunc_type is_inside_tp;
    coordfunc_type is_above_plasma;
    coordfunc_type is_nadme;
    coordfunc_type is_mito;
    
    
    //*****************************************************
    // DISTANCE_FROM FUNCTIONS
    //*****************************************************
    
    inline double dist_from_envelope_sphere_borders(const FV &x) const
    {
      double d_inn=std::fabs(std::sqrt(std::pow(x[0],2)+std::pow(x[1]-h_cp,2))-R_cpinn);
      double d_out=std::fabs(std::sqrt(std::pow(x[0],2)+std::pow(x[1]-h_cp,2))-R_cpout);
      return std::min(d_inn,d_out);
    }
    
    inline double dist_from_envelope_sphere_midpoint(const FV &x) const
    {
      return std::fabs(std::sqrt(std::pow(x[0],2)+std::pow(x[1]-h_cp,2))-R_cp);
    }
    
    inline double accross_envelope_coordinate_sphere(const FV &x) const
    {
      return (std::sqrt(std::pow(x[0],2)+std::pow(x[1]-h_cp,2))-R_cp)/t_cp;
    }

    inline FV unitnormal_envelope_sphere(const FV &x) const
    {
      double norm(std::sqrt(std::pow(x[0],2)+std::pow(x[1]-h_cp,2)));
      FV normal;
      normal[0]=(x[0]/norm)/t_cp;
      normal[1]=((x[1]-h_cp)/norm)/t_cp;
      return normal;
    }
    
    
    inline double dist_from_nadme_sphere(const FV &x) const
    {
      return std::fabs(std::sqrt(std::pow(x[0],2)+std::pow(x[1]-h_cp,2))-(R_cp-t_cp));
    }
    
    
    inline double dist_from_envelope_semi_borders(const FV &x) const
    {
      double distsphere,distbase,r_cent,retval;
      r_cent=std::sqrt((std::pow(x[0],2)+std::pow(x[1]-h_cp,2)));
      distsphere=std::min(std::fabs(r_cent-R_cpinn),std::fabs(r_cent-R_cpout)) ;
      distbase=std::min(std::fabs(x[1]-sep_cp),std::fabs(x[1]-h_cp));
      if ((x[0]<R_cpout) && (x[1]<sep_cp))
      {
        retval=distbase;
      }        
      else if ((r_cent<R_cpout) && (x[1]>=h_cp))
      {
        retval=(r_cent<R_cpinn) ? std::min(distsphere,distbase) : distsphere;
      }
      else if ((x[0]<R_cpinn) && (x[1]<h_cp))
      {
        retval=distbase;
      }
      else if ((x[0]<R_cpout) && (x[1]<h_cp))
      {
        retval=std::min(x[1]-sep_cp,R_cpout-x[0]);
        retval=std::min(retval,std::sqrt(std::pow(x[0]-R_cpinn,2)+std::pow(x[1]-h_cp,2)));
      }
      else if (x[1]>h_cp)
      {
        retval=distsphere;
      }
      else if (x[1]>sep_cp)
      {
        retval=x[0]-R_cpout;
      }
      else
      {
        retval=std::sqrt(std::pow(x[0]-R_cpout,2)+std::pow(x[1]-sep_cp,2));
      }
      return retval;
    }

    
    inline double dist_from_envelope_semi_midpoint(const FV &x) const
    {
      double distsphere,distbase,r_cent,h_border,retval;
      h_border=sep_cp+0.5*t_cp;
      r_cent=std::sqrt((std::pow(x[0],2)+std::pow(x[1]-h_cp,2)));
      distsphere=std::fabs(r_cent-R_cp);
      distbase=std::fabs(x[1]-h_border);
      if ((r_cent<R_cp) && (x[1]>h_cp))
      {
        retval=std::min(distsphere,distbase);
      }
      else if ((x[0]<R_cpinn) && (x[1]>h_border))
      {
        retval=distbase;
      }
      else if ((x[0]<R_cp) && (x[1]>h_border))
      {
        retval=std::min(R_cp-x[0],distbase);
      }
      else if ((x[0]<R_cp) && (x[1]<h_border))
      {
        retval=distbase;
      }
      else if (x[1]>h_cp)
      {
        retval=distsphere;
      }
      else if (x[1]>h_border)
      {
        retval=x[0]-R_cp;
      }
      else
      {
        retval=std::sqrt(std::pow(x[0]-R_cp,2)+std::pow(x[1]-h_border,2));
      }
      return retval;
    }
    
    inline double accross_envelope_coordinate_semi(const FV &x) const
    {
      double h_border=sep_cp+0.5*t_cp;
      if (x[1]>h_cp)
      {
        double r_cent=std::sqrt((std::pow(x[0],2)+std::pow(x[1]-h_cp,2)));
        return (r_cent-R_cp)/t_cp;
      }
      else if (x[0]<R_cpinn)
      {
        return (h_border-x[1])/t_cp;
      }
      else if ((x[1]-h_border)>-(x[0]-R_cp))
      {
        return (x[0]-R_cp)/t_cp;
      }
      else
      {
        return (h_border-x[1])/t_cp;
      }
    }
    
    inline FV unitnormal_envelope_semi(const FV &x) const
    {
      FV normal;
      if (x[1]>h_cp)
      {
        double r_cent=std::sqrt((std::pow(x[0],2)+std::pow(x[1]-h_cp,2)));
        normal[0]=(x[0]/r_cent)/t_cp;
        normal[1]=((x[1]-h_cp)/r_cent)/t_cp;
      }
      else if (x[0]<R_cpinn)
      {
        normal[0]=0;
        normal[1]=-1/t_cp;
      }
      else if ((x[1]-(sep_cp+0.5*t_cp))>-(x[0]-R_cp))
      {
        normal[0]=1/t_cp;
        normal[1]=0;
      }
      else
      {
        normal[0]=0;
        normal[1]=-1/t_cp;
      }
      return normal;
    }
    
    
    inline double dist_from_nadme_semi(const FV &x) const
    {
      double distsphere,distbase,r_cent,h_bord,retval;
      h_bord=h_cp+0.5*t_cp;
      r_cent=std::sqrt((std::pow(x[0],2)+std::pow(x[1]-h_cp,2)));
      distsphere=std::fabs(r_cent-(R_cp-t_cp));
      distbase=std::fabs(x[1]-h_bord);
      if ((x[0]<(R_cp-t_cp)) && (x[1]<h_bord))
      {
        retval=distbase;
      }        
      else if (r_cent<(R_cp-t_cp))
      {
        retval=std::min(distsphere,distbase);
      }
      else if ((x[0]>(R_cp-t_cp)) && (x[1]<h_bord))
      {
        retval=std::sqrt(std::pow(x[0]-(R_cp-t_cp),2)+std::pow(x[1]-h_bord,2));
      }
      else
      {
        retval=distsphere;
      }
      return retval;
    }
    
    
    
    inline double dist_from_envelope_cyl_borders(const FV &x) const
    {
      double distwrap,distbase,retval;
      distwrap=std::min(std::fabs(x[0]-R_cpinn), std::fabs(x[0]-R_cpout));
      distbase=std::min(std::min(std::fabs(x[1]-(sep_cp)), std::fabs(x[1]-(sep_cp+t_cp))),
                        std::min(std::fabs(x[1]-(h_vcunder-sep_vc)), std::fabs(x[1]-(h_vcunder-sep_vc-t_cp))));
      if ((x[1]>sep_cp) && (x[1]<h_vcunder-sep_vc))
      {
        if (x[0]<R_cpout)
        {
          retval=std::min(distwrap,distbase);
        }
        else
        {
          retval=distwrap;
        }
      }        
      else
      {
        if (x[0]<R_cpout)
        {
          retval=distbase;
        }
        else
        {
          retval=std::sqrt(std::pow(distbase,2)+std::pow(distwrap,2));
        }
      }
      return retval;
    }
    
    inline double dist_from_envelope_cyl_midpoint(const FV &x) const
    {
      double distwrap,distbase,retval;
      distwrap=std::fabs(x[0]-R_cp);
      distbase=std::min(std::fabs(x[1]-(sep_cp+0.5*t_cp)),std::fabs(x[1]-(h_vc-sep_vc-0.5*t_cp)));
      if ((x[1]>sep_cp+0.5*t_cp) && (x[1]<h_vc-sep_vc-0.5*t_cp))
      {
        if (x[0]<R_cp)
        {
          retval=std::min(distwrap,distbase);
        }
        else
        {
          retval=distwrap;
        }
      }        
      else
      {
        if (x[0]<R_cp)
        {
          retval=distbase;
        }
        else
        {
          retval=std::sqrt(std::pow(distbase,2)+std::pow(distwrap,2));
        }
      }
      return retval;
    }
    
    
    inline double accross_envelope_coordinate_cyl(const FV &x) const
    {
      
      if(x[0]<R_cpinn)
      {
        if (x[1]>sep_cp+0.5*h_cp)
        {
          return (x[1]-(h_vcunder-sep_vc-0.5*t_cp))/t_cp;
        }
        else
        {
          return ((sep_cp+0.5*t_cp)-x[1])/t_cp;
        }
      }
      else if (x[1]<sep_cp+t_cp)
      {
        if (x[1]-sep_cp>R_cpout-x[0])
        {
          return (x[0]-R_cp)/t_cp;
        }
        else
        {
          return ((sep_cp+0.5*t_cp)-x[1])/t_cp;
        }
      }
      else if (x[1]<(h_vcunder-sep_vc-t_cp))
      {
        return (x[0]-R_cp)/t_cp;
      }
      else
      {
        if (x[1]-(h_vcunder-sep_vc-t_cp)>x[0]-R_cpinn)
        {
          return (x[1]-(h_vcunder-sep_vc-0.5*t_cp))/t_cp;
        }
        else
        {
          return (x[0]-R_cp)/t_cp;
        }
      }
    }
    
    inline FV unitnormal_envelope_cyl(const FV &x) const
    {
      FV normal;
      if(x[0]<R_cpinn)
      {
        if (x[1]>sep_cp+0.5*h_cp)
        {
          normal[0]=0;
          normal[1]=1/t_cp;
        }
        else
        {
          normal[0]=0;
          normal[1]=-1/t_cp;
        }
      }
      else if (x[1]<sep_cp+t_cp)
      {
        if (x[1]-sep_cp>R_cpout-x[0])
        {
          normal[0]=1/t_cp;
          normal[1]=0;
        }
        else
        {
          normal[0]=0;
          normal[1]=-1/t_cp;
        }
      }
      else if (x[1]<(h_vcunder-sep_vc-t_cp))
      {
          normal[0]=1/t_cp;
          normal[1]=0;
      }
      else
      {
        if (x[1]-(h_vcunder-sep_vc-t_cp)>x[0]-R_cpinn)
        {
          normal[0]=0;
          normal[1]=1/t_cp;
        }
        else
        {
          normal[0]=1/t_cp;
          normal[1]=0;
        }
      }
      return normal;
    }  

    
    

    inline double dist_from_nadme_cyl(const FV &x) const
    {
      double distwrap,distbase,retval;
      distwrap=std::fabs(x[0]-(R_cp-t_cp));
      distbase=std::min(std::fabs(x[1]-(sep_cp+1.5*t_cp)),std::fabs(x[1]-(h_vc-sep_vc-1.5*t_cp)));
      if ((x[1]>sep_cp+1.5*t_cp) && (x[1]<h_vc-sep_vc-1.5*t_cp))
      {
        if (x[0]<R_cp-t_cp)
        {
          retval=std::min(distwrap,distbase);
        }
        else
        {
          retval=distwrap;
        }
      }        
      else
      {
        if (x[0]<R_cp-t_cp)
        {
          retval=distbase;
        }
        else
        {
          retval=std::sqrt(std::pow(distbase,2)+std::pow(distwrap,2));
        }
      }
      return retval;
    }
    
    inline double dist_tp_nodrop_borders(const FV &x) const
    {
      return std::min(std::fabs(x[1]-h_vcunder),std::fabs(x[1]-h_vcabove));
    }
    
    inline double dist_tp_nodrop_midpoint(const FV &x) const
    {
      return std::fabs(x[1]-h_vc);
    }
    
    inline double accross_tpmembrane_coordinate_nodrop(const FV &x) const
    {
      return (x[1]-h_vc)/t_vc;
    }
    
    inline FV unitnormal_tpmembrane_nodrop(const FV &x) const
    {
      FV normal;
      normal[0]=0;
      normal[1]=1/t_vc;
      return normal;
    }  

    
    inline double dist_tp_flat_sphere_borders(const FV &x) const
    {
      //will assume linearity in r_cross1 and r_cross2 to meet h_vc halfway
      double retval;
      double flatdist=std::min(std::fabs(x[1]-(h_vcabove-d_vc)),std::fabs(x[1]-(h_vcunder-d_vc)));
      double roundist=std::min( std::fabs(std::sqrt(std::pow(x[0],2)+std::pow(x[1]-h_cp,2))-R_vcinn),
                                std::fabs(std::sqrt(std::pow(x[0],2)+std::pow(x[1]-h_cp,2))-R_vcout));
      //double rcross=0.5*(r_cross1+r_cross2);
      double crossdist=std::sqrt(std::pow(x[0]-r_cross1,2)+std::pow(x[1]-(h_vcunder-d_vc),2));
      if (x[0]<r_cross1)
      {
        if (x[1]<h_vcunder-d_vc)
        {
          return crossdist;
        }
        else
        {
          return roundist;
        }
      }
      else
      {
        if (x[1]>h_vcunder-d_vc)
        {
          if (x[0]<r_cross2)
          {
            if (x[1]>h_vcabove-d_vc)
            {
              return roundist;
            }
            else
            {
              double retval=std::min(std::fabs(x[1]-(h_vcunder-d_vc)), std::fabs(std::sqrt(std::pow(x[0],2)+std::pow(x[1]-h_cp,2))-R_vcinn));
              return std::min(retval, std::sqrt(std::pow(x[0]-r_cross2,2) + std::pow(x[1]-(h_vcabove-d_vc),2)));
            }
          }
          else
          {
            return (x[1]>h_vcabove-d_vc) ? std::min(flatdist,roundist) : flatdist;
          }
        }
        else
        {
          return flatdist;
        } 
      }    
    }
    
    
    inline double dist_tp_flat_sphere_midpoint(const FV &x) const
    {
      //will assume linearity in r_cross1 and r_cross2 to meet h_vc halfway
      double retval;
      double flatdist=std::fabs(x[1]-(h_vc-d_vc));
      double roundist=std::fabs(std::sqrt(std::pow(x[0],2)+std::pow(x[1]-h_cp,2))-R_vc);
      double rcross=0.5*(r_cross1+r_cross2);
      double crossdist=std::sqrt(std::pow(x[0]-rcross,2)+std::pow(x[1]-(h_vc-d_vc),2));
      if (x[0]<rcross)
      {
        if (x[1]<h_vc-d_vc)
        {
          return crossdist;
        }
        else
        {
          return roundist;
        }
      }
      else
      {
        if (x[1]>h_vc-d_vc)
        {
          return std::min(flatdist,roundist);
        }
        else
        {
          return flatdist;
        } 
      }    
    }
    
    inline double accross_tpmembrane_coordinate_flatsphere(const FV &x) const
    {

      double raddist=std::sqrt(std::pow(x[0],2)+std::pow(x[1]-h_cp,2));
      
      if (raddist>R_vcout)
      {
        return (x[1]-(h_vc-d_vc))/t_vc;
      }
      else if (x[1]>h_vcabove-d_vc)
      {
        return (raddist-R_vc)/t_vc;
      }
      else
      {
        if (x[1]>rcrossA*x[0]+rcrossB)
        {
          return (raddist-R_vc)/t_vc;
        }
        else
        {
          return (x[1]-(h_vc-d_vc))/t_vc;
        }
      }
    }
    
    
    inline FV unitnormal_tpmembrane_flatsphere(const FV &x) const
    {
      FV normal;
      double raddist=std::sqrt(std::pow(x[0],2)+std::pow(x[1]-h_cp,2));
      
      if (raddist>R_vcout)
      {
        normal[0]=0;
        normal[1]=1/t_vc;
      }
      else if (x[1]>h_vcabove-d_vc)
      {
        normal[0]=(x[0]/raddist)/t_vc;
        normal[1]=((x[1]-h_cp)/raddist)/t_vc;
      }
      else
      {
        if (x[1]>rcrossA*x[0]+rcrossB)
        {
          normal[0]=(x[0]/raddist)/t_vc;
          normal[1]=((x[1]-h_cp)/raddist)/t_vc;
        }
        else
        {
          normal[0]=0;
          normal[1]=1/t_vc;
        }
      }
      return normal;
    }  
    
    
    
    typedef double (globali::*distfunc_type)(const FV &x) const;
    distfunc_type dist_from_envelope, dist_from_nadme, dist_to_tonoplat, envelope_coordinate, tpmembrane_coordinate;
    
    typedef FV (globali::*normalfunc_type)(const FV &x) const;
    normalfunc_type unitnormal_envelope, unitnormal_tpmembrane;
    
    ///functions calculating diffusion WITHIN a membrane
    
    inline double membrane_diff_hard(const FV& x, const distfunc_type localcoordinate, const double Dinn, const double Dleft, const double Dright) const
    {
      return Dinn;
    }
    
    inline double membrane_diff_soft(const FV& x, const distfunc_type localcoordinate, const double Dinn, const double Dleft, const double Dright) const
    {
      double coord=(this->*localcoordinate)(x);
      double thr=0.5*(1.0-membrane_softpart);
      
      if (coord<-thr)
      {

        return 1.0/((coord+0.5)*(1.0/Dinn-1.0/Dleft)/(0.5*membrane_softpart)+1.0/Dleft);
      }
      else if (coord<thr)
      {
        return Dinn;
      }
      else //coord>thr
      {
        return 1.0/((0.5-coord)*(1.0/Dinn-1.0/Dright)/(0.5*membrane_softpart)+1.0/Dright);
      }
      
    }
    
    inline double membrane_diff_quad(const FV& x, const distfunc_type localcoordinate, const double alpha, const double Dleft, const double Dright) const
    {
      double coord=(this->*localcoordinate)(x);
      
      double beta=(1.0/Dright-1.0/Dleft);
      double rhom=0.5*(1.0/Dleft+1.0/Dright)+0.25*alpha;
      
      return 1.0/(rhom-alpha*std::pow(coord,2)+beta*coord);
    }
    
    typedef double (globali::*membranediff_functype)(const FV &x, const distfunc_type localcoordinate, const double Dinn, const double Dleft, const double Dright) const;
    membranediff_functype membrane_diff_func;
    
    
    
    typedef Dune::FieldVector<double,3> DIFFTRIPLE;
    
    inline DIFFTRIPLE membrane_triplediff_hard(const FV& x, const distfunc_type localcoordinate, const DIFFTRIPLE Dinn, const DIFFTRIPLE Dleft, const DIFFTRIPLE Dright) const
    {
      return Dinn;
    }
    
    inline DIFFTRIPLE membrane_triplediff_soft(const FV& x, const distfunc_type localcoordinate, const DIFFTRIPLE Dinn, const DIFFTRIPLE Dleft, const DIFFTRIPLE Dright) const
    {
      double coord=(this->*localcoordinate)(x);
      double thr=0.5*(1.0-membrane_softpart);
      
      if (coord<-thr)
      {
        DIFFTRIPLE term;
        double mult=(coord+0.5)/(0.5*membrane_softpart);
        for (int i=0; i<3; i++) term[i]=1.0/(mult*(1.0/Dinn[i]-1.0/Dleft[i])+1.0/Dleft[i]);
        
        return term;
      }
      else if (coord<thr)
      {
        return Dinn;
      }
      else //coord>thr
      {
        DIFFTRIPLE term;
        double mult=(0.5-coord)/(0.5*membrane_softpart);
        for (int i=0; i<3; i++) term[i]=1.0/(mult*(1.0/Dinn[i]-1.0/Dright[i])+1.0/Dright[i]);
        
        return term;
      }
      
    }
    
    inline DIFFTRIPLE membrane_triplediff_quad(const FV& x, const distfunc_type localcoordinate, const DIFFTRIPLE alpha, const DIFFTRIPLE Dleft, const DIFFTRIPLE Dright) const
    {
      double coord=(this->*localcoordinate)(x);
      
      DIFFTRIPLE beta, rhom;
      for (int i=0; i<3; i++) 
      {
        beta[i]=(1.0/Dright[i]-1.0/Dleft[i]);
        rhom[i]=0.5*(1.0/Dleft[i]+1.0/Dright[i])+0.25*alpha[i];
      }
      DIFFTRIPLE term;
      for (int i=0; i<3; i++) term[i]=1.0/(rhom[i]-alpha[i]*std::pow(coord,2)+beta[i]*coord);
      return term;
    }
    
    
    typedef DIFFTRIPLE (globali::*membranetripplediff_functype)(const FV& x, const distfunc_type localcoordinate, const DIFFTRIPLE Dinn, const DIFFTRIPLE Dleft, const DIFFTRIPLE Dright) const;
    membranetripplediff_functype membrane_tripplediff_func;
    
    typedef Dune::FieldVector<FV,3> DIFFGRADTYPE;
    inline DIFFGRADTYPE membrane_diffgrad_hard(const FV& x, const distfunc_type localcoordinate, const normalfunc_type unitnormal, const DIFFTRIPLE DiffC, const DIFFTRIPLE Dinn, const DIFFTRIPLE Dleft, const DIFFTRIPLE Dright) const
    {
      DIFFGRADTYPE diffgrad;
      for (int i=0; i<3; i++) { diffgrad[i][0]=0; diffgrad[i][1]=0;}
      return diffgrad;
    }
    
    inline DIFFGRADTYPE membrane_diffgrad_soft(const FV& x, const distfunc_type localcoordinate, const normalfunc_type unitnormal, const DIFFTRIPLE DiffC, const DIFFTRIPLE Dinn, const DIFFTRIPLE Dleft, const DIFFTRIPLE Dright) const
    {
      double coord=(this->*localcoordinate)(x);
      double thr=0.5*(1.0-membrane_softpart);
      
      DIFFGRADTYPE diffgrad;
      
      if (std::fabs(coord)<thr)
      {
        for (int i=0; i<3; i++) { diffgrad[i][0]=0; diffgrad[i][1]=0;}
      }
      else
      {
        DIFFTRIPLE alpha;
        if (coord<-thr)
        {
          double mult=1.0/(0.5*membrane_softpart);
          for (int i=0; i<3; i++) alpha[i]=mult*(1.0/Dinn[i]-1.0/Dleft[i]);
        }
        else
        {
          double mult=1.0/(0.5*membrane_softpart);
          for (int i=0; i<3; i++) alpha[i]=-mult*(1.0/Dinn[i]-1.0/Dright[i]);
        }
        
        FV normal=(this->*unitnormal)(x);
        
        for (int i=0; i<3; i++)
        {
          diffgrad[i][0]= -alpha[i]*std::pow(DiffC[i],2)*normal[0];  
          diffgrad[i][1]= -alpha[i]*std::pow(DiffC[i],2)*normal[1];  
        }
      }  
      return diffgrad;
    }
    
    typedef DIFFGRADTYPE (globali::*membranediffgrad_functype)(const FV& x, const distfunc_type localcoordinate, const normalfunc_type unitnormal, const DIFFTRIPLE DiffC, const DIFFTRIPLE Dinn, const DIFFTRIPLE Dleft, const DIFFTRIPLE Dright) const;
    membranediffgrad_functype membrane_diffgrad_func;
    
    
    
    //******************************************
    // LOCAL (COORDINATE) FUNCTIONS
    //******************************************
    
    inline double PEPC_carbox(const FV & globalpos, const double u_c, const double u_o, const double u_bic) const
    {
      return is_in_plasma(globalpos) ? 
        (PEPC_likes_CO2 ? 
          kcat_PC*globrelease::rho_P*u_c/(K_PC*biCtoCrate_sc/CtobiCrate_sc + u_c) 
          : kcat_PC*globrelease::rho_P*u_bic/(K_PC+u_bic))
        : 0;
    }
    
    
    inline double RuBP_carbox(const FV & globalpos, const double u_c, const double u_o, const double u_bic) const
    {
      return (this->*is_inside_cp)(globalpos) ? kcat_RC*globrelease::rho_R*K_RO*u_c/(K_RC*K_RO+K_RC*u_o+K_RO*u_c) : 0;
    }
    
    inline double RuBP_oxygen(const FV & globalpos, const double u_c, const double u_o, const double u_bic) const
    {
      return (this->*is_inside_cp)(globalpos) ? kcat_RO*globrelease::rho_R*K_RC*u_o/(K_RC*K_RO+K_RC*u_o+K_RO*u_c) : 0;
    }
    
    
    
    inline double NADME_release(const FV & globalpos) const
    {
      return (this->*is_nadme)(globalpos)*globrelease::psi_c4;
    }
    
    inline double mito_release(const FV & globalpos) const
    {
      return (this->*is_mito)(globalpos)*globrelease::psi_mito;
    }
    
    inline double Hill_release(const FV & globalpos) const
    {
      return (this->*is_inside_cp)(globalpos)*globrelease::psi_hill;
    }
    
    //functions returning the local diffusion coefficient
    
    inline double DiffCoeff_C(const FV & globalpos) const
    {
      double retval;
      if ((this->*is_inside_cp)(globalpos))
      {
        retval = DC_cp;
      }
      else if (is_in_plasma(globalpos))
      {
        retval = DC_sc;
      }
      else if ((this->*is_inside_tp)(globalpos))
      {
        retval = DC_vc;
      }
      else if (is_envelope(globalpos))
      {
        retval = ((this->*membrane_diff_func)(globalpos,envelope_coordinate,DC_thcp,DC_cp,DC_sc));
      }
      else  // is tp_membrane, but will not bother checking for now
      {
        retval = ((this->*membrane_diff_func)(globalpos,tpmembrane_coordinate,DC_thvc,DC_sc,DC_vc));
      }
      return retval;
    }
    
    inline double DiffCoeff_O(const FV & globalpos) const
    {
      double retval;
      if ((this->*is_inside_cp)(globalpos))
      {
        retval = DO_cp;
      }
      else if (is_in_plasma(globalpos))
      {
        retval = DO_sc;
      }
      else if ((this->*is_inside_tp)(globalpos))
      {
        retval = DO_vc;
      }
      else if (is_envelope(globalpos))
      {
        retval = ((this->*membrane_diff_func)(globalpos,envelope_coordinate,DO_thcp,DO_cp,DO_sc));
      }
      else  // is tp_membrane, but will not bother checking for now
      {
        retval = ((this->*membrane_diff_func)(globalpos,tpmembrane_coordinate,DO_thvc,DO_sc,DO_vc));
      }
      return retval;
    }
    
    inline double DiffCoeff_biC(const FV & globalpos) const
    {
      double retval;
      if ((this->*is_inside_cp)(globalpos))
      {
        retval = DbiC_cp;
      }
      else if (is_in_plasma(globalpos))
      {
        retval = DbiC_sc;
      }
      else if ((this->*is_inside_tp)(globalpos))
      {
        retval = DbiC_vc;
      }
      else if (is_envelope(globalpos))
      {
        retval = ((this->*membrane_diff_func)(globalpos,envelope_coordinate,DbiC_thcp,DbiC_cp,DbiC_sc));
      }
      else  // is tp_membrane, but will not bother checking for now
      {
        retval = ((this->*membrane_diff_func)(globalpos,tpmembrane_coordinate,DbiC_thvc,DbiC_sc,DbiC_vc));
      }
      return retval;
    }
    
    inline DIFFTRIPLE DiffCoeffVector(const FV & globalpos) const
    {
      DIFFTRIPLE retval;
      if ((this->*is_inside_cp)(globalpos))
      {
        retval = Dvec_cp;
      }
      else if (is_in_plasma(globalpos))
      {
        retval = Dvec_sc;
      }
      else if ((this->*is_inside_tp)(globalpos))
      {
        retval = Dvec_vc;
      }
      else if (is_envelope(globalpos))
      {
        retval = ((this->*membrane_tripplediff_func)(globalpos,envelope_coordinate,Dvec_thcp,Dvec_cp,Dvec_sc));
      }
      else  // is tp_membrane, but will not bother checking for now
      {
        retval = ((this->*membrane_tripplediff_func)(globalpos,tpmembrane_coordinate,Dvec_thvc,Dvec_sc,Dvec_vc));
      }
      return retval;
    }
    
    
    inline DIFFGRADTYPE DiffGradientVector(const FV & globalpos, const DIFFTRIPLE & Diffvector) const
    {
      DIFFGRADTYPE retval;
      
      for (int i=0; i<3; i++) { retval[i][0]=0; retval[i][1]=0;}
      
      if (is_envelope(globalpos))
      {
        retval = ((this->*membrane_diffgrad_func)(globalpos,envelope_coordinate,unitnormal_envelope,Diffvector,Dvec_thcp,Dvec_cp,Dvec_sc));
      }
      else if (is_tp_membrane(globalpos)) // is tp_membrane, but will not bother checking for now
      {
        retval = ((this->*membrane_diffgrad_func)(globalpos,tpmembrane_coordinate,unitnormal_tpmembrane,Diffvector,Dvec_thvc,Dvec_sc,Dvec_vc));
      }
      return retval;
    }
    
    
    
    inline double CtobiCrateFunc(const FV & globalpos) const
    {
      double retval;
      if ((this->*is_inside_cp)(globalpos))
      {
        retval = CtobiCrate_cp;
      }
      else if (is_in_plasma(globalpos))
      {
        retval = CtobiCrate_sc;
      }
      else if ((this->*is_inside_tp)(globalpos))
      {
        retval = CtobiCrate_vc;
      }
      else if (is_envelope(globalpos))
      {
        retval = 0;
      }
      else  // is tp_membrane, but will not bother checking for now
      {
        retval = 0;
      }
      return retval;
    }
    
    inline double biCtoCrateFunc(const FV & globalpos) const
    {
      double retval;
      if ((this->*is_inside_cp)(globalpos))
      {
        retval = biCtoCrate_cp;
      }
      else if (is_in_plasma(globalpos))
      {
        retval = biCtoCrate_sc;
      }
      else if ((this->*is_inside_tp)(globalpos))
      {
        retval = biCtoCrate_vc;
      }
      else if (is_envelope(globalpos))
      {
        retval = 0;
      }
      else  // is tp_membrane, but will not bother checking for now
      {
        retval = 0;
      }
      return retval;
    }
    
    //compartment concentration highlighting functions
    
    inline double StromaC(const FV & globalpos, const double u_c, const double u_o, const double u_bic) const
    {
      return u_c*(this->*is_inside_cp)(globalpos);
    }
    
    inline double StromaO(const FV & globalpos, const double u_c, const double u_o, const double u_bic) const
    {
      return u_o*(this->*is_inside_cp)(globalpos);
    }
    
    inline double StromabiC(const FV & globalpos, const double u_c, const double u_o, const double u_bic) const
    {
      return u_bic*(this->*is_inside_cp)(globalpos);
    }
    
    inline double PlasmaC(const FV & globalpos, const double u_c, const double u_o, const double u_bic) const
    {
      return u_c*is_in_plasma(globalpos);
    }
    
    inline double PlasmaO(const FV & globalpos, const double u_c, const double u_o, const double u_bic) const
    {
      return u_o*is_in_plasma(globalpos);
    }
    
    inline double PlasmabiC(const FV & globalpos, const double u_c, const double u_o, const double u_bic) const
    {
      return u_bic*is_in_plasma(globalpos);
    }
    
    inline double VacuoleC(const FV & globalpos, const double u_c, const double u_o, const double u_bic) const
    {
      return u_c*(this->*is_inside_tp)(globalpos);
    }
    
    inline double VacuoleO(const FV & globalpos, const double u_c, const double u_o, const double u_bic) const
    {
      return u_o*(this->*is_inside_tp)(globalpos);
    }
    
    inline double VacuolebiC(const FV & globalpos, const double u_c, const double u_o, const double u_bic) const
    {
      return u_bic*(this->*is_inside_tp)(globalpos);
    }
    
    //****************************************
    // GLOBAL (FLUX) FUNCTIONS
    //****************************************
    
    
    template <typename REAL> inline REAL photon_cost(const REAL AC, const REAL AO, const REAL M) const
    {
      return (cost_carb*AC+cost_oxy*AO+cost_c4*M)/(AC-0.5*AO);
    }
    
    template <typename REAL> inline REAL photon_current(const REAL AC, const REAL AO, const REAL M) const
    {
      return (cost_carb*AC+cost_oxy*AO+cost_c4*M);
    }


    
    //++++++++++++***************************
    // AUXILLARY pH BICARBONNATE CONVERSION FUNCS
    //+++++++++++++***************************
    
    double calc_CtobiC(double pH, bool CA_present, double local_boost)
    {
      double aH=calc_Hconc(pH);
      double rate=kCO2+kohKW/aH;//kohKW is in M/s
      if (local_boost<0) local_boost=CA_boost;
      if (CA_present) rate*=local_boost;
      return rate;
    }
    
    double calc_biCtoC(double pH, bool CA_present, double local_boost)
    {
      double aH=calc_Hconc(pH);
      double rate=kd*aH+kHCO3;    //kd is in 1/Ms
      if (local_boost<0) local_boost=CA_boost;
      if (CA_present) rate*=local_boost;
      return rate;
    }
    
    double calc_Hconc(double pH)
    {
      double aH=std::exp(-pH*std::log(10.0)); //in M
      return aH;
    }
    
    
    //*****************************************************
    // CONSTRUCTOR
    //*****************************************************
    
    //settings for inital grid refinment. step does nothing good
    globali(const std::string& jsonfilename, int thrnum) : threadnum(thrnum)
    {
      boost::property_tree::ptree pt;
      if (jsonfilename!="")
      {
        json_initfile=jsonfilename;
        
        std::ifstream jsonFile(jsonfilename);
//       try
//       {
        boost::property_tree::read_json(jsonFile, pt);
      }
      else
      {
        json_initfile="";
        std::istringstream jsonDef ("{}");
        boost::property_tree::read_json(jsonDef, pt);
      }
      //geometry
      
      std::string geometrystring=pt.get<std::string>("geometry_type","sphere");
      if (geometrystring=="sphere") geometrytype=globenums::geometry::sphere;
      if (geometrystring=="semisphere") geometrytype=globenums::geometry::semi;
      if (geometrystring=="cylinder") geometrytype=globenums::geometry::cylinder;
      std::cout<<"geometrytype  :  "<<geometrystring<<std::endl;
      
      std::string nadmestring=pt.get<std::string>("nadme_distribution","homogeneus");
      if (nadmestring=="homogeneus") nadme_dist=globenums::nadme_distribution::homo;
      if (nadmestring=="shell") nadme_dist=globenums::nadme_distribution::shell;
      std::cout<<"nadme_dist  :  "<<nadmestring<<std::endl;
      
      std::string tpstring=pt.get<std::string>("tonoplast_geometry","flat_drop");
      if (tpstring=="no_drop") tp_geometry=globenums::tonoplastGeo::no_drop;
      if (tpstring=="flat_drop") tp_geometry=globenums::tonoplastGeo::flat;
      std::cout<<"tp_geometry  :  "<<tpstring<<std::endl;
      
      std::string borderstring=pt.get<std::string>("refine_distance_from","borders");
      if (borderstring=="borders") ref_dist_from=globenums::refdist::borders;
      if (borderstring=="midpoint") ref_dist_from=globenums::refdist::midpoint;
      std::cout<<"ref_dist_from  :  "<<borderstring<<std::endl;
      
      borderstring=pt.get<std::string>("membrane_type","hard");
      if (borderstring=="hard") membrane_kind=globenums::membranestype::hard;
      if (borderstring=="soft") membrane_kind=globenums::membranestype::soft;
      if (borderstring=="quad") membrane_kind=globenums::membranestype::quad;
      std::cout<<"membrane_type  :  "<<borderstring<<std::endl;
      
      
      // a re-thought input
      std::cout<<"Setting the parameter"<<std::endl;
      R_cp= pt.get<double>("R_cp",1.5); 
      std::cout<<"R_cp  :  "<<R_cp<<std::endl;
      t_cp= pt.get<double>("t_cp",0.05);
      std::cout<<"t_cp  :  "<<t_cp<<std::endl;
      SurfCov= pt.get<double>("SurfCov",0.25);
      std::cout<<"SurfCov  :  "<<SurfCov<<std::endl;
      sep_cp=pt.get<double>("sep_cp",0.1);
      std::cout<<"sep_cp  :  "<<sep_cp<<std::endl;
      sep_vc=pt.get<double>("sep_vc",sep_cp); //just as important, if none are specified, default is to use same separation  as from plasmalemma
      std::cout<<"sep_vc  :  "<<sep_vc<<std::endl;
      t_vc=pt.get<double>("t_vc",0.05);
      std::cout<<"t_vc  :  "<<t_vc<<std::endl;
      d_vc=pt.get<double>("d_vc",0);
      std::cout<<"d_vc  :  "<<d_vc<<std::endl;
      d_cl=pt.get<double>("d_cl",1.5*R_cp);
      std::cout<<"d_cl  :  "<<d_cl<<std::endl;
      
      drop_ratio=pt.get<double>("drop_ratio",-1.0);
      std::cout<<"drop_ratio  :  "<<drop_ratio<<std::endl;
      
      
      
      std::string mitostring=pt.get<std::string>("constrained_mito","no");
      if (mitostring=="yes")
      {
        constrain_mitochondria=true;
      }
      else if (mitostring=="no")
      {
        constrain_mitochondria=false;
      }
      if (constrain_mitochondria)
      {
        R_mito=pt.get<double>("R_mito",0.5);
        std::cout<<"R_mito  :  "<<R_mito<<std::endl;
      }

      

      //rubisco kinetics
      kcat_RC= pt.get<double>("kcat_RC",3.8);
      std::cout<<"kcat_RC  :  "<<kcat_RC<<std::endl;
      kcat_RO= pt.get<double>("kcat_RO",0.83);
      std::cout<<"kcat_RO  :  "<<kcat_RO<<std::endl;
      K_RC= pt.get<double>("K_RC",9.7E-3);
      std::cout<<"K_RC  :  "<<K_RC<<std::endl;
      K_RO= pt.get<double>("K_RO",244E-3);
      std::cout<<"K_RO  :  "<<K_RO<<std::endl;
      //pepc kinetics
      kcat_PC= pt.get<double>("kcat_PC",150);
      std::cout<<"kcat_PC  :  "<<kcat_PC<<std::endl;
      K_PC= pt.get<double>("K_PC",100.0E-3);
      std::cout<<"K_PC  :  "<<K_PC<<std::endl;
      //rubisco and pepc concentrations 
      rho_R= pt.get<double>("rho_R",4);
      std::cout<<"rho_R  :  "<<rho_R<<std::endl;
      rho_P= pt.get<double>("rho_P",0.1);
      std::cout<<"rho_P  :  "<<rho_P<<std::endl;
      sigma_P= pt.get<double>("sigma_P",-1);
      std::cout<<"sigma_P  :  "<<sigma_P<<std::endl;
      
      //alternative way of specifying cytoplasmic PEPC in terms of the overall PEPC vs rubisco carboxylation capacities
      PEPCtoRUBISCO= pt.get<double>("PEPC_to_RUBISCO",-1.0);
      std::cout<<"PEPC_to_RUBISCO  :  "<<PEPCtoRUBISCO<<std::endl;

      
      // pH bicarbonate kinetics 
      kCO2= pt.get<double>("kCO2",3.7E-2);
      std::cout<<"kCO2  :  "<<kCO2<<std::endl;
      kohKW=pt.get<double>("kOHKW",7.1E-11);
      std::cout<<"kohKW  :  "<<kohKW<<std::endl;
      kd=pt.get<double>("kd",7.6E4);
      std::cout<<"kd  :  "<<kd<<std::endl;
      kHCO3=pt.get<double>("kHCO3",1.8E-4);
      std::cout<<"kHCO3  :  "<<kHCO3<<std::endl;
      
      //pH and CA_presence data
      pH_cp= pt.get<double>("pH_cp",8.0);
      std::cout<<"pH_cp  :  "<<pH_cp<<std::endl;
      pH_sc= pt.get<double>("pH_sc",7.5);
      std::cout<<"pH_sc  :  "<<pH_sc<<std::endl;
      pH_vc= pt.get<double>("pH_vc",5.5);  
      std::cout<<"pH_vc  :  "<<pH_vc<<std::endl;
      
      std::string CAstring=pt.get<std::string>("CA_in_plasma","yes");
      if (CAstring=="yes")
      {
        CA_in_sc=true;
      }
      else if (CAstring=="no")
      {
        CA_in_sc=false;
      }
      CAstring=pt.get<std::string>("CA_in_stroma","no");
      if (CAstring=="yes")
      {
        CA_in_cp=true;
      }
      else if (CAstring=="no")
      {
        CA_in_cp=false;
      }
      CAstring=pt.get<std::string>("CA_in_vacuole","no");
      if (CAstring=="yes")
      {
        CA_in_vc=true;
      }
      else if (CAstring=="no")
      {
        CA_in_vc=false;
      }

      CA_boost= pt.get<double>("CA_boost_factor",1E5); 
      std::cout<<"CA_boost  :  "<<CA_boost<<std::endl;
      
      CA_boost_sc= pt.get<double>("CA_boost_factor_sc",-1.0E5); 
      std::cout<<"CA_boost_sc  :  "<<CA_boost_sc<<std::endl;
      CA_boost_cp= pt.get<double>("CA_boost_factor_cp",-1.0E5); 
      std::cout<<"CA_boost_cp  :  "<<CA_boost_cp<<std::endl;
      CA_boost_vc= pt.get<double>("CA_boost_factor_vc",-1.0E5); 
      std::cout<<"CA_boost_vc  :  "<<CA_boost_vc<<std::endl;
      
      std::string PEPClikes=pt.get<std::string>("PEPC_reacts_with","HCO3");
      if (PEPClikes=="CO2")
      {
        PEPC_likes_CO2=true;
      }
      else if (PEPClikes=="HCO3")
      {
        PEPC_likes_CO2=false;
      }

      // outside equilibrium dissolved concentrations
      c_Cout= pt.get<double>("c_Cout",15.4E-3);
      std::cout<<"c_Cout  :  "<<c_Cout<<std::endl;
      c_Oout= pt.get<double>("c_Oout",284E-3);
      std::cout<<"c_Oout  :  "<<c_Oout<<std::endl;
      
      pCO2= pt.get<double>("pCO2",-400.0E-6);
      std::cout<<"pCO2  :  "<<pCO2<<std::endl;
      pO2= pt.get<double>("pO2",-0.20946);
      std::cout<<"pO2  :  "<<pO2<<std::endl;
      
      
      // permeabilities
      sigma_sc= pt.get<double>("sigma_sc",180.0);
      std::cout<<"sigma_sc  :  "<<sigma_sc<<std::endl;
      sigma_cp= pt.get<double>("sigma_cp",60.0);
      std::cout<<"sigma_cp  :  "<<sigma_cp<<std::endl;
      sigma_cp_biC=pt.get<double>("sigma_cp_biC",1E-4);
      std::cout<<"sigma_cp_biC  :  "<<sigma_cp_biC<<std::endl;
      sigma_vc= pt.get<double>("sigma_vc",sigma_sc);
      std::cout<<"sigma_tp  :  "<<sigma_vc<<std::endl;
      sigma_vc_biC=pt.get<double>("sigma_vc_biC",sigma_cp_biC);
      std::cout<<"sigma_vc_biC  :  "<<sigma_vc_biC<<std::endl;
      
      membrane_softpart=pt.get<double>("membrane_softpart",0.2);
      std::cout<<"membrane_softpart  :  "<<membrane_softpart<<std::endl;
      
      sigmaratio_cpsc= pt.get<double>("sigmaratio_cpsc",-1.0);
      std::cout<<"sigmaratio_cpsc  :  "<<sigmaratio_cpsc<<std::endl;
      sigmaratio_vccp= pt.get<double>("sigmaratio_vccp",-1.0);
      std::cout<<"sigmaratio_vccp  :  "<<sigmaratio_vccp<<std::endl;
      
      // diffusion for carbon
      DC_sc= pt.get<double>("DC_sc",1800.0);
      std::cout<<"DC_sc  :  "<<DC_sc<<std::endl;
      DC_cp= pt.get<double>("DC_cp",1800.0);
      std::cout<<"DC_cp  :  "<<DC_cp<<std::endl;
      DC_vc= pt.get<double>("DC_vc",1800.0);
      std::cout<<"DC_vc  :  "<<DC_vc<<std::endl;
      // diffusion for oxygen
      DO_sc= pt.get<double>("DO_sc",1800.0);
      std::cout<<"DO_sc  :  "<<DO_sc<<std::endl;
      DO_cp= pt.get<double>("DO_cp",1800.0);
      std::cout<<"DO_cp  :  "<<DO_cp<<std::endl;
      DO_vc= pt.get<double>("DO_vc",1800.0);
      std::cout<<"DO_vc  :  "<<DO_vc<<std::endl;
      //diffusion for bicarbonate
      DbiC_sc= pt.get<double>("DbiC_sc",1100.0);
      std::cout<<"DbiC_sc  :  "<<DbiC_sc<<std::endl;
      DbiC_cp= pt.get<double>("DbiC_cp",1100.0);
      std::cout<<"DbiC_cp  :  "<<DbiC_cp<<std::endl;
      DbiC_vc= pt.get<double>("DbiC_vc",1100.0);
      std::cout<<"DbiC_vc  :  "<<DbiC_vc<<std::endl;
      
      //alternative way to set diffusion: IF a viscosity is positive it will scale the water walue in that compartment
      DC_aq= pt.get<double>("DC_aq",1800.0);
      std::cout<<"DC_aq  :  "<<DC_aq<<std::endl;
      DO_aq= pt.get<double>("DO_aq",1800.0);
      std::cout<<"DO_aq  :  "<<DO_aq<<std::endl;
      DbiC_aq= pt.get<double>("DbiC_aq",1100.0);
      std::cout<<"DbiC_aq  :  "<<DbiC_aq<<std::endl;
      
      viscosity_sc= pt.get<double>("viscosity_sc",-1.0);
      std::cout<<"viscosity_sc  :  "<<viscosity_sc<<std::endl;
      viscosity_cp= pt.get<double>("viscosity_cp",-1.0);
      std::cout<<"viscosity_cp  :  "<<viscosity_cp<<std::endl;
      viscosity_vc= pt.get<double>("viscosity_vc",-1.0);
      std::cout<<"viscosity_vc  :  "<<viscosity_vc<<std::endl;
      
      
      
      // photon cost weights  - unlikely every to change
      cost_carb=pt.get<double>("carboxylation_cost",8);
      std::cout<<"cost_carb  :  "<<cost_carb<<std::endl;
      cost_oxy=pt.get<double>("oxygenation_cost",9);
      std::cout<<"cost_oxy  :  "<<cost_oxy<<std::endl;
      cost_c4=pt.get<double>("c4cycle_cost",4);
      std::cout<<"cost_c4  :  "<<cost_c4<<std::endl;
      
      //light cap parameters
      std::string lcstring=pt.get<std::string>("light_cap","none");
      if (lcstring=="none") light_cap=globenums::lightcap::none;
      if (lcstring=="rubisco") light_cap=globenums::lightcap::rubisco;
      if (lcstring=="rubisco_and_PEPC") light_cap=globenums::lightcap::rubisco_and_PEPC;
      std::cout<<"lcstring  :  "<<lcstring<<std::endl;
      //PAPF flux rate in mmol/m2s (mmol if our concentrations are in mM, should scale simply)
      PAPF_flux=pt.get<double>("PAPF_flux",2.0);
      std::cout<<"PAPF_flux  :  "<<PAPF_flux<<std::endl;
      lightcap_zeroconc_thr=pt.get<double>("light_cap_zero_thr",1E-3);
      volume_PAPF_flux=pt.get<double>("volume_PAPF_flux",-1.0);
      std::cout<<"volume_PAPF_flux  :  "<<volume_PAPF_flux<<std::endl;
      
      std::cout<<"lightcap_zeroconc_thr  :  "<<lightcap_zeroconc_thr<<std::endl;
      
      
      //running parameters
      
      std::string femstring=pt.get<std::string>("FEM_type","PkQk");
      femtype=globenums::FEM::PkQk;
//       if (femstring=="Qk") femtype=globenums::FEM::Qk;
//       if (femstring=="BDM") femtype=globenums::FEM::BDM;
//       if (femstring=="PkQk") femtype=globenums::FEM::PkQk;
//       if (femstring=="QkDG") femtype=globenums::FEM::QkDG;
//       if (femstring=="QkDGGL") femtype=globenums::FEM::QkDGGL;
//       if (femstring=="RT") femtype=globenums::FEM::RT;
      std::cout<<"femstring  :  "<<femstring<<std::endl;
      
      std::string AMGstring=pt.get<std::string>("AMG_preconditioner","no");
//       if (AMGstring=="no") AMG_on=false;
//       if (AMGstring=="yes") AMG_on=true;
      AMG_on=false;
      std::cout<<"refinementtype  :  "<<AMGstring<<std::endl;
      
     
      std::string solverstring=pt.get<std::string>("linear_solver","BCGS");
      if (solverstring=="CG") linearsolver=globenums::LSolver::CG;
      if (solverstring=="BCGS") linearsolver=globenums::LSolver::BCGS;
      if (solverstring=="minres") linearsolver=globenums::LSolver::minres;
      if (solverstring=="loop") linearsolver=globenums::LSolver::loop;
      std::cout<<"solverstring  :  "<<solverstring<<std::endl;
      
      std::string preconstring=pt.get<std::string>("LS_preconditioner","SSOR");
      if (preconstring=="SOR") LS_preconditioner=globenums::LSpreconditioner::SOR;
      if (preconstring=="SSOR") LS_preconditioner=globenums::LSpreconditioner::SSOR;
      if (preconstring=="jac") LS_preconditioner=globenums::LSpreconditioner::jac;
      std::cout<<"preconstring  :  "<<preconstring<<std::endl;
      
      std::string adaptstring=pt.get<std::string>("adaptation_type","linear");
      if (adaptstring=="linear") adaptype=globenums::adaptation::linear;
      if (adaptstring=="square") adaptype=globenums::adaptation::square;
      std::cout<<"adaptype  :  "<<adaptstring<<std::endl;
      
      std::string elementstring=pt.get<std::string>("element_type","simplex");
      elementstring="simplex";
//       if (elementstring=="simplex")
//       {
        elementtype=Dune::simplex;
        dunegeotype=Dune::GeometryType::simplex;
//       }
//       if (elementstring=="cube")
//       {
//         elementtype=Dune::cube;
//         dunegeotype=Dune::GeometryType::cube;
//       }
      
      
      
      std::cout<<"elementtype  :  "<<elementstring<<std::endl;
      std::string refinementstring=pt.get<std::string>("refinement_conforming","no");
      if (refinementstring=="no") refinementtype=Dune::nonconforming;
      if (refinementstring=="yes") refinementtype=Dune::conforming;
      std::cout<<"refinementtype  :  "<<refinementstring<<std::endl;
      thick_mult=pt.get<double>("thickness_multiplier",1.0);
      std::cout<<"thick_mult  :  "<<thick_mult<<std::endl;
      sep_mult=pt.get<double>("separation_multiplier",1.0);
      std::cout<<"sep_mult  :  "<<sep_mult<<std::endl;
      max_border_refine=pt.get<int>("max_border_refine_level",0);  //only works with distance==borders
      std::cout<<"max_border_refine  :  "<<max_border_refine<<std::endl;
      max_cellsize=pt.get<double>("max_cell_size",-1.0);
      std::cout<<"max_cellsize  :  "<<max_cellsize<<std::endl;
      quadratureorder= pt.get<unsigned int>("quadrature_order",4);
      std::cout<<"quadratureorder  :  "<<quadratureorder<<std::endl;
      flux_con_thr=pt.get<double>("convergence_threshold",1E-4);
      std::cout<<"flux_con_thr  :  "<<flux_con_thr<<std::endl;
      min_iteration=pt.get<int>("minimal_iterations",0);
      std::cout<<"min_iteration  :  "<<min_iteration<<std::endl;
      max_iteration=pt.get<int>("maximal_iterations",0);
      std::cout<<"max_iteration  :  "<<max_iteration<<std::endl;
      Nflood=pt.get<int>("flood_negatives_every",-1);
      std::cout<<"Nflood  :  "<<Nflood<<std::endl;

      sources_relaxation=pt.get<double>("sources_relaxation",-1.0);
      std::cout<<"sources_relaxation  :  "<<sources_relaxation<<std::endl;
      
     // NEWTON ALGORYTHM TAKES SOME OBSCURE PARAMS. here they can be chanegd from their default functioning
      newton_reassemble=pt.get<double>("newton_reassemble_threshold",-1);
      std::cout<<"newton_reassemble  :  "<<newton_reassemble<<std::endl;
      newton_verbosity=pt.get<int>("newton_verbosity",0);
      std::cout<<"newton_verbosity  :  "<<newton_verbosity<<std::endl;
      newton_reduction=pt.get<double>("newton_reduction",-1);
      std::cout<<"newton_reduction  :  "<<newton_reduction<<std::endl;
      newton_linreduction=pt.get<double>("newton_min_linear_reduction",-1);
      std::cout<<"newton_linreduction  :  "<<newton_linreduction<<std::endl;
      newton_linesearch_min=pt.get<int>("newton_linesearch_max_lower",-1);
      std::cout<<"newton_linesearch_min  :  "<<newton_linesearch_min<<std::endl;
      newton_linesearch_max=pt.get<int>("newton_linesearch_max_upper",-1);
      std::cout<<"newton_linesearch_max  :  "<<newton_linesearch_max<<std::endl;
      newton_LS_itercap_min=pt.get<int>("newton_linearsolver_min_iter_cap",-1);
      std::cout<<"newton_LS_itercap_min  :  "<<newton_LS_itercap_min<<std::endl;
      newton_LS_itercap_max=pt.get<int>("newton_linearsolver_max_iter_cap",-1);
      std::cout<<"newton_LS_itercap_max  :  "<<newton_LS_itercap_max<<std::endl;
      newton_maxtries=pt.get<int>("newton_max_attempts",-1);
      std::cout<<"newton_maxtries  :  "<<newton_maxtries<<std::endl;
      max_forced_refinement=pt.get<int>("max_forced_refinement",0);
      std::cout<<"max_forced_refinement  :  "<<max_forced_refinement<<std::endl;
      
      
      
      startC_cp=pt.get<double>("stroma_carbon",-1);
      std::cout<<"stroma_carbon  :  "<<startC_cp<<std::endl;
      startO_cp=pt.get<double>("stroma_oxygen",-1);
      std::cout<<"stroma_oxygen  :  "<<startO_cp<<std::endl;
      startbiC_cp=pt.get<double>("stroma_bicarbonate",-1);
      std::cout<<"stroma_bicarbonate  :  "<<startbiC_cp<<std::endl;
      startC_sc=pt.get<double>("plasma_carbon",-1);
      std::cout<<"plasma_carbon  :  "<<startC_sc<<std::endl;
      startO_sc=pt.get<double>("plasma_oxygen",-1);
      std::cout<<"plasma_oxygen  :  "<<startO_sc<<std::endl;
      startbiC_sc=pt.get<double>("plasma_bicarbonate",-1);
      std::cout<<"plasma_bicarbonate  :  "<<startbiC_sc<<std::endl;
      startC_vc=pt.get<double>("vacuole_carbon",-1);
      std::cout<<"vacuole_carbon  :  "<<startC_vc<<std::endl;
      startO_vc=pt.get<double>("vacuole_oxygen",-1);
      std::cout<<"vacuole_oxygen  :  "<<startO_vc<<std::endl;
      startbiC_vc=pt.get<double>("vacuole_bicarbonate",-1);
      std::cout<<"vacuole_bicarbonate  :  "<<startbiC_vc<<std::endl;
      

      
      
      std::string dynadaptstr=pt.get<std::string>("dynamic_adaptation","no");
      if (dynadaptstr=="yes")
      {
        dynamic_adaptation=true;
      }
      else if (dynadaptstr=="no")
      {
        dynamic_adaptation=false;
      }
      std::cout<<"dynamic_adaptation  :  "<<dynamic_adaptation<<std::endl;
      
      if (dynamic_adaptation)
      {
        gridref_startpoint=pt.get<double>("grid_refinement_start",std::sqrt(flux_con_thr));
        std::cout<<"gridref_startpoint  :  "<<gridref_startpoint<<std::endl;
        gridref_endpoint=pt.get<double>("grid_refinement_end",flux_con_thr);
        std::cout<<"gridref_endpoint  :  "<<gridref_endpoint<<std::endl;
        gridref_logperiod=pt.get<double>("grid_refinement_every_log",1);
        std::cout<<"gridref_logperiod  :  "<<gridref_logperiod<<std::endl;
        grid_err_thr=pt.get<double>("grid_error_threshold",flux_con_thr);
        std::cout<<"grid_error_thr  :  "<<grid_err_thr<<std::endl;
        int N_gridrefs=pt.get<int>("Num_of_grid_refs",-1);  //NOTE: incompatible with "grid_refinement_every_log"
        std::cout<<"N_gridrefs  :  "<<N_gridrefs<<std::endl;
        if (N_gridrefs>0)
          gridref_logperiod=std::log((1.0+1.0/std::pow(N_gridrefs,2))*gridref_startpoint/gridref_endpoint)/N_gridrefs;
        gridref_sigmamin=pt.get<double>("grid_error_minsigma",-1);
        std::cout<<"gridref_sigmamin  :  "<<gridref_sigmamin<<std::endl;
        gridref_alphashift=pt.get<double>("grid_error_alphashift",1);
        std::cout<<"gridref_alphashift  :  "<<gridref_alphashift<<std::endl;
        gridref_betashift=pt.get<double>("grid_error_betashift",2);
        std::cout<<"gridref_betashift  :  "<<gridref_betashift<<std::endl;
        std::string alphacapstr=pt.get<std::string>("cap_alpha","yes");
        std::string resetsolstr=pt.get<std::string>("reset_solution","no");     
        if (resetsolstr=="yes")
        {
          gridref_resetsolution=true;
        }
        else if (resetsolstr=="no")
        {
          gridref_resetsolution=false;
        }
        if (alphacapstr=="yes")
        {
          gridref_alphacap=true;
        }
        else if (alphacapstr=="no")
        {
          gridref_alphacap=false;
        }
        std::cout<<"cap_alpha  :  "<<gridref_alphacap<<std::endl;
        std::string endrefstr=pt.get<std::string>("gridrefine_aft_fluxconvergence","no");
        if (endrefstr=="yes")
        {
          gridref_aft_fluxcon=true;
        }
        else if (endrefstr=="no")
        {
          gridref_aft_fluxcon=false;
        }
        std::cout<<"gridref_aft_fluxcon  :  "<<gridref_aft_fluxcon<<std::endl;
        
      }
      
      
      outputname=pt.get<std::string>("output","default");
      std::cout<<"outputname  :  "<<outputname<<std::endl;
      
      std::string dgfusestr=pt.get<std::string>("use_DGF","no");
      if (dgfusestr=="no") use_DGF=false;
      if (dgfusestr=="yes") use_DGF=true;
      std::cout<<"dgfusestr  :  "<<dgfusestr<<std::endl;
      //the dgf file will have thesame name as the output
      DGF_basename=pt.get<std::string>("DGF_basename",outputname);
      std::cout<<"DGF_basename  :  "<<DGF_basename<<std::endl;
      
      
      std::string prolaxity_str=pt.get<std::string>("output_prolaxity","finals");
      if (prolaxity_str=="logs") prolaxity=globenums::output_level::logs;
      if (prolaxity_str=="finals") prolaxity=globenums::output_level::finals;
      if (prolaxity_str=="steps") prolaxity=globenums::output_level::steps;
      if (prolaxity_str=="everyN") prolaxity=globenums::output_level::everyNiter;
      std::cout<<"prolaxity  :  "<<prolaxity_str<<std::endl;
      
      NitersToPrint=pt.get<int>("num_iters_between_output",10);
      std::cout<<"NitersToPrint  :  "<<NitersToPrint<<std::endl;
      
      std:: string type_of_run=pt.get<std::string>("run_type","single");
      if (type_of_run=="single") scanning_run=false;
      if (type_of_run=="2D_scan") scanning_run=true;
      std::cout<<"scanning_run  :  "<<scanning_run<<std::endl;
      if (scanning_run)
        {
          scanvariable_x=pt.get<std::string>("x_variable","R_cp");
          std::cout<<"scanvariable_x  :  "<<scanvariable_x<<std::endl;
          scanvariable_y=pt.get<std::string>("y_variable","rho_P");
          std::cout<<"scanvariable_y  :  "<<scanvariable_y<<std::endl;
          
          scantype_x=pt.get<std::string>("x_scantype","lin");
          std::cout<<"scantype_x  :  "<<scantype_x<<std::endl;
          scantype_y=pt.get<std::string>("y_scantype","log");
          std::cout<<"scantype_y  :  "<<scantype_y<<std::endl;
          
          res_x=pt.get<int>("x_resolution",10);
          std::cout<<"res_x  :  "<<res_x<<std::endl;
          res_y=pt.get<int>("y_resolution",10);
          std::cout<<"res_y  :  "<<res_y<<std::endl;
          
          varx_min=pt.get<double>("x_min",0.5);
          std::cout<<"varx_min  :  "<<varx_min<<std::endl;
          varx_max=pt.get<double>("x_max",2.5);
          std::cout<<"varx_max  :  "<<varx_max<<std::endl;
          
          vary_min=pt.get<double>("y_min",1E-5);
          std::cout<<"vary_min  :  "<<vary_min<<std::endl;
          vary_max=pt.get<double>("y_max",1E0);
          std::cout<<"vary_max  :  "<<vary_max<<std::endl;
        }
      
      std::string starterstr=pt.get<std::string>("use_starters","no");
//       if (starterstr=="yes")
//       {
//         find_starters=true;
//       }
//       else if (starterstr=="no")
//       {
//         find_starters=false;
//       }
      find_starters=false;
      
      std::cout<<"use_starters  :  "<<find_starters<<std::endl;
//       if (find_starters)
//       {
//         std::cout<<"Starters code is broken, and it never worked well anyway! Switching it off."<< std::endl;
//         find_starters=false;
//       }
      
      //OPERATIONAL: THESE ARE NOT AFFECTED BY straighten_up, BUT MAY BE CHANGED IN runtypes. 
      basename=outputname;
      lineout=&std::cout;
      
      
      straighten_up();
      
      
      //DERIVED QUANTITIES
      std::cout<<"DERIVED QUANTITES"<<std::endl;
      
      std::cout<<"totheight  :  "<<totheight<<std::endl;
      std::cout<<"R_cpinn  :  "<<R_cpinn<<std::endl;
      std::cout<<"R_cpout  :  "<<R_cpout<<std::endl;
      std::cout<<"R_sc  :  "<<R_sc<<std::endl;
      std::cout<<"h_cp  :  "<<h_cp<<std::endl;

      std::cout<<"V_cp  :  "<<V_cp<<std::endl;
      std::cout<<"V_sc  :  "<<V_sc<<std::endl;
      std::cout<<"V_vc  :  "<<V_vc<<std::endl;
      std::cout<<"V_mito  :  "<<V_mito<<std::endl;
      std::cout<<"V_nadme  :  "<<V_nadme<<std::endl;
      std::cout<<"A_cp  :  "<<A_cp<<std::endl;
      std::cout<<"A_sc  :  "<<A_sc<<std::endl;
      
      std::cout<<"DC_thcp  :  "<<DC_thcp<<std::endl;
      std::cout<<"DC_thvc  :  "<<DC_thcp<<std::endl;
      std::cout<<"DO_thcp  :  "<<DO_thcp<<std::endl;
      std::cout<<"DO_thvc  :  "<<DO_thcp<<std::endl;
      std::cout<<"DbiC_thcp  :  "<<DbiC_thcp<<std::endl;
      std::cout<<"DbiC_thvc  :  "<<DbiC_thcp<<std::endl;
      
      std::cout<<"CtobiCrate_cp  :  "<<CtobiCrate_cp<<std::endl;
      std::cout<<"biCtoCrate_cp  :  "<<biCtoCrate_cp<<std::endl;
      std::cout<<"CtobiCrate_sc  :  "<<CtobiCrate_sc<<std::endl;
      std::cout<<"biCtoCrate_sc  :  "<<biCtoCrate_sc<<std::endl;
      std::cout<<"CtobiCrate_vc  :  "<<CtobiCrate_vc<<std::endl;
      std::cout<<"biCtoCrate_vc  :  "<<biCtoCrate_vc<<std::endl;
      std::cout<<"biCtoC ratio cp  :  "<<CtobiCrate_cp/biCtoCrate_cp<<std::endl;
      std::cout<<"biCtoC ratio sc  :  "<<CtobiCrate_sc/biCtoCrate_sc<<std::endl;
      std::cout<<"biCtoC ratio vc  :  "<<CtobiCrate_vc/biCtoCrate_vc<<std::endl;
      //startC_cp=-1; startC_sc=-1;
      
      //startO_cp=-1; startO_sc=-1;
      
      //results_lock(boost::interprocess::open_or_create,basename+"_resultlock");
      //taken_lock(boost::interprocess::open_or_create,basename+"_takenlock");
      
      
    };
    
    void straighten_up()
    {
      
      if (drop_ratio>0)
      {
        d_vc=drop_ratio*R_cp;
      }
      
      if (geometrytype==globenums::geometry::sphere)
      {
        R_cpinn=R_cp-0.5*t_cp;
        R_cpout=R_cp+0.5*t_cp;
        R_sc=R_cpout/std::sqrt(SurfCov);
        h_cp=R_cpout+sep_cp;
        
        h_vc=h_cp+R_cpout+sep_vc+0.5*t_vc;
        h_vcabove=h_vc+0.5*t_vc;
        h_vcunder=h_vc-0.5*t_vc;
        
        R_vcinn=R_cpout+sep_vc;
        R_vc=R_cpout+sep_vc+0.5*t_vc;
        R_vcout=R_cpout+sep_vc+t_vc;

        A_cp=4*mathcon::pi*std::pow(R_cp,2);
        A_sc=mathcon::pi*std::pow(R_sc,2);
        V_cp=(4*mathcon::pi/3)*std::pow(R_cpinn,3);
        
        is_inside_cp=&globali::is_inside_sphere;
        is_inside_env=&globali::is_inside_env_sphere;
        envelope_coordinate=&globali::accross_envelope_coordinate_sphere;
        unitnormal_envelope=&globali::unitnormal_envelope_sphere;
        
        if (ref_dist_from==globenums::refdist::borders)
        {  
          dist_from_envelope= &globali::dist_from_envelope_sphere_borders;
        }
        else if (ref_dist_from==globenums::refdist::midpoint)
        {  
          dist_from_envelope= &globali::dist_from_envelope_sphere_midpoint;
        }
        
        if (tp_geometry==globenums::tonoplastGeo::no_drop)
        {
          d_vc=0;
          r_cross1=0;
          r_cross2=0;
          
          is_inside_tp=&globali::is_inside_tp_nodrop;
          is_above_plasma=&globali::is_above_nodrop;
          tpmembrane_coordinate=&globali::accross_tpmembrane_coordinate_nodrop;
          unitnormal_tpmembrane=&globali::unitnormal_tpmembrane_nodrop;
          
          if (ref_dist_from==globenums::refdist::borders)
          {  
            dist_to_tonoplat= &globali::dist_tp_nodrop_borders;
          }
          else if (ref_dist_from==globenums::refdist::midpoint)
          {  
            dist_to_tonoplat= &globali::dist_tp_nodrop_midpoint;
          }
          
          V_vc=mathcon::pi*d_cl*std::pow(R_sc,2);
          V_sc=mathcon::pi*h_vcunder*std::pow(R_sc,2) - (4*mathcon::pi/3)*std::pow(R_cpout,3);
        }
        else if (tp_geometry==globenums::tonoplastGeo::flat)
        {
          r_cross1=std::sqrt(std::pow(R_vcinn,2) - std::pow(R_vcinn-d_vc,2));
          r_cross2=std::sqrt(std::pow(R_vcout,2) - std::pow(R_vcout-d_vc,2));
          rcrossA=t_vc/(r_cross2-r_cross1); rcrossB=(h_vcunder-d_vc)-rcrossA*r_cross1;

          double V_cap = spherical_cap_volume(R_vcinn,R_vcinn-d_vc);
          V_sc = mathcon::pi*std::pow(R_sc,2)*(h_vcunder-d_vc) + V_cap -  (4*mathcon::pi/3)*std::pow(R_cpout,3);
          
          V_cap = spherical_cap_volume(R_vcout,R_vcout-d_vc);
          V_vc=mathcon::pi*d_cl*std::pow(R_sc,2) - V_cap;
          
          is_inside_tp=&globali::is_inside_tp_sphere_flat;
          is_above_plasma=&globali::is_above_sphere_flat;
          tpmembrane_coordinate=&globali::accross_tpmembrane_coordinate_flatsphere;
          unitnormal_tpmembrane=&globali::unitnormal_tpmembrane_flatsphere;
          
          if (ref_dist_from==globenums::refdist::borders)
          {  
            dist_to_tonoplat= &globali::dist_tp_flat_sphere_borders;
          }
          else if (ref_dist_from==globenums::refdist::midpoint)
          {  
            dist_to_tonoplat= &globali::dist_tp_flat_sphere_midpoint;
          }
        }
        
        if (nadme_dist== globenums::nadme_distribution::homo)
        {
          V_nadme=V_cp;
          is_nadme= &globali::is_inside_sphere;
          
        }
        else if (nadme_dist== globenums::nadme_distribution::shell)
        {
          V_nadme = V_cp - (4*mathcon::pi/3)*std::pow(R_cpinn-t_cp,3);
          is_nadme= &globali::is_nadmeshell_sphere;
          
          dist_from_nadme= &globali::dist_from_nadme_sphere;
        }
      }
      else if (geometrytype==globenums::geometry::semi)
      {
        R_cpinn=R_cp-0.5*t_cp;
        R_cpout=R_cp+0.5*t_cp;
        R_sc=R_cpout/std::sqrt(SurfCov);
        h_cp=sep_cp+t_cp;
        
        h_vc=h_cp+R_cpout+sep_vc+0.5*t_vc;
        h_vcabove=h_vc+0.5*t_vc;
        h_vcunder=h_vc-0.5*t_vc;
        
        R_vcinn=R_cpout+sep_vc;
        R_vc=R_cpout+sep_vc+0.5*t_vc;
        R_vcout=R_cpout+sep_vc+t_vc;
        
        V_cp=0.5*(4*mathcon::pi/3)*std::pow(R_cpinn,3);
        
        double V_cpout=0.5*(4*mathcon::pi/3)*std::pow(R_cpout,3)+t_cp*mathcon::pi*std::pow(R_cpout,2);
        
        
        A_cp=0.5*4*mathcon::pi*std::pow(R_cp,2)+mathcon::pi*std::pow(R_cp,2)+2*mathcon::pi*R_cp*0.5*t_cp;
        A_sc=mathcon::pi*std::pow(R_sc,2);

        
        is_inside_cp= &globali::is_inside_semi;
        is_inside_env=&globali::is_inside_env_semi;
        envelope_coordinate=&globali::accross_envelope_coordinate_semi;
        unitnormal_envelope=&globali::unitnormal_envelope_semi;
        
        if (ref_dist_from==globenums::refdist::borders)
        {  
          dist_from_envelope= &globali::dist_from_envelope_semi_borders;
        }
        else if (ref_dist_from==globenums::refdist::midpoint)
        {  
          dist_from_envelope= &globali::dist_from_envelope_semi_midpoint;
        }
        
        if (tp_geometry==globenums::tonoplastGeo::no_drop)
        {
          d_vc=0;
          r_cross1=0;
          r_cross2=0;
          
          is_inside_tp=&globali::is_inside_tp_nodrop;
          is_above_plasma=&globali::is_above_nodrop;
          tpmembrane_coordinate=&globali::accross_tpmembrane_coordinate_nodrop;
          unitnormal_tpmembrane=&globali::unitnormal_tpmembrane_nodrop;
          
          if (ref_dist_from==globenums::refdist::borders)
          {  
            dist_to_tonoplat= &globali::dist_tp_nodrop_borders;
          }
          else if (ref_dist_from==globenums::refdist::midpoint)
          {  
            dist_to_tonoplat= &globali::dist_tp_nodrop_midpoint;
          }
          
          
          V_vc=mathcon::pi*d_cl*std::pow(R_sc,2);
          V_sc=mathcon::pi*h_vcunder*std::pow(R_sc,2) - V_cpout;
        }
        else if (tp_geometry==globenums::tonoplastGeo::flat)
        {
          r_cross1=std::sqrt(std::pow(R_vcinn,2) - std::pow(R_vcinn-d_vc,2));
          r_cross2=std::sqrt(std::pow(R_vcout,2) - std::pow(R_vcout-d_vc,2));
          rcrossA=t_vc/(r_cross2-r_cross1); rcrossB=(h_vcunder-d_vc)-rcrossA*r_cross1;
          
          
          double V_cap = spherical_cap_volume(R_vcinn,R_vcinn-d_vc); //(mathcon::pi/3.0)*std::pow(d_vc,2)*(3*R_vcinn-d_vc);
          
          V_sc = mathcon::pi*std::pow(R_sc,2)*(h_vcunder-d_vc) + V_cap - V_cpout; 

          V_cap = spherical_cap_volume(R_vcout,R_vcout-d_vc);;
          V_vc=mathcon::pi*d_cl*std::pow(R_sc,2) - V_cap;
          
          is_inside_tp=&globali::is_inside_tp_sphere_flat;
          is_above_plasma=&globali::is_above_sphere_flat;
          tpmembrane_coordinate=&globali::accross_tpmembrane_coordinate_flatsphere;
          unitnormal_tpmembrane=&globali::unitnormal_tpmembrane_flatsphere;
          
          if (ref_dist_from==globenums::refdist::borders)
          {  
            dist_to_tonoplat= &globali::dist_tp_flat_sphere_borders;
          }
          else if (ref_dist_from==globenums::refdist::midpoint)
          {  
            dist_to_tonoplat= &globali::dist_tp_flat_sphere_midpoint;
          }
        }

        if (nadme_dist== globenums::nadme_distribution::homo)
        {
          V_nadme=V_cp;
          is_nadme= &globali::is_inside_semi;
        }
        else if (nadme_dist== globenums::nadme_distribution::shell)
        {
          V_nadme = V_cp - spherical_cap_volume(R_vcinn-t_cp,t_cp);
          is_nadme= &globali::is_nadmeshell_semi;
          
          dist_from_nadme= &globali::dist_from_nadme_semi;
        }
      }
      else if (geometrytype==globenums::geometry::cylinder)
      {
        R_cpinn=R_cp-0.5*t_cp;
        R_cpout=R_cp+0.5*t_cp;
        R_sc=R_cpout/std::sqrt(SurfCov);
        //h_cp=sep_cp+0.5*t_cp;

        h_vc=sep_cp+R_cp+sep_vc+t_cp+0.5*t_vc;
        h_vcabove=h_vc+0.5*t_vc;
        h_vcunder=h_vc-0.5*t_vc;
        
        h_cp=h_vcunder-sep_cp-sep_vc-t_cp;
        
        V_cp=(mathcon::pi)*std::pow(R_cpinn,2)*(h_cp-t_cp); //volume of a spherical cup
        V_vc=mathcon::pi*d_cl*std::pow(R_sc,2);
        V_sc=mathcon::pi*h_vcunder*std::pow(R_sc,2) - (mathcon::pi)*std::pow(R_cpout,2)*(h_cp+t_cp);
        A_cp=2.0*mathcon::pi*R_cp*(R_cp+h_cp);
        A_sc=mathcon::pi*std::pow(R_sc,2);
        
        is_inside_cp= &globali::is_inside_cyl;
        is_inside_env= &globali::is_inside_env_cyl;
        envelope_coordinate=&globali::accross_envelope_coordinate_cyl;
        unitnormal_envelope=&globali::unitnormal_envelope_cyl;
        //is_envelope= &globali::is_envelope_cyl;
        
        if (ref_dist_from==globenums::refdist::borders)
        {  
          dist_from_envelope= &globali::dist_from_envelope_cyl_borders;
        }
        else if (ref_dist_from==globenums::refdist::midpoint)
        {  
          dist_from_envelope= &globali::dist_from_envelope_cyl_midpoint;
        }
        
        is_inside_tp=&globali::is_inside_tp_nodrop;
        is_above_plasma=&globali::is_above_nodrop;
        tpmembrane_coordinate=&globali::accross_tpmembrane_coordinate_nodrop;
        unitnormal_tpmembrane=&globali::unitnormal_tpmembrane_nodrop;
        
        if (ref_dist_from==globenums::refdist::borders)
        {  
          dist_to_tonoplat= &globali::dist_tp_nodrop_borders;
        }
        else if (ref_dist_from==globenums::refdist::midpoint)
        {  
          dist_to_tonoplat= &globali::dist_tp_nodrop_midpoint;
        }
      
        if (nadme_dist== globenums::nadme_distribution::homo)
        {
          V_nadme=V_cp;
          is_nadme= &globali::is_inside_cyl;
        }
        else if (nadme_dist== globenums::nadme_distribution::shell)
        {
          V_nadme = V_cp - (mathcon::pi)*std::pow(R_cpinn-t_cp,2)*(h_cp-3*t_cp);
          is_nadme= &globali::is_nadmeshell_cyl;
          
          dist_from_nadme= &globali::dist_from_nadme_cyl;
        }
      }
      
      totheight=h_vcabove+d_cl;
      
      if (constrain_mitochondria)
      {
        if (tp_geometry==globenums::tonoplastGeo::no_drop)
        {
          V_mito=V_sc;
          mito_constrained_above=false;
        }
        else if (tp_geometry==globenums::tonoplastGeo::flat)
        {
          V_mito = V_sc - 
                   ((2*mathcon::pi*R_vcinn*d_vc)/(4*mathcon::pi*std::pow(R_vcinn,2)))*(4*mathcon::pi/3)*(std::pow(R_vcinn,3)-std::pow(R_cpout,3));
          mito_constrained_above=true;
        }
        
        if (geometrytype==globenums::geometry::semi)
        {
          V_mito = V_mito - mathcon::pi*sep_cp*std::pow(R_cpout,2);
          is_mito=&globali::is_mito_constrained_semi;
        }
        else if (geometrytype==globenums::geometry::sphere)
        {
          is_mito=&globali::is_mito_constrained_sphere;
        }
        else if (geometrytype==globenums::geometry::cylinder)
        {
          V_mito=V_sc;
          is_mito=&globali::is_in_plasma;
        }
          
        mito_rcrit_above=r_cross1;
      }
      else
      {
        V_mito=V_sc;
        is_mito=&globali::is_in_plasma;
      }
      
      
      //scalinf PEPC to Rubisco if we thus had desired
      if (PEPCtoRUBISCO>0)
      {
        rho_P=PEPCtoRUBISCO*rho_R*V_cp*kcat_RC/(V_sc*kcat_PC);
      }
      
      
      //viscosity based diffusion constants rescaling
      if (viscosity_sc>0)
      {
        DC_sc=DC_aq/viscosity_sc;
        DO_sc=DO_aq/viscosity_sc;
        DbiC_sc=DbiC_aq/viscosity_sc;
      }
      if (viscosity_cp>0)
      {
        DC_cp=DC_aq/viscosity_cp;
        DO_cp=DO_aq/viscosity_cp;
        DbiC_cp=DbiC_aq/viscosity_cp;
      }
      if (viscosity_vc>0)
      {
        DC_vc=DC_aq/viscosity_vc;
        DO_vc=DO_aq/viscosity_vc;
        DbiC_vc=DbiC_aq/viscosity_vc;
      }  
      
      //locking permeability ratios if positive
      if (sigmaratio_cpsc>0)
      {
        sigma_cp=sigmaratio_cpsc*sigma_sc;
      }
      if (sigmaratio_vccp>0) //must come after the previous one
      {
        sigma_vc=sigmaratio_vccp*sigma_cp;
      }
      
      
      
      if (membrane_kind==globenums::membranestype::hard)
      {
        DC_thcp=sigma_cp*t_cp;
        DO_thcp=sigma_cp*t_cp;
        DbiC_thcp=sigma_cp_biC*t_cp;
        
        DC_thvc=sigma_vc*t_vc;
        DO_thvc=sigma_vc*t_vc;
        DbiC_thvc=sigma_vc_biC*t_vc;
        
        membrane_diff_func=&globali::membrane_diff_hard;
        membrane_tripplediff_func=&globali::membrane_triplediff_hard;
      }
      else if (membrane_kind==globenums::membranestype::soft)
      {
        DC_thcp=diff_in_hardpart(t_cp, sigma_cp, DC_cp, DC_sc);
        DO_thcp=diff_in_hardpart(t_cp, sigma_cp, DO_cp, DO_sc);
        DbiC_thcp=diff_in_hardpart(t_cp, sigma_cp_biC, DbiC_cp, DbiC_sc);
        
        DC_thvc=diff_in_hardpart(t_vc, sigma_vc, DC_sc, DC_vc);
        DO_thvc=diff_in_hardpart(t_vc, sigma_vc, DO_sc, DO_vc);
        DbiC_thvc=diff_in_hardpart(t_vc, sigma_vc_biC, DbiC_sc, DbiC_vc);
        
        membrane_diff_func=&globali::membrane_diff_soft;
        membrane_tripplediff_func=&globali::membrane_triplediff_soft;
      }
      else if (membrane_kind==globenums::membranestype::quad)
      {
        DC_thcp=quadratic_diff_alpha(t_cp, sigma_cp, DC_cp, DC_sc);
        DO_thcp=quadratic_diff_alpha(t_cp, sigma_cp, DO_cp, DO_sc);
        DbiC_thcp=quadratic_diff_alpha(t_cp, sigma_cp_biC, DbiC_cp, DbiC_sc);
        
        
        DC_thvc=quadratic_diff_alpha(t_vc, sigma_vc, DC_sc, DC_vc);
        DO_thvc=quadratic_diff_alpha(t_vc, sigma_vc, DO_sc, DO_vc);
        DbiC_thvc=quadratic_diff_alpha(t_vc, sigma_vc_biC, DbiC_sc, DbiC_vc);
        
        membrane_diff_func=&globali::membrane_diff_quad;
        membrane_tripplediff_func=&globali::membrane_triplediff_quad;
      }
      
      globrelease::rho_R=rho_R;
      globrelease::rho_P=rho_P;
      
      //alternate PAPF flux limit specification. expresed in mM/s
      if (volume_PAPF_flux>0)
      {
        PAPF_flux=volume_PAPF_flux*V_cp/(mathcon::pi*std::pow(R_cp,2)*1.0E3);
      }
      
      PAPF_current_cap=PAPF_flux*mathcon::pi*std::pow(R_cp,2)*1.0E3; //conversion betwenn mmol/m2s*um2 and mM*um3/s
      
      
      
      Dvec_sc[0]=DC_sc; Dvec_sc[1]=DO_sc; Dvec_sc[2]=DbiC_sc;
      Dvec_cp[0]=DC_cp; Dvec_cp[1]=DO_cp; Dvec_cp[2]=DbiC_cp;
      Dvec_vc[0]=DC_vc; Dvec_vc[1]=DO_vc; Dvec_vc[2]=DbiC_vc;
      Dvec_thcp[0]=DC_thcp; Dvec_thcp[1]=DO_thcp; Dvec_thcp[2]=DbiC_thcp;
      Dvec_thvc[0]=DC_thvc; Dvec_thvc[1]=DO_thvc; Dvec_thvc[2]=DbiC_thvc;
      
      CtobiCrate_cp=calc_CtobiC(pH_cp,CA_in_cp,CA_boost_cp);
      biCtoCrate_cp=calc_biCtoC(pH_cp,CA_in_cp,CA_boost_cp);
      CtobiCrate_sc=calc_CtobiC(pH_sc,CA_in_sc,CA_boost_sc);
      biCtoCrate_sc=calc_biCtoC(pH_sc,CA_in_sc,CA_boost_sc);
      CtobiCrate_vc=calc_CtobiC(pH_vc,CA_in_vc,CA_boost_vc);
      biCtoCrate_vc=calc_biCtoC(pH_vc,CA_in_vc,CA_boost_vc);
      //startC_cp=-1; startC_sc=-1;
      //startO_cp=-1; startO_sc=-1;
      
      //setting external hidration layer gas concentrations if their IAS pressures were set positive (in bar)
      //so far valid only at 20C
      if (pCO2>0)
      {
        c_Cout=(15.4E-3/400E-6)*pCO2;
      }
      if (pO2>0)
      {
        c_Oout=(284.0E-3/0.20946)*pO2;
      }
      
      
      if (startbiC_cp<0)
      {
        startbiC_cp=startC_cp*CtobiCrate_cp/biCtoCrate_cp;
        startbiC_sc=startC_sc*CtobiCrate_sc/biCtoCrate_sc;
        startbiC_vc=startC_vc*CtobiCrate_vc/biCtoCrate_vc;
        startbiC_cp=(startbiC_cp*V_cp + startbiC_sc*V_sc+startbiC_vc*V_vc)/(V_cp+V_sc+V_vc);
        startbiC_sc=startbiC_cp;
        startbiC_vc=startbiC_cp;
      }
      
    }
private:
    inline double spherical_cap_volume(const double R, const double thick) const
    {
      return  (mathcon::pi/3)*std::pow(R-thick,2)*(2*R+thick);
    }
    
  
    inline double mito_halfvolume(const double Rsc, const double Rcp, const double rm, const double htot) const
    {
      double h_in=std::sqrt(std::pow(Rcp,2)-std::pow(rm,2));
      double h_cap=Rcp-h_in;
      
      double Vcyl_large = mathcon::pi*std::pow(Rsc,2)*htot;
      double Vcyl_tiny  = mathcon::pi*std::pow(rm,2)*(htot-h_in);
      double V_semiball = (mathcon::pi/3)*(2*std::pow(Rcp,3) - (3*Rcp-h_cap)*std::pow(h_cap,2));
      return Vcyl_large - V_semiball - Vcyl_tiny;
    }
    
    inline double diff_in_hardpart(const double L, const double sigma, const double Dleft, const double Dright) const
    {
      double rhout=0.5*(1.0/Dleft+1.0/Dright);
      double rhoinn=(1.0/(sigma*L) - 0.5*membrane_softpart*rhout)/(1.0-0.5*membrane_softpart);
      return 1.0/rhoinn;
    }
    
    inline double quadratic_diff_alpha(const double L, const double sigma, const double Dleft, const double Dright) const
    {
      return 6*(1.0/(sigma*L) - 0.5*(1.0/Dleft+1.0/Dright) -0.25*(1.0/Dright-1.0/Dleft));
    }
    
    inline double quadratic_diff_beta(const double L, const double sigma, const double Dleft, const double Dright) const
    {
      return (1.0/Dright-1.0/Dleft);
    }
    
    inline double quadratic_diff_rhom(const double L, const double sigma, const double Dleft, const double Dright) const
    {
      double alpha=quadratic_diff_alpha(L, sigma, Dleft, Dright);
      return 0.5*(1.0/Dleft+1.0/Dright)+0.25*alpha;
    }
    
};


#endif
