# Supplementary material for: Computational modelling predicts substantial carbon assimilation gains for C3 plants with a single-celled C4 biochemical pump
Source: PLoS Comput Biol. 2019 Sep 30;15(9):e1007373. doi: 10.1371/journal.pcbi.1007373 (PMC6786660; doi:10.1371/journal.pcbi.1007373)
Supplement: S1 Source — Contains the model implementation in C++ code and a meshing algorithm in Python. (ZIP) [file pcbi.1007373.s003.zip › source_code/Cplusplus code (Dune 2.7)/newton_babysitter.hh]

#include <dune/pdelab/backend/istl/seqistlsolverbackend.hh>


template<class GO, typename stream>
class NewtonBabySitter
{
public:
  
  //CONSTRUCTOR
  NewtonBabySitter(const globali& globs_, GO& go_, typename GO::Traits::Domain& u_, stream& printout_) :
                  globs(globs_), go(go_), u(u_), printout (printout_)
                  {
                    newton_reassemble=(globs.newton_reassemble<0) ? 0.0 : globs.newton_reassemble;
                    newton_verbosity=(globs.newton_verbosity<0) ? 0 : globs.newton_verbosity;
                    newton_linesearch_min=(globs.newton_linesearch_min<0) ? 32 : globs.newton_linesearch_min;
                    newton_linesearch_max=(globs.newton_linesearch_max<0) ? 8*newton_linesearch_min : globs.newton_linesearch_max;
                    newton_LS_itercap_min=(globs.newton_LS_itercap_min<0) ? 8000 : globs.newton_LS_itercap_min;
                    newton_LS_itercap_max=(globs.newton_LS_itercap_max<0) ? 64000 : globs.newton_LS_itercap_max;
                    //newton_LS_maxiters=(globs.newton_LS_maxiters<0) ? 8000 : globs.newton_LS_maxiters;
                    //newton_maxtries=(globs.newton_maxtries<0) ? 12 : globs.newton_maxtries;
                    newton_maxtries=globs.newton_maxtries;
                    newton_maxiter=1;
                    highest_linred_fail=0.0;
                    lowest_linred_work=1.0;
                    newton_linesearch=newton_linesearch_min;
                    newton_LS_maxiters=newton_LS_itercap_min;
                  }
  
  //THE FUNCTION
  void apply(const int iter, const double progress, const bool running_full_newton)
  {
    
    

    newton_reduction=(globs.newton_reduction<0) ? std::min(1.0/(1+iter),std::max(globs.flux_con_thr,progress)) : globs.newton_reduction;
    newton_linreduction=(globs.newton_linreduction<0) ? std::sqrt(std::min(1.0/(1+iter),std::max(globs.flux_con_thr,progress))) : globs.newton_linreduction;

    if (newton_linreduction<=highest_linred_fail) newton_linreduction=std::sqrt(newton_linreduction*highest_linred_fail);
    
    if (newton_linreduction<=highest_linred_fail/std::sqrt(2.0)) newton_linreduction=highest_linred_fail/std::sqrt(2.0);
    newton_maxiter=std::max(1,int(std::floor(-std::log10(globrelease::convergence))));
    newton_maxiter=(running_full_newton)? 25 : newton_maxiter;
    
    bool not_done(true);
    int Ntry=0;

    while(not_done)
    {
      Ntry+=1;
      printout<<"Try "<<Ntry<<std::endl;
      printout<<"Newton working at "<<highest_linred_fail<<" < MinLinearReduction < "<<lowest_linred_work<<std::endl;
      printout<<"Attempted Reduction and MinLinearReduction : "<< newton_reduction<<"  , "<<newton_linreduction<<std::endl;
      printout<<"With maximum number of line-search attempts : "<<newton_linesearch<<std::endl;
      
      
      //iter_linred=iterEquivalent(newton_linreduction);
      catch_linred=false;
      catch_linesearch=false;
      catch_istl=false;
      
      bool linred_grt_one(newton_linreduction>=1.0);
      
      globrelease::newton_fuckup = 0; 
      
      
      set_LS_and_call_newton();
      
        
      if (catch_linesearch) newton_linesearch=std::min(newton_linesearch*2,newton_linesearch_max);
      
      if (catch_linred)
      {
        newton_LS_maxiters*=2;
        if (newton_LS_maxiters>newton_LS_itercap_max) newton_LS_maxiters=newton_LS_itercap_max;
        
        newton_linesearch=std::min(newton_linesearch_max, static_cast<int>(newton_linesearch*std::sqrt(2.0)));
        
        if (newton_linreduction>highest_linred_fail)
        {
          highest_linred_fail=newton_linreduction;
          if (lowest_linred_work<=highest_linred_fail) lowest_linred_work=highest_linred_fail;
        }
        
        double midpoint = std::sqrt(lowest_linred_work*highest_linred_fail);
        if ((newton_linreduction<midpoint) and (lowest_linred_work>std::sqrt(2.0)*highest_linred_fail))
        {
          newton_linreduction=midpoint;
        }
        else if (lowest_linred_work>newton_linreduction)
        {
          newton_linreduction=lowest_linred_work;
        }
        else
        {
          newton_linreduction*=std::sqrt(2.0);
          newton_linreduction=std::min(newton_linreduction,1.0);
        }
      }
      else
      {
        newton_LS_maxiters=newton_LS_maxiters/2;
        if (newton_LS_maxiters<newton_LS_itercap_min) newton_LS_maxiters=newton_LS_itercap_min;
        
        if (newton_linreduction<lowest_linred_work)
        {
          lowest_linred_work=newton_linreduction;
          if (highest_linred_fail>lowest_linred_work) highest_linred_fail=lowest_linred_work;
        }
      }
      
      if (not (catch_linred or catch_linesearch or catch_istl))
      {
        not_done=false;
        printout<<"Newton iteration was successful!"<<std::endl;
        globrelease::newton_fuckup = 0;
        newton_linesearch=std::max(newton_linesearch/2,newton_linesearch_min);
      }
      else if (catch_istl)
      {
        not_done=false;
        printout<<"ISTL failed miserably! Giving up! :("<<std::endl;
        globrelease::newton_fuckup = 1;
      }
      else if (Ntry>=newton_maxtries and newton_maxtries>0)
      {
        not_done=false;
        printout<<"Max number of attempts was reached! Giving up! :("<<std::endl;
        globrelease::newton_fuckup = 1;
      }
      else if (linred_grt_one)
      {
        not_done=false;
        printout<<"Cannot reduce with lin.red. lower than unity! :("<<std::endl;
        globrelease::newton_fuckup = 1;
      }
    }
    
  }

  
private:
  
  void set_LS_and_call_newton()
  {
 
      if (globs.linearsolver==globenums::LSolver::CG)
      {
        if (globs.LS_preconditioner==globenums::LSpreconditioner::SOR)
        {
          typedef Dune::PDELab::ISTLBackend_SEQ_Base<Dune::SeqSOR,Dune::CGSolver>  LS;
          LS ls(newton_LS_maxiters,true);
          call_newton<LS>(ls);
        }
        else if (globs.LS_preconditioner==globenums::LSpreconditioner::SSOR)
        {
          typedef Dune::PDELab::ISTLBackend_SEQ_Base<Dune::SeqSSOR,Dune::CGSolver>  LS;
          LS ls(newton_LS_maxiters,true);
          call_newton<LS>(ls);
        }
      }
      else if (globs.linearsolver==globenums::LSolver::BCGS)
      {
        if (globs.LS_preconditioner==globenums::LSpreconditioner::SOR)
        {
          typedef Dune::PDELab::ISTLBackend_SEQ_Base<Dune::SeqSOR,Dune::BiCGSTABSolver>  LS;
          LS ls(newton_LS_maxiters,true);
          call_newton<LS>(ls);
        }
        else if (globs.LS_preconditioner==globenums::LSpreconditioner::SSOR)
        {
          typedef Dune::PDELab::ISTLBackend_SEQ_Base<Dune::SeqSSOR,Dune::BiCGSTABSolver>  LS;
          LS ls(newton_LS_maxiters,true);
          call_newton<LS>(ls);
        }
      }

      else if (globs.linearsolver==globenums::LSolver::loop)
      {
        if (globs.LS_preconditioner==globenums::LSpreconditioner::SOR)
        {
          typedef Dune::PDELab::ISTLBackend_SEQ_Base<Dune::SeqSOR,Dune::LoopSolver>  LS;
          LS ls(newton_LS_maxiters,true);
          call_newton<LS>(ls);
        }
        else if (globs.LS_preconditioner==globenums::LSpreconditioner::SSOR)
        {
          typedef Dune::PDELab::ISTLBackend_SEQ_Base<Dune::SeqSSOR,Dune::LoopSolver>  LS;
          LS ls(newton_LS_maxiters,true);
          call_newton<LS>(ls);
        }
      }
 
  };
  
  template <class LS>
  void call_newton(LS& ls)
  {
    Dune::PDELab::Newton<GO,LS,typename GO::Traits::Domain> newton(go,u,ls);                         // <= NEW
    newton.setReassembleThreshold(newton_reassemble);   //def 0.0
    newton.setVerbosityLevel(newton_verbosity);          //def 2
    newton.setReduction(newton_reduction);//was 0.1*old_progress,   def 1E-10
    //newton.setMinLinearReduction(1e-4);
    newton.setMinLinearReduction(newton_linreduction);   //was sqrt(0.1*old_progress) def 1E-4
    newton.setMaxIterations(newton_maxiter);          //def 25
    newton.setLineSearchMaxIterations(newton_linesearch);//def 10
    try{newton.apply();}
    catch(Dune::PDELab::NewtonNotConverged & e){}
    catch(Dune::PDELab::NewtonLinearSolverError & e){printout<<"Newton linear solver error!"<<std::endl; catch_linred=true;}
    catch(Dune::PDELab::NewtonLineSearchError & e){printout<<"Newton line search error!"<<std::endl; catch_linesearch=true;}
    catch(Dune::ISTLError & e){printout<<"ISTL error!"<<std::endl; catch_istl=true;}
  };

  const globali& globs;
  GO& go;
  typename GO::Traits::Domain& u;
  stream& printout;
  
  double newton_reassemble;
  double newton_reduction;
  double newton_linreduction;
  int newton_maxiter;
  int newton_verbosity;
  int newton_linesearch_min;
  int newton_linesearch_max;
  int newton_LS_itercap_min;
  int newton_LS_itercap_max;
  int newton_maxtries;
  
  double highest_linred_fail;
  double lowest_linred_work;
  int newton_linesearch;
  int newton_LS_maxiters;
  
  bool catch_linred;
  bool catch_linesearch;
  bool catch_istl;
  
};
