# Supplementary material for: Computational modelling predicts substantial carbon assimilation gains for C3 plants with a single-celled C4 biochemical pump
Source: PLoS Comput Biol. 2019 Sep 30;15(9):e1007373. doi: 10.1371/journal.pcbi.1007373 (PMC6786660; doi:10.1371/journal.pcbi.1007373)
Supplement: S1 Source — Contains the model implementation in C++ code and a meshing algorithm in Python. (ZIP) [file pcbi.1007373.s003.zip › source_code/json parameter keywords.txt]

      "R_cp" :                     the chloroplast radius in um
      "t_cp" :                     the thickness of the chloroplast envelope in um
      "t_vc" :                     the thickness of the vacuole membrane in um
      "SurfCov" :                  chloroplast surface coverage - the ratio of the surface of the chloroplast base and the base of the simulated cylindrical volume
      "sep_cp" :                   separation between the chloroplast base and the base of the simulated cylindrical volume
      "sep_vc" :                   separation between the chloroplast semisphere surface and the enveloping vacuole semisphere surface
      "d_vc" :                     the vertical distance between the flat vacuole membrane surface and the top of vacuole membrane surface 
                                   forming a spherical cap that partially envelops the plastid
   
      "tonoplast_geometry" :       This, and the parameters below were used to define geometry and and properties of the integration mesh
      "geometry_type" :            in the experimental stage of code construction, before a working code was obtained and research focus 
      "nadme_distribution" :       has crystalised. Changing these parameters from their default values will likely cause the code to misbehave.
      "constrained_mito" :         
      "refine_distance_from" :     
      "membrane_type" :            
      "max_border_refine_level" :  
      "FEM_type" :
      "use_DGF" :
      
      "DGF_precision" :         These parameters are used by the mesh (dgf) constructing python script, and they generaly deefine the precision
      "DGF_maxlength" :         of the mesh (the amount of simplexes, their maximal size, etc). Playing with these will likely *not* cause the 
      "DGF_relaxation" :        code to break, but manualy checking if the constructed mesh is senseful is advised.
      "DGF_membrane_layers" :    
      
      "kcat_RC" :    maximal Michaelis-Menten (M-M) rate for Rubisco carboxylation (V_c), in 1/s
      "kcat_RO" :    maximal M-M rate for Rubisco oxygenation (V_o), in 1/s
      "K_RC" :       characteristic M-M CO2 concentration for Rubisco carboxylation, in mM
      "K_RO" :       characteristic M-M O2 concentration for Rubisco oxygenation, in mM

      "kcat_PC" :    maximal M-M rate for PEPC carboxylation, in 1/s
      "K_PC" :       characteristic M-M bicarbonate concentration for PEPC carboxylation, in mM

      "rho_R" :      concentration of RuBP-primed Rubisco in chloroplast stroma, in mM
      "rho_P" :      concentration of PEP-primed PEPC in cytoplasm, in mM. The number must be higher than zero, but can be negligibly small
      "sigma_P" :    One of the experimental, unused parameters. Ignored if negative. 

      "c_Cout" :     CO2 level in IAS, expressed in terms of the equilibrium CO2 concentration in liquid, in mM
      "c_Oout" :     same of O2
      
            
      "pCO2" :       CO2 pressure in IAS in bars. The parameter overrides "c_Cout" if present.

      "sigma_sc" :     CO2 and O2 permeability of the cell boundary, in um/s
      "sigma_vc" :     CO2 and O2 permeability of the vacuole membrane, in um/s
      "sigma_cp" :     CO2 and O2 permeability of the chloroplast envelope, in um/s
      "sigma_cp_biC" : HCO3 permeability of the chloroplast envelope , in um/s
      "sigma_vc_biC" : HCO3 permeability of the vacuole membrane, in um/s
      
      "sigmaratio_vccp" : The ratio of the vacuole and the chloroplast membranes permeabilities. Overrides "sigma_vc" and "sigma_vc_biC" if present.
      
      "viscosity_sc" :    Viscosity of the cytoplasm relative to water
      "viscosity_cp" :    Viscosity of the chloroplast stroma relative to water
      "viscosity_vc" :    Viscosity of the vacuole interior relative to water
      
      
      "light_cap" :         Specifies if energy supply is throttled. 
                            "none" - no energy use capping. 
                            "rubisco" - only RuBP-primed Rubisco is downscaled (not used in paper).
                            "rubisco_and_PEPC" - both RuBP-primed Rubisco and PEP-primed PEPC are downscaled if energy supply is insufficient
      "PAPF_flux" :         Energy supply expressed in terms of photon flux (in mmol/m2s) passing through the base surface of the chloroplast
                            The values of 0.04 and 0.08 correspond to 40 mol/m3s and 80 mol/m3s light use if plastid dimensions are kept at default values.
                            This parameter has effect if "light_cap" is not "none".
      "light_cap_zero_thr" :  If light use is capped and downscaled Rubisco or PEPC conenctration drops below this fraction of its base value, the solver
                              will consider that the concentration has converged to zero (to avoid iterating endlessly).
      
      "CA_in_plasma" :      Is there CA in cytoplasm? 
      "CA_in_stroma" :      Is there CA in chloroplast stroma?
      "CA_in_vacuole" :     Is there CA in the vacuole interior?
      "CA_boost_factor" :   The boost factor to base pH-dependent bicarbonate to CO2 interconversion rate due to CA presence in a compartment 
      
      "PEPC_reacts_with" :  Either "HCO3" or "CO2" for a simplified model where HCO3 i presumed to be locally in equilibrium with CO2, so the latter can 
                            be used as a proxy. The simplified model has not been tested.  

      "adaptation_type" :         All of the following are obsolete parameters used during the experimental phase of code design. Changing them will 
      "element_type" :            either have no effect or cause garbage output.
      "refinement_conforming" : 
      "thickness_multiplier" : 
      "separation_multiplier" :  
      "max_cell_size" :  
      "quadrature_order" :  
      "convergence_threshold" :  
      "minimal_iterations" :  
      "maximal_iterations" :  
      "dynamic_adaptation" :  
      "grid_refinement_start" :  
      "grid_refinement_end" :  
      "grid_error_threshold" :  
      "Num_of_grid_refs" :  
      "grid_error_minsigma" :  
      "grid_error_alphashift" :  
      "grid_error_betashift" :  
      "cap_alpha" :  
      "gridrefine_aft_fluxconvergence" :  
      "newton_reassemble_threshold" : 
      "newton_verbosity" :  
      "newton_reduction" :  
      "newton_min_linear_reduction" :  
      "newton_linesearch_max_iteration" :  
      "newton_linearsolver_max_iter_cap" :  
      "newton_linearsolver_max_iter_cap" :  
      "newton_max_attempts" :  
      "max_forced_refinement" :  
      "flood_negatives_every" :  
      
      "output" :                 String specifying the output filname (prefix) 
      "DGF_basename" :           Name of the mesh file if premade.
      "output_prolaxity" :       How detailed will the output be:
                                 "logs" - for the final text output of the computed data accompanied by a running log file
                                 "finals" - adds the final concentration profiles for CO2, O2 and HCO3, in a format viewable with dedicated software (ParaView)
                                 "everyN" - every 10 (by default) iterations full output is created.
      
      "run_type" :     Either "single" - to solve for a single set of parameter values, specifed above, or 
                             "2Dscan" - in this case, two parameters will be varied independently per below (others as specified above). Multiple instances
                             of the executable can be run in parallel to cover the requested range of parameter values faster. 
      
      "x_variable" :   The name of one (x) parameter, to be varied. Many of keywords specifed above are applicable
      "x_scantype" :   The way the requested range of x-parameter values are covered, either "lin" (linear spacing) or "log" (logarithmic spacing) 
      "x_resolution" : How many values to take between "xmin" and "xmax", spaced as per above
      "x_min" :        The lower end of the reqested value range for x-parameter
      "x_max" :        The higher end of the requested range.
      
      "y_variable" :   Same as above, but for the other independently varied parameter.
      "y_scantype" :  
      "y_resolution" :  
      "y_min" :  
      "y_max" :  
