# Supplementary material for: Computational modelling predicts substantial carbon assimilation gains for C3 plants with a single-celled C4 biochemical pump
Source: PLoS Comput Biol. 2019 Sep 30;15(9):e1007373. doi: 10.1371/journal.pcbi.1007373 (PMC6786660; doi:10.1371/journal.pcbi.1007373)
Supplement: S1 Source — Contains the model implementation in C++ code and a meshing algorithm in Python. (ZIP) [file pcbi.1007373.s003.zip › source_code/python scripts/batch_dgf.py]

import os
import sys

#****************************************************************************
# Use this script to assemble all required dgfs for a 2-parameter
# simulation run specified with json file. Usage:
# python batch_dgf.py jsonfilename.json axis N
# where axis is either "X" or "Y" (the parameter axis which alters geometry)
# and N is the number of points along that axis
# ***************************************************************************

jsonfilename=sys.argv[1]
xory=sys.argv[2]
N=int(sys.argv[3])
for i in range(N):
  print "RUNING MAKEDGF FOR",i
  os.system("python makedgf.py "+jsonfilename+" "+xory+" "+str(i))
