# Supplementary material for: Computational modelling predicts substantial carbon assimilation gains for C3 plants with a single-celled C4 biochemical pump
Source: PLoS Comput Biol. 2019 Sep 30;15(9):e1007373. doi: 10.1371/journal.pcbi.1007373 (PMC6786660; doi:10.1371/journal.pcbi.1007373)
Supplement: S1 Source — Contains the model implementation in C++ code and a meshing algorithm in Python. (ZIP) [file pcbi.1007373.s003.zip › source_code/python scripts/makedgf.py]

import sys
import json
import numpy as np
import numpy.linalg as lalg

#************************************************************************
# This python script creates a file (dgf) detailing the spatial mesh 
# on which the finite-element method integrationb of PDEs takes place
# the dgf format is a standard used by Dune library. The output can be 
# inspected by various FEM visualisation programs.
#************************************************************************


PointCoors=[]
N_Point=0

Triangles=[]
N_Triangles=0

def set_gridict():
  grid={}
  grid["Points"]=[]
  grid["Npoint"]=0
  grid["Simplex"]=[]
  grid["Nsimp"]=0
  return grid


class SimpleRay:
  def __init__(self, origin,var2,var3=None):
    aim,laim=unitise(var2,var3)
    self.origin=origin
    self.direction=aim
    self.length=None
    self.fall_point=None
    
  def set_length(self,length):
    self.length=length
    self.fall_point=self.origin+self.direction*length
  
  def set_fall_point(self,point):
    self.fall_point=point
    self.length=length(point-self.origin) #assumes the point *is* on the ray.
  
  def get_point(self,coordinate_along,capped=False,negative_ray=False):
    if coordinate_along<0 and not negative_ray:
      return None
    elif capped and self.length is not None and coordinate_along>=self.length:
      return self.fall_point
    else:
      return self.origin+coordinate_along*self.direction

    
class BrokenRay:

  def __init__(self,raylist): #assumes a set of simple rays as input
    self.raylist=raylist
    self.origin=raylist[0].origin
    self.breakpoints=[ray.origin for ray in raylist]
    self.update_segmentlengths()
    self.update_full_length()
    self.fall_point=self.raylist[-1].fall_point
  
  def update_full_length(self):
    try:
      self.full_length=0.0
      for ray in self.raylist:
        self.full_length+=ray.length
    except:
      self.full_length=None
  
  def update_segmentlengths(self):
    self.segmentlengths=[ray.length for ray in self.raylist]
    
  def set_fall_point(point):
    self.raylist[-1].set_fall_point(point)
    self.update_full_length()
    self.fall_point=self.raylist[-1].fall_point
    
  def get_point(self,coordinate_along,capped=False):
    if coordinate_along<0:
      return None
    else:
      i=0
      while self.segmentlengths[i] is not None and coordinate_along>self.segmentlengths[i] and i+1<len(self.raylist):
        coordinate_along+= -self.segmentlengths[i]
        i+=1
      return self.raylist[i].get_point(coordinate_along,capped=capped)
  
  def open_personnel_file(self,ID):
    self.rayID=ID
    self.lastPointID=None
    self.lastPointRC=None
    self.lastPointGC=None
    self.newPointID=None
    self.newPointRC=None
    self.newPointGC=None
    self.dropped=False
    self.done=False
    self.fall_side=None
    self.averageSeparation=None
    return
    
  def set_lastpoint(self,ID,raycoor,gridcoor):
    self.lastPointID=ID
    self.lastPointRC=raycoor
    self.lastPointGC=gridcoor
    return
  
  def pushback_newpoint(self):
    self.lastPointID=self.newPointID
    self.lastPointRC=self.newPointRC
    self.lastPointGC=self.newPointGC
    self.newPointID=None
    self.newPointRC=None
    self.newPointGC=None
    return
  
  def set_newpoint(self,deltacoor):
    if self.lastPointRC+deltacoor>=self.full_length:
      self.newPointRC=self.full_length
      self.dropped=True
    elif 0.5*(self.full_length-self.lastPointRC)<0.667*deltacoor:
      self.newPointRC=self.full_length
      self.dropped=True
    elif 0.5*(self.full_length-self.lastPointRC)<deltacoor:
      self.newPointRC=self.lastPointRC+0.5*(self.full_length-self.lastPointRC)
    else:
      self.newPointRC=self.lastPointRC+deltacoor
    self.newPointGC=self.fall_point if self.dropped else self.get_point(self.newPointRC)
    return self.newPointGC
  
  def write_newpoint(self,grid):
    self.newPointID=grid.add_point(self.newPointGC)
    return self.newPointID


class Grid:
  
  def __init__(self):
    self.Points=[]
    self.Npoint=0
    self.Simplex=[]
    self.Nsimp=0
  
  def add_point(self,coors):  # expects a floating np.array of size 2
    self.Points.append(coors)
    self.Npoint+=1;
    return self.Npoint-1
  
  def add_triangle(self,p1,p2,p3,minarea=None): #expects integers
    if p1==p2 or p1==p3 or p2==p3:
      print "Triangle with two equal verici attempted!"
      print nothingatall
    if simplex_area(self.Points[p1],self.Points[p2],self.Points[p3])<=0.0:
      print "Zero area triangle attempted!"
      print nothingatall
    if minarea is None:
      self.Simplex.append(np.array([p1,p2,p3],dtype=np.int))
      self.Nsimp+=1;
      return self.Nsimp-1;
    else:
      area=simplex_area(self.Points[p1],self.Points[p2],self.Points[p3])
      if area>=minarea:
        self.Simplex.append(np.array([p1,p2,p3],dtype=np.int))
        self.Nsimp+=1;
        return self.Nsimp-1;
      else:
        return None
  
  def find_triangles(self,p1,p2=None,p3=None): #collects IDs of all triangles containing the points
    outlist=[]
    if p2 is None:
      for i in range(self.Nsimp):
        if not self.Simplex[i] is None:
          if p1 in self.Simplex[i]:
            outlist.append(i)
    elif p3 is None:
      for i in range(self.Nsimp):
        if not self.Simplex[i] is None:
          if p1 in self.Simplex[i] and p2 in self.Simplex[i]:
            outlist.append(i)
    else:
      for i in range(self.Nsimp):
        if not self.Simplex[i] is None:
          if p1 in self.Simplex[i] and p2 in self.Simplex[i] and p3 in self.Simplex[i]:
            outlist.append(i)
    return outlist
  
  def find_neighbourpoints(self,p1,sorted=False): #it WOULD be great if e could make the list correspond to the actual chain
    tlist=self.find_triangles(p1)
    plist=[]
    for t in tlist:
      for i in range(3):
        if not self.Simplex[t][i]==p1 and not self.Simplex[t][i] in plist:
          plist.append(self.Simplex[t][i])
    if sorted:
      fulldata=[]
      for p in plist:
        nb=0
        nblist=[]
        for t in tlist:
          if p in self.Simplex[t]:
            nb+=1
            for i in range(3):
              if not self.Simplex[t][i]==p1 and not self.Simplex[t][i]==p:
                nblist.append(self.Simplex[t][i])
        fulldata.append([p,nb,nblist])
      sortedlist=[]
      for fd in fulldata:
        if fd[1]==1:
          sortedlist.append(fd)
          fulldata.remove(fd)
          break
      else:
        sortedlist.append(fulldata[0])
        del(fulldata[0])
      # print "sortedlist:    ",sortedlist
      # print "fulldata:      ",fulldata
        
      while len(fulldata)>0:
        if len(sortedlist)==1:
          pnext=sortedlist[-1][2][0]
        else:
          plast=sortedlist[-2][0]
          pnext=sortedlist[-1][2][0] if plast==sortedlist[-1][2][1] else sortedlist[-1][2][1]
        for fd in fulldata:
          if pnext==fd[0]:
            sortedlist.append(fd)
            fulldata.remove(fd)
            break
      # print "sortedlist (aft)  :",sortedlist
      plist=[fd[0] for fd in sortedlist]
    return plist
  
  def excise_triangle(self,p1,p2,p3):
    hit=0
    for i in range(self.Nsimp):
      if not self.Simplex[i] is None:
        if p1 in self.Simplex[i] and p2 in self.Simplex[i] and p3 in self.Simplex[i]:
          self.Simplex[i]=None
          hit+=1
    return hit
  
  def write_dgf(self,filename="default"):
    dgf=open(filename+".dgf","w")
    dgf.write("DGF\n\n")
    dgf.write("VERTEX\n")
    for i in range(self.Npoint):
      if self.Points[i] is not None:
        dgf.write(str(self.Points[i][0])+" "+str(self.Points[i][1])+"\n")
    dgf.write("#\n\n")
    dgf.write("SIMPLEX\n")
    for i in range(self.Nsimp):
      if self.Simplex[i] is not None:
        dgf.write(str(self.Simplex[i][0])+" "+str(self.Simplex[i][1])+" "+str(self.Simplex[i][2])+"\n")
    dgf.write("#\n\n")
    dgf.close()
    return
  
def simplex_area(P1,P2,P3):
  v1=P3-P1
  v2=P2-P1
  cross=v1[0]*v2[1]-v1[1]*v2[0]
  return 0.5*np.abs(cross)
  
def largest_side(P1,P2,P3):
  side=max(length(P1-P2),length(P2-P3))
  return max(side,length(P3-P1))

def average_side(P1,P2,P3):
  side1=length(P1-P2)
  side2=length(P2-P3)
  side3=length(P3-P1)
  return (side1+side2+side3)/3.0

  

def length(vector):
  return lalg.norm(vector)

def unitise(v1,v2=None):
  if v2 is None:
    vec=v1
  else:
    vec=v2-v1
  length=lalg.norm(vec)
  return (vec/length, length)


def find_crossing(v1,v2,v3=None,capped=False,negative_ray=False):
  if v3 is not None:
    #print "Crossing a ray and a segment"
    Ea=v1
    Eb=v2
    rayP=v3
    # takes endpoints of a segment, Ea,Eb, and a ray P, eP(assumes a unitvector!),
    # returns x such that P+eP*x lies on the segment if x>0 else none. 
    # also returns y such that Ea+(Eb-Ea)*y equals the point
    # also, returns the actual crosspoint coordinates
    Eab=Eb-Ea
    Eap=rayP.origin-Ea
    eP=rayP.direction
    M=np.matrix([[Eab[0],-eP[0]],[Eab[1],-eP[1]]])
    try:
      solvec=lalg.solve(M,Eap)
      if solvec[1]>0 or negative_ray:
        crosscoor=Ea+Eab*solvec[0]
        if capped:
          if solvec[0]<=0:
            crosscoor=Ea
            solvec[0]=0.0
          elif solvec[0]>=1:
            crosscoor=Eb
            solvec[0]=1.0
        return (solvec[1], solvec[0], crosscoor)
      else:
        return None
    except:
      return None
  else:
    #print "Crossing two rays"
    rayP=v1
    rayQ=v2
    # finds a crossing between two SIMPLE rays if extant (the crossing). 
    # returns the lengths along each ray 
    # and the crossing's absolute coordinates
    Epq=rayQ.origin-rayP.origin
    eQ=rayQ.direction
    eP=rayP.direction
    M=np.matrix([[eP[0],-eQ[0]],[eP[1],-eQ[1]]])
    try:
      solvec=lalg.solve(M,Epq)
      if (solvec[1]<0 or solvec[0]<0) and not negative_ray:
        #print "The rays could not cut"
        return None
      else:
        Pcoor=solvec[0]
        Qcoor=solvec[1]
        pointcoor=rayP.get_point(Pcoor,negative_ray=negative_ray)
        return Pcoor, Qcoor, pointcoor
    except:
      return None


def split_angle(A,B,C):
  # given points A,B,C, finds a unitvector that splits the angle ABC halfway between A and C, and on the same side
  eAB,Lab=unitise(A,B)
  eBC,Lbc=unitise(B,C)
  vec=0.5*(eBC-eAB)
  if length(vec)==0.0:
    evec=at_angle_cutter(A,B,np.pi/2.0)
  else:
    evec,lvec=unitise(vec)
  return evec

def find_diagonal_landing_point(A,B,C): #find a point on AC where the diagonal of the angle ABC passes through
  diagvec=split_angle(A,B,C)
  diagonal=SimpleRay(B,diagvec)
  diagcoor,ACcoor,pointcoor=find_crossing(A,C,diagonal)
  return pointcoor
  
  
  
def find_angle(eA,eB):
  #finds a unitvector corresponding to the angle from eA to eB i.e. [sin angle, cos angle]. clearly eA and eBa are unitvectors
  return np.array([eB[0]*eA[1]-eB[1]*eA[0],eB[1]*eA[1]+eB[0]*eA[0]])


def at_angle_cutter(A,B,theta):
  #returns a unitvector that cuts AB at a (reverse) angle theta 
  eAB,lAB=unitise(A,B)
  etheta=np.array([np.sin(theta),np.cos(theta)])
  return find_angle(etheta,eAB)

def find_baricentre(coorlist):
  N=len(coorlist)
  centre=np.zeros(2)
  for point in coorlist:
    centre+=point
  centre=centre/N
  return centre
  
def find_anglecentre(coorlist):
  #not sure of the proper name for this, 
  #but the point that minimises sum of squared distances from angle diagonals
  raylist=[]
  for i in range(len(coorlist)):
    evec=split_angle(coorlist[(i-1)%len(coorlist)],coorlist[i],coorlist[(i+1)%len(coorlist)])
    raylist.append(SimpleRay(coorlist[i],evec))
  axx=0.0
  ayy=0.0
  bx=0.0
  by=0.0
  axy=0.0
  for ray in raylist:
    ex=ray.direction[0]; ey=ray.direction[1]
    Ax=ray.origin[0]; Ay=ray.origin[1]
    axx+=ey**2
    ayy+=ex**2
    axy+=ex*ey
    bx+=ey*(ex*Ay-ey*Ax)
    by+=ex*(ey*Ax-ex*Ay)
  try:
    xm=(axy*by+ayy*bx)/(axy**2-axx*ayy)
    ym=(axy*bx+axx*by)/(axy**2-axx*ayy)
    centre=np.array([xm,ym])
  except:
    print "No anglecentre because.."
    print "xm=(axy*by+ayy*bx)/(axy**2-axx*ayy)"
    print "where  (axy*by+ayy*bx)=",(axy*by+ayy*bx)
    print "and (axy**2-axx*ayy)=",(axy**2-axx*ayy)
    print "ym=(axy*bx+axx*by)/(axy**2-axx*ayy)"
    print "where (axy*bx+axx*by)=", (axy*bx+axx*by)
    print "and (axy**2-axx*ayy)=",(axy**2-axx*ayy)
    centre=None
  if np.isnan(centre).any():
    print "No anglecentre because.."
    print "xm=(axy*by+ayy*bx)/(axy**2-axx*ayy)"
    print "where  (axy*by+ayy*bx)=",(axy*by+ayy*bx)
    print "and (axy**2-axx*ayy)=",(axy**2-axx*ayy)
    print "ym=(axy*bx+axx*by)/(axy**2-axx*ayy)"
    print "where (axy*bx+axx*by)=", (axy*bx+axx*by)
    print "and (axy**2-axx*ayy)=",(axy**2-axx*ayy)
    centre=None
  return centre
    
def suggest_interior_placement(coorlist):
  anglecentre=find_anglecentre(coorlist)
  if not anglecentre is None:
    #check for concave fuckups
    fuckup=False
    for i in range(len(coorlist)):
      Aprev=coorlist[(i-1)%len(coorlist)]
      Anow=coorlist[i]
      Anext=coorlist[(i+1)%len(coorlist)]
      edgeprev=Anow-Aprev
      edgenext=Anext-Anow
      cvec=anglecentre-Anow
      cross1=edgeprev[0]*cvec[1]-edgeprev[1]*cvec[0]
      cross2=edgenext[0]*cvec[1]-edgenext[1]*cvec[0]
      if cross1*cross2<=0.0:
        fuckup=True
        break
    if fuckup:
      anglecentre=None
  return anglecentre

def suggest_online_placement(coorlist):
  #have tried barycentre projection before, didnot pan out.
  #a "sides" barycentre would likely work better"
  #but will go with where the angle diagonals cut the segment
  #NOW we assume the start end the end coordinate pair in the coorlist lieth on the line
  raylist=[]
  for i in range(len(coorlist)):
    evec=split_angle(coorlist[(i-1)%len(coorlist)],coorlist[i],coorlist[(i+1)%len(coorlist)])
    raylist.append(SimpleRay(coorlist[i],evec))
  Pa=coorlist[0]
  Pb=coorlist[-1]
  crosscoors=[]
  abvec,lab=unitise(Pa,Pb)
  sinesum=0.0
  for ray in raylist:
    try:
      raycoor,linecoor,pcoor=find_crossing(Pa,Pb,ray,capped=True,negative_ray=True)
      sine=find_angle(abvec,ray.direction)[0]
      crosscoors.append(linecoor*sine**2)
      sinesum+=sine**2
    except:
      pass
  avcoor=np.sum(crosscoors)/sinesum
  suggestion=Pa+(Pb-Pa)*avcoor
  if np.isnan(suggestion).any():
    suggestion=None
  return suggestion

  
def make_neighbourlist(grid,pointlist,line=False):
  if line:
    neighbourlist=[None]
    for i in range(1,len(pointlist)-1):
      neighbours=grid.find_neighbourpoints(pointlist[i],sorted=True)
      # neighbours.remove(linepoints[i-1])
      # neighbours.remove(linepoints[i+1])
      neighbourlist.append(neighbours)
    neighbourlist.append(None)
  else:
    neighbourlist=[]
    for i in range(len(pointlist)):
      neighbours=grid.find_neighbourpoints(pointlist[i],sorted=True)
      # neighbours.remove(linepoints[i-1])
      # neighbours.remove(linepoints[i+1])
      neighbourlist.append(neighbours)
  return neighbourlist
  
def reduce_a_hub(grid,hubpoint,target=8,online=False):
  
  hubcoor=grid.Points[hubpoint]
  rim_pts=grid.find_neighbourpoints(hubpoint,sorted=True)
  rim_coors=[grid.Points[p] for p in rim_pts]
  rim_uvec=[unitise(hubcoor,rc)[0] for rc in rim_coors]
  
  N=len(rim_pts)
  
  if online:
    convex=[]
    for i in range(N-2):
      Pfor=rim_coors[i+2]-rim_coors[i+1]
      Pback=rim_coors[i]-rim_coors[i+1]
      Pcentre=hubcoor-rim_coors[i+1]
      cross1=Pback[0]*Pfor[1]-Pback[1]*Pfor[0]
      cross2=Pcentre[0]*Pfor[1]-Pcentre[1]*Pfor[0]
      convex.append(cross1*cross2>0)
    cosine=[]
    for i in range(N-2):
      cosine.append(find_angle(rim_uvec[i+2],rim_uvec[i])[1])
  else:
    convex=[]
    for i in range(N):
      Pfor=rim_coors[(i+2)%N]-rim_coors[(i+1)%N]
      Pback=rim_coors[i]-rim_coors[(i+1)%N]
      Pcentre=hubcoor-rim_coors[(i+1)%N]
      cross1=Pback[0]*Pfor[1]-Pback[1]*Pfor[0]
      cross2=Pcentre[0]*Pfor[1]-Pcentre[1]*Pfor[0]
      convex.append(cross1*cross2>0)
    cosine=[]
    for i in range(N):
      cosine.append(find_angle(rim_uvec[(i+2)%N],rim_uvec[i])[1])
      
  reduced=False
  can_reduce=N>target
  while can_reduce:
    if online:
      index=None
      maxcos=None
      for i in range(N-2):
        if convex[i]:
          if maxcos is None or maxcos<cosine[i]:
            index=i
            maxcos=cosine[i]
      if index is None:
        can_reduce=False
      else:
        TL=grid.find_triangles(hubpoint,rim_pts[index],rim_pts[index+1])[0]
        TR=grid.find_triangles(hubpoint,rim_pts[index+1],rim_pts[index+2])[0]
        grid.Simplex[TL]=np.array([rim_pts[index],rim_pts[index+1],rim_pts[index+2]],dtype=np.int)
        grid.Simplex[TR]=np.array([rim_pts[index],hubpoint,rim_pts[index+2]],dtype=np.int)
        
        rim_pts.pop(index+1)
        rim_coors.pop(index+1)
        rim_uvec.pop(index+1)
        if index<N-3:
          convex.pop(index+1)
          cosine.pop(index+1)
        
        N=N-1
        reduced=True
        
        if index<N-2:
          Pfor=rim_coors[index+2]-rim_coors[index+1]
          Pback=rim_coors[index]-rim_coors[index+1]
          Pcentre=hubcoor-rim_coors[index+1]
          cross1=Pback[0]*Pfor[1]-Pback[1]*Pfor[0]
          cross2=Pcentre[0]*Pfor[1]-Pcentre[1]*Pfor[0]
          convex[index] = cross1*cross2>0
          
          cosine[index]=find_angle(rim_uvec[index+2],rim_uvec[index])[1]
        else:
          convex[index]=None
          cosine[index]=None
    else:
      index=None
      maxcos=None
      for i in range(N):
        if convex[i]:
          if maxcos is None or maxcos<cosine[i]:
            index=i
            maxcos=cosine[i]
      if index is None:
        can_reduce=False
      else:
        TL=grid.find_triangles(hubpoint,rim_pts[index],rim_pts[(index+1)%N])[0]
        TR=grid.find_triangles(hubpoint,rim_pts[(index+1)%N],rim_pts[(index+2)%N])[0]
        grid.Simplex[TL]=np.array([rim_pts[index],rim_pts[(index+1)%N],rim_pts[(index+2)%N]],dtype=np.int)
        grid.Simplex[TR]=np.array([rim_pts[index],hubpoint,rim_pts[(index+2)%N]],dtype=np.int)
        
        rim_pts.pop((index+1)%N)
        rim_coors.pop((index+1)%N)
        rim_uvec.pop((index+1)%N)
        convex.pop((index+1)%N)
        cosine.pop((index+1)%N)
        
        if index==N-1:
          index=index-1
        N=N-1
        reduced=True
        
        Pfor=rim_coors[(index+2)%N]-rim_coors[(index+1)%N]
        Pback=rim_coors[index]-rim_coors[(index+1)%N]
        Pcentre=hubcoor-rim_coors[(index+1)%N]
        cross1=Pback[0]*Pfor[1]-Pback[1]*Pfor[0]
        cross2=Pcentre[0]*Pfor[1]-Pcentre[1]*Pfor[0]
        convex[index] = cross1*cross2>0
        
        cosine[index]=find_angle(rim_uvec[(index+2)%N],rim_uvec[index])[1]
    can_reduce = can_reduce and N>target
  return reduced
        
  
  
  
  
def rearrange_points_online(grid,linepoints,passes=1,neighbourlist=None):
    if neighbourlist is None:
      neighbourlist=make_neighbourlist(grid,linepoints,line=True)
    for go in range(passes):
      scorelist=[]
      linecoors=[grid.Points[p] for p in linepoints]
      for i in range(1,len(linecoors)-1):
        suggestion=suggest_online_placement([grid.Points[n] for n in neighbourlist[i]])
        if not suggestion is None:
          score=length(suggestion-linecoors[i])
          scorelist.append((i,score))
      for i in range(len(scorelist)-1):
        for j in range(i+1,len(scorelist)):
          if scorelist[i][1]<scorelist[j][1]:
            trump=scorelist[j]
            scorelist[j]=scorelist[i]
            scorelist[i]=trump
      for i in range(len(scorelist)):
        pointi=scorelist[i][0]
        suggestion=suggest_online_placement([grid.Points[n] for n in neighbourlist[scorelist[i][0]]])
        if not suggestion is None:
          grid.Points[linepoints[pointi]]=suggestion
    return
    
    
def rearrange_interior_points(grid,pointlist,passes=1,neighbourlist=None):
    if neighbourlist is None:
      neighbourlist=make_neighbourlist(grid,pointlist,line=False)
    for go in range(passes):
      print "Rearanging the interior, pass ",go+1," of ",passes
      scorelist=[]
      pointcoors=[grid.Points[p] for p in pointlist]
      for i in range(len(pointlist)):
        suggestion=suggest_interior_placement([grid.Points[n] for n in neighbourlist[i]])
        if not suggestion is None:
          score=length(suggestion-pointcoors[i])
          scorelist.append((i,score))
      for i in range(len(scorelist)-1):
        for j in range(i+1,len(scorelist)):
          if scorelist[i][1]<scorelist[j][1]:
            trump=scorelist[j]
            scorelist[j]=scorelist[i]
            scorelist[i]=trump
      for i in range(len(scorelist)):
        pointi=scorelist[i][0]
        suggestion=suggest_interior_placement([grid.Points[n] for n in neighbourlist[pointi]])
        if not suggestion is None:
          grid.Points[pointlist[pointi]]=suggestion
    return


def quarter_triangle(grid,convexdict,line_i,SimpID,approachedby=None,pointsadded=[],untouchables=[],fixed_border=None,depth=1,cutoff_size=None):
  
  #print "Quartering called for triangle",SimpID,"at depth",depth
  
  line_points,line_onlinetriangles,line_alltriangles=convexdict["sides_Points"][line_i],convexdict["sides_Simplex"][line_i],convexdict["sides_allSimplex"][line_i]
  #left_points,left_onlinetriangles,left_alltriangles=LS_list
  #right_points,right_onlinetriangles,right_alltriangles=RS_list
  vertices=grid.Simplex[SimpID]
  
  midpoints=[None,None,None]
  vertexonline=[False,False,False]
  vertexonindex=[[],[],[]]
  #vertexonleft=[False,False,False]
  #vertexonright=[False,False,False]
  approachside=[False,False,False]
  sideonline=[False,False,False]
  sideonindex=[None,None,None]
  #sideonleft=[False,False,False]
  #sideonright=[False,False,False]
  badside=[False,False,False]
  noneighbour=[False,False,False]
  neighbourID=[None,None,None]
  
  if not approachedby is None:
    pA,pB,mpAB=approachedby
    for i in range(3):
      if vertices[i]==pA or vertices[i]==pB:
        if vertices[(i+1)%3]==pA or vertices[(i+1)%3]==pB:
          j=i
        else:
          j=(i-1)%3
        break
    approachside[j]=True
    midpoints[j]=mpAB
  
  for i in range(3):
    if vertices[i] in line_points:
      vertexonline[i]=True
      vertexonindex[i].append(line_i)
    for line_j in range(len(convexdict["sides_Points"])):
      if not line_j==line_i:
        if vertices[i] in convexdict["sides_Points"][line_j]:
          vertexonindex[i].append(line_j)
    #if vertices[i] in left_points:
      #vertexonleft[i]=True
    #if vertices[i] in right_points:
      #vertexonright[i]=True
  for i in range(3):
    if vertexonline[i] and vertexonline[(i+1)%3]:
      sideonline[i]=True
      sideonindex[i]=line_i
    else:
      for line_j in range(len(convexdict["sides_Points"])):
        if line_j in vertexonindex[i] and line_j in vertexonindex[(i+1)%3]:
          sideonindex[i]=line_j
  for i in range(3):
    if not sideonindex[i] is None:
      noneighbour[i]=True
      if fixed_border[sideonindex[i]]:
        badside[i]=True
    if not (noneighbour[i] or approachside[i]):
      neighbours=grid.find_triangles(vertices[i],vertices[(i+1)%3])
      if len(neighbours)>1:
        neighbours.remove(SimpID)
        neighbour=neighbours[0]
        neighbourID[i]=neighbour
        if neighbour in untouchables:
          badside[i]=True
      else:
        noneighbour[i]=True
  Nbads=0
  for i in range(3):
    if badside[i]:
      Nbads+=1
  
  def update_alltr(i,Tlist):
    # print "placed call on update_alltr at depth",depth
    # print "ID is ",SimpID
    # print "i is",i
    # print "vertexonindex is ",vertexonindex
    # print "Tlist is ",Tlist
    # print "vertices are",vertices
    for lind in vertexonindex[i]:
      pos=convexdict["sides_Points"][lind].index(vertices[i])
      try:
        convexdict["sides_allSimplex"][lind][pos].remove(SimpID)
      except:
        print "our ID", SimpID
        print "side index",lind
        print "position on side",pos
        print "sides_allSimplex contente at pos",convexdict["sides_allSimplex"][lind][pos]
        print "vertexonindex",vertexonindex
        print "(we are",i,")"
        print "point at pos",convexdict["sides_Points"][lind][pos]
        print "our points",vertices
        print "depth is ",depth
        print nonextant
      for T in Tlist:
        convexdict["sides_allSimplex"][lind][pos].append(T)
    return
    
  def update_onlines(i,Tlist=None): #the Tlist must be ordered so that the first and the last are on theline and contain vertex i or vertex i+1 respectively 
    # print "placed call on update_onlines at depth",depth
    # print "ID is ",SimpID
    # print "i is",i
    # print "sideonindex is ",sideonindex
    # print "Tlist is ",Tlist
    if not sideonindex[i] is None:
      lind=sideonindex[i]
      lpts=convexdict["sides_Points"][lind]
      lolts=convexdict["sides_Simplex"][lind]
      latrs=convexdict["sides_allSimplex"][lind]
      pos=lolts.index(SimpID)
      if midpoints[i] is None:
        lolts[pos]=Tlist[0]
      else:
        if lpts[pos]==vertices[i]:
          lolts[pos]=Tlist[-1]
          lolts.insert(pos,Tlist[0])
        elif lpts[pos]==vertices[(i+1)%3]:
          lolts[pos]=Tlist[0]
          lolts.insert(pos,Tlist[-1])
        else:
          print "Fucked up!"
        lpts.insert(pos+1,midpoints[i])
        latrs.insert(pos+1,Tlist)
    return
    
  def my_quest_is_unfinished(children):
    #mark my own
    if not SimpID in untouchables:
      untouchables.append(SimpID)
    for child in children:
      untouchables.append(child)
    #mark my targets
    targetlist=[]
    for i in range(3):
      if not (noneighbour[i] or badside[i] or approachside[i]):
        if not midpoints[i] is None:
          targetID=neighbourID[i]
          attacker_line=(vertices[i],vertices[(i+1)%3],midpoints[i])
          untouchables.append(targetID)
          targetlist.append([targetID,attacker_line])
    #print " ",len(targetlist),"targets marked"
    for target in targetlist:
      quarter_triangle(grid,convexdict,line_i,target[0],approachedby=target[1],pointsadded=pointsadded,untouchables=untouchables,fixed_border=fixed_border,depth=depth+1,cutoff_size=cutoff_size)
    untouchables.remove(SimpID)
    for child in children:
      untouchables.remove(child)
    return
  
  if cutoff_size is None:
    we_are_tiny=False
  else:
    our_size=average_side(grid.Points[vertices[0]],grid.Points[vertices[1]],grid.Points[vertices[2]])
    if our_size<=cutoff_size:
      we_are_tiny=True
    else:
      we_are_tiny=False
      
  # print " concluded that I was approached from ",sum(approachside),"side" 
  # print " there were",Nbads," bad sides and",sum(noneighbour),"neighbourless sides"
  # print " and",sum(vertexonline),"vertices were on the north border"
  # if we_are_tiny:
    # print " concluded that we are too tiny"
  
  if any(vertexonline) and Nbads<2 and not we_are_tiny:
    if Nbads==1:
      #special split
      print " decided to do a 3-slice split"
      for i in range(3):
        if badside[i]:
          bad_i=i
          break
      coor_mip1=find_diagonal_landing_point(grid.Points[vertices[(bad_i-1)%3]],grid.Points[vertices[bad_i]],grid.Points[vertices[(bad_i+1)%3]])
      coor_mim1=find_diagonal_landing_point(grid.Points[vertices[bad_i]],grid.Points[vertices[(bad_i+1)%3]],grid.Points[vertices[(bad_i-1)%3]])
      if length(coor_mip1-grid.Points[vertices[bad_i]])<length(coor_mip1-grid.Points[vertices[(bad_i+1)%3]]):
        print "first splitting sidewise from bad_i vertex"
        if midpoints[(bad_i+1)%3] is None:
          midpoints[(bad_i+1)%3]=grid.add_point(coor_mip1)
          if not noneighbour[(bad_i+1)%3]:
            pointsadded.append(midpoints[(bad_i+1)%3])
        else:
          grid.Points[midpoints[(bad_i+1)%3]]=0.5*(coor_mip1+grid.Points[midpoints[(bad_i+1)%3]])
        coor_mim1=find_diagonal_landing_point(grid.Points[vertices[bad_i]],grid.Points[midpoints[(bad_i+1)%3]],grid.Points[vertices[(bad_i-1)%3]])
        if midpoints[(bad_i-1)%3] is None:
          midpoints[(bad_i-1)%3]=grid.add_point(coor_mim1)
          if not noneighbour[(bad_i-1)%3]:
            pointsadded.append(midpoints[(bad_i-1)%3])
        else:
          grid.Points[midpoints[(bad_i-1)%3]]=0.5*(coor_mim1+grid.Points[midpoints[(bad_i-1)%3]])
        #mark triangles or something
        T1=grid.add_triangle(vertices[bad_i],vertices[(bad_i+1)%3],midpoints[(bad_i+1)%3])
        T2=grid.add_triangle(vertices[bad_i],midpoints[(bad_i+1)%3],midpoints[(bad_i-1)%3])
        T3=grid.add_triangle(vertices[(bad_i-1)%3],midpoints[(bad_i+1)%3],midpoints[(bad_i-1)%3])
        
        #updating vertexlists
        update_alltr(bad_i,[T1,T2])
        update_alltr((bad_i+1)%3,[T1])
        update_alltr((bad_i-1)%3,[T3])
        #updating linelists
        update_onlines(bad_i,[T1])
        update_onlines((bad_i+1)%3,[T1,T2,T3])
        update_onlines((bad_i-1)%3,[T3,T2])
          
        my_quest_is_unfinished([T1,T2,T3])
        
      else:
        print "first splitting sidewise from bad_i+1 vertex"
        if midpoints[(bad_i-1)%3] is None:
          midpoints[(bad_i-1)%3]=grid.add_point(coor_mim1)
          if not noneighbour[(bad_i-1)%3]:
            pointsadded.append(midpoints[(bad_i-1)%3])
        else:
          grid.Points[midpoints[(bad_i-1)%3]]=0.5*(coor_mim1+grid.Points[midpoints[(bad_i-1)%3]])
        coor_mip1=find_diagonal_landing_point(grid.Points[vertices[(bad_i+1)%3]],grid.Points[midpoints[(bad_i-1)%3]],grid.Points[vertices[(bad_i-1)%3]])
        if midpoints[(bad_i+1)%3] is None:
          midpoints[(bad_i+1)%3]=grid.add_point(coor_mip1)
          if not noneighbour[(bad_i+1)%3]:
            pointsadded.append(midpoints[(bad_i+1)%3])
        else:
          grid.Points[midpoints[(bad_i+1)%3]]=0.5*(coor_mip1+grid.Points[midpoints[(bad_i+1)%3]])
        
        #mark triangles or something
        T1=grid.add_triangle(vertices[bad_i],vertices[(bad_i+1)%3],midpoints[(bad_i-1)%3])
        T2=grid.add_triangle(vertices[(bad_i+1)%3],midpoints[(bad_i+1)%3],midpoints[(bad_i-1)%3])
        T3=grid.add_triangle(vertices[(bad_i-1)%3],midpoints[(bad_i+1)%3],midpoints[(bad_i-1)%3])
        
        #updating vertexlists
        update_alltr(bad_i,[T1])
        update_alltr((bad_i+1)%3,[T1,T2])
        update_alltr((bad_i-1)%3,[T3])
        #updating linelists
        update_onlines(bad_i,[T1])
        update_onlines((bad_i+1)%3,[T2,T3])
        update_onlines((bad_i-1)%3,[T3,T2,T1])
          
        my_quest_is_unfinished([T1,T2,T3])
              
    else:
      #give quarter
      # print " decided to fully quarter the victim"
      for i in range(3):
        coor_mid=find_diagonal_landing_point(grid.Points[vertices[i]],grid.Points[vertices[(i-1)%3]],grid.Points[vertices[(i+1)%3]])
        if midpoints[i] is None:
          midpoints[i]=grid.add_point(coor_mid)
          if not noneighbour[i]:
            pointsadded.append(midpoints[i])
        else:
          grid.Points[midpoints[i]]=0.5*(coor_mid+grid.Points[midpoints[i]])
      
      Tlist=[]
      for i in range(3):
        Tlist.append(grid.add_triangle(vertices[i],midpoints[i],midpoints[(i-1)%3]))
      Tlist.append(grid.add_triangle(midpoints[0],midpoints[1],midpoints[2]))
      
      for i in range(3):
        update_alltr(i,[Tlist[i]])
      
      for i in range(3):
        update_onlines(i,[Tlist[i],Tlist[3],Tlist[(i+1)%3]])
      
      my_quest_is_unfinished(Tlist)
      
  else:
    #split sides
    #so either there is a single non-bad side and it is a side of approach, or we've been nuts
    # print " decided to split it in two"
    base=None
    if any(approachside):
      for i in range(3):
        if approachside[i]:
          base=i
          break
    else:
      for i in range(3):
        if not badside[i]:
          base=i
          break
    i=base
    coor_mid=find_diagonal_landing_point(grid.Points[vertices[i]],grid.Points[vertices[(i-1)%3]],grid.Points[vertices[(i+1)%3]])
    if midpoints[i] is None:
      midpoints[i]=grid.add_point(coor_mid)
      if not noneighbour[i]:
        pointsadded.append(midpoints[i])
    else:
      grid.Points[midpoints[i]]=0.5*(coor_mid+grid.Points[midpoints[i]])
    
    T1=grid.add_triangle(vertices[i],midpoints[i],vertices[(i-1)%3])
    T2=grid.add_triangle(vertices[(i+1)%3],midpoints[i],vertices[(i-1)%3])
    
    update_alltr(i,[T1])
    update_alltr((i+1)%3,[T2])
    update_alltr((i-1)%3,[T1,T2])
    
    update_onlines(i,[T1,T2])
    update_onlines((i-1)%3,[T1])
    update_onlines((i+1)%3,[T2])
    
    my_quest_is_unfinished([T1,T2])
    
  grid.Simplex[SimpID]=None
    
  return

def refine_border(grid,i,thrlength,convexdict,fixed_border):
  print "refining border indexed",i
  # print "sides_Points have", len(convexdict["sides_Points"])
  # print "sides_Simplex have", len(convexdict["sides_Simplex"])
  # print "sides_allSimplex have", len(convexdict["sides_allSimplex"])
  
  #(grid,linelist,LS_list,RS_list,thrlength,fixedleft=False,fixedright=False,unclean=[]):
  linepoints,linetriangles,alltriangles=convexdict["sides_Points"][i],convexdict["sides_Simplex"][i],convexdict["sides_allSimplex"][i]
  #print "Verfying the line:"
  #verify_pointsimplex_list(grid,linepoints,linetriangles)
  #if LS_list[1] is not None:
    #print "Verfying the left side:"
    #verify_pointsimplex_list(grid,LS_list[0],LS_list[1])
  #if RS_list[1] is not None:
    #print "Verfying the right side:"
    #verify_pointsimplex_list(grid,RS_list[0],RS_list[1])
  maxlength=length(grid.Points[linepoints[0]]-grid.Points[linepoints[-1]])
  pointsadded=[] 
  while maxlength>thrlength:
    maxlength=0.0
    index=None
    for trianglelist in alltriangles:
      for triangle in trianglelist:
        simpts=grid.Simplex[triangle]
        size=average_side(grid.Points[simpts[0]],grid.Points[simpts[1]],grid.Points[simpts[2]])
        if size>maxlength:
          can_do=True
          for j in range(len(fixed_border)):
            if fixed_border[j]:
              if triangle in convexdict["sides_Simplex"][j]:
                can_do=False
          if can_do:
            index=triangle
            maxlength=size
    if index is not None:
      # print "** Maxlength is",maxlength,"and threshold length is",thrlength
      # print "** Ready for quartering."
      #print "The unclean are",unclean
      quarter_triangle(grid,convexdict,i,index,approachedby=None,pointsadded=pointsadded,untouchables=[],fixed_border=fixed_border,cutoff_size=thrlength)
  return pointsadded


def verify_pointsimplex_list(grid,pointlist,simplexlist):
  passed=True
  print "Number of points is",len(pointlist)," and the number of simplexes is ",len(simplexlist) 
  if not len(simplexlist)+1==len(pointlist):
    passed=False
    print "There is a mismatch!"
  
  for i in range(len(pointlist)-1):
    tlist=grid.find_triangles(pointlist[i],pointlist[i+1])
    if len(tlist)==0:
      print "No triangles are placed between points",i,"and",i+1,"!"
    elif len(tlist)>1:
      print "Multiple triangles found between points",i,"and",i+1,"!"
    if len(tlist)>2:
      print "(In fact, more than TWO!)"
  
  for i in range(len(pointlist)-1):
    simplex=grid.Simplex[simplexlist[i]]
    if simplex is None:
      print "simplex with index",i,"is absent!"
      passed=False
    else:
      if not pointlist[i] in simplex:
        print "Point",i,"not in simplex",i,"!"
        passed=False
      if not pointlist[i+1] in simplex:
        print "Point",i+1,"not in simplex",i,"!"
        passed=False
  if passed:
    print "This chain is OK!"
  else:
    print "This chain is borked!"
  return passed

  

def refine_and_relax_border(grid,i,targetlength,convexdict,fixed_border,relax=True):
  #(grid,linelist,LS_list,RS_list,interior,targetlength,fixedleft=False,fixedright=False,unclean=[],relax=True):
  linepoints,linetriangles,lineALLtriangles=convexdict["sides_Points"][i],convexdict["sides_Simplex"][i],convexdict["sides_allSimplex"][i]
  if not fixed_border[i]:
    maxlength=0.0
    index=None
    for j in range(len(linepoints)-1):
      length_j=length(grid.Points[linepoints[j]]-grid.Points[linepoints[j+1]])
      if length_j>maxlength:
        index=j
        maxlength=length_j
    startlength=maxlength
    current_target=startlength
    print "Ordered to refine border",i," with max segment length of",startlength,"to a target length of",targetlength
    while current_target>targetlength:
      current_target*=0.5
      added=refine_border(grid,i,max(current_target,targetlength),convexdict,fixed_border)
      if len(added)>0:
        convexdict["all_Points"]=convexdict["all_Points"]+added
        diff = lambda l1,l2: [x for x in l1 if x not in l2]
        for side in convexdict["sides_Points"]:
          added=diff(added,side)
        convexdict["interior_Points"]=convexdict["interior_Points"]+added
        if relax:
          rearrange_interior_points(grid,convexdict["interior_Points"])
          if not fixed_border[(i-1)%len(convexdict["sides_Points"])]: #i.e. LS fixed
            rearrange_points_online(grid,convexdict["sides_Points"][(i-1)%len(convexdict["sides_Points"])])
          if not fixed_border[(i+1)%len(convexdict["sides_Points"])]: #i.e. RS fixed
            rearrange_points_online(grid,convexdict["sides_Points"][(i+1)%len(convexdict["sides_Points"])])
          rearrange_points_online(grid,linepoints)
  else:
    print "Just received a request to refine and relax a side marked as fixed!"
  return

def refine_convex_surface(grid,convexdict,refine_targets,fixed_border=None):
  print "Refining convex surface"
  if fixed_border is None:
    if "fixed_Side" in convexdict.keys():
      fixed_border=convexdict["fixed_Side"]
    else:
      fixed_border=[False for side in convexdict["sides_Points"]]
  prev_max=None
  not_done=True
  while not_done:
    curr_max=None
    for target in refine_targets:
      if not target is None:
        if (prev_max is None and (curr_max is None or target>curr_max)):
          curr_max=target
        elif (target<prev_max and (curr_max is None or target>curr_max)):
          curr_max=target
    if not curr_max is None:
      print "  Current refinement target is ",curr_max
      for i in range(len(fixed_border)):
        if not fixed_border[i] and (refine_targets[i] is not None and refine_targets[i]<=curr_max):
          print "    Applying refinement to side",i
          refine_and_relax_border(grid,i,curr_max,convexdict,fixed_border)
      prev_max=curr_max
    else:
      not_done=False
  return

def make_rim(params,grid,precision,arc=None,Nslice=None):
  if arc==None:
    arc=np.pi
  if Nslice is None:
    Nslice=params["N_cores"] if "N_cores" in params.keys() else 3
  
  if "DGF_membrane_layers" in params.keys():
    layers=params["DGF_membrane_layers"]
  else:
    layers=None
  
  theta=arc/(Nslice*2**precision)
  params["theta"]=theta
  R_inn=params["R_cpinn"]/np.cos(theta/2.0)
  R_out=params["R_cpout"]/np.cos(theta/2.0)
  #compare thicknes to arclength
  if layers is None:
    layers=int(round(params["t_cp"]/(params["R_cp"]*theta)))
    layers=max(layers,1)
  chainring=[]
  left_border=[]
  right_border=[]
  for surf in range(layers+1):
    chainring.append([])
  Rlayer=np.linspace(R_inn,R_out,layers+1)
  centrecoor=grid.Points[params["CentrePoint"]]
  for k in range(Nslice*2**precision+1):
    unitcoor=np.array([np.sin(k*theta),np.cos(k*theta)])
    if k==Nslice*2**precision:
      unitcoor=np.array([np.sin(arc),np.cos(arc)])
    for surf in range(layers+1):
      surfcoor=centrecoor+Rlayer[surf]*unitcoor
      pointID=grid.add_point(surfcoor)
      chainring[surf].append(pointID)
      if k==0:
        left_border.append(pointID)
      elif k==Nslice*2**precision:
        right_border.append(pointID)
  for k in range(Nslice*2**precision):
    for layer in range(layers):
      grid.add_triangle(chainring[layer][k+1],chainring[layer+1][k],chainring[layer][k])
      grid.add_triangle(chainring[layer][k+1],chainring[layer+1][k+1],chainring[layer+1][k])
  return (chainring[0],chainring[-1],[left_border,right_border])


def slice_circle(grid,centrepoint,rimchain,Nrelax=None,params={},Ncores=None):
  if Ncores is None:
    Ncores=params["N_cores"] if "N_cores" in params.keys() else 3
  alternate=params["DGF_alternate"] if "DGF_alternate" in params.keys() else True
  maxlength=params["DGF_maxlength"] if "DGF_maxlength" in params.keys() else None
  drop=params["DGF_drop"] if "DGF_drop" in params.keys() else "geo"
  if Nrelax is None:
    Nrelax=params["DGF_relaxation"] if "DGF_relaxation" in params.keys() else 0
    
  centrecoor=grid.Points[centrepoint]
  
  inner_points=[]
  #axis_points=[]
  left_axis_points=[rimchain[0]]
  right_axis_points=[rimchain[-1]]
  
  spikehub=[]
  for i in range(len(rimchain)):
    spikehub.append(grid.Points[rimchain[i]]-centrecoor)
  #radius=np.sqrt(spikehub[0][0]**2+spikehub[0][1]**2)
  oldchain=rimchain
  go_on=True
  previous_normal=False
  while go_on:
    if len(oldchain)==Ncores+1:
      go_on=False
    else:
      radius=length(spikehub[0])
      arc=length(spikehub[1]-spikehub[0])
      if drop=="above":
        droprad=arc
      elif drop=="under":
        droprad=arc*radius/(radius+arc)
      elif drop=="arith":
        droprad=2*radius*arc/(2*radius+arc)
      elif drop=="geo":
        droprad=(arc**2/(2*radius))*(np.sqrt(1.0+4*radius**2/arc**2)-1.0)
      if maxlength:
        droprad=min(droprad,maxlength)
      droprad=min(droprad,radius/2.0)
      scalerad=((radius-droprad)/radius)
      
      if maxlength:
        projected_too_large=(scalerad*length(spikehub[2]-spikehub[0])>maxlength)
      else:
        projected_too_large=False
      
      newchain=[]
      newspikehub=[]
      
      if (previous_normal or not alternate) and not projected_too_large:
        #doing a 2-to-1 run
        for i in range(len(oldchain)):
          if i%2==0:
            newpoint=grid.add_point(scalerad*spikehub[i]+centrecoor)
            newchain.append(newpoint)
            if i==0:
              left_axis_points.append(newpoint)
            elif i==len(oldchain)-1:
              right_axis_points.append(newpoint)
            else:
              inner_points.append(newpoint)
            newspikehub.append(scalerad*spikehub[i])
        for i in range(len(newchain)-1):
          grid.add_triangle(newchain[i],oldchain[2*i],oldchain[2*i+1])
          grid.add_triangle(newchain[i],newchain[i+1],oldchain[2*i+1])
          grid.add_triangle(newchain[i+1],oldchain[2*i+1],oldchain[2*i+2])
        previous_normal=False
      else:
        #doing a non-doubling run
        for i in range(len(oldchain)):
            newpoint=grid.add_point(scalerad*spikehub[i]+centrecoor)
            newchain.append(newpoint)
            if i==0:
              left_axis_points.append(newpoint)
            elif i==len(oldchain)-1:
              right_axis_points.append(newpoint)
            else:
              inner_points.append(newpoint)
            newspikehub.append(scalerad*spikehub[i])
        for i in range(len(newchain)-1):
          grid.add_triangle(newchain[i],oldchain[i],oldchain[i+1])
          grid.add_triangle(newchain[i],newchain[i+1],oldchain[i+1])
        previous_normal=True
      oldchain=newchain
      spikehub=newspikehub
  #now to connect all these to the hub
  for i in range(Ncores):
    grid.add_triangle(centrepoint,oldchain[i],oldchain[i+1])
  
  left_axis_points.append(centrepoint)
  right_axis_points.append(centrepoint)
  
  if Nrelax>0:
    relax_points(grid,Nrelax,[left_axis_points,right_axis_points],inner_points)
  return inner_points,[left_axis_points,right_axis_points]

  
def construct_rays_from_segments_into_convex(coorlists,hull_coors):
  left_border_ray=SimpleRay(coorlists[0][0],coorlists[0][0],hull_coors[0])
  right_border_ray=SimpleRay(coorlists[-1][-1],coorlists[-1][-1],hull_coors[-1])
  hull_sidelengths=[]
  for i in range(len(hull_coors)-1):
    hull_sidelengths.append(length(hull_coors[i+1]-hull_coors[i]))
  hull_totlength=sum(hull_sidelengths)
  hull_startcoor=[0.0]
  for i in range(1,len(hull_coors)):
    hull_startcoor.append(hull_startcoor[-1]+hull_sidelengths[i-1])
  #normalising
  hull_startcoor=[hsc/hull_totlength for hsc in hull_startcoor]
  print "hull_startcoor:",hull_startcoor
  segments_coor=[]
  for plist in coorlists:
    if len(segments_coor)==0:
      segments_coor.append([0.0])
    else: 
      segments_coor.append([segments_coor[-1][-1]])
    for i in range(1,len(plist)):
      segments_coor[-1].append(segments_coor[-1][-1]+length(plist[i]-plist[i-1]))
  segment_totlength=segments_coor[-1][-1]
  #normalising:
  for li in range(len(segments_coor)):
    for ci in range(len(segments_coor[li])):
      segments_coor[li][ci]=segments_coor[li][ci]/segment_totlength
  #fixing the hull corners to "lye" on a closest corresponding seg coor:
  for hi in range(1,len(hull_startcoor)-1):
    mindist=1.0
    bestcoor=None
    for cslist in segments_coor:
      for scoor in sclist:
        if np.abs(scoor-hull_startcoor[hi])<mindist:
          mindist=np.abs(scoor-hull_startcoor[hi])
          bestcoor=scoor
    hull_startcoor[hi]=bestcoor
  
  #now to assemble a corresponding list of fall_point coordinates on the hull
  fallsides=[]
  falls_coor=[]
  for plist in segments_coor:
    falls_coor.append([])
    fallsides.append([])
    for pcoor in plist:
      for hi in range(len(hull_startcoor)-1):
        if pcoor>=hull_startcoor[hi] and pcoor<=hull_startcoor[hi+1]:
          fall_side=hi
          break
      fallsides[-1].append(fall_side)
      fallcoor=hull_coors[fall_side]+(hull_coors[fall_side+1]-hull_coors[fall_side])*(pcoor-hull_startcoor[fall_side])/(hull_startcoor[fall_side+1]-hull_startcoor[fall_side])
      falls_coor[-1].append(fallcoor)
  #now for the tricky and crucial part: fixing the critical points
  Spoints=[]
  Spoints.append(hull_coors[0].copy())
  critvecs=[left_border_ray.direction]
  if len(coorlists)>1:
    for li in range(len(coorlists)-1):
      diagvec=split_angle(coorlists[li+1][1],coorlists[li+1][0],coorlists[li][-2])
      diag_ray=SimpleRay(coorlists[li][-1],diagvec)
      critvecs.append(diagvec)
      #determining the fallpoints "best" approach vector
      fall_vec=left_border_ray.direction+(right_border_ray.direction-left_border_ray.direction)*segments_coor[li][-1]
      fall_vec,dump=unitise(fall_vec)
      fall_vec=-fall_vec
      fall_ray=SimpleRay(falls_coor[li][-1],fall_vec)
      diagray_coor,fallray_coor,gridcoor=find_crossing(diag_ray,fall_ray,negative_ray=True)
      if diagray_coor<0 or fallray_coor<0:
        straight_ray=SimpleRay(coorlists[li][-1],coorlists[li][-1],falls_coor[li][-1])
        slicecoot,ray_coor,gridcoor=find_crossing(hull_coors[0],hull_coors[-1],straight_ray)
        critvecs[-1]=straight_ray.direction.copy()
      Spoints.append(gridcoor)
      print "Brakepoint placed at ",Spoints[-1]
      print " corresponding to the rim point",coorlists[li][-1],"equal to",coorlists[li+1][0]
      print " with segment index",segments_coor[li][-1],"equal to",segments_coor[li+1][0]
      print " and the fall point at",falls_coor[li][-1],"equal to",falls_coor[li+1][0]
  Spoints.append(hull_coors[-1].copy())
  critvecs.append(right_border_ray.direction)
  if len(coorlists)>1:
    tangent=coorlists[0][-2]-coorlists[0][-1]
    tangent,drop=unitise(tangent)
    tangent_ray=SimpleRay(Spoints[1],tangent)
    lcoor,tcoor,gridcoor=find_crossing(left_border_ray,tangent_ray,negative_ray=True)
    Spoints[0]=gridcoor
    
    tangent=coorlists[-1][1]-coorlists[-1][0]
    tangent,drop=unitise(tangent)
    tangent_ray=SimpleRay(Spoints[-2],tangent)
    rcoor,tcoor,gridcoor=find_crossing(right_border_ray,tangent_ray,negative_ray=True)
    Spoints[-1]=gridcoor
    
    # full_ray_length=length(Spoints[1]-coorlists[0][-1])+length(falls_coor[0][-1]-Spoints[1])
    # fraction_of=length(Spoints[1]-coorlists[0][-1])/full_ray_length
    # Spoints[0]=coorlists[0][0]+(hull_coors[0]-coorlists[0][0])*fraction_of
    # full_ray_length=length(Spoints[-2]-coorlists[-1][0])+length(falls_coor[-1][0]-Spoints[-2])
    # fraction_of=length(Spoints[-2]-coorlists[-1][0])/full_ray_length
    # Spoints[-1]=coorlists[-1][-1]+(hull_coors[-1]-coorlists[-1][-1])*fraction_of
  #now we have established all the S-points and can construct the actual rays to be used
  print "Spoints:",Spoints
  print "hull_coors",hull_coors
  raylists=[]
  for li in range(len(coorlists)):
    raylists.append([])
    for pi in range(len(coorlists[li])):
      brakepoint=Spoints[li]+(Spoints[li+1]-Spoints[li])*(segments_coor[li][pi]-segments_coor[li][0])/(segments_coor[li][-1]-segments_coor[li][0])
      ray1=SimpleRay(coorlists[li][pi],coorlists[li][pi],brakepoint)
      ray1.set_fall_point(brakepoint)
      #now to check if the given breakpoint is in fact BELOW the surface determined by the startpoint,
      #and the level-line fixed by its neighbours
      do_straight=False
      
      if pi>0:
        left_neighbour=coorlists[li][pi-1]
      elif li>0:
        left_neighbour=coorlists[li-1][-2]
      else:
        left_neighbour=coorlists[li][pi]
      if pi<len(coorlists[li])-1:
        right_neighbour=coorlists[li][pi+1]
      elif li<len(coorlists)-1:
        right_neighbour=coorlists[li+1][1]
      else:
        right_neighbour=coorlists[li][pi]
      level_line=left_neighbour-right_neighbour
      level_line,drop=unitise(level_line)
      #and the desired vertical is:
      up_vector=np.array([level_line[1],-level_line[0]])
      
      if np.sum((brakepoint-coorlists[li][pi])*up_vector)<0:
        print "The S-line is below surface at",li,",",pi
        do_straight=True
      #and to check if the brakepoint is ABOVE the ceoiling
      level_line=hull_coors[fallsides[li][pi]]-hull_coors[fallsides[li][pi]+1]
      level_line,drop=unitise(level_line)
      #and the desired vertical is:
      up_vector=np.array([level_line[1],-level_line[0]])
      if np.sum((brakepoint-falls_coor[li][pi])*up_vector)>0:
        print "The S-line is above ceiling at",li,",",pi
        do_straight=True
      if do_straight:
        straight_ray=SimpleRay(coorlists[li][pi],coorlists[li][pi],falls_coor[li][pi])
        straight_ray.set_fall_point(falls_coor[li][pi])
        rl=[straight_ray]
      else:
        rl=[ray1]
        if length(falls_coor[li][pi]-brakepoint)>0:
          ray2=SimpleRay(brakepoint,brakepoint,falls_coor[li][pi])
          ray2.set_fall_point(falls_coor[li][pi])
          rl.append(ray2)
      raylists[-1].append(BrokenRay(rl))
  
  flattened_list=[]
  flattened_list.append(raylists[0][0])
  #critind=[]
  for rl in raylists:
    #critind.append(len(flattened_list)-1)
    for ray in rl[1:]:
      flattened_list.append(ray)
  #critind.append(len(flattened_list)-1)
  critind=[0,len(flattened_list)-1]
  return flattened_list,critind
  


def construct_rays_in_convex(centrecoor,rimcoors,hull_coors,maxangle=np.pi/4): #this version assumes a circular rim with a centre point, at at least TWO sides
  Nrays=len(rimcoors)
  raylist=[]
  raylist.append([SimpleRay(rimcoors[0],rimcoors[0],hull_coors[0])])
  for rimcoor in rimcoors[1:-1]:
    raylist.append([SimpleRay(rimcoor,centrecoor,rimcoor)])
  raylist.append([SimpleRay(rimcoors[-1],rimcoors[-1],hull_coors[-1])])
  
  diagonalrays=[SimpleRay(hull_coors[i],split_angle(hull_coors[i-1],hull_coors[i],hull_coors[i+1])) for i in range(1,len(hull_coors)-1)]
  if len(diagonalrays)>1:
    P_crosspoints=[]
    for i in range(len(diagonalrays)-1):
      # print
      # print diagonalrays[i].origin, diagonalrays[i].direction
      # print diagonalrays[i+1].origin, diagonalrays[i+1].direction
      # print
      drop1,drop2,point=find_crossing(diagonalrays[i],diagonalrays[i+1])
      P_crosspoints.append(point)
    s_coors=[]
    s_coors.append(0.5*length(P_crosspoints[0]-diagonalrays[0].origin))
    for i in range(1,len(diagonalrays)-1):
      s_coors.append(0.5*min(length(P_crosspoints[i-1]-diagonalrays[i].origin),length(P_crosspoints[i]-diagonalrays[i].origin)))
    s_coors.append(0.5*length(P_crosspoints[-1]-diagonalrays[-1].origin))
    
    for i in range(len(P_crosspoints)):
      Ea=diagonalrays[i].origin
      Eb=diagonalrays[i+1].origin
      mindist=None
      minray=None
      for ray in raylist:
        data=find_crossing(Ea,Eb,ray[0])
        if data is not None:
          (raycoor, segcoor, hitpoint)=data
          if segcoor>=0 and segcoor<=1:
            if mindist is None or mindist>raycoor:
              mindist=raycoor
              minray=ray[0]
      if minray is not None:
        midpoint=minray.get_point(0.5*mindist)
        raytoA=SimpleRay(midpoint,Eb,Ea)
        raytoB=SimpleRay(midpoint,Ea,Eb)
        (s_A,dump1,dump2)=find_crossing(diagonalrays[i],raytoA,negative_ray=True)
        (s_B,dump1,dump2)=find_crossing(diagonalrays[i+1],raytoB,negative_ray=True)
        if s_A>0:
          s_coors[i]=min(s_coors[i],s_A)
        if s_B>0:  
          s_coors[i+1]=min(s_coors[i+1],s_B)
    
    S_points=map(lambda ray,scoor: ray.get_point(scoor),  diagonalrays, s_coors)
    
    Tmaxray=SimpleRay(S_points[0],S_points[1],S_points[0])
    rcoor,segcoor,Tmax0=find_crossing(hull_coors[0],hull_coors[1],Tmaxray,capped=True)
    maxangleray=SimpleRay(centrecoor,at_angle_cutter(hull_coors[0],hull_coors[1],maxangle))
    rcoor,segcoor,T0=find_crossing(hull_coors[0],Tmax0,maxangleray,capped=True)
    
    Tmaxray=SimpleRay(S_points[-1],S_points[-2],S_points[-1])
    rcoor,segcoor,TmaxN=find_crossing(hull_coors[-2],hull_coors[-1],Tmaxray,capped=True)
    maxangleray=SimpleRay(centrecoor,at_angle_cutter(hull_coors[-2],hull_coors[-1],np.pi-maxangle))
    rcoor,segcoor,TN=find_crossing(hull_coors[-1],TmaxN,maxangleray,capped=True)
  
  #now are convex inner hull should be given by:
  # hull_coors[0], T0, S_points, TN, hull_coors[-1]
  #now matching best rimrays to go to S-points
  print "The convex outer hull:"
  print hull_coors
  
  print "The convex inner hull:"
  print hull_coors[0]
  print T0
  print S_points
  print TN
  print hull_coors[-1]

  
  OSunitvecs=[unitise(centrecoor,S)[0] for S in S_points]
  # print "centrecoor: ", centrecoor
  # print "S_points:"
  # print S_points
  # print "OSunitvecs"
  # print OSunitvecs
  
  rim_index_S=[]
  for i in range(len(S_points)):
    distances=[length(rl[0].direction - OSunitvecs[i]) for rl in raylist]
    index=None
    minimum=None
    for j in range(len(distances)):
      if minimum is None or minimum>distances[j]:
        index=j
        minimum=distances[j]
    rim_index_S.append(index)
    raylist[index][0]=SimpleRay(raylist[index][0].origin,raylist[index][0].origin,S_points[i])
    raylist[index][0].set_length(length(raylist[index][0].origin-S_points[i]))
    raylist[index].append(SimpleRay(S_points[i],S_points[i],diagonalrays[i].origin))
    raylist[index][-1].set_fall_point(diagonalrays[i].origin)
  # print "Nrays=",Nrays
  # print "rim_indici:"
  # print rim_index_S
  for segment in range(len(S_points)+1):
    if segment==0:
      maxangle_unitvec=at_angle_cutter(hull_coors[0],hull_coors[1],maxangle)
      #check if maxangle is in fact larger than diagangle
      level_line,drop=unitise(hull_coors[0]-hull_coors[1])
      up_vector=np.array([level_line[1],-level_line[0]])
      max_to_up=length(up_vector-maxangle_unitvec)
      diag_to_up=length(up_vector+diagonalrays[segment].direction)
      if max_to_up>diag_to_up: #bad max anglecentre
        maxangle_unitvec = -diagonalrays[segment].direction
      diffvec=-diagonalrays[segment].direction-maxangle_unitvec
      for rayind in range(0,rim_index_S[segment]):
        dataET=find_crossing(hull_coors[0],hull_coors[1],raylist[rayind][0])
        #raycET,segcET,pointET=find_crossing(hull_coors[0],hull_coors[1],raylist[rayind][0])
        dataTS=find_crossing(T0,S_points[segment],raylist[rayind][0])
        if dataET is None and dataTS is None:
          print "We've fucked up again. dataTS *AND dataET are both empty"
        elif dataTS is None:
          raycET,segcET,pointET=dataET
          raylist[rayind][0].set_fall_point(pointET)
        elif dataET is None:
          try:
            raycTS,segcTS,pointTS=dataTS
            raylist[rayind][0].set_fall_point(pointET)
            TScoor=length(pointTS-T0)/length(S_points[segment]-T0)
            cont_unitvec,dumplength=unitise(maxangle_unitvec+diffvec*TScoor)
            continuation_ray=SimpleRay(pointTS,cont_unitvec)
            rayc,segc,point=find_crossing(hull_coors[0],hull_coors[1],continuation_ray)
            raylist[rayind][0].set_length(raycTS)
            raylist[rayind].append(continuation_ray)
            raylist[rayind][-1].set_fall_point(point)
          except:
            raylist[rayind][0].set_fall_point(pointTS)
        else:
          raycTS,segcTS,pointTS=dataTS
          raycET,segcET,pointET=dataET
          if raycET<=raycTS:
            raylist[rayind][0].set_fall_point(pointET)
          else:
            try:
              TScoor=length(pointTS-T0)/length(S_points[segment]-T0)
              cont_unitvec,dumplength=unitise(maxangle_unitvec+diffvec*TScoor)
              continuation_ray=SimpleRay(pointTS,cont_unitvec)
              rayc,segc,point=find_crossing(hull_coors[0],hull_coors[1],continuation_ray)
              raylist[rayind][0].set_length(raycTS)
              raylist[rayind].append(continuation_ray)
              raylist[rayind][-1].set_fall_point(point)
            except:
              raylist[rayind][0].set_fall_point(pointET)
    elif segment==len(S_points):
      maxangle_unitvec=at_angle_cutter(hull_coors[-2],hull_coors[-1],np.pi-maxangle)
      #check if maxangle is in fact larger than diagangle
      level_line,drop=unitise(hull_coors[-1]-hull_coors[-2])
      up_vector=np.array([level_line[1],-level_line[0]])
      max_to_up=length(up_vector-maxangle_unitvec)
      diag_to_up=length(up_vector+diagonalrays[-1].direction)
      if max_to_up>diag_to_up: #bad max anglecentre
        maxangle_unitvec = -diagonalrays[-1].direction
      diffvec=-diagonalrays[-1].direction-maxangle_unitvec
      for rayind in range(rim_index_S[-1]+1,len(raylist)):
        dataET=find_crossing(hull_coors[-2],hull_coors[-1],raylist[rayind][0])
        #raycET,segcET,pointET=find_crossing(hull_coors[-2],hull_coors[-1],raylist[rayind][0])
        dataTS=find_crossing(S_points[-1],TN,raylist[rayind][0])
        if dataET is None and dataTS is None:
          print "We've fucked up again. dataTS *AND dataET are both empty"
        elif dataTS is None:
          raycET,segcET,pointET=dataET
          raylist[rayind][0].set_fall_point(pointET)
        elif dataET is None:
          try:
            raycTS,segcTS,pointTS=dataTS
            TScoor=length(pointTS-TN)/length(S_points[-1]-TN)
            cont_unitvec,dumplength=unitise(maxangle_unitvec+diffvec*TScoor)
            continuation_ray=SimpleRay(pointTS,cont_unitvec)
            rayc,segc,point=find_crossing(hull_coors[-2],hull_coors[-1],continuation_ray)
            raylist[rayind][0].set_length(raycTS)
            raylist[rayind].append(continuation_ray)
            raylist[rayind][-1].set_fall_point(point)
          except:
            raylist[rayind][0].set_fall_point(pointTS)
        else:
          raycTS,segcTS,pointTS=dataTS
          raycET,segcET,pointET=dataET
          if raycET<=raycTS:
            raylist[rayind][0].set_fall_point(pointET)
          else:
            try:
              TScoor=length(pointTS-TN)/length(S_points[-1]-TN)
              cont_unitvec,dumplength=unitise(maxangle_unitvec+diffvec*TScoor)
              continuation_ray=SimpleRay(pointTS,cont_unitvec)
              rayc,segc,point=find_crossing(hull_coors[-2],hull_coors[-1],continuation_ray)
              raylist[rayind][0].set_length(raycTS)
              raylist[rayind].append(continuation_ray)
              raylist[rayind][-1].set_fall_point(point)
            except:
              raylist[rayind][0].set_fall_point(pointET)
    else:
      for rayind in range(rim_index_S[segment-1]+1,rim_index_S[segment]):
        raycSS,segcSS,pointSS=find_crossing(S_points[segment-1],S_points[segment],raylist[rayind][0])
        raylist[rayind][0].set_length(raycSS)
        endpoint=hull_coors[segment]+(hull_coors[segment+1]-hull_coors[segment])*segcSS
        raylist[rayind].append(SimpleRay(pointSS,pointSS,endpoint))
        raylist[rayind][-1].set_fall_point(endpoint)
  #now just to establish the indeci of the last elements that make unbroken rays:
  T1ind=None
  ind=0
  while len(raylist[ind])==1:
    T1ind=ind
    ind+=1
  TNind=None
  ind=Nrays-1
  while len(raylist[ind])==1:
    TNind=ind
    ind+=-1
  critical_index_list=[]
  critical_index_list.append(T1ind)
  for index in rim_index_S:
    critical_index_list.append(index)
  critical_index_list.append(TNind)
  brokenraylist=[BrokenRay(rl) for rl in raylist]
  return brokenraylist, critical_index_list

def make_sham_simplexes(grid,rimpoints,rays,critind):
  T0ind=critind[0]
  TNind=critind[-1]
  Sindlist=critind[1:-1]
  raypoints=[]
  for i in range(len(rays)):
    raypoints.append([])
    if i>T0ind and i<TNind:
      # print "Prior to laying ",i," grid was at ",grid.Npoint," points"
      # print 
      raypoints[-1].append(grid.add_point(rays[i].breakpoints[1]))
    raypoints[-1].append(grid.add_point(rays[i].fall_point))
  for i in range(len(rays)-1):
    grid.add_triangle(rimpoints[i],rimpoints[i+1],raypoints[i+1][0],minarea=1E-10)
    grid.add_triangle(rimpoints[i],raypoints[i][0],raypoints[i+1][0],minarea=1E-10)
  for i in range(T0ind+1,TNind-1):
    grid.add_triangle(raypoints[i][0],raypoints[i+1][0],raypoints[i+1][1],minarea=1E-10)
    grid.add_triangle(raypoints[i][0],raypoints[i][1],raypoints[i+1][1],minarea=1E-10)
  grid.add_triangle(raypoints[T0ind][0],raypoints[T0ind+1][0],raypoints[T0ind+1][1],minarea=1E-10)
  grid.add_triangle(raypoints[TNind][0],raypoints[TNind-1][0],raypoints[TNind-1][1],minarea=1E-10)
  return
  
  
def relax_points(grid,Nrel,borderpoints,interiorpoints,fixed_border=None):
  #may receive multiple bordepoint lists
  if Nrel>0:
    if not isinstance(borderpoints[0],list):
      borderpoints=[borderpoints]
    border_neighbours=[]
    for border in borderpoints:
      border_neighbours.append(make_neighbourlist(grid,border,line=True))
    
    interior_neighbours=make_neighbourlist(grid,interiorpoints,line=False)
    
    for j in range(Nrel):
      print "Rearanging points, pass ",j+1," of ",Nrel
      for i in range(len(borderpoints)):
        if fixed_border is None or not fixed_border[i]:
          rearrange_points_online(grid,borderpoints[i],passes=1,neighbourlist=border_neighbours[i])
      rearrange_interior_points(grid,interiorpoints,passes=1,neighbourlist=interior_neighbours)
  return

def tesselate_from_segments_into_convex(grid,startpointlists,hull_coors,Nrelax=None,params={}):
  
  alternate=params["DGF_alternate"] if "DGF_alternate" in params.keys() else True
  maxlength=params["DGF_maxlength"] if "DGF_maxlength" in params.keys() else None
  maxangle=params["DGF_threshold_angle"]*np.pi if "DGF_threshold_angle" in params.keys() else np.pi/3.0
  if Nrelax is None:
    Nrelax=params["DGF_relaxation"] if "DGF_relaxation" in params.keys() else 0
  
  coorlists=[]
  for plist in startpointlists:
    coorlists.append([grid.Points[p] for p in plist])
  flattened_pointlist=[startpointlists[0][0]]
  for plist in startpointlists:
    for p in plist[1:]:
      flattened_pointlist.append(p)
  
  rays,critind=construct_rays_from_segments_into_convex(coorlists,hull_coors)
  print "Critical indici for the segments into convex hull are ",critind
  out=make_simplexes_in_convex(grid,flattened_pointlist,rays,critind,alternate=alternate,maxlength=maxlength)
  #print out
  
  #sidelist=out["sides_Points"]
  #interiorpoints=out["all_Points"]
  #diff = lambda l1,l2: [x for x in l1 if x not in l2]
  #for side in sidelist:
    #interiorpoints=diff(interiorpoints,side)
  #for ray in out["borderrays_Points"]:
    #interiorpoints=diff(interiorpoints,ray)
  #interiorpoints=diff(interiorpoints,flattened_pointlist)
  #out["interior_points"]=interiorpoints
  
  fixed_border=[]
  for border in out["sides_Points"]:
    fixed_border.append(False)
  fixed_border[-2]=True
  out["fixed_Side"]=fixed_border
  
  if Nrelax>0:
    
    relax_points(grid,Nrelax,out["sides_Points"],out["interior_Points"],fixed_border=fixed_border)
  
  return out
  
  
  
def tesselate_convex_hull(grid,centrecoor,rimpoints,hull_coors,Nrelax=None,params={}):
  
  alternate=params["DGF_alternate"] if "DGF_alternate" in params.keys() else True
  maxlength=params["DGF_maxlength"] if "DGF_maxlength" in params.keys() else None
  maxangle=params["DGF_threshold_angle"]*np.pi if "DGF_threshold_angle" in params.keys() else np.pi/3.0
  if Nrelax is None:
    Nrelax=params["DGF_relaxation"] if "DGF_relaxation" in params.keys() else 0
  
  #centrecoor=grid.Points[centrepoint]
  rimcoors=[grid.Points[pIndex] for pIndex in rimpoints]
  rays,critind=construct_rays_in_convex(centrecoor,rimcoors,hull_coors,maxangle=maxangle)
  #make_sham_simplexes(grid,rimpoints,rays,critind)
  print "Critical indici for the convex hull are ",critind
  
  
  out=make_simplexes_in_convex(grid,rimpoints,rays,critind,alternate=alternate,maxlength=maxlength)
  #print out
  
  #sidelist=out["sides_Points"]
  #interiorpoints=out["all_Points"]
  #diff = lambda l1,l2: [x for x in l1 if x not in l2]
  #for side in sidelist:
    #interiorpoints=diff(interiorpoints,side)
  #for ray in out["borderrays_Points"]:
    #interiorpoints=diff(interiorpoints,ray)
  #interiorpoints=diff(interiorpoints,rimpoints)
  #out["interior_points"]=interiorpoints
  fixed_border=[]
  for side in out["sides_Points"]:
    fixed_border.append(False)
  fixed_border[-2]=True
  out["fixed_Side"]=fixed_border
  
  if Nrelax>0:
    #all_borders=[]
    #all_borders.append(out["borderrays_Points"][0])
    #for side in sidelist:
      #all_borders.append(side)
    #all_borders.append(out["borderrays_Points"][-1])
    
    
    relax_points(grid,Nrelax,out["sides_Points"],out["interior_Points"],fixed_border=fixed_border)
  
  return out


def make_simplexes_in_convex(grid,rimpoints,rays,critind,alternate=False,maxlength=None):
  critind=critind[1:-1] #dropping T-points; don't need them
  critind=[0]+critind
  critind.append(len(rimpoints)-1)
  Nsides=len(critind)-1
  Nrays=len(rimpoints)
  #initing rays
  domains=[[]]
  for i in range(len(rimpoints)):
    rays[i].open_personnel_file(i)
    rays[i].set_lastpoint(rimpoints[i],0.0,grid.Points[rimpoints[i]])
    rays[i].fall_side=[]
    for side in range(Nsides):
      if i>=critind[side] and i<=critind[side+1]:
        rays[i].fall_side.append(side)
    domains[0].append(rays[i])
  #settingsides
  #pointlist contains tuples pointID,rayID
  #trianglelist contains tuples triangleID,rayID(lesser index)
  pointsplaced=[]
  trianglesplaced=[]
  limitrays_pointlist=[[rimpoints[0]],[rimpoints[-1]]]
  limitrays_trianglelist=[[],[]]
  sides_pointlist=[]
  sides_trianglelist=[]
  for i in range(Nsides):
    sides_pointlist.append([])
    sides_trianglelist.append([])
  go_on=True
  Npass=0
  while go_on:
    go_on=False
    newdomains=[]
    Npass+=1
    may_combine = Npass%2==0 or not alternate
    #print "Pass ",Npass
    #print "len(domains) = ",len(domains)
    #for d in domains:
      #print "  len(subdomain)=",len(d)
      #print [ray.done for ray in d]
    for domain in domains:
      stepsuggestions=[]
      aimedforcoors=[]
      for i in range(len(domain)):
        if not domain[i].done:
          if i==0:
            step=length(domain[i].lastPointGC-domain[i+1].lastPointGC)
          elif i==len(domain)-1:
            step=length(domain[i].lastPointGC-domain[i-1].lastPointGC)
          else:
            step=0.5*(length(domain[i].lastPointGC-domain[i+1].lastPointGC) + length(domain[i].lastPointGC-domain[i-1].lastPointGC))
          if maxlength is not None and step>maxlength:
            step=maxlength
          stepsuggestions.append(step)
          aimedforcoors.append(domain[i].lastPointRC+step)
        else:
          stepsuggestions.append(None)
          aimedforcoors.append(None)
      for i in range(len(domain)):
        if not domain[i].done:
          if i==0:
            aimedplus1=aimedforcoors[i+1] if aimedforcoors[i+1] is not None else aimedforcoors[i]
            raycoorav=0.5*(aimedforcoors[i]+aimedplus1)
          elif i==len(domain)-1:
            aimedminus1=aimedforcoors[i-1] if aimedforcoors[i-1] is not None else aimedforcoors[i]
            raycoorav=0.5*(aimedforcoors[i]+aimedminus1)
          else:
            aimedplus1=aimedforcoors[i+1] if aimedforcoors[i+1] is not None else aimedforcoors[i]
            aimedminus1=aimedforcoors[i-1] if aimedforcoors[i-1] is not None else aimedforcoors[i]
            raycoorav=0.25*(2*aimedforcoors[i]+aimedplus1+aimedminus1)
          newstep=raycoorav-domain[i].lastPointRC
          if newstep>0.5*stepsuggestions[i]:
            stepsuggestions[i]=newstep
          domain[i].set_newpoint(stepsuggestions[i])
      i=0
      while i<len(domain):
        #print "Npass ",Npass," i ",i
        if domain[i].done:
          if i==0:
            oldIDi=domain[i].lastPointID
            oldIDiplus1=domain[i+1].lastPointID
            newIDiplus1=domain[i+1].write_newpoint(grid)
            pointsplaced.append(newIDiplus1)
            if domain[i+1].dropped:
              for side in domain[i+1].fall_side:
                sides_pointlist[side].append((newIDiplus1,domain[i+1].rayID))
            if domain[i+1].rayID==Nrays-1:
              limitrays_pointlist[-1].append(newIDiplus1)
            simplexID=grid.add_triangle(oldIDi,oldIDiplus1,newIDiplus1)
            trianglesplaced.append(simplexID)
            if domain[i+1].dropped:
              for side in domain[i].fall_side:
                if side in domain[i+1].fall_side:
                  sides_trianglelist[side].append((simplexID,domain[i].rayID))
            if domain[i+1].rayID==Nrays-1:
              limitrays_trianglelist[-1].append(simplexID)
          else: #we must be the last point, OR ELSE!
            #if not i==len(domain)-1:
            #  print "We fucked up! i=",i," on pass ",Npass,", ray ID is",domain[i].rayID," and the side is ",domain[i].fall_side
            oldIDiminus1=domain[i-1].lastPointID
            oldIDi=domain[i].lastPointID
            newIDiminus1=domain[i-1].newPointID
            if newIDiminus1 is None:
              newIDiminus1=domain[i-1].write_newpoint(grid)
              pointsplaced.append(newIDiminus1)
              if domain[i-1].dropped:
                for side in domain[i-1].fall_side:
                  sides_pointlist[side].append((newIDiminus1,domain[i-1].rayID))
              if domain[i-1].rayID==0:
                limitrays_pointlist[0].append(newIDiminus1)
            simplexID=grid.add_triangle(oldIDi,newIDiminus1,oldIDiminus1)
            trianglesplaced.append(simplexID)            
            if domain[i-1].dropped:
              for side in domain[i].fall_side:
                if side in domain[i-1].fall_side:
                  sides_trianglelist[side].append((simplexID,domain[i-1].rayID))
            if domain[i-1].rayID==0:
              limitrays_trianglelist[0].append(simplexID)
        else:
          if domain[i].newPointID is None:
            pointsplaced.append(domain[i].write_newpoint(grid))
            if domain[i].dropped:
              for side in domain[i].fall_side:
                sides_pointlist[side].append((domain[i].newPointID,domain[i].rayID))
            if domain[i].rayID==0:
              limitrays_pointlist[0].append(domain[i].newPointID)
            elif domain[i].rayID==Nrays-1:
              limitrays_pointlist[-1].append(domain[i].newPointID)
          cando_2to1=False
          cando_1to1=False
          shoulddo_1to2=False
          #ascertain if we can even pull any of it of:
          if i<len(domain)-1 and not domain[i+1].done:
            newspread=length(domain[i].newPointGC-domain[i+1].newPointGC)
            if maxlength is None or newspread<=maxlength:
              cando_1to1=True
            else:
              if domain[i+1].rayID > domain[i].rayID + 1 :
                shoulddo_1to2=True
              else:
                cando_1to1=True
            if cando_1to1 and may_combine:
              if i+1<len(domain)-1 and not domain[i+2].done:
                  #if maxlength is None or length(domain[i].fall_point-domain[i+2].fall_point)<maxlength:
                  newspread=length(domain[i].newPointGC-domain[i+2].newPointGC)
                  if maxlength is None or newspread<maxlength:
                    if newspread<2*(domain[i].full_length-domain[i].newPointRC) or domain[i].dropped:
                      if newspread<2*(domain[i+2].full_length-domain[i+2].newPointRC) or domain[i+2].dropped:
                        for side in domain[i].fall_side:
                          if side in domain[i+2].fall_side or side+1 in domain[i+2].fall_side:
                            cando_2to1=True
                            break
          
          if cando_2to1:
            pointsplaced.append(domain[i+2].write_newpoint(grid))
            if domain[i+2].dropped:
              for side in domain[i+2].fall_side:
                sides_pointlist[side].append((domain[i+2].newPointID,domain[i+2].rayID))
            if domain[i+2].rayID==Nrays-1:
              limitrays_pointlist[-1].append(domain[i+2].newPointID)
            simplexID=grid.add_triangle(domain[i].lastPointID,domain[i+1].lastPointID,domain[i].newPointID)
            trianglesplaced.append(simplexID)
            if domain[i].rayID==0:
              limitrays_trianglelist[0].append(simplexID)
            simplexID=grid.add_triangle(domain[i+1].lastPointID,domain[i+2].lastPointID,domain[i+2].newPointID)
            trianglesplaced.append(simplexID)
            if domain[i+2].rayID==Nrays-1:
              limitrays_trianglelist[-1].append(simplexID)
            simplexID=grid.add_triangle(domain[i].newPointID,domain[i+1].lastPointID,domain[i+2].newPointID)
            trianglesplaced.append(simplexID)
            if domain[i].dropped and domain[i+2].dropped:
              for side in domain[i].fall_side:
                if side in domain[i+2].fall_side:
                  sides_trianglelist[side].append((simplexID,domain[i].rayID))
            domain[i+1].done=True
            del domain[i+1]
          elif cando_1to1:
            pointsplaced.append(domain[i+1].write_newpoint(grid))
            if domain[i+1].dropped:
              for side in domain[i+1].fall_side:
                sides_pointlist[side].append((domain[i+1].newPointID,domain[i+1].rayID))
            if domain[i+1].rayID==Nrays-1:
              limitrays_pointlist[-1].append(domain[i+1].newPointID)
            if length(domain[i].newPointGC-domain[i+1].lastPointGC)<length(domain[i].lastPointGC-domain[i+1].newPointGC):
              simplexID=grid.add_triangle(domain[i].lastPointID,domain[i+1].lastPointID,domain[i].newPointID)
              trianglesplaced.append(simplexID)
              if domain[i].rayID==0:
                limitrays_trianglelist[0].append(simplexID)
              simplexID=grid.add_triangle(domain[i].newPointID,domain[i+1].newPointID,domain[i+1].lastPointID)
              trianglesplaced.append(simplexID)
              if domain[i+1].rayID==Nrays-1:
                limitrays_trianglelist[-1].append(simplexID)
            else:
              simplexID=grid.add_triangle(domain[i].lastPointID,domain[i+1].newPointID,domain[i+1].lastPointID)
              trianglesplaced.append(simplexID)
              if domain[i+1].rayID==Nrays-1:
                limitrays_trianglelist[-1].append(simplexID)
              simplexID=grid.add_triangle(domain[i].newPointID,domain[i+1].newPointID,domain[i].lastPointID)
              trianglesplaced.append(simplexID)
              if domain[i].rayID==0:
                limitrays_trianglelist[0].append(simplexID)
            if domain[i].dropped and domain[i+1].dropped:
              for side in domain[i].fall_side:
                if side in domain[i+1].fall_side:
                  sides_trianglelist[side].append((simplexID,domain[i].rayID))
          elif shoulddo_1to2:
            targetID=(domain[i].rayID+domain[i+1].rayID)/2            
            rays[targetID].done=False
            lpRC=(domain[i].lastPointRC+domain[i+1].lastPointRC)/2  
            lpGC=rays[targetID].get_point(lpRC)
            rays[targetID].set_lastpoint(None,lpRC,lpGC)
            domain.insert(i+1,rays[targetID])
            step=0.5*(domain[i].newPointRC-domain[i].lastPointRC + domain[i+2].newPointRC-domain[i+2].lastPointRC)
            domain[i+1].set_newpoint(step)
            pointsplaced.append(domain[i+1].write_newpoint(grid))
            if domain[i+1].dropped:
              for side in domain[i+1].fall_side:
                sides_pointlist[side].append((domain[i+1].newPointID,domain[i+1].rayID))
            pointsplaced.append(domain[i+2].write_newpoint(grid))
            if domain[i+2].dropped:
              for side in domain[i+2].fall_side:
                sides_pointlist[side].append((domain[i+2].newPointID,domain[i+2].rayID))
            if domain[i+2].rayID==Nrays-1:
              limitrays_pointlist[-1].append(domain[i+2].newPointID)
            
            simplexID=grid.add_triangle(domain[i].lastPointID,domain[i+1].newPointID,domain[i].newPointID)
            trianglesplaced.append(simplexID)
            if domain[i].rayID==0:
              limitrays_trianglelist[0].append(simplexID)
            if domain[i].dropped and domain[i+1].dropped:
              for side in domain[i].fall_side:
                if side in domain[i+1].fall_side:
                  sides_trianglelist[side].append((simplexID,domain[i].rayID))
            simplexID=grid.add_triangle(domain[i+2].lastPointID,domain[i+1].newPointID,domain[i+2].newPointID)
            trianglesplaced.append(simplexID)
            if domain[i+2].rayID==Nrays-1:
              limitrays_trianglelist[-1].append(simplexID)
            if domain[i+1].dropped and domain[i+2].dropped:
              for side in domain[i+1].fall_side:
                if side in domain[i+2].fall_side:
                  sides_trianglelist[side].append((simplexID,domain[i+1].rayID))
            simplexID=grid.add_triangle(domain[i].lastPointID,domain[i+1].newPointID,domain[i+2].lastPointID)
            trianglesplaced.append(simplexID)
            i+=1 #skipping the anew created ray
        i+=1
      for i in range(len(domain)):
        if not domain[i].done:
          domain[i].pushback_newpoint()
          if domain[i].dropped:
            domain[i].done=True
    #now to recreate the domains:
      for i in range(len(domain)):
        if (i==0 and not domain[i].done) or (i<len(domain)-1 and domain[i].done and not domain[i+1].done):
          firstj=len(domain)-1
          for j in range(len(domain)-1,i,-1):
            if domain[j].done and not domain[j-1].done:
              firstj=j
          newdomains.append(domain[i:firstj+1])
          go_on=True
    domains=newdomains
  #now to sort the sides:
  # print "sides pointlist prior sort:"
  # print sides_pointlist
  for side in range(len(sides_pointlist)):
    for i in range(len(sides_pointlist[side])):
      for j in range(i+1,len(sides_pointlist[side])):
        if sides_pointlist[side][i][1]>sides_pointlist[side][j][1]:
          trump=sides_pointlist[side][j]
          sides_pointlist[side][j]=sides_pointlist[side][i]
          sides_pointlist[side][i]=trump
  # print "sides pointlist post sort:"
  # print sides_pointlist
  # print "sides trianglelist prior sort:"
  # print sides_trianglelist
  for side in range(len(sides_trianglelist)):
    for i in range(len(sides_trianglelist[side])):
      for j in range(i+1,len(sides_trianglelist[side])):
        if sides_trianglelist[side][i][1]>sides_trianglelist[side][j][1]:
          trump=sides_trianglelist[side][j]
          sides_trianglelist[side][j]=sides_trianglelist[side][i]
          sides_trianglelist[side][i]=trump
  # print "sides trianglelist post sort:"
  # print sides_trianglelist
  #print "critical indexes list:"
  #print critind
  for side in range(Nsides-1):
    if not sides_pointlist[side][-1][1]==critind[side+1]:
      #print "Capping the corner between sides",side,"and",side+1
      cornerID=grid.add_point(rays[critind[side+1]].fall_point)
      pointsplaced.append(cornerID)
      
      #now to see if we can make it better:
      lasttriangle=grid.find_triangles(sides_pointlist[side][-1][0],sides_pointlist[side+1][0][0])[0]
      ourpoint=None
      for point in grid.Simplex[lasttriangle]:
        if not point==sides_pointlist[side][-1][0] and not point==sides_pointlist[side+1][0][0]:
          ourpoint=point
      
      if length(grid.Points[cornerID]-grid.Points[ourpoint])>length(grid.Points[sides_pointlist[side][-1][0]]-grid.Points[sides_pointlist[side+1][0][0]]):
        simplexID=grid.add_triangle(sides_pointlist[side][-1][0],cornerID,sides_pointlist[side+1][0][0])
        
        trianglesplaced.append(simplexID)
        sides_trianglelist[side].append((simplexID,sides_pointlist[side][-1][1]))
        sides_trianglelist[side+1].insert(0,(simplexID,critind[side+1]))
      else:
        grid.Simplex[lasttriangle]=None
        trianglesplaced.remove(lasttriangle)
        
        simplexID=grid.add_triangle(ourpoint,sides_pointlist[side][-1][0],cornerID)
        trianglesplaced.append(simplexID)
        sides_trianglelist[side].append((simplexID,sides_pointlist[side][-1][1]))
        
        simplexID=grid.add_triangle(ourpoint,sides_pointlist[side+1][0][0],cornerID)
        trianglesplaced.append(simplexID)
        sides_trianglelist[side+1].insert(0,(simplexID,critind[side+1]))
      
      sides_pointlist[side].append((cornerID,critind[side+1]))
      sides_pointlist[side+1].insert(0,(cornerID,critind[side+1]))
  for side in range(len(sides_pointlist)):
    sides_pointlist[side]=[sides_pointlist[side][i][0] for i in range(len(sides_pointlist[side]))]
    sides_trianglelist[side]=[sides_trianglelist[side][i][0] for i in range(len(sides_trianglelist[side]))]
  
  
  #constracting a combined_sidelist
  closed_sidepointlist=[]
  closed_sidetrianglelist=[]
  for i in range(len(sides_pointlist)):
    closed_sidepointlist.append(sides_pointlist[i])
    closed_sidetrianglelist.append(sides_trianglelist[i])
  closed_sidepointlist.append(limitrays_pointlist[-1][::-1])
  closed_sidetrianglelist.append(limitrays_trianglelist[-1][::-1])
  closed_sidepointlist.append(rimpoints[::-1])
  closed_sidetrianglelist.append([])
  for i in range(len(closed_sidepointlist[-1])-1):
    tlist=grid.find_triangles(closed_sidepointlist[-1][i],closed_sidepointlist[-1][i+1])
    for t in tlist:
      if t in trianglesplaced:
        closed_sidetrianglelist[-1].append(t)
        break
  closed_sidepointlist.append(limitrays_pointlist[0])
  closed_sidetrianglelist.append(limitrays_trianglelist[0])
  
  #convex_points=[p for p in pointsplaced]
  convex_points=pointsplaced+rimpoints
  inner_points=[]
  for p in convex_points:
    not_on_border=True
    for side in closed_sidepointlist:
      if p in side:
        not_on_border=False
        break
    if not_on_border:
      inner_points.append(p)
  closed_alltriangleslist=[]
  for side in closed_sidepointlist:
    closed_alltriangleslist.append([])
    for p in side:
      closed_alltriangleslist[-1].append([])
      tlist=grid.find_triangles(p)
      for t in tlist:
        simp=grid.Simplex[t]
        if simp[0] in convex_points and simp[1] in convex_points and simp[2] in convex_points:
          closed_alltriangleslist[-1][-1].append(t)
  
  outdict={}
  outdict["sides_Points"]=closed_sidepointlist
  outdict["sides_Simplex"]=closed_sidetrianglelist
  outdict["sides_allSimplex"]=closed_alltriangleslist
  #outdict["borderrays_Points"]=limitrays_pointlist
  #outdict["borderrays_Simplexes"]=limitrays_trianglelist
  outdict["all_Points"]=convex_points
  outdict["all_Simplex"]=trianglesplaced
  outdict["interior_Points"]=inner_points
  
  return outdict

def flip_triangles(grid,hulldic,relax=True):
  print "Ordered to flip some triangles..."
  #cannot assume the triangles are up-to date
  triangles=[]
  for t in range(len(grid.Simplex)):
    if not grid.Simplex[t] is None:
      if all([p in hulldic["all_Points"] for p in grid.Simplex[t]]):
        triangles.append(t)
  print "There are",len(triangles),"triangles in the convex hull"
  
  def cosine_score(simplex):
    coors=[grid.Points[p] for p in simplex]
    unitsides=[unitise(coors[(i+1)%3]-coors[i])[0] for i in range(3)]
    anglecos=[find_angle(-unitsides[(i-1)%3],unitsides[i])[1] for i in range(3)]
    mincos=min(anglecos)
    min_i=anglecos.index(mincos)
    cossum=np.sum(anglecos)
    return cossum,mincos,min_i
  
  previously_flipped=None
  Nflipped=0
  carry_on=True
  Npass=0
  while carry_on:
    Npass+=1
    print "Flippin pass",Npass
    flipped_now=0
    
    for triangle in triangles:
      csum_us,minc_us,obtuse=cosine_score(grid.Simplex[triangle])
      if minc_us<0: #are we realy obtuse?
        pC_us=grid.Simplex[triangle][obtuse]
        pA=grid.Simplex[triangle][(obtuse-1)%3]
        pB=grid.Simplex[triangle][(obtuse+1)%3]
        neighbourhood=grid.find_triangles(pA,pB)
        if len(neighbourhood)>1: #mayhaps we are on the frontier?
          neighbourhood.remove(triangle)
          if neighbourhood[0] in triangles: #mayhaps our neighbour is not in this region?
            neighbour=neighbourhood[0]
            for i in range(3):
              if not grid.Simplex[neighbour][i] in [pA,pB]:
                pC_them=grid.Simplex[neighbour][i]
                break
            #checking if the quadriangle we constitute is convex 
            vCC=grid.Points[pC_them]-grid.Points[pC_us]
            vCA=grid.Points[pA]-grid.Points[pC_us]
            vCB=grid.Points[pB]-grid.Points[pC_us]
            cross1=vCA[0]*vCC[1]-vCA[1]*vCC[0]
            cross2=vCB[0]*vCC[1]-vCB[1]*vCC[0]
            if cross1*cross2<0: #else A and B are on the same side of Cus-Cthem line
              #evaluate neighbour
              csum_them,minc_them,obtuse_them=cosine_score(grid.Simplex[neighbour])
              #let's score the alternatives
              Lsimp=np.array([pC_us,pA,pC_them],dtype=np.int)
              Rsimp=np.array([pC_us,pB,pC_them],dtype=np.int)
              csum_L,minc_L,obtuse_L=cosine_score(Lsimp)
              csum_R,minc_R,obtuse_L=cosine_score(Rsimp)
              minc_now=min(minc_us,minc_them)
              minc_alt=min(minc_L,minc_R)
              sumc_now=csum_us+csum_them
              sumc_alt=csum_L+csum_R
              if minc_now<minc_alt and sumc_now<sumc_alt: #we're flippin!
                grid.Simplex[triangle]=Lsimp
                grid.Simplex[neighbour]=Rsimp
                flipped_now+=1
    print flipped_now,"triangle pairs flipped on this pass"
    Nflipped+=flipped_now
    if relax:
      print "Relaxing a bit..."
      relax_points(grid,1,hulldic["sides_Points"],hulldic["interior_Points"],fixed_border=hulldic["fixed_Side"])
    if Nflipped>0 and (previously_flipped is None or previously_flipped>flipped_now):
      previously_flipped=flipped_now
    else:
      carry_on=False
      print "No point in doin this no more"
  print Nflipped,"triangles flipped in total"
  return
  
  


def reduce_hubs(grid,hulldic,thresholds=(8,5,3),relax=True,fixed_border=None):
  
  print "Going to reduce the hubs"
  
  inner_thr,side_thr,corner_thr=thresholds
  if fixed_border is None:
    fixed_border=[False for side in hulldic["sides_Points"]]
  
  makes_sense=True
  old_overhead=None
  pass_counter=0
  while makes_sense:
    pass_counter+=1
    print "Hub smashment pass no ",pass_counter
    
    side_neighbours=[]
    for i in range(len(hulldic["sides_Points"])):
      side=hulldic["sides_Points"][i]
      if not fixed_border[i]:
        side_neighbours.append(make_neighbourlist(grid,side,line=True))
      else:
        side_neighbours.append([])
    inner_neighbours=make_neighbourlist(grid,hulldic["interior_Points"],line=False)
    #should consider the corners as well
    
    inner_score=[len(nl) for nl in inner_neighbours]
    side_scores=[]
    for i in range(len(side_neighbours)):
      side=side_neighbours[i]
      if not fixed_border[i]:
        side_scores.append([None])
        side_scores[-1]+=[len(nl) for nl in side[1:-1]]
        side_scores[-1].append(None)
      else:
        side_scores.append([])
    
    inner_overheads=[score-inner_thr if score>inner_thr else 0 for score in inner_score]
    side_overheads=[]
    for i in range(len(side_scores)):
      side=side_scores[i]
      if not fixed_border[i]:
        side_overheads.append([None])
        side_overheads[-1]+=[score-side_thr if score>side_thr else 0 for score in side[1:-1]]
        side_overheads[-1].append(None)
      else:
        side_overheads.append([])
    total_overhead=np.sum(inner_overheads)
    for so in side_overheads:
      total_overhead+=np.sum(so[1:-1])
    print "The total overhead is ",total_overhead
    
    if total_overhead>0 and (old_overhead is None or old_overhead>total_overhead):
      old_overhead=total_overhead
      print "Proceeding with the hub smashment! (not a real word)"
      
      inner_visited=[False for io in inner_overheads]
      side_visited=[]
      for side in side_overheads:
        side_visited.append([False for so in side])
      
      all_done=False
      reduction_count=0
      while not all_done:
        index=None
        max_score=None
        for i in range(len(inner_visited)):
          if not inner_visited[i] and inner_overheads[i]>0:
            if max_score is None or max_score<inner_overheads[i]:
              index=i
              max_score=inner_overheads[i]
        if index is None:
          all_done=True
        else:
          inner_visited[index]=True
          reduction_count+=reduce_a_hub(grid,hulldic["interior_Points"][index],target=inner_thr,online=False)
      print reduction_count,"hub reductions done in the interior"
      
      for side_i in range(len(side_visited)):
        if not fixed_border[side_i]:
          all_done=False
          reduction_count=0
          while not all_done:
            index=None
            max_score=None
            for i in range(1,len(side_visited[side_i])-1):
              if not side_visited[side_i][i] and side_overheads[side_i][i]>0:
                if max_score is None or max_score<side_overheads[side_i][i]:
                  index=i
                  max_score=side_overheads[side_i][i]
            if index is None:
              all_done=True
            else:
              side_visited[side_i][index]=True
              reduction_count+=reduce_a_hub(grid,hulldic["sides_Points"][side_i][index],target=side_thr,online=True)
          print reduction_count,"hub reductions done in on side",side_i
      
      if relax:
        print "Relaxing a bit..."
        relax_points(grid,1,hulldic["sides_Points"],hulldic["interior_Points"],fixed_border=fixed_border)
      
    else:
      print "No point in doing this anymore"
      makes_sense=False
  print "Done with smashing!"
  return
  
  


def refine_vacuole_undersurface(grid,outhull,params):
  
  full_angle=np.pi if params["geometry_type"]=="sphere" else 0.5*np.pi
  targetlength=1.5*full_angle/(params["N_cores"]*2**params["DGF_precision"])*params["R_vc"]
  fixed_border=[]
  targets=[]
  for i in range(len(outhull["sides_Points"])):
    fixed_border.append(False)
    if i==0:
      targets.append(targetlength)
    else:
      targets.append(params["DGF_maxlength"])
  fixed_border[-2]=True

  refine_convex_surface(grid,outhull,targets,fixed_border=fixed_border)
  
  return outhull["sides_Points"][0]
  
def refine_chloroplast_base(grid,params,inner_circle,borders,rim_points):
  
  all_points=[p for p in inner_circle]
  for side in [borders[0],borders[1],rim_points]:
    for p in side:
      if not p in all_points:
        all_points.append(p)
  
  baseline_points=borders[-1]
  upline_points=borders[0][::-1]
  
  def assemble_trianglelists(linepoints,allpoints):
    alltriangles=[]
    linetriangles=[]
    for i in range(len(linepoints)):
      the_catch=grid.find_triangles(linepoints[i])
      sieved=[]
      for triangle in the_catch:
        valid=True
        for p in grid.Simplex[triangle]:
          if not p in allpoints:
            valid=False
            break
        if valid:
          sieved.append(triangle)
      the_catch=sieved
      alltriangles.append(the_catch)
      if i<len(linepoints)-1:
        for triangle in the_catch:
          if any([linepoints[i+1]==p for p in grid.Simplex[triangle]]):
            #if grid.Simplex[triangle][0]==baseline_points[i+1] or grid.Simplex[triangle][1]==baseline_points[i+1] or grid.Simplex[triangle][2]==baseline_points[i+1]:
            linetriangles.append(triangle)
            break
    return linetriangles,alltriangles
    
  baseline_linetriangles, baseline_alltriangles = assemble_trianglelists(baseline_points,all_points)
  
  upline_linetriangles, upline_alltriangles = assemble_trianglelists(upline_points,all_points)
  
  rim_linetriangles, rim_alltriangles = assemble_trianglelists(rim_points,all_points)
  
  
  full_angle=0.5*np.pi
  targetlength=1.5*full_angle/(params["N_cores"]*2**params["DGF_precision"])*params["R_cp"]
  
  outdict={}
  outdict["sides_Points"]=[baseline_points,upline_points,rim_points]
  outdict["sides_Simplex"]=[baseline_linetriangles,upline_linetriangles,rim_linetriangles]
  outdict["sides_allSimplex"]=[baseline_alltriangles,upline_alltriangles,rim_alltriangles]
  #outdict["borderrays_Points"]=limitrays_pointlist
  #outdict["borderrays_Simplexes"]=limitrays_trianglelist
  outdict["all_Points"]=all_points
  outdict["interior_Points"]=inner_circle
  outdict["fixed_Side"]=[False,False,True]
  targets=[targetlength,params["DGF_maxlength"],None]
  
  refine_convex_surface(grid,outdict,targets,fixed_border=outdict["fixed_Side"])
  
  relaxation=params["DGF_relaxation"] if "DGF_relaxation" in params.keys() else 0
  if relaxation>0:
    relax_points(grid,int(round(relaxation/2.0)),outdict["sides_Points"],outdict["interior_Points"],fixed_border=outdict["fixed_Side"])
  
  reduce_hubs(grid,outdict,thresholds=(8,5,3),relax=(relaxation>0),fixed_border=outdict["fixed_Side"])
  
  if relaxation>0:
    relax_points(grid,int(round(relaxation/2.0)),outdict["sides_Points"],outdict["interior_Points"],fixed_border=outdict["fixed_Side"])
  
  flip_triangles(grid,outdict,relax=(relaxation>0))
  
  if relaxation>0:
    relax_points(grid,int(round(relaxation/2.0)),outdict["sides_Points"],outdict["interior_Points"],fixed_border=outdict["fixed_Side"])
    
  return baseline_points, upline_points
  
def pad_to_cell_membrane(grid,baseline,leftside):
  #note, the left side is sloped, presumably under 45 degrees. we first need to construct and tesselate a right angle triangle there
  N_layers=len(leftside)-1
  rightheights=np.linspace(grid.Points[leftside[0]][1],grid.Points[leftside[-1]][1],len(leftside))
  bottom_xes=np.linspace(grid.Points[leftside[-1]][0],grid.Points[leftside[0]][0],len(leftside))
  done_line=[leftside[0]]
  newleft=[leftside[0]]
  for layer in range(1,N_layers+1):
    xes=np.linspace(grid.Points[leftside[layer]][0],grid.Points[leftside[0]][0],layer+1)
    yes=np.linspace(grid.Points[leftside[layer]][1],rightheights[layer],layer+1)
    this_line=[leftside[layer]]
    for i in range(layer):
      coor=np.array([xes[i+1],yes[i+1]])
      this_line.append(grid.add_point(coor))
      grid.add_triangle(this_line[i+1],this_line[i],done_line[i])
      if i<layer-1:
        grid.add_triangle(this_line[i+1],done_line[i],done_line[i+1])
    done_line=this_line
    newleft.append(this_line[-1])
  #now fpr the actual padding
  oldline=baseline
  xcoors=[grid.Points[bl][0] for bl in baseline]
  for layer in range(1,N_layers+1):
    newline=[newleft[layer]]
    for i in range(1,len(baseline)):
      coor=np.array([xcoors[i],rightheights[layer]])
      newline.append(grid.add_point(coor))
      grid.add_triangle(newline[i],oldline[i],newline[i-1])
      grid.add_triangle(newline[i-1],oldline[i-1],oldline[i])
    oldline=newline
  return
  
def pad_to_tp_membrane(grid,centrecoor,rimpoints,borderpoints,params,membrane_thickness=None):
  
  #first determine the radius to aim for
  theta=np.pi/(3*2**params["DGF_precision"])
  R_vcactual=params["R_vcinn"]/np.cos(theta/2.0)
  #next, establish the requested thickness if not specified
  if membrane_thickness is None:
    tile_at_cpout=length(grid.Points[rimpoints[1]]-grid.Points[rimpoints[0]])
    tile_at_mid_tp=tile_at_cpout*(params["R_vc"]/R_cpout)
    layers=int(round(params["t_vc"]/tile_at_mid_tp))
    layers=max(layers,1)
    membrane_thickness=layers
  print "Established number of vacuole membrane layers is",membrane_thickness
  
  inner_rim=rimpoints
  #buffer_rim=rimpoints[-membrane_thickness:]
  #now establishing the outer crosspoint
  R_vcinn=params["R_vcinn"]
  R_vcout=params["R_vcout"]
  d_vc=params["d_vc"]
  h_vcabove=params["h_vcabove"]
  t_vc=params["t_vc"]
  h_cp=params["h_cp"]
  
  #x_crit=np.sqrt(R_vcout**2-(h_vcabove-d_vc-h_cp)**2)
  #outpoint_dir,dump=unitise(np.array([x_crit,h_vcabove-d_vc])-centrecoor)
  inpoint_dir,dimp=unitise(grid.Points[borderpoints[-1]]-centrecoor)
  
  N_segs=len(inner_rim)-1
  arc_outpoint=np.arcsin(inpoint_dir[0])
  theta=arc_outpoint/N_segs
  #print "theta is",theta
  
  #buffer_angle=np.arcsin(find_angle(outpoint_dir,inpoint_dir)[0])
  #buffer_theta=buffer_angle/membrane_thickness
  #border_arc=arc_outpoint+buffer_angle
  
  inner_memb_coors=[centrecoor+R_vcactual*np.array([np.sin(theta*i),np.cos(theta*i)]) for i in range(len(inner_rim))]
  #buffer_memb_coors=[inner_memb_coors[-1]]
  #for i in range(membrane_thickness-1):
  #  buffer_memb_coors.append(centrecoor+R_vcactual*np.array([np.sin(arc_outpoint+buffer_theta*(i+1)),np.cos(arc_outpoint+buffer_theta*(i+1))]))
  #buffer_memb_coors.append(grid.Points[borderpoints[-1]])
  inner_memb_coors[-1]=grid.Points[borderpoints[-1]]
  memb_coors=inner_memb_coors
  
  ray_unitvec=[]
  ray_length=[]
  for i in range(len(memb_coors)):
    vec,l=unitise(memb_coors[i]-grid.Points[rimpoints[i]])
    ray_unitvec.append(vec)
    ray_length.append(l)
  
  N_bordsegs=len(borderpoints)-1
  borderlength=length(grid.Points[borderpoints[-1]]-grid.Points[borderpoints[0]])
  bordersegments=[length(grid.Points[borderpoints[i+1]]-grid.Points[borderpoints[i]])/borderlength for i in range(len(borderpoints)-1)]
  
  old_layerpoints=rimpoints
  for layer in range(1,len(borderpoints)):
    new_layerpoints=[]
    #print "points in old rim layer:",len(old_layerpoints)
    #for i==0:
    seg_at_ray=(1.0/N_bordsegs)*ray_length[0]
    newcoor=grid.Points[old_layerpoints[0]]+ray_unitvec[0]*seg_at_ray
    newpoint=grid.add_point(newcoor)
    new_layerpoints.append(newpoint)
    for i in range(1,len(old_layerpoints)):
      if i==len(old_layerpoints)-1:
        new_layerpoints.append(borderpoints[layer])
      else:
        seg_at_ray=(1.0/N_bordsegs+(i*(bordersegments[layer-1]-1.0/N_bordsegs)/len(old_layerpoints)))*ray_length[i]
        newcoor=grid.Points[old_layerpoints[i]]+ray_unitvec[i]*seg_at_ray
        newpoint=grid.add_point(newcoor)
        new_layerpoints.append(newpoint)
      grid.add_triangle(new_layerpoints[i],old_layerpoints[i],old_layerpoints[i-1])
      grid.add_triangle(new_layerpoints[i],old_layerpoints[i-1],new_layerpoints[i-1])
    old_layerpoints=new_layerpoints
  return new_layerpoints
  

def make_tp_membrane(grid,params,linepoints,centrecoor=None,rimpoints=[],N_layers=None):
  theta=np.pi/(3*2**params["DGF_precision"])
  R_vcinn=params["R_vcinn"]/np.cos(theta/2.0)
  R_vcout=params["R_vcout"]/np.cos(theta/2.0)
  t_vc=params["t_vc"]
  line_segments=[length(grid.Points[linepoints[i+1]]-grid.Points[linepoints[i]]) for i in range(len(linepoints)-1)]
  av_seg_line=sum(line_segments)/len(line_segments)
  if N_layers is None:
    if "DGF_membrane_layers" in params.keys():
      N_layers=params["DGF_membrane_layers"]
    else:
      if params["tonoplast_geometry"]=="no_drop":
        segment=av_seg_line
      elif params["tonoplast_geometry"]=="flat_drop":
        segment=params["R_vc"]*theta
      N_layers=int(round(t_vc/segment))
      N_layers=max(N_layers,1)
    print "Established number of vacuole membrane layers is",N_layers
  layerthickness=t_vc/N_layers
  upstep_vec=np.array([0,layerthickness])
  if params["tonoplast_geometry"]=="no_drop": #only linepoints matter
    old_line=linepoints
    for layer in range(N_layers):
      new_line=[grid.add_point(grid.Points[old_line[i]]+upstep_vec) for i in range(len(old_line))]
      for i in range(len(old_line)-1):
        grid.add_triangle(old_line[i],new_line[i],old_line[i+1])
        grid.add_triangle(new_line[i],old_line[i+1],new_line[i+1])
      old_line=new_line
    upper_linepoints=old_line
    upper_rimpoints=[]
  elif params["tonoplast_geometry"]=="flat_drop":
    R_vcinnbase=params["R_vcinn"]
    R_vcoutbase=params["R_vcout"]
    h_vcunder=params["h_vcunder"]
    d_vc=params["d_vc"]
    t_vc=params["t_vc"]
    h_cp=params["h_cp"]
    
    r_cross2=np.sqrt(R_vcoutbase**2 - (R_vcoutbase-d_vc)**2);
    cross2coor=np.array([r_cross2,h_cp+R_vcoutbase-d_vc])
    cross2_angle,dump=unitise(centrecoor,cross2coor)
    for backi in range(len(rimpoints)-1,-1,-1):
      anglei,dump=unitise(centrecoor,grid.Points[rimpoints[backi]])
      if anglei[0]<cross2_angle[0]:
        break
    old_rim=rimpoints[:backi+1]
    rim_dirvecs=[]
    for point in old_rim:
      vec,bla=unitise(grid.Points[point]-centrecoor)
      rim_dirvecs.append(vec)
    rimstep=(R_vcout-R_vcinn)/N_layers
    north_side=[old_rim[-1]]
    for layer in range(N_layers):
      new_rim=[grid.add_point(grid.Points[old_rim[i]]+rimstep*rim_dirvecs[i]) for i in range(len(old_rim))]
      north_side.append(new_rim[-1])
      for i in range(len(old_rim)-1):
        T1=grid.add_triangle(old_rim[i],new_rim[i],old_rim[i+1])
        T2=grid.add_triangle(new_rim[i],old_rim[i+1],new_rim[i+1])
        # if i==0:
          # print "Starting vacuole rim layer",layer,"with triangles",grid.Simplex[T1],"and",grid.Simplex[T2]
        # elif i==len(old_rim)-2:
          # print "Ending vacuole rim layer",layer,"with triangles",grid.Simplex[T1],"and",grid.Simplex[T2]
      old_rim=new_rim
    upper_rimpoints=old_rim
    #setting up sides for the tesselation of the itty-bitty chunk. note or west and east are a bit reversed
    
    east_side=rimpoints[backi:]
    
    north_side=north_side[::-1]
    #we're just gonna tack these together
    grid.Points[north_side[0]]=cross2coor
    
    
    mindist=length(cross2coor-grid.Points[linepoints[0]])
    for linei in range(len(linepoints)):
      dist=length(cross2coor-grid.Points[linepoints[linei]])
      if dist<mindist:
        mindist=dist
      elif dist>mindist:
        ouri=linei-1
        break
    south_side=linepoints[:ouri+1]
    
    west_side=[south_side[-1]]
    weststep=(cross2coor-grid.Points[west_side[0]])/N_layers
    for i in range(1,N_layers):
      west_side.append(grid.add_point(grid.Points[west_side[0]]+i*weststep))
    west_side.append(north_side[0])
    #patchside=[west_side[-1],north_side[0]]
    
    circumference=north_side[1:]
    circumference.extend(east_side[1:])
    circumference.extend(south_side[1:])
    circumference.extend(west_side[1:])
    startesselate_frame(grid,circumference,clockwise=False)

    
    #for i in range(N_layers):
      #for j in range(N_layers):
        #T1=grid.add_triangle(lilgrid[i][j],lilgrid[i][j+1],lilgrid[i+1][j+1])
        #T2=grid.add_triangle(lilgrid[i][j],lilgrid[i+1][j],lilgrid[i+1][j+1])
        # print "the chunk at i=",i,", j=",j,"with triangles",grid.Simplex[T1],"and",grid.Simplex[T2]
        # print "T1 coordinates:",grid.Points[grid.Simplex[T1][0]],grid.Points[grid.Simplex[T1][1]],grid.Points[grid.Simplex[T1][2]]
        # print "T2 coordinates:",grid.Points[grid.Simplex[T2][0]],grid.Points[grid.Simplex[T2][1]],grid.Points[grid.Simplex[T2][2]]

    trimline=linepoints[ouri:]
    old_line=trimline
    trim_totlength=grid.Points[trimline[-1]][0]-grid.Points[trimline[0]][0]
    for layer in range(N_layers):
      this_totlength=grid.Points[trimline[-1]][0]-grid.Points[west_side[layer+1]][0]
      new_line=[]
      new_line.append(west_side[layer+1])
      new_y=grid.Points[west_side[layer+1]][1]
      x_offset=grid.Points[west_side[layer+1]][0]
      for i in range(1,len(trimline)):
        delta_x=(this_totlength/trim_totlength)*(grid.Points[trimline[i]][0]-grid.Points[trimline[0]][0])
        newcoor=np.array([x_offset+delta_x,new_y])
        new_line.append(grid.add_point(newcoor))
      for i in range(len(trimline)-1):
        T1=grid.add_triangle(old_line[i],new_line[i],new_line[i+1])
        T1=grid.add_triangle(old_line[i],old_line[i+1],new_line[i+1])
        # if i==0:
          # print "Starting the line layer",layer,"with triangles",grid.Simplex[T1],"and",grid.Simplex[T2]
        # elif i==len(old_rim)-2:
          # print "Ending the line layer",layer,"with triangles",grid.Simplex[T1],"and",grid.Simplex[T2]
      old_line=new_line
    upper_linepoints=old_line
    
  return upper_rimpoints,upper_linepoints
         
         
def startesselate_frame(grid,circumference,clockwise=False):
  mult=-1 if clockwise else 1
  Nframe=len(circumference)
  print "*Star tesselation* number of framepoints before start:", Nframe
  uvecs=[]
  for i in range(Nframe):
    uvec,dump=unitise(grid.Points[circumference[i%Nframe]],grid.Points[circumference[(i+1)%Nframe]])
    uvecs.append(uvec)
  #first to ensure convexity
  do_so=True
  while(do_so):
    do_so=False
    #first we are "ensuring"  our starting i is okay
    for j in range(Nframe):
      anglevec=find_angle(-uvecs[(j-1)%Nframe], uvecs[j])
      if mult*anglevec[0]>0:
        break
    #we'll assume some such j exists
    for i in range(Nframe):
      anglevec=find_angle(-uvecs[(i+j-1)%Nframe], uvecs[(i+j)%Nframe])
      if mult*anglevec[0]<0:
        do_so=True
        grid.add_triangle(circumference[(i+j-2)%Nframe],circumference[(i+j-1)%Nframe],circumference[(i+j)%Nframe])
        uvec,dump=unitise(grid.Points[circumference[(i+j-2)%Nframe]],grid.Points[circumference[(i+j)%Nframe]])
        uvecs[(i+j-2)%Nframe]=uvec
        circumference.pop((i+j-1)%Nframe)
        print "Excising a concave point, indexed", (i+j-1)%Nframe
        uvecs.pop((i+j-1)%Nframe)
        Nframe+=-1
        break
  
  Nframe=len(circumference)
  print "*Star tesselation* number of framepoints after deconcavisation:", Nframe

  coorlist=[grid.Points[pt] for pt in circumference]
  print "list of remaining coordinates : ",coorlist
  centrecoor=find_anglecentre(coorlist)
  print "*Star tesselation* coordinates of the central star:",centrecoor
  centrepoint=grid.add_point(centrecoor)
  for i in range(Nframe):
    grid.add_triangle(circumference[i%Nframe],centrepoint,circumference[(i+1)%Nframe])
  return

def make_base_envelope(grid,params,linepoints,N_layers=None):
  t_cp=params["t_cp"]
  if N_layers is None:
    if "DGF_membrane_layers" in params.keys():
      N_layers=params["DGF_membrane_layers"]
    else:
      line_segments=[length(grid.Points[linepoints[i+1]]-grid.Points[linepoints[i]]) for i in range(len(linepoints)-1)]
      av_seg_line=sum(line_segments)/len(line_segments)
      N_layers=int(round(t_cp/av_seg_line))
      N_layers=max(N_layers,1)
  downvector=np.array([0.0,-t_cp/N_layers])
  left_edge=[linepoints[0]]
  right_edge=[linepoints[-1]]
  old_line=linepoints
  for layer in range(N_layers):
    new_line=[grid.add_point(grid.Points[old_line[i]]+downvector) for i in range(len(old_line))]
    left_edge.append(new_line[0])
    right_edge.append(new_line[-1])
    for i in range(len(old_line)-1):
      T1=grid.add_triangle(old_line[i],new_line[i],old_line[i+1])
      T2=grid.add_triangle(new_line[i],old_line[i+1],new_line[i+1])
      # if i==0:
        # print "Starting envelope base layer",layer,"with triangles",grid.Simplex[T1],"and",grid.Simplex[T2]
      # elif i==len(old_rim)-2:
        # print "Ending vacuole rim layer",layer,"with triangles",grid.Simplex[T1],"and",grid.Simplex[T2]
    old_line=new_line
  lower_baseline=old_line
  return lower_baseline, [left_edge,right_edge]
  
  
  
         
def construct_environs_above(grid,centrepoint,rimpoints,hullcoors,params,calculate_centre=False):
  filename=params["output"]
  relaxation=params["DGF_relaxation"]
  #first check for the maximal point in the hull. if below vacuole, we've got a simple task
  vac_drop=params["d_vc"] if params["tonoplast_geometry"]=="flat_drop" else 0
  
  print "Hull coors received for the environs tesselation are"
  print hullcoors
  
  centrepoint_coors=grid.Points[centrepoint]
  
  ymax=0
  for coor in hullcoors:
    ymax=max(ymax,coor[1])
  no_vacuole = (ymax<=params["h_vcunder"]-vac_drop)
  if no_vacuole:
    
    if calculate_centre:
      ray1=SimpleRay(hullcoors[0],hull_coors[0],grid.Points[rimpoints[0]])
      ray2=SimpleRay(hullcoors[-1],hull_coors[-1],grid.Points[rimpoints[-1]])
      try:
        dump,bump,calc_centre=find_crossing(ray1,ray2)
      except:
        calc_centre=centrepoint_coors
    else:
      calc_centre=centrepoint_coors
      
    outhull=tesselate_convex_hull(grid,calc_centre,rimpoints,hullcoors,params=params)
    print filename," : ",grid.Npoint, " points after tesselating convex hull"
    #outchain=outhull["borderrays_Points"][-1]
  else:
    if params["tonoplast_geometry"]=="no_drop":
      
      height=params["h_vcunder_eff"]
      hcors=[]
      for coor in hullcoors:
        hcors.append(coor.copy())
      hcors[0][1]=height
      hcors[1][1]=height
      
      openrim=rimpoints
      
    elif params["tonoplast_geometry"]=="flat_drop":
      R_vcinn=params["R_vcinn"]
      R_vcout=params["R_vcout"]
      R_vcPEPC=params["R_vcPEPC"]
      d_vc=params["d_vc"]
      h_vcunder=params["h_vcunder"]
      h_vcunder_eff=params["h_vcunder_eff"]
      t_vc=params["t_vc"]
      h_cp=params["h_cp"]
      
      r_cross1=np.sqrt(R_vcinn**2 - (R_vcinn-d_vc)**2);
      r_cross2=np.sqrt(R_vcout**2 - (R_vcout-d_vc)**2);
      r_crossp=np.sqrt(R_vcPEPC**2 - (R_vcPEPC-d_vc)**2);
      rcrossA=t_vc/(r_cross2-r_cross1); 
      rcrossB=(h_vcunder-d_vc)-rcrossA*r_cross1;
      if params["t_PEPC"]>0:
        x_crit=((h_vcunder_eff-d_vc)-rcrossB)/rcrossA
        x_crit=np.sqrt(R_vcPEPC**2-(h_vcunder_eff-d_vc-h_cp)**2)
        height=h_vcunder_eff-d_vc
      else:
        x_crit=((h_vcunder-d_vc)-rcrossB)/rcrossA
        x_crit=np.sqrt(R_vcinn**2-(h_vcunder-d_vc-h_cp)**2)
        height=h_vcunder-d_vc
      
      hcors=[]
      for coor in hullcoors:
        hcors.append(coor.copy())
      hcors[0][0]=x_crit
      hcors[0][1]=height
      hcors[1][1]=height
      
      for i in range(len(rimpoints)):
        direction=grid.Points[rimpoints[i]]-grid.Points[centrepoint]
        x_ray=direction[0]*(h_vcunder_eff-d_vc-h_cp)/direction[1]
        if x_ray>=x_crit:
          crit_i=i
          break
      
      print "Critical ray index for vacuole drope is ",crit_i
      
      openrim=rimpoints[crit_i:]
      closedrim=rimpoints[0:crit_i+1]
    
    print "Hull coors for the tesselation of the convex hull below are"
    print hcors
    
    if calculate_centre:
      ray1=SimpleRay(hcors[0],hcors[0],grid.Points[openrim[0]])
      ray2=SimpleRay(hcors[-1],hcors[-1],grid.Points[openrim[-1]])
      try:
        dump,bump,calc_centre=find_crossing(ray1,ray2)
      except:
        calc_centre=centrepoint_coors
    else:
      calc_centre=centrepoint_coors
    print "Calculated centre coordinates:",calc_centre
  
    outhull=tesselate_convex_hull(grid,calc_centre,openrim,hcors,params=params,Nrelax=int(round(relaxation/2.0)))
    print filename," : ",grid.Npoint, " points after tesselating convex hull"
    
    
    refine_vacuole_undersurface(grid,outhull,params)
    print filename," : ",grid.Npoint, " points after refining the vacuole undersurface"
    

    if relaxation>0:
      relax_points(grid,int(round(relaxation/2.0)),outhull["sides_Points"],outhull["interior_Points"],fixed_border=outhull["fixed_Side"])
    
    reduce_hubs(grid,outhull,thresholds=(8,5,3),relax=(relaxation>0),fixed_border=outhull["fixed_Side"])
    
    if relaxation>0:
      relax_points(grid,int(round(relaxation/2.0)),outhull["sides_Points"],outhull["interior_Points"],fixed_border=outhull["fixed_Side"])
    
    flip_triangles(grid,outhull,relax=(relaxation>0))
    
    if relaxation>0:
      relax_points(grid,int(round(relaxation/2.0)),outhull["sides_Points"],outhull["interior_Points"],fixed_border=outhull["fixed_Side"])
    
    if params["tonoplast_geometry"]=="flat_drop":
      #establish aimed-for-membrane thickness
      theta=np.pi/(3*2**params["DGF_precision"])
      if "DGF_membrane_layers" in params.keys():
        vacmem_layers=params["DGF_membrane_layers"]
      else:
        vacmem_layers=int(round(params["t_vc"]/(params["R_vc"]*theta)))
        vacmem_layers=max(vacmem_layers,1)
      
      
      if params["t_PEPC"]>0:
        paramsfaked={}
        paramsfaked.update(params)
        paramsfaked["R_vcinn"]=params["R_vcPEPC"]
        paramsfaked["R_vcout"]=params["R_vcinn"]
        paramsfaked["h_vcabove"]=params["h_vcunder"]
        paramsfaked["h_vcunder"]=params["h_vcunder_eff"]
        paramsfaked["t_vc"]=params["t_PEPC"]
        membrane_inner_arc=pad_to_tp_membrane(grid,grid.Points[centrepoint],closedrim,outhull["sides_Points"][-1],paramsfaked,membrane_thickness=2)
      else:
        membrane_inner_arc=pad_to_tp_membrane(grid,grid.Points[centrepoint],closedrim,outhull["sides_Points"][-1],params,membrane_thickness=vacmem_layers)
      print filename," : ",grid.Npoint, " points after padding below the vacuole membrane"
    elif params["tonoplast_geometry"]=="no_drop":
      membrane_inner_arc=[]
      if "DGF_membrane_layers" in params.keys():
        vacmem_layers=params["DGF_membrane_layers"]
      else:
        vacmem_layers=None
    
    if params["t_PEPC"]>0:
      paramsfaked={}
      paramsfaked.update(params)
      paramsfaked["R_vcinn"]=params["R_vcPEPC"]
      paramsfaked["R_vcout"]=params["R_vcinn"]
      paramsfaked["t_vc"]=params["t_PEPC"]
      upper_rim,upper_line=make_tp_membrane(grid,paramsfaked,outhull["sides_Points"][0],centrecoor=grid.Points[centrepoint],rimpoints=membrane_inner_arc,N_layers=2)
      upper_rim,upper_line=make_tp_membrane(grid,params,upper_line,centrecoor=grid.Points[centrepoint],rimpoints=upper_rim,N_layers=vacmem_layers)
    else:
      upper_rim,upper_line=make_tp_membrane(grid,params,outhull["sides_Points"][0],centrecoor=grid.Points[centrepoint],rimpoints=membrane_inner_arc,N_layers=vacmem_layers)
    
    print filename," : ",grid.Npoint, " points after constructing the vacuole membrane"
    
    hcors=[]
    hcors.append(hullcoors[0].copy())
    hcors.append(hullcoors[1].copy())
    print "Hull coors for the tesselation of the convex hull above are"
    print hcors
    
    if params["tonoplast_geometry"]=="flat_drop":
      startpoints=[upper_rim,upper_line]
    elif params["tonoplast_geometry"]=="no_drop":
      startpoints=[upper_line]
    
    params_copy=params.copy()
    if "DGF_maxlength" in params.keys() and params["DGF_maxlength"] is not None:
      params_copy["DGF_maxlength"]=2*params["DGF_maxlength"]
    
    vacout=tesselate_from_segments_into_convex(grid,startpoints,hcors,Nrelax=relaxation,params=params_copy)
    print filename," : ",grid.Npoint, " points after tesselating the vacuole"
  
    if relaxation>0:
      relax_points(grid,int(round(relaxation/2.0)),vacout["sides_Points"],vacout["interior_Points"],fixed_border=vacout["fixed_Side"])
    
    reduce_hubs(grid,vacout,thresholds=(8,5,3),relax=(relaxation>0),fixed_border=vacout["fixed_Side"])
    
    if relaxation>0:
      relax_points(grid,int(round(relaxation/2.0)),vacout["sides_Points"],vacout["interior_Points"],fixed_border=vacout["fixed_Side"])
    
    flip_triangles(grid,vacout,relax=(relaxation>0))
    
    if relaxation>0:
      relax_points(grid,int(round(relaxation/2.0)),vacout["sides_Points"],vacout["interior_Points"],fixed_border=vacout["fixed_Side"])
  
  return outhull["sides_Points"][-3][::-1]
  
  


def make_sphere_system(params_in):
  #add more common numbers
  filename=params_in["output"]
  
  print filename," RUN"
  print "Making a spherical chlorplast system"
  
  params=params_in.copy()
  
  if "drop_ratio" in params.keys() and params["drop_ratio"]>0:
    params["d_vc"]=params["R_cp"]*params["drop_ratio"]
  
  params["R_cpinn"]=params["R_cp"]-0.5*params["t_cp"]
  params["R_cpout"]=params["R_cp"]+0.5*params["t_cp"] 
  params["R_sc"]=params["R_cpout"]/np.sqrt(params["SurfCov"])
  params["h_cp"]=params["R_cpout"]+params["sep_cp"]
  params["h_vc"]=params["h_cp"]+params["R_cpout"]+params["sep_vc"]+0.5*params["t_vc"]
  params["h_vcabove"]=params["h_vc"]+0.5*params["t_vc"]
  params["h_vcunder"]=params["h_vc"]-0.5*params["t_vc"]
  
  params["R_vcinn"]=params["R_cpout"]+params["sep_vc"]
  params["R_vcout"]=params["R_cpout"]+params["sep_vc"]+params["t_vc"]
  params["R_vc"]=params["R_cpout"]+params["sep_vc"]+0.5*params["t_vc"]
  if not "d_cl" in params.keys():
    params["d_cl"]=1.5*params["R_cp"]
  
  params["totheight"]=params["d_cl"]+params["h_vcabove"]
  if not "t_PEPC" in params.keys():
    params["t_PEPC"]=-1
  if params["t_PEPC"]>0:
    params["h_vcunder_eff"]=params["h_vcunder"]-params["t_PEPC"]
    params["R_vcPEPC"]=params["R_vcinn"]-params["t_PEPC"]
    params["sep_vc_eff"]=params["sep_vc"]-params["t_PEPC"]
  else:
    params["h_vcunder_eff"]=params["h_vcunder"]
    params["R_vcPEPC"]=params["R_vcinn"]
    params["sep_vc_eff"]=params["sep_vc"]
    
  #read other info from params:
  
  alternate=params["DGF_alternate"] if "DGF_alternate" in params.keys() else True
  maxlength=params["DGF_maxlength"] if "DGF_maxlength" in params.keys() else None
  drop=params["DGF_drop"] if "DGF_drop" in params.keys() else "geo"
  precision=params["DGF_precision"] if "DGF_precision" in params.keys() else 4
  include_vacuole=params["include_vacuole"] if "include_vacuole" in params.keys() else False
  maxangle=params["DGF_threshold_angle"]*np.pi if "DGF_threshold_angle" in params.keys() else np.pi/3.0
  relaxation=params["DGF_relaxation"]*np.pi if "DGF_relaxation" in params.keys() else 0
  
  print "Grid construction related parameters:"
  print "alternate ",alternate
  print "maximal length ",maxlength
  print "drop ",drop
  print "precision ",precision
  print "vacuole space included ",include_vacuole
  print "relaxation ", relaxation
  print "threshold attack angle ", maxangle/np.pi
  
  
  grid=Grid()
  
  
  #add center
  centercoor=np.array([0.0,params["h_cp"]])
  params["CentrePoint"]=grid.add_point(centercoor)
  params["N_cores"]=3
  
  (inner_chain,outer_chain,rim_ends)=make_rim(params,grid,precision) #or should thoes be added to params directly?
  print filename," : ",grid.Npoint, " points after making rim"
  
  slice_circle(grid,params["CentrePoint"],inner_chain,params=params)
  print filename," : ",grid.Npoint, " points after slicing circle"
  
  #rectangular "full" hull
  height=params["totheight"]
  hullcoors=[]
  hullcoors.append(np.array([0.0,height]))
  hullcoors.append(np.array([params["R_sc"],height]))
  hullcoors.append(np.array([params["R_sc"],0.0]))
  hullcoors.append(np.array([0.0,0.0]))

  
  construct_environs_above(grid,params["CentrePoint"],outer_chain,hullcoors,params)
  
  
  grid.write_dgf(filename)
  
  return

  
def make_semi_system(params_in):
  #add more common numbers
  filename=params_in["output"]
  
  print filename," RUN"
  print "Making a spherical chlorplast system"
  
  params=params_in.copy()
  
  if "drop_ratio" in params.keys() and params["drop_ratio"]>0:
    params["d_vc"]=params["R_cp"]*params["drop_ratio"]
  
  params["R_cpinn"]=params["R_cp"]-0.5*params["t_cp"]
  params["R_cpout"]=params["R_cp"]+0.5*params["t_cp"] 
  params["R_sc"]=params["R_cpout"]/np.sqrt(params["SurfCov"])
  params["h_cp"]=params["t_cp"]+params["sep_cp"]
  params["h_vc"]=params["h_cp"]+params["R_cpout"]+params["sep_vc"]+0.5*params["t_vc"]
  params["h_vcabove"]=params["h_vc"]+0.5*params["t_vc"]
  params["h_vcunder"]=params["h_vc"]-0.5*params["t_vc"]
  
  params["R_vcinn"]=params["R_cpout"]+params["sep_vc"]
  params["R_vcout"]=params["R_cpout"]+params["sep_vc"]+params["t_vc"]
  params["R_vc"]=params["R_cpout"]+params["sep_vc"]+0.5*params["t_vc"]
  if not "d_cl" in params.keys():
    params["d_cl"]=1.5*params["R_cp"]
  params["totheight"]=params["d_cl"]+params["h_vcabove"]
  
  if not "t_PEPC" in params.keys():
    params["t_PEPC"]=-1
  if params["t_PEPC"]>0:
    params["h_vcunder_eff"]=params["h_vcunder"]-params["t_PEPC"]
    params["R_vcPEPC"]=params["R_vcinn"]-params["t_PEPC"]
    params["sep_vc_eff"]=params["sep_vc"]-params["t_PEPC"]
  else:
    params["h_vcunder_eff"]=params["h_vcunder"]
    params["R_vcPEPC"]=params["R_vcinn"]
    params["sep_vc_eff"]=params["sep_vc"]
  
  
  
  #read other info from params:
  
  alternate=params["DGF_alternate"] if "DGF_alternate" in params.keys() else True
  maxlength=params["DGF_maxlength"] if "DGF_maxlength" in params.keys() else None
  drop=params["DGF_drop"] if "DGF_drop" in params.keys() else "geo"
  precision=params["DGF_precision"] if "DGF_precision" in params.keys() else 4
  include_vacuole=params["include_vacuole"] if "include_vacuole" in params.keys() else False
  maxangle=params["DGF_threshold_angle"]*np.pi if "DGF_threshold_angle" in params.keys() else np.pi/3.0
  relaxation=params["DGF_relaxation"] if "DGF_relaxation" in params.keys() else 0
  
  print "Grid construction related parameters:"
  print "alternate ",alternate
  print "maximal length ",maxlength
  print "drop ",drop
  print "precision ",precision
  print "vacuole space included ",include_vacuole
  print "relaxation ", relaxation
  print "threshold attack angle ", maxangle/np.pi
  
  
  grid=Grid()
  
  
  #add center
  centercoor=np.array([0.0,params["h_cp"]])
  params["CentrePoint"]=grid.add_point(centercoor)
  
  params["N_cores"]=2
  
  (inner_chain,outer_chain,rim_ends)=make_rim(params,grid,precision,arc=np.pi/2,Nslice=2) #or should thoes be added to params directly?
  print filename," : ",grid.Npoint, " points after making rim"
  
  inner_circle, circle_sides = slice_circle(grid,params["CentrePoint"],inner_chain,params=params,Ncores=2,Nrelax=int(round(relaxation/2.0)))
  print filename," : ",grid.Npoint, " points after slicing circle"
  
  base_line,up_line=refine_chloroplast_base(grid,params,inner_circle,circle_sides,inner_chain)
  print filename," : ",grid.Npoint, " points after refining the chloroplast base"
      
  if relaxation>0:
    all_borders=[base_line,up_line]
    #would be cool to add de-webbing here
    relax_points(grid,int(round(relaxation/2.0)),all_borders,inner_circle)  
  
  full_base=base_line[::-1]+rim_ends[-1][1:]
  
  bottom_baseline,base_edges=make_base_envelope(grid,params,full_base,N_layers=None)
  print filename," : ",grid.Npoint, " points after attaching the envelope base"
  
  
  rim_points=outer_chain+base_edges[-1][1:]
  
  #rim_points=outer_chain
  last_rimcoor=grid.Points[rim_points[-1]]
  last_droped_at45=np.array([last_rimcoor[0]+last_rimcoor[1],0.0])
  last_droped_at45[0]=min(last_droped_at45[0],0.5*(params["R_sc"]+last_rimcoor[0]))
  
  #rectangular "full" hull
  height=params["totheight"]
  hullcoors=[]
  hullcoors.append(np.array([0.0,height]))
  hullcoors.append(np.array([params["R_sc"],height]))
  hullcoors.append(np.array([params["R_sc"],0.0]))
  #if last_droped_at45[0]<params["R_sc"]:
  hullcoors.append(last_droped_at45)

  
  hypotenuse=construct_environs_above(grid,params["CentrePoint"],rim_points,hullcoors,params,calculate_centre=True)
  pad_to_cell_membrane(grid,bottom_baseline[::-1],hypotenuse)
  print filename," : ",grid.Npoint, " points after padding below the plastid"
  
  
  
  grid.write_dgf(filename)
  
  return  


def call_assembly(params):
  
  if params["run_type"]=="2D_scan":
    
    x_var=params["x_variable"]
    x_scale=params["x_scantype"]
    x_res=params["x_resolution"]
    x_min=params["x_min"]
    x_max=params["x_max"]
    
    y_var=params["y_variable"]
    y_scale=params["y_scantype"]
    y_res=params["y_resolution"]
    y_min=params["y_min"]
    y_max=params["y_max"]
    
    if "select_x" in params.keys():
      i=params["select_x"]
      if x_scale=="lin":
        step=(x_max-x_min)/(x_res-1)
        params[x_var]=x_min+step*i
      elif x_scale=="log":
        step=np.log(x_max/x_min)/(x_res-1)
        params[x_var]=x_min*np.exp(step*i)
    
    if "select_y" in params.keys():
      i=params["select_y"]
      if y_scale=="lin":
        step=(y_max-y_min)/(y_res-1)
        params[y_var]=y_min+step*i
      elif y_scale=="log":
        step=np.log(y_max/y_min)/(y_res-1)
        params[y_var]=y_min*np.exp(step*i)
        
    params["output"]=params["output"]+params["DGF_suffix"]
  
  if params["geometry_type"]=="sphere":
    make_sphere_system(params)
  elif params["geometry_type"]=="semisphere":
    make_semi_system(params)
  return


def merge_dicts(*dict_args):
    result = {}
    for dictionary in dict_args:
        result.update(dictionary)
    return result


def set_constructor(jsondata,optional=None):
  
  if jsondata is None:
    geo_params_def={}
    geo_params_def["R_cp"]=1.0
    geo_params_def["SurfCov"]=0.25
    geo_params_def["t_cp"]=0.04
    geo_params_def["t_vc"]=0.04
    geo_params_def["sep_cp"]=0.04
    geo_params_def["sep_vc"]=0.44
    geo_params_def["d_vc"]=0
    geo_params_def["d_cl"]=1.0
    
    geo_params_def["tonoplast_geometry"]="no_drop"
    geo_params_def["geometry_type"]="sphere"
    geo_params_def["nadme_distribution"]="homogeneus"
    geo_params_def["constrained_mito"]="no"
    geo_params_def["output"]=None
    jsondata=geo_params_def
  
  
  dgf_PREC4_NOML_REL0={}
  dgf_PREC4_NOML_REL0["DGF_alternate"]=True
  dgf_PREC4_NOML_REL0["DGF_maxlength"]=None
  dgf_PREC4_NOML_REL0["include_vacuole"]=False
  dgf_PREC4_NOML_REL0["DGF_precision"]=4
  dgf_PREC4_NOML_REL0["DGF_relaxation"]=0
  dgf_PREC4_NOML_REL0["DGF_drop"]="geo"
  dgf_PREC4_NOML_REL0["DGF_suffix"]="PREC4_NOML_REL0"

  dgf_PREC6_ML50_REL0={}
  dgf_PREC6_ML50_REL0["DGF_alternate"]=True
  dgf_PREC6_ML50_REL0["DGF_maxlength"]=0.5
  dgf_PREC6_ML50_REL0["include_vacuole"]=False
  dgf_PREC6_ML50_REL0["DGF_precision"]=6
  dgf_PREC6_ML50_REL0["DGF_relaxation"]=0
  dgf_PREC6_ML50_REL0["DGF_drop"]="geo"
  dgf_PREC6_ML50_REL0["DGF_suffix"]="PREC6_ML50_REL0"
  
  
  dgf_PREC6_ML50_REL3={}
  dgf_PREC6_ML50_REL3["DGF_alternate"]=True
  dgf_PREC6_ML50_REL3["DGF_maxlength"]=0.5
  dgf_PREC6_ML50_REL3["include_vacuole"]=False
  dgf_PREC6_ML50_REL3["DGF_precision"]=6
  dgf_PREC6_ML50_REL3["DGF_relaxation"]=3
  dgf_PREC6_ML50_REL3["DGF_drop"]="geo"
  dgf_PREC6_ML50_REL3["DGF_suffix"]="PREC6_ML50_REL3"

  dgf_PREC8_ML20_REL0={}
  dgf_PREC8_ML20_REL0["DGF_alternate"]=True
  dgf_PREC8_ML20_REL0["DGF_maxlength"]=0.2
  dgf_PREC8_ML20_REL0["include_vacuole"]=False
  dgf_PREC8_ML20_REL0["DGF_precision"]=8
  dgf_PREC8_ML20_REL0["DGF_relaxation"]=0
  dgf_PREC8_ML20_REL0["DGF_drop"]="geo"
  dgf_PREC8_ML20_REL0["DGF_suffix"]="PREC8_ML20_REL0"
  
  
  dgf_PREC8_ML20_REL2={}
  dgf_PREC8_ML20_REL2["DGF_alternate"]=True
  dgf_PREC8_ML20_REL2["DGF_maxlength"]=0.2
  dgf_PREC8_ML20_REL2["include_vacuole"]=False
  dgf_PREC8_ML20_REL2["DGF_precision"]=8
  dgf_PREC8_ML20_REL2["DGF_relaxation"]=2
  dgf_PREC8_ML20_REL2["DGF_drop"]="geo"
  dgf_PREC8_ML20_REL2["DGF_suffix"]="PREC8_ML20_REL0"
  
  dgf_base={}
  dgf_base["DGF_alternate"]=True
  dgf_base["DGF_maxlength"]=None
  dgf_base["include_vacuole"]=False
  dgf_base["DGF_precision"]=4
  dgf_base["DGF_relaxation"]=0
  dgf_base["DGF_drop"]="geo"
  dgf_base["DGF_suffix"]=""
  
  
  if optional is None:
    optional={}
  elif optional[0]=="all":
    optional=[dgf_PREC4_NOML_REL0,dgf_PREC6_ML50_REL0,dgf_PREC6_ML50_REL3,dgf_PREC8_ML20_REL0,dgf_PREC8_ML20_REL2]
  else:  #will attempt to read the numbers in turn
    optdict={}
    pos=0
    getting_it=True
    pmlr_run=False
    while getting_it:
      try:
        opt=optional[pos]
        if opt=="prec" or opt=="PREC":
          pos+=1
          optdict["DGF_precision"]=int(optional[pos])
          pmlr_run=True
        elif opt=="ml" or opt=="ML":
          pos+=1
          optdict["DGF_maxlength"]=float(optional[pos])
          pmlr_run=True
        elif opt=="rel" or opt=="REL":
          pos+=1
          optdict["DGF_relaxation"]=int(optional[pos])
          pmlr_run=True
        elif opt=="x" or opt=="X":
          pos+=1
          optdict["select_x"]=int(optional[pos])
        elif opt=="y" or opt=="Y":
          pos+=1
          optdict["select_y"]=int(optional[pos])
        pos+=1
      except:
        getting_it=False
        
    optional=optdict
    if "select_x" in optional.keys() or "select_y" in optional.keys():
      try:
        optional["DGF_suffix"]="_"+str(optional["select_x"])
      except:
        pass
      try:
        optional["DGF_suffix"]+="_"+str(optional["select_y"])
      except:
        pass
    elif pmlr_run:
      optional["DGF_suffix"]="PREC"+str(optional["DGF_precision"])+"_ML"+str(optional["DGF_maxlength"])+"_REL"+str(optional["DGF_relaxation"])
  
  if isinstance(optional,list):
    for dic in optional:
      fulldic=merge_dicts(jsondata,dic)
      for key in dgf_base.keys():
        if not key in fulldic.keys():
          fulldic[key]=dgf_base[key]
      if fulldic["output"] is None:
        fulldic["output"]=fulldic["DGF_suffix"]
      else:
        fulldic["output"]=fulldic["output"]+fulldic["DGF_suffix"]
      call_assembly(fulldic)
  elif isinstance(optional,dict):
    fulldic=merge_dicts(jsondata,optional)
    for key in dgf_base.keys():
      if not key in fulldic.keys():
        fulldic[key]=dgf_base[key]
    if fulldic["output"] is None:
      fulldic["output"]=fulldic["DGF_suffix"]
    call_assembly(fulldic)
  return

    

def main():
  
  jsonfilename=sys.argv[1]
  jsondata = json.loads(open(jsonfilename).read())
  print "Json file loaded."
  
  if len(sys.argv)>2:
    try:
      optional_dicts=sys.argv[2:]
      print "json parameters will be supplemented based on",optional_dicts
    except:
        optional_dicts=["all"]
  else:
    optional_dicts=None
  set_constructor(jsondata,optional_dicts)
  return
  

if __name__ == "__main__":
    main()
