# Supplementary material for: Computational modelling predicts substantial carbon assimilation gains for C3 plants with a single-celled C4 biochemical pump
Source: PLoS Comput Biol. 2019 Sep 30;15(9):e1007373. doi: 10.1371/journal.pcbi.1007373 (PMC6786660; doi:10.1371/journal.pcbi.1007373)
Supplement: S1 Source — Contains the model implementation in C++ code and a meshing algorithm in Python. (ZIP) [file pcbi.1007373.s003.zip › source_code/python scripts/multirun.py]

import sys
import os
import time

#****************************************************************************
# This script file initiates multiple parallel instances of 
# the executable file. This is usefule when doing two-parameter scan runs;
# each instance select a parameter values pair to solve for and copntinue 
# solving for more after it finishes, whilst taking care it does not do a 
# duplicate job as another instance.
#****************************************************************************


exename="./advscan"

scanname=sys.argv[1]
try:
  threads=int(sys.argv[2])
  try:
    startingthread=int(sys.argv[3])
  except:
    startingthread=0
except:
  threads=1
  startingthread=0
if threads<1:
  threads=1
  startingthread=0

print "Sending "+scanname+".json to "+str(threads)+" processes."

for i in range(startingthread,startingthread+threads):
  os.system("nohup "+exename+" "+scanname+".json"+" "+str(i)+" > log_"+scanname+"_thr"+str(i)+".txt 2>&1 &")
  time.sleep(3)
