# Supplementary material for: Computational modelling predicts substantial carbon assimilation gains for C3 plants with a single-celled C4 biochemical pump
Source: PLoS Comput Biol. 2019 Sep 30;15(9):e1007373. doi: 10.1371/journal.pcbi.1007373 (PMC6786660; doi:10.1371/journal.pcbi.1007373)
Supplement: S1 Source — Contains the model implementation in C++ code and a meshing algorithm in Python. (ZIP) [file pcbi.1007373.s003.zip › source_code/readme.txt]

This file contains the C++ code  used to solve a diffusion-reaction partial differential equation system presented in the manuscript "Computational modelling predicts substantial carbon assimilation gains for C3 plants with a single-celled C4 biochemical pump" by Juric, Hibberd, Blatt, and Burroughs. 

It also contains python scripts used to run the compiled code and to assemble the mesh for FEM integration of PDEs. An exemplary parameter file (json format; used to make Figure 3 in the text) is also provided.

The C++ code requires Dune FEM framework be installed, and was compiled (on a CentOS 6.10 Unix cluster) with "duneproject" directive  using the compilation flags provided in compile_flags.opts file. The Dune framework version 2.4.1 was used, inclusive of the following modules:

dune-alugrid/              dune-istl-2.4.1/
dune-common-2.4.1/         dune-localfunctions-2.4.1/
dune-geometry-2.4.1/       dune-pdelab-2.4.1/
dune-grid-2.4.1/           dune-typetree-2.4.1/

We also provide an updated version of the code that works with the new version of Dune framework (build 2.7, currently available as Dune-master). The updated code has also been cleaned of most of unused options from the early testing period, and may hence be easier to read.

For more information on Dune visit https://www.dune-project.org/.
