# Supplementary material for: Computational modelling predicts substantial carbon assimilation gains for C3 plants with a single-celled C4 biochemical pump
Source: PLoS Comput Biol. 2019 Sep 30;15(9):e1007373. doi: 10.1371/journal.pcbi.1007373 (PMC6786660; doi:10.1371/journal.pcbi.1007373)
Supplement: S1 Dataset — The input parameter files and the raw output files used to make all the Figures. (ZIP) [file pcbi.1007373.s004.zip]

Archive with 40 entries (39 files):
- modelling results/
- modelling results/SCPtR_thdiff_250ppm_nocap.json
- modelling results/SCPtR_thdiff_250ppm_nocap_scanresults.txt
- modelling results/dVPtR_thdiff_250ppm_nocap.json
- modelling results/dVPtR_thdiff_250ppm_nocap_scanresults.txt
- modelling results/dgf_semisphere_dvc_20x20_S170.json
- modelling results/dgf_semisphere_dvc_20x20_S170_scanresults.txt
- modelling results/etaCAcP_thdiff_250ppm_SP600_stromaCAfixed.json
- modelling results/etaCAcP_thdiff_250ppm_SP600_stromaCAfixed_scanresults.txt
- modelling results/pCO2cP_thdiff_250ppm_SP600_2pcLcap.json
- modelling results/pCO2cP_thdiff_250ppm_SP600_2pcLcap_scanresults.txt
- modelling results/pCO2cP_thdiff_250ppm_SP600_4pcLcap.json
- modelling results/pCO2cP_thdiff_250ppm_SP600_4pcLcap_scanresults.txt
- modelling results/pCO2cP_thdiff_250ppm_SP600_nocap.json
- modelling results/pCO2cP_thdiff_250ppm_SP600_nocap_scanresults.txt
- modelling results/rPPtR_C4_thdiff_Sc200Sp600_Xchng.json
- modelling results/rPPtR_C4_thdiff_Sc200Sp600_Xchng_scanresults.txt
- modelling results/readme.txt
- modelling results/sigmaC1E3sigmaP1E3C3_dumps.json
- modelling results/sigmaC1E3sigmaP1E3C4_dumps.json
- modelling results/sigmaCbiccP_thdiff_250ppm_SP600_nocap.json
- modelling results/sigmaCbiccP_thdiff_250ppm_SP600_nocap_scanresults.txt
- modelling results/sigmaCcP_thdiff_250ppm_nocap.json
- modelling results/sigmaCcP_thdiff_250ppm_nocap_scanresults.txt
- modelling results/sigmaPcP_thdiff_150ppm_nocap.json
- modelling results/sigmaPcP_thdiff_150ppm_nocap_scanresults.txt
- modelling results/sigmaPcP_thdiff_250ppm_2pcLcap.json
- modelling results/sigmaPcP_thdiff_250ppm_2pcLcap_scanresults.txt
- modelling results/sigmaPcP_thdiff_250ppm_4pcLcap.json
- modelling results/sigmaPcP_thdiff_250ppm_4pcLcap_scanresults.txt
- modelling results/sigmaPcP_thdiff_250ppm_nocap.json
- modelling results/sigmaPcP_thdiff_250ppm_nocap_scanresults.txt
- modelling results/sigmaPcP_thdiff_400ppm_nocap.json
- modelling results/sigmaPcP_thdiff_400ppm_nocap_scanresults.txt
- modelling results/sigmaPetaCA_C3_thdiff_250ppm.json
- modelling results/sigmaPetaCA_C3_thdiff_250ppm_plasmastroma.json
- modelling results/sigmaPetaCA_C3_thdiff_250ppm_plasmastroma_scanresults.txt
- modelling results/sigmaPetaCA_C3_thdiff_250ppm_scanresults.txt
- modelling results/sigmaVcP_thdiff_250ppm_nocap.json
- modelling results/sigmaVcP_thdiff_250ppm_nocap_scanresults.txt
