# Supplementary material for: Computational modelling predicts substantial carbon assimilation gains for C3 plants with a single-celled C4 biochemical pump
Source: PLoS Comput Biol. 2019 Sep 30;15(9):e1007373. doi: 10.1371/journal.pcbi.1007373 (PMC6786660; doi:10.1371/journal.pcbi.1007373)
Supplement: S1 Dataset — The input parameter files and the raw output files used to make all the Figures. (ZIP) [file pcbi.1007373.s004.zip › modelling results/SCPtR_thdiff_250ppm_nocap_scanresults.txt]

2  2  15.420709  0.000000  0.164039  0.563341  13237873.026907  5878442.126294  888.390648  183587.485171  81524.305641  12.320514  0.037308  1.865398  0.024879  0.012429  0.000001  1.000000  0.005674  0.008493  0.002998  0.290166  0.285425  0.100749  0.266215  0.129018  0.045540  17  0  0  0  0
2  0  15.420618  0.000000  0.164037  0.563342  13237744.460712  5878456.827192  353.675052  183585.702169  81524.509519  4.904890  0.037307  1.865362  0.024878  0.012429  0.000000  1.000000  0.005674  0.008493  0.002998  0.290166  0.285425  0.100749  0.266212  0.129018  0.045541  17  0  0  0  0
1  2  15.161406  0.000000  0.168945  0.570801  13527966.832769  5842675.404256  900.154876  140707.956175  60771.210108  9.362749  0.037778  1.888877  0.025424  0.012353  0.000001  1.000000  0.005831  0.008755  0.003150  0.290019  0.285079  0.102574  0.273577  0.132999  0.047854  16  0  0  0  0
3  1  15.690665  0.000000  0.159226  0.556043  12953264.347543  5913626.398781  553.275116  224550.539717  102515.316904  9.591268  0.036847  1.842357  0.024344  0.012503  0.000001  1.000000  0.005522  0.008245  0.002854  0.290318  0.285763  0.098902  0.259078  0.125253  0.043350  16  0  0  0  0
0  4  14.917926  0.000000  0.173839  0.578407  13817408.536406  5807088.014270  2291.214223  95812.343857  40267.370843  15.887683  0.038248  1.912378  0.025968  0.012278  0.000002  1.000000  0.005990  0.009031  0.003311  0.289882  0.284726  0.104377  0.281010  0.137202  0.050297  17  0  0  0  0
4  0  15.968952  0.000000  0.154553  0.548915  12677050.295490  5947868.484267  344.617557  263714.697036  123730.702236  7.168916  0.036400  1.820012  0.023825  0.012575  0.000000  1.000000  0.005376  0.008011  0.002717  0.290474  0.286095  0.097034  0.252229  0.121693  0.041274  17  0  0  0  0
1  1  15.161352  0.000000  0.168943  0.570801  13527883.636589  5842684.932949  567.959599  140707.090830  60771.309219  5.907498  0.037777  1.888854  0.025424  0.012353  0.000001  1.000000  0.005831  0.008755  0.003150  0.290019  0.285079  0.102574  0.273575  0.132999  0.047854  16  0  0  0  0
2  1  15.420653  0.000000  0.164038  0.563342  13237794.197293  5878451.140063  560.536959  183586.391934  81524.430648  7.773724  0.037308  1.865376  0.024878  0.012429  0.000001  1.000000  0.005674  0.008493  0.002998  0.290166  0.285425  0.100749  0.266213  0.129018  0.045540  17  0  0  0  0
0  1  14.917659  0.000000  0.173831  0.578408  13816959.813016  5807139.485192  575.527913  95809.232330  40267.727752  3.990812  0.038245  1.912261  0.025967  0.012278  0.000001  1.000000  0.005990  0.009031  0.003311  0.289882  0.284726  0.104377  0.280998  0.137203  0.050297  16  0  0  0  0
3  0  15.690629  0.000000  0.159225  0.556044  12953217.148569  5913631.786479  349.093173  224549.721502  102515.410302  6.051684  0.036847  1.842344  0.024344  0.012503  0.000000  1.000000  0.005522  0.008245  0.002854  0.290318  0.285763  0.098902  0.259076  0.125253  0.043350  17  0  0  0  0
4  1  15.968990  0.000000  0.154554  0.548914  12677095.130541  5947863.375631  546.181690  263715.629719  123730.595963  11.361960  0.036401  1.820026  0.023825  0.012575  0.000001  1.000000  0.005376  0.008011  0.002717  0.290474  0.286095  0.097034  0.252230  0.121693  0.041274  16  0  0  0  0
0  3  14.917795  0.000000  0.173835  0.578407  13817187.389930  5807113.380932  1445.659582  95810.810388  40267.546740  10.024458  0.038246  1.912320  0.025967  0.012278  0.000001  1.000000  0.005990  0.009031  0.003311  0.289882  0.284726  0.104377  0.281004  0.137202  0.050297  17  0  0  0  0
1  3  15.161492  0.000000  0.168947  0.570801  13528098.689245  5842660.302298  1426.648268  140709.327649  60771.053029  14.838945  0.037778  1.888912  0.025424  0.012353  0.000001  1.000000  0.005831  0.008755  0.003150  0.290019  0.285079  0.102574  0.273580  0.132998  0.047854  16  0  0  0  0
1  0  15.161318  0.000000  0.168943  0.570801  13527831.143715  5842690.945097  358.358387  140706.544838  60771.371752  3.727380  0.037777  1.888840  0.025423  0.012353  0.000000  1.000000  0.005831  0.008755  0.003150  0.290019  0.285079  0.102574  0.273573  0.132999  0.047854  16  0  0  0  0
2  3  15.420798  0.000000  0.164041  0.563341  13237997.961760  5878427.840555  1408.002879  183589.217811  81524.107522  19.526680  0.037309  1.865432  0.024879  0.012429  0.000001  1.000000  0.005675  0.008493  0.002998  0.290166  0.285425  0.100749  0.266219  0.129018  0.045540  16  0  0  0  0
0  0  14.917626  0.000000  0.173830  0.578408  13816904.262651  5807145.857085  363.133635  95808.847134  40267.771936  2.518033  0.038245  1.912246  0.025967  0.012278  0.000000  1.000000  0.005990  0.009031  0.003311  0.289882  0.284726  0.104377  0.280997  0.137203  0.050297  16  0  0  0  0
5  0  16.254247  0.000000  0.150043  0.541959  12410454.792669  5981015.992564  340.250687  301196.975981  145156.963250  8.257754  0.035969  1.798465  0.023324  0.012645  0.000000  1.000000  0.005237  0.007789  0.002587  0.290634  0.286420  0.095144  0.245691  0.118327  0.039306  17  0  0  0  0
0  2  14.917712  0.000000  0.173832  0.578407  13817047.853389  5807129.386481  912.149984  95809.842817  40267.657726  6.325009  0.038246  1.912284  0.025967  0.012278  0.000001  1.000000  0.005990  0.009031  0.003311  0.289882  0.284726  0.104377  0.281001  0.137203  0.050297  17  0  0  0  0
1  4  15.161628  0.000000  0.168951  0.570800  13528307.667211  5842636.367413  2261.082445  140711.501284  60770.804076  23.518116  0.037779  1.888968  0.025424  0.012353  0.000002  1.000000  0.005832  0.008755  0.003150  0.290019  0.285079  0.102574  0.273586  0.132998  0.047854  17  0  0  0  0
4  2  15.969049  0.000000  0.154555  0.548914  12677166.184986  5947855.279939  865.638813  263717.107831  123730.427553  18.007476  0.036401  1.820046  0.023825  0.012575  0.000001  1.000000  0.005376  0.008010  0.002717  0.290475  0.286095  0.097034  0.252232  0.121693  0.041274  17  0  0  0  0
3  2  15.690722  0.000000  0.159227  0.556043  12953339.152763  5913617.859936  876.881268  224551.836498  102515.168879  15.201123  0.036848  1.842379  0.024344  0.012503  0.000001  1.000000  0.005522  0.008245  0.002854  0.290318  0.285763  0.098902  0.259080  0.125253  0.043350  17  0  0  0  0
6  0  16.545636  0.000000  0.145702  0.535178  12153922.610000  6013011.519740  335.993331  337109.758100  166781.122763  9.319348  0.035555  1.777742  0.022841  0.012713  0.000000  1.000000  0.005104  0.007579  0.002464  0.290797  0.286739  0.093234  0.239466  0.115141  0.037438  16  0  0  0  0
3  3  15.690814  0.000000  0.159229  0.556042  12953457.711056  5913604.326676  1389.761403  224553.891759  102514.934274  24.092126  0.036848  1.842413  0.024344  0.012503  0.000001  1.000000  0.005522  0.008245  0.002854  0.290318  0.285763  0.098902  0.259083  0.125253  0.043350  17  0  0  0  0
2  4  15.420938  0.000000  0.164045  0.563340  13238195.970714  5878405.198847  2231.530633  183591.963869  81523.793519  30.947653  0.037310  1.865487  0.024879  0.012429  0.000002  1.000000  0.005675  0.008493  0.002998  0.290166  0.285425  0.100749  0.266224  0.129017  0.045540  16  0  0  0  0
1  6  15.162186  0.000000  0.168965  0.570797  13529163.782916  5842538.313888  5679.554713  140720.405970  60769.784195  59.074549  0.037784  1.889199  0.025426  0.012353  0.000005  1.000000  0.005832  0.008755  0.003150  0.290020  0.285079  0.102574  0.273608  0.132997  0.047853  16  0  0  0  0
5  1  16.254285  0.000000  0.150044  0.541959  12410497.409854  5981011.146102  539.260616  301198.010283  145156.845628  13.087648  0.035970  1.798478  0.023324  0.012645  0.000001  1.000000  0.005237  0.007789  0.002587  0.290634  0.286420  0.095144  0.245692  0.118326  0.039306  17  0  0  0  0
4  3  15.969143  0.000000  0.154557  0.548913  12677278.803383  5947842.447992  1371.942980  263719.450578  123730.160616  28.539883  0.036402  1.820079  0.023825  0.012575  0.000001  1.000000  0.005376  0.008010  0.002717  0.290475  0.286095  0.097034  0.252235  0.121692  0.041274  17  0  0  0  0
1  5  15.161844  0.000000  0.168956  0.570799  13528638.870188  5842598.433721  3583.567438  140714.946214  60770.409517  37.273631  0.037781  1.889058  0.025425  0.012353  0.000003  1.000000  0.005832  0.008755  0.003150  0.290020  0.285079  0.102574  0.273594  0.132997  0.047853  16  0  0  0  0
3  4  15.690958  0.000000  0.159232  0.556041  12953645.609349  5913582.878560  2202.618992  224557.149058  102514.562462  38.183370  0.036849  1.842466  0.024344  0.012503  0.000002  1.000000  0.005523  0.008245  0.002853  0.290318  0.285763  0.098902  0.259087  0.125252  0.043349  17  0  0  0  0
0  7  14.918988  0.000000  0.173869  0.578403  13819194.865902  5806883.112630  9121.430017  95824.730580  40265.950019  63.249602  0.038257  1.912845  0.025971  0.012277  0.000009  1.000000  0.005991  0.009031  0.003311  0.289883  0.284726  0.104377  0.281057  0.137200  0.050296  18  0  0  0  0
2  5  15.421161  0.000000  0.164050  0.563338  13238509.788398  5878369.315039  3536.728803  183596.316003  81523.295869  49.048601  0.037311  1.865574  0.024880  0.012428  0.000003  1.000000  0.005675  0.008493  0.002998  0.290166  0.285425  0.100749  0.266232  0.129016  0.045540  16  0  0  0  0
6  1  16.545675  0.000000  0.145703  0.535177  12153963.150435  6013006.917766  532.513112  337110.882558  166780.995120  14.770159  0.035555  1.777754  0.022841  0.012713  0.000001  1.000000  0.005104  0.007579  0.002464  0.290797  0.286739  0.093234  0.239467  0.115141  0.037438  16  0  0  0  0
2  6  15.421514  0.000000  0.164058  0.563336  13239007.148616  5878312.443733  5605.315034  183603.213570  81522.507158  77.736483  0.037314  1.865712  0.024881  0.012428  0.000005  1.000000  0.005675  0.008492  0.002998  0.290166  0.285425  0.100749  0.266245  0.129015  0.045539  16  0  0  0  0
3  5  15.691187  0.000000  0.159237  0.556039  12953943.406110  5913548.885829  3490.904806  224562.311496  102513.973183  60.516372  0.036851  1.842551  0.024345  0.012503  0.000003  1.000000  0.005523  0.008245  0.002853  0.290318  0.285763  0.098902  0.259095  0.125251  0.043349  17  0  0  0  0
5  2  16.254346  0.000000  0.150045  0.541958  12410564.955765  5981003.464510  854.669521  301199.649597  145156.659199  20.742501  0.035970  1.798498  0.023324  0.012645  0.000001  1.000000  0.005237  0.007789  0.002587  0.290634  0.286420  0.095144  0.245694  0.118326  0.039306  17  0  0  0  0
7  1  16.842568  0.000000  0.141533  0.528570  11907573.848542  6043838.493540  525.938834  371561.462254  188590.681599  16.411286  0.035157  1.757861  0.022378  0.012778  0.000000  1.000000  0.004978  0.007381  0.002348  0.290963  0.287053  0.091302  0.233548  0.112126  0.035663  16  0  0  0  0
1  7  15.162728  0.000000  0.168979  0.570794  13529995.692931  5842443.032442  9001.445090  140729.058886  60768.793147  93.626408  0.037788  1.889423  0.025428  0.012352  0.000008  1.000000  0.005832  0.008754  0.003150  0.290020  0.285080  0.102574  0.273630  0.132995  0.047853  17  0  0  0  0
0  6  14.918465  0.000000  0.173854  0.578405  13818314.509138  5806984.094374  5755.251327  95818.626031  40266.650245  39.907926  0.038252  1.912615  0.025969  0.012277  0.000005  1.000000  0.005990  0.009031  0.003311  0.289883  0.284726  0.104377  0.281034  0.137201  0.050296  16  0  0  0  0
4  4  15.969291  0.000000  0.154560  0.548912  12677457.284753  5947822.112037  2174.377859  263723.163442  123729.737576  45.232557  0.036403  1.820132  0.023825  0.012575  0.000002  1.000000  0.005377  0.008010  0.002717  0.290475  0.286095  0.097034  0.252239  0.121692  0.041274  16  0  0  0  0
8  0  17.144519  0.000000  0.137530  0.522137  11671133.801414  6073527.237973  327.805722  404648.484567  210574.536685  11.365313  0.034775  1.738772  0.021934  0.012841  0.000000  1.000000  0.004858  0.007193  0.002236  0.291131  0.287362  0.089348  0.227923  0.109270  0.033975  16  0  0  0  0
6  2  16.545738  0.000000  0.145704  0.535177  12154027.390998  6012999.627202  843.975319  337112.664380  166780.792903  23.409094  0.035555  1.777774  0.022842  0.012713  0.000001  1.000000  0.005104  0.007579  0.002464  0.290797  0.286739  0.093234  0.239468  0.115141  0.037438  16  0  0  0  0
0  5  14.918135  0.000000  0.173844  0.578406  13817759.027388  5807047.811100  3631.325286  95814.774223  40267.092068  25.180249  0.038249  1.912470  0.025968  0.012278  0.000003  1.000000  0.005990  0.009031  0.003311  0.289882  0.284726  0.104377  0.281019  0.137202  0.050296  16  0  0  0  0
7  0  16.842527  0.000000  0.141532  0.528571  11907535.274550  6043842.862705  331.845274  371560.258599  188590.817934  10.354831  0.035157  1.757848  0.022378  0.012778  0.000000  1.000000  0.004978  0.007381  0.002348  0.290963  0.287053  0.091302  0.233547  0.112126  0.035663  16  0  0  0  0
4  5  15.969527  0.000000  0.154565  0.548910  12677740.161776  5947789.880796  3446.143530  263729.047999  123729.067085  71.688498  0.036404  1.820215  0.023826  0.012575  0.000003  1.000000  0.005377  0.008010  0.002717  0.290475  0.286095  0.097034  0.252246  0.121691  0.041274  17  0  0  0  0
5  4  16.254595  0.000000  0.150050  0.541956  12410841.671366  5980971.995355  2146.822908  301206.365378  145155.895454  52.102568  0.035972  1.798582  0.023324  0.012645  0.000002  1.000000  0.005237  0.007789  0.002587  0.290635  0.286420  0.095144  0.245701  0.118325  0.039306  16  0  0  0  0
7  2  16.842632  0.000000  0.141534  0.528570  11907634.982697  6043831.569193  833.555668  371563.369872  188590.465533  26.010098  0.035158  1.757880  0.022379  0.012778  0.000001  1.000000  0.004978  0.007381  0.002348  0.290963  0.287053  0.091302  0.233550  0.112126  0.035663  18  0  0  0  0
6  3  16.545837  0.000000  0.145706  0.535176  12154129.203678  6012988.072302  1337.608011  337115.488328  166780.472409  37.100838  0.035556  1.777806  0.022842  0.012713  0.000001  1.000000  0.005104  0.007579  0.002464  0.290797  0.286739  0.093234  0.239471  0.115140  0.037438  16  0  0  0  0
9  0  17.451276  0.000000  0.133692  0.515873  11444465.175389  6102093.609528  323.873125  436468.652110  232721.453732  12.351863  0.034410  1.720492  0.021508  0.012901  0.000000  1.000000  0.004744  0.007015  0.002131  0.291302  0.287667  0.087374  0.222581  0.106562  0.032367  16  0  0  0  0
5  3  16.254443  0.000000  0.150047  0.541957  12410672.006928  5980991.290291  1354.557498  301202.247687  145156.363735  32.874591  0.035971  1.798531  0.023324  0.012645  0.000001  1.000000  0.005237  0.007789  0.002587  0.290634  0.286420  0.095144  0.245696  0.118326  0.039306  17  0  0  0  0
1  9  15.164948  0.000000  0.169036  0.570783  13533403.565246  5842052.716342  22610.170336  140764.505066  60764.733367  235.174354  0.037807  1.890342  0.025434  0.012352  0.000021  1.000000  0.005834  0.008754  0.003150  0.290022  0.285080  0.102574  0.273718  0.132989  0.047850  16  0  0  0  0
3  6  15.691550  0.000000  0.159245  0.556037  12954415.376253  5913495.011204  5532.683533  224570.493306  102513.039243  95.911505  0.036854  1.842686  0.024346  0.012503  0.000005  1.000000  0.005523  0.008245  0.002853  0.290319  0.285763  0.098902  0.259107  0.125250  0.043349  16  0  0  0  0
2  7  15.422072  0.000000  0.164072  0.563333  13239795.389206  5878222.311344  8883.769452  183614.145168  81521.257170  123.203243  0.037319  1.865931  0.024882  0.012428  0.000008  1.000000  0.005675  0.008492  0.002998  0.290167  0.285425  0.100749  0.266265  0.129013  0.045539  16  0  0  0  0
3  7  15.692126  0.000000  0.159258  0.556032  12955163.375107  5913409.628516  8768.642814  224583.460196  102511.559096  152.008283  0.036858  1.842899  0.024347  0.012503  0.000008  1.000000  0.005523  0.008244  0.002853  0.290319  0.285764  0.098902  0.259126  0.125247  0.043348  17  0  0  0  0
0  8  14.919817  0.000000  0.173892  0.578400  13820590.081394  5806723.073507  14456.420419  95834.405250  40264.840280  100.243365  0.038264  1.913210  0.025974  0.012277  0.000014  1.000000  0.005992  0.009031  0.003311  0.289884  0.284726  0.104377  0.281094  0.137198  0.050295  16  0  0  0  0
2  8  15.422958  0.000000  0.164093  0.563327  13241044.612037  5878079.467034  14079.684592  183631.469830  81519.276155  195.262024  0.037326  1.866277  0.024885  0.012428  0.000013  1.000000  0.005676  0.008492  0.002998  0.290167  0.285425  0.100749  0.266297  0.129010  0.045538  17  0  0  0  0
9  1  17.451318  0.000000  0.133693  0.515872  11444500.132722  6102089.668988  513.303734  436469.985311  232721.303447  19.576362  0.034410  1.720504  0.021508  0.012901  0.000000  1.000000  0.004744  0.007015  0.002131  0.291302  0.287667  0.087374  0.222581  0.106562  0.032366  16  0  0  0  0
7  3  16.842733  0.000000  0.141535  0.528568  11907731.872938  6043820.594922  1321.093664  371566.393215  188590.123094  41.223132  0.035158  1.757911  0.022379  0.012778  0.000001  1.000000  0.004978  0.007381  0.002348  0.290963  0.287053  0.091302  0.233552  0.112125  0.035663  16  0  0  0  0
8  1  17.144561  0.000000  0.137531  0.522136  11671170.527293  6073523.086695  519.536528  404649.757886  210574.392757  18.012789  0.034776  1.738784  0.021934  0.012841  0.000000  1.000000  0.004858  0.007193  0.002236  0.291131  0.287362  0.089348  0.227924  0.109270  0.033975  16  0  0  0  0
10  0  17.762520  0.000000  0.130013  0.509776  11227211.435376  6129578.890345  320.045417  467108.766350  255021.476187  13.315508  0.034060  1.702983  0.021100  0.012960  0.000000  1.000000  0.004636  0.006845  0.002030  0.291476  0.287969  0.085379  0.217505  0.103993  0.030833  16  0  0  0  0
0  10  14.923212  0.000000  0.173988  0.578388  13826305.253335  5806067.507510  36312.146245  95874.035259  40260.294470  251.794816  0.038294  1.914704  0.025984  0.012276  0.000034  1.000000  0.005995  0.009031  0.003311  0.289886  0.284726  0.104377  0.281244  0.137192  0.050293  16  0  0  0  0
0  9  14.921131  0.000000  0.173929  0.578395  13822801.207686  5806469.444114  22911.701661  95849.737589  40263.081569  158.873774  0.038276  1.913788  0.025978  0.012276  0.000022  1.000000  0.005993  0.009031  0.003311  0.289884  0.284726  0.104377  0.281152  0.137196  0.050294  16  0  0  0  0
4  7  15.970491  0.000000  0.154585  0.548901  12678898.990066  5947657.844038  8656.185983  263753.154558  123726.320387  180.070554  0.036411  1.820554  0.023828  0.012575  0.000008  1.000000  0.005377  0.008010  0.002717  0.290475  0.286095  0.097034  0.252275  0.121687  0.041272  16  0  0  0  0
2  9  15.424362  0.000000  0.164126  0.563318  13243024.359675  5877853.089503  22314.441752  183658.925668  81516.136672  309.464537  0.037337  1.866826  0.024888  0.012427  0.000021  1.000000  0.005677  0.008492  0.002997  0.290168  0.285426  0.100749  0.266348  0.129006  0.045536  16  0  0  0  0
1  8  15.163587  0.000000  0.169001  0.570790  13531314.124905  5842292.027860  14266.222263  140742.772245  60767.222509  148.386746  0.037796  1.889779  0.025430  0.012352  0.000013  1.000000  0.005833  0.008754  0.003150  0.290021  0.285080  0.102574  0.273664  0.132993  0.047852  16  0  0  0  0
4  6  15.969900  0.000000  0.154573  0.548906  12678188.478671  5947738.799530  5461.736421  263738.374124  123728.004466  113.617926  0.036407  1.820346  0.023827  0.012575  0.000005  1.000000  0.005377  0.008010  0.002717  0.290475  0.286095  0.097034  0.252257  0.121689  0.041273  17  0  0  0  0
5  5  16.254837  0.000000  0.150054  0.541953  12411110.566199  5980941.415799  3402.469817  301212.891353  145155.153300  82.576637  0.035973  1.798663  0.023325  0.012645  0.000003  1.000000  0.005237  0.007789  0.002587  0.290635  0.286420  0.095144  0.245707  0.118324  0.039305  17  0  0  0  0
6  5  16.546242  0.000000  0.145713  0.535171  12154546.338387  6012940.727308  3359.891347  337127.058270  166779.159214  93.192313  0.035559  1.777935  0.022843  0.012713  0.000003  1.000000  0.005105  0.007579  0.002464  0.290798  0.286739  0.093234  0.239481  0.115138  0.037437  17  0  0  0  0
6  4  16.545993  0.000000  0.145708  0.535174  12154290.582382  6012969.755388  2119.958980  337119.964441  166779.964358  58.800675  0.035557  1.777856  0.022842  0.012713  0.000002  1.000000  0.005104  0.007579  0.002464  0.290797  0.286739  0.093234  0.239475  0.115140  0.037438  17  0  0  0  0
3  8  15.693037  0.000000  0.159278  0.556025  12956348.821132  5913274.311707  13897.187343  224604.010424  102509.213320  240.913860  0.036865  1.843237  0.024349  0.012502  0.000013  1.000000  0.005524  0.008244  0.002853  0.290320  0.285764  0.098902  0.259156  0.125244  0.043347  16  0  0  0  0
9  2  17.451386  0.000000  0.133694  0.515871  11444555.580944  6102083.413988  813.530146  436472.099994  232721.064894  31.026387  0.034410  1.720523  0.021508  0.012901  0.000001  1.000000  0.004744  0.007014  0.002131  0.291302  0.287667  0.087374  0.222583  0.106562  0.032366  16  0  0  0  0
8  3  17.144731  0.000000  0.137533  0.522134  11671320.973058  6073506.082311  1305.011301  404654.973973  210573.803200  45.245891  0.034777  1.738833  0.021934  0.012841  0.000001  1.000000  0.004858  0.007193  0.002236  0.291131  0.287362  0.089348  0.227928  0.109269  0.033975  17  0  0  0  0
10  1  17.762563  0.000000  0.130013  0.509775  11227244.757487  6129575.140909  507.237180  467110.152719  255021.320192  21.103632  0.034060  1.702995  0.021100  0.012960  0.000000  1.000000  0.004636  0.006845  0.002030  0.291476  0.287969  0.085379  0.217506  0.103993  0.030833  16  0  0  0  0
8  2  17.144627  0.000000  0.137532  0.522135  11671228.728443  6073516.508473  823.408575  404651.775771  210574.164684  28.548300  0.034776  1.738803  0.021934  0.012841  0.000001  1.000000  0.004858  0.007193  0.002236  0.291131  0.287362  0.089348  0.227925  0.109269  0.033975  16  0  0  0  0
7  4  16.842894  0.000000  0.141538  0.528566  11907885.437936  6043803.200898  2093.784720  371571.185025  188589.580335  65.334024  0.035159  1.757960  0.022379  0.012778  0.000002  1.000000  0.004978  0.007381  0.002348  0.290963  0.287053  0.091302  0.233556  0.112124  0.035663  16  0  0  0  0
5  6  16.255221  0.000000  0.150061  0.541949  12411536.729292  5980892.950985  5392.513084  301223.234167  145153.977078  130.874223  0.035976  1.798791  0.023326  0.012645  0.000005  1.000000  0.005238  0.007789  0.002587  0.290635  0.286420  0.095144  0.245718  0.118322  0.039305  16  0  0  0  0
5  7  16.255828  0.000000  0.150073  0.541943  12412212.130202  5980816.141787  8546.461406  301239.625888  145152.112948  207.419339  0.035980  1.798995  0.023327  0.012645  0.000008  1.000000  0.005238  0.007788  0.002587  0.290635  0.286420  0.095145  0.245735  0.118319  0.039304  17  0  0  0  0
11  0  18.078089  0.000000  0.126485  0.503843  11018971.479989  6156030.537331  316.320675  496648.675506  277465.498327  14.257251  0.033724  1.686211  0.020708  0.013015  0.000000  1.000000  0.004533  0.006685  0.001933  0.291652  0.288267  0.083362  0.212682  0.101554  0.029368  17  0  0  0  0
9  3  17.451493  0.000000  0.133695  0.515870  11444643.428513  6102073.507249  1289.354750  436475.450322  232720.687072  49.173371  0.034411  1.720552  0.021508  0.012901  0.000001  1.000000  0.004744  0.007014  0.002131  0.291302  0.287667  0.087374  0.222585  0.106561  0.032366  16  0  0  0  0
10  2  17.762633  0.000000  0.130014  0.509774  11227297.572184  6129569.198132  803.915190  467112.350077  255021.072942  33.446937  0.034060  1.703013  0.021100  0.012960  0.000001  1.000000  0.004636  0.006845  0.002030  0.291476  0.287969  0.085379  0.217507  0.103993  0.030832  16  0  0  0  0
3  9  15.694482  0.000000  0.159309  0.556014  12958227.488706  5913059.864651  22025.118140  224636.577954  102505.495786  381.815119  0.036875  1.843773  0.024353  0.012502  0.000021  1.000000  0.005525  0.008244  0.002853  0.290320  0.285764  0.098902  0.259204  0.125238  0.043345  17  0  0  0  0
1  11  15.170517  0.000000  0.169181  0.570756  13541961.776597  5841072.504479  56791.420236  140853.521283  60754.537924  590.702562  0.037853  1.892648  0.025450  0.012350  0.000053  1.000000  0.005839  0.008753  0.003149  0.290025  0.285080  0.102574  0.273941  0.132974  0.047845  17  0  0  0  0
0  12  14.931726  0.000000  0.174230  0.578359  13840656.024399  5804421.360160  91207.318895  95973.546032  40248.879794  632.447610  0.038369  1.918458  0.026011  0.012272  0.000086  1.000000  0.006003  0.009030  0.003310  0.289892  0.284727  0.104377  0.281621  0.137175  0.050287  16  0  0  0  0
1  10  15.167103  0.000000  0.169092  0.570773  13536714.756876  5841673.471642  35834.031354  140798.945645  60760.788742  372.719225  0.037825  1.891234  0.025440  0.012351  0.000034  1.000000  0.005836  0.008754  0.003150  0.290023  0.285080  0.102574  0.273804  0.132983  0.047848  17  0  0  0  0
12  0  18.397799  0.000000  0.123103  0.498070  10819368.575724  6181493.123309  312.696311  525163.847976  300044.932581  15.178039  0.033403  1.670147  0.020333  0.013069  0.000000  1.000000  0.004436  0.006532  0.001841  0.291830  0.288563  0.081325  0.208097  0.099236  0.027967  17  0  0  0  0
7  5  16.843149  0.000000  0.141542  0.528563  11908128.810224  6043775.635401  3318.405973  371578.779163  188588.720187  103.546851  0.035161  1.758037  0.022379  0.012778  0.000003  1.000000  0.004978  0.007381  0.002347  0.290963  0.287053  0.091302  0.233562  0.112123  0.035662  16  0  0  0  0
8  4  17.144896  0.000000  0.137536  0.522132  11671467.164536  6073489.559083  2068.295129  404660.042560  210573.230325  71.709613  0.034778  1.738881  0.021935  0.012841  0.000002  1.000000  0.004858  0.007193  0.002236  0.291131  0.287362  0.089348  0.227931  0.109268  0.033974  17  0  0  0  0
6  6  16.546635  0.000000  0.145719  0.535167  12154951.673253  6012894.722343  5325.025697  337138.300923  166777.883188  147.698663  0.035561  1.778060  0.022843  0.012713  0.000005  1.000000  0.005105  0.007579  0.002464  0.290798  0.286739  0.093234  0.239491  0.115136  0.037437  17  0  0  0  0
0  11  14.926508  0.000000  0.174082  0.578377  13831857.901853  5805430.578733  57549.733726  95912.538301  40255.877894  399.059987  0.038323  1.916157  0.025995  0.012274  0.000054  1.000000  0.005998  0.009030  0.003310  0.289888  0.284727  0.104377  0.281390  0.137185  0.050290  16  0  0  0  0
11  1  18.078134  0.000000  0.126486  0.503842  11019003.246474  6156026.970780  501.333818  496650.107290  277465.337574  22.596190  0.033724  1.686223  0.020709  0.013015  0.000000  1.000000  0.004533  0.006685  0.001933  0.291652  0.288267  0.083362  0.212683  0.101554  0.029368  17  0  0  0  0
4  8  15.971429  0.000000  0.154604  0.548893  12680025.029537  5947529.542208  13718.922034  263776.579026  123723.651384  285.388263  0.036418  1.820884  0.023830  0.012575  0.000013  1.000000  0.005378  0.008010  0.002717  0.290476  0.286095  0.097034  0.252304  0.121682  0.041271  17  0  0  0  0
2  10  15.426585  0.000000  0.164179  0.563304  13246161.714249  5877494.341349  35365.116378  183702.435606  81511.161426  490.455889  0.037354  1.867696  0.024894  0.012427  0.000033  1.000000  0.005679  0.008491  0.002997  0.290170  0.285426  0.100749  0.266428  0.128998  0.045533  16  0  0  0  0
7  6  16.843554  0.000000  0.141549  0.528559  11908514.518502  6043731.948432  5259.270865  371590.814724  188587.356988  164.109196  0.035163  1.758160  0.022380  0.012778  0.000005  1.000000  0.004979  0.007380  0.002347  0.290963  0.287053  0.091302  0.233571  0.112121  0.035662  16  0  0  0  0
10  3  17.762742  0.000000  0.130016  0.509773  11227381.273994  6129559.779980  1274.115784  467115.832496  255020.681100  53.009659  0.034061  1.703042  0.021100  0.012960  0.000001  1.000000  0.004636  0.006845  0.002030  0.291476  0.287969  0.085379  0.217509  0.103992  0.030832  17  0  0  0  0
9  4  17.451662  0.000000  0.133698  0.515867  11444782.648835  6102057.807708  2043.480422  436480.759902  232720.088323  77.934192  0.034412  1.720599  0.021509  0.012901  0.000002  1.000000  0.004745  0.007014  0.002130  0.291302  0.287667  0.087374  0.222588  0.106560  0.032366  16  0  0  0  0
3  10  15.696770  0.000000  0.159359  0.555996  12961204.644114  5912720.025094  34906.355936  224688.188253  102499.604517  605.117047  0.036892  1.844622  0.024359  0.012501  0.000033  1.000000  0.005527  0.008243  0.002853  0.290322  0.285764  0.098902  0.259279  0.125229  0.043342  16  0  0  0  0
2  11  15.430105  0.000000  0.164263  0.563281  13251133.232700  5876925.858133  56047.695625  183771.382375  81503.277501  777.289181  0.037382  1.869075  0.024903  0.012425  0.000053  1.000000  0.005682  0.008491  0.002997  0.290172  0.285426  0.100749  0.266556  0.128986  0.045529  16  0  0  0  0
11  2  18.078205  0.000000  0.126487  0.503841  11019053.581017  6156021.320621  794.558880  496652.375976  277465.082910  35.812473  0.033725  1.686241  0.020709  0.013015  0.000001  1.000000  0.004533  0.006685  0.001933  0.291652  0.288267  0.083362  0.212684  0.101554  0.029368  17  0  0  0  0
5  8  16.256791  0.000000  0.150091  0.541934  12413282.515129  5980694.413450  13544.987688  301265.603720  145149.158648  328.731654  0.035986  1.799317  0.023329  0.012645  0.000013  1.000000  0.005238  0.007788  0.002587  0.290636  0.286420  0.095145  0.245761  0.118315  0.039302  17  0  0  0  0
12  1  18.397845  0.000000  0.123104  0.498069  10819398.856608  6181489.732539  495.589545  525165.317787  300044.767996  24.055536  0.033403  1.670158  0.020333  0.013069  0.000000  1.000000  0.004436  0.006532  0.001841  0.291830  0.288563  0.081325  0.208097  0.099236  0.027967  17  0  0  0  0
4  9  15.972913  0.000000  0.154634  0.548880  12681809.545469  5947326.213056  21742.503163  263813.701469  123719.421624  452.299037  0.036428  1.821408  0.023834  0.012574  0.000020  1.000000  0.005379  0.008009  0.002717  0.290477  0.286095  0.097034  0.252349  0.121676  0.041268  17  0  0  0  0
6  7  16.547259  0.000000  0.145730  0.535160  12155594.064840  6012821.811645  8439.488397  337156.118749  166775.860886  234.083595  0.035565  1.778259  0.022845  0.012713  0.000008  1.000000  0.005105  0.007579  0.002464  0.290798  0.286739  0.093234  0.239507  0.115133  0.037436  17  0  0  0  0
8  5  17.145158  0.000000  0.137540  0.522128  11671698.862031  6073463.371515  3278.005774  404668.075716  210572.322379  113.651346  0.034779  1.738957  0.021935  0.012841  0.000003  1.000000  0.004859  0.007193  0.002236  0.291131  0.287362  0.089348  0.227937  0.109266  0.033974  16  0  0  0  0
5  9  16.258316  0.000000  0.150119  0.541918  12414978.829937  5980501.501174  21466.753892  301306.772629  145144.476741  520.989880  0.035997  1.799828  0.023332  0.012644  0.000020  1.000000  0.005239  0.007788  0.002587  0.290637  0.286421  0.095145  0.245804  0.118307  0.039300  16  0  0  0  0
1  13  15.184469  0.000000  0.169542  0.570686  13563446.586913  5838611.691942  142636.188857  141076.990470  60728.942363  1483.596675  0.037969  1.898440  0.025490  0.012344  0.000134  1.000000  0.005851  0.008751  0.003149  0.290035  0.285082  0.102575  0.274500  0.132936  0.047831  16  0  0  0  0
6  8  16.548248  0.000000  0.145747  0.535149  12156612.130880  6012706.262477  13375.414970  337184.356546  166772.655933  370.989931  0.035571  1.778575  0.022846  0.012712  0.000013  1.000000  0.005106  0.007578  0.002464  0.290799  0.286739  0.093234  0.239532  0.115128  0.037434  16  0  0  0  0
4  10  15.975266  0.000000  0.154681  0.548859  12684637.473595  5947003.995646  34458.231621  263872.529523  123712.718687  716.818337  0.036445  1.822237  0.023839  0.012574  0.000032  1.000000  0.005380  0.008009  0.002716  0.290478  0.286096  0.097034  0.252420  0.121666  0.041265  16  0  0  0  0
8  6  17.145572  0.000000  0.137546  0.522123  11672066.073852  6073421.866723  5195.236047  404680.807274  210570.883371  180.123408  0.034782  1.739077  0.021936  0.012841  0.000005  1.000000  0.004859  0.007192  0.002236  0.291132  0.287362  0.089349  0.227946  0.109264  0.033973  16  0  0  0  0
13  1  18.721551  0.000000  0.119861  0.492452  10628043.253958  6206009.535625  490.000315  552725.425371  322751.721880  25.483114  0.033095  1.654769  0.019974  0.013121  0.000000  1.000000  0.004343  0.006387  0.001753  0.292012  0.288857  0.079266  0.203736  0.097031  0.026627  17  0  0  0  0
14  0  19.049093  0.000000  0.116749  0.486987  10444514.908855  6229636.642706  305.738326  579392.844167  345579.179506  16.960347  0.032800  1.640012  0.019629  0.013171  0.000000  1.000000  0.004254  0.006249  0.001668  0.292196  0.289149  0.077186  0.199584  0.094932  0.025342  16  0  0  0  0
11  3  18.078317  0.000000  0.126488  0.503839  11019133.351964  6156012.366686  1259.286753  496655.971423  277464.679337  56.758755  0.033725  1.686269  0.020709  0.013015  0.000001  1.000000  0.004533  0.006685  0.001933  0.291652  0.288267  0.083362  0.212686  0.101553  0.029367  17  0  0  0  0
3  11  15.700393  0.000000  0.159439  0.555969  12965922.272594  5912181.508762  55320.073244  224769.970420  102490.269100  958.997823  0.036919  1.845967  0.024367  0.012500  0.000052  1.000000  0.005529  0.008242  0.002853  0.290324  0.285765  0.098903  0.259399  0.125215  0.043337  17  0  0  0  0
1  12  15.175920  0.000000  0.169321  0.570729  13550275.571632  5840120.274227  90004.085410  140939.995261  60744.633526  936.156265  0.037898  1.894889  0.025466  0.012348  0.000085  1.000000  0.005844  0.008752  0.003149  0.290029  0.285081  0.102574  0.274157  0.132959  0.047840  17  0  0  0  0
12  2  18.397918  0.000000  0.123105  0.498068  10819446.834804  6181484.361475  785.454713  525167.646612  300044.507289  38.125369  0.033404  1.670175  0.020333  0.013069  0.000001  1.000000  0.004436  0.006532  0.001841  0.291831  0.288563  0.081325  0.208098  0.099235  0.027967  17  0  0  0  0
13  0  18.721504  0.000000  0.119860  0.492453  10628014.385480  6206012.759040  309.169772  552723.924027  322751.889518  16.078782  0.033095  1.654758  0.019974  0.013121  0.000000  1.000000  0.004343  0.006387  0.001753  0.292012  0.288857  0.079266  0.203735  0.097031  0.026627  16  0  0  0  0
10  4  17.762916  0.000000  0.130018  0.509770  11227513.930501  6129544.853660  2019.327567  467121.351677  255020.060089  84.014238  0.034062  1.703088  0.021100  0.012959  0.000002  1.000000  0.004636  0.006845  0.002030  0.291476  0.287969  0.085379  0.217513  0.103991  0.030832  17  0  0  0  0
0  14  14.953025  0.000000  0.174837  0.578284  13876671.427277  5800289.956090  229072.983940  96223.283178  40220.231911  1588.432407  0.038558  1.927883  0.026079  0.012263  0.000215  1.000000  0.006023  0.009027  0.003309  0.289907  0.284729  0.104378  0.282570  0.137133  0.050271  17  0  0  0  0
9  5  17.451931  0.000000  0.133701  0.515864  11445003.336605  6102032.917742  3238.675248  436489.176485  232719.139070  123.516495  0.034413  1.720674  0.021509  0.012901  0.000003  1.000000  0.004745  0.007014  0.002130  0.291302  0.287667  0.087374  0.222594  0.106559  0.032365  16  0  0  0  0
0  15  14.973604  0.000000  0.175425  0.578212  13911625.679044  5796280.071757  363010.896885  96465.662114  40192.426667  2517.181480  0.038741  1.937037  0.026145  0.012255  0.000341  1.000000  0.006043  0.009024  0.003308  0.289922  0.284731  0.104379  0.283491  0.137093  0.050256  16  0  0  0  0
6  9  16.549814  0.000000  0.145775  0.535132  12158225.528791  6012523.143014  21197.919058  337229.106886  166767.576802  587.960414  0.035581  1.779074  0.022850  0.012712  0.000020  1.000000  0.005107  0.007578  0.002464  0.290800  0.286740  0.093234  0.239572  0.115120  0.037431  16  0  0  0  0
8  7  17.146230  0.000000  0.137556  0.522115  11672648.030171  6073356.091703  8233.761135  404700.984211  210568.602893  285.471748  0.034785  1.739268  0.021937  0.012841  0.000008  1.000000  0.004859  0.007192  0.002236  0.291132  0.287363  0.089349  0.227960  0.109260  0.033972  16  0  0  0  0
2  13  15.444495  0.000000  0.164605  0.563189  13271489.551574  5874598.106318  140762.434719  184053.690974  81470.995419  1952.143018  0.037494  1.874722  0.024942  0.012420  0.000132  1.000000  0.005693  0.008488  0.002996  0.290181  0.285429  0.100750  0.267080  0.128938  0.045512  16  0  0  0  0
9  6  17.452356  0.000000  0.133707  0.515858  11445353.068463  6101993.475964  5132.896668  436502.514548  232717.634841  195.758251  0.034416  1.720791  0.021510  0.012901  0.000005  1.000000  0.004745  0.007014  0.002130  0.291303  0.287668  0.087374  0.222602  0.106556  0.032365  17  0  0  0  0
11  4  18.078495  0.000000  0.126490  0.503837  11019259.799539  6155998.171271  1995.824435  496661.670687  277464.039519  89.956087  0.033726  1.686314  0.020709  0.013015  0.000002  1.000000  0.004534  0.006685  0.001933  0.291652  0.288267  0.083362  0.212689  0.101552  0.029367  18  0  0  0  0
13  2  18.721626  0.000000  0.119861  0.492451  10628089.022225  6206004.423965  776.596277  552727.805610  322751.456042  40.387915  0.033096  1.654786  0.019974  0.013121  0.000001  1.000000  0.004343  0.006387  0.001753  0.292012  0.288857  0.079266  0.203737  0.097031  0.026626  16  0  0  0  0
10  5  17.763192  0.000000  0.130022  0.509766  11227724.165496  6129521.199166  3200.393731  467130.098516  255019.075943  133.152562  0.034063  1.703160  0.021101  0.012959  0.000003  1.000000  0.004636  0.006845  0.002029  0.291476  0.287969  0.085379  0.217518  0.103989  0.030831  16  0  0  0  0
14  1  19.049141  0.000000  0.116750  0.486986  10444542.477036  6229633.570205  484.561800  579394.373468  345579.009064  26.880295  0.032800  1.640023  0.019629  0.013171  0.000000  1.000000  0.004254  0.006249  0.001668  0.292196  0.289149  0.077186  0.199584  0.094932  0.025341  17  0  0  0  0
3  12  15.706129  0.000000  0.159565  0.555924  12973397.093121  5911328.250697  87669.443477  224899.549724  102475.477495  1519.788396  0.036962  1.848099  0.024381  0.012498  0.000082  1.000000  0.005533  0.008241  0.002852  0.290328  0.285766  0.098903  0.259590  0.125193  0.043329  17  0  0  0  0
15  0  19.380479  0.000000  0.113764  0.481668  10268484.254382  6252411.113380  302.399242  605229.562711  368520.216840  17.823562  0.032518  1.625878  0.019298  0.013219  0.000000  1.000000  0.004170  0.006117  0.001587  0.292384  0.289439  0.075085  0.195630  0.092932  0.024108  16  0  0  0  0
2  12  15.435679  0.000000  0.164395  0.563246  13259010.420000  5876025.108119  88823.993768  183880.625982  81490.785582  1231.842427  0.037425  1.871260  0.024918  0.012423  0.000083  1.000000  0.005686  0.008489  0.002997  0.290176  0.285427  0.100749  0.266759  0.128968  0.045523  16  0  0  0  0
1  14  15.197977  0.000000  0.169894  0.570618  13584307.540816  5836222.257101  226036.321968  141293.970761  60704.089220  2351.063488  0.038081  1.904066  0.025530  0.012339  0.000212  1.000000  0.005863  0.008748  0.003148  0.290044  0.285084  0.102575  0.275043  0.132899  0.047818  16  0  0  0  0
4  11  15.978991  0.000000  0.154757  0.548825  12689118.606900  5946493.406053  54609.317199  263965.748426  123702.097133  1136.011864  0.036471  1.823551  0.023847  0.012572  0.000051  1.000000  0.005383  0.008008  0.002716  0.290481  0.286097  0.097035  0.252532  0.121649  0.041259  17  0  0  0  0
5  10  16.260733  0.000000  0.150164  0.541894  12417666.968867  5980195.793749  34020.992728  301372.012730  145137.057339  825.676440  0.036013  1.800639  0.023337  0.012644  0.000032  1.000000  0.005241  0.007787  0.002587  0.290638  0.286421  0.095145  0.245870  0.118296  0.039296  17  0  0  0  0
7  8  16.845209  0.000000  0.141575  0.528539  11910094.605522  6043552.977410  13210.195439  371640.119432  188581.772413  412.208196  0.035173  1.758663  0.022383  0.012778  0.000012  1.000000  0.004979  0.007380  0.002347  0.290964  0.287054  0.091302  0.233610  0.112112  0.035659  16  0  0  0  0
3  13  15.715202  0.000000  0.159764  0.555854  12985238.568295  5909976.512628  138929.213609  225104.826909  102452.044521  2408.399077  0.037030  1.851478  0.024404  0.012495  0.000131  1.000000  0.005540  0.008239  0.002851  0.290334  0.285768  0.098904  0.259891  0.125157  0.043317  17  0  0  0  0
5  11  16.264560  0.000000  0.150236  0.541856  12421926.545926  5979711.371846  53915.823422  301475.391031  145125.300605  1308.516347  0.036038  1.801922  0.023345  0.012643  0.000051  1.000000  0.005243  0.007786  0.002586  0.290640  0.286422  0.095145  0.245977  0.118277  0.039290  16  0  0  0  0
6  10  16.552296  0.000000  0.145818  0.535104  12160782.256054  6012232.955286  33594.716816  337300.022075  166759.527951  931.806728  0.035597  1.779867  0.022854  0.012711  0.000032  1.000000  0.005108  0.007577  0.002464  0.290801  0.286740  0.093234  0.239635  0.115107  0.037427  16  0  0  0  0
12  3  18.398034  0.000000  0.123106  0.498066  10819522.916882  6181475.839691  1244.857350  525171.339578  300044.093648  60.424420  0.033404  1.670203  0.020334  0.013069  0.000001  1.000000  0.004436  0.006532  0.001841  0.291831  0.288563  0.081325  0.208100  0.099235  0.027967  16  0  0  0  0
9  7  17.453031  0.000000  0.133717  0.515849  11445907.334149  6101930.967378  8134.948090  436523.653115  232715.250890  310.250394  0.034420  1.720978  0.021511  0.012901  0.000008  1.000000  0.004745  0.007014  0.002130  0.291303  0.287668  0.087374  0.222615  0.106552  0.032363  17  0  0  0  0
1  15  15.219286  0.000000  0.170450  0.570511  13617335.545031  5832439.040379  358176.132758  141637.503757  60664.738984  3725.484562  0.038260  1.912978  0.025592  0.012331  0.000337  1.000000  0.005881  0.008745  0.003146  0.290059  0.285086  0.102576  0.275904  0.132841  0.047797  16  0  0  0  0
8  8  17.147271  0.000000  0.137571  0.522101  11673570.323523  6073251.849157  13049.297624  404732.960934  210564.988713  452.430638  0.034791  1.739570  0.021939  0.012840  0.000012  1.000000  0.004859  0.007192  0.002236  0.291133  0.287363  0.089349  0.227982  0.109255  0.033970  16  0  0  0  0
7  9  16.846817  0.000000  0.141601  0.528519  11911629.892948  6043379.080688  20935.985406  371688.026222  188576.346176  653.282142  0.035183  1.759152  0.022386  0.012777  0.000020  1.000000  0.004980  0.007379  0.002347  0.290965  0.287054  0.091302  0.233647  0.112103  0.035656  16  0  0  0  0
0  13  14.939981  0.000000  0.174465  0.578330  13854594.502125  5802822.473214  144546.670519  96070.197891  40237.792831  1002.312066  0.038442  1.922105  0.026038  0.012269  0.000136  1.000000  0.006011  0.009029  0.003310  0.289898  0.284728  0.104378  0.281988  0.137159  0.050281  16  0  0  0  0
13  3  18.721744  0.000000  0.119863  0.492449  10628161.609393  6205996.311780  1230.817415  552731.580601  322751.034157  64.010285  0.033096  1.654813  0.019974  0.013121  0.000001  1.000000  0.004343  0.006387  0.001753  0.292012  0.288857  0.079266  0.203738  0.097030  0.026626  16  0  0  0  0
16  0  19.715577  0.000000  0.110898  0.476492  10099556.692867  6274380.295639  299.149656  630288.940577  391568.920259  18.669208  0.032247  1.612327  0.018981  0.013266  0.000000  1.000000  0.004090  0.005992  0.001509  0.292574  0.289729  0.072962  0.191863  0.091025  0.022923  16  0  0  0  0
2  14  15.458425  0.000000  0.164938  0.563100  13291254.168580  5872337.942895  223057.994569  184327.793643  81439.650676  3093.446824  0.037604  1.880207  0.024979  0.012416  0.000210  1.000000  0.005704  0.008484  0.002995  0.290191  0.285431  0.100751  0.267589  0.128891  0.045496  17  0  0  0  0
4  12  15.984887  0.000000  0.154876  0.548773  12696218.610877  5945684.409132  86541.647610  264113.446459  123685.267951  1800.285070  0.036513  1.825633  0.023861  0.012571  0.000081  1.000000  0.005387  0.008006  0.002715  0.290484  0.286098  0.097035  0.252711  0.121624  0.041251  17  0  0  0  0
15  1  19.380529  0.000000  0.113764  0.481668  10268510.556396  6252408.190749  479.269670  605231.112965  368520.044579  28.248392  0.032518  1.625889  0.019298  0.013219  0.000000  1.000000  0.004170  0.006117  0.001587  0.292384  0.289439  0.075085  0.195631  0.092932  0.024108  16  0  0  0  0
10  6  17.763628  0.000000  0.130027  0.509760  11228057.389334  6129483.703130  5072.219992  467143.962313  255017.515918  211.029999  0.034066  1.703276  0.021101  0.012959  0.000005  1.000000  0.004637  0.006845  0.002029  0.291476  0.287969  0.085379  0.217526  0.103987  0.030831  17  0  0  0  0
11  5  18.078778  0.000000  0.126494  0.503833  11019460.199476  6155975.673782  3163.142016  496670.703142  277463.025509  142.569594  0.033728  1.686385  0.020709  0.013015  0.000003  1.000000  0.004534  0.006685  0.001933  0.291652  0.288267  0.083362  0.212694  0.101550  0.029367  16  0  0  0  0
14  2  19.049218  0.000000  0.116750  0.486985  10444586.152235  6229628.704021  767.976710  579396.796280  345578.739120  42.602286  0.032801  1.640039  0.019629  0.013171  0.000001  1.000000  0.004254  0.006249  0.001668  0.292196  0.289149  0.077186  0.199585  0.094932  0.025341  17  0  0  0  0
7  7  16.844194  0.000000  0.141559  0.528551  11909125.820535  6043662.708033  8335.261598  371609.889666  188585.196425  260.091772  0.035167  1.758355  0.022381  0.012778  0.000008  1.000000  0.004979  0.007380  0.002347  0.290964  0.287053  0.091302  0.233586  0.112117  0.035661  16  0  0  0  0
12  4  18.398216  0.000000  0.123108  0.498063  10819643.473846  6181462.338907  1972.954692  525177.191320  300043.438330  95.765707  0.033405  1.670247  0.020334  0.013069  0.000002  1.000000  0.004436  0.006532  0.001841  0.291831  0.288563  0.081325  0.208103  0.099234  0.027967  16  0  0  0  0
12  5  18.398506  0.000000  0.123111  0.498059  10819834.548119  6181440.940313  3126.894207  525186.465919  300042.399659  151.777045  0.033406  1.670317  0.020334  0.013069  0.000003  1.000000  0.004436  0.006532  0.001841  0.291831  0.288563  0.081325  0.208107  0.099232  0.027966  16  0  0  0  0
10  7  17.764320  0.000000  0.130036  0.509750  11228585.461145  6129424.285137  8038.770573  467165.932770  255015.043829  334.453504  0.034069  1.703458  0.021102  0.012959  0.000008  1.000000  0.004637  0.006845  0.002029  0.291476  0.287969  0.085379  0.217538  0.103983  0.030829  16  0  0  0  0
6  11  16.556225  0.000000  0.145886  0.535061  12164833.570050  6011773.128078  53239.715724  337412.392173  166746.773860  1476.694255  0.035622  1.781122  0.022862  0.012710  0.000050  1.000000  0.005110  0.007576  0.002463  0.290803  0.286741  0.093234  0.239735  0.115087  0.037421  17  0  0  0  0
4  13  15.994214  0.000000  0.155066  0.548690  12707466.063838  5944402.818191  137138.453302  264347.421917  123658.607619  2852.826550  0.036579  1.828931  0.023882  0.012568  0.000129  1.000000  0.005393  0.008003  0.002714  0.290490  0.286100  0.097036  0.252994  0.121583  0.041237  17  0  0  0  0
0  16  15.005983  0.000000  0.176357  0.578098  13966935.861458  5789934.577383  575219.766270  96849.192659  40148.425892  3988.675148  0.039031  1.951534  0.026249  0.012241  0.000541  1.000000  0.006074  0.009020  0.003307  0.289946  0.284734  0.104380  0.284953  0.137028  0.050233  17  0  0  0  0
13  4  18.721931  0.000000  0.119864  0.492446  10628276.590383  6205983.467838  1950.702234  552737.560340  322750.366191  101.448846  0.033097  1.654856  0.019974  0.013121  0.000002  1.000000  0.004343  0.006387  0.001753  0.292012  0.288857  0.079266  0.203741  0.097029  0.026626  17  0  0  0  0
1  16  15.252809  0.000000  0.171330  0.570341  13669595.188929  5826452.531761  567501.997190  142181.070116  60602.471726  5902.738167  0.038542  1.927091  0.025690  0.012319  0.000533  1.000000  0.005910  0.008739  0.003144  0.290082  0.285091  0.102578  0.277268  0.132749  0.047764  16  0  0  0  0
0  17  15.056722  0.000000  0.177830  0.577917  14054374.651754  5779902.066671  911376.586916  97455.508627  40078.858696  6319.645735  0.039490  1.974483  0.026413  0.012220  0.000856  1.000000  0.006123  0.009014  0.003304  0.289983  0.284738  0.104381  0.287270  0.136926  0.050195  16  0  0  0  0
14  3  19.049339  0.000000  0.116751  0.486983  10444655.377474  6229620.990479  1217.156066  579400.636440  345578.311224  67.519796  0.032801  1.640066  0.019629  0.013171  0.000001  1.000000  0.004254  0.006249  0.001668  0.292197  0.289149  0.077186  0.199587  0.094931  0.025341  17  0  0  0  0
8  9  17.148921  0.000000  0.137596  0.522080  11675031.935739  6073086.648748  20680.903149  404783.636316  210559.261069  717.025120  0.034801  1.740048  0.021941  0.012840  0.000019  1.000000  0.004860  0.007191  0.002236  0.291133  0.287363  0.089349  0.228018  0.109245  0.033967  16  0  0  0  0
9  8  17.454099  0.000000  0.133731  0.515834  11446785.729378  6101831.904459  12892.659885  436557.153325  232711.472832  491.699856  0.034425  1.721273  0.021512  0.012901  0.000012  1.000000  0.004746  0.007013  0.002130  0.291303  0.287668  0.087374  0.222636  0.106546  0.032362  16  0  0  0  0
3  14  15.729538  0.000000  0.160080  0.555744  13003992.690960  5907835.621219  220144.039618  225429.937882  102414.931226  3816.293838  0.037137  1.856829  0.024439  0.012491  0.000207  1.000000  0.005550  0.008235  0.002850  0.290343  0.285770  0.098904  0.260368  0.125101  0.043297  17  0  0  0  0
5  12  16.270617  0.000000  0.150350  0.541795  12428675.419029  5978943.845472  85441.235857  301639.183591  145106.673035  2073.626011  0.036079  1.803957  0.023358  0.012641  0.000080  1.000000  0.005247  0.007784  0.002586  0.290644  0.286423  0.095146  0.246145  0.118248  0.039280  17  0  0  0  0
7  10  16.849364  0.000000  0.141642  0.528489  11914062.825346  6043103.509712  33179.383172  371763.942939  188567.747316  1035.322584  0.035199  1.759927  0.022391  0.012777  0.000031  1.000000  0.004982  0.007378  0.002347  0.290967  0.287055  0.091302  0.233707  0.112089  0.035652  16  0  0  0  0
2  15  15.480398  0.000000  0.165465  0.562958  13322545.161565  5868759.545736  353434.135043  184761.748153  81390.024204  4901.549055  0.037778  1.888894  0.025038  0.012408  0.000332  1.000000  0.005721  0.008480  0.002993  0.290205  0.285434  0.100752  0.268395  0.128817  0.045469  17  0  0  0  0
16  1  19.715628  0.000000  0.110899  0.476492  10099581.832841  6274377.506946  474.119387  630290.509502  391568.746223  29.588646  0.032247  1.612337  0.018981  0.013266  0.000000  1.000000  0.004090  0.005992  0.001509  0.292574  0.289729  0.072962  0.191864  0.091025  0.022923  16  0  0  0  0
17  0  20.054319  0.000000  0.108146  0.471454  9937378.113009  6295587.052772  295.986666  654621.531944  414719.737350  19.498025  0.031987  1.599329  0.018676  0.013311  0.000000  1.000000  0.004013  0.005872  0.001434  0.292768  0.290018  0.070818  0.188270  0.089205  0.021782  16  0  0  0  0
11  6  18.079226  0.000000  0.126499  0.503826  11019777.781559  6155940.024007  5013.175569  496685.017247  277461.418697  225.954574  0.033730  1.686498  0.020710  0.013015  0.000005  1.000000  0.004534  0.006684  0.001933  0.291652  0.288268  0.083362  0.212701  0.101547  0.029366  16  0  0  0  0
5  13  16.280198  0.000000  0.150530  0.541699  12439366.374664  5977727.980025  135391.157328  301898.648982  145077.164447  3285.891439  0.036144  1.807179  0.023378  0.012638  0.000127  1.000000  0.005252  0.007781  0.002585  0.290650  0.286425  0.095146  0.246411  0.118202  0.039265  17  0  0  0  0
11  7  18.079935  0.000000  0.126507  0.503815  11020281.108396  6155883.521399  7945.180347  496707.703267  277458.872003  358.106317  0.033734  1.686677  0.020711  0.013015  0.000007  1.000000  0.004534  0.006684  0.001933  0.291653  0.288268  0.083363  0.212713  0.101543  0.029365  16  0  0  0  0
15  2  19.380607  0.000000  0.113765  0.481666  10268552.236159  6252403.559416  759.589151  605233.569591  368519.771606  44.770562  0.032518  1.625905  0.019298  0.013219  0.000001  1.000000  0.004170  0.006117  0.001587  0.292384  0.289439  0.075085  0.195632  0.092932  0.024108  16  0  0  0  0
2  16  15.514962  0.000000  0.166299  0.562734  13372053.246366  5863097.499031  559932.027246  185448.343709  81311.500947  7765.334547  0.038053  1.902650  0.025131  0.012396  0.000526  1.000000  0.005748  0.008472  0.002990  0.290228  0.285439  0.100754  0.269673  0.128699  0.045428  17  0  0  0  0
12  6  18.398965  0.000000  0.123116  0.498052  10820137.343009  6181407.032378  4955.722369  525201.163351  300040.753794  240.546961  0.033409  1.670428  0.020335  0.013069  0.000005  1.000000  0.004436  0.006532  0.001841  0.291831  0.288563  0.081325  0.208115  0.099229  0.027965  16  0  0  0  0
1  17  15.305329  0.000000  0.172721  0.570073  13752205.136749  5816988.325381  899006.230175  143040.318003  60504.032016  9350.801255  0.038989  1.949428  0.025845  0.012299  0.000845  1.000000  0.005956  0.008729  0.003141  0.290119  0.285097  0.102580  0.279432  0.132603  0.047712  17  0  0  0  0
13  5  18.722229  0.000000  0.119868  0.492441  10628458.826024  6205963.110854  3091.624784  552747.037745  322749.307499  160.784030  0.033098  1.654925  0.019975  0.013121  0.000003  1.000000  0.004343  0.006387  0.001753  0.292012  0.288857  0.079266  0.203745  0.097027  0.026625  16  0  0  0  0
4  14  16.008950  0.000000  0.155365  0.548558  12725278.792336  5942373.094191  217297.525756  264717.971705  123616.384229  4520.337921  0.036683  1.834157  0.023915  0.012564  0.000204  1.000000  0.005402  0.007999  0.002713  0.290499  0.286103  0.097037  0.253443  0.121518  0.041215  17  0  0  0  0
9  9  17.455792  0.000000  0.133755  0.515811  11448177.762339  6101674.914221  20432.574662  436610.242634  232705.485543  779.256888  0.034435  1.721742  0.021515  0.012901  0.000019  1.000000  0.004746  0.007013  0.002130  0.291304  0.287669  0.087375  0.222670  0.106536  0.032359  17  0  0  0  0
8  10  17.151535  0.000000  0.137635  0.522046  11677348.095379  6072824.861372  32774.913111  404863.939610  210550.184670  1136.335094  0.034816  1.740806  0.021946  0.012840  0.000031  1.000000  0.004861  0.007190  0.002236  0.291135  0.287364  0.089349  0.228074  0.109231  0.033963  17  0  0  0  0
6  12  16.562444  0.000000  0.145994  0.534992  12171252.349639  6011044.585698  84368.406537  337590.427965  166726.566495  2340.101548  0.035662  1.783110  0.022874  0.012709  0.000079  1.000000  0.005113  0.007574  0.002463  0.290807  0.286743  0.093235  0.239893  0.115055  0.037410  16  0  0  0  0
15  3  19.380732  0.000000  0.113766  0.481664  10268618.274140  6252396.223813  1203.862434  605237.461903  368519.339242  70.956250  0.032519  1.625932  0.019298  0.013219  0.000001  1.000000  0.004170  0.006117  0.001587  0.292384  0.289439  0.075085  0.195633  0.092931  0.024108  16  0  0  0  0
14  4  19.049531  0.000000  0.116753  0.486980  10444765.066128  6229608.770990  1929.049818  579406.721244  345577.633367  107.010969  0.032802  1.640109  0.019629  0.013171  0.000002  1.000000  0.004254  0.006249  0.001668  0.292197  0.289149  0.077186  0.199590  0.094930  0.025341  16  0  0  0  0
10  8  17.765416  0.000000  0.130050  0.509734  11229422.376089  6129330.112762  12740.200012  467200.752664  255011.125782  530.056742  0.034075  1.703748  0.021104  0.012959  0.000012  1.000000  0.004637  0.006844  0.002029  0.291477  0.287970  0.085379  0.217558  0.103976  0.030827  17  0  0  0  0
18  0  20.396645  0.000000  0.105502  0.466550  9781611.742588  6316072.406028  292.907338  678274.182374  437967.582414  20.310711  0.031737  1.586858  0.018383  0.013354  0.000000  1.000000  0.003940  0.005757  0.001362  0.292964  0.290307  0.068652  0.184842  0.087465  0.020684  16  0  0  0  0
16  2  19.715708  0.000000  0.110899  0.476490  10099621.633927  6274373.095424  751.426409  630292.993392  391568.470911  46.894707  0.032247  1.612353  0.018981  0.013266  0.000001  1.000000  0.004090  0.005992  0.001509  0.292574  0.289729  0.072962  0.191864  0.091024  0.022923  16  0  0  0  0
0  18  15.135726  0.000000  0.180154  0.577631  14192400.475029  5764062.727465  1443719.402528  98412.603990  39969.025929  10011.004557  0.040216  2.010790  0.026672  0.012187  0.001357  1.000000  0.006202  0.009003  0.003300  0.290042  0.284746  0.104384  0.290945  0.136765  0.050136  17  0  0  0  0
3  15  15.752149  0.000000  0.160580  0.555568  13033682.478785  5904446.222008  348794.490397  225944.623424  102356.174498  6046.506036  0.037306  1.865305  0.024495  0.012484  0.000328  1.000000  0.005566  0.008229  0.002848  0.290357  0.285774  0.098906  0.261125  0.125012  0.043266  16  0  0  0  0
7  11  16.853397  0.000000  0.141707  0.528440  11917917.922789  6042666.851715  52580.961937  371884.236599  188554.121931  1640.725420  0.035223  1.761155  0.022398  0.012776  0.000049  1.000000  0.004984  0.007377  0.002346  0.290969  0.287056  0.091302  0.233801  0.112068  0.035645  16  0  0  0  0
3  16  15.787713  0.000000  0.161371  0.555290  13080653.626612  5899083.628884  552525.096979  226758.888949  102263.211586  9578.265787  0.037574  1.878724  0.024583  0.012472  0.000519  1.000000  0.005592  0.008220  0.002845  0.290380  0.285781  0.098908  0.262324  0.124871  0.043218  16  0  0  0  0
8  11  17.155674  0.000000  0.137697  0.521993  11681018.126519  6072410.047108  51939.438014  404991.182821  210535.802694  1800.786045  0.034840  1.742008  0.021953  0.012839  0.000049  1.000000  0.004863  0.007189  0.002235  0.291137  0.287365  0.089349  0.228163  0.109207  0.033955  16  0  0  0  0
7  12  16.859781  0.000000  0.141810  0.528364  11924025.723277  6041975.028602  83323.110499  372074.823138  188532.534426  2599.997041  0.035262  1.763100  0.022409  0.012774  0.000078  1.000000  0.004987  0.007375  0.002346  0.290972  0.287057  0.091303  0.233950  0.112033  0.035634  17  0  0  0  0
17  1  20.054371  0.000000  0.108146  0.471453  9937402.086931  6295584.403305  469.106348  654623.111218  414719.562817  30.902227  0.031987  1.599339  0.018676  0.013311  0.000000  1.000000  0.004013  0.005872  0.001434  0.292768  0.290018  0.070818  0.188271  0.089204  0.021782  16  0  0  0  0
11  8  18.081060  0.000000  0.126521  0.503798  11021078.773160  6155793.977470  12591.841544  496743.655729  277454.836066  567.541302  0.033739  1.686961  0.020712  0.013015  0.000012  1.000000  0.004534  0.006684  0.001933  0.291653  0.288268  0.083363  0.212732  0.101536  0.029363  17  0  0  0  0
13  6  18.722699  0.000000  0.119872  0.492434  10628747.654879  6205930.845028  4899.819951  552762.058671  322747.629472  254.821608  0.033101  1.655034  0.019975  0.013121  0.000005  1.000000  0.004343  0.006387  0.001753  0.292013  0.288857  0.079266  0.203752  0.097024  0.026625  17  0  0  0  0
5  14  16.295335  0.000000  0.150815  0.541546  12456297.125549  5975802.423105  214520.057334  302309.551810  145030.431919  5206.319481  0.036246  1.812285  0.023410  0.012634  0.000202  1.000000  0.005261  0.007776  0.002583  0.290659  0.286429  0.095147  0.246833  0.118130  0.039241  17  0  0  0  0
9  10  17.458474  0.000000  0.133792  0.515774  11450383.647272  6101426.138675  32381.152102  436694.370604  232695.997749  1234.951358  0.034450  1.722484  0.021519  0.012900  0.000030  1.000000  0.004747  0.007012  0.002130  0.291306  0.287669  0.087375  0.222723  0.106520  0.032354  17  0  0  0  0
10  9  17.767153  0.000000  0.130072  0.509709  11230748.643713  6129180.878723  20190.869731  467255.932103  255004.916891  840.042276  0.034084  1.704207  0.021106  0.012959  0.000019  1.000000  0.004638  0.006844  0.002029  0.291478  0.287970  0.085379  0.217590  0.103966  0.030824  17  0  0  0  0
1  18  15.387077  0.000000  0.174917  0.569648  13882592.713704  5802048.049451  1423766.166407  144396.513631  60348.634260  14808.967957  0.039695  1.984756  0.026090  0.012267  0.001338  1.000000  0.006029  0.008714  0.003135  0.290177  0.285108  0.102584  0.282862  0.132373  0.047629  17  0  0  0  0
14  5  19.049836  0.000000  0.116756  0.486975  10444938.957915  6229589.393650  3057.306420  579416.367614  345576.558440  169.599209  0.032804  1.640176  0.019630  0.013171  0.000003  1.000000  0.004254  0.006249  0.001668  0.292197  0.289149  0.077186  0.199594  0.094928  0.025340  17  0  0  0  0
17  2  20.054453  0.000000  0.108147  0.471452  9937440.104613  6295580.200573  743.481188  654625.615620  414719.285963  48.976580  0.031987  1.599355  0.018676  0.013311  0.000001  1.000000  0.004013  0.005872  0.001434  0.292768  0.290018  0.070818  0.188272  0.089204  0.021782  16  0  0  0  0
2  17  15.569100  0.000000  0.167616  0.562378  13450305.838558  5854147.138709  886872.023705  186533.578216  81187.374198  12299.453558  0.038488  1.924418  0.025278  0.012377  0.000833  1.000000  0.005791  0.008460  0.002986  0.290265  0.285448  0.100757  0.271699  0.128513  0.045362  16  0  0  0  0
15  4  19.380929  0.000000  0.113768  0.481661  10268723.013269  6252384.581302  1907.980222  605243.635279  368518.653026  112.457302  0.032519  1.625973  0.019298  0.013219  0.000002  1.000000  0.004170  0.006117  0.001587  0.292384  0.289439  0.075085  0.195636  0.092930  0.024107  16  0  0  0  0
6  13  16.572282  0.000000  0.146165  0.534883  12181420.141052  6009890.505247  133687.645289  337872.448989  166694.556107  3708.054692  0.035725  1.786261  0.022893  0.012706  0.000126  1.000000  0.005119  0.007570  0.002462  0.290813  0.286745  0.093236  0.240144  0.115005  0.037394  16  0  0  0  0
18  1  20.396698  0.000000  0.105502  0.466549  9781634.639894  6316069.884492  464.225908  678275.770113  437967.407566  32.190242  0.031737  1.586867  0.018383  0.013354  0.000000  1.000000  0.003940  0.005757  0.001362  0.292964  0.290307  0.068652  0.184843  0.087465  0.020684  16  0  0  0  0
12  7  18.399693  0.000000  0.123124  0.498040  10820617.253998  6181353.288189  7854.112383  525224.457862  300038.145092  381.232588  0.033412  1.670604  0.020336  0.013069  0.000007  1.000000  0.004436  0.006532  0.001841  0.291831  0.288564  0.081325  0.208126  0.099224  0.027964  17  0  0  0  0
16  3  19.715835  0.000000  0.110900  0.476488  10099684.719221  6274366.103181  1190.925127  630296.930393  391568.034542  74.322761  0.032248  1.612379  0.018981  0.013266  0.000001  1.000000  0.004090  0.005992  0.001509  0.292574  0.289729  0.072962  0.191866  0.091023  0.022922  16  0  0  0  0
4  15  16.032191  0.000000  0.155840  0.548349  12753476.720774  5939159.867343  344262.096387  265304.559908  123549.540986  7161.521989  0.036849  1.842432  0.023968  0.012557  0.000323  1.000000  0.005417  0.007993  0.002711  0.290514  0.286107  0.097038  0.254154  0.121415  0.041180  16  0  0  0  0
5  15  16.319205  0.000000  0.151266  0.541304  12483097.259141  5972754.284046  339839.531317  302959.980769  144956.454754  8247.775030  0.036407  1.820369  0.023460  0.012628  0.000319  1.000000  0.005276  0.007769  0.002581  0.290673  0.286434  0.095149  0.247502  0.118015  0.039203  16  0  0  0  0
3  17  15.843404  0.000000  0.162621  0.554849  13154887.449581  5890607.650737  874998.252200  228045.764949  102116.276773  15168.479891  0.037999  1.899955  0.024723  0.012454  0.000822  1.000000  0.005632  0.008206  0.002840  0.290416  0.285791  0.098911  0.264224  0.124648  0.043140  16  0  0  0  0
9  11  17.462721  0.000000  0.133851  0.515716  11453878.887218  6101031.950536  51314.899425  436827.671955  232680.964214  1957.046017  0.034473  1.723660  0.021526  0.012899  0.000048  1.000000  0.004749  0.007010  0.002129  0.291308  0.287670  0.087375  0.222807  0.106496  0.032346  16  0  0  0  0
8  12  17.162225  0.000000  0.137794  0.521909  11686832.591870  6071752.849328  82305.152628  405192.775454  210513.017069  2853.592106  0.034878  1.743911  0.021964  0.012837  0.000077  1.000000  0.004866  0.007186  0.002234  0.291141  0.287367  0.089350  0.228304  0.109170  0.033944  17  0  0  0  0
7  13  16.869878  0.000000  0.141972  0.528242  11933700.651600  6040879.141810  132027.843983  372376.717593  188498.338602  4119.769434  0.035324  1.766181  0.022428  0.012772  0.000124  1.000000  0.004992  0.007371  0.002345  0.290978  0.287060  0.091304  0.234187  0.111978  0.035616  16  0  0  0  0
6  14  16.587823  0.000000  0.146436  0.534710  12197521.724899  6008062.871375  211812.154487  338319.053860  166643.863567  5874.971106  0.035825  1.791251  0.022923  0.012703  0.000199  1.000000  0.005127  0.007565  0.002460  0.290822  0.286749  0.093237  0.240542  0.114925  0.037368  16  0  0  0  0
14  6  19.050319  0.000000  0.116761  0.486967  10445214.522592  6229558.689387  4845.424991  579431.654126  345574.855170  268.792241  0.032806  1.640283  0.019630  0.013171  0.000005  1.000000  0.004255  0.006248  0.001668  0.292197  0.289149  0.077186  0.199600  0.094925  0.025339  17  0  0  0  0
19  0  20.742508  0.000000  0.102960  0.461773  9631935.807204  6335875.809746  289.908728  701290.158927  461307.824564  21.107921  0.031498  1.574886  0.018102  0.013396  0.000000  1.000000  0.003870  0.005648  0.001292  0.293165  0.290597  0.066464  0.181569  0.085802  0.019624  16  0  0  0  0
0  19  15.257565  0.000000  0.183815  0.577179  14409770.351485  5739111.709374  2286350.665207  99919.884990  39796.011176  15853.958109  0.041363  2.068168  0.027081  0.012134  0.002148  1.000000  0.006326  0.008987  0.003294  0.290135  0.284757  0.104388  0.296776  0.136512  0.050043  17  0  0  0  0
12  8  18.400846  0.000000  0.123137  0.498023  10821377.783555  6181268.119783  12447.481458  525261.373383  300034.011083  604.191198  0.033418  1.670882  0.020337  0.013069  0.000012  1.000000  0.004437  0.006531  0.001841  0.291832  0.288564  0.081325  0.208144  0.099217  0.027962  16  0  0  0  0
4  16  16.068740  0.000000  0.156591  0.548017  12798083.809979  5934076.446488  545289.056776  266232.500142  123443.792980  11343.391014  0.037111  1.855531  0.024052  0.012546  0.000512  1.000000  0.005441  0.007982  0.002707  0.290536  0.286115  0.097041  0.255281  0.121253  0.041125  17  0  0  0  0
11  9  18.082841  0.000000  0.126542  0.503772  11022342.859309  6155652.072665  19955.667213  496800.630802  277448.440112  899.444718  0.033748  1.687411  0.020715  0.013015  0.000019  1.000000  0.004535  0.006683  0.001933  0.291654  0.288269  0.083363  0.212762  0.101525  0.029360  17  0  0  0  0
17  3  20.054584  0.000000  0.108148  0.471450  9937500.305701  6295573.551611  1178.332570  654629.581347  414718.847965  77.622273  0.031988  1.599381  0.018676  0.013311  0.000001  1.000000  0.004013  0.005872  0.001434  0.292768  0.290018  0.070818  0.188273  0.089203  0.021782  16  0  0  0  0
16  4  19.716037  0.000000  0.110902  0.476485  10099784.689472  6274355.023550  1887.475377  630303.169294  391567.343089  117.792780  0.032248  1.612420  0.018981  0.013266  0.000002  1.000000  0.004090  0.005992  0.001509  0.292574  0.289729  0.072962  0.191868  0.091022  0.022922  16  0  0  0  0
13  7  18.723446  0.000000  0.119880  0.492422  10629205.369699  6205879.715429  7765.502576  552785.862735  322744.970410  403.855217  0.033104  1.655206  0.019976  0.013121  0.000007  1.000000  0.004343  0.006386  0.001753  0.292013  0.288857  0.079266  0.203763  0.097019  0.026623  16  0  0  0  0
15  5  19.381241  0.000000  0.113771  0.481656  10268888.957994  6252366.140174  3023.911814  605253.416143  368517.566097  178.230864  0.032521  1.626039  0.019299  0.013219  0.000003  1.000000  0.004170  0.006117  0.001587  0.292384  0.289439  0.075085  0.195640  0.092928  0.024107  16  0  0  0  0
10  10  17.769904  0.000000  0.130108  0.509670  11232850.297792  6128944.396088  31997.893960  467343.371540  254995.078018  1331.274187  0.034099  1.704934  0.021110  0.012958  0.000030  1.000000  0.004639  0.006843  0.002029  0.291479  0.287971  0.085379  0.217640  0.103949  0.030820  16  0  0  0  0
1  19  15.513072  0.000000  0.178374  0.568976  14087894.535371  5778517.811393  2253855.515741  146531.912104  60103.890039  23442.946531  0.040811  2.040561  0.026476  0.012217  0.002118  1.000000  0.006145  0.008691  0.003127  0.290269  0.285124  0.102590  0.288301  0.132010  0.047498  16  0  0  0  0
20  0  21.091874  0.000000  0.100516  0.457121  9488043.181324  6355035.072093  286.987939  723709.383540  484736.254516  21.890274  0.031268  1.563390  0.017831  0.013436  0.000000  1.000000  0.003804  0.005543  0.001224  0.293369  0.290887  0.064254  0.178441  0.084211  0.018601  16  0  0  0  0
2  18  15.653338  0.000000  0.169696  0.561816  13573796.450375  5840020.269931  1404191.827498  188246.189511  80991.457806  19473.826783  0.039177  1.958834  0.025510  0.012347  0.001319  1.000000  0.005860  0.008441  0.002980  0.290322  0.285461  0.100761  0.274909  0.128220  0.045259  17  0  0  0  0
8  13  17.172587  0.000000  0.137949  0.521775  11696042.599967  6070711.841444  130411.447742  405512.094544  210476.924409  4521.479712  0.034939  1.746927  0.021981  0.012835  0.000123  1.000000  0.004871  0.007183  0.002233  0.291146  0.287369  0.089351  0.228527  0.109112  0.033926  17  0  0  0  0
9  12  17.469442  0.000000  0.133944  0.515625  11459416.372421  6100407.432153  81314.146703  437038.860391  232657.146352  3101.156364  0.034510  1.725524  0.021536  0.012898  0.000076  1.000000  0.004752  0.007008  0.002128  0.291312  0.287672  0.087376  0.222940  0.106457  0.032334  17  0  0  0  0
2  19  15.783096  0.000000  0.172969  0.560927  13768189.905450  5817776.718702  2221971.868413  190942.106406  80682.976404  30815.088392  0.040263  2.013172  0.025875  0.012300  0.002088  1.000000  0.005968  0.008411  0.002969  0.290413  0.285482  0.100769  0.279996  0.127757  0.045095  16  0  0  0  0
6  15  16.612330  0.000000  0.146865  0.534436  12223007.684402  6005169.932944  335527.653983  339025.950384  166563.622989  9306.431339  0.035983  1.799153  0.022971  0.012697  0.000315  1.000000  0.005141  0.007557  0.002457  0.290836  0.286754  0.093239  0.241172  0.114798  0.037327  16  0  0  0  0
18  2  20.396782  0.000000  0.105503  0.466547  9781670.955014  6316065.882059  735.746124  678278.288268  437967.130030  51.017932  0.031738  1.586883  0.018383  0.013354  0.000001  1.000000  0.003940  0.005757  0.001362  0.292965  0.290307  0.068652  0.184844  0.087464  0.020684  16  0  0  0  0
7  14  16.885830  0.000000  0.142230  0.528049  11949021.061816  6039143.743645  209173.712881  372854.772492  188444.187598  6527.013110  0.035421  1.771062  0.022456  0.012768  0.000197  1.000000  0.005000  0.007366  0.002343  0.290987  0.287063  0.091305  0.234562  0.111892  0.035589  17  0  0  0  0
10  11  17.774260  0.000000  0.130164  0.509607  11236180.345780  6128569.689635  50707.019961  467481.918375  254979.488335  2109.668432  0.034122  1.706086  0.021117  0.012957  0.000048  1.000000  0.004641  0.006841  0.002028  0.291481  0.287972  0.085380  0.217719  0.103923  0.030812  16  0  0  0  0
11  10  18.085663  0.000000  0.126576  0.503729  11024345.963258  6155427.205854  31624.946779  496890.914993  277438.304883  1425.404173  0.033762  1.688124  0.020719  0.013014  0.000030  1.000000  0.004536  0.006682  0.001932  0.291655  0.288269  0.083363  0.212809  0.101508  0.029355  16  0  0  0  0
19  1  20.742563  0.000000  0.102960  0.461772  9631957.703181  6335873.403728  459.473398  701291.753148  461307.649384  33.453729  0.031498  1.574896  0.018102  0.013396  0.000000  1.000000  0.003870  0.005648  0.001292  0.293165  0.290597  0.066464  0.181569  0.085802  0.019624  16  0  0  0  0
1  20  15.704447  0.000000  0.183798  0.567915  14409923.237635  5741594.345597  3565464.124864  149881.417694  59719.839318  37085.334110  0.042571  2.128542  0.027081  0.012139  0.003350  1.000000  0.006329  0.008654  0.003114  0.290412  0.285150  0.102599  0.296930  0.131440  0.047293  16  0  0  0  0
3  18  15.930030  0.000000  0.164593  0.554151  13272013.752709  5877232.077528  1385035.251726  230076.200975  101884.405324  24010.195805  0.038670  1.933510  0.024943  0.012426  0.001301  1.000000  0.005696  0.008183  0.002832  0.290474  0.285807  0.098917  0.267234  0.124296  0.043019  17  0  0  0  0
4  17  16.125964  0.000000  0.157778  0.547493  12868571.798934  5926042.821825  863397.590476  267698.828524  123276.673276  17960.852776  0.037525  1.876251  0.024184  0.012529  0.000811  1.000000  0.005479  0.007966  0.002702  0.290572  0.286126  0.097045  0.257065  0.120996  0.041038  17  0  0  0  0
13  8  18.724628  0.000000  0.119892  0.492403  10629930.757434  6205798.683577  12307.018167  552823.587482  322740.756241  640.042733  0.033110  1.655479  0.019977  0.013121  0.000012  1.000000  0.004344  0.006386  0.001752  0.292013  0.288858  0.079266  0.203780  0.097012  0.026621  17  0  0  0  0
21  0  21.444697  0.000000  0.098163  0.452588  9349649.798485  6373585.509846  284.141866  745569.357622  508248.988651  22.658332  0.031047  1.552347  0.017571  0.013475  0.000000  1.000000  0.003740  0.005443  0.001159  0.293577  0.291178  0.062022  0.175451  0.082686  0.017612  16  0  0  0  0
16  5  19.716357  0.000000  0.110905  0.476479  10099943.118887  6274337.466173  2991.412336  630313.056492  391566.247375  186.686819  0.032250  1.612485  0.018981  0.013266  0.000003  1.000000  0.004090  0.005991  0.001509  0.292574  0.289729  0.072962  0.191872  0.091020  0.022922  16  0  0  0  0
14  7  19.051084  0.000000  0.116768  0.486954  10445651.231731  6229510.031258  7679.282286  579455.879870  345572.155938  425.995965  0.032809  1.640452  0.019631  0.013171  0.000007  1.000000  0.004255  0.006248  0.001668  0.292197  0.289149  0.077186  0.199610  0.094920  0.025338  17  0  0  0  0
20  1  21.091929  0.000000  0.100516  0.457120  9488064.180798  6355032.764390  454.844230  723710.985294  484736.078493  34.693670  0.031268  1.563400  0.017831  0.013436  0.000000  1.000000  0.003804  0.005543  0.001224  0.293369  0.290887  0.064254  0.178441  0.084210  0.018601  16  0  0  0  0
12  9  18.402673  0.000000  0.123157  0.497994  10822583.035449  6181133.145651  19726.803872  525319.875385  300027.459542  957.523922  0.033426  1.671323  0.020339  0.013069  0.000019  1.000000  0.004437  0.006530  0.001840  0.291833  0.288564  0.081325  0.208172  0.099206  0.027959  17  0  0  0  0
19  2  20.742649  0.000000  0.102961  0.461771  9631992.407835  6335869.589485  728.213821  701294.279954  461307.371674  53.020410  0.031498  1.574911  0.018102  0.013396  0.000001  1.000000  0.003870  0.005648  0.001292  0.293165  0.290597  0.066464  0.181570  0.085801  0.019624  16  0  0  0  0
5  16  16.356741  0.000000  0.151980  0.540921  12525489.094380  5967932.497583  538228.084860  303988.814345  144839.431847  13062.589104  0.036663  1.833163  0.023540  0.012618  0.000506  1.000000  0.005298  0.007757  0.002577  0.290696  0.286442  0.095152  0.248562  0.117832  0.039142  16  0  0  0  0
0  21  15.718888  0.000000  0.198521  0.575346  15282845.368091  5638815.600563  5724819.067560  105973.940892  39100.540296  39696.903480  0.046023  2.301158  0.028722  0.011922  0.005379  1.000000  0.006837  0.008921  0.003270  0.290507  0.284803  0.104405  0.320755  0.135489  0.049668  17  0  0  0  0
17  4  20.054790  0.000000  0.108150  0.471446  9937595.808703  6295562.993581  1867.516951  654635.872576  414718.152458  123.022068  0.031988  1.599421  0.018676  0.013310  0.000002  1.000000  0.004013  0.005872  0.001434  0.292768  0.290018  0.070818  0.188275  0.089202  0.021782  16  0  0  0  0
4  18  16.214946  0.000000  0.159650  0.546662  12979763.688201  5913368.073437  1366317.157143  270011.900943  123013.006465  28422.851275  0.038180  1.908989  0.024393  0.012502  0.001284  1.000000  0.005540  0.007940  0.002693  0.290629  0.286145  0.097051  0.259891  0.120591  0.040900  16  0  0  0  0
15  6  19.381736  0.000000  0.113775  0.481647  10269151.965192  6252336.912578  4792.494232  605268.917918  368515.843408  282.471991  0.032523  1.626144  0.019299  0.013219  0.000005  1.000000  0.004170  0.006117  0.001587  0.292384  0.289440  0.075085  0.195646  0.092924  0.024106  16  0  0  0  0
18  3  20.396916  0.000000  0.105504  0.466545  9781728.503879  6316059.540124  1166.073105  678282.278807  437966.690269  80.857562  0.031738  1.586908  0.018383  0.013354  0.000001  1.000000  0.003940  0.005757  0.001361  0.292965  0.290307  0.068652  0.184845  0.087464  0.020683  16  0  0  0  0
9  13  17.480073  0.000000  0.134091  0.515479  11468187.354455  6099418.225440  128837.847757  437373.367827  232619.420018  4913.613777  0.034570  1.728477  0.021553  0.012896  0.000121  1.000000  0.004757  0.007004  0.002127  0.291317  0.287675  0.087376  0.223151  0.106394  0.032316  16  0  0  0  0
7  15  16.910981  0.000000  0.142638  0.527744  11973268.888384  6036396.993332  331326.329193  373611.396639  188358.478571  10338.637990  0.035576  1.778789  0.022502  0.012763  0.000311  1.000000  0.005012  0.007357  0.002340  0.291001  0.287070  0.091307  0.235156  0.111755  0.035545  16  0  0  0  0
5  17  16.415499  0.000000  0.153107  0.540314  12592466.384569  5960313.505823  852076.901120  305614.327479  144654.521840  20679.579452  0.037068  1.853397  0.023666  0.012602  0.000801  1.000000  0.005334  0.007739  0.002571  0.290732  0.286455  0.095156  0.250240  0.117545  0.039047  16  0  0  0  0
10  12  17.781156  0.000000  0.130253  0.509508  11241456.012374  6127976.048997  80349.576703  467701.412782  254954.789882  3342.948680  0.034158  1.707912  0.021127  0.012956  0.000076  1.000000  0.004643  0.006838  0.002027  0.291485  0.287974  0.085380  0.217845  0.103882  0.030800  16  0  0  0  0
12  10  18.405567  0.000000  0.123189  0.497949  10824492.879791  6180919.266070  31262.051949  525412.577764  300017.077991  1517.436011  0.033440  1.672022  0.020343  0.013068  0.000029  1.000000  0.004438  0.006529  0.001840  0.291834  0.288565  0.081325  0.208217  0.099188  0.027954  17  0  0  0  0
6  16  16.650861  0.000000  0.147544  0.534002  12263316.634491  6000594.126542  531343.631221  340143.987815  166436.705199  14737.721206  0.036233  1.811657  0.023047  0.012687  0.000499  1.000000  0.005162  0.007544  0.002453  0.290858  0.286764  0.093242  0.242170  0.114598  0.037262  16  0  0  0  0
3  19  16.063392  0.000000  0.167696  0.553048  13456332.975487  5856177.878388  2190762.473802  233271.455842  101519.421513  37977.831895  0.039729  1.986460  0.025289  0.012382  0.002059  1.000000  0.005798  0.008147  0.002820  0.290564  0.285832  0.098926  0.272000  0.123742  0.042827  17  0  0  0  0
15  7  19.382520  0.000000  0.113782  0.481634  10269568.787310  6252290.590609  7595.382954  605293.485621  368513.113168  447.675644  0.032526  1.626310  0.019300  0.013219  0.000007  1.000000  0.004170  0.006117  0.001587  0.292385  0.289440  0.075085  0.195655  0.092920  0.024105  16  0  0  0  0
11  11  18.090131  0.000000  0.126629  0.503662  11027519.800352  6155070.913844  50115.495618  497033.966637  277422.246038  2258.812863  0.033785  1.689253  0.020725  0.013013  0.000047  1.000000  0.004538  0.006680  0.001932  0.291658  0.288271  0.083363  0.212884  0.101481  0.029347  16  0  0  0  0
16  6  19.716865  0.000000  0.110909  0.476470  10100194.218136  6274309.637174  4740.982291  630328.726989  391564.510634  295.873254  0.032252  1.612588  0.018982  0.013266  0.000004  1.000000  0.004090  0.005991  0.001509  0.292575  0.289729  0.072962  0.191878  0.091017  0.022921  16  0  0  0  0
17  5  20.055118  0.000000  0.108152  0.471440  9937747.124634  6295546.269853  2959.778933  654645.840464  414717.050788  194.974469  0.031990  1.599485  0.018676  0.013310  0.000003  1.000000  0.004013  0.005872  0.001434  0.292768  0.290018  0.070818  0.188279  0.089200  0.021781  17  0  0  0  0
18  4  20.397128  0.000000  0.105505  0.466541  9781819.714902  6316049.488048  1848.086457  678288.603540  437965.993241  128.149569  0.031739  1.586948  0.018383  0.013354  0.000002  1.000000  0.003940  0.005757  0.001361  0.292965  0.290307  0.068652  0.184847  0.087462  0.020683  17  0  0  0  0
1  21  15.989128  0.000000  0.192254  0.566247  14912018.919021  5683988.520416  5634278.834184  155103.847495  59120.665915  58603.622339  0.045337  2.266834  0.028025  0.012017  0.005294  1.000000  0.006621  0.008597  0.003093  0.290636  0.285190  0.102613  0.310622  0.130549  0.046972  18  0  0  0  0
21  1  21.444755  0.000000  0.098164  0.452587  9349669.815177  6373583.322910  450.333476  745570.953814  508248.814259  35.910954  0.031047  1.552356  0.017571  0.013475  0.000000  1.000000  0.003740  0.005443  0.001159  0.293577  0.291178  0.062022  0.175451  0.082685  0.017612  16  0  0  0  0
22  0  21.800978  0.000000  0.095899  0.448169  9216473.369454  6391562.582484  281.367774  766903.790935  531842.645013  23.412644  0.030835  1.541733  0.017321  0.013513  0.000000  1.000000  0.003679  0.005347  0.001096  0.293788  0.291471  0.059768  0.172589  0.081224  0.016655  16  0  0  0  0
0  22  16.119506  0.000000  0.212371  0.573594  16105133.741216  5544237.787767  9045599.552376  111675.833266  38444.721088  62723.780108  0.050489  2.524450  0.030267  0.011722  0.008500  1.000000  0.007336  0.008858  0.003247  0.290857  0.284846  0.104421  0.344186  0.134520  0.049313  17  0  0  0  0
19  3  20.742786  0.000000  0.102962  0.461768  9632047.404191  6335863.546701  1154.134999  701298.284175  461306.931706  84.031241  0.031499  1.574936  0.018102  0.013396  0.000001  1.000000  0.003870  0.005648  0.001292  0.293165  0.290597  0.066464  0.181571  0.085801  0.019624  16  0  0  0  0
8  14  17.188955  0.000000  0.138195  0.521563  11710626.144487  6069063.420119  206604.257524  406017.718872  210419.772190  7163.151510  0.035034  1.751703  0.022008  0.012832  0.000194  1.000000  0.004879  0.007177  0.002231  0.291155  0.287374  0.089352  0.228881  0.109019  0.033897  16  0  0  0  0
14  8  19.052296  0.000000  0.116780  0.486934  10446343.332758  6229432.915130  12170.342879  579494.273073  345567.878043  675.130404  0.032814  1.640720  0.019632  0.013171  0.000011  1.000000  0.004255  0.006248  0.001668  0.292198  0.289149  0.077186  0.199626  0.094912  0.025336  16  0  0  0  0
0  20  15.442817  0.000000  0.189560  0.576466  14750830.105178  5699946.947776  3619148.003576  102284.853378  39524.435822  25095.809542  0.043174  2.158696  0.027722  0.012051  0.003401  1.000000  0.006523  0.008961  0.003285  0.290280  0.284775  0.104395  0.306036  0.136113  0.049897  18  0  0  0  0
2  20  15.979991  0.000000  0.178102  0.559523  14072986.892663  5782886.273657  3512774.594438  195169.138366  80199.103425  48716.395183  0.041975  2.098771  0.026448  0.012227  0.003301  1.000000  0.006140  0.008364  0.002952  0.290555  0.285515  0.100780  0.288058  0.127030  0.044839  18  0  0  0  0
20  2  21.092018  0.000000  0.100516  0.457118  9488097.343350  6355029.131859  720.877003  723713.514799  484735.801419  54.985569  0.031268  1.563415  0.017831  0.013436  0.000001  1.000000  0.003804  0.005543  0.001224  0.293369  0.290887  0.064254  0.178442  0.084210  0.018601  16  0  0  0  0
13  9  18.726501  0.000000  0.119912  0.492373  10631080.285723  6205670.271519  19504.118690  552883.370218  322734.078002  1014.337451  0.033118  1.655911  0.019979  0.013120  0.000018  1.000000  0.004344  0.006385  0.001752  0.292014  0.288858  0.079266  0.203806  0.097000  0.026618  16  0  0  0  0
8  15  17.214763  0.000000  0.138583  0.521227  11733706.039970  6066454.525091  327234.827925  406817.919169  210329.319503  11345.519593  0.035185  1.759264  0.022052  0.012826  0.000307  1.000000  0.004891  0.007167  0.002228  0.291169  0.287380  0.089354  0.229441  0.108872  0.033851  16  0  0  0  0
7  16  16.950523  0.000000  0.143284  0.527261  12011615.359539  6032052.894589  524635.558384  374807.951963  188222.926216  16370.619045  0.035820  1.791016  0.022574  0.012753  0.000493  1.000000  0.005032  0.007343  0.002336  0.291024  0.287080  0.091310  0.236096  0.111538  0.035476  16  0  0  0  0
9  14  17.496866  0.000000  0.134325  0.515248  11482075.065891  6097851.904307  204102.831577  437903.016928  232559.683712  7784.067357  0.034663  1.733152  0.021579  0.012892  0.000192  1.000000  0.004764  0.006997  0.002125  0.291326  0.287679  0.087378  0.223485  0.106296  0.032286  16  0  0  0  0
12  11  18.410149  0.000000  0.123240  0.497878  10827518.930570  6180580.382783  49539.916920  525559.459946  300000.628857  2404.629551  0.033463  1.673129  0.020349  0.013067  0.000047  1.000000  0.004440  0.006527  0.001840  0.291836  0.288567  0.081326  0.208288  0.099160  0.027946  17  0  0  0  0
10  13  17.792061  0.000000  0.130393  0.509351  11249812.030141  6127035.780730  127306.229024  468049.065373  254915.669968  5296.582854  0.034216  1.710804  0.021142  0.012954  0.000120  1.000000  0.004648  0.006834  0.002026  0.291491  0.287977  0.085381  0.218044  0.103817  0.030780  17  0  0  0  0
11  12  18.097203  0.000000  0.126714  0.503556  11032547.881241  6154506.458954  79410.961361  497260.593026  277396.804846  3579.222331  0.033821  1.691042  0.020734  0.013012  0.000075  1.000000  0.004540  0.006677  0.001931  0.291661  0.288273  0.083364  0.213003  0.101438  0.029334  16  0  0  0  0
2  21  16.272382  0.000000  0.186100  0.557311  14547915.617759  5728486.809954  5545368.538188  201755.617184  79444.672504  76905.123822  0.044663  2.233146  0.027341  0.012112  0.005211  1.000000  0.006412  0.008291  0.002927  0.290776  0.285566  0.100798  0.300830  0.125895  0.044438  17  0  0  0  0
6  17  16.711168  0.000000  0.148615  0.533315  12326992.575536  5993365.003141  841038.713665  341910.148566  166236.193141  23327.642146  0.036629  1.831427  0.023167  0.012672  0.000790  1.000000  0.005196  0.007524  0.002446  0.290894  0.286778  0.093246  0.243750  0.114282  0.037159  17  0  0  0  0
13  10  18.729468  0.000000  0.119942  0.492325  10632901.837839  6205466.786831  30908.954312  552978.102442  322723.495512  1607.460989  0.033132  1.656597  0.019983  0.013120  0.000029  1.000000  0.004345  0.006384  0.001752  0.292016  0.288859  0.079267  0.203849  0.096982  0.026613  17  0  0  0  0
5  18  16.506838  0.000000  0.154885  0.539353  12698094.747425  5948295.838938  1348049.063322  308177.887316  144362.857676  32716.633526  0.037707  1.885355  0.023864  0.012576  0.001267  1.000000  0.005391  0.007709  0.002561  0.290788  0.286476  0.095163  0.252896  0.117090  0.038896  16  0  0  0  0
0  23  16.682839  0.000000  0.233475  0.570874  17357895.319078  5399932.424781  14268328.986334  120362.702641  37444.082291  98939.105658  0.057446  2.872297  0.032621  0.011417  0.013408  1.000000  0.008133  0.008762  0.003212  0.291391  0.284912  0.104445  0.381563  0.133032  0.048768  17  0  0  0  0
3  20  16.265567  0.000000  0.172560  0.551305  13745194.526380  5823169.018320  3461182.583741  238278.997989  100947.198393  60001.123762  0.041396  2.069803  0.025832  0.012312  0.003252  1.000000  0.005959  0.008091  0.002800  0.290705  0.285871  0.098939  0.279545  0.122872  0.042526  17  0  0  0  0
18  5  20.397464  0.000000  0.105508  0.466535  9781964.270414  6316033.557203  2928.982297  678298.627274  437964.888568  203.100790  0.031740  1.587010  0.018384  0.013354  0.000003  1.000000  0.003940  0.005757  0.001361  0.292965  0.290307  0.068652  0.184850  0.087460  0.020683  16  0  0  0  0
20  3  21.092158  0.000000  0.100517  0.457116  9488149.908699  6355023.374065  1142.506725  723717.524270  484735.362238  87.145771  0.031269  1.563439  0.017832  0.013436  0.000001  1.000000  0.003804  0.005543  0.001224  0.293369  0.290887  0.064254  0.178443  0.084209  0.018601  16  0  0  0  0
4  19  16.351861  0.000000  0.162595  0.545348  13154683.200266  5893423.978940  2160261.929285  273650.669036  122598.118875  44938.909835  0.039212  1.960620  0.024722  0.012460  0.002030  1.000000  0.005635  0.007898  0.002679  0.290719  0.286174  0.097061  0.264363  0.119952  0.040684  16  0  0  0  0
22  1  21.801037  0.000000  0.095899  0.448168  9216492.492700  6391560.503069  445.936806  766905.382182  531842.471985  37.106452  0.030835  1.541742  0.017321  0.013513  0.000000  1.000000  0.003679  0.005347  0.001096  0.293788  0.291471  0.059768  0.172590  0.081223  0.016655  17  0  0  0  0
23  0  22.160672  0.000000  0.093718  0.443860  9088265.496095  6408997.889717  278.662338  787745.415937  555513.998853  24.153671  0.030631  1.531528  0.017080  0.013550  0.000000  1.000000  0.003620  0.005254  0.001035  0.294005  0.291765  0.057490  0.169850  0.079820  0.015728  17  0  0  0  0
17  6  20.055638  0.000000  0.108156  0.471431  9937986.923297  6295519.768327  4690.843125  654661.637122  414715.305009  309.007756  0.031992  1.599586  0.018677  0.013310  0.000004  1.000000  0.004013  0.005871  0.001434  0.292768  0.290018  0.070818  0.188284  0.089196  0.021780  16  0  0  0  0
16  7  19.717668  0.000000  0.110916  0.476457  10100592.153214  6274265.535720  7513.732635  630353.561156  391561.758369  468.913906  0.032255  1.612751  0.018983  0.013265  0.000007  1.000000  0.004090  0.005991  0.001509  0.292575  0.289729  0.072962  0.191887  0.091012  0.022919  16  0  0  0  0
1  22  16.400910  0.000000  0.205316  0.563632  15687506.866332  5594929.974404  8888496.609363  163169.902465  58194.344455  92451.600956  0.049664  2.483184  0.029482  0.011829  0.008352  1.000000  0.007084  0.008507  0.003061  0.290981  0.285252  0.102636  0.332364  0.129166  0.046475  18  0  0  0  0
3  21  16.565310  0.000000  0.180134  0.548557  14194944.539422  5771743.213356  5458264.385506  246075.612452  100055.709425  94621.415946  0.044009  2.200459  0.026677  0.012203  0.005129  1.000000  0.006213  0.008004  0.002770  0.290924  0.285932  0.098960  0.291479  0.121514  0.042056  17  0  0  0  0
21  2  21.444845  0.000000  0.098164  0.452585  9349701.497584  6373579.867672  713.727863  745573.480265  508248.538727  56.914819  0.031047  1.552371  0.017571  0.013475  0.000001  1.000000  0.003740  0.005443  0.001159  0.293577  0.291178  0.062022  0.175452  0.082685  0.017612  16  0  0  0  0
19  4  20.743003  0.000000  0.102963  0.461764  9632134.551038  6335853.972777  1829.165307  701304.629237  461306.234639  133.179420  0.031499  1.574975  0.018102  0.013396  0.000002  1.000000  0.003870  0.005648  0.001292  0.293165  0.290597  0.066464  0.181573  0.085799  0.019624  16  0  0  0  0
15  8  19.383762  0.000000  0.113793  0.481613  10270229.321713  6252217.187480  12037.346924  605332.417847  368508.786751  709.487207  0.032531  1.626573  0.019301  0.013219  0.000011  1.000000  0.004171  0.006116  0.001587  0.292385  0.289440  0.075085  0.195671  0.092912  0.024103  16  0  0  0  0
4  20  16.559238  0.000000  0.167208  0.543272  13428660.937054  5862173.006973  3410748.078479  279350.098649  121948.019648  70952.183293  0.040836  2.041813  0.025237  0.012394  0.003205  1.000000  0.005786  0.007834  0.002657  0.290859  0.286219  0.097076  0.271434  0.118952  0.040344  17  0  0  0  0
8  16  17.255332  0.000000  0.139197  0.520695  11770201.266724  6062328.929253  518102.772785  408083.240812  210186.281463  17963.079288  0.035424  1.771224  0.022120  0.012817  0.000487  1.000000  0.004909  0.007152  0.002224  0.291192  0.287391  0.089357  0.230328  0.108640  0.033779  16  0  0  0  0
2  22  16.694036  0.000000  0.198441  0.553840  15280709.696638  5644470.077349  8734078.177805  211918.263540  78279.498868  121127.272084  0.048859  2.442941  0.028718  0.011934  0.008207  1.000000  0.006843  0.008178  0.002887  0.291118  0.285645  0.100826  0.321055  0.124136  0.043817  17  0  0  0  0
6  18  16.804888  0.000000  0.150305  0.532226  12427388.110063  5981965.281950  1330235.594357  344694.789825  165920.002444  36896.351394  0.037253  1.862640  0.023355  0.012647  0.001250  1.000000  0.005249  0.007492  0.002436  0.290950  0.286800  0.093254  0.246249  0.113783  0.036997  16  0  0  0  0
10  14  17.809287  0.000000  0.130616  0.509102  11263042.037451  6125547.024139  201668.150458  468599.500575  254853.730166  8390.414798  0.034308  1.715384  0.021167  0.012951  0.000190  1.000000  0.004654  0.006828  0.002024  0.291499  0.287982  0.085383  0.218360  0.103713  0.030750  16  0  0  0  0
0  24  17.451158  0.143626  0.264918  0.566700  19224244.402812  5184467.563336  22448421.509700  133304.295828  35950.011001  155661.307623  0.068185  3.409225  0.036129  0.010961  0.021094  1.000000  0.009408  0.008617  0.003159  0.292186  0.285010  0.104481  0.441354  0.130788  0.047945  19  0  0  0  0
1  23  16.976592  0.000000  0.225195  0.559561  16867681.144448  5459196.168842  13985564.504890  175445.206851  56782.541292  145467.550429  0.056384  2.819212  0.031700  0.011542  0.013142  1.000000  0.007821  0.008371  0.003012  0.291506  0.285346  0.102669  0.366908  0.127046  0.045712  18  0  0  0  0
7  17  17.012401  0.000000  0.144303  0.526494  12072180.565344  6025191.039850  830283.011206  376697.816071  188008.810325  25907.978708  0.036207  1.810342  0.022688  0.012739  0.000780  1.000000  0.005064  0.007321  0.002329  0.291059  0.287095  0.091315  0.237585  0.111195  0.035367  17  0  0  0  0
5  19  16.647311  0.000000  0.157682  0.537833  12864197.843303  5929393.003233  2130490.264766  312209.145720  143904.093106  51706.181266  0.038715  1.935727  0.024176  0.012536  0.002002  1.000000  0.005480  0.007663  0.002546  0.290877  0.286508  0.095174  0.257097  0.116376  0.038658  17  0  0  0  0
13  11  18.734167  0.000000  0.119991  0.492249  10635787.975795  6205144.374034  48979.879484  553128.199858  322706.728009  2547.263318  0.033154  1.657683  0.019988  0.013119  0.000046  1.000000  0.004347  0.006382  0.001751  0.292018  0.288860  0.079267  0.203916  0.096952  0.026605  17  0  0  0  0
12  12  18.417402  0.000000  0.123321  0.497765  10832312.773082  6180043.521641  78497.652684  525792.149383  299974.570029  3810.215823  0.033498  1.674883  0.020358  0.013066  0.000074  1.000000  0.004442  0.006525  0.001839  0.291840  0.288569  0.081326  0.208401  0.099115  0.027933  16  0  0  0  0
14  9  19.054216  0.000000  0.116798  0.486903  10447440.094772  6229310.711084  19287.439304  579555.114201  345561.098968  1069.940003  0.032823  1.641144  0.019634  0.013170  0.000018  1.000000  0.004256  0.006247  0.001668  0.292199  0.289150  0.077187  0.199652  0.094900  0.025333  16  0  0  0  0
16  8  19.718942  0.000000  0.110926  0.476435  10101222.758767  6274195.650479  11907.916290  630392.915726  391557.397000  743.144295  0.032260  1.613009  0.018984  0.013265  0.000011  1.000000  0.004090  0.005990  0.001509  0.292576  0.289730  0.072962  0.191901  0.091004  0.022917  16  0  0  0  0
17  7  20.056462  0.000000  0.108163  0.471417  9938366.963534  6295477.767323  7434.258373  654686.672149  414712.538206  489.729338  0.031995  1.599746  0.018678  0.013310  0.000007  1.000000  0.004014  0.005871  0.001434  0.292768  0.290019  0.070818  0.188293  0.089191  0.021779  16  0  0  0  0
20  4  21.092381  0.000000  0.100519  0.457112  9488233.218878  6355014.248493  1810.735231  723723.878832  484734.666176  138.115526  0.031270  1.563477  0.017832  0.013436  0.000002  1.000000  0.003804  0.005543  0.001224  0.293369  0.290887  0.064254  0.178445  0.084207  0.018601  17  0  0  0  0
19  5  20.743347  0.000000  0.102966  0.461758  9632272.690375  6335838.793672  2898.992974  701314.687003  461305.129466  211.072341  0.031501  1.575037  0.018102  0.013396  0.000003  1.000000  0.003870  0.005648  0.001292  0.293165  0.290597  0.066464  0.181576  0.085797  0.019623  16  0  0  0  0
15  9  19.385731  0.000000  0.113811  0.481580  10271276.083955  6252100.862199  19076.593476  605394.114533  368501.930481  1124.383896  0.032540  1.626990  0.019303  0.013219  0.000018  1.000000  0.004171  0.006115  0.001586  0.292386  0.289441  0.075085  0.195695  0.092899  0.024099  16  0  0  0  0
21  3  21.444989  0.000000  0.098165  0.452582  9349751.772603  6373574.375905  1131.175910  745577.489347  508248.100797  90.203389  0.031048  1.552395  0.017571  0.013475  0.000001  1.000000  0.003740  0.005443  0.001159  0.293577  0.291178  0.062022  0.175453  0.082684  0.017612  16  0  0  0  0
18  6  20.397997  0.000000  0.105512  0.466526  9782193.339639  6316008.316189  4642.030284  678314.511337  437963.138312  321.886554  0.031742  1.587110  0.018384  0.013354  0.000004  1.000000  0.003940  0.005757  0.001361  0.292965  0.290308  0.068652  0.184855  0.087457  0.020682  16  0  0  0  0
14  10  19.057258  0.000000  0.116828  0.486852  10449178.018614  6229117.065504  30565.380753  579651.522760  345550.356788  1695.565858  0.032836  1.641817  0.019638  0.013170  0.000029  1.000000  0.004256  0.006246  0.001667  0.292200  0.289151  0.077187  0.199692  0.094881  0.025328  17  0  0  0  0
11  13  18.108388  0.000000  0.126848  0.503388  11040511.544766  6153612.436969  125815.830301  497619.532420  277356.509357  5670.789292  0.033878  1.693876  0.020749  0.013010  0.000118  1.000000  0.004544  0.006673  0.001930  0.291667  0.288276  0.083365  0.213192  0.101369  0.029314  16  0  0  0  0
22  2  21.801130  0.000000  0.095900  0.448166  9216522.820040  6391557.202774  706.759538  766907.905724  531842.197367  58.809541  0.030835  1.541757  0.017321  0.013513  0.000001  1.000000  0.003679  0.005347  0.001096  0.293788  0.291471  0.059768  0.172590  0.081223  0.016655  16  0  0  0  0
24  0  22.523793  0.000000  0.091616  0.439656  8964773.237497  6425923.977885  276.022821  808123.110710  579260.348993  24.881881  0.030434  1.521713  0.016848  0.013586  0.000000  1.000000  0.003564  0.005165  0.000976  0.294225  0.292062  0.055190  0.167226  0.078472  0.014829  16  0  0  0  0
23  1  22.160732  0.000000  0.093718  0.443859  9088283.807388  6408995.902965  441.648952  787747.003109  555513.826647  38.280895  0.030631  1.531538  0.017080  0.013550  0.000000  1.000000  0.003620  0.005254  0.001035  0.294005  0.291765  0.057490  0.169851  0.079820  0.015728  16  0  0  0  0
9  15  17.523342  0.000000  0.134695  0.514883  11504052.070507  6095373.134603  323251.654431  438741.175237  232465.148471  12328.161407  0.034811  1.740554  0.021620  0.012887  0.000304  1.000000  0.004775  0.006988  0.002122  0.291340  0.287686  0.087380  0.224014  0.106141  0.032238  16  0  0  0  0
7  18  17.108536  0.000000  0.145910  0.525281  12167644.779018  6014373.502501  1312877.256343  379676.661576  187671.262136  40966.749342  0.036817  1.840843  0.022867  0.012716  0.001234  1.000000  0.005114  0.007286  0.002318  0.291115  0.287120  0.091323  0.239938  0.110655  0.035196  16  0  0  0  0
6  19  16.948954  0.000000  0.152962  0.530503  12585196.129543  5964041.968645  2101456.490486  349071.864205  165422.868802  58287.477376  0.038236  1.911809  0.023652  0.012610  0.001975  1.000000  0.005333  0.007442  0.002420  0.291039  0.286836  0.093265  0.250198  0.112997  0.036741  16  0  0  0  0
10  15  17.836443  0.000000  0.130968  0.508708  11283976.616513  6123191.186130  319374.791105  469470.484920  254755.715392  13287.606236  0.034453  1.722632  0.021206  0.012946  0.000300  1.000000  0.004665  0.006817  0.002021  0.291513  0.287989  0.085385  0.218860  0.103550  0.030701  16  0  0  0  0
1  24  17.753736  0.150293  0.254766  0.553286  18623061.818872  5256861.577717  21917051.662701  193703.384896  54678.005767  227965.043304  0.066708  3.335421  0.034999  0.011114  0.020595  1.000000  0.008991  0.008165  0.002938  0.292288  0.285486  0.102720  0.421813  0.123858  0.044565  18  0  0  0  0
9  16  17.564957  0.000000  0.135280  0.514303  11538799.149630  6091453.786906  511742.957074  440066.358246  232315.672512  19516.836766  0.035045  1.752260  0.021685  0.012879  0.000481  1.000000  0.004793  0.006972  0.002118  0.291362  0.287698  0.087383  0.224852  0.105894  0.032164  16  0  0  0  0
16  9  19.720959  0.000000  0.110943  0.476400  10102222.143993  6274084.889020  18871.400535  630455.284944  391550.484645  1177.718529  0.032268  1.613419  0.018986  0.013265  0.000018  1.000000  0.004091  0.005990  0.001508  0.292576  0.289730  0.072963  0.191924  0.090991  0.022914  16  0  0  0  0
4  21  16.866223  0.000000  0.174384  0.539996  13854854.087957  5813529.728387  5373077.368454  288215.993715  120936.116470  111773.593805  0.043378  2.168917  0.026038  0.012291  0.005049  1.000000  0.006024  0.007734  0.002623  0.291077  0.286289  0.097100  0.282598  0.117391  0.039815  17  0  0  0  0
5  20  16.859897  0.000000  0.162059  0.535429  13124204.697496  5899792.045875  3361507.916467  318519.412308  143185.689229  81582.507337  0.040297  2.014868  0.024665  0.012474  0.003159  1.000000  0.005621  0.007591  0.002522  0.291016  0.286559  0.095191  0.263731  0.115255  0.038286  17  0  0  0  0
17  8  20.057767  0.000000  0.108173  0.471394  9938969.227827  6295411.207341  11781.935388  654726.346112  414708.153589  776.131139  0.032000  1.600000  0.018679  0.013310  0.000011  1.000000  0.004014  0.005871  0.001434  0.292769  0.290019  0.070818  0.188307  0.089183  0.021777  16  0  0  0  0
15  10  19.388849  0.000000  0.113839  0.481527  10272934.764319  6251916.533379  30231.058305  605491.877978  368491.066049  1781.833593  0.032553  1.627650  0.019306  0.013218  0.000028  1.000000  0.004172  0.006114  0.001586  0.292387  0.289442  0.075085  0.195733  0.092880  0.024094  16  0  0  0  0
12  13  18.428872  0.000000  0.123449  0.497586  10839905.162471  6179193.238826  124365.626249  526160.678138  299933.297954  6036.612061  0.033553  1.677662  0.020372  0.013064  0.000117  1.000000  0.004446  0.006520  0.001838  0.291845  0.288572  0.081327  0.208579  0.099044  0.027913  16  0  0  0  0
2  23  17.280322  0.000000  0.217195  0.548423  16394140.274868  5516625.312429  13707186.647834  227359.710920  76506.502644  190096.091746  0.055354  2.767707  0.030810  0.011664  0.012880  1.000000  0.007525  0.008005  0.002825  0.291637  0.285765  0.100868  0.353054  0.121446  0.042868  18  0  0  0  0
11  14  18.126055  0.000000  0.127060  0.503121  11053119.687792  6152196.979266  199299.011643  498187.808465  277292.711643  8982.833865  0.033967  1.698364  0.020773  0.013007  0.000187  1.000000  0.004551  0.006666  0.001928  0.291675  0.288281  0.083366  0.213491  0.101261  0.029283  16  0  0  0  0
8  17  17.318807  0.000000  0.140167  0.519852  11827831.948099  6055813.419832  819808.221183  410081.347275  209960.383014  28423.472816  0.035803  1.790126  0.022229  0.012804  0.000770  1.000000  0.004939  0.007129  0.002217  0.291227  0.287407  0.089362  0.231732  0.108274  0.033665  18  0  0  0  0
14  11  19.062076  0.000000  0.116874  0.486773  10451931.588656  6228810.252707  48434.950468  579804.272677  345533.336836  2686.851802  0.032858  1.642883  0.019643  0.013169  0.000046  1.000000  0.004258  0.006244  0.001667  0.292202  0.289152  0.077187  0.199756  0.094851  0.025320  16  0  0  0  0
22  3  21.801277  0.000000  0.095901  0.448164  9216570.919155  6391551.964357  1120.131678  766911.908056  531841.761478  93.206284  0.030836  1.541780  0.017321  0.013513  0.000001  1.000000  0.003679  0.005346  0.001096  0.293789  0.291471  0.059768  0.172591  0.081222  0.016655  16  0  0  0  0
20  5  21.092733  0.000000  0.100521  0.457105  9488365.283410  6354999.779989  2869.782009  723733.952178  484733.562577  218.895312  0.031271  1.563538  0.017832  0.013436  0.000003  1.000000  0.003804  0.005543  0.001224  0.293369  0.290887  0.064254  0.178448  0.084205  0.018600  16  0  0  0  0
3  22  16.996328  0.000000  0.191805  0.544239  14888024.092771  5692418.528626  8582669.174251  258090.451615  98680.581095  148784.348376  0.048080  2.403996  0.027980  0.012035  0.008065  1.000000  0.006615  0.007869  0.002723  0.291263  0.286027  0.098993  0.310324  0.119414  0.041329  19  0  0  0  0
19  6  20.743893  0.000000  0.102969  0.461749  9632491.594434  6335814.743198  4594.497092  701330.625156  461303.378379  334.520045  0.031503  1.575134  0.018103  0.013396  0.000004  1.000000  0.003870  0.005647  0.001292  0.293165  0.290597  0.066464  0.181581  0.085794  0.019622  17  0  0  0  0
24  1  22.523854  0.000000  0.091616  0.439654  8964790.771500  6425922.081689  437.465575  808124.691300  579260.178062  39.435023  0.030434  1.521722  0.016848  0.013586  0.000000  1.000000  0.003564  0.005165  0.000976  0.294225  0.292062  0.055190  0.167227  0.078472  0.014829  17  0  0  0  0
21  4  21.445217  0.000000  0.098166  0.452578  9349831.424025  6373565.679313  1792.776618  745583.840992  508247.407305  142.961431  0.031049  1.552433  0.017572  0.013475  0.000002  1.000000  0.003740  0.005443  0.001159  0.293577  0.291178  0.062022  0.175455  0.082683  0.017612  17  0  0  0  0
13  12  18.741604  0.000000  0.120068  0.492130  10640360.015257  6204633.628961  77609.009637  553365.974808  322680.166037  4036.159041  0.033188  1.659404  0.019997  0.013118  0.000073  1.000000  0.004349  0.006379  0.001751  0.292021  0.288862  0.079268  0.204023  0.096906  0.026592  16  0  0  0  0
18  7  20.398841  0.000000  0.105518  0.466511  9782556.401976  6315968.306073  7356.886549  678339.686719  437960.363940  510.139468  0.031745  1.587267  0.018385  0.013354  0.000007  1.000000  0.003940  0.005757  0.001361  0.292965  0.290308  0.068652  0.184864  0.087452  0.020681  16  0  0  0  0
25  0  22.890337  0.000000  0.089590  0.435551  8845767.477555  6442371.086325  273.446096  828064.475734  603079.229656  25.597666  0.030245  1.512269  0.016624  0.013621  0.000000  1.000000  0.003511  0.005080  0.000919  0.294451  0.292362  0.052867  0.164711  0.077175  0.013955  16  0  0  0  0
6  20  17.166803  0.000000  0.157117  0.527779  12832051.285859  5935993.915448  3313481.151885  355918.812692  164644.908243  91905.047072  0.039780  1.988985  0.024116  0.012550  0.003114  1.000000  0.005466  0.007363  0.002394  0.291177  0.286892  0.093283  0.256429  0.111768  0.036341  17  0  0  0  0
4  22  17.306455  0.000000  0.185426  0.534844  14510673.183098  5738606.973265  8434497.865311  301858.688976  119377.533739  175458.880209  0.047329  2.366459  0.027271  0.012133  0.007926  1.000000  0.006398  0.007579  0.002570  0.291412  0.286398  0.097137  0.300177  0.114982  0.038998  18  0  0  0  0
8  18  17.417399  0.000000  0.141695  0.518517  11918643.915180  6045544.919255  1295971.985118  413229.878128  209604.365059  44932.489743  0.036399  1.819946  0.022399  0.012782  0.001218  1.000000  0.004987  0.007092  0.002205  0.291282  0.287433  0.089371  0.233951  0.107696  0.033485  16  0  0  0  0
7  19  17.256249  0.000000  0.148434  0.523361  12317634.105503  5997373.174044  2073162.862209  384356.897380  187140.787416  64690.543546  0.037777  1.888861  0.023149  0.012680  0.001948  1.000000  0.005194  0.007232  0.002300  0.291203  0.287158  0.091335  0.243655  0.109806  0.034925  16  0  0  0  0
1  25  18.776194  0.380625  0.297248  0.543762  21144358.652400  4965317.115190  34138244.966436  219928.059212  51645.574806  355080.902845  0.082314  4.115717  0.039738  0.010498  0.032079  1.000000  0.010850  0.007865  0.002830  0.293411  0.285687  0.102792  0.509013  0.119192  0.042886  18  0  0  0  0
14  12  19.069700  0.000000  0.116947  0.486647  10456293.576479  6228324.220071  76744.346903  580046.247010  345506.374949  4257.270521  0.032891  1.644571  0.019651  0.013168  0.000072  1.000000  0.004260  0.006241  0.001666  0.292206  0.289154  0.077188  0.199857  0.094803  0.025307  17  0  0  0  0
3  23  17.592560  0.000000  0.209504  0.537488  15938984.365206  5571958.493592  13433882.612628  276309.310589  96592.353359  232882.268919  0.054359  2.717945  0.029955  0.011781  0.012623  1.000000  0.007247  0.007663  0.002652  0.291776  0.286170  0.099043  0.340004  0.116211  0.040220  18  0  0  0  0
13  13  18.753365  0.000000  0.120189  0.491940  10647600.929208  6203824.724828  122954.601637  553742.548101  322638.097909  6394.416438  0.033243  1.662129  0.020011  0.013117  0.000116  1.000000  0.004352  0.006375  0.001749  0.292027  0.288866  0.079269  0.204192  0.096832  0.026572  17  0  0  0  0
23  2  22.160827  0.000000  0.093719  0.443857  9088312.815975  6408992.757360  699.963678  787749.517492  555513.553995  60.670892  0.030631  1.531552  0.017080  0.013550  0.000001  1.000000  0.003620  0.005254  0.001035  0.294005  0.291765  0.057490  0.169851  0.079819  0.015728  16  0  0  0  0
0  25  18.479657  0.377228  0.310192  0.560404  21911022.524383  4873282.951570  35183040.176626  151934.888429  33792.202108  243965.395859  0.084542  4.227117  0.041178  0.010303  0.033061  1.000000  0.011452  0.008405  0.003081  0.293330  0.285151  0.104533  0.537281  0.127489  0.046736  19  0  0  0  0
12  14  18.446989  0.000000  0.123651  0.497302  10851924.903458  6177847.096219  196993.794719  526744.107141  299867.957224  9561.927624  0.033641  1.682061  0.020395  0.013062  0.000185  1.000000  0.004452  0.006513  0.001836  0.291854  0.288577  0.081329  0.208862  0.098932  0.027882  17  0  0  0  0
10  16  17.879125  0.000000  0.131525  0.508082  11317071.431703  6119466.677368  505552.960604  470847.396577  254600.756995  21033.559501  0.034682  1.734096  0.021269  0.012938  0.000475  1.000000  0.004682  0.006801  0.002016  0.291535  0.288001  0.085388  0.219652  0.103291  0.030624  17  0  0  0  0
9  17  17.630060  0.000000  0.136203  0.513386  11593658.718085  6085265.195864  809610.808585  442158.590738  232079.652222  30876.911497  0.035415  1.770756  0.021788  0.012866  0.000761  1.000000  0.004821  0.006947  0.002110  0.291397  0.287715  0.087389  0.226177  0.105506  0.032046  17  0  0  0  0
2  24  18.064158  0.156432  0.245021  0.540046  18046092.833498  5326533.075946  21392564.523543  250269.570778  73870.236563  296679.618716  0.065279  3.263928  0.033915  0.011262  0.020102  1.000000  0.008602  0.007745  0.002734  0.292407  0.285942  0.100931  0.403563  0.117414  0.041444  19  0  0  0  0
18  8  20.400178  0.000000  0.105527  0.466487  9783131.743143  6315904.904575  11659.287481  678379.581889  437955.967568  808.475524  0.031750  1.587517  0.018386  0.013353  0.000011  1.000000  0.003941  0.005756  0.001361  0.292966  0.290308  0.068652  0.184877  0.087443  0.020679  16  0  0  0  0
15  11  19.393787  0.000000  0.113883  0.481444  10275562.748599  6251624.485206  47904.697499  605646.772677  368473.852585  2823.526667  0.032574  1.628697  0.019311  0.013218  0.000045  1.000000  0.004173  0.006112  0.001586  0.292390  0.289443  0.075086  0.195794  0.092849  0.024086  17  0  0  0  0
22  4  21.801510  0.000000  0.095902  0.448159  9216647.073182  6391543.678743  1775.272226  766918.244842  531841.072031  147.720603  0.030836  1.541817  0.017321  0.013513  0.000002  1.000000  0.003679  0.005346  0.001096  0.293789  0.291471  0.059768  0.172593  0.081220  0.016655  16  0  0  0  0
16  10  19.724156  0.000000  0.110970  0.476345  10103805.703202  6273909.385294  29905.700632  630554.111050  391539.531881  1866.342548  0.032281  1.614067  0.018989  0.013265  0.000028  1.000000  0.004092  0.005988  0.001508  0.292578  0.289731  0.072963  0.191960  0.090971  0.022909  16  0  0  0  0
26  0  23.260314  0.000000  0.087635  0.431542  8731029.052389  6458368.796619  270.929081  847594.900175  626968.530584  26.301379  0.030064  1.503179  0.016409  0.013655  0.000000  1.000000  0.003459  0.004998  0.000863  0.294682  0.292665  0.050520  0.162299  0.075927  0.013107  16  0  0  0  0
23  3  22.160977  0.000000  0.093720  0.443854  9088358.819014  6408987.765515  1109.360790  787753.504906  555513.121316  96.156288  0.030632  1.531575  0.017080  0.013550  0.000001  1.000000  0.003620  0.005254  0.001035  0.294005  0.291765  0.057490  0.169852  0.079818  0.015728  16  0  0  0  0
21  5  21.445578  0.000000  0.098169  0.452572  9349957.672700  6373551.893160  2841.318309  745593.908443  508246.307955  226.575317  0.031050  1.552492  0.017572  0.013475  0.000003  1.000000  0.003740  0.005442  0.001159  0.293577  0.291178  0.062022  0.175457  0.082680  0.017611  17  0  0  0  0
25  1  22.890399  0.000000  0.089590  0.435550  8845784.318867  6442369.266264  433.381717  828066.052273  603079.059278  40.569459  0.030246  1.512278  0.016624  0.013621  0.000000  1.000000  0.003511  0.005080  0.000919  0.294451  0.292362  0.052867  0.164711  0.077175  0.013955  17  0  0  0  0
11  15  18.153906  0.000000  0.127395  0.502699  11073068.633327  6149957.313516  315602.341280  499086.950222  277191.765105  14224.874351  0.034109  1.705466  0.020810  0.013003  0.000297  1.000000  0.004561  0.006655  0.001925  0.291689  0.288288  0.083368  0.213964  0.101090  0.029234  16  0  0  0  0
0  26  19.862842  0.533439  0.372132  0.551138  25585944.910610  4445749.581087  54839414.878667  177417.447361  30827.610434  380266.159274  0.109015  5.450772  0.048085  0.009399  0.051531  1.000000  0.014739  0.008104  0.002971  0.294895  0.285344  0.104603  0.691479  0.122821  0.045025  20  0  0  0  0
20  6  21.093292  0.000000  0.100524  0.457095  9488574.499184  6354976.866433  4548.197642  723749.910307  484731.814824  346.918037  0.031273  1.563634  0.017832  0.013436  0.000004  1.000000  0.003804  0.005543  0.001224  0.293369  0.290887  0.064254  0.178453  0.084202  0.018599  16  0  0  0  0
17  9  20.059834  0.000000  0.108189  0.471358  9939923.635045  6295305.727805  18671.677215  654789.217375  414701.205159  1229.990628  0.032008  1.600402  0.018681  0.013310  0.000018  1.000000  0.004014  0.005870  0.001433  0.292770  0.290020  0.070818  0.188328  0.089170  0.021774  16  0  0  0  0
7  20  17.479445  0.000000  0.152381  0.520324  12552088.889674  5970788.772521  3266675.481914  391672.775791  186311.253270  101932.663547  0.039283  1.964157  0.023590  0.012624  0.003070  1.000000  0.005318  0.007147  0.002273  0.291340  0.287218  0.091354  0.249512  0.108476  0.034503  16  0  0  0  0
2  25  19.078370  0.383456  0.284839  0.527273  20409505.994131  5053717.105839  33103066.655916  283046.216822  70086.728611  459084.986421  0.080147  4.007373  0.038357  0.010685  0.031106  1.000000  0.010293  0.007368  0.002601  0.293509  0.286197  0.101021  0.482892  0.111548  0.039374  19  0  0  0  0
5  21  17.174134  0.000000  0.168861  0.531635  13528258.262877  5853763.516705  5289881.284051  328325.637306  142068.594487  128383.389060  0.042771  2.138572  0.025424  0.012376  0.004971  1.000000  0.005844  0.007479  0.002485  0.291232  0.286638  0.095217  0.274186  0.113510  0.037706  18  0  0  0  0
4  23  17.912467  0.000000  0.202132  0.526778  15502749.576536  5625105.404680  13166198.090477  322496.386187  117016.414151  273890.207865  0.053400  2.669995  0.029135  0.011893  0.012372  1.000000  0.006986  0.007343  0.002491  0.291919  0.286561  0.097192  0.327735  0.111317  0.037755  18  0  0  0  0
10  17  17.945887  0.000000  0.132404  0.507092  11369311.979279  6113586.904196  799685.903104  473020.867511  254356.128700  33270.977198  0.035044  1.752202  0.021367  0.012926  0.000751  1.000000  0.004709  0.006774  0.002009  0.291570  0.288019  0.085394  0.220903  0.102882  0.030503  16  0  0  0  0
8  19  17.568823  0.000000  0.144096  0.516404  12061256.349172  6029415.070208  2045607.279995  418174.376776  209045.128991  70923.005421  0.037337  1.866862  0.022667  0.012748  0.001922  1.000000  0.005061  0.007034  0.002187  0.291370  0.287474  0.089383  0.237452  0.106788  0.033203  17  0  0  0  0
19  7  20.744757  0.000000  0.102975  0.461733  9632838.532941  6335776.623310  7281.543175  701355.885349  461300.602914  530.160777  0.031506  1.575289  0.018103  0.013396  0.000007  1.000000  0.003871  0.005647  0.001292  0.293166  0.290597  0.066464  0.181589  0.085788  0.019621  16  0  0  0  0
6  21  17.488377  0.000000  0.163567  0.523478  13215245.580770  5892428.101929  5208720.588904  366547.359558  163436.536154  144472.743005  0.042189  2.109433  0.024836  0.012458  0.004894  1.000000  0.005675  0.007240  0.002354  0.291391  0.286978  0.093311  0.266230  0.109855  0.035720  17  0  0  0  0
12  15  18.475547  0.000000  0.123971  0.496852  10870941.314355  6175717.279758  311931.749731  527667.149133  299764.577568  15140.927758  0.033780  1.689023  0.020430  0.013057  0.000293  1.000000  0.004461  0.006502  0.001832  0.291868  0.288585  0.081331  0.209310  0.098754  0.027831  16  0  0  0  0
11  16  18.197676  0.000000  0.127926  0.502029  11104601.261814  6146416.922994  499529.801017  500508.193412  277032.192111  22514.879406  0.034334  1.716696  0.020869  0.012995  0.000469  1.000000  0.004577  0.006638  0.001920  0.291711  0.288300  0.083372  0.214712  0.100820  0.029155  17  0  0  0  0
1  26  20.114725  0.533529  0.355196  0.529631  24582748.196905  4565981.253808  52699420.277302  255691.657048  47491.977035  548140.589825  0.105373  5.268669  0.046199  0.009654  0.049520  1.000000  0.013791  0.007443  0.002678  0.294941  0.285961  0.102891  0.646979  0.112636  0.040527  21  0  0  0  0
9  18  17.731155  0.000000  0.137657  0.511933  11680077.533977  6075514.919619  1279514.544348  445454.428815  231707.796494  48798.085360  0.035998  1.799924  0.021951  0.012845  0.001202  1.000000  0.004866  0.006908  0.002098  0.291452  0.287743  0.087397  0.228270  0.104894  0.031860  18  0  0  0  0
19  8  20.746127  0.000000  0.102984  0.461709  9633388.323750  6335716.216788  11539.855332  701395.914985  461296.204784  840.203583  0.031511  1.575534  0.018104  0.013395  0.000011  1.000000  0.003871  0.005647  0.001291  0.293166  0.290598  0.066464  0.181602  0.085780  0.019619  16  0  0  0  0
13  14  18.771940  0.000000  0.120382  0.491640  10659063.633825  6202544.159646  194750.891836  554338.681193  322571.500426  10128.277328  0.033329  1.666444  0.020032  0.013114  0.000183  1.000000  0.004358  0.006367  0.001747  0.292035  0.288871  0.079270  0.204460  0.096716  0.026540  17  0  0  0  0
15  12  19.401603  0.000000  0.113953  0.481312  10279725.682455  6251161.856672  75902.979083  605892.138066  368446.585029  4473.759291  0.032607  1.630354  0.019319  0.013217  0.000071  1.000000  0.004175  0.006109  0.001585  0.292393  0.289445  0.075086  0.195890  0.092800  0.024074  16  0  0  0  0
21  6  21.446150  0.000000  0.098172  0.452561  9350157.721828  6373530.051344  4503.082678  745609.860966  508244.566223  359.089435  0.031052  1.552587  0.017572  0.013475  0.000004  1.000000  0.003740  0.005442  0.001159  0.293577  0.291178  0.062022  0.175462  0.082677  0.017611  16  0  0  0  0
18  9  20.402296  0.000000  0.105543  0.466449  9784043.492932  6315804.429031  18477.238569  678442.804225  437949.000417  1281.244258  0.031758  1.587912  0.018388  0.013353  0.000017  1.000000  0.003941  0.005755  0.001361  0.292967  0.290309  0.068652  0.184897  0.087430  0.020676  16  0  0  0  0
5  22  17.623609  0.000000  0.179312  0.525664  14148986.819073  5782985.042854  8289730.858668  343390.481194  140350.828084  201188.587206  0.046607  2.330362  0.026591  0.012227  0.007790  1.000000  0.006194  0.007307  0.002427  0.291565  0.286758  0.095257  0.290601  0.110821  0.036813  19  0  0  0  0
17  10  20.063110  0.000000  0.108214  0.471301  9941435.942079  6295138.589311  29589.017279  654888.840106  414690.194966  1949.166833  0.032021  1.601039  0.018683  0.013310  0.000028  1.000000  0.004015  0.005868  0.001433  0.292771  0.290021  0.070819  0.188363  0.089150  0.021769  16  0  0  0  0
3  24  18.382370  0.162076  0.235680  0.527023  17493114.401643  5393440.605947  20876727.970695  303250.838926  93497.667190  361907.269671  0.063896  3.194803  0.032876  0.011403  0.019617  1.000000  0.008239  0.007355  0.002545  0.292534  0.286381  0.099116  0.386512  0.111429  0.038565  19  0  0  0  0
14  13  19.081757  0.000000  0.117063  0.486447  10463201.606227  6227554.478009  121581.671238  580429.458967  345463.674733  6744.549739  0.032945  1.647246  0.019664  0.013167  0.000114  1.000000  0.004263  0.006236  0.001665  0.292211  0.289158  0.077189  0.200017  0.094727  0.025287  17  0  0  0  0
24  2  22.523952  0.000000  0.091617  0.439653  8964818.534186  6425919.081202  693.333406  808127.193948  579259.907585  62.500047  0.030435  1.521737  0.016848  0.013586  0.000001  1.000000  0.003564  0.005165  0.000976  0.294225  0.292062  0.055190  0.167227  0.078471  0.014828  16  0  0  0  0
16  11  19.729216  0.000000  0.111012  0.476258  10106314.623704  6273631.325640  47388.666658  630710.686719  391522.178850  2957.412232  0.032302  1.615095  0.018993  0.013264  0.000045  1.000000  0.004093  0.005986  0.001508  0.292580  0.289733  0.072963  0.192018  0.090939  0.022901  17  0  0  0  0
20  7  21.094177  0.000000  0.100530  0.457079  9488906.141135  6354940.536467  7208.155506  723775.206608  484729.043722  549.808815  0.031276  1.563787  0.017833  0.013436  0.000007  1.000000  0.003804  0.005542  0.001224  0.293370  0.290887  0.064254  0.178460  0.084196  0.018598  16  0  0  0  0
26  1  23.260379  0.000000  0.087635  0.431541  8731045.046403  6458367.086138  429.392489  847596.452849  626968.364533  41.684764  0.030064  1.503187  0.016409  0.013655  0.000000  1.000000  0.003459  0.004998  0.000863  0.294682  0.292665  0.050520  0.162299  0.075927  0.013107  16  0  0  0  0
24  3  22.524106  0.000000  0.091618  0.439650  8964862.481509  6425914.335840  1098.852345  808131.155548  579259.479818  99.055264  0.030435  1.521759  0.016848  0.013586  0.000001  1.000000  0.003565  0.005165  0.000976  0.294225  0.292062  0.055190  0.167228  0.078470  0.014828  16  0  0  0  0
25  2  22.890498  0.000000  0.089590  0.435548  8845810.930968  6442366.394763  686.860867  828068.543468  603078.790473  64.297992  0.030246  1.512292  0.016624  0.013621  0.000001  1.000000  0.003511  0.005080  0.000919  0.294451  0.292362  0.052867  0.164712  0.077175  0.013955  16  0  0  0  0
0  27  21.777437  0.643321  0.450903  0.537935  30257981.849167  3899078.839944  84832439.351145  209814.174178  27036.899253  588243.072347  0.144824  7.241182  0.056865  0.008244  0.079715  1.000000  0.020012  0.007702  0.002823  0.296885  0.285590  0.104693  0.938873  0.116537  0.042721  22  0  0  0  0
6  22  17.947228  0.000000  0.173460  0.516707  13802867.128812  5825557.723366  8148483.846614  382846.044704  161581.772234  226012.087337  0.045914  2.295702  0.025940  0.012317  0.007657  1.000000  0.006002  0.007051  0.002293  0.291720  0.287110  0.093354  0.281571  0.106914  0.034763  17  0  0  0  0
27  0  23.633762  0.000000  0.085748  0.427623  8620346.965545  6473946.667243  268.468603  866737.554952  650926.549440  26.993324  0.029888  1.494425  0.016201  0.013688  0.000000  1.000000  0.003410  0.004919  0.000808  0.294919  0.292972  0.048150  0.159984  0.074724  0.012281  16  0  0  0  0
22  5  21.801879  0.000000  0.095904  0.448153  9216767.839477  6391530.531812  2813.574565  766928.293819  531839.978073  234.117858  0.030838  1.541876  0.017321  0.013513  0.000003  1.000000  0.003679  0.005346  0.001096  0.293789  0.291471  0.059768  0.172596  0.081218  0.016654  16  0  0  0  0
4  24  18.708183  0.167253  0.226741  0.514259  16963959.868005  5457573.437169  20371096.371288  352893.254571  113531.325663  423770.307969  0.062562  3.128103  0.031881  0.011539  0.019142  1.000000  0.007899  0.006993  0.002372  0.292666  0.286803  0.097274  0.370583  0.105873  0.035909  19  0  0  0  0
5  23  18.239482  0.000000  0.195079  0.516311  15085422.540419  5676054.914424  12904568.307466  366117.416845  137755.674896  313188.921396  0.052477  2.623874  0.028351  0.012001  0.012126  1.000000  0.006740  0.007045  0.002340  0.292066  0.286941  0.095318  0.316209  0.106744  0.035459  19  0  0  0  0
23  4  22.161216  0.000000  0.093721  0.443850  9088431.696162  6408979.860594  1758.201082  787759.821694  555512.436139  152.395949  0.030632  1.531612  0.017080  0.013550  0.000002  1.000000  0.003620  0.005254  0.001035  0.294005  0.291765  0.057490  0.169854  0.079817  0.015727  16  0  0  0  0
7  21  17.808482  0.000000  0.158499  0.515529  12915605.461405  5929545.097558  5129619.746799  403015.871426  185024.294199  160063.589626  0.041630  2.081484  0.024273  0.012537  0.004820  1.000000  0.005514  0.007014  0.002231  0.291553  0.287311  0.091384  0.258708  0.106412  0.033846  18  0  0  0  0
10  18  18.049536  0.000000  0.133788  0.505524  11451579.001874  6104326.120748  1263497.538013  476443.591636  253970.833281  52567.886484  0.035615  1.780745  0.021521  0.012906  0.001187  1.000000  0.004751  0.006733  0.001996  0.291625  0.288048  0.085402  0.222879  0.102238  0.030312  16  0  0  0  0
9  19  17.886361  0.000000  0.139939  0.509632  11815723.976378  6060206.662760  2018782.443253  450627.708559  231123.970676  76992.261185  0.036916  1.845785  0.022206  0.012813  0.001897  1.000000  0.004936  0.006846  0.002079  0.291539  0.287786  0.087410  0.231570  0.103932  0.031568  17  0  0  0  0
0  28  24.524569  0.725603  0.541780  0.519756  35646010.239954  3264334.223604  129906940.128980  247175.711801  22635.468313  900797.597772  0.195963  9.798144  0.066991  0.006902  0.122070  1.000000  0.028385  0.007193  0.002637  0.299178  0.285873  0.104797  1.331682  0.108562  0.039797  25  0  0  0  0
3  25  19.387900  0.385827  0.272934  0.511027  19704569.177292  5138630.573037  32083088.009614  341587.380983  89080.423098  556174.454180  0.078044  3.902186  0.037032  0.010864  0.030148  1.000000  0.009777  0.006911  0.002392  0.293614  0.286682  0.099220  0.458675  0.104521  0.036175  20  0  0  0  0
2  26  20.370676  0.533056  0.338824  0.508225  23613086.750309  4682324.342977  50569468.600939  327474.602967  64936.122981  701315.199806  0.101796  5.089779  0.044377  0.009900  0.047519  1.000000  0.012920  0.006843  0.002415  0.295001  0.286541  0.101143  0.606146  0.103384  0.036492  21  0  0  0  0
18  10  20.405652  0.000000  0.105567  0.466390  9785488.180109  6315645.224079  29280.715099  678542.981377  437937.960865  2030.376344  0.031771  1.588539  0.018390  0.013353  0.000028  1.000000  0.003942  0.005754  0.001361  0.292968  0.290310  0.068653  0.184930  0.087409  0.020671  16  0  0  0  0
17  11  20.068296  0.000000  0.108255  0.471210  9943831.945845  6294873.784669  46886.397686  655046.676070  414672.751047  3088.626108  0.032041  1.602049  0.018688  0.013309  0.000044  1.000000  0.004016  0.005866  0.001432  0.292773  0.290022  0.070819  0.188418  0.089117  0.021761  17  0  0  0  0
8  20  17.797463  0.000000  0.147844  0.513063  12284009.769912  6004211.174676  3221090.906868  425897.433992  208171.287742  111678.057702  0.038807  1.940358  0.023086  0.012694  0.003027  1.000000  0.005179  0.006943  0.002159  0.291506  0.287539  0.089403  0.242962  0.105368  0.032762  18  0  0  0  0
12  16  18.520426  0.000000  0.124476  0.496139  10900995.997933  6172350.974761  493669.461656  529125.980410  299601.179707  23962.336831  0.034001  1.700030  0.020487  0.013050  0.000464  1.000000  0.004477  0.006484  0.001827  0.291890  0.288597  0.081335  0.210018  0.098472  0.027752  17  0  0  0  0
22  6  21.802465  0.000000  0.095907  0.448142  9216959.197697  6391509.703915  4459.108911  766944.216758  531838.244981  371.042957  0.030839  1.541969  0.017322  0.013513  0.000004  1.000000  0.003679  0.005346  0.001096  0.293789  0.291471  0.059768  0.172600  0.081215  0.016653  16  0  0  0  0
1  27  21.898314  0.639690  0.428640  0.509306  28939299.725469  4057149.357327  80317688.958156  301005.300195  42199.482082  835405.497200  0.138437  6.921859  0.054387  0.008578  0.075472  1.000000  0.018394  0.006884  0.002477  0.296880  0.286309  0.103016  0.862969  0.103909  0.037387  23  0  0  0  0
13  15  18.801221  0.000000  0.120687  0.491164  10677197.243491  6200518.267776  308360.470474  555281.743512  322466.141244  16036.693504  0.033465  1.673272  0.020066  0.013110  0.000290  1.000000  0.004367  0.006355  0.001744  0.292049  0.288879  0.079272  0.204884  0.096532  0.026490  16  0  0  0  0
14  14  19.100800  0.000000  0.117247  0.486131  10474136.726749  6226335.981961  192568.585360  581036.067377  345396.080604  10682.435838  0.033030  1.651480  0.019685  0.013164  0.000181  1.000000  0.004269  0.006228  0.001663  0.292220  0.289163  0.077190  0.200271  0.094607  0.025255  17  0  0  0  0
19  9  20.748297  0.000000  0.102999  0.461670  9634259.592610  6335620.484818  18287.898768  701459.351068  461289.234650  1331.520858  0.031518  1.575923  0.018106  0.013395  0.000017  1.000000  0.003871  0.005646  0.001291  0.293167  0.290598  0.066464  0.181621  0.085766  0.019616  16  0  0  0  0
16  12  19.737226  0.000000  0.111079  0.476120  10110288.909834  6273190.855964  75084.187109  630958.712317  391494.690201  4685.822773  0.032334  1.616723  0.019001  0.013263  0.000071  1.000000  0.004095  0.005983  0.001507  0.292583  0.289735  0.072964  0.192109  0.090889  0.022889  16  0  0  0  0
23  5  22.161594  0.000000  0.093723  0.443843  9088547.243620  6408967.321200  2786.517527  787769.837024  555511.349260  241.527540  0.030633  1.531669  0.017081  0.013550  0.000003  1.000000  0.003621  0.005254  0.001035  0.294005  0.291765  0.057490  0.169856  0.079815  0.015727  16  0  0  0  0
25  3  22.890656  0.000000  0.089591  0.435545  8845852.997515  6442361.871523  1088.593905  828072.481376  603078.367046  101.904775  0.030246  1.512315  0.016624  0.013621  0.000001  1.000000  0.003511  0.005080  0.000919  0.294451  0.292362  0.052867  0.164713  0.077174  0.013955  16  0  0  0  0
27  1  23.633827  0.000000  0.085748  0.427622  8620362.383131  6473945.013074  425.492875  866739.105121  650926.383120  42.781416  0.029889  1.494433  0.016201  0.013688  0.000000  1.000000  0.003410  0.004919  0.000808  0.294919  0.292972  0.048150  0.159985  0.074724  0.012281  16  0  0  0  0
20  8  21.095580  0.000000  0.100539  0.457054  9489431.680082  6354882.969623  11423.523653  723815.292583  484724.652757  871.339970  0.031281  1.564028  0.017834  0.013436  0.000011  1.000000  0.003804  0.005542  0.001224  0.293370  0.290888  0.064254  0.178472  0.084188  0.018596  16  0  0  0  0
15  13  19.413962  0.000000  0.114064  0.481102  10286318.284060  6250429.198631  120245.748839  606280.709279  368403.401800  7087.344167  0.032660  1.632980  0.019332  0.013215  0.000113  1.000000  0.004179  0.006104  0.001583  0.292398  0.289449  0.075087  0.196042  0.092722  0.024053  16  0  0  0  0
21  7  21.447057  0.000000  0.098177  0.452545  9350474.838739  6373495.420286  7136.645474  745635.148828  508241.804637  569.097698  0.031055  1.552737  0.017573  0.013475  0.000007  1.000000  0.003740  0.005442  0.001159  0.293577  0.291179  0.062022  0.175469  0.082671  0.017609  16  0  0  0  0
26  2  23.260480  0.000000  0.087635  0.431539  8731070.540374  6458364.346103  680.538309  847598.927765  626968.098535  66.065615  0.030064  1.503201  0.016409  0.013655  0.000001  1.000000  0.003459  0.004998  0.000863  0.294682  0.292665  0.050520  0.162300  0.075926  0.013106  17  0  0  0  0
11  17  18.266130  0.000000  0.128763  0.500969  11154365.751152  6140828.950060  790028.841111  502751.185669  276780.330187  35608.294137  0.034689  1.734431  0.020963  0.012983  0.000742  1.000000  0.004602  0.006611  0.001912  0.291746  0.288320  0.083378  0.215895  0.100392  0.029032  16  0  0  0  0
1  28  24.332292  0.717710  0.513100  0.481147  33947413.091463  3468320.317519  120257024.395271  353096.010109  36074.915711  1250825.074276  0.184134  9.206707  0.063799  0.007333  0.113002  1.000000  0.025437  0.006191  0.002227  0.299109  0.286708  0.103160  1.193376  0.093045  0.033478  27  0  0  0  0
0  29  28.538453  0.790179  0.634978  0.495328  41169396.595621  2608941.070351  196211918.110100  285475.845388  18090.856782  1360567.990535  0.267263  13.363127  0.077372  0.005516  0.184375  1.000000  0.041353  0.006587  0.002415  0.301529  0.286163  0.104903  1.940051  0.098997  0.036291  28  0  0  0  0
9  20  18.120553  0.000000  0.143502  0.505995  12027428.054964  6036305.642042  3176718.679164  458701.672035  230212.434301  121153.596850  0.038351  1.917556  0.022604  0.012762  0.002985  1.000000  0.005047  0.006750  0.002050  0.291674  0.287854  0.087431  0.236759  0.102429  0.031111  17  0  0  0  0
28  0  24.010722  0.000000  0.083925  0.423789  8513523.619141  6489133.743626  266.061566  885514.078434  674951.940452  27.673766  0.029720  1.485992  0.016000  0.013720  0.000000  1.000000  0.003363  0.004842  0.000755  0.295162  0.293284  0.045755  0.157762  0.073563  0.011477  16  0  0  0  0
24  4  22.524350  0.000000  0.091619  0.439645  8964932.302536  6425906.780533  1741.545914  808137.449515  579258.798750  156.990418  0.030436  1.521795  0.016848  0.013586  0.000002  1.000000  0.003565  0.005165  0.000976  0.294226  0.292062  0.055190  0.167230  0.078469  0.014828  16  0  0  0  0
4  25  19.705438  0.387801  0.261530  0.495105  19029295.892194  5220054.059191  31083509.311827  395857.465582  108590.322090  646615.580906  0.076008  3.800376  0.035763  0.011037  0.029208  1.000000  0.009298  0.006492  0.002202  0.293721  0.287144  0.097390  0.436208  0.098074  0.033263  20  0  0  0  0
11  18  18.372382  0.000000  0.130081  0.499289  11232708.033113  6132030.627061  1247913.746528  506282.240327  276383.770901  56246.148788  0.035248  1.762375  0.021110  0.012965  0.001173  1.000000  0.004642  0.006568  0.001899  0.291800  0.288350  0.083386  0.217762  0.099720  0.028837  16  0  0  0  0
12  17  18.590605  0.000000  0.125274  0.495011  10948418.165390  6167038.873061  780633.340809  531427.816027  299343.334366  37891.343312  0.034348  1.717408  0.020576  0.013039  0.000734  1.000000  0.004500  0.006455  0.001819  0.291924  0.288617  0.081340  0.211137  0.098028  0.027627  17  0  0  0  0
7  22  18.276896  0.000000  0.167864  0.507978  13471970.384780  5866362.126718  8010834.298643  420376.566989  183052.745894  249968.410336  0.045249  2.262455  0.025318  0.012403  0.007528  1.000000  0.005820  0.006811  0.002166  0.291878  0.287454  0.091429  0.273057  0.103243  0.032838  18  0  0  0  0
5  24  19.041355  0.171989  0.218199  0.501786  16458363.913429  5518949.051534  19876990.477758  399438.177176  133942.775884  482406.932181  0.061277  3.063867  0.030931  0.011669  0.018678  1.000000  0.007582  0.006658  0.002212  0.292800  0.287209  0.095406  0.355704  0.100720  0.033458  19  0  0  0  0
8  21  18.134108  0.000000  0.153650  0.507787  12628953.906392  5965157.995845  5052588.701204  437856.950905  206817.279649  175177.698746  0.041094  2.054694  0.023734  0.012612  0.004748  1.000000  0.005363  0.006802  0.002115  0.291717  0.287638  0.089434  0.251597  0.103165  0.032077  17  0  0  0  0
6  23  18.573181  0.000000  0.188340  0.506098  14686692.815920  5724836.557065  12649329.970181  407360.456483  158788.099023  350850.725581  0.051591  2.579571  0.027601  0.012104  0.011886  1.000000  0.006509  0.006766  0.002200  0.292215  0.287309  0.093419  0.305384  0.102470  0.033318  19  0  0  0  0
3  26  20.634831  0.532170  0.322998  0.487126  22675755.402354  4794837.818111  48470117.069357  393094.202162  83120.624348  840250.816786  0.098299  4.914960  0.042616  0.010138  0.045546  1.000000  0.012119  0.006301  0.002181  0.295064  0.287086  0.099360  0.568549  0.095020  0.032886  22  0  0  0  0
10  19  18.208602  0.000000  0.135959  0.503042  11580642.827937  6089793.802850  1992677.503573  481813.299415  253366.215373  82905.460166  0.036512  1.825596  0.021764  0.012875  0.001872  1.000000  0.004817  0.006669  0.001977  0.291711  0.288094  0.085416  0.225993  0.101228  0.030013  17  0  0  0  0
2  27  22.023837  0.635460  0.406629  0.480718  27635548.186985  4213428.870523  75809405.171453  383259.514776  58433.315436  1051351.529013  0.132081  6.604055  0.051937  0.008908  0.071236  1.000000  0.016914  0.006158  0.002174  0.296876  0.286974  0.101295  0.793519  0.092689  0.032717  24  0  0  0  0
17  12  20.076503  0.000000  0.108318  0.471066  9947627.271367  6294454.325190  74287.241164  655296.691897  414645.119291  4893.647707  0.032073  1.603649  0.018695  0.013308  0.000070  1.000000  0.004018  0.005863  0.001432  0.292777  0.290024  0.070819  0.188504  0.089066  0.021748  16  0  0  0  0
16  13  19.749893  0.000000  0.111184  0.475901  10116582.443877  6272493.336504  118945.694524  631351.476577  391451.159696  7423.113516  0.032386  1.619302  0.019013  0.013262  0.000112  1.000000  0.004098  0.005978  0.001505  0.292589  0.289739  0.072965  0.192253  0.090809  0.022868  16  0  0  0  0
15  14  19.433481  0.000000  0.114239  0.480770  10296753.534365  6249269.468640  190445.154565  606895.768116  368335.046738  11224.932012  0.032743  1.637136  0.019351  0.013213  0.000179  1.000000  0.004184  0.006096  0.001581  0.292407  0.289454  0.075089  0.196282  0.092598  0.024021  17  0  0  0  0
24  5  22.524737  0.000000  0.091621  0.439638  8965042.851051  6425894.827105  2760.119812  808147.414832  579257.721216  248.809038  0.030437  1.521852  0.016848  0.013586  0.000003  1.000000  0.003565  0.005165  0.000976  0.294226  0.292062  0.055190  0.167232  0.078467  0.014828  16  0  0  0  0
21  8  21.448493  0.000000  0.098186  0.452519  9350977.349729  6373440.545455  11310.168712  745675.220574  508237.428752  901.907066  0.031059  1.552974  0.017574  0.013475  0.000011  1.000000  0.003740  0.005441  0.001159  0.293578  0.291179  0.062022  0.175480  0.082663  0.017607  17  0  0  0  0
14  15  19.130816  0.000000  0.117538  0.485629  10491434.273856  6224408.445466  304885.787737  581995.621277  345289.153584  16913.053909  0.033164  1.658178  0.019717  0.013160  0.000286  1.000000  0.004277  0.006216  0.001659  0.292233  0.289172  0.077192  0.200673  0.094417  0.025204  16  0  0  0  0
22  7  21.803393  0.000000  0.095912  0.448125  9217262.470884  6391476.693579  7066.944444  766969.452154  531835.498188  588.041246  0.030842  1.542117  0.017322  0.013513  0.000007  1.000000  0.003679  0.005346  0.001096  0.293789  0.291471  0.059768  0.172607  0.081209  0.016652  16  0  0  0  0
19  10  20.751734  0.000000  0.103022  0.461608  9635640.120543  6335468.798075  28980.499625  701559.865717  461278.190513  2110.036819  0.031531  1.576539  0.018109  0.013395  0.000027  1.000000  0.003872  0.005644  0.001291  0.293168  0.290599  0.066465  0.181652  0.085745  0.019611  17  0  0  0  0
18  11  20.410965  0.000000  0.105605  0.466296  9787777.064812  6315392.983263  46397.425990  678701.696673  437920.470043  3217.279218  0.031791  1.589531  0.018395  0.013352  0.000044  1.000000  0.003943  0.005752  0.001360  0.292970  0.290311  0.068653  0.184982  0.087376  0.020663  16  0  0  0  0
26  3  23.260642  0.000000  0.087636  0.431536  8731110.814769  6458360.029759  1078.573177  847602.837541  626967.679510  104.706229  0.030064  1.503223  0.016409  0.013655  0.000001  1.000000  0.003459  0.004998  0.000863  0.294682  0.292665  0.050520  0.162301  0.075925  0.013106  16  0  0  0  0
29  0  24.391270  0.000000  0.082164  0.420035  8410368.095433  6503959.979208  263.704564  903944.086613  699043.858255  28.342895  0.029557  1.477866  0.015806  0.013751  0.000000  1.000000  0.003317  0.004769  0.000704  0.295412  0.293601  0.043337  0.155626  0.072442  0.010693  16  0  0  0  0
28  1  24.010789  0.000000  0.083925  0.423788  8513538.380329  6489132.167802  421.677958  885515.613784  674951.776546  43.859838  0.029720  1.486001  0.016000  0.013720  0.000000  1.000000  0.003363  0.004842  0.000755  0.295162  0.293284  0.045755  0.157762  0.073563  0.011477  17  0  0  0  0
23  6  22.162194  0.000000  0.093726  0.443832  9088730.325400  6408947.458702  4416.223633  787785.706040  555509.627634  382.785904  0.030635  1.531761  0.017081  0.013550  0.000004  1.000000  0.003621  0.005254  0.001035  0.294005  0.291766  0.057490  0.169860  0.079811  0.015726  16  0  0  0  0
13  16  18.847230  0.000000  0.121169  0.490409  10705852.917413  6197316.644066  487967.913931  556772.019678  322299.636574  25377.415800  0.033681  1.684065  0.020120  0.013103  0.000459  1.000000  0.004381  0.006337  0.001739  0.292071  0.288892  0.079276  0.205555  0.096241  0.026410  16  0  0  0  0
27  2  23.633931  0.000000  0.085748  0.427620  8620386.731364  6473942.414408  674.357777  866741.553228  650926.121836  67.803676  0.029889  1.494447  0.016201  0.013688  0.000001  1.000000  0.003410  0.004919  0.000808  0.294919  0.292972  0.048150  0.159985  0.074723  0.012281  16  0  0  0  0
20  9  21.097803  0.000000  0.100553  0.457014  9490264.487733  6354791.743056  18103.475062  723878.815767  484717.694365  1380.859523  0.031288  1.564410  0.017835  0.013436  0.000017  1.000000  0.003805  0.005541  0.001224  0.293371  0.290888  0.064255  0.178491  0.084174  0.018593  16  0  0  0  0
2  28  24.152543  0.708990  0.483604  0.442712  32200407.654630  3677886.324521  110650581.340404  446566.593498  51006.222804  1534541.230277  0.172267  8.613354  0.060516  0.007776  0.103975  1.000000  0.022745  0.005331  0.001882  0.299002  0.287466  0.101469  1.067088  0.079729  0.028143  29  0  0  0  0
6  24  19.381643  0.176308  0.210047  0.489630  15975909.367165  5577609.467660  19395497.495219  443119.074805  154704.504772  537967.179704  0.060042  3.002111  0.030024  0.011793  0.018225  1.000000  0.007286  0.006347  0.002064  0.292937  0.287600  0.093514  0.341805  0.095940  0.031195  19  0  0  0  0
1  29  27.664054  0.777672  0.599487  0.443600  39067779.916014  2862049.001510  175721138.789645  406354.297896  29768.927619  1827721.977852  0.244593  12.229669  0.073422  0.006051  0.165120  1.000000  0.035755  0.005393  0.001940  0.301387  0.287116  0.103306  1.677436  0.080460  0.028950  32  0  0  0  0
7  23  18.913226  0.000000  0.181905  0.496152  14306069.459445  5771504.741807  12400735.800232  446403.621348  180092.835749  386949.985410  0.050741  2.537059  0.026886  0.012202  0.011653  1.000000  0.006293  0.006506  0.002069  0.292367  0.287667  0.091497  0.295218  0.098473  0.031321  19  0  0  0  0
12  18  18.699513  0.000000  0.126529  0.493223  11023048.252549  6158677.690221  1232753.433391  535050.303188  298937.488968  59836.905653  0.034896  1.744779  0.020716  0.013021  0.001158  1.000000  0.004538  0.006411  0.001807  0.291978  0.288649  0.081349  0.212903  0.097330  0.027430  17  0  0  0  0
25  4  22.890906  0.000000  0.089592  0.435541  8845919.806890  6442354.669034  1725.286983  828078.735493  603077.692811  161.506491  0.030247  1.512350  0.016625  0.013621  0.000002  1.000000  0.003511  0.005080  0.000919  0.294451  0.292362  0.052867  0.164714  0.077172  0.013955  16  0  0  0  0
10  20  18.448464  0.000000  0.139346  0.499118  11781907.444355  6067122.985806  3133544.042100  490186.925156  252422.994749  130371.276985  0.037914  1.895714  0.022142  0.012827  0.002945  1.000000  0.004921  0.006568  0.001947  0.291845  0.288165  0.085437  0.230883  0.099650  0.029545  17  0  0  0  0
8  22  18.612305  0.000000  0.162517  0.499481  13155809.355735  5905453.912406  7876829.361462  456123.493196  204747.286510  273096.608997  0.044612  2.230582  0.024724  0.012486  0.007402  1.000000  0.005649  0.006586  0.002048  0.292039  0.287790  0.089481  0.265030  0.099793  0.031028  18  0  0  0  0
5  25  20.031182  0.389421  0.250628  0.479581  18383834.940148  5297956.143672  30108875.220691  446168.620200  128579.362804  730730.848962  0.074043  3.702168  0.034550  0.011201  0.028292  1.000000  0.008854  0.006109  0.002029  0.293830  0.287584  0.095531  0.415371  0.092167  0.030617  21  0  0  0  0
0  30  34.307638  0.841062  0.719187  0.462582  46158187.641359  2012953.738759  290416612.884112  320069.000960  13958.175679  2013799.932317  0.363900  18.194986  0.086747  0.004256  0.272897  1.000000  0.060529  0.005897  0.002162  0.303652  0.286425  0.105000  2.839693  0.088001  0.032260  38  0  0  0  0
16  14  19.769897  0.000000  0.111352  0.475554  10126543.831132  6271389.276362  188378.792508  631973.142696  391382.257969  11756.265465  0.032468  1.623383  0.019031  0.013259  0.000177  1.000000  0.004103  0.005970  0.001503  0.292597  0.289744  0.072966  0.192482  0.090683  0.022837  16  0  0  0  0
15  15  19.464247  0.000000  0.114517  0.480244  10313258.973903  6247435.049978  301504.975906  607868.606921  368226.925191  17770.853049  0.032874  1.643711  0.019382  0.013209  0.000283  1.000000  0.004192  0.006084  0.001578  0.292420  0.289463  0.075091  0.196663  0.092403  0.023971  16  0  0  0  0
11  19  18.535385  0.000000  0.132148  0.496631  11355550.303268  6118231.243344  1967281.494643  511819.004887  275761.803084  88669.595927  0.036125  1.806258  0.021341  0.012936  0.001849  1.000000  0.004704  0.006501  0.001880  0.291886  0.288398  0.083400  0.220702  0.098665  0.028532  17  0  0  0  0
13  17  18.919169  0.000000  0.121929  0.489215  10751058.124706  6192265.477352  771493.035588  559122.976184  322036.943979  40122.514190  0.034022  1.701100  0.020205  0.013092  0.000725  1.000000  0.004404  0.006308  0.001731  0.292105  0.288913  0.079282  0.206614  0.095781  0.026284  16  0  0  0  0
3  27  22.163080  0.630842  0.384992  0.452690  26353925.503150  4366970.496894  71389314.426712  456856.900054  75703.355980  1237565.192405  0.125844  6.292183  0.049528  0.009233  0.067083  1.000000  0.015562  0.005521  0.001911  0.296858  0.287587  0.099533  0.730074  0.082826  0.028666  26  0  0  0  0
17  13  20.089483  0.000000  0.108419  0.470838  9953637.231976  6293790.094077  117680.352638  655692.596086  414601.363284  7752.154728  0.032124  1.606182  0.018706  0.013307  0.000111  1.000000  0.004021  0.005858  0.001430  0.292782  0.290028  0.070820  0.188641  0.088984  0.021729  16  0  0  0  0
24  6  22.525351  0.000000  0.091624  0.439627  8965217.990142  6425875.898222  4374.383428  808163.202621  579256.014886  394.325685  0.030439  1.521943  0.016849  0.013586  0.000004  1.000000  0.003565  0.005165  0.000976  0.294226  0.292063  0.055190  0.167236  0.078463  0.014827  16  0  0  0  0
18  12  20.419374  0.000000  0.105666  0.466146  9791402.609507  6314993.438115  73511.405147  678953.098326  437892.764879  5097.410277  0.031822  1.591104  0.018401  0.013352  0.000069  1.000000  0.003945  0.005749  0.001359  0.292973  0.290314  0.068653  0.185064  0.087324  0.020650  17  0  0  0  0
4  26  20.909211  0.530963  0.307757  0.466531  21773084.511558  4903211.722464  46420820.772659  452935.205878  101999.200426  965670.436016  0.094906  4.745311  0.040919  0.010367  0.043620  1.000000  0.011381  0.005814  0.001972  0.295123  0.287597  0.097543  0.533960  0.087496  0.029676  23  0  0  0  0
23  7  22.163144  0.000000  0.093731  0.443815  9089020.432861  6408915.990844  6998.968900  787810.851743  555506.900088  606.651035  0.030638  1.531906  0.017081  0.013550  0.000007  1.000000  0.003621  0.005253  0.001035  0.294005  0.291766  0.057490  0.169867  0.079806  0.015725  16  0  0  0  0
21  9  21.450769  0.000000  0.098199  0.452477  9351773.630554  6373353.593191  17923.771383  745738.718416  508230.494916  1429.295749  0.031067  1.553351  0.017575  0.013475  0.000017  1.000000  0.003741  0.005441  0.001159  0.293579  0.291180  0.062022  0.175498  0.082649  0.017605  16  0  0  0  0
14  16  19.177978  0.000000  0.117998  0.484835  10518765.112864  6221362.664799  482420.869603  583511.756080  345120.193748  26761.530063  0.033375  1.668766  0.019768  0.013154  0.000453  1.000000  0.004291  0.006197  0.001654  0.292255  0.289185  0.077196  0.201308  0.094117  0.025124  16  0  0  0  0
28  2  24.010896  0.000000  0.083926  0.423786  8513561.730684  6489129.681912  668.311490  885518.042516  674951.517982  69.512843  0.029720  1.486014  0.016000  0.013720  0.000001  1.000000  0.003363  0.004842  0.000755  0.295162  0.293284  0.045755  0.157762  0.073562  0.011476  16  0  0  0  0
26  4  23.260897  0.000000  0.087637  0.431531  8731174.840111  6458353.146850  1709.404833  847609.053023  626967.011328  165.946398  0.030065  1.503258  0.016409  0.013655  0.000002  1.000000  0.003460  0.004998  0.000863  0.294682  0.292665  0.050520  0.162302  0.075924  0.013106  17  0  0  0  0
22  8  21.804864  0.000000  0.095920  0.448098  9217743.083236  6391424.379605  11199.681704  767009.443962  531831.145136  931.926781  0.030847  1.542350  0.017323  0.013513  0.000011  1.000000  0.003679  0.005345  0.001096  0.293790  0.291472  0.059768  0.172618  0.081200  0.016651  16  0  0  0  0
19  11  20.757177  0.000000  0.103059  0.461510  9637827.283456  6335228.481860  45921.284630  701719.110531  461260.693365  3343.475875  0.031550  1.577515  0.018113  0.013394  0.000043  1.000000  0.003873  0.005642  0.001290  0.293170  0.290601  0.066465  0.181702  0.085711  0.019604  16  0  0  0  0
25  5  22.891302  0.000000  0.089594  0.435534  8846025.630732  6442343.267983  2734.350153  828088.641809  603076.625543  255.966284  0.030248  1.512406  0.016625  0.013621  0.000003  1.000000  0.003511  0.005080  0.000919  0.294451  0.292362  0.052867  0.164717  0.077170  0.013954  16  0  0  0  0
29  1  24.391339  0.000000  0.082164  0.420033  8410382.187575  6503958.486339  417.942340  903945.601233  699043.697801  44.920330  0.029557  1.477875  0.015806  0.013751  0.000000  1.000000  0.003317  0.004768  0.000704  0.295412  0.293601  0.043337  0.155627  0.072442  0.010693  16  0  0  0  0
3  28  24.009674  0.699837  0.453868  0.405734  30438999.654236  3888862.214738  101408384.702854  527673.458783  67415.138437  1757958.990559  0.160718  8.035910  0.057205  0.008222  0.095291  1.000000  0.020324  0.004609  0.001595  0.298851  0.288143  0.099725  0.953509  0.068544  0.023723  31  0  0  0  0
20  10  21.101323  0.000000  0.100575  0.456950  9491584.075957  6354647.194080  28688.081145  723979.468595  484706.668757  2188.210269  0.031300  1.565016  0.017838  0.013435  0.000027  1.000000  0.003805  0.005540  0.001224  0.293372  0.290889  0.064255  0.178521  0.084153  0.018589  16  0  0  0  0
27  3  23.634096  0.000000  0.085749  0.427617  8620425.376581  6473938.280799  1068.777560  866745.438833  650925.706220  107.460831  0.029889  1.494469  0.016201  0.013688  0.000001  1.000000  0.003410  0.004919  0.000808  0.294919  0.292972  0.048150  0.159986  0.074722  0.012281  16  0  0  0  0
30  0  24.775488  0.000000  0.080461  0.416354  8310704.019161  6518456.047847  261.393727  922046.161207  723201.952814  29.000802  0.029401  1.470033  0.015619  0.013782  0.000000  1.000000  0.003273  0.004697  0.000654  0.295670  0.293926  0.040893  0.153574  0.071357  0.009928  17  0  0  0  0
9  22  18.953188  0.000000  0.157409  0.491216  12853832.357983  5942897.184777  7746486.200641  490219.053294  226650.025503  295435.246537  0.044001  2.200041  0.024157  0.012565  0.007279  1.000000  0.005488  0.006374  0.001936  0.292202  0.288119  0.087511  0.257458  0.096547  0.029325  17  0  0  0  0
1  30  32.054595  0.824017  0.677298  0.395332  43678127.939274  2312549.593403  248195700.703413  454307.745419  24053.439136  2581549.039055  0.320198  16.009921  0.082086  0.004889  0.233223  1.000000  0.049822  0.004539  0.001633  0.303437  0.287484  0.103439  2.337371  0.066887  0.024066  42  0  0  0  0
11  20  18.781034  0.000000  0.135367  0.492429  11546950.918723  6096722.053230  3091550.992568  520445.841096  274792.337757  139342.833268  0.037496  1.874792  0.021701  0.012890  0.002905  1.000000  0.004803  0.006396  0.001850  0.292019  0.288472  0.083421  0.225313  0.097019  0.028056  16  0  0  0  0
2  29  26.842130  0.763744  0.560986  0.393085  36787670.736901  3136104.724013  155710817.236987  510184.373437  43492.604767  2159452.450731  0.222085  11.104227  0.069137  0.006631  0.146317  1.000000  0.030701  0.004421  0.001561  0.301138  0.287959  0.101643  1.440313  0.065392  0.023082  37  0  0  0  0
9  21  18.464971  0.000000  0.149011  0.500253  12354835.655003  5999319.482122  4977621.929373  471188.332765  228801.857300  189836.388239  0.040580  2.029024  0.023219  0.012684  0.004677  1.000000  0.005220  0.006602  0.002005  0.291883  0.287959  0.087463  0.244874  0.100102  0.030404  18  0  0  0  0
10  21  18.800828  0.000000  0.144576  0.492924  12092751.471701  6032087.799464  4904703.117993  503119.608484  250965.353841  204060.450446  0.040089  2.004435  0.022726  0.012753  0.004609  1.000000  0.005084  0.006412  0.001901  0.292052  0.288275  0.085469  0.238515  0.097211  0.028822  18  0  0  0  0
5  26  21.194822  0.529502  0.293152  0.446607  20908122.749855  5007074.641236  44438316.561442  507432.116783  121519.780350  1078500.892158  0.091637  4.581867  0.039294  0.010586  0.041757  1.000000  0.010705  0.005378  0.001786  0.295180  0.288076  0.095695  0.502211  0.080749  0.026824  24  0  0  0  0
4  27  22.321507  0.625999  0.363953  0.425697  25107660.351866  4516171.886472  67132528.914225  522302.814034  93947.793299  1396526.329962  0.119817  5.990849  0.047186  0.009548  0.063083  1.000000  0.014335  0.004966  0.001684  0.296827  0.288148  0.097730  0.672500  0.074239  0.025179  27  0  0  0  0
8  23  19.259342  0.000000  0.175766  0.486479  13942949.283767  5816128.988162  12158964.957151  483414.327526  201650.312742  421562.020240  0.049926  2.496295  0.026204  0.012297  0.011425  1.000000  0.006089  0.006262  0.001947  0.292521  0.288016  0.089552  0.285667  0.094735  0.029456  19  0  0  0  0
14  17  19.251711  0.000000  0.118723  0.483576  10561871.191779  6216558.391437  762601.169796  585902.997213  344853.684329  42304.086364  0.033709  1.685472  0.019849  0.013143  0.000717  1.000000  0.004312  0.006167  0.001646  0.292289  0.289206  0.077202  0.202312  0.093644  0.024998  16  0  0  0  0
6  25  20.365143  0.390726  0.240231  0.464515  17768243.636952  5372324.127892  29162972.211088  492832.520538  149010.565996  808884.738123  0.072155  3.607742  0.033393  0.011359  0.027404  1.000000  0.008442  0.005759  0.001873  0.293940  0.288003  0.093645  0.396053  0.086763  0.028211  21  0  0  0  0
17  14  20.109981  0.000000  0.108579  0.470477  9963149.257414  6292738.782300  186367.668668  656319.197650  414532.108464  12276.909199  0.032204  1.610192  0.018724  0.013305  0.000175  1.000000  0.004026  0.005850  0.001428  0.292790  0.290034  0.070822  0.188858  0.088855  0.021697  16  0  0  0  0
7  24  19.728805  0.180237  0.202276  0.477815  15516048.331439  5633616.282413  18927475.991322  484159.550868  175790.192889  590609.031325  0.058857  2.942830  0.029160  0.011911  0.017786  1.000000  0.007009  0.006060  0.001927  0.293075  0.287978  0.091596  0.328822  0.091508  0.029105  18  0  0  0  0
21  10  21.454373  0.000000  0.098220  0.452412  9353035.366723  6373215.809146  28403.149012  745839.333075  508219.507599  2264.953022  0.031079  1.553947  0.017578  0.013475  0.000027  1.000000  0.003741  0.005439  0.001159  0.293580  0.291181  0.062023  0.175526  0.082627  0.017600  16  0  0  0  0
0  31  42.129828  0.879556  0.786543  0.418435  50147263.314287  1533685.173945  416351835.294428  347729.954100  10634.843058  2887056.940060  0.488721  24.436059  0.094244  0.003243  0.391235  1.000000  0.086809  0.005137  0.001883  0.305350  0.286634  0.105076  4.072600  0.075777  0.027779  47  0  0  0  0
15  16  19.512583  0.000000  0.114955  0.479411  10339334.750961  6244536.799180  477024.013029  609405.526174  368056.100850  28116.032284  0.033082  1.654102  0.019431  0.013203  0.000448  1.000000  0.004205  0.006064  0.001573  0.292442  0.289477  0.075095  0.197266  0.092095  0.023891  16  0  0  0  0
12  19  18.866534  0.000000  0.128497  0.490395  11140007.362923  6145570.921455  1942579.571897  540727.408652  298301.296470  94291.321701  0.035755  1.787734  0.020936  0.012993  0.001825  1.000000  0.004597  0.006341  0.001787  0.292063  0.288698  0.081363  0.215681  0.096234  0.027121  16  0  0  0  0
19  12  20.765791  0.000000  0.103117  0.461356  9641291.668385  6334847.824867  72755.938756  701971.348410  461232.978168  5297.276152  0.031581  1.579061  0.018119  0.013394  0.000068  1.000000  0.003875  0.005639  0.001290  0.293174  0.290603  0.066466  0.181780  0.085658  0.019591  17  0  0  0  0
20  11  21.106897  0.000000  0.100610  0.456850  9493674.696136  6354418.181603  45457.514739  724138.932608  484689.200615  3467.314528  0.031320  1.565976  0.017842  0.013435  0.000043  1.000000  0.003806  0.005537  0.001223  0.293374  0.290891  0.064255  0.178567  0.084118  0.018581  16  0  0  0  0
18  13  20.432672  0.000000  0.105763  0.465910  9797143.536676  6314360.761178  116448.556082  679351.184325  437848.893946  8074.747929  0.031872  1.593593  0.018412  0.013350  0.000109  1.000000  0.003947  0.005743  0.001358  0.292979  0.290317  0.068654  0.185195  0.087241  0.020631  16  0  0  0  0
22  9  21.807194  0.000000  0.095933  0.448056  9218504.665013  6391341.483784  17748.615272  767072.815268  531824.247365  1476.864283  0.030854  1.542721  0.017325  0.013513  0.000017  1.000000  0.003680  0.005344  0.001096  0.293791  0.291472  0.059768  0.172634  0.081186  0.016648  16  0  0  0  0
26  5  23.261302  0.000000  0.087639  0.431524  8731276.173463  6458342.268578  2709.177705  847618.890309  626965.955282  263.002814  0.030066  1.503314  0.016409  0.013655  0.000003  1.000000  0.003460  0.004998  0.000863  0.294682  0.292665  0.050520  0.162304  0.075922  0.013106  16  0  0  0  0
16  15  19.801426  0.000000  0.111617  0.475004  10142298.470084  6269643.052387  298215.171400  632956.351662  391273.280349  18610.888593  0.032597  1.629840  0.019061  0.013256  0.000280  1.000000  0.004111  0.005958  0.001500  0.292610  0.289753  0.072968  0.192843  0.090483  0.022786  18  0  0  0  0
13  18  19.030786  0.000000  0.123125  0.487323  10822175.355795  6184317.681898  1218006.559286  562821.521708  321623.608380  63344.039679  0.034558  1.727921  0.020339  0.013075  0.001145  1.000000  0.004440  0.006262  0.001718  0.292159  0.288945  0.079290  0.208285  0.095059  0.026085  17  0  0  0  0
25  6  22.891930  0.000000  0.089597  0.435522  8846193.291431  6442325.209661  4333.538785  828104.336758  603074.935079  405.668534  0.030250  1.512495  0.016625  0.013621  0.000004  1.000000  0.003511  0.005080  0.000919  0.294452  0.292362  0.052867  0.164720  0.077166  0.013954  16  0  0  0  0
23  8  22.164649  0.000000  0.093738  0.443787  9089480.224098  6408866.109888  11091.930278  787850.705160  555502.576546  961.417471  0.030643  1.532137  0.017082  0.013550  0.000010  1.000000  0.003621  0.005253  0.001035  0.294006  0.291766  0.057491  0.169877  0.079797  0.015723  17  0  0  0  0
30  1  24.775558  0.000000  0.080461  0.416353  8310717.579651  6518454.612680  414.279893  922047.665701  723201.793587  45.963036  0.029401  1.470042  0.015619  0.013782  0.000000  1.000000  0.003273  0.004697  0.000653  0.295670  0.293926  0.040893  0.153575  0.071356  0.009928  16  0  0  0  0
24  7  22.526322  0.000000  0.091628  0.439609  8965495.723741  6425845.863421  6932.650100  808188.238719  579253.307420  624.938815  0.030442  1.522086  0.016849  0.013586  0.000007  1.000000  0.003565  0.005165  0.000976  0.294226  0.292063  0.055190  0.167242  0.078457  0.014826  17  0  0  0  0
28  3  24.011064  0.000000  0.083926  0.423783  8513598.733274  6489125.743553  1059.194707  885521.891253  674951.108343  110.169639  0.029721  1.486036  0.016000  0.013720  0.000001  1.000000  0.003363  0.004842  0.000755  0.295162  0.293284  0.045755  0.157763  0.073561  0.011476  17  0  0  0  0
29  2  24.391447  0.000000  0.082165  0.420032  8410404.678782  6503956.090836  662.390891  903948.018581  699043.440333  71.193594  0.029558  1.477888  0.015806  0.013751  0.000001  1.000000  0.003317  0.004768  0.000704  0.295412  0.293601  0.043337  0.155627  0.072441  0.010693  16  0  0  0  0
4  28  23.919634  0.690625  0.424653  0.371269  28708301.037011  4095844.529904  92794375.804769  597205.243644  85203.921585  1930357.625129  0.149809  7.490444  0.053953  0.008660  0.087196  1.000000  0.018189  0.004013  0.001361  0.298666  0.288742  0.097932  0.853312  0.059302  0.020113  31  0  0  0  0
31  0  25.163554  0.000000  0.078813  0.412741  8214347.004053  6532657.351862  259.125524  939835.521331  747426.840494  29.647563  0.029250  1.462480  0.015438  0.013812  0.000000  1.000000  0.003231  0.004628  0.000604  0.295938  0.294259  0.038426  0.151601  0.070305  0.009181  16  0  0  0  0
5  27  22.502264  0.621064  0.343738  0.400114  23910171.590690  4659441.618682  63098165.202519  580290.690277  113082.860278  1531368.258974  0.114078  5.703920  0.044935  0.009851  0.059292  1.000000  0.013229  0.004487  0.001491  0.296786  0.288661  0.095889  0.620646  0.066814  0.022195  27  0  0  0  0
3  29  26.145211  0.749256  0.521075  0.346573  34423694.837336  3419593.153143  137286465.631593  596749.903915  59280.152674  2379921.317614  0.200928  10.046416  0.064694  0.007230  0.129004  1.000000  0.026316  0.003658  0.001266  0.300795  0.288685  0.099913  1.234594  0.053570  0.018541  38  0  0  0  0
9  23  19.611288  0.000000  0.169911  0.477083  13596664.202841  5858787.401766  11924128.518398  518549.150778  223442.249249  454762.037566  0.049145  2.457232  0.025553  0.012387  0.011205  1.000000  0.005898  0.006035  0.001833  0.292677  0.288357  0.087584  0.276692  0.091236  0.027712  19  0  0  0  0
10  22  19.299321  0.000000  0.152530  0.483182  12565450.414750  5978760.848028  7619800.322969  522786.274727  248746.683012  317022.223122  0.043416  2.170781  0.023615  0.012641  0.007160  1.000000  0.005335  0.006175  0.001831  0.292367  0.288442  0.085519  0.250314  0.093493  0.027719  17  0  0  0  0
27  4  23.634357  0.000000  0.085750  0.427612  8620486.622928  6473931.729929  1693.879464  866751.596880  650925.047559  170.312048  0.029890  1.494503  0.016201  0.013688  0.000002  1.000000  0.003410  0.004919  0.000808  0.294919  0.292972  0.048150  0.159987  0.074721  0.012280  16  0  0  0  0
11  21  19.141519  0.000000  0.140334  0.485800  11842152.338921  6063528.015322  4833811.063713  533751.202183  273296.211282  217870.231065  0.039618  1.980880  0.022255  0.012820  0.004542  1.000000  0.004956  0.006234  0.001803  0.292224  0.288586  0.083454  0.232497  0.094478  0.027322  17  0  0  0  0
14  18  19.366090  0.000000  0.119863  0.481584  10629663.024740  6209001.641897  1203662.523393  589663.641269  344434.485673  66771.263092  0.034235  1.711766  0.019977  0.013127  0.001131  1.000000  0.004346  0.006120  0.001634  0.292342  0.289240  0.077210  0.203894  0.092899  0.024799  17  0  0  0  0
6  26  21.492165  0.527847  0.279228  0.427487  20083460.430236  5106119.957249  42535873.866910  557049.004235  141626.939619  1179804.957623  0.088509  4.425463  0.037744  0.010796  0.039970  1.000000  0.010085  0.004989  0.001622  0.295235  0.288525  0.093814  0.473134  0.074718  0.024295  24  0  0  0  0
13  19  19.201905  0.000000  0.124999  0.484331  10933568.924600  6171865.669691  1918555.972014  568614.691366  320976.025040  99777.037070  0.035400  1.769986  0.020548  0.013049  0.001803  1.000000  0.004496  0.006190  0.001699  0.292243  0.288996  0.079304  0.210912  0.093926  0.025775  17  0  0  0  0
7  25  20.707212  0.391748  0.230335  0.449953  17182379.534180  5443174.007186  28248772.743434  536155.403773  169847.671670  881468.839996  0.070345  3.517227  0.032292  0.011508  0.026545  1.000000  0.008060  0.005440  0.001730  0.294050  0.288405  0.091732  0.378152  0.081821  0.026024  22  0  0  0  0
12  20  19.118092  0.000000  0.131559  0.485925  11322084.330869  6125158.952689  3050717.604166  549565.284951  297310.515170  148079.491412  0.037095  1.854750  0.021278  0.012950  0.002867  1.000000  0.004690  0.006233  0.001757  0.292195  0.288775  0.081385  0.220032  0.094527  0.026640  16  0  0  0  0
18  14  20.453673  0.000000  0.105916  0.465534  9806229.259563  6313359.450631  184409.932960  679981.204349  437779.461309  12787.309473  0.031951  1.597534  0.018429  0.013348  0.000173  1.000000  0.003952  0.005735  0.001356  0.292987  0.290323  0.068656  0.185401  0.087109  0.020600  16  0  0  0  0
8  24  20.082604  0.183800  0.194876  0.466357  15078126.574507  5687045.891571  18473567.533932  522771.923645  197174.888134  640494.851173  0.057720  2.886002  0.028337  0.012024  0.017359  1.000000  0.006750  0.005793  0.001801  0.293215  0.288343  0.089653  0.316691  0.087397  0.027174  20  0  0  0  0
2  30  30.030605  0.804581  0.629240  0.332817  40832443.055163  2655433.305408  208948093.318877  566278.700410  36826.484254  2897765.744215  0.278695  13.934771  0.076738  0.005614  0.196343  1.000000  0.040505  0.003516  0.001241  0.303022  0.288394  0.101797  1.900302  0.051030  0.018012  44  0  0  0  0
15  17  19.588144  0.000000  0.115646  0.478091  10380452.578126  6239966.208629  753950.914897  611829.031332  367786.707972  44438.241441  0.033410  1.670493  0.019508  0.013193  0.000708  1.000000  0.004225  0.006034  0.001565  0.292475  0.289498  0.075100  0.198217  0.091609  0.023765  16  0  0  0  0
22  10  21.810884  0.000000  0.095953  0.447988  9219711.345032  6391210.142312  28125.429628  767173.223249  531813.318427  2340.320179  0.030866  1.543308  0.017327  0.013513  0.000026  1.000000  0.003680  0.005343  0.001096  0.293792  0.291473  0.059768  0.172661  0.081164  0.016643  16  0  0  0  0
23  9  22.167034  0.000000  0.093751  0.443743  9090208.778431  6408787.073927  17577.796911  787913.854211  555495.725930  1523.594238  0.030650  1.532502  0.017084  0.013550  0.000017  1.000000  0.003621  0.005252  0.001035  0.294007  0.291767  0.057491  0.169893  0.079783  0.015721  16  0  0  0  0
16  16  19.850958  0.000000  0.112035  0.474133  10167184.751220  6266884.517704  471772.805989  634509.444362  391101.126862  29442.201388  0.032801  1.640041  0.019108  0.013250  0.000443  1.000000  0.004123  0.005938  0.001495  0.292632  0.289767  0.072972  0.193415  0.090168  0.022707  16  0  0  0  0
24  8  22.527863  0.000000  0.091636  0.439581  8965935.653223  6425798.307910  10986.805435  808227.895849  579249.020562  990.397766  0.030446  1.522313  0.016850  0.013586  0.000010  1.000000  0.003565  0.005164  0.000976  0.294227  0.292063  0.055190  0.167252  0.078448  0.014824  16  0  0  0  0
21  11  21.460082  0.000000  0.098254  0.452308  9355034.226512  6372997.537275  45005.623677  745998.728201  508202.101940  3588.884574  0.031098  1.554892  0.017581  0.013474  0.000042  1.000000  0.003742  0.005437  0.001158  0.293582  0.291182  0.062023  0.175571  0.082592  0.017593  17  0  0  0  0
17  15  20.142287  0.000000  0.108832  0.469904  9978191.959610  6291076.123491  295013.474751  657310.130735  414422.581359  19433.916129  0.032331  1.616534  0.018752  0.013301  0.000277  1.000000  0.004033  0.005837  0.001425  0.292804  0.290043  0.070824  0.189201  0.088651  0.021647  16  0  0  0  0
1  31  37.366818  0.858516  0.739219  0.336311  47345879.899977  1872981.550399  334636825.802885  492457.002328  19481.375817  3480646.012947  0.407388  20.369420  0.088979  0.003960  0.314449  1.000000  0.067051  0.003692  0.001328  0.305069  0.287777  0.103544  3.145674  0.053297  0.019177  52  0  0  0  0
25  7  22.892924  0.000000  0.089601  0.435504  8846459.153067  6442296.559162  6867.909450  828129.224432  603072.253066  642.914462  0.030253  1.512636  0.016626  0.013621  0.000006  1.000000  0.003511  0.005079  0.000918  0.294452  0.292363  0.052867  0.164726  0.077161  0.013953  16  0  0  0  0
30  2  24.775669  0.000000  0.080462  0.416351  8310738.990526  6518452.356025  656.586248  922050.041169  723201.543218  72.846155  0.029401  1.470055  0.015619  0.013782  0.000001  1.000000  0.003273  0.004697  0.000653  0.295670  0.293926  0.040893  0.153575  0.071356  0.009928  16  0  0  0  0
26  6  23.261944  0.000000  0.087641  0.431512  8731436.793923  6458325.023810  4293.640816  847634.483097  626964.281187  416.820061  0.030068  1.503401  0.016409  0.013655  0.000004  1.000000  0.003460  0.004997  0.000863  0.294682  0.292665  0.050520  0.162308  0.075918  0.013105  16  0  0  0  0
29  3  24.391620  0.000000  0.082165  0.420028  8410440.073557  6503952.342228  1049.811060  903951.822802  699043.037434  112.833409  0.029558  1.477909  0.015806  0.013751  0.000001  1.000000  0.003317  0.004768  0.000704  0.295412  0.293601  0.043337  0.155628  0.072440  0.010692  16  0  0  0  0
19  13  20.779413  0.000000  0.103209  0.461111  9646777.210584  6334245.080323  115249.130858  702370.744423  461189.093032  8391.156556  0.031630  1.581510  0.018130  0.013392  0.000108  1.000000  0.003877  0.005634  0.001289  0.293179  0.290607  0.066466  0.181904  0.085574  0.019572  16  0  0  0  0
0  32  51.721144  0.906847  0.835000  0.360897  53016420.904308  1187495.575555  569135454.647716  367625.198051  8234.303423  3946485.459858  0.636948  31.847401  0.099636  0.002511  0.534801  1.000000  0.119021  0.004342  0.001592  0.306570  0.286785  0.105132  5.583838  0.062868  0.023047  56  0  0  0  0
31  1  25.163626  0.000000  0.078813  0.412740  8214360.002205  6532655.983793  410.685015  939837.008500  747426.683968  46.988076  0.029250  1.462488  0.015438  0.013812  0.000000  1.000000  0.003231  0.004628  0.000604  0.295938  0.294259  0.038426  0.151601  0.070305  0.009181  16  0  0  0  0
32  0  25.555735  0.000000  0.077217  0.409189  8121115.149660  6546605.919560  256.895395  957325.121994  771720.409709  30.283084  0.029104  1.455194  0.015262  0.013841  0.000000  1.000000  0.003191  0.004561  0.000556  0.296217  0.294604  0.035933  0.149701  0.069285  0.008451  16  0  0  0  0
28  4  24.011331  0.000000  0.083927  0.423778  8513657.434095  6489119.486339  1678.691337  885527.996881  674950.457514  174.605120  0.029721  1.486070  0.016000  0.013720  0.000002  1.000000  0.003363  0.004842  0.000755  0.295162  0.293284  0.045755  0.157765  0.073560  0.011476  17  0  0  0  0
6  27  22.706836  0.616148  0.324529  0.376192  22772227.469205  4795520.152997  59325546.155686  631626.540655  133011.924678  1645495.133994  0.108682  5.434125  0.042797  0.010139  0.055747  1.000000  0.012240  0.004075  0.001325  0.296740  0.289131  0.094011  0.574243  0.060423  0.019647  28  0  0  0  0
27  5  23.634772  0.000000  0.085752  0.427605  8620583.679387  6473921.350660  2684.570770  866761.355476  650924.003970  269.921653  0.029891  1.494558  0.016201  0.013688  0.000003  1.000000  0.003410  0.004918  0.000808  0.294919  0.292972  0.048150  0.159989  0.074719  0.012280  16  0  0  0  0
5  28  23.889994  0.681658  0.396653  0.339963  27049468.006638  4293964.179078  84969705.841811  656480.209758  104212.863051  2062182.158275  0.139758  6.987880  0.050835  0.009079  0.079844  1.000000  0.016336  0.003526  0.001171  0.298465  0.289273  0.096092  0.766380  0.051744  0.017189  33  0  0  0  0
12  21  19.486876  0.000000  0.136277  0.478876  11602510.343343  6093702.630305  4764915.463016  563176.948401  295783.649421  231285.340020  0.039166  1.958314  0.021805  0.012884  0.004477  1.000000  0.004834  0.006065  0.001709  0.292398  0.288893  0.081418  0.226799  0.091894  0.025898  17  0  0  0  0
20  12  21.115720  0.000000  0.100666  0.456690  9496986.050540  6354055.446495  72020.114803  724391.509268  484661.532655  5493.401736  0.031350  1.567497  0.017848  0.013434  0.000068  1.000000  0.003808  0.005534  0.001222  0.293378  0.290893  0.064256  0.178642  0.084064  0.018569  16  0  0  0  0
4  29  25.611602  0.735073  0.481712  0.305799  32091937.014942  3698600.536039  121134870.013610  667593.426700  76940.242177  2519911.556836  0.181959  9.097941  0.060312  0.007820  0.113827  1.000000  0.022652  0.003073  0.001042  0.300395  0.289301  0.098121  1.062697  0.044507  0.015095  39  0  0  0  0
11  22  19.650541  0.000000  0.147869  0.475380  12290038.779434  6013119.106271  7496751.058129  553938.404579  271024.173646  337894.647462  0.042855  2.142752  0.023097  0.012713  0.007044  1.000000  0.005192  0.005988  0.001732  0.292535  0.288759  0.083505  0.243568  0.090615  0.026204  18  0  0  0  0
9  24  20.442826  0.187024  0.187832  0.455266  14661387.685010  5737987.724535  18034217.361701  559155.541379  218835.194967  687788.413271  0.056632  2.831585  0.027554  0.012132  0.016946  1.000000  0.006509  0.005546  0.001685  0.293356  0.288698  0.087687  0.305352  0.083582  0.025387  20  0  0  0  0
10  23  19.968858  0.000000  0.164327  0.467967  13266510.057149  5899562.802287  11696285.478957  551953.900774  245451.643843  486624.618447  0.048396  2.419814  0.024932  0.012473  0.010991  1.000000  0.005718  0.005822  0.001726  0.292835  0.288689  0.085592  0.268252  0.087960  0.026079  19  0  0  0  0
13  20  19.459496  0.000000  0.127913  0.479602  11106830.102386  6152490.374653  3011019.341855  577625.367734  319968.387234  156592.037382  0.036711  1.835547  0.020874  0.013008  0.002829  1.000000  0.004583  0.006078  0.001668  0.292373  0.289075  0.079326  0.215021  0.092163  0.025291  17  0  0  0  0
3  30  28.412585  0.784495  0.578365  0.279528  37819402.771458  3017449.306059  175491992.113448  655615.995802  52308.812054  3042230.937914  0.242360  12.118024  0.071076  0.006380  0.164905  1.000000  0.032952  0.002780  0.000962  0.302451  0.289147  0.100073  1.545937  0.039673  0.013731  47  0  0  0  0
8  25  21.057198  0.392517  0.220934  0.435931  16625858.105703  5510552.997958  27368434.502503  576433.138509  191055.724122  948887.720324  0.068614  3.430694  0.031246  0.011651  0.025717  1.000000  0.007707  0.005148  0.001601  0.294161  0.288789  0.089792  0.361567  0.077304  0.024036  22  0  0  0  0
17  16  20.193037  0.000000  0.109231  0.468998  10001950.454523  6288449.953415  466662.657724  658875.213815  414249.583265  30741.249898  0.032531  1.626554  0.018797  0.013295  0.000439  1.000000  0.004044  0.005817  0.001420  0.292825  0.290057  0.070827  0.189744  0.088329  0.021568  16  0  0  0  0
7  26  21.801361  0.526045  0.266014  0.409267  19300867.651980  5200144.696319  40722956.788679  602260.267185  162264.235509  1270710.689194  0.085534  4.276687  0.036273  0.010994  0.038266  1.000000  0.009518  0.004642  0.001476  0.295289  0.288947  0.091904  0.446558  0.069334  0.022053  25  0  0  0  0
2  31  33.437320  0.834061  0.682529  0.266421  43989474.019467  2278354.153098  265094525.985057  610061.517647  31597.017772  3676424.245738  0.336591  16.829530  0.082671  0.004817  0.249102  1.000000  0.051115  0.002704  0.000955  0.304492  0.288734  0.101917  2.398051  0.038066  0.013436  52  0  0  0  0
15  18  19.705338  0.000000  0.116733  0.476002  10445095.472126  6232779.480798  1189710.532995  615639.115615  367363.118664  70122.129791  0.033926  1.696281  0.019630  0.013178  0.001118  1.000000  0.004257  0.005985  0.001553  0.292528  0.289533  0.075109  0.199716  0.090845  0.023566  16  0  0  0  0
14  19  19.541390  0.000000  0.121647  0.478433  10735789.990005  6197168.760057  1895194.173986  595550.865786  343778.075383  105132.880971  0.035060  1.752979  0.020176  0.013102  0.001781  1.000000  0.004399  0.006046  0.001614  0.292425  0.289292  0.077224  0.206379  0.091733  0.024488  16  0  0  0  0
21  12  21.469115  0.000000  0.098307  0.452143  9358200.251795  6372651.803404  71303.152690  746251.196634  508174.532075  5685.929088  0.031128  1.556388  0.017587  0.013473  0.000067  1.000000  0.003744  0.005434  0.001157  0.293585  0.291185  0.062024  0.175642  0.082537  0.017581  16  0  0  0  0
22  11  21.816728  0.000000  0.095985  0.447882  9221623.066436  6391002.056458  44565.178025  767332.297803  531796.003579  3708.273501  0.030885  1.544238  0.017331  0.013512  0.000042  1.000000  0.003681  0.005341  0.001095  0.293794  0.291475  0.059768  0.172704  0.081129  0.016636  16  0  0  0  0
20  13  21.129670  0.000000  0.100754  0.456437  9502229.144653  6353481.091570  114080.925118  724791.431184  484617.723195  8701.629452  0.031398  1.569905  0.017858  0.013433  0.000107  1.000000  0.003810  0.005529  0.001221  0.293383  0.290897  0.064257  0.178760  0.083978  0.018550  17  0  0  0  0
18  15  20.486769  0.000000  0.106157  0.464940  9820596.572126  6311776.005243  291896.952168  680977.459101  437669.662418  20240.648656  0.032075  1.603767  0.018456  0.013345  0.000274  1.000000  0.003959  0.005722  0.001353  0.293000  0.290332  0.068658  0.185727  0.086901  0.020550  16  0  0  0  0
16  17  19.928381  0.000000  0.112695  0.472754  10206418.519500  6262535.193946  745535.078031  636957.929083  390829.696070  46527.043591  0.033123  1.656130  0.019181  0.013241  0.000701  1.000000  0.004142  0.005906  0.001487  0.292665  0.289789  0.072977  0.194317  0.089670  0.022581  16  0  0  0  0
24  9  22.530303  0.000000  0.091647  0.439536  8966633.002328  6425722.900357  17411.143832  808290.757889  579242.223002  1569.515184  0.030453  1.522672  0.016851  0.013586  0.000016  1.000000  0.003565  0.005163  0.000976  0.294227  0.292064  0.055191  0.167267  0.078434  0.014821  16  0  0  0  0
25  8  22.894500  0.000000  0.089608  0.435475  8846880.352927  6442251.178778  10884.182780  828168.653531  603068.004946  1018.883339  0.030257  1.512860  0.016626  0.013621  0.000010  1.000000  0.003511  0.005079  0.000918  0.294452  0.292363  0.052867  0.164736  0.077152  0.013951  17  0  0  0  0
1  32  43.077962  0.882791  0.783669  0.270387  49978112.611885  1556211.773877  426401298.802779  519835.550017  16186.569703  4435112.534409  0.497894  24.894707  0.093926  0.003290  0.400678  1.000000  0.085524  0.002921  0.001051  0.306239  0.287987  0.103620  4.012354  0.040814  0.014685  64  0  0  0  0
29  4  24.391892  0.000000  0.082166  0.420024  8410496.461880  6503946.343215  1663.818963  903957.883404  699042.392662  178.826812  0.029559  1.477943  0.015806  0.013751  0.000002  1.000000  0.003317  0.004768  0.000704  0.295412  0.293601  0.043337  0.155629  0.072439  0.010692  16  0  0  0  0
19  14  20.800924  0.000000  0.103355  0.460722  9655458.341178  6333291.183411  182503.723686  703002.807549  461119.640895  13287.886044  0.031708  1.585384  0.018146  0.013390  0.000171  1.000000  0.003881  0.005625  0.001287  0.293187  0.290613  0.066468  0.182100  0.085440  0.019541  17  0  0  0  0
30  3  24.775845  0.000000  0.080462  0.416348  8310773.080261  6518448.747011  1040.611217  922053.823317  723201.142809  115.452503  0.029402  1.470076  0.015619  0.013782  0.000001  1.000000  0.003274  0.004697  0.000653  0.295670  0.293926  0.040894  0.153576  0.071355  0.009928  16  0  0  0  0
28  5  24.011754  0.000000  0.083929  0.423770  8513750.419899  6489109.581915  2660.498378  885537.668580  674949.427329  276.725463  0.029722  1.486124  0.016000  0.013720  0.000002  1.000000  0.003363  0.004842  0.000755  0.295162  0.293284  0.045755  0.157767  0.073558  0.011476  16  0  0  0  0
26  7  23.262961  0.000000  0.087646  0.431494  8731691.226373  6458297.718746  6804.669451  847659.183009  626961.630453  660.586867  0.030071  1.503540  0.016410  0.013655  0.000006  1.000000  0.003460  0.004997  0.000863  0.294683  0.292666  0.050520  0.162314  0.075912  0.013104  16  0  0  0  0
33  0  25.952514  0.000000  0.075669  0.405690  8030804.009878  6560357.409730  254.698835  974522.659676  796086.785768  30.907215  0.028963  1.448161  0.015093  0.013870  0.000000  1.000000  0.003152  0.004495  0.000509  0.296511  0.294965  0.033415  0.147873  0.068292  0.007736  16  0  0  0  0
23  10  22.170811  0.000000  0.093770  0.443674  9091363.282733  6408661.820071  27854.590954  788013.923412  555484.869277  2414.357981  0.030662  1.533080  0.017086  0.013550  0.000026  1.000000  0.003622  0.005251  0.001035  0.294008  0.291768  0.057491  0.169919  0.079760  0.015716  16  0  0  0  0
27  6  23.635428  0.000000  0.085754  0.427593  8620737.517201  6473904.895416  4254.639230  866776.823184  650922.349468  427.785055  0.029893  1.494644  0.016201  0.013688  0.000004  1.000000  0.003410  0.004918  0.000808  0.294919  0.292972  0.048150  0.159993  0.074715  0.012279  16  0  0  0  0
7  27  22.935391  0.611334  0.306446  0.354054  21700950.855045  4923589.910326  55834410.287555  677151.965175  153634.677382  1742245.346904  0.103659  5.182972  0.040784  0.010410  0.052466  1.000000  0.011359  0.003722  0.001184  0.296694  0.289562  0.092100  0.532909  0.054931  0.017471  28  0  0  0  0
31  2  25.163739  0.000000  0.078814  0.412738  8214380.579163  6532653.820806  650.888708  939839.362790  747426.436492  74.470719  0.029250  1.462501  0.015438  0.013812  0.000001  1.000000  0.003231  0.004628  0.000604  0.295938  0.294259  0.038426  0.151601  0.070304  0.009181  16  0  0  0  0
0  33  62.142737  0.925158  0.867392  0.293672  54933972.329962  955443.623387  733997414.682874  380921.837292  6625.214326  5089667.320783  0.794977  39.748872  0.103240  0.002020  0.689717  1.000000  0.153702  0.003573  0.001310  0.307386  0.286886  0.105169  7.210890  0.050283  0.018433  68  0  0  0  0
32  1  25.555808  0.000000  0.077217  0.409188  8121127.577283  6546604.623471  407.150481  957326.586974  771720.256924  47.995303  0.029104  1.455202  0.015262  0.013841  0.000000  1.000000  0.003191  0.004561  0.000556  0.296217  0.294604  0.035933  0.149702  0.069284  0.008451  16  0  0  0  0
5  29  25.245042  0.721807  0.444475  0.271198  29885860.846059  3962054.149667  107428329.306923  725318.375659  96157.533990  2607244.332497  0.165490  8.274509  0.056166  0.008377  0.100947  1.000000  0.019664  0.002627  0.000873  0.299981  0.289825  0.096276  0.922535  0.037611  0.012494  39  0  0  0  0
6  28  23.921543  0.673148  0.370358  0.312042  25491585.150165  4479823.468055  77991203.753321  707052.560668  124255.539064  2163218.960238  0.130665  6.533263  0.047908  0.009472  0.073286  1.000000  0.014746  0.003129  0.001018  0.298261  0.289743  0.094210  0.691793  0.045583  0.014821  33  0  0  0  0
9  25  21.414908  0.393063  0.212017  0.422471  16098028.566188  5574540.951492  26523390.284722  613946.106020  212601.667089  1011548.222616  0.066963  3.348156  0.030254  0.011786  0.024923  1.000000  0.007379  0.004882  0.001483  0.294274  0.289158  0.087827  0.346203  0.073175  0.022226  22  0  0  0  0
12  22  20.006683  0.000000  0.143417  0.467805  12026989.317535  6046044.066099  7377302.880096  583780.832066  293470.339287  358088.620522  0.042318  2.115903  0.022603  0.012783  0.006932  1.000000  0.005056  0.005811  0.001638  0.292705  0.289072  0.081468  0.237195  0.087902  0.024773  17  0  0  0  0
8  26  22.122258  0.524137  0.253524  0.392005  18561185.563564  5289059.037682  39005339.879603  643532.645402  183376.333508  1352349.475284  0.082718  4.135881  0.034883  0.011182  0.036652  1.000000  0.009002  0.004333  0.001347  0.295344  0.289346  0.089965  0.422304  0.064531  0.020064  25  0  0  0  0
13  21  19.836760  0.000000  0.132395  0.472148  11373297.633158  6122674.340249  4697978.810464  591483.363583  318417.764988  244324.592434  0.038734  1.936694  0.021374  0.012945  0.004415  1.000000  0.004719  0.005906  0.001621  0.292574  0.289197  0.079359  0.221400  0.089449  0.024546  17  0  0  0  0
14  20  19.805135  0.000000  0.124421  0.473456  10900713.926318  6178773.096179  2972430.757352  604699.758709  342757.605202  164890.866222  0.036343  1.817144  0.020486  0.013064  0.002793  1.000000  0.004482  0.005931  0.001583  0.292555  0.289373  0.077246  0.210264  0.089920  0.024004  17  0  0  0  0
10  24  20.809280  0.189935  0.181132  0.444549  14265013.975501  5786539.020457  17609711.720048  593496.712734  240749.283011  732653.051444  0.055591  2.779527  0.026809  0.012234  0.016547  1.000000  0.006283  0.005317  0.001577  0.293500  0.289042  0.085697  0.294749  0.080042  0.023731  21  0  0  0  0
4  30  27.237606  0.765404  0.528512  0.236730  34866436.085846  3371262.253042  148623212.837841  725310.022032  70130.778294  3091738.585281  0.212311  10.615551  0.065526  0.007128  0.139657  1.000000  0.027132  0.002262  0.000767  0.301812  0.289760  0.098277  1.272893  0.031702  0.010752  47  0  0  0  0
11  23  20.331878  0.000000  0.159003  0.459131  12951758.498017  5938542.063634  11475442.307748  583763.531397  267662.826399  517222.794645  0.047680  2.383982  0.024341  0.012556  0.010783  1.000000  0.005549  0.005623  0.001626  0.292995  0.289015  0.083579  0.260312  0.084890  0.024549  19  0  0  0  0
15  19  19.884899  0.000000  0.118434  0.472698  10546237.338427  6221532.179203  1872477.144519  621600.467456  366700.197121  110364.733031  0.034734  1.736675  0.019820  0.013154  0.001760  1.000000  0.004307  0.005910  0.001533  0.292611  0.289586  0.075123  0.202070  0.089648  0.023256  17  0  0  0  0
3  31  30.576506  0.809041  0.621901  0.212618  40399234.147478  2710564.875636  211559671.031849  700338.508392  46988.835357  3667480.029585  0.280452  14.022593  0.075924  0.005731  0.198797  1.000000  0.039354  0.002059  0.000713  0.303709  0.289498  0.100195  1.846299  0.028199  0.009760  54  0  0  0  0
25  9  22.896996  0.000000  0.089620  0.435429  8847547.697317  6442179.289177  17248.458212  828231.124558  603061.275261  1614.651927  0.030264  1.513214  0.016628  0.013620  0.000016  1.000000  0.003512  0.005078  0.000918  0.294453  0.292364  0.052867  0.164750  0.077137  0.013948  16  0  0  0  0
19  15  20.834824  0.000000  0.103586  0.460107  9669184.689821  6331782.848943  288862.650728  704002.207194  461009.820799  21031.757093  0.031830  1.591512  0.018172  0.013387  0.000271  1.000000  0.003888  0.005612  0.001284  0.293200  0.290622  0.066470  0.182410  0.085228  0.019493  16  0  0  0  0
18  16  20.538758  0.000000  0.106538  0.463999  9843285.348801  6309275.282296  461688.915275  682550.738828  437496.257885  32014.322359  0.032272  1.613612  0.018499  0.013339  0.000434  1.000000  0.003970  0.005701  0.001348  0.293021  0.290347  0.068661  0.186242  0.086573  0.020473  16  0  0  0  0
17  17  20.272355  0.000000  0.109861  0.467562  10039398.259331  6284310.209242  737346.395076  661342.075704  413976.878972  48572.452535  0.032847  1.642353  0.018868  0.013287  0.000693  1.000000  0.004063  0.005785  0.001413  0.292858  0.290080  0.070833  0.190601  0.087821  0.021444  17  0  0  0  0
24  10  22.534168  0.000000  0.091666  0.439466  8967737.728531  6425603.464543  27590.358946  808390.342647  579231.456545  2487.113294  0.030465  1.523241  0.016853  0.013585  0.000026  1.000000  0.003566  0.005162  0.000975  0.294229  0.292065  0.055191  0.167292  0.078412  0.014817  16  0  0  0  0
21  13  21.483400  0.000000  0.098391  0.451883  9363213.028259  6372104.397107  112942.701213  746650.930593  508130.880241  9006.392646  0.031175  1.558758  0.017597  0.013472  0.000106  1.000000  0.003746  0.005428  0.001156  0.293590  0.291188  0.062024  0.175754  0.082451  0.017562  16  0  0  0  0
22  12  21.825976  0.000000  0.096036  0.447712  9224651.068572  6390672.452521  70604.365377  767584.258203  531768.577198  5874.997224  0.030914  1.545711  0.017336  0.013512  0.000066  1.000000  0.003683  0.005337  0.001094  0.293797  0.291477  0.059769  0.172771  0.081074  0.016625  16  0  0  0  0
16  18  20.048443  0.000000  0.113731  0.470572  10268078.334207  6255698.722788  1176139.185667  640805.969197  390403.048417  73400.005946  0.033629  1.681433  0.019297  0.013226  0.001105  1.000000  0.004172  0.005857  0.001475  0.292717  0.289824  0.072986  0.195739  0.088888  0.022385  16  0  0  0  0
2  32  36.693897  0.854579  0.720589  0.201648  46243775.872037  2008085.257230  317999781.486156  641324.969645  27848.833543  4410132.960879  0.389969  19.498472  0.086908  0.004246  0.298816  1.000000  0.061185  0.002046  0.000722  0.305541  0.288977  0.102002  2.870465  0.027457  0.009692  65  0  0  0  0
29  5  24.392325  0.000000  0.082168  0.420016  8410585.545415  6503936.897584  2636.926462  903967.458078  699041.377448  283.416142  0.029560  1.477996  0.015806  0.013751  0.000002  1.000000  0.003317  0.004768  0.000704  0.295412  0.293602  0.043337  0.155631  0.072436  0.010692  16  0  0  0  0
27  7  23.636468  0.000000  0.085758  0.427574  8620981.292211  6473878.823978  6742.850566  866801.333677  650919.728101  677.963641  0.029896  1.494781  0.016202  0.013687  0.000006  1.000000  0.003410  0.004918  0.000808  0.294919  0.292973  0.048150  0.159998  0.074709  0.012278  16  0  0  0  0
23  11  22.176792  0.000000  0.093801  0.443565  9093192.183346  6408463.405866  44135.651472  788172.447398  555467.671289  3825.554738  0.030680  1.533995  0.017089  0.013549  0.000041  1.000000  0.003623  0.005248  0.001034  0.294010  0.291769  0.057491  0.169959  0.079725  0.015709  16  0  0  0  0
20  14  21.151700  0.000000  0.100893  0.456036  9510526.143006  6352572.174985  180647.215536  725424.292507  484548.394731  13779.035624  0.031474  1.573717  0.017874  0.013431  0.000170  1.000000  0.003814  0.005520  0.001219  0.293391  0.290903  0.064258  0.178946  0.083843  0.018520  17  0  0  0  0
26  8  23.264572  0.000000  0.087653  0.431464  8732094.592144  6458254.411609  10783.939336  847698.341139  626957.426263  1046.888280  0.030075  1.503761  0.016411  0.013654  0.000010  1.000000  0.003460  0.004996  0.000862  0.294683  0.292666  0.050520  0.162322  0.075903  0.013102  16  0  0  0  0
30  4  24.776123  0.000000  0.080463  0.416343  8310827.033355  6518443.041614  1649.237885  922059.809241  723200.509814  182.977694  0.029402  1.470109  0.015619  0.013782  0.000002  1.000000  0.003274  0.004697  0.000653  0.295670  0.293926  0.040894  0.153577  0.071353  0.009927  16  0  0  0  0
32  2  25.555923  0.000000  0.077218  0.409186  8121147.356167  6546602.547916  645.286809  957328.918529  771720.012256  76.067050  0.029104  1.455215  0.015262  0.013841  0.000001  1.000000  0.003191  0.004561  0.000556  0.296217  0.294604  0.035933  0.149702  0.069284  0.008450  16  0  0  0  0
1  33  48.578926  0.899286  0.813759  0.205622  51759716.574822  1341194.278642  513926513.106525  538366.483411  13950.115942  5345485.406456  0.583033  29.151642  0.097274  0.002836  0.482923  1.000000  0.103049  0.002275  0.000819  0.307031  0.288129  0.103671  4.834535  0.030277  0.010894  76  0  0  0  0
28  6  24.012425  0.000000  0.083931  0.423758  8513897.806892  6489093.879609  4216.484967  885552.998690  674947.794090  438.567738  0.029724  1.486209  0.016001  0.013720  0.000004  1.000000  0.003363  0.004842  0.000755  0.295162  0.293284  0.045755  0.157770  0.073554  0.011475  17  0  0  0  0
33  1  25.952588  0.000000  0.075669  0.405689  8030815.986769  6560356.158575  403.669152  974524.113049  796086.633943  48.984477  0.028963  1.448169  0.015093  0.013870  0.000000  1.000000  0.003152  0.004495  0.000509  0.296511  0.294965  0.033415  0.147873  0.068292  0.007736  16  0  0  0  0
8  27  23.187143  0.606678  0.289547  0.333723  20699858.505068  5043264.129842  52628221.923394  717682.319246  174854.407647  1824666.789802  0.099018  4.950915  0.038902  0.010663  0.049453  1.000000  0.010576  0.003419  0.001063  0.296652  0.289962  0.090157  0.496189  0.050208  0.015611  28  0  0  0  0
7  28  24.010564  0.665212  0.346032  0.287421  24050294.780483  4651636.932423  71837457.866369  750460.405280  145148.713119  2241601.121182  0.122537  6.126866  0.045199  0.009835  0.067504  1.000000  0.013389  0.002806  0.000893  0.298068  0.290165  0.092291  0.628152  0.040552  0.012898  33  0  0  0  0
6  29  25.028178  0.709763  0.410265  0.242315  27858979.316093  4203719.732176  95987116.278122  772716.272723  116597.331373  2662366.265407  0.151441  7.572046  0.052357  0.008888  0.090196  1.000000  0.017253  0.002287  0.000744  0.299585  0.290276  0.094384  0.809431  0.032337  0.010514  38  0  0  0  0
0  34  72.437666  0.937296  0.888611  0.226219  56190016.261548  803148.899972  896109015.819523  389631.467087  5569.175896  6213777.708804  0.949348  47.467394  0.105600  0.001698  0.842049  1.000000  0.187368  0.002883  0.001057  0.307920  0.286952  0.105193  8.790331  0.038913  0.014265  79  0  0  0  0
34  0  26.354823  0.000000  0.074164  0.402238  7943154.123898  6573994.337395  252.531570  991426.128857  820534.217943  31.519771  0.028827  1.441366  0.014928  0.013899  0.000000  1.000000  0.003114  0.004432  0.000463  0.296824  0.295349  0.030871  0.146110  0.067325  0.007037  16  0  0  0  0
5  30  26.446467  0.748246  0.482329  0.203287  32130507.244877  3698258.867842  127626771.437272  779795.082497  89755.323717  3097452.772946  0.188131  9.406542  0.060384  0.007819  0.119927  1.000000  0.022743  0.001896  0.000630  0.301181  0.290263  0.096421  1.067002  0.026073  0.008661  45  0  0  0  0
13  22  20.367611  0.000000  0.139163  0.460456  11775697.125325  6077607.673820  7261400.241831  612410.680603  316074.013483  377638.709361  0.041804  2.090181  0.022131  0.012850  0.006823  1.000000  0.004927  0.005645  0.001549  0.292878  0.289381  0.079410  0.231169  0.085343  0.023419  18  0  0  0  0
10  25  21.780152  0.393414  0.203569  0.409586  15598029.058562  5635243.011113  25714449.619950  648956.880609  234454.603991  1069851.129864  0.065392  3.269583  0.029314  0.011914  0.024163  1.000000  0.007076  0.004639  0.001375  0.294388  0.289513  0.085837  0.331966  0.069399  0.020576  21  0  0  0  0
4  31  28.661277  0.785921  0.563171  0.173326  36920762.242859  3127965.544606  172463165.392995  768045.199970  65069.591641  3587669.872048  0.238059  11.902959  0.069387  0.006613  0.162059  1.000000  0.031077  0.001640  0.000556  0.302861  0.290099  0.098392  1.457987  0.021830  0.007404  53  0  0  0  0
16  19  20.232346  0.000000  0.115352  0.467122  10364499.868958  6245005.455924  1850386.805640  646823.404301  389735.707459  115478.171454  0.034421  1.721041  0.019478  0.013204  0.001739  1.000000  0.004220  0.005780  0.001456  0.292799  0.289879  0.073000  0.197968  0.087664  0.022076  17  0  0  0  0
14  21  20.191060  0.000000  0.128680  0.465614  11153994.104906  6150505.414423  4632962.667427  618750.073571  341189.500539  257006.231522  0.038319  1.915974  0.020962  0.013004  0.004353  1.000000  0.004610  0.005755  0.001536  0.292754  0.289498  0.077279  0.216281  0.087133  0.023259  17  0  0  0  0
31  3  25.163919  0.000000  0.078814  0.412735  8214413.221730  6532650.385419  1031.581109  939843.097554  747426.043436  118.027223  0.029250  1.462522  0.015438  0.013812  0.000001  1.000000  0.003231  0.004628  0.000604  0.295938  0.294259  0.038426  0.151602  0.070304  0.009181  16  0  0  0  0
9  26  22.454585  0.522161  0.241757  0.375727  17864333.110367  5372883.303755  37385659.696629  681309.373049  204910.854076  1425813.111049  0.080063  4.003162  0.033573  0.011360  0.035130  1.000000  0.008530  0.004058  0.001232  0.295402  0.289723  0.087999  0.400185  0.060246  0.018299  26  0  0  0  0
3  32  32.474137  0.825972  0.652801  0.153876  42229951.407787  2492083.338226  242662187.406070  732074.798013  43201.361727  4206655.842801  0.312657  15.632834  0.079365  0.005269  0.228023  1.000000  0.044881  0.001520  0.000526  0.304601  0.289747  0.100281  2.105580  0.019561  0.006770  62  0  0  0  0
12  23  20.700190  0.000000  0.153927  0.450575  12651685.919730  5975811.287364  11261575.538461  614103.125750  290061.294103  546628.234602  0.046994  2.349677  0.023777  0.012634  0.010582  1.000000  0.005389  0.005437  0.001532  0.293158  0.289335  0.081542  0.252835  0.082012  0.023113  20  0  0  0  0
21  14  21.505957  0.000000  0.098524  0.451470  9371145.137271  6371238.172591  178838.446399  747283.460960  508061.804878  14261.118702  0.031250  1.562508  0.017612  0.013470  0.000168  1.000000  0.003750  0.005420  0.001154  0.293599  0.291194  0.062026  0.175931  0.082313  0.017533  16  0  0  0  0
11  24  21.181770  0.192557  0.174761  0.434210  13888150.077549  5832802.709099  17200157.471493  625968.708039  262896.926925  775247.984100  0.054595  2.729762  0.026101  0.012332  0.016163  1.000000  0.006071  0.005105  0.001476  0.293646  0.289378  0.083683  0.284827  0.076754  0.022196  21  0  0  0  0
19  16  20.888073  0.000000  0.103950  0.459133  9690858.409902  6329401.063431  456846.891330  705580.245804  460836.405738  33262.496287  0.032024  1.601189  0.018212  0.013382  0.000429  1.000000  0.003899  0.005591  0.001279  0.293221  0.290637  0.066473  0.182900  0.084895  0.019417  16  0  0  0  0
20  15  21.186417  0.000000  0.101114  0.455400  9523644.046981  6351135.080856  285907.679518  726424.872924  484438.779030  21807.876138  0.031595  1.579743  0.017898  0.013428  0.000269  1.000000  0.003821  0.005507  0.001216  0.293404  0.290913  0.064260  0.179241  0.083628  0.018473  16  0  0  0  0
23  12  22.186257  0.000000  0.093849  0.443391  9096088.843393  6408149.149073  69922.917818  788423.521784  555440.432390  6060.722808  0.030709  1.535446  0.017095  0.013549  0.000066  1.000000  0.003624  0.005245  0.001033  0.294013  0.291772  0.057492  0.170024  0.079669  0.015698  16  0  0  0  0
27  8  23.638116  0.000000  0.085765  0.427544  8621367.521940  6473837.526523  10685.948909  866840.167359  650915.575825  1074.424645  0.029900  1.494999  0.016203  0.013687  0.000010  1.000000  0.003411  0.004917  0.000808  0.294920  0.292973  0.048150  0.160007  0.074700  0.012277  16  0  0  0  0
25  10  22.900950  0.000000  0.089637  0.435357  8848605.233292  6442065.350682  27332.420691  828330.121957  603050.609322  2558.625542  0.030275  1.513775  0.016630  0.013620  0.000026  1.000000  0.003512  0.005076  0.000918  0.294454  0.292365  0.052867  0.164774  0.077115  0.013944  16  0  0  0  0
15  20  20.154920  0.000000  0.121074  0.467482  10703275.052226  6204062.394191  2934925.032321  630856.348314  365670.519314  172985.939297  0.035990  1.799502  0.020115  0.013117  0.002758  1.000000  0.004385  0.005792  0.001503  0.292739  0.289669  0.075145  0.205743  0.087790  0.022774  16  0  0  0  0
24  11  22.540288  0.000000  0.091695  0.439353  8969487.911868  6425414.234616  43716.609639  808548.111680  579214.398548  3940.802699  0.030483  1.524144  0.016857  0.013585  0.000041  1.000000  0.003567  0.005160  0.000975  0.294231  0.292066  0.055191  0.167330  0.078376  0.014810  17  0  0  0  0
22  13  21.840599  0.000000  0.096117  0.447444  9229445.071803  6390150.618412  111833.370211  767983.167754  531725.155323  9305.667377  0.030961  1.548044  0.017345  0.013510  0.000105  1.000000  0.003685  0.005332  0.001093  0.293802  0.291481  0.059770  0.172878  0.080986  0.016607  16  0  0  0  0
17  18  20.395336  0.000000  0.110850  0.465290  10098231.190115  6277805.386291  1162936.995921  665217.675771  413548.375888  76608.094124  0.033344  1.667189  0.018978  0.013273  0.001093  1.000000  0.004091  0.005735  0.001400  0.292910  0.290115  0.070842  0.191949  0.087022  0.021249  16  0  0  0  0
26  9  23.267125  0.000000  0.087663  0.431418  8732733.673328  6458185.809257  17089.545894  847760.382159  626950.766452  1659.026887  0.030082  1.504110  0.016412  0.013654  0.000016  1.000000  0.003460  0.004996  0.000862  0.294684  0.292667  0.050520  0.162336  0.075889  0.013100  18  0  0  0  0
31  4  25.164203  0.000000  0.078815  0.412730  8214464.968208  6532644.936810  1634.925849  939849.018070  747425.420039  187.058251  0.029251  1.462555  0.015438  0.013812  0.000002  1.000000  0.003231  0.004628  0.000604  0.295938  0.294260  0.038426  0.151603  0.070302  0.009180  16  0  0  0  0
2  33  39.579713  0.868777  0.746800  0.145731  47796033.516810  1821497.054127  364236091.390523  662852.225327  25261.162630  5051354.389855  0.435939  21.796959  0.089825  0.003851  0.342263  1.000000  0.069888  0.001550  0.000547  0.306264  0.289144  0.102061  3.278781  0.019392  0.006845  74  0  0  0  0
28  7  24.013488  0.000000  0.083935  0.423739  8514131.395087  6489068.991622  6682.374897  885577.294815  674945.205425  695.051463  0.029727  1.486344  0.016001  0.013720  0.000006  1.000000  0.003363  0.004841  0.000755  0.295163  0.293284  0.045755  0.157775  0.073548  0.011474  16  0  0  0  0
30  5  24.776565  0.000000  0.080465  0.416335  8310912.485293  6518434.013583  2613.816280  922069.289861  723199.508182  289.994598  0.029403  1.470161  0.015619  0.013782  0.000002  1.000000  0.003274  0.004697  0.000653  0.295670  0.293926  0.040894  0.153579  0.071351  0.009927  16  0  0  0  0
18  17  20.620005  0.000000  0.107139  0.462509  9879039.501151  6305334.121118  729377.482369  685029.994710  437222.970829  50576.318966  0.032583  1.629132  0.018566  0.013331  0.000685  1.000000  0.003987  0.005669  0.001341  0.293054  0.290370  0.068667  0.187056  0.086055  0.020350  17  0  0  0  0
33  2  25.952706  0.000000  0.075670  0.405687  8030834.945818  6560354.181973  639.769230  974526.413693  796086.394086  77.634769  0.028964  1.448182  0.015093  0.013870  0.000001  1.000000  0.003152  0.004495  0.000509  0.296511  0.294965  0.033415  0.147873  0.068291  0.007736  16  0  0  0  0
29  6  24.393010  0.000000  0.082170  0.420003  8410726.837458  6503921.902647  4179.124040  903982.644109  699039.765796  449.171121  0.029562  1.478080  0.015807  0.013751  0.000004  1.000000  0.003317  0.004768  0.000704  0.295412  0.293602  0.043337  0.155634  0.072433  0.010691  17  0  0  0  0
32  3  25.556107  0.000000  0.077218  0.409182  8121178.663573  6546599.269694  1022.702589  957332.609077  771719.625816  120.557197  0.029105  1.455235  0.015263  0.013841  0.000001  1.000000  0.003191  0.004561  0.000556  0.296217  0.294604  0.035933  0.149703  0.069283  0.008450  17  0  0  0  0
8  28  24.151078  0.657892  0.323753  0.265832  22730209.191246  4808927.998560  66441658.867137  788076.365128  166729.767658  2303590.810472  0.115319  5.765935  0.042718  0.010167  0.062433  1.000000  0.012233  0.002542  0.000790  0.297893  0.290546  0.090338  0.573907  0.036418  0.011323  33  0  0  0  0
9  27  23.460858  0.602217  0.273839  0.315147  19769313.894513  5154528.129657  49698744.529392  753961.470146  196583.231329  1895409.152272  0.094752  4.737599  0.037153  0.010898  0.046701  1.000000  0.009882  0.003159  0.000960  0.296618  0.290334  0.088184  0.463597  0.046140  0.014014  28  0  0  0  0
7  29  24.936191  0.699011  0.379396  0.218317  26029840.192615  4421543.217870  86481055.509129  812229.729349  137968.916620  2698536.901889  0.139531  6.976564  0.048919  0.009348  0.081264  1.000000  0.015307  0.002025  0.000644  0.299226  0.290672  0.092453  0.718138  0.028252  0.008986  38  0  0  0  0
6  30  25.952340  0.733288  0.440957  0.177247  29679316.631894  3990622.598975  111278644.467088  823206.430665  110686.719192  3086502.861811  0.168780  8.439023  0.055778  0.008437  0.104566  1.000000  0.019431  0.001633  0.000531  0.300603  0.290686  0.094517  0.911592  0.022011  0.007157  42  0  0  0  0
1  34  53.534044  0.910567  0.834000  0.149486  52958000.414288  1196298.296334  592150967.021412  550830.150129  12443.014559  6159118.613084  0.658484  32.924194  0.099526  0.002529  0.556428  1.000000  0.118420  0.001768  0.000636  0.307564  0.288224  0.103705  5.555650  0.021918  0.007886  87  0  0  0  0
0  35  82.071044  0.945546  0.902807  0.166817  57030263.888001  701139.200374  1047302332.710342  395457.892085  4861.822677  7262178.791296  1.092784  54.639179  0.107180  0.001482  0.984122  1.000000  0.218106  0.002295  0.000841  0.308278  0.286996  0.105209  10.232392  0.029171  0.010694  89  0  0  0  0
5  31  27.440706  0.765826  0.509842  0.144895  33761654.796849  3505941.226551  144173547.824747  819382.407720  85087.848354  3499036.686944  0.206338  10.316914  0.063450  0.007412  0.135476  1.000000  0.025285  0.001362  0.000452  0.302053  0.290581  0.096527  1.186242  0.017604  0.005848  49  0  0  0  0
10  26  22.798011  0.520147  0.230698  0.360434  17209461.791653  5451728.133127  35863993.161583  716000.630551  226819.457120  1492123.462583  0.077569  3.878467  0.032343  0.011526  0.033700  1.000000  0.008100  0.003813  0.001130  0.295462  0.290082  0.086005  0.380017  0.056420  0.016728  25  0  0  0  0
16  20  20.508765  0.000000  0.117867  0.461676  10514075.796923  6228410.973522  2898473.453685  656158.076707  388700.085891  180886.727801  0.035652  1.782585  0.019760  0.013169  0.002724  1.000000  0.004294  0.005660  0.001425  0.292926  0.289964  0.073021  0.201445  0.085765  0.021598  17  0  0  0  0
34  1  26.354899  0.000000  0.074165  0.402237  7943165.603437  6573993.146080  400.234250  991427.561678  820534.069249  49.955306  0.028827  1.441374  0.014928  0.013899  0.000000  1.000000  0.003114  0.004432  0.000463  0.296824  0.295349  0.030871  0.146110  0.067325  0.007037  17  0  0  0  0
14  22  20.733212  0.000000  0.135097  0.453327  11535570.610230  6107880.792315  7148986.478645  639917.422999  338824.967457  396578.648690  0.041311  2.065535  0.021679  0.012914  0.006718  1.000000  0.004806  0.005488  0.001465  0.293054  0.289686  0.077330  0.225468  0.082927  0.022137  18  0  0  0  0
15  21  20.549684  0.000000  0.125124  0.459269  10944095.401415  6177256.342446  4569824.839654  645050.419320  364090.557309  269347.746060  0.037922  1.896112  0.020568  0.013060  0.004294  1.000000  0.004507  0.005612  0.001456  0.292936  0.289797  0.075178  0.211424  0.084937  0.022034  17  0  0  0  0
4  32  29.850313  0.800079  0.587715  0.121720  38375314.227291  2955227.867436  191952086.264841  798303.558733  61476.211230  3993088.699258  0.258741  12.937039  0.072120  0.006248  0.180372  1.000000  0.034277  0.001200  0.000407  0.303603  0.290339  0.098473  1.608105  0.014792  0.005017  58  0  0  0  0
18  18  20.745957  0.000000  0.108083  0.460151  9935192.545822  6299143.436316  1150092.233583  688923.745706  436793.697844  79749.420639  0.033070  1.653521  0.018672  0.013318  0.001081  1.000000  0.004014  0.005618  0.001329  0.293105  0.290406  0.068675  0.188336  0.085242  0.020158  16  0  0  0  0
12  24  21.560137  0.194915  0.168703  0.424249  13529913.101678  5876884.691375  16805573.809878  656731.599218  285259.473049  815729.656281  0.053644  2.682221  0.025427  0.012425  0.015792  1.000000  0.005873  0.004908  0.001383  0.293794  0.289706  0.081647  0.275538  0.073697  0.020770  20  0  0  0  0
3  33  34.089583  0.837992  0.674513  0.107468  43516129.459865  2338238.282626  268604687.259529  754371.260744  40534.389962  4656380.498100  0.339126  16.956302  0.081782  0.004944  0.252401  1.000000  0.049397  0.001141  0.000395  0.305228  0.289922  0.100341  2.317432  0.013415  0.004643  70  0  0  0  0
11  25  22.152674  0.393593  0.195574  0.397279  15124868.770416  5692781.010993  24941786.260584  681710.271750  256585.848706  1124179.796052  0.063898  3.194901  0.028425  0.012036  0.023437  1.000000  0.006795  0.004417  0.001277  0.294506  0.289856  0.083822  0.318770  0.065943  0.019070  22  0  0  0  0
24  12  22.549974  0.000000  0.091742  0.439176  8972259.780780  6425114.545542  69258.122479  808797.979832  579187.383290  6243.224217  0.030511  1.525572  0.016862  0.013584  0.000065  1.000000  0.003568  0.005156  0.000974  0.294234  0.292069  0.055191  0.167392  0.078319  0.014800  16  0  0  0  0
13  23  21.073655  0.000000  0.149086  0.442294  12365570.779600  6011456.555999  11054604.441101  643087.839011  312633.737238  574909.303247  0.046337  2.316835  0.023239  0.012710  0.010388  1.000000  0.005239  0.005262  0.001444  0.293323  0.289650  0.079484  0.245791  0.079310  0.021764  19  0  0  0  0
20  16  21.240946  0.000000  0.101462  0.454394  9544354.357813  6348866.082045  452132.009111  728004.571287  484265.709020  34486.792623  0.031785  1.589259  0.017937  0.013423  0.000425  1.000000  0.003830  0.005486  0.001212  0.293424  0.290928  0.064263  0.179707  0.083289  0.018398  16  0  0  0  0
21  15  21.541504  0.000000  0.098735  0.450815  9383685.230580  6369868.668765  283028.928259  748283.445935  507952.596500  22569.582902  0.031369  1.568436  0.017635  0.013468  0.000266  1.000000  0.003756  0.005406  0.001152  0.293611  0.291204  0.062028  0.176212  0.082096  0.017487  16  0  0  0  0
19  17  20.971282  0.000000  0.104524  0.457590  9725005.801240  6325648.137431  721620.891040  708066.478061  460563.159515  52540.386428  0.032329  1.616441  0.018277  0.013374  0.000678  1.000000  0.003915  0.005558  0.001271  0.293253  0.290660  0.066479  0.183673  0.084368  0.019296  16  0  0  0  0
17  19  20.583662  0.000000  0.112395  0.461699  10190181.794971  6267636.443407  1828905.007608  671274.891782  412878.500102  120478.519006  0.034121  1.706044  0.019151  0.013251  0.001719  1.000000  0.004136  0.005656  0.001381  0.292991  0.290171  0.070855  0.194063  0.085774  0.020945  17  0  0  0  0
22  14  21.863691  0.000000  0.096244  0.447020  9237030.632753  6389324.901115  177075.690749  768614.363138  531656.447293  14734.488244  0.031035  1.551734  0.017360  0.013509  0.000166  1.000000  0.003689  0.005323  0.001092  0.293810  0.291487  0.059771  0.173047  0.080847  0.016578  16  0  0  0  0
2  34  42.080221  0.878938  0.765104  0.101928  48879963.889783  1690968.828107  403760770.672047  677884.553472  23450.951223  5599496.561692  0.474841  23.742028  0.091862  0.003575  0.379403  1.000000  0.077123  0.001193  0.000421  0.306768  0.289260  0.102102  3.618203  0.013532  0.004777  83  0  0  0  0
29  7  24.394096  0.000000  0.082174  0.419984  8410950.662706  6503898.157617  6623.156848  904006.700786  699037.213687  711.855105  0.029564  1.478213  0.015807  0.013751  0.000006  1.000000  0.003317  0.004768  0.000704  0.295413  0.293602  0.043337  0.155639  0.072427  0.010690  16  0  0  0  0
26  10  23.271169  0.000000  0.087680  0.431344  8733746.297559  6458077.101845  27080.468063  847858.686165  626940.213303  2628.930277  0.030093  1.504663  0.016414  0.013654  0.000025  1.000000  0.003461  0.004994  0.000862  0.294685  0.292668  0.050521  0.162359  0.075866  0.013096  17  0  0  0  0
31  5  25.164654  0.000000  0.078817  0.412722  8214546.973055  6532636.303199  2591.132538  939858.400565  747424.432234  296.461593  0.029252  1.462606  0.015438  0.013812  0.000002  1.000000  0.003231  0.004628  0.000604  0.295938  0.294260  0.038426  0.151605  0.070300  0.009180  16  0  0  0  0
28  8  24.015172  0.000000  0.083942  0.423708  8514501.547536  6489029.555927  10590.088330  885615.795349  674941.103614  1101.503059  0.029731  1.486558  0.016002  0.013720  0.000010  1.000000  0.003363  0.004841  0.000755  0.295163  0.293285  0.045755  0.157783  0.073539  0.011473  17  0  0  0  0
32  4  25.556398  0.000000  0.077219  0.409177  8121228.203533  6546594.090068  1620.854058  957338.448896  771719.015236  191.067887  0.029105  1.455267  0.015263  0.013841  0.000002  1.000000  0.003191  0.004561  0.000556  0.296217  0.294605  0.035933  0.149704  0.069281  0.008450  16  0  0  0  0
30  6  24.777265  0.000000  0.080467  0.416322  8311047.920872  6518419.703999  4142.495005  922084.316008  723197.920580  459.596637  0.029405  1.470244  0.015619  0.013782  0.000004  1.000000  0.003274  0.004697  0.000653  0.295671  0.293926  0.040894  0.153582  0.071347  0.009926  17  0  0  0  0
1  35  57.876996  0.918540  0.847951  0.105166  53783853.720232  1096306.516403  660246211.467613  559420.068497  11402.973645  6867395.236596  0.723812  36.190590  0.101078  0.002318  0.620415  1.000000  0.131402  0.001389  0.000500  0.307931  0.288290  0.103729  6.164682  0.015584  0.005607  97  0  0  0  0
25  11  22.907211  0.000000  0.089665  0.435242  8850280.622044  6441884.837207  43307.556643  828486.957405  603033.711207  4054.080019  0.030293  1.514664  0.016633  0.013620  0.000041  1.000000  0.003513  0.005074  0.000918  0.294456  0.292366  0.052868  0.164810  0.077079  0.013938  16  0  0  0  0
33  3  25.952893  0.000000  0.075670  0.405684  8030864.986487  6560351.052265  1013.957706  974530.059071  796086.014302  123.041822  0.028964  1.448202  0.015093  0.013870  0.000001  1.000000  0.003152  0.004495  0.000509  0.296511  0.294965  0.033415  0.147874  0.068290  0.007736  17  0  0  0  0
23  13  22.201224  0.000000  0.093926  0.443116  9100674.921253  6407651.598473  110751.608728  788821.030177  555397.306096  9599.639460  0.030755  1.537743  0.017103  0.013547  0.000104  1.000000  0.003626  0.005239  0.001032  0.294018  0.291776  0.057492  0.170125  0.079580  0.015681  16  0  0  0  0
34  2  26.355019  0.000000  0.074165  0.402235  7943183.807404  6573991.255743  634.325232  991429.833809  820533.833306  79.173411  0.028828  1.441387  0.014928  0.013899  0.000001  1.000000  0.003114  0.004432  0.000463  0.296824  0.295349  0.030871  0.146110  0.067324  0.007037  16  0  0  0  0
27  9  23.640726  0.000000  0.085775  0.427496  8621979.745520  6473772.041411  16934.206505  866901.723718  650908.991589  1702.659162  0.029907  1.495343  0.016204  0.013687  0.000016  1.000000  0.003411  0.004916  0.000808  0.294921  0.292974  0.048150  0.160020  0.074685  0.012274  16  0  0  0  0
10  27  23.755015  0.597974  0.259291  0.298228  18907538.463924  5257618.376651  47030645.492377  786649.206479  218743.509730  1956712.663965  0.090843  4.542161  0.035534  0.011116  0.044193  1.000000  0.009265  0.002935  0.000870  0.296594  0.290682  0.086183  0.434656  0.042622  0.012637  29  0  0  0  0
8  29  24.944805  0.689483  0.351804  0.198326  24394882.352758  4616083.129596  78562032.274616  845792.049273  160043.666263  2723814.827708  0.129429  6.471432  0.045846  0.009760  0.073823  1.000000  0.013726  0.001819  0.000566  0.298910  0.291026  0.090488  0.643965  0.025036  0.007784  38  0  0  0  0
9  28  24.336622  0.651183  0.303469  0.246934  21528349.890495  4952111.108947  61718172.603185  821047.529513  188863.457374  2353805.721277  0.108924  5.446209  0.040459  0.010470  0.057995  1.000000  0.011245  0.002324  0.000706  0.297741  0.290897  0.088355  0.527565  0.032994  0.010021  32  0  0  0  0
7  30  25.677671  0.720413  0.404516  0.156783  27520054.362912  4247759.818128  98431083.445762  858730.062938  132546.215493  3071423.092694  0.153194  7.659680  0.051720  0.008981  0.092493  1.000000  0.016897  0.001438  0.000457  0.300097  0.291054  0.092574  0.792724  0.018997  0.006042  40  0  0  0  0
6  31  26.693489  0.748848  0.463037  0.124003  30988674.703764  3836918.290911  123385954.132451  859523.708390  106423.468242  3422319.730447  0.182293  9.114656  0.058238  0.008112  0.115942  1.000000  0.021155  0.001170  0.000381  0.301336  0.290981  0.094613  0.992459  0.014683  0.004774  46  0  0  0  0
0  36  90.748805  0.951310  0.912539  0.118905  57606243.697837  631152.495133  1183132315.309782  399451.837509  4376.522539  8204047.808529  1.221354  61.067691  0.108262  0.001334  1.111757  1.000000  0.244948  0.001822  0.000668  0.308523  0.287026  0.105220  11.491678  0.021238  0.007785  100  0  0  0  0
12  25  22.532286  0.393626  0.188013  0.385546  14677411.587440  5747293.146279  24205219.912775  712430.295137  278969.198898  1174902.799691  0.062480  3.124011  0.027584  0.012151  0.022745  1.000000  0.006534  0.004215  0.001188  0.294625  0.290189  0.081783  0.306530  0.062778  0.017693  22  0  0  0  0
11  26  23.152042  0.518117  0.220324  0.346105  16595202.973077  5525766.384350  34438233.530214  747981.387492  249058.141309  1552205.040245  0.075232  3.761586  0.031188  0.011683  0.032361  1.000000  0.007708  0.003594  0.001039  0.295527  0.290426  0.083986  0.361622  0.052998  0.015326  25  0  0  0  0
15  22  21.103388  0.000000  0.131210  0.446416  11306037.514874  6136932.151716  7039994.683081  666383.467278  361713.829477  414940.783662  0.040838  2.041917  0.021248  0.012975  0.006615  1.000000  0.004691  0.005340  0.001385  0.293232  0.289988  0.075227  0.220069  0.080644  0.020920  18  0  0  0  0
14  23  21.452153  0.000000  0.144468  0.434285  12092711.048121  6045562.187902  10854443.947060  670823.902211  335367.942045  602133.005239  0.045708  2.285396  0.022726  0.012782  0.010200  1.000000  0.005097  0.005099  0.001361  0.293491  0.289960  0.077403  0.239148  0.076773  0.020494  18  0  0  0  0
13  24  21.944228  0.197032  0.162945  0.414662  13189402.521812  5918893.110766  16425808.204988  685932.296760  307819.853025  854245.848480  0.052736  2.636822  0.024787  0.012514  0.015435  1.000000  0.005688  0.004726  0.001297  0.293945  0.290026  0.079587  0.266835  0.070855  0.019443  20  0  0  0  0
4  33  30.860664  0.810486  0.605396  0.083229  39423009.556912  2830565.009739  208021129.425050  820098.270436  58882.908609  4327365.423724  0.275546  13.777292  0.074089  0.005985  0.195472  1.000000  0.036832  0.000902  0.000306  0.304138  0.290512  0.098532  1.727944  0.009971  0.003382  62  0  0  0  0
19  18  21.100256  0.000000  0.105425  0.455150  9778617.353370  6319755.110260  1137593.038955  711969.873460  460134.094990  82826.839698  0.032808  1.640400  0.018377  0.013362  0.001069  1.000000  0.003941  0.005507  0.001259  0.293305  0.290697  0.066487  0.184888  0.083542  0.019107  16  0  0  0  0
16  21  20.912545  0.000000  0.121718  0.453108  10743121.965078  6202984.877779  4508519.480489  670452.294866  387113.304665  281365.811723  0.037541  1.877066  0.020190  0.013115  0.004237  1.000000  0.004408  0.005476  0.001379  0.293121  0.290094  0.073054  0.206811  0.082854  0.020865  16  0  0  0  0
5  32  28.257086  0.778098  0.529420  0.099795  34922221.323547  3368789.536115  157376810.018445  847548.912018  81759.229452  3819474.794351  0.220636  11.031808  0.065631  0.007123  0.147883  1.000000  0.027277  0.000996  0.000331  0.302673  0.290807  0.096602  1.279715  0.011765  0.003908  54  0  0  0  0
17  20  20.866597  0.000000  0.114791  0.456033  10332696.014504  6251869.613367  2863047.334179  680662.969367  411839.865332  188602.306425  0.035327  1.766357  0.019419  0.013218  0.002690  1.000000  0.004207  0.005534  0.001351  0.293117  0.290257  0.070876  0.197355  0.083838  0.020472  18  0  0  0  0
21  16  21.597333  0.000000  0.099068  0.449779  9403480.667561  6367706.683800  447539.333473  749861.993961  507780.193279  35688.140258  0.031556  1.577797  0.017672  0.013463  0.000421  1.000000  0.003765  0.005385  0.001147  0.293632  0.291219  0.062031  0.176655  0.081752  0.017414  16  0  0  0  0
25  12  22.917120  0.000000  0.089710  0.435061  8852933.939423  6441598.966551  68609.193426  828735.338099  603006.950461  6422.601083  0.030321  1.516072  0.016638  0.013619  0.000064  1.000000  0.003514  0.005071  0.000917  0.294459  0.292369  0.052868  0.164869  0.077022  0.013928  16  0  0  0  0
18  19  20.938784  0.000000  0.109557  0.456425  10022907.005708  6289470.856445  1808013.072632  695006.020808  436122.984124  125370.810132  0.033833  1.691653  0.018837  0.013298  0.001699  1.000000  0.004057  0.005538  0.001310  0.293186  0.290463  0.068689  0.190341  0.083972  0.019858  16  0  0  0  0
22  15  21.900079  0.000000  0.096446  0.446347  9249021.832210  6388019.555137  280223.657092  769612.152200  531547.829307  23317.442184  0.031151  1.557569  0.017382  0.013506  0.000263  1.000000  0.003694  0.005310  0.001089  0.293823  0.291497  0.059773  0.173314  0.080627  0.016533  17  0  0  0  0
27  10  23.644860  0.000000  0.085791  0.427421  8622949.674177  6473668.303517  26834.183496  866999.245731  650898.561205  2698.057826  0.029918  1.495888  0.016206  0.013687  0.000025  1.000000  0.003411  0.004915  0.000808  0.294922  0.292975  0.048150  0.160041  0.074663  0.012271  16  0  0  0  0
20  17  21.326148  0.000000  0.102010  0.452802  9576977.046019  6345291.625227  714069.376096  730492.897396  483993.063977  54466.310714  0.032085  1.604253  0.017998  0.013416  0.000671  1.000000  0.003846  0.005452  0.001204  0.293457  0.290951  0.064268  0.180442  0.082756  0.018280  17  0  0  0  0
24  13  22.565289  0.000000  0.091816  0.438894  8976648.248313  6424640.050374  109696.326788  809193.575118  579144.610260  9888.497398  0.030557  1.527834  0.016870  0.013583  0.000103  1.000000  0.003570  0.005151  0.000973  0.294239  0.292073  0.055192  0.167489  0.078230  0.014783  17  0  0  0  0
23  14  22.224859  0.000000  0.094048  0.442680  9107931.110889  6406864.343339  175356.850457  789449.976385  555329.069025  15199.440989  0.030828  1.541377  0.017117  0.013546  0.000165  1.000000  0.003630  0.005231  0.001031  0.294026  0.291782  0.057494  0.170286  0.079439  0.015653  16  0  0  0  0
26  11  23.277573  0.000000  0.087707  0.431227  8735350.434301  6457904.897550  42908.003438  848014.413298  626923.495974  4165.443119  0.030111  1.505539  0.016417  0.013654  0.000040  1.000000  0.003461  0.004992  0.000862  0.294687  0.292669  0.050521  0.162394  0.075830  0.013090  16  0  0  0  0
3  34  35.505974  0.847136  0.690441  0.073422  44459619.765025  2225200.385687  290843599.884279  770727.080525  38574.828258  5041901.838406  0.361558  18.077875  0.083555  0.004705  0.273298  1.000000  0.053115  0.000882  0.000305  0.305688  0.290051  0.100386  2.491884  0.009166  0.003172  76  0  0  0  0
28  9  24.017840  0.000000  0.083951  0.423660  8515088.075582  6488967.068243  16782.244547  885676.801681  674934.604105  1745.565582  0.029738  1.486898  0.016003  0.013719  0.000016  1.000000  0.003363  0.004840  0.000755  0.295164  0.293285  0.045756  0.157796  0.073525  0.011471  16  0  0  0  0
29  8  24.395817  0.000000  0.082180  0.419953  8411305.533575  6503860.490877  10496.221720  904044.842211  699033.165276  1128.131070  0.029568  1.478425  0.015808  0.013751  0.000010  1.000000  0.003318  0.004767  0.000704  0.295413  0.293602  0.043337  0.155647  0.072418  0.010689  17  0  0  0  0
30  7  24.778374  0.000000  0.080470  0.416302  8311262.618380  6518397.008905  6565.099129  922108.136013  723195.402631  728.376854  0.029408  1.470376  0.015620  0.013782  0.000006  1.000000  0.003274  0.004696  0.000653  0.295671  0.293927  0.040894  0.153586  0.071342  0.009926  16  0  0  0  0
32  5  25.556857  0.000000  0.077220  0.409169  8121306.966820  6546585.825888  2568.829591  957347.733591  771718.041047  302.816184  0.029106  1.455318  0.015263  0.013841  0.000002  1.000000  0.003191  0.004560  0.000556  0.296217  0.294605  0.035933  0.149706  0.069279  0.008450  16  0  0  0  0
33  4  25.953189  0.000000  0.075671  0.405678  8030912.636635  6560346.079478  1606.994097  974535.841325  796085.410864  195.005651  0.028965  1.448234  0.015093  0.013870  0.000002  1.000000  0.003152  0.004495  0.000509  0.296511  0.294965  0.033415  0.147875  0.068289  0.007736  16  0  0  0  0
2  35  44.305245  0.886702  0.778578  0.069841  49677748.589698  1594775.402549  438470348.257958  688948.512649  22116.906921  6080861.207461  0.508752  25.437607  0.093362  0.003372  0.412019  1.000000  0.083216  0.000947  0.000334  0.307140  0.289346  0.102133  3.904041  0.009399  0.003318  92  0  0  0  0
9  29  25.033617  0.681055  0.327239  0.181564  22939175.725406  4789218.949243  71922104.432085  874853.560733  182651.081322  2742962.951722  0.120820  6.040978  0.043111  0.010126  0.067583  1.000000  0.012429  0.001655  0.000503  0.298641  0.291349  0.088492  0.583102  0.022461  0.006822  35  0  0  0  0
10  28  24.561073  0.645055  0.285058  0.230374  20437469.729804  5082094.895550  57579180.862932  850302.083270  211440.845378  2395585.074278  0.103260  5.162978  0.038409  0.010745  0.054106  1.000000  0.010398  0.002142  0.000635  0.297613  0.291223  0.086344  0.487803  0.030132  0.008934  32  0  0  0  0
8  30  25.563540  0.709357  0.372626  0.140463  25630364.922667  4472544.903198  88185001.084037  888627.317734  155067.069578  3057451.628727  0.140490  7.024476  0.048168  0.009456  0.082865  1.000000  0.014924  0.001291  0.000401  0.299665  0.291381  0.090598  0.700142  0.016699  0.005192  39  0  0  0  0
31  6  25.165369  0.000000  0.078819  0.412709  8214676.853711  6532622.643481  4106.541927  939873.260718  747422.869373  469.845500  0.029254  1.462688  0.015438  0.013812  0.000004  1.000000  0.003232  0.004627  0.000604  0.295938  0.294260  0.038426  0.151608  0.070296  0.009180  16  0  0  0  0
34  3  26.355210  0.000000  0.074165  0.402231  7943212.632807  6573988.267370  1005.329436  991433.431657  820533.460312  125.480364  0.028828  1.441407  0.014928  0.013899  0.000001  1.000000  0.003114  0.004432  0.000463  0.296824  0.295349  0.030871  0.146111  0.067324  0.007037  16  0  0  0  0
7  31  26.264310  0.734618  0.422537  0.108267  28588929.728620  4122812.937837  107727582.892567  892083.027942  128647.398980  3361509.131398  0.163674  8.183694  0.053728  0.008717  0.101229  1.000000  0.018125  0.001033  0.000329  0.300722  0.291328  0.092661  0.850322  0.012579  0.004001  43  0  0  0  0
11  27  24.067950  0.593955  0.245848  0.282840  18111181.338899  5352953.784170  44603916.183951  816309.783554  241269.106811  2010394.158418  0.087268  4.363391  0.034037  0.011318  0.041913  1.000000  0.008716  0.002742  0.000793  0.296581  0.291012  0.084156  0.408912  0.039567  0.011442  28  0  0  0  0
6  32  27.304294  0.759918  0.478928  0.084337  31930931.915036  3726088.539772  133000048.256239  885658.818078  103349.416202  3688983.016731  0.192864  9.643187  0.060009  0.007878  0.124977  1.000000  0.022487  0.000860  0.000280  0.301863  0.291194  0.094682  1.054982  0.009733  0.003165  49  0  0  0  0
12  26  23.516256  0.516094  0.210606  0.332708  16019765.792718  5595219.213219  33105128.628589  777587.138150  271587.646887  1606897.539044  0.073044  3.652222  0.030107  0.011830  0.031108  1.000000  0.007350  0.003400  0.000958  0.295598  0.290755  0.081943  0.344831  0.049931  0.014072  25  0  0  0  0
4  34  31.781196  0.818921  0.619074  0.056090  40233445.163421  2733994.431128  222187176.734563  836957.380044  56873.996419  4622055.023225  0.290176  14.508810  0.075613  0.005780  0.208783  1.000000  0.038972  0.000704  0.000239  0.304552  0.290646  0.098578  1.828364  0.006718  0.002279  67  0  0  0  0
1  36  61.707489  0.924467  0.857993  0.072353  54378318.919454  1024264.919979  719925538.168450  565603.258050  10653.649972  7488135.676738  0.780856  39.042787  0.102196  0.002166  0.676495  1.000000  0.142329  0.001119  0.000403  0.308196  0.288338  0.103746  6.677335  0.010986  0.003953  104  0  0  0  0
14  24  22.333908  0.198929  0.157471  0.405444  12865735.696880  5958934.522408  16060678.342065  713706.214483  330562.410152  890940.573599  0.051870  2.593486  0.024179  0.012599  0.015092  1.000000  0.005514  0.004556  0.001216  0.294098  0.290341  0.077505  0.258673  0.068208  0.018208  21  0  0  0  0
15  23  21.835578  0.000000  0.140062  0.426545  11832423.898620  6078210.316337  10660978.350825  697408.942213  358252.735330  628363.359723  0.045106  2.255299  0.022237  0.012851  0.010018  1.000000  0.004964  0.004945  0.001283  0.293662  0.290267  0.075300  0.232879  0.074388  0.019297  19  0  0  0  0
17  21  21.279568  0.000000  0.118454  0.447126  10550614.469075  6227746.486040  4449000.906825  695018.276265  410250.762212  293076.479140  0.037176  1.858798  0.019828  0.013167  0.004181  1.000000  0.004315  0.005348  0.001306  0.293309  0.290389  0.070909  0.202427  0.080876  0.019749  17  0  0  0  0
13  25  22.918786  0.393533  0.180864  0.374378  14254427.761580  5798928.574158  23504048.607955  741320.340882  301580.938867  1222359.088530  0.061136  3.056779  0.026789  0.012260  0.022086  1.000000  0.006292  0.004030  0.001106  0.294749  0.290513  0.079721  0.295169  0.059876  0.016431  22  0  0  0  0
16  22  21.478051  0.000000  0.127492  0.439717  11086550.017197  6164827.663226  6934349.383286  691884.810145  384732.005063  432755.997050  0.040386  2.019278  0.020835  0.013034  0.006516  1.000000  0.004582  0.005201  0.001310  0.293413  0.290288  0.073103  0.214953  0.078485  0.019765  17  0  0  0  0
20  18  21.458194  0.000000  0.102870  0.450283  9628177.847202  6339680.699913  1125427.947890  734398.286480  483565.085391  85843.071202  0.032556  1.627798  0.018095  0.013404  0.001058  1.000000  0.003871  0.005400  0.001193  0.293507  0.290988  0.064277  0.181597  0.081918  0.018095  16  0  0  0  0
5  33  28.965483  0.787478  0.543939  0.067366  35782843.452567  3266914.411155  168372124.157125  868435.880873  79286.759258  4086326.849643  0.232370  11.618509  0.067248  0.006907  0.158215  1.000000  0.028867  0.000754  0.000250  0.303133  0.290975  0.096658  1.354296  0.007849  0.002607  57  0  0  0  0
18  20  21.228355  0.000000  0.111840  0.450549  10158736.192802  6274486.822502  2828616.756131  704424.655818  435083.964825  196141.266695  0.035016  1.750784  0.019092  0.013266  0.002658  1.000000  0.004124  0.005415  0.001280  0.293311  0.290550  0.068709  0.193461  0.082004  0.019392  16  0  0  0  0
3  35  36.845101  0.854813  0.703212  0.049606  45216004.355574  2134467.755798  311431916.810898  783839.340376  37001.938177  5398809.375665  0.382133  19.106673  0.084977  0.004513  0.292644  1.000000  0.056387  0.000711  0.000246  0.306057  0.290154  0.100421  2.645365  0.006262  0.002167  82  0  0  0  0
27  11  23.651407  0.000000  0.085817  0.427302  8624486.088647  6473503.990369  42517.447000  867153.725374  650882.040248  4274.940232  0.029935  1.496752  0.016208  0.013687  0.000040  1.000000  0.003412  0.004913  0.000807  0.294924  0.292976  0.048150  0.160075  0.074626  0.012265  16  0  0  0  0
22  16  21.957228  0.000000  0.096764  0.445281  9267948.472806  6385959.103439  443064.517587  771187.040104  531376.378888  36867.448594  0.031336  1.566781  0.017418  0.013502  0.000416  1.000000  0.003703  0.005288  0.001084  0.293843  0.291512  0.059776  0.173736  0.080280  0.016462  17  0  0  0  0
21  17  21.684560  0.000000  0.099591  0.448138  9434655.918222  6364301.500733  706715.108160  752348.002753  507508.653681  56355.600538  0.031851  1.592544  0.017731  0.013456  0.000664  1.000000  0.003780  0.005351  0.001140  0.293664  0.291243  0.062036  0.177354  0.081212  0.017298  16  0  0  0  0
23  15  22.262101  0.000000  0.094241  0.441990  9119400.689040  6405619.915294  277488.542980  790444.127317  555221.205485  24051.930239  0.030942  1.547121  0.017139  0.013543  0.000261  1.000000  0.003635  0.005217  0.001028  0.294039  0.291792  0.057496  0.170541  0.079217  0.015609  16  0  0  0  0
24  14  22.589473  0.000000  0.091932  0.438448  8983591.397305  6423889.322029  173680.197314  809819.460349  579076.936387  15656.277923  0.030628  1.531414  0.016883  0.013582  0.000163  1.000000  0.003573  0.005142  0.000972  0.294247  0.292079  0.055193  0.167642  0.078088  0.014756  16  0  0  0  0
0  37  98.349663  0.955440  0.919345  0.082549  58009053.354920  582178.324731  1301807572.204077  402244.990601  4036.927018  9026962.936999  1.333523  66.676161  0.109019  0.001231  1.223273  1.000000  0.267574  0.001464  0.000537  0.308694  0.287047  0.105228  12.553184  0.015156  0.005556  108  0  0  0  0
29  9  24.398543  0.000000  0.082189  0.419904  8411867.639423  6503800.850995  16633.444774  904105.257195  699026.755197  1787.758142  0.029575  1.478759  0.015809  0.013751  0.000016  1.000000  0.003318  0.004766  0.000704  0.295414  0.293603  0.043337  0.155659  0.072403  0.010687  16  0  0  0  0
31  7  25.166501  0.000000  0.078822  0.412689  8214882.769859  6532600.974175  6508.112909  939896.820389  747420.390103  744.618615  0.029256  1.462818  0.015439  0.013812  0.000006  1.000000  0.003232  0.004627  0.000604  0.295938  0.294260  0.038426  0.151612  0.070290  0.009179  16  0  0  0  0
26  12  23.287706  0.000000  0.087750  0.431041  8737890.990526  6457632.164984  67975.354612  848261.046597  626897.019515  6598.943098  0.030139  1.506927  0.016422  0.013653  0.000064  1.000000  0.003463  0.004989  0.000861  0.294690  0.292672  0.050521  0.162449  0.075772  0.013080  16  0  0  0  0
25  13  22.932787  0.000000  0.089780  0.434773  8857134.471457  6441146.387782  108666.277608  829128.555688  602964.583939  10172.399899  0.030366  1.518301  0.016646  0.013618  0.000102  1.000000  0.003516  0.005065  0.000916  0.294464  0.292373  0.052869  0.164961  0.076931  0.013911  17  0  0  0  0
19  19  21.297661  0.000000  0.106831  0.451295  9862316.724444  6310552.576014  1787692.043561  718063.928323  459464.069065  130159.799903  0.033557  1.677836  0.018535  0.013342  0.001680  1.000000  0.003982  0.005426  0.001241  0.293384  0.290754  0.066500  0.186792  0.082252  0.018812  17  0  0  0  0
32  6  25.557587  0.000000  0.077222  0.409156  8121431.609854  6546572.771121  4071.192441  957362.426636  771716.502138  479.916210  0.029108  1.455399  0.015263  0.013841  0.000004  1.000000  0.003191  0.004560  0.000556  0.296217  0.294605  0.035933  0.149708  0.069275  0.008449  16  0  0  0  0
2  36  46.435793  0.893232  0.789462  0.047368  50322167.722774  1516998.160702  471324479.497557  697885.544134  21038.264740  6536493.869860  0.540671  27.033546  0.094573  0.003207  0.442891  1.000000  0.088709  0.000783  0.000277  0.307440  0.289416  0.102157  4.161758  0.006535  0.002307  99  0  0  0  0
34  4  26.355512  0.000000  0.074166  0.402226  7943258.353080  6573983.519765  1593.318919  991439.138240  820532.867739  198.870371  0.028829  1.441438  0.014928  0.013899  0.000001  1.000000  0.003114  0.004432  0.000463  0.296824  0.295349  0.030871  0.146112  0.067322  0.007037  16  0  0  0  0
33  5  25.953659  0.000000  0.075672  0.405670  8030988.108680  6560338.212187  2546.862327  974544.999713  796084.456183  309.056857  0.028966  1.448284  0.015093  0.013870  0.000002  1.000000  0.003152  0.004495  0.000509  0.296511  0.294966  0.033415  0.147877  0.068287  0.007736  16  0  0  0  0
1  37  65.274217  0.929253  0.865819  0.049155  54841567.557933  968087.177024  775174866.390519  570421.629497  10069.330430  8062798.532605  0.833524  41.676193  0.103066  0.002047  0.728411  1.000000  0.151981  0.000937  0.000337  0.308402  0.288375  0.103759  7.130163  0.007760  0.002792  112  0  0  0  0
8  31  26.051949  0.722668  0.387609  0.096101  26519237.755715  4369059.041797  95622789.024420  919445.321450  151479.123651  3315326.285107  0.148930  7.446515  0.049839  0.009237  0.089854  1.000000  0.015837  0.000932  0.000290  0.300209  0.291637  0.090678  0.742993  0.011005  0.003422  41  0  0  0  0
10  29  25.186436  0.673595  0.305378  0.167395  21643777.301209  4943278.349660  66309528.632443  900490.577961  205665.375140  2758811.686684  0.113437  5.671840  0.040676  0.010451  0.062309  1.000000  0.011353  0.001524  0.000452  0.298416  0.291649  0.086470  0.532609  0.020366  0.006038  35  0  0  0  0
7  32  26.754526  0.744949  0.435717  0.073022  29370654.510255  4031275.385314  115155950.652395  916475.805735  125791.080196  3593302.376782  0.171930  8.596486  0.055198  0.008523  0.108209  1.000000  0.019074  0.000766  0.000244  0.301179  0.291528  0.092725  0.894834  0.008296  0.002639  46  0  0  0  0
11  28  24.818844  0.639460  0.268363  0.215822  19448293.451040  5200017.795661  53942107.618061  876576.293972  234375.953828  2431286.472714  0.098232  4.911611  0.036550  0.010994  0.050688  1.000000  0.009666  0.001990  0.000576  0.297510  0.291530  0.084306  0.453501  0.027717  0.008015  32  0  0  0  0
9  30  25.567952  0.699837  0.344736  0.127238  23977571.462002  4669019.304981  79881756.064006  914455.864603  178066.911078  3046527.894758  0.129996  6.499820  0.045062  0.009872  0.075063  1.000000  0.013357  0.001177  0.000358  0.299304  0.291681  0.088593  0.626645  0.014900  0.004526  39  0  0  0  0
30  8  24.780132  0.000000  0.080476  0.416271  8311602.746471  6518361.072133  10404.194639  922145.872142  723191.415561  1154.312283  0.029412  1.470584  0.015620  0.013782  0.000010  1.000000  0.003274  0.004696  0.000653  0.295671  0.293927  0.040894  0.153594  0.071332  0.009924  16  0  0  0  0
28  10  24.022066  0.000000  0.083967  0.423584  8516017.382342  6488868.061540  26593.256911  885773.461331  674924.306156  2766.034892  0.029749  1.487436  0.016005  0.013719  0.000025  1.000000  0.003364  0.004839  0.000755  0.295165  0.293287  0.045756  0.157816  0.073501  0.011467  16  0  0  0  0
12  27  24.398094  0.590164  0.233439  0.268851  17376174.672806  5441034.618750  42397850.104000  843426.184293  264103.644992  2057959.108307  0.084000  4.199987  0.032656  0.011504  0.039840  1.000000  0.008227  0.002574  0.000725  0.296580  0.291327  0.082104  0.385962  0.036902  0.010400  28  0  0  0  0
6  33  27.849108  0.768687  0.491077  0.056476  32651248.103514  3641240.500220  141156080.802124  905638.015235  100996.011214  3915204.480108  0.201702  10.085103  0.061363  0.007699  0.132641  1.000000  0.023563  0.000658  0.000214  0.302265  0.291356  0.094735  1.105465  0.006448  0.002097  51  0  0  0  0
4  35  32.696080  0.826497  0.630832  0.037575  40930079.403486  2650888.072080  235904419.851171  851449.133511  55145.174036  4907408.360819  0.304199  15.209972  0.076922  0.005605  0.221673  1.000000  0.040940  0.000576  0.000195  0.304908  0.290761  0.098617  1.920695  0.004519  0.001533  71  0  0  0  0
5  34  29.635563  0.795465  0.555709  0.045026  36480405.164841  3184235.636960  178358168.560584  885365.435978  77280.177132  4328684.315713  0.242890  12.144497  0.068559  0.006732  0.167598  1.000000  0.030233  0.000596  0.000198  0.303506  0.291111  0.096703  1.418379  0.005233  0.001738  60  0  0  0  0
18  21  21.650688  0.000000  0.115326  0.441319  10366136.093760  6251594.174242  4391220.509349  718806.130155  433496.548284  304494.962485  0.036825  1.841269  0.019482  0.013218  0.004126  1.000000  0.004226  0.005226  0.001236  0.293501  0.290684  0.068741  0.198258  0.078997  0.018681  17  0  0  0  0
15  24  22.729048  0.200629  0.152266  0.396590  12558042.812045  5997114.016648  15709909.648642  740177.281413  353472.879143  925949.878418  0.051043  2.552128  0.023601  0.012679  0.014762  1.000000  0.005350  0.004399  0.001141  0.294255  0.290651  0.075399  0.251013  0.065742  0.017054  19  0  0  0  0
14  25  23.311971  0.393334  0.174108  0.363760  13854688.817894  5847836.856978  22837439.800897  768566.815146  324399.443953  1266870.631638  0.059861  2.993067  0.026038  0.012364  0.021460  1.000000  0.006067  0.003861  0.001031  0.294875  0.290828  0.077635  0.284615  0.057212  0.015272  23  0  0  0  0
13  26  23.890172  0.514093  0.201507  0.320196  15481076.007717  5660340.241292  31860162.007728  805113.802898  294373.469589  1656929.801405  0.071000  3.549994  0.029094  0.011967  0.029938  1.000000  0.007023  0.003225  0.000885  0.295674  0.291073  0.079874  0.329486  0.047177  0.012946  25  0  0  0  0
16  23  22.223837  0.000000  0.135857  0.419067  11584050.956098  6109480.249216  10474070.209131  722932.642169  381277.906631  653661.424596  0.044530  2.226485  0.021770  0.012917  0.009842  1.000000  0.004838  0.004801  0.001209  0.293836  0.290570  0.073174  0.226958  0.072144  0.018168  19  0  0  0  0
19  20  21.593984  0.000000  0.109007  0.445218  9991815.699977  6296309.116754  2795151.181140  727492.599667  458427.019192  203511.740037  0.034717  1.735833  0.018778  0.013312  0.002627  1.000000  0.004045  0.005301  0.001212  0.293508  0.290843  0.066520  0.189750  0.080256  0.018356  16  0  0  0  0
17  22  21.857122  0.000000  0.123934  0.433225  10876586.777261  6191630.334708  6831975.807654  716491.595417  407871.622559  450054.171085  0.039951  1.997572  0.020441  0.013091  0.006420  1.000000  0.004478  0.005069  0.001238  0.293597  0.290586  0.070957  0.210101  0.076441  0.018666  16  0  0  0  0
21  18  21.819725  0.000000  0.100413  0.445544  9483568.986244  6358958.042195  1113584.517087  756248.478759  507082.550133  88800.597986  0.032314  1.615691  0.017823  0.013445  0.001046  1.000000  0.003804  0.005299  0.001129  0.293714  0.291281  0.062044  0.178453  0.080364  0.017118  16  0  0  0  0
20  19  21.660253  0.000000  0.104212  0.446304  9708070.944092  6330923.363080  1767923.767322  740492.207301  482897.111319  134850.041820  0.033291  1.664567  0.018245  0.013385  0.001661  1.000000  0.003909  0.005319  0.001175  0.293586  0.291046  0.064289  0.183405  0.080610  0.017806  17  0  0  0  0
23  16  22.320587  0.000000  0.094545  0.440897  9137501.808814  6403655.853569  438702.293755  792013.081715  555050.966112  38025.486933  0.031124  1.556189  0.017173  0.013539  0.000412  1.000000  0.003644  0.005195  0.001024  0.294059  0.291807  0.057499  0.170943  0.078867  0.015540  17  0  0  0  0
24  15  22.627579  0.000000  0.092116  0.437741  8994565.266064  6422702.737285  274820.844471  810808.691947  578969.972549  24773.529663  0.030741  1.537071  0.016904  0.013579  0.000258  1.000000  0.003578  0.005128  0.000969  0.294259  0.292089  0.055195  0.167885  0.077864  0.014714  16  0  0  0  0
27  12  23.661768  0.000000  0.085858  0.427113  8626919.501813  6473243.723328  67355.808728  867398.394247  650855.871555  6772.327054  0.029962  1.498120  0.016213  0.013686  0.000063  1.000000  0.003413  0.004909  0.000807  0.294927  0.292979  0.048151  0.160128  0.074568  0.012255  16  0  0  0  0
28  11  24.028758  0.000000  0.083992  0.423462  8517489.563377  6488711.211116  42135.395863  885926.586769  674907.991730  4382.613816  0.029766  1.488287  0.016007  0.013719  0.000040  1.000000  0.003365  0.004836  0.000755  0.295167  0.293288  0.045756  0.157848  0.073465  0.011461  16  0  0  0  0
3  36  38.233693  0.861956  0.714712  0.033414  45897124.046195  2052679.171876  332481176.944329  795646.850053  35584.097070  5763707.566328  0.403020  20.151001  0.086257  0.004340  0.312424  1.000000  0.059585  0.000600  0.000208  0.306389  0.290246  0.100454  2.795411  0.004270  0.001478  87  0  0  0  0
29  10  24.402861  0.000000  0.082204  0.419826  8412758.432533  6503706.313839  26357.347149  904200.999398  699016.594369  2832.880538  0.029586  1.479290  0.015810  0.013751  0.000025  1.000000  0.003318  0.004765  0.000703  0.295415  0.293604  0.043337  0.155678  0.072380  0.010684  16  0  0  0  0
25  14  22.957526  0.000000  0.089892  0.434317  8863780.023418  6440430.359207  172043.753921  829750.654959  602897.555518  16105.252739  0.030437  1.521827  0.016658  0.013617  0.000162  1.000000  0.003519  0.005056  0.000914  0.294472  0.292379  0.052870  0.165108  0.076789  0.013885  16  0  0  0  0
30  9  24.782916  0.000000  0.080485  0.416221  8312141.794884  6518304.103493  16487.562442  922205.677848  723185.095071  1829.242580  0.029418  1.470915  0.015621  0.013781  0.000015  1.000000  0.003274  0.004695  0.000653  0.295672  0.293928  0.040894  0.153605  0.071318  0.009922  16  0  0  0  0
22  17  22.046509  0.000000  0.097264  0.443595  9297749.467030  6382714.494768  699551.175726  773666.784202  531106.394634  58209.732412  0.031626  1.581289  0.017474  0.013495  0.000657  1.000000  0.003717  0.005254  0.001077  0.293875  0.291536  0.059781  0.174402  0.079733  0.016350  16  0  0  0  0
33  6  25.954404  0.000000  0.075674  0.405657  8031107.577900  6560325.771882  4036.374914  974559.497073  796082.946576  489.806352  0.028967  1.448364  0.015093  0.013870  0.000004  1.000000  0.003152  0.004495  0.000509  0.296511  0.294966  0.033415  0.147879  0.068283  0.007735  16  0  0  0  0
31  8  25.168296  0.000000  0.078828  0.412657  8215209.042017  6532566.641203  10313.866477  939934.150461  747416.461933  1180.049744  0.029260  1.463024  0.015439  0.013812  0.000010  1.000000  0.003232  0.004626  0.000604  0.295939  0.294260  0.038426  0.151619  0.070281  0.009178  16  0  0  0  0
0  38  105.032025  0.958530  0.924291  0.056249  58301788.370004  546572.099338  1405879414.495381  404274.866742  3790.027181  9748615.417141  1.431792  71.589578  0.109569  0.001156  1.321067  1.000000  0.286574  0.001212  0.000444  0.308819  0.287063  0.105233  13.444558  0.010762  0.003945  118  0  0  0  0
34  5  26.355992  0.000000  0.074167  0.402218  7943330.762256  6573976.011405  2525.187902  991448.176004  820531.930581  315.181756  0.028830  1.441488  0.014928  0.013899  0.000002  1.000000  0.003114  0.004431  0.000463  0.296825  0.295349  0.030871  0.146113  0.067320  0.007037  17  0  0  0  0
26  13  23.303730  0.000000  0.087817  0.430748  8741912.888668  6457200.398751  107660.231473  848651.486296  626855.104312  10451.490036  0.030182  1.509123  0.016429  0.013652  0.000101  1.000000  0.003465  0.004983  0.000860  0.294695  0.292676  0.050522  0.162538  0.075682  0.013064  17  0  0  0  0
2  37  48.699400  0.899377  0.799437  0.032085  50912754.297199  1445659.001882  505976563.745146  706076.006738  20048.908161  7017061.177766  0.574192  28.709581  0.095683  0.003057  0.475452  1.000000  0.094269  0.000679  0.000240  0.307715  0.289479  0.102180  4.422599  0.004547  0.001605  105  0  0  0  0
32  7  25.558743  0.000000  0.077226  0.409136  8121629.149624  6546552.079129  6452.083448  957385.712820  771714.062945  760.578007  0.029111  1.455528  0.015263  0.013841  0.000006  1.000000  0.003191  0.004560  0.000556  0.296218  0.294605  0.035933  0.149713  0.069270  0.008449  16  0  0  0  0
10  30  25.661408  0.691598  0.320282  0.116354  22528416.440558  4841243.083003  73048950.360142  937296.039355  201420.192104  3039205.708588  0.121216  6.060823  0.042339  0.010236  0.068642  1.000000  0.012091  0.001088  0.000322  0.299006  0.291962  0.086563  0.567238  0.013461  0.003991  37  0  0  0  0
11  29  25.390627  0.666969  0.285893  0.155312  20489123.854750  5080638.879319  61523163.604801  923488.752396  228995.290052  2772980.924106  0.107060  5.352980  0.038506  0.010742  0.057812  1.000000  0.010450  0.001416  0.000409  0.298233  0.291933  0.084422  0.490248  0.018635  0.005389  34  0  0  0  0
8  32  26.466836  0.732555  0.398776  0.064448  27181684.498060  4291817.050196  101634489.749731  942412.933248  148801.075795  3523757.242164  0.155661  7.783050  0.051084  0.009074  0.095503  1.000000  0.016548  0.000697  0.000217  0.300614  0.291828  0.090737  0.776357  0.007233  0.002249  44  0  0  0  0
9  31  25.991353  0.712566  0.357420  0.086469  24730260.108515  4581729.211628  86038151.029996  943161.880478  174737.844249  3281320.291911  0.137011  6.850571  0.046477  0.009687  0.080848  1.000000  0.014063  0.000856  0.000260  0.299784  0.291923  0.088667  0.659741  0.009791  0.002974  42  0  0  0  0
12  28  25.105344  0.634354  0.253218  0.202989  18550968.194751  5307075.973127  50734758.053233  900449.760322  257601.395132  2462626.222492  0.093758  4.687916  0.034864  0.011221  0.047674  1.000000  0.009032  0.001862  0.000525  0.297431  0.291822  0.082243  0.423730  0.025662  0.007232  30  0  0  0  0
7  33  27.202115  0.753360  0.446084  0.048642  29985479.511777  3959188.191782  121575694.140436  935660.677439  123541.686375  3793622.719788  0.178965  8.948262  0.056353  0.008371  0.114241  1.000000  0.019852  0.000592  0.000188  0.301539  0.291686  0.092775  0.931367  0.005468  0.001739  49  0  0  0  0
1  38  68.966505  0.933603  0.872742  0.033294  55251354.993086  918365.224352  832137127.737868  574683.936848  9552.159267  8655278.058345  0.887715  44.385738  0.103836  0.001942  0.781937  1.000000  0.161511  0.000821  0.000295  0.308584  0.288407  0.103771  7.577249  0.005520  0.001986  119  0  0  0  0
6  34  28.375806  0.776368  0.501264  0.037540  33255148.223169  3570023.362159  148704771.347301  922388.214309  99020.682511  4124580.277972  0.209780  10.488987  0.062498  0.007548  0.139734  1.000000  0.024507  0.000526  0.000171  0.302603  0.291492  0.094779  1.149722  0.004264  0.001386  55  0  0  0  0
17  23  22.616841  0.000000  0.131842  0.411845  11346966.628003  6139447.638318  10293581.439261  747477.714188  404434.104507  678086.309520  0.043978  2.198894  0.021325  0.012980  0.009673  1.000000  0.004718  0.004666  0.001139  0.294013  0.290871  0.071026  0.221361  0.070032  0.017101  18  0  0  0  0
14  26  24.273389  0.512128  0.192990  0.308521  14976928.509483  5721397.494815  30698489.353343  830821.276212  317385.421540  1702949.846238  0.069090  3.454495  0.028147  0.012097  0.028847  1.000000  0.006724  0.003070  0.000819  0.295757  0.291381  0.077782  0.315442  0.044698  0.011932  25  0  0  0  0
16  24  23.129545  0.202151  0.147315  0.388088  12265465.979800  6033535.067823  15373161.767224  765458.108033  376538.351284  959401.896365  0.050253  2.512664  0.023051  0.012756  0.014446  1.000000  0.005197  0.004253  0.001071  0.294415  0.290957  0.073271  0.243817  0.063442  0.015976  21  0  0  0  0
21  19  22.026513  0.000000  0.101694  0.441448  9559852.327189  6350622.530476  1748688.409529  762331.543124  506417.851213  139445.703558  0.033036  1.651818  0.017966  0.013427  0.001643  1.000000  0.003840  0.005216  0.001111  0.293792  0.291339  0.062056  0.180170  0.079041  0.016836  16  0  0  0  0
18  22  22.240532  0.000000  0.120528  0.426936  10675648.970989  6217400.581148  6732791.105799  740268.298074  431125.504328  466863.590843  0.039535  1.976754  0.020063  0.013145  0.006327  1.000000  0.004380  0.004944  0.001169  0.293785  0.290883  0.068788  0.205496  0.074505  0.017619  17  0  0  0  0
15  25  23.711666  0.393048  0.167722  0.353675  13476928.152521  5894171.477839  22204283.201668  794336.839827  347405.394770  1308731.481643  0.058654  2.932720  0.025328  0.012462  0.020865  1.000000  0.005857  0.003706  0.000961  0.295006  0.291137  0.075525  0.274800  0.054763  0.014206  23  0  0  0  0
20  20  21.963442  0.000000  0.106287  0.440037  9831574.891804  6317380.620544  2762621.751796  749912.586631  481864.125943  210721.562575  0.034429  1.721475  0.018477  0.013357  0.002596  1.000000  0.003969  0.005193  0.001147  0.293708  0.291136  0.064309  0.186211  0.078588  0.017359  17  0  0  0  0
5  35  30.310636  0.802815  0.566192  0.029970  37101708.745509  3110516.044718  188156803.520981  900444.235489  75491.030914  4566493.426508  0.253109  12.655462  0.069727  0.006576  0.176806  1.000000  0.031513  0.000494  0.000164  0.303838  0.291232  0.096743  1.478426  0.003472  0.001153  64  0  0  0  0
4  36  33.652907  0.833715  0.641869  0.025133  41583982.697602  2572798.922952  250075942.793094  865051.975267  53520.722304  5202211.867318  0.318580  15.928992  0.078151  0.005440  0.234990  1.000000  0.042906  0.000493  0.000167  0.305242  0.290869  0.098653  2.012932  0.003013  0.001022  79  0  0  0  0
13  27  24.743974  0.586594  0.221987  0.256125  16697896.511506  5522422.082320  40391003.912997  868396.160194  287200.853590  2100587.500963  0.081011  4.050565  0.031381  0.011676  0.037954  1.000000  0.007789  0.002427  0.000666  0.296592  0.291629  0.080027  0.365441  0.034565  0.009485  28  0  0  0  0
0  39  111.278727  0.961054  0.928209  0.037941  58533655.199536  518360.526963  1502943724.719000  405882.672167  3594.403170  10421676.435991  1.523376  76.168819  0.110005  0.001096  1.412275  1.000000  0.303484  0.001047  0.000384  0.308917  0.287075  0.105238  14.237894  0.007720  0.002830  124  0  0  0  0
22  18  22.184841  0.000000  0.098049  0.440930  9344491.363231  6377624.645693  1102051.735178  777556.182668  530682.867717  91701.849464  0.032081  1.604054  0.017562  0.013484  0.001036  1.000000  0.003740  0.005201  0.001067  0.293925  0.291574  0.059789  0.175447  0.078876  0.016174  16  0  0  0  0
27  13  23.678151  0.000000  0.085923  0.426813  8630771.539032  6472831.738568  106676.922555  867785.699460  650814.448319  10725.890198  0.030006  1.500286  0.016220  0.013685  0.000100  1.000000  0.003415  0.004904  0.000806  0.294932  0.292983  0.048151  0.160212  0.074477  0.012240  16  0  0  0  0
25  15  22.996507  0.000000  0.090068  0.433594  8874282.800355  6439298.692361  272217.426420  830733.834372  602791.618626  25482.648178  0.030548  1.527401  0.016678  0.013614  0.000256  1.000000  0.003524  0.005043  0.000912  0.294485  0.292389  0.052872  0.165339  0.076563  0.013845  16  0  0  0  0
19  21  22.025850  0.000000  0.112326  0.435682  10189270.750962  6274578.711639  4335128.086111  741869.074641  456844.853409  315635.685840  0.036489  1.824444  0.019149  0.013266  0.004074  1.000000  0.004141  0.005110  0.001169  0.293696  0.290978  0.066551  0.194291  0.077209  0.017659  17  0  0  0  0
30  10  24.787326  0.000000  0.080500  0.416142  8312995.896951  6518213.835885  26126.065519  922300.437754  723175.080168  2898.603820  0.029429  1.471438  0.015623  0.013781  0.000025  1.000000  0.003275  0.004693  0.000653  0.295673  0.293929  0.040894  0.153624  0.071295  0.009919  17  0  0  0  0
24  16  22.687420  0.000000  0.092407  0.436622  9011882.102854  6420830.170040  434448.314866  812369.705889  578801.171306  39163.034508  0.030920  1.546001  0.016936  0.013575  0.000408  1.000000  0.003587  0.005106  0.000965  0.294279  0.292104  0.055198  0.168268  0.077511  0.014647  16  0  0  0  0
3  37  39.755885  0.868994  0.726025  0.022540  46567091.310063  1972152.235642  355456878.460359  807261.027504  34188.127181  6162001.466412  0.425699  21.284925  0.087516  0.004170  0.334013  1.000000  0.062994  0.000530  0.000184  0.306716  0.290337  0.100485  2.955357  0.002876  0.000995  96  0  0  0  0
23  17  22.411952  0.000000  0.095023  0.439168  9165997.387310  6400563.639348  692569.231544  794482.998703  554782.941638  60029.962549  0.031409  1.570467  0.017226  0.013532  0.000651  1.000000  0.003657  0.005161  0.001017  0.294090  0.291832  0.057503  0.171576  0.078315  0.015431  17  0  0  0  0
31  9  25.171139  0.000000  0.078836  0.412606  8215726.062949  6532512.235815  16344.374025  939993.304845  747410.237200  1870.023664  0.029267  1.463350  0.015440  0.013811  0.000015  1.000000  0.003232  0.004626  0.000604  0.295940  0.294261  0.038426  0.151630  0.070266  0.009176  16  0  0  0  0
33  7  25.955583  0.000000  0.075677  0.405636  8031297.320639  6560305.969603  6396.897182  974582.521990  796080.543607  776.251201  0.028970  1.448491  0.015094  0.013870  0.000006  1.000000  0.003152  0.004495  0.000509  0.296511  0.294966  0.033415  0.147883  0.068277  0.007735  16  0  0  0  0
29  11  24.409698  0.000000  0.082228  0.419703  8414169.424086  6503556.588037  41761.307739  904352.652388  699000.501881  4488.494053  0.029603  1.480131  0.015813  0.013750  0.000039  1.000000  0.003319  0.004763  0.000703  0.295417  0.293606  0.043337  0.155709  0.072343  0.010678  16  0  0  0  0
32  8  25.560574  0.000000  0.077231  0.409103  8121942.195482  6546519.287142  10225.055010  957422.614977  771710.197393  1205.339643  0.029115  1.455731  0.015264  0.013841  0.000010  1.000000  0.003191  0.004559  0.000556  0.296218  0.294605  0.035933  0.149719  0.069260  0.008448  17  0  0  0  0
26  14  23.329031  0.000000  0.087924  0.430282  8748275.549338  6456517.327272  170445.570040  849269.163629  626788.792781  16546.594343  0.030252  1.512599  0.016441  0.013651  0.000160  1.000000  0.003468  0.004974  0.000859  0.294703  0.292682  0.050523  0.162677  0.075538  0.013039  17  0  0  0  0
28  12  24.039348  0.000000  0.084031  0.423270  8519820.983130  6488462.822980  66749.774801  886169.083896  674882.156223  6942.820384  0.029793  1.489637  0.016012  0.013718  0.000063  1.000000  0.003366  0.004833  0.000754  0.295170  0.293291  0.045756  0.157899  0.073407  0.011452  16  0  0  0  0
2  38  51.311331  0.905633  0.809611  0.021842  51515130.199061  1372837.896524  545903055.709813  714429.967886  19038.999427  7570775.829401  0.612688  30.634379  0.096815  0.002903  0.512970  1.000000  0.100542  0.000615  0.000217  0.307995  0.289544  0.102202  4.716881  0.003126  0.001103  114  0  0  0  0
10  31  26.040118  0.703958  0.331201  0.078680  23176531.100117  4766363.282332  78287938.560351  964260.886398  198304.813765  3257174.108775  0.127199  6.359956  0.043557  0.010077  0.073565  1.000000  0.012653  0.000797  0.000236  0.299437  0.292191  0.086631  0.593625  0.008828  0.002617  38  0  0  0  0
11  30  25.822859  0.684424  0.298754  0.107270  21252703.421583  4992876.314087  67345720.858186  957904.921020  225039.643025  3035416.066370  0.113780  5.689019  0.039941  0.010556  0.063283  1.000000  0.011050  0.001016  0.000294  0.298763  0.292228  0.084508  0.518426  0.012287  0.003553  36  0  0  0  0
7  34  27.636641  0.760792  0.454952  0.032200  30511335.437054  3897467.610952  127551620.985089  952069.376560  121615.770184  3980094.300394  0.185438  9.271921  0.057341  0.008240  0.119857  1.000000  0.020542  0.000480  0.000153  0.301847  0.291820  0.092818  0.963742  0.003592  0.001142  52  0  0  0  0
34  6  26.356751  0.000000  0.074169  0.402205  7943445.557903  6573964.100089  4002.021490  991462.504242  820530.443868  499.512991  0.028831  1.441567  0.014928  0.013899  0.000004  1.000000  0.003114  0.004431  0.000463  0.296825  0.295349  0.030871  0.146116  0.067316  0.007036  16  0  0  0  0
9  32  26.356230  0.722193  0.367062  0.057754  25302360.395789  4515291.146563  91078822.409904  964980.623200  172204.031418  3473561.258107  0.142683  7.134135  0.047552  0.009547  0.085584  1.000000  0.014618  0.000647  0.000196  0.300149  0.292106  0.088722  0.685813  0.006420  0.001950  42  0  0  0  0
12  29  25.636602  0.661066  0.268478  0.144922  19457248.738884  5203471.290997  57407211.887656  944439.922462  252572.503366  2786502.011232  0.101512  5.075620  0.036567  0.011002  0.053944  1.000000  0.009684  0.001327  0.000374  0.298087  0.292204  0.082351  0.454333  0.017186  0.004844  33  0  0  0  0
6  35  28.897460  0.783371  0.510384  0.024849  33795846.567116  3506196.313396  156007876.526150  937385.404417  97250.330530  4327144.347139  0.217523  10.876174  0.063514  0.007413  0.146596  1.000000  0.025385  0.000442  0.000144  0.302906  0.291614  0.094819  1.190939  0.002798  0.000910  59  0  0  0  0
8  33  26.851215  0.740747  0.407772  0.042772  27715365.436323  4229516.467893  106904707.004332  960916.121249  146641.059755  3706480.314464  0.161485  8.074226  0.052087  0.008942  0.100455  1.000000  0.017141  0.000545  0.000170  0.300940  0.291982  0.090785  0.804177  0.004749  0.001477  45  0  0  0  0
5  36  30.983207  0.809571  0.575841  0.019882  37673536.748988  3042601.146710  197835131.870521  914322.281726  73842.762398  4801382.742019  0.263135  13.156739  0.070802  0.006433  0.185900  1.000000  0.032748  0.000428  0.000142  0.304144  0.291343  0.096780  1.536351  0.002274  0.000755  70  0  0  0  0
14  27  25.104286  0.583239  0.211414  0.244537  16071754.716288  5597671.535136  38563518.198520  891555.017833  310521.920813  2139249.805769  0.078276  3.913822  0.030204  0.011835  0.036237  1.000000  0.007397  0.002300  0.000614  0.296617  0.291921  0.077926  0.347035  0.032505  0.008677  28  0  0  0  0
4  37  34.616864  0.840374  0.652222  0.016763  42197272.631001  2499489.277643  264350356.536314  877809.956438  51995.696336  5499155.762619  0.332991  16.649535  0.079303  0.005285  0.248403  1.000000  0.044865  0.000441  0.000150  0.305555  0.290971  0.098688  2.104807  0.001971  0.000668  85  0  0  0  0
18  23  23.014517  0.000000  0.128007  0.404874  11120569.412725  6168185.351395  10119352.741321  771119.864951  427712.833636  701693.737944  0.043449  2.172472  0.020899  0.013041  0.009509  1.000000  0.004606  0.004539  0.001073  0.294193  0.291170  0.068856  0.216066  0.068042  0.016091  19  0  0  0  0
13  28  25.416628  0.629688  0.239459  0.191625  17735831.239031  5404435.095671  47894301.501159  922375.326450  281064.784529  2490806.401282  0.089763  4.488157  0.033332  0.011426  0.045005  1.000000  0.008478  0.001753  0.000481  0.297375  0.292103  0.080157  0.397732  0.023896  0.006557  32  0  0  0  0
22  19  22.396427  0.000000  0.099273  0.436723  9417351.179809  6369688.842537  1729968.346284  783618.856242  530022.528639  143950.861656  0.032791  1.639563  0.017698  0.013467  0.001626  1.000000  0.003774  0.005119  0.001050  0.294002  0.291633  0.059801  0.177080  0.077539  0.015900  17  0  0  0  0
16  25  24.117707  0.392691  0.161685  0.344103  13119890.425442  5938084.424682  21603324.170261  818780.674065  370581.507180  1348211.284742  0.057512  2.875577  0.024657  0.012555  0.020300  1.000000  0.005663  0.003564  0.000898  0.295141  0.291441  0.073393  0.265663  0.052508  0.013223  21  0  0  0  0
19  22  22.628222  0.000000  0.117266  0.420843  10483262.867396  6242196.146902  6636708.617031  763274.302228  454487.116146  483211.114977  0.039136  1.956783  0.019702  0.013198  0.006236  1.000000  0.004287  0.004827  0.001104  0.293976  0.291179  0.066597  0.201122  0.072671  0.016621  18  0  0  0  0
20  21  22.405005  0.000000  0.109447  0.430209  10019626.951352  6296748.060277  4280677.070228  764256.433669  480290.358077  326512.654340  0.036166  1.808288  0.018830  0.013313  0.004022  1.000000  0.004061  0.005001  0.001105  0.293894  0.291272  0.064339  0.190512  0.075508  0.016679  18  0  0  0  0
15  26  24.665449  0.510210  0.185019  0.297632  14505127.580424  5778657.616620  29614987.004861  854939.424855  340596.950409  1745522.044990  0.067306  3.365308  0.027260  0.012218  0.027828  1.000000  0.006449  0.002930  0.000760  0.295846  0.291682  0.075667  0.302568  0.042460  0.011015  25  0  0  0  0
17  24  23.535291  0.203513  0.142606  0.379933  11987195.533378  6068295.849839  15050089.416759  789652.583864  399747.003720  991419.716333  0.049500  2.475011  0.022528  0.012830  0.014142  1.000000  0.005053  0.004117  0.001005  0.294578  0.291259  0.071121  0.237052  0.061294  0.014967  20  0  0  0  0
1  39  73.271298  0.938042  0.879773  0.022681  55667485.126958  867847.649661  898471055.209605  579012.216283  9026.712629  9345234.758788  0.950722  47.536110  0.104618  0.001835  0.844269  1.000000  0.172313  0.000752  0.000270  0.308769  0.288440  0.103783  8.084010  0.003919  0.001410  126  0  0  0  0
21  20  22.336678  0.000000  0.103674  0.434999  9677676.646849  6337743.013783  2730996.603829  771727.210792  505390.799592  217777.930454  0.034154  1.707680  0.018188  0.013400  0.002566  1.000000  0.003897  0.005089  0.001084  0.293913  0.291430  0.062076  0.182834  0.076997  0.016401  18  0  0  0  0
3  38  41.352920  0.875631  0.736963  0.015189  47214852.157927  1894221.500988  379634846.251169  818490.246957  32837.163589  6581137.181628  0.449470  22.473524  0.088733  0.004005  0.356733  1.000000  0.066571  0.000488  0.000169  0.307032  0.290426  0.100516  3.123146  0.001885  0.000652  106  0  0  0  0
28  13  24.056092  0.000000  0.084093  0.422965  8523511.604561  6488069.612932  105715.111139  886552.955179  674841.257408  10995.707935  0.029835  1.491773  0.016019  0.013717  0.000099  1.000000  0.003367  0.004828  0.000753  0.295175  0.293295  0.045757  0.157979  0.073315  0.011438  16  0  0  0  0
25  16  23.057720  0.000000  0.090346  0.432451  8890854.284102  6437513.006667  430297.600136  832285.113788  602624.458129  40280.750943  0.030724  1.536197  0.016709  0.013611  0.000404  1.000000  0.003532  0.005021  0.000908  0.294504  0.292404  0.052875  0.165704  0.076207  0.013780  16  0  0  0  0
23  18  22.553495  0.000000  0.095774  0.436435  9210677.748471  6395714.378085  1090816.366079  798355.767352  554362.621244  94548.909512  0.031857  1.592864  0.017310  0.013522  0.001025  1.000000  0.003678  0.005108  0.001007  0.294140  0.291870  0.057511  0.172571  0.077450  0.015261  16  0  0  0  0
0  40  117.871668  0.963404  0.931786  0.025569  58745314.050972  492600.980255  1605245099.394644  407350.351913  3415.781938  11131052.181930  1.619850  80.992476  0.110403  0.001041  1.508405  1.000000  0.320618  0.000945  0.000347  0.309007  0.287086  0.105242  15.041711  0.005626  0.002063  129  0  0  0  0
30  11  24.794311  0.000000  0.080522  0.416017  8314348.622417  6518070.896281  41394.565572  922450.518339  723159.221473  4592.595307  0.029445  1.472268  0.015626  0.013781  0.000039  1.000000  0.003275  0.004691  0.000653  0.295675  0.293930  0.040894  0.153653  0.071258  0.009914  16  0  0  0  0
32  9  25.563476  0.000000  0.077239  0.409052  8122438.309107  6546467.305072  16203.590384  957481.097344  771704.069695  1910.095332  0.029121  1.456053  0.015265  0.013841  0.000015  1.000000  0.003192  0.004558  0.000556  0.296219  0.294606  0.035933  0.149730  0.069246  0.008446  16  0  0  0  0
31  10  25.175642  0.000000  0.078850  0.412526  8216545.232254  6532426.034113  25899.056992  940087.029204  747400.374527  2963.212257  0.029277  1.463867  0.015442  0.013811  0.000024  1.000000  0.003232  0.004624  0.000604  0.295941  0.294262  0.038426  0.151648  0.070243  0.009173  16  0  0  0  0
34  7  26.357954  0.000000  0.074172  0.402184  7943627.481918  6573945.222438  6342.446000  991485.211119  820528.087651  791.633473  0.028834  1.441692  0.014929  0.013899  0.000006  1.000000  0.003115  0.004431  0.000463  0.296825  0.295350  0.030871  0.146120  0.067310  0.007036  17  0  0  0  0
24  17  22.780895  0.000000  0.092865  0.434852  9039137.739898  6417882.580632  685762.371822  814826.645915  578535.462954  61817.561520  0.031201  1.560058  0.016988  0.013569  0.000644  1.000000  0.003600  0.005072  0.000959  0.294310  0.292129  0.055203  0.168871  0.076954  0.014542  16  0  0  0  0
29  12  24.420518  0.000000  0.082265  0.419507  8416404.002161  6503319.459554  66156.392867  904592.824235  698975.015376  7110.471200  0.029629  1.481462  0.015817  0.013750  0.000062  1.000000  0.003320  0.004759  0.000702  0.295420  0.293608  0.043338  0.155758  0.072285  0.010670  17  0  0  0  0
33  8  25.957452  0.000000  0.075682  0.405604  8031597.733083  6560274.648318  10137.579877  974618.976464  796076.742829  1230.175869  0.028974  1.448691  0.015094  0.013870  0.000010  1.000000  0.003152  0.004494  0.000509  0.296512  0.294966  0.033415  0.147890  0.068268  0.007734  17  0  0  0  0
27  14  23.704018  0.000000  0.086025  0.426339  8636865.287875  6472179.971437  168883.635393  868398.398809  650748.916032  16980.498557  0.030074  1.503712  0.016232  0.013684  0.000159  1.000000  0.003418  0.004895  0.000805  0.294940  0.292989  0.048153  0.160345  0.074333  0.012217  16  0  0  0  0
2  39  54.297547  0.911890  0.820068  0.014937  52134136.970713  1297945.548041  591690881.414486  723014.571793  18000.365963  8205777.521552  0.656718  32.835907  0.097978  0.002744  0.555996  1.000000  0.107728  0.000580  0.000205  0.308283  0.289611  0.102226  5.054036  0.002075  0.000732  127  0  0  0  0
7  35  28.052867  0.767390  0.462781  0.021211  30975615.131939  3842924.794357  133165261.539633  966556.663770  119913.827459  4155261.174818  0.191471  9.573532  0.058214  0.008125  0.125132  1.000000  0.021171  0.000408  0.000130  0.302118  0.291939  0.092856  0.993234  0.002338  0.000744  54  0  0  0  0
12  30  26.037470  0.678140  0.279712  0.099591  20124317.173900  5127066.860225  62525060.124248  976818.912395  248863.890929  3034918.437244  0.107414  5.370681  0.037821  0.010840  0.058753  1.000000  0.010183  0.000958  0.000270  0.298570  0.292485  0.082430  0.477727  0.011313  0.003188  35  0  0  0  0
11  31  26.169705  0.696557  0.308297  0.072265  21819215.060210  4927664.042553  71905490.550877  983438.815494  222100.386095  3240934.665143  0.118992  5.949594  0.041006  0.010418  0.067568  1.000000  0.011511  0.000751  0.000217  0.299157  0.292448  0.084571  0.540037  0.008048  0.002327  38  0  0  0  0
8  34  27.220818  0.747950  0.415531  0.028220  28175558.901390  4175742.619452  111785507.854521  976871.433854  144776.673085  3875701.977167  0.166822  8.341102  0.052952  0.008829  0.105042  1.000000  0.017668  0.000447  0.000139  0.301221  0.292114  0.090826  0.828873  0.003103  0.000965  48  0  0  0  0
6  36  29.383691  0.789459  0.518400  0.016359  34271043.928133  3450052.178528  162775827.560183  950565.813126  95693.077260  4514865.004011  0.224657  11.232875  0.064407  0.007294  0.152956  1.000000  0.026185  0.000388  0.000126  0.303171  0.291721  0.094853  1.228473  0.001811  0.000589  64  0  0  0  0
14  28  25.749510  0.625421  0.226935  0.181518  16993954.182283  5493168.168939  45368162.556459  942712.565709  304724.762870  2516726.623266  0.086183  4.309138  0.031938  0.011614  0.042631  1.000000  0.007991  0.001660  0.000443  0.297341  0.292375  0.078047  0.374890  0.022367  0.005971  29  0  0  0  0
9  33  26.696023  0.730240  0.374977  0.038224  25772026.506312  4460690.143850  95536711.348453  982892.734519  170121.660097  3643576.085925  0.147639  7.381944  0.048435  0.009431  0.089773  1.000000  0.015088  0.000511  0.000155  0.300449  0.292256  0.088768  0.707836  0.004201  0.001276  43  0  0  0  0
1  40  78.634238  0.942804  0.887477  0.015630  56123483.892101  812460.076525  981245942.191253  583755.179882  8450.611851  10206198.221652  1.029243  51.462169  0.105475  0.001718  0.922050  1.000000  0.185700  0.000717  0.000258  0.308972  0.288477  0.103796  8.712090  0.002698  0.000971  136  0  0  0  0
10  32  26.369784  0.713437  0.339662  0.052397  23678687.372507  4708274.018521  82629957.214812  985153.126494  195888.006660  3437824.040312  0.132100  6.605005  0.044500  0.009955  0.077645  1.000000  0.013102  0.000608  0.000180  0.299772  0.292368  0.086683  0.614691  0.005778  0.001713  40  0  0  0  0
13  29  25.916976  0.655787  0.252861  0.135912  18531858.848790  5313733.189188  53838331.134692  963773.793571  276347.712097  2799933.512370  0.096653  4.832641  0.034828  0.011235  0.050590  1.000000  0.009029  0.001253  0.000344  0.297975  0.292466  0.080257  0.423577  0.015958  0.004379  33  0  0  0  0
26  15  23.368895  0.000000  0.088093  0.429545  8758330.560424  6455437.816944  269675.192228  850245.288673  626683.995575  26179.653769  0.030362  1.518092  0.016460  0.013648  0.000253  1.000000  0.003472  0.004961  0.000856  0.294715  0.292692  0.050525  0.162898  0.075311  0.013000  18  0  0  0  0
15  27  25.477811  0.580092  0.201646  0.233969  15493301.477223  5667318.963944  36896921.568168  913182.885197  334034.594914  2174722.885373  0.075771  3.788526  0.029117  0.011982  0.034671  1.000000  0.007044  0.002188  0.000567  0.296654  0.292205  0.075802  0.330472  0.030682  0.007959  27  0  0  0  0
16  26  25.065968  0.508347  0.177556  0.287475  14063453.537252  5832388.662370  28604430.015908  877666.168963  363985.289932  1785133.391377  0.065640  3.282005  0.026430  0.012331  0.026879  1.000000  0.006197  0.002804  0.000706  0.295943  0.291976  0.073528  0.290747  0.040435  0.010183  24  0  0  0  0
18  24  23.946205  0.204735  0.138125  0.372112  11722436.579954  6101492.530296  14740286.303464  812854.394136  423088.235983  1022117.408004  0.048782  2.439086  0.022031  0.012900  0.013851  1.000000  0.004917  0.003990  0.000944  0.294745  0.291558  0.068948  0.230686  0.059288  0.014020  20  0  0  0  0
19  23  23.416802  0.000000  0.124342  0.398147  10904284.973296  6195763.218414  9951213.035791  793928.437126  451106.388071  724536.366425  0.042943  2.147164  0.020493  0.013099  0.009351  1.000000  0.004499  0.004420  0.001011  0.294377  0.291467  0.066663  0.211053  0.066165  0.015133  18  0  0  0  0
5  37  31.588545  0.815240  0.584121  0.013098  38164208.201599  2984274.896719  206561305.704056  926230.689612  72427.206690  5013163.632764  0.272133  13.606667  0.071724  0.006310  0.194100  1.000000  0.033853  0.000387  0.000129  0.304406  0.291439  0.096812  1.588224  0.001462  0.000486  75  0  0  0  0
22  20  22.713675  0.000000  0.101161  0.430102  9529794.565686  6357437.079309  2700247.213243  792975.283092  529003.058036  224687.875859  0.033888  1.694421  0.017910  0.013441  0.002537  1.000000  0.003828  0.004991  0.001023  0.294122  0.291724  0.059820  0.179610  0.075477  0.015477  17  0  0  0  0
23  19  22.769949  0.000000  0.096943  0.432122  9280289.108492  6388157.487159  1711742.536402  804389.485202  553707.611090  148369.052037  0.032556  1.627780  0.017441  0.013506  0.001608  1.000000  0.003712  0.005025  0.000990  0.294216  0.291929  0.057523  0.174125  0.076102  0.014995  17  0  0  0  0
21  21  22.788102  0.000000  0.106683  0.424897  9856835.546261  6318147.745510  4227815.245698  786013.883387  503828.213624  337138.776833  0.035855  1.792770  0.018524  0.013358  0.003973  1.000000  0.003984  0.004896  0.001043  0.294097  0.291567  0.062105  0.186910  0.073888  0.015738  16  0  0  0  0
17  25  24.529930  0.392279  0.155977  0.335023  12782372.960579  5979721.519840  21033291.299263  842034.636719  393912.198711  1385561.182795  0.056430  2.821481  0.024022  0.012643  0.019764  1.000000  0.005481  0.003434  0.000839  0.295280  0.291740  0.071238  0.257148  0.050430  0.012314  22  0  0  0  0
20  22  23.020136  0.000000  0.114141  0.414942  10298984.423646  6266071.351061  6543649.380896  785564.686614  477950.463339  499122.987643  0.038752  1.937619  0.019355  0.013248  0.006149  1.000000  0.004198  0.004715  0.001042  0.294170  0.291475  0.064384  0.196964  0.070930  0.015668  18  0  0  0  0
25  17  23.153330  0.000000  0.090784  0.430641  8916931.916839  6434702.704649  679122.677794  834726.276902  602361.381887  63573.609138  0.031001  1.550041  0.016758  0.013605  0.000638  1.000000  0.003544  0.004987  0.000902  0.294535  0.292429  0.052879  0.166279  0.075647  0.013679  17  0  0  0  0
4  38  35.462540  0.845777  0.660862  0.011080  42709083.560528  2438257.672601  276930552.262850  888456.917764  50721.924142  5760855.639748  0.345644  17.282219  0.080265  0.005155  0.260224  1.000000  0.046591  0.000409  0.000139  0.305816  0.291055  0.098716  2.185809  0.001259  0.000427  93  0  0  0  0
31  11  25.182772  0.000000  0.078872  0.412399  8217842.844292  6532289.487722  41034.605933  940235.494065  747384.751721  4694.929523  0.029294  1.464686  0.015444  0.013811  0.000039  1.000000  0.003233  0.004622  0.000604  0.295943  0.294264  0.038426  0.151676  0.070206  0.009168  17  0  0  0  0
3  39  42.766424  0.880960  0.746021  0.010127  47751209.782763  1829639.170235  401137125.781322  827788.242497  31717.600455  6953888.662960  0.470547  23.527353  0.089741  0.003868  0.376938  1.000000  0.069766  0.000463  0.000160  0.307293  0.290499  0.100541  3.273067  0.001196  0.000414  117  0  0  0  0
30  12  24.805362  0.000000  0.080558  0.415818  8316491.196663  6517844.456342  65574.681904  922688.230133  723134.098683  7275.302259  0.029472  1.473581  0.015630  0.013780  0.000062  1.000000  0.003276  0.004688  0.000652  0.295678  0.293933  0.040894  0.153700  0.071200  0.009906  17  0  0  0  0
33  9  25.960412  0.000000  0.075690  0.405552  8032073.838508  6560224.998016  16064.924560  974676.750944  796070.717860  1949.447775  0.028980  1.449009  0.015095  0.013870  0.000015  1.000000  0.003153  0.004493  0.000509  0.296513  0.294967  0.033415  0.147900  0.068253  0.007732  16  0  0  0  0
24  18  22.925691  0.000000  0.093582  0.432054  9081860.828611  6413261.540078  1079867.424976  818677.888377  578118.902538  97343.881380  0.031642  1.582100  0.017068  0.013559  0.001015  1.000000  0.003620  0.005019  0.000948  0.294359  0.292167  0.055210  0.169819  0.076082  0.014377  16  0  0  0  0
29  13  24.437627  0.000000  0.082325  0.419198  8419941.223023  6502944.091488  104773.429751  904973.003775  698934.670917  11261.019873  0.029671  1.483569  0.015824  0.013749  0.000098  1.000000  0.003322  0.004754  0.000702  0.295425  0.293612  0.043338  0.155834  0.072193  0.010656  17  0  0  0  0
34  8  26.359861  0.000000  0.074177  0.402150  7943915.700981  6573915.321691  10051.268994  991521.185230  820524.355584  1254.550844  0.028838  1.441890  0.014929  0.013899  0.000009  1.000000  0.003115  0.004430  0.000463  0.296826  0.295350  0.030871  0.146126  0.067301  0.007035  16  0  0  0  0
27  15  23.744775  0.000000  0.086186  0.425588  8646494.648026  6471150.008889  267190.944176  869366.588153  650645.357878  26864.861308  0.030183  1.509127  0.016250  0.013682  0.000251  1.000000  0.003422  0.004881  0.000802  0.294952  0.292999  0.048154  0.160556  0.074105  0.012179  16  0  0  0  0
28  14  24.082531  0.000000  0.084191  0.422483  8529349.758534  6487447.585800  167355.978594  887160.196994  674776.558723  17407.137372  0.029903  1.495152  0.016030  0.013716  0.000157  1.000000  0.003370  0.004819  0.000752  0.295182  0.293301  0.045758  0.158107  0.073171  0.011415  17  0  0  0  0
12  31  26.360743  0.690144  0.288164  0.066900  20626127.760274  5069509.327464  66566859.822294  1001176.413173  246070.092458  3231104.292946  0.112033  5.601649  0.038764  0.010718  0.062551  1.000000  0.010569  0.000714  0.000201  0.298934  0.292697  0.082490  0.495834  0.007403  0.002086  37  0  0  0  0
32  10  25.568072  0.000000  0.077252  0.408971  8123224.210944  6546384.981367  25675.862020  957573.740233  771694.365295  3026.696123  0.029131  1.456563  0.015266  0.013841  0.000024  1.000000  0.003192  0.004557  0.000556  0.296220  0.294607  0.035933  0.149747  0.069222  0.008443  16  0  0  0  0
15  28  26.101282  0.621515  0.215512  0.172491  16317288.568663  5574239.883818  43112069.734292  961749.093673  328548.467695  2541046.805592  0.082962  4.148124  0.030666  0.011785  0.040511  1.000000  0.007561  0.001581  0.000410  0.297327  0.292641  0.075915  0.354705  0.021033  0.005456  30  0  0  0  0
14  29  26.226042  0.651051  0.238804  0.128043  17699054.842318  5413090.899914  50720982.783212  981826.902795  300282.603798  2813665.807379  0.092368  4.618424  0.033263  0.011445  0.047661  1.000000  0.008462  0.001192  0.000318  0.297895  0.292722  0.078140  0.396999  0.014906  0.003979  32  0  0  0  0
10  33  26.675829  0.721371  0.346703  0.034602  24096517.373361  4659891.293436  86482545.255513  1002536.967296  193875.040649  3598111.183501  0.136403  6.820161  0.045286  0.009852  0.081265  1.000000  0.013485  0.000487  0.000144  0.300050  0.292516  0.086727  0.632650  0.003771  0.001118  42  0  0  0  0
2  40  57.189887  0.917202  0.829254  0.010134  52677953.031002  1232099.505058  636225459.855618  730556.404435  17087.189849  8823398.739290  0.699449  34.972444  0.099000  0.002605  0.597844  1.000000  0.114769  0.000563  0.000199  0.308536  0.289669  0.102247  5.384380  0.001308  0.000462  144  0  0  0  0
11  32  26.473149  0.705956  0.315823  0.048017  22265970.932409  4876177.342054  75723279.940257  1003575.060751  219779.770087  3413010.620421  0.123310  6.165505  0.041845  0.010310  0.071155  1.000000  0.011884  0.000579  0.000167  0.299467  0.292621  0.084621  0.557521  0.005259  0.001521  39  0  0  0  0
13  30  26.294329  0.672603  0.262783  0.093027  19121174.748264  5246465.810140  58403680.521921  994421.945205  272849.383213  3037360.536491  0.101908  5.095403  0.035935  0.011092  0.054880  1.000000  0.009450  0.000911  0.000250  0.298420  0.292735  0.080330  0.443347  0.010493  0.002880  34  0  0  0  0
26  16  23.431494  0.000000  0.088359  0.428378  8774193.655969  6453734.642502  426245.229732  851785.253642  626518.654015  41379.232709  0.030535  1.526759  0.016490  0.013645  0.000401  1.000000  0.003480  0.004939  0.000853  0.294735  0.292708  0.050528  0.163246  0.074953  0.012938  17  0  0  0  0
8  35  27.561423  0.754137  0.422228  0.018511  28572812.398925  4129284.743198  116214204.609169  990644.562369  143165.937613  4029248.792829  0.171632  8.581596  0.053698  0.008730  0.109203  1.000000  0.018134  0.000385  0.000120  0.301464  0.292229  0.090862  0.850738  0.002008  0.000624  52  0  0  0  0
9  34  27.016756  0.737217  0.381798  0.025147  26176679.686300  4413604.935065  99613111.229083  998325.384742  168325.925889  3799041.696077  0.152130  7.606515  0.049195  0.009332  0.093604  1.000000  0.015502  0.000425  0.000129  0.300707  0.292386  0.088807  0.727278  0.002733  0.000830  45  0  0  0  0
7  36  28.417714  0.772829  0.469341  0.013876  31364577.910515  3797194.389404  138066109.567743  978693.777561  118486.865396  4308186.219228  0.196710  9.835507  0.058945  0.008028  0.129737  1.000000  0.021712  0.000362  0.000115  0.302345  0.292039  0.092888  1.018627  0.001502  0.000478  57  0  0  0  0
5  38  32.059510  0.819410  0.590356  0.008537  38533679.501491  2940325.102182  213376462.177040  935197.616296  71360.562040  5178564.865417  0.279139  13.956940  0.072418  0.006217  0.200504  1.000000  0.034716  0.000362  0.000120  0.304603  0.291511  0.096836  1.628685  0.000926  0.000308  78  0  0  0  0
6  37  29.784916  0.794205  0.524790  0.010677  34649810.109141  3405268.328059  168370743.278536  961071.538706  94450.920840  4670049.527142  0.230532  11.526602  0.065119  0.007200  0.158213  1.000000  0.026843  0.000354  0.000115  0.303383  0.291806  0.094881  1.259314  0.001155  0.000376  68  0  0  0  0
21  22  23.416219  0.000000  0.111145  0.409227  10122392.001916  6289078.065110  6453523.299708  807190.158469  501510.109373  514623.469827  0.038384  1.919222  0.019023  0.013297  0.006064  1.000000  0.004114  0.004610  0.000982  0.294369  0.291771  0.062148  0.193008  0.069278  0.014757  19  0  0  0  0
25  18  23.301418  0.000000  0.091470  0.427783  8957796.322697  6430298.199831  1069192.288471  838551.650211  601949.070125  100088.562588  0.031435  1.571742  0.016835  0.013595  0.001005  1.000000  0.003564  0.004933  0.000892  0.294584  0.292468  0.052886  0.167182  0.074769  0.013520  16  0  0  0  0
4  39  36.088438  0.849539  0.667014  0.007227  43073517.521251  2394628.766405  286276738.166815  896038.065531  49814.332587  5955279.936147  0.355019  17.750970  0.080950  0.005063  0.269006  1.000000  0.047876  0.000390  0.000132  0.306002  0.291115  0.098737  2.246070  0.000792  0.000269  95  0  0  0  0
20  23  23.823621  0.000000  0.120839  0.391657  10697581.284590  6222246.335880  9789009.337318  815968.035651  474607.669244  746665.859080  0.042458  2.122920  0.020104  0.013155  0.009198  1.000000  0.004397  0.004308  0.000952  0.294565  0.291764  0.064448  0.206302  0.064395  0.014224  19  0  0  0  0
18  25  24.948205  0.391826  0.150579  0.326414  12463188.586037  6019226.305783  20492799.174847  864219.442606  417383.751116  1421006.779931  0.055405  2.770270  0.023423  0.012726  0.019257  1.000000  0.005312  0.003315  0.000784  0.295425  0.292035  0.069061  0.249203  0.048512  0.011472  22  0  0  0  0
22  21  23.175113  0.000000  0.104029  0.419739  9700543.072966  6338821.858410  4176495.299829  807183.285685  527454.083401  347526.646024  0.035557  1.777858  0.018231  0.013402  0.003925  1.000000  0.003911  0.004797  0.000984  0.294303  0.291863  0.059848  0.183475  0.072343  0.014834  17  0  0  0  0
16  27  25.863481  0.577143  0.192610  0.224315  14958324.461628  5731870.423233  35374462.438848  933512.902045  357712.189401  2207634.763792  0.073471  3.673549  0.028112  0.012119  0.033240  1.000000  0.006725  0.002089  0.000526  0.296703  0.292483  0.073656  0.315518  0.029060  0.007318  27  0  0  0  0
17  26  25.474590  0.506548  0.170565  0.278002  13649791.157326  5882845.845332  27661838.263606  899175.526634  387530.545348  1822214.545384  0.064084  3.204182  0.025653  0.012438  0.025993  1.000000  0.005966  0.002691  0.000657  0.296046  0.292265  0.071366  0.279872  0.038598  0.009425  24  0  0  0  0
19  24  24.362192  0.205831  0.133858  0.364615  11470440.436659  6133216.295748  14443325.626081  835149.564719  446552.418628  1051601.913312  0.048096  2.404808  0.021557  0.012967  0.013572  1.000000  0.004789  0.003873  0.000886  0.294916  0.291855  0.066752  0.224690  0.057412  0.013131  20  0  0  0  0
24  19  23.147078  0.000000  0.094699  0.427641  9148390.228107  6406063.827451  1693993.433322  824675.133801  577470.069850  152703.833838  0.032329  1.616445  0.017193  0.013544  0.001592  1.000000  0.003651  0.004936  0.000933  0.294435  0.292227  0.055221  0.171297  0.074724  0.014120  17  0  0  0  0
26  17  23.529262  0.000000  0.088778  0.426532  8799152.096445  6451054.666283  672642.320298  854208.180738  626258.486036  65299.084095  0.030808  1.540397  0.016537  0.013639  0.000632  1.000000  0.003491  0.004905  0.000847  0.294765  0.292732  0.050532  0.163795  0.074390  0.012841  17  0  0  0  0
27  16  23.808772  0.000000  0.086441  0.424399  8661684.563253  6469525.186230  422286.111828  870893.866584  650481.989185  42458.990748  0.030353  1.517670  0.016278  0.013678  0.000397  1.000000  0.003429  0.004860  0.000799  0.294971  0.293015  0.048157  0.160889  0.073745  0.012120  17  0  0  0  0
28  15  24.124187  0.000000  0.084345  0.421718  8538574.534127  6486464.694821  264761.541155  888119.690269  674674.325636  27538.547211  0.030010  1.500491  0.016047  0.013714  0.000249  1.000000  0.003374  0.004805  0.000750  0.295195  0.293311  0.045760  0.158308  0.072942  0.011380  16  0  0  0  0
30  13  24.822836  0.000000  0.080615  0.415504  8319882.546923  6517486.050988  103850.315829  923064.489651  723094.334750  11521.862026  0.029513  1.475660  0.015636  0.013780  0.000098  1.000000  0.003278  0.004682  0.000651  0.295683  0.293937  0.040895  0.153773  0.071108  0.009893  17  0  0  0  0
34  9  26.362882  0.000000  0.074185  0.402098  7944372.554741  6573867.915294  15928.102069  991578.207510  820518.438547  1988.068761  0.028844  1.442204  0.014930  0.013899  0.000015  1.000000  0.003115  0.004430  0.000463  0.296826  0.295351  0.030872  0.146136  0.067286  0.007033  16  0  0  0  0
23  20  23.094384  0.000000  0.098745  0.425338  9387632.512380  6376500.152851  2670339.947778  813693.711006  552697.185980  231457.592624  0.033633  1.681673  0.017643  0.013482  0.002509  1.000000  0.003763  0.004897  0.000965  0.294335  0.292021  0.057541  0.176529  0.074023  0.014586  16  0  0  0  0
29  14  24.464640  0.000000  0.082418  0.418707  8425536.419387  6502350.318929  165860.420571  905574.373966  698870.852403  17826.633113  0.029738  1.486902  0.015834  0.013748  0.000156  1.000000  0.003324  0.004745  0.000700  0.295432  0.293619  0.043339  0.155956  0.072048  0.010635  16  0  0  0  0
33  10  25.965102  0.000000  0.075703  0.405469  8032828.024935  6560146.360609  25456.023463  974768.270020  796061.175362  3089.039610  0.028990  1.449513  0.015096  0.013870  0.000024  1.000000  0.003153  0.004492  0.000509  0.296514  0.294968  0.033415  0.147916  0.068230  0.007729  16  0  0  0  0
3  40  43.777161  0.884495  0.752156  0.006635  48114511.175342  1785866.347648  416559435.738160  834086.232069  30958.779306  7221241.195231  0.485629  24.281460  0.090424  0.003776  0.391430  1.000000  0.072064  0.000449  0.000155  0.307470  0.290548  0.100558  3.380870  0.000745  0.000258  128  0  0  0  0
32  11  25.575350  0.000000  0.077273  0.408842  8124469.225612  6546254.550382  40680.695587  957720.503799  771678.989961  4795.480811  0.029147  1.457371  0.015269  0.013841  0.000038  1.000000  0.003192  0.004555  0.000556  0.296222  0.294609  0.035933  0.149774  0.069186  0.008439  17  0  0  0  0
12  32  26.643567  0.699500  0.294933  0.044373  21028036.784311  5023360.246900  69976814.984373  1020684.768778  243830.051502  3396620.899743  0.115895  5.794749  0.039519  0.010621  0.065755  1.000000  0.010885  0.000557  0.000157  0.299225  0.292866  0.082538  0.510662  0.004832  0.001362  38  0  0  0  0
11  33  26.752159  0.713789  0.322137  0.031650  22640760.819179  4832943.833333  79105203.956078  1020467.644709  217831.143132  3565441.188570  0.127101  6.355048  0.042550  0.010218  0.074333  1.000000  0.012203  0.000469  0.000136  0.299728  0.292766  0.084663  0.572500  0.003424  0.000990  41  0  0  0  0
10  34  26.957982  0.728123  0.352727  0.022706  24453995.656834  4618462.232578  89945010.618902  1017409.871485  192151.382230  3742167.250649  0.140241  7.012052  0.045958  0.009765  0.084519  1.000000  0.013819  0.000409  0.000121  0.300288  0.292642  0.086764  0.648336  0.002445  0.000725  44  0  0  0  0
17  27  26.260431  0.574386  0.184242  0.215480  14462887.928070  5791797.142391  33981211.689691  952738.010382  381532.741830  2238501.202293  0.071357  3.567869  0.027181  0.012245  0.031931  1.000000  0.006437  0.002003  0.000489  0.296765  0.292757  0.071487  0.301971  0.027612  0.006742  28  0  0  0  0
16  28  26.469761  0.617935  0.205065  0.164396  15698596.995224  5648515.009723  41088819.593591  979711.522948  352510.179365  2564253.992405  0.080056  4.002780  0.029503  0.011942  0.038610  1.000000  0.007178  0.001512  0.000381  0.297332  0.292903  0.073761  0.336770  0.019862  0.005002  28  0  0  0  0
8  36  27.845509  0.759022  0.427615  0.012050  28892307.024682  4091894.574854  119896260.163378  1001721.722338  141869.587557  4156908.900703  0.175613  8.780662  0.054299  0.008651  0.112663  1.000000  0.018517  0.000345  0.000107  0.301659  0.292321  0.090890  0.868705  0.001285  0.000399  54  0  0  0  0
14  30  26.585384  0.667701  0.247659  0.087359  18225064.489529  5353254.219050  54845342.694763  1011006.450933  296963.259145  3042458.110361  0.097106  4.855304  0.034251  0.011318  0.051537  1.000000  0.008824  0.000872  0.000233  0.298308  0.292982  0.078209  0.413972  0.009795  0.002615  34  0  0  0  0
15  29  26.559337  0.646789  0.226106  0.121121  16946817.717969  5502980.870882  47979277.840260  998853.854445  324348.426076  2827922.469091  0.088569  4.428426  0.031849  0.011635  0.045085  1.000000  0.007969  0.001140  0.000296  0.297841  0.292974  0.076002  0.373842  0.013996  0.003631  30  0  0  0  0
9  35  27.301300  0.743015  0.387538  0.016436  26517239.806596  4373947.301728  103186110.280205  1011313.655875  166813.464319  3935308.621262  0.156044  7.802197  0.049835  0.009248  0.096961  1.000000  0.015858  0.000370  0.000112  0.300925  0.292495  0.088840  0.743986  0.001761  0.000535  48  0  0  0  0
31  12  25.194056  0.000000  0.078906  0.412198  8219897.764718  6532073.252688  65003.742567  940470.605536  747360.011426  7437.332055  0.029320  1.465982  0.015448  0.013811  0.000061  1.000000  0.003234  0.004619  0.000603  0.295946  0.294266  0.038426  0.151721  0.070148  0.009160  16  0  0  0  0
13  31  26.599491  0.684544  0.270355  0.062350  19570874.337347  5195067.137652  62039905.503496  1017809.166232  270176.327370  3226467.218846  0.106061  5.303070  0.036780  0.010984  0.058297  1.000000  0.009780  0.000685  0.000188  0.298759  0.292941  0.080387  0.458812  0.006862  0.001883  35  0  0  0  0
7  37  28.702133  0.776874  0.474319  0.008998  31659723.060582  3762472.410812  141891514.997142  987903.425549  117403.407985  4427553.376060  0.200786  10.039302  0.059500  0.007955  0.133332  1.000000  0.022132  0.000333  0.000106  0.302518  0.292115  0.092912  1.038328  0.000955  0.000304  62  0  0  0  0
18  26  25.890983  0.504819  0.164013  0.269163  13262106.981521  5930274.060983  26782337.685603  919617.850939  411215.645828  1857134.455324  0.062629  3.131444  0.024924  0.012538  0.025167  1.000000  0.005752  0.002590  0.000612  0.296158  0.292550  0.069182  0.269848  0.036927  0.008733  24  0  0  0  0
20  24  24.783176  0.206819  0.129795  0.357433  11230498.045531  6163553.401119  14158808.062829  856616.760912  470130.810652  1079976.351180  0.047442  2.372101  0.021106  0.013031  0.013305  1.000000  0.004669  0.003763  0.000831  0.295091  0.292150  0.064533  0.219037  0.055655  0.012294  21  0  0  0  0
6  38  30.078818  0.797537  0.529362  0.006901  34920791.478300  3373210.554398  172479951.625738  968587.668826  93561.743850  4784025.424172  0.234835  11.741742  0.065628  0.007132  0.162075  1.000000  0.027324  0.000333  0.000108  0.303535  0.291867  0.094901  1.281902  0.000730  0.000238  69  0  0  0  0
5  39  32.386655  0.822191  0.594584  0.005506  38784181.559247  2910512.053006  218122747.558012  941277.205121  70637.010776  5293755.390485  0.284007  14.200325  0.072889  0.006154  0.204964  1.000000  0.035316  0.000346  0.000115  0.304737  0.291560  0.096852  1.656836  0.000583  0.000194  82  0  0  0  0
21  23  24.234921  0.000000  0.117488  0.385398  10499943.954692  6247697.675355  9632563.513894  837297.293278  498210.311918  768129.753103  0.041994  2.099688  0.019733  0.013209  0.009051  1.000000  0.004301  0.004203  0.000895  0.294756  0.292060  0.062210  0.201797  0.062722  0.013360  19  0  0  0  0
19  25  25.372399  0.391344  0.145470  0.318253  12161206.782140  6056735.739148  19980438.718411  885443.467201  440983.957338  1454752.743866  0.054436  2.721786  0.022855  0.012806  0.018775  1.000000  0.005154  0.003206  0.000733  0.295574  0.292327  0.066860  0.241781  0.046739  0.010690  21  0  0  0  0
25  19  23.527796  0.000000  0.092538  0.423275  9021401.182363  6423441.027706  1676700.813352  844505.788720  601307.160799  156958.272247  0.032111  1.605537  0.016954  0.013581  0.001576  1.000000  0.003594  0.004850  0.000877  0.294659  0.292528  0.052897  0.168590  0.073403  0.013273  17  0  0  0  0
22  22  23.816431  0.000000  0.108271  0.403693  9953085.925865  6311265.961166  6366246.622544  828197.405023  525161.154076  529736.101125  0.038031  1.901558  0.018705  0.013344  0.005982  1.000000  0.004034  0.004510  0.000925  0.294572  0.292067  0.059890  0.189243  0.067709  0.013884  18  0  0  0  0
24  20  23.478796  0.000000  0.096420  0.420704  9250900.465981  6394969.298676  2641246.454788  833915.846323  576469.961440  238093.284085  0.033388  1.669410  0.017386  0.013521  0.002482  1.000000  0.003700  0.004807  0.000908  0.294552  0.292319  0.055239  0.173584  0.072632  0.013725  17  0  0  0  0
28  16  24.189593  0.000000  0.084590  0.420509  8553124.853337  6484914.265197  418415.227446  889633.107402  674513.061356  43520.472969  0.030178  1.508914  0.016074  0.013711  0.000393  1.000000  0.003381  0.004784  0.000746  0.295214  0.293327  0.045762  0.158625  0.072581  0.011323  16  0  0  0  0
26  18  23.680677  0.000000  0.089434  0.423616  8838251.488747  6446855.630517  1058778.465646  858003.889733  625850.850089  102784.588450  0.031235  1.561770  0.016610  0.013630  0.000995  1.000000  0.003510  0.004851  0.000837  0.294813  0.292771  0.050538  0.164656  0.073507  0.012689  17  0  0  0  0
23  21  23.565987  0.000000  0.101479  0.414731  9550424.250229  6358811.211678  4126662.424449  827804.043203  551163.958069  357687.548782  0.035270  1.763523  0.017949  0.013444  0.003878  1.000000  0.003841  0.004703  0.000927  0.294514  0.292160  0.057568  0.180197  0.070870  0.013964  16  0  0  0  0
31  13  25.211897  0.000000  0.078961  0.411879  8223150.495585  6531730.957796  102944.332094  940842.763178  747320.848131  11778.263077  0.029361  1.468034  0.015454  0.013810  0.000097  1.000000  0.003235  0.004613  0.000602  0.295951  0.294270  0.038427  0.151791  0.070056  0.009148  16  0  0  0  0
29  15  24.507200  0.000000  0.082567  0.417930  8434376.836005  6501412.120012  262383.505442  906524.539552  698770.015038  28200.908150  0.029843  1.492168  0.015851  0.013746  0.000247  1.000000  0.003328  0.004732  0.000698  0.295444  0.293629  0.043341  0.156148  0.071818  0.010601  16  0  0  0  0
4  40  36.503406  0.851930  0.670977  0.004659  43308287.734345  2366509.943414  292485574.119353  900921.879524  49229.389978  6084439.421516  0.361235  18.061772  0.081391  0.005003  0.274841  1.000000  0.048729  0.000377  0.000128  0.306122  0.291154  0.098750  2.286095  0.000496  0.000168  102  0  0  0  0
27  17  23.908719  0.000000  0.086842  0.422519  8685579.695268  6466968.941172  666313.160588  873296.415852  650224.970111  66994.825376  0.030622  1.531110  0.016323  0.013673  0.000626  1.000000  0.003441  0.004826  0.000793  0.295001  0.293040  0.048161  0.161412  0.073179  0.012027  17  0  0  0  0
34  10  26.367667  0.000000  0.074197  0.402014  7945096.152685  6573792.853486  25239.101548  991668.523510  820509.069695  3150.222739  0.028854  1.442702  0.014932  0.013899  0.000024  1.000000  0.003115  0.004428  0.000463  0.296827  0.295352  0.030872  0.146151  0.067263  0.007031  16  0  0  0  0
30  14  24.850426  0.000000  0.080705  0.415006  8325246.848630  6516919.118739  164394.468265  923659.641853  723031.435421  18239.043051  0.029579  1.478949  0.015646  0.013778  0.000154  1.000000  0.003280  0.004674  0.000650  0.295691  0.293943  0.040896  0.153889  0.070962  0.009873  17  0  0  0  0
33  11  25.972528  0.000000  0.075723  0.405339  8034022.741361  6560021.791813  40332.104072  974913.246566  796046.059178  4894.223453  0.029006  1.450311  0.015099  0.013870  0.000038  1.000000  0.003153  0.004490  0.000509  0.296516  0.294970  0.033415  0.147942  0.068193  0.007725  16  0  0  0  0
12  33  26.899877  0.707231  0.300634  0.029200  21366489.795564  4984462.972977  72980787.625988  1037113.018219  241942.007675  3542431.426545  0.119272  5.963578  0.040155  0.010538  0.068578  1.000000  0.011156  0.000456  0.000128  0.299470  0.293009  0.082578  0.523381  0.003139  0.000885  39  0  0  0  0
16  29  26.913319  0.642944  0.214595  0.114996  16264921.067142  5584622.979303  45552917.602633  1015054.440480  348522.832060  2842847.567382  0.085180  4.258981  0.030567  0.011807  0.042805  1.000000  0.007535  0.001096  0.000276  0.297813  0.293224  0.073842  0.353514  0.013203  0.003325  31  0  0  0  0
17  28  26.853118  0.614655  0.195490  0.157109  15131568.657095  5716746.807708  39267573.935706  996787.134632  376588.825587  2586738.585690  0.077423  3.871142  0.028437  0.012087  0.036899  1.000000  0.006837  0.001453  0.000355  0.297355  0.293161  0.071585  0.320752  0.018827  0.004597  28  0  0  0  0
15  30  26.904563  0.663340  0.234083  0.082422  17420731.662780  5449253.573884  51745786.660579  1026786.577764  321181.712502  3049922.369932  0.092885  4.644243  0.032740  0.011521  0.048624  1.000000  0.008283  0.000841  0.000218  0.298228  0.293225  0.076067  0.388618  0.009193  0.002385  34  0  0  0  0
8  37  28.058971  0.762547  0.431572  0.007778  29127013.887388  4064412.217911  122664148.921545  1009859.215912  140916.750045  4252874.040895  0.178597  8.929857  0.054740  0.008593  0.115264  1.000000  0.018803  0.000320  0.000100  0.301802  0.292388  0.090911  0.882127  0.000815  0.000253  56  0  0  0  0
9  36  27.529625  0.747444  0.392009  0.010658  26782453.896675  4343044.387325  106045670.399333  1021428.382482  165634.889944  4044366.434947  0.159164  7.958204  0.050333  0.009182  0.099648  1.000000  0.016140  0.000335  0.000102  0.301094  0.292580  0.088866  0.757223  0.001124  0.000341  49  0  0  0  0
11  34  27.002811  0.720316  0.327481  0.020722  22957957.354476  4796325.111328  82085419.559377  1034764.372803  216180.658800  3699765.897078  0.130420  6.521004  0.043146  0.010141  0.077133  1.000000  0.012478  0.000398  0.000115  0.299948  0.292888  0.084699  0.585406  0.002213  0.000640  42  0  0  0  0
10  35  27.199733  0.733567  0.357673  0.014795  24747474.849490  4584426.224876  92884370.115796  1029620.089884  190735.312206  3864459.468655  0.143483  7.174134  0.046509  0.009693  0.087281  1.000000  0.014099  0.000360  0.000107  0.300484  0.292746  0.086795  0.661441  0.001570  0.000465  46  0  0  0  0
13  32  26.865247  0.693874  0.276500  0.041295  19935775.997121  5153317.538172  65122727.134475  1036786.358957  268005.084313  3386793.429101  0.109556  5.477787  0.037466  0.010895  0.061194  1.000000  0.010052  0.000540  0.000148  0.299034  0.293108  0.080433  0.471610  0.004474  0.001228  36  0  0  0  0
14  31  26.876062  0.679620  0.254513  0.058447  18632150.079609  5306888.199166  58156376.470974  1033588.876245  294391.177975  3226132.440234  0.100884  5.044219  0.035016  0.011220  0.054648  1.000000  0.009110  0.000663  0.000177  0.298627  0.293182  0.078263  0.427399  0.006402  0.001709  33  0  0  0  0
6  39  30.278616  0.799736  0.532417  0.004425  35101891.833763  3351777.508736  175277992.990917  973610.795843  92967.261800  4861633.870271  0.237759  11.887955  0.065969  0.007087  0.164704  1.000000  0.027651  0.000320  0.000104  0.303636  0.291908  0.094914  1.297248  0.000460  0.000150  71  0  0  0  0
7  38  28.904216  0.779650  0.477790  0.005786  31865555.702694  3738246.321474  144613677.464766  994326.184581  116647.462123  4512495.168555  0.203680  10.183979  0.059886  0.007904  0.135890  1.000000  0.022430  0.000315  0.000100  0.302638  0.292168  0.092928  1.052294  0.000603  0.000192  60  0  0  0  0
32  12  25.586867  0.000000  0.077306  0.408638  8126440.797996  6546048.007023  64442.405464  957952.914710  771654.642424  7596.534778  0.029173  1.458651  0.015272  0.013840  0.000061  1.000000  0.003193  0.004552  0.000555  0.296225  0.294611  0.035933  0.149816  0.069127  0.008431  16  0  0  0  0
5  40  32.601375  0.823968  0.597311  0.003524  38945788.750533  2891272.184959  221242199.495840  945199.349646  70170.066560  5369463.292096  0.287201  14.360040  0.073193  0.006113  0.207895  1.000000  0.035710  0.000336  0.000112  0.304824  0.291591  0.096862  1.675315  0.000366  0.000122  84  0  0  0  0
24  21  23.960703  0.000000  0.099027  0.409867  9406166.186328  6378155.688799  4078269.690747  847912.164310  574954.310530  367632.722155  0.034995  1.749739  0.017677  0.013485  0.003832  1.000000  0.003774  0.004613  0.000872  0.294729  0.292459  0.055265  0.177066  0.069463  0.013126  18  0  0  0  0
27  18  24.063492  0.000000  0.087470  0.419549  8723002.949922  6462964.876744  1048612.868051  877059.157696  649822.379238  105433.360975  0.031043  1.552165  0.016394  0.013664  0.000985  1.000000  0.003458  0.004772  0.000784  0.295049  0.293079  0.048167  0.162233  0.072293  0.011881  16  0  0  0  0
21  24  25.209085  0.207713  0.125923  0.350553  11001931.694866  6192586.661295  13886294.012192  877327.314192  493815.592946  1107335.090572  0.046818  2.340889  0.020676  0.013093  0.013049  1.000000  0.004555  0.003662  0.000780  0.295271  0.292445  0.062292  0.213703  0.054010  0.011504  21  0  0  0  0
22  23  24.650642  0.000000  0.114282  0.379362  10310894.058913  6272176.589963  9481705.966760  857970.660222  521908.523080  788973.825339  0.041548  2.077424  0.019378  0.013261  0.008910  1.000000  0.004210  0.004104  0.000842  0.294952  0.292357  0.059949  0.197522  0.061142  0.012538  19  0  0  0  0
25  20  23.866886  0.000000  0.094182  0.416194  9119330.713358  6412879.460803  2612934.024618  853673.106982  600318.477976  244600.352509  0.033152  1.657610  0.017138  0.013559  0.002455  1.000000  0.003640  0.004722  0.000854  0.294775  0.292620  0.052914  0.170766  0.071300  0.012893  17  0  0  0  0
19  26  26.314840  0.503165  0.157865  0.260912  12898481.314506  5974904.341975  25961289.110160  939123.577236  435025.907505  1890211.576410  0.061268  3.063418  0.024241  0.012633  0.024395  1.000000  0.005555  0.002499  0.000571  0.296276  0.292832  0.066975  0.260593  0.035404  0.008097  24  0  0  0  0
18  27  26.667816  0.571811  0.176480  0.207380  14003440.530961  5847524.514725  32703893.234117  971023.224649  405477.646579  2267745.544145  0.069411  3.470574  0.026317  0.012363  0.030731  1.000000  0.006174  0.001926  0.000456  0.296838  0.293027  0.069295  0.289661  0.026312  0.006222  27  0  0  0  0
23  22  24.220719  0.000000  0.105514  0.398333  9790693.450312  6332681.592687  6281725.583892  848629.904974  548899.115829  544482.391608  0.037692  1.884591  0.018400  0.013389  0.005903  1.000000  0.003957  0.004416  0.000870  0.294779  0.292365  0.057608  0.185656  0.066216  0.013047  18  0  0  0  0
20  25  25.802361  0.390847  0.140633  0.310520  11875385.502243  6092376.470815  19494916.687213  905806.155904  464701.723603  1486993.036207  0.053518  2.675885  0.022318  0.012881  0.018319  1.000000  0.005006  0.003106  0.000686  0.295729  0.292618  0.064637  0.234840  0.045097  0.009962  22  0  0  0  0
30  15  24.893895  0.000000  0.080847  0.414218  8333721.914933  6516023.393617  260052.837439  924599.923486  722932.057569  28852.034667  0.029683  1.484145  0.015662  0.013777  0.000244  1.000000  0.003284  0.004660  0.000648  0.295702  0.293953  0.040897  0.154073  0.070732  0.009841  16  0  0  0  0
31  14  25.240067  0.000000  0.079047  0.411375  8228295.271322  6531189.552755  162955.810544  941431.397063  747258.903866  18644.410698  0.029426  1.471280  0.015464  0.013809  0.000153  1.000000  0.003238  0.004605  0.000601  0.295958  0.294277  0.038428  0.151902  0.069910  0.009129  16  0  0  0  0
33  12  25.984279  0.000000  0.075755  0.405132  8035914.721413  6559824.508427  63889.496903  975142.834716  796022.119217  7752.867879  0.029031  1.451575  0.015102  0.013869  0.000060  1.000000  0.003154  0.004486  0.000508  0.296519  0.294972  0.033415  0.147983  0.068135  0.007718  16  0  0  0  0
14  32  27.127057  0.688928  0.260131  0.038662  18965893.800658  5268838.371318  60969535.244586  1052102.778083  292280.424324  3382187.946608  0.104075  5.203730  0.035643  0.011140  0.057291  1.000000  0.009349  0.000527  0.000141  0.298889  0.293347  0.078307  0.438601  0.004169  0.001113  34  0  0  0  0
12  34  27.124132  0.713536  0.305395  0.019078  21649144.884504  4951954.171773  75573696.532037  1050832.879329  240364.055411  3668289.235069  0.122171  6.108526  0.040686  0.010470  0.071015  1.000000  0.011386  0.000391  0.000110  0.299674  0.293128  0.082611  0.534169  0.002024  0.000571  41  0  0  0  0
13  33  27.101843  0.701497  0.281674  0.027133  20243016.160185  5118135.435495  67815062.040004  1052764.789394  266175.392600  3526811.861501  0.112589  5.629435  0.038044  0.010821  0.063724  1.000000  0.010286  0.000446  0.000123  0.299266  0.293248  0.080471  0.482563  0.002901  0.000796  38  0  0  0  0
32  13  25.605076  0.000000  0.077359  0.408315  8129561.499255  6545721.070670  102053.602113  958320.786075  771616.102842  12030.180005  0.029214  1.460677  0.015278  0.013839  0.000096  1.000000  0.003195  0.004546  0.000555  0.296230  0.294615  0.035934  0.149884  0.069035  0.008420  16  0  0  0  0
16  30  27.247188  0.659446  0.221841  0.078088  16695534.290832  5535970.559877  49024635.430709  1041927.971746  345486.552070  3059509.092079  0.089148  4.457415  0.031377  0.011705  0.046067  1.000000  0.007813  0.000815  0.000205  0.298179  0.293468  0.073904  0.366537  0.008670  0.002183  31  0  0  0  0
9  37  27.696992  0.750575  0.395223  0.006857  26973140.983068  4320814.941877  108141403.894152  1028700.800572  164787.104054  4124293.452911  0.161445  8.072237  0.050692  0.009135  0.101618  1.000000  0.016346  0.000313  0.000095  0.301216  0.292641  0.088885  0.766865  0.000712  0.000216  50  0  0  0  0
34  11  26.375243  0.000000  0.074216  0.401882  7946242.656561  6573673.885318  39988.123916  991811.624585  820494.220663  4991.124467  0.028870  1.443490  0.014934  0.013898  0.000038  1.000000  0.003116  0.004426  0.000463  0.296829  0.295353  0.030872  0.146176  0.067226  0.007027  17  0  0  0  0
8  38  28.208049  0.764938  0.434295  0.004985  29288489.053429  4045497.442740  124598988.985811  1015457.702087  140260.958136  4319956.649423  0.180679  9.033937  0.055043  0.008553  0.117082  1.000000  0.019002  0.000305  0.000095  0.301901  0.292435  0.090926  0.891473  0.000515  0.000160  57  0  0  0  0
11  35  27.211018  0.725440  0.331770  0.013466  23212501.663246  4766920.112678  84544280.740855  1046237.230686  214855.312450  3810592.043715  0.133147  6.657341  0.043624  0.010079  0.079444  1.000000  0.012702  0.000353  0.000102  0.300125  0.292987  0.084727  0.595917  0.001418  0.000410  46  0  0  0  0
26  19  23.912101  0.000000  0.090455  0.419020  8899081.192919  6440321.341724  1659844.619242  863909.144054  625216.511362  161135.168135  0.031901  1.595035  0.016724  0.013617  0.001560  1.000000  0.003538  0.004768  0.000823  0.294888  0.292832  0.050549  0.165997  0.072135  0.012452  18  0  0  0  0
15  31  27.183130  0.675263  0.240341  0.055065  17792509.687467  5407055.592819  54790545.374815  1048699.359215  318694.542537  3229381.961000  0.096355  4.817770  0.033438  0.011432  0.051485  1.000000  0.008535  0.000645  0.000167  0.298532  0.293422  0.076118  0.400439  0.006007  0.001558  34  0  0  0  0
7  39  29.040352  0.781478  0.480099  0.003697  32002443.903697  3722129.746715  146449388.217446  998597.615586  116144.563870  4569776.305772  0.205628  10.281387  0.060144  0.007870  0.137615  1.000000  0.022630  0.000304  0.000097  0.302718  0.292203  0.092940  1.061689  0.000380  0.000121  65  0  0  0  0
10  36  27.387969  0.737618  0.361428  0.009564  24970300.920997  4558569.689679  95167829.138755  1038890.781183  189659.549597  3959462.910370  0.145992  7.299624  0.046928  0.009638  0.089427  1.000000  0.014314  0.000328  0.000097  0.300632  0.292825  0.086818  0.671532  0.001000  0.000296  47  0  0  0  0
29  16  24.574023  0.000000  0.082801  0.416702  8448319.448460  6499932.349746  414626.991559  908023.087765  698610.969730  44563.996833  0.030009  1.500475  0.015877  0.013743  0.000390  1.000000  0.003335  0.004710  0.000695  0.295463  0.293645  0.043343  0.156452  0.071456  0.010547  16  0  0  0  0
6  40  30.409675  0.801150  0.534398  0.002821  35219322.604269  3337876.076619  177115205.555149  976867.938406  92581.681887  4912592.091989  0.239677  11.983840  0.066189  0.007057  0.166430  1.000000  0.027866  0.000312  0.000101  0.303702  0.291935  0.094923  1.307309  0.000290  0.000094  72  0  0  0  0
19  27  27.084953  0.569412  0.169269  0.199940  13576693.590143  5899445.348334  31530611.604977  988503.432344  429531.825038  2295707.536483  0.067617  3.380837  0.025515  0.012473  0.029628  1.000000  0.005935  0.001859  0.000425  0.296922  0.293296  0.067082  0.278439  0.025142  0.005750  27  0  0  0  0
17  29  27.285173  0.639471  0.204123  0.109546  15644689.342461  5659050.540410  43393749.964792  1030588.791901  372788.102856  2858549.081629  0.082142  4.107122  0.029402  0.011965  0.040776  1.000000  0.007152  0.001060  0.000259  0.297808  0.293472  0.071661  0.335549  0.012506  0.003054  31  0  0  0  0
18  28  27.249835  0.611649  0.186692  0.150526  14610608.529647  5779601.792645  37622197.052952  1013125.322822  400767.765427  2608789.391434  0.075031  3.751527  0.027458  0.012220  0.035353  1.000000  0.006531  0.001402  0.000332  0.297395  0.293419  0.069388  0.306377  0.017907  0.004235  28  0  0  0  0
28  17  24.291734  0.000000  0.084973  0.418596  8576009.999058  6482475.478894  660127.142193  892013.451855  674259.396751  68661.567656  0.030443  1.522163  0.016117  0.013706  0.000620  1.000000  0.003392  0.004750  0.000741  0.295244  0.293352  0.045766  0.159125  0.072013  0.011235  17  0  0  0  0
22  24  25.639840  0.208526  0.122232  0.343966  10784105.828511  6220394.202280  13625348.493815  897346.665064  517599.704747  1133766.788427  0.046222  2.311099  0.020267  0.013152  0.012803  1.000000  0.004448  0.003567  0.000732  0.295455  0.292740  0.060028  0.208666  0.052467  0.010759  19  0  0  0  0
24  22  24.629044  0.000000  0.102867  0.393143  9634862.058202  6353369.645990  6199877.179405  868527.791107  572719.990321  558883.521034  0.037366  1.868290  0.018107  0.013433  0.005826  1.000000  0.003884  0.004327  0.000818  0.294991  0.292664  0.055304  0.182237  0.064797  0.012244  18  0  0  0  0
27  19  24.300009  0.000000  0.088447  0.414870  8781199.332678  6456736.747342  1643403.621430  882910.545198  649196.168522  165236.926348  0.031698  1.584921  0.016503  0.013651  0.001544  1.000000  0.003485  0.004689  0.000771  0.295123  0.293139  0.048177  0.163512  0.070915  0.011655  16  0  0  0  0
26  20  24.258644  0.000000  0.092026  0.411804  8992669.165718  6430264.484582  2585370.015919  872994.520816  624240.207105  250983.753165  0.032925  1.646251  0.016900  0.013595  0.002429  1.000000  0.003582  0.004640  0.000801  0.295002  0.292924  0.050565  0.168069  0.070023  0.012087  17  0  0  0  0
25  21  24.359230  0.000000  0.096669  0.405143  9267476.927839  6396893.141332  4031262.728973  867541.278143  598821.976595  377372.055809  0.034730  1.736479  0.017417  0.013525  0.003788  1.000000  0.003710  0.004527  0.000819  0.294950  0.292760  0.052939  0.174074  0.068119  0.012318  17  0  0  0  0
21  25  26.238007  0.390345  0.136052  0.303192  11604696.394932  6126272.961916  19034869.468608  925393.594739  488527.537959  1517898.071907  0.052648  2.632417  0.021809  0.012953  0.017887  1.000000  0.004867  0.003015  0.000642  0.295889  0.292908  0.062391  0.228341  0.043576  0.009282  22  0  0  0  0
20  26  26.745874  0.501592  0.152094  0.253206  12557158.205626  6016948.160399  25194525.030665  957809.007646  458948.358553  1921736.002889  0.059995  2.999764  0.023599  0.012721  0.023675  1.000000  0.005372  0.002417  0.000534  0.296403  0.293113  0.064746  0.252031  0.034012  0.007513  24  0  0  0  0
23  23  25.070729  0.000000  0.111213  0.373543  10129975.227805  6295739.638934  9336254.130026  878037.899827  545697.090675  809240.376627  0.041122  2.056080  0.019038  0.013311  0.008773  1.000000  0.004124  0.004011  0.000790  0.295153  0.292654  0.057666  0.193461  0.059648  0.011753  19  0  0  0  0
28  18  24.449891  0.000000  0.085575  0.415576  8611841.944565  6478656.416744  1038682.469499  895740.427150  673862.166009  108036.107129  0.030858  1.542912  0.016185  0.013698  0.000976  1.000000  0.003408  0.004696  0.000733  0.295291  0.293391  0.045772  0.159908  0.071124  0.011096  16  0  0  0  0
34  12  26.387233  0.000000  0.074247  0.401673  7948057.992727  6573485.540038  63343.866909  992038.206077  820470.712315  7906.275489  0.028895  1.444738  0.014937  0.013898  0.000060  1.000000  0.003117  0.004423  0.000462  0.296832  0.295356  0.030872  0.146215  0.067167  0.007021  16  0  0  0  0
29  17  24.678373  0.000000  0.083168  0.414758  8470245.262557  6497605.076776  654075.230053  910379.668330  698360.835061  70299.828699  0.030271  1.513539  0.015919  0.013738  0.000615  1.000000  0.003345  0.004676  0.000690  0.295493  0.293670  0.043347  0.156929  0.070887  0.010463  16  0  0  0  0
33  13  26.002859  0.000000  0.075805  0.404805  8038909.358665  6559512.242650  101176.227569  975506.228202  795984.226364  12277.541111  0.029072  1.453575  0.015108  0.013869  0.000095  1.000000  0.003156  0.004481  0.000508  0.296523  0.294976  0.033416  0.148047  0.068042  0.007708  16  0  0  0  0
32  14  25.633826  0.000000  0.077441  0.407804  8134497.307527  6545203.967653  161541.418574  958902.624058  771555.146225  19042.662909  0.029278  1.463881  0.015288  0.013838  0.000152  1.000000  0.003197  0.004538  0.000553  0.296237  0.294622  0.035935  0.149990  0.068889  0.008402  16  0  0  0  0
9  38  27.812579  0.752684  0.397415  0.004385  27103188.524530  4305649.581879  109589400.411185  1033660.549609  164208.728032  4179517.098435  0.163018  8.150886  0.050936  0.009103  0.102978  1.000000  0.016487  0.000299  0.000091  0.301299  0.292683  0.088898  0.773502  0.000450  0.000137  50  0  0  0  0
16  31  27.515240  0.671386  0.227597  0.052106  17037565.396740  5497282.861223  51846775.618084  1063273.306987  343072.146236  3235632.045091  0.092361  4.618060  0.032019  0.011623  0.048719  1.000000  0.008037  0.000631  0.000159  0.298470  0.293662  0.073953  0.377065  0.005662  0.001426  32  0  0  0  0
13  34  27.303534  0.707583  0.285933  0.017694  20495924.254625  5089154.445239  70091357.307690  1065917.608849  264668.197928  3645193.603091  0.115142  5.757085  0.038519  0.010760  0.065863  1.000000  0.010481  0.000387  0.000106  0.299457  0.293363  0.080503  0.491703  0.001867  0.000512  41  0  0  0  0
14  33  27.346093  0.696433  0.264847  0.025366  19245941.929022  5236884.416201  63399415.861465  1067638.002362  290507.829512  3516981.707150  0.106817  5.340832  0.036170  0.011072  0.059575  1.000000  0.009552  0.000441  0.000118  0.299109  0.293485  0.078344  0.448139  0.002699  0.000720  36  0  0  0  0
15  32  27.420892  0.684546  0.245509  0.036383  18099528.755631  5372175.077257  57376123.613816  1066795.215601  316638.667623  3381777.226765  0.099288  4.964413  0.034015  0.011358  0.053915  1.000000  0.008747  0.000518  0.000134  0.298783  0.293585  0.076160  0.410355  0.003907  0.001014  35  0  0  0  0
8  39  28.307953  0.766510  0.436101  0.003178  29395627.266556  4032944.263606  125896581.509926  1019172.278265  139825.728364  4364945.324680  0.182073  9.103643  0.055245  0.008527  0.118302  1.000000  0.019135  0.000295  0.000092  0.301966  0.292466  0.090935  0.897726  0.000325  0.000101  55  0  0  0  0
10  37  27.523519  0.740443  0.364088  0.006139  25128166.530511  4540243.546946  96811574.459070  1045458.788790  188897.089393  4027851.027329  0.147795  7.389750  0.047225  0.009599  0.090971  1.000000  0.014468  0.000309  0.000092  0.300737  0.292881  0.086835  0.678756  0.000634  0.000188  48  0  0  0  0
12  35  27.305400  0.718370  0.309138  0.012370  21871369.038604  4926380.173996  77659927.047953  1061619.469236  239122.713185  3769553.263356  0.124494  6.224723  0.041104  0.010416  0.072975  1.000000  0.011569  0.000350  0.000099  0.299835  0.293222  0.082638  0.542761  0.001295  0.000365  42  0  0  0  0
7  40  29.129638  0.782658  0.481600  0.002352  32091439.196267  3711649.640276  147654037.724994  1001374.606219  115817.544804  4607365.938910  0.206905  10.345241  0.060311  0.007847  0.138746  1.000000  0.022761  0.000297  0.000095  0.302770  0.292225  0.092947  1.067842  0.000240  0.000076  63  0  0  0  0
18  29  27.672646  0.636330  0.194564  0.104670  15078641.689299  5727152.709560  41462419.227736  1045579.566258  397130.853650  2875077.159164  0.079408  3.970390  0.028338  0.012109  0.038961  1.000000  0.006812  0.001029  0.000243  0.297824  0.293720  0.069459  0.319575  0.011889  0.002812  31  0  0  0  0
17  30  27.609614  0.655958  0.210757  0.074256  16038969.184780  5614655.035726  46619218.881993  1056561.847515  369863.563510  3071025.791260  0.085820  4.291022  0.030143  0.011871  0.043807  1.000000  0.007400  0.000794  0.000194  0.298156  0.293711  0.071720  0.347154  0.008211  0.002005  29  0  0  0  0
19  28  27.658594  0.608896  0.178587  0.144558  14130836.566987  5837661.061194  36130669.689329  1028849.944621  425033.382210  2630632.470538  0.072850  3.642505  0.026557  0.012342  0.033951  1.000000  0.006254  0.001359  0.000311  0.297450  0.293675  0.067168  0.293421  0.017085  0.003908  27  0  0  0  0
11  36  27.369313  0.729176  0.334962  0.008684  23401950.913277  4745023.808613  86410117.958851  1054776.114672  213868.399067  3894689.328540  0.135210  6.760492  0.043980  0.010032  0.081197  1.000000  0.012871  0.000325  0.000094  0.300256  0.293060  0.084748  0.603832  0.000902  0.000261  46  0  0  0  0
20  27  27.511175  0.567184  0.162561  0.193095  13179774.063724  5947903.527598  30451210.825531  1005299.615586  453681.914495  2322694.637179  0.065959  3.297948  0.024769  0.012575  0.028614  1.000000  0.005716  0.001800  0.000398  0.297018  0.293564  0.064846  0.268182  0.024085  0.005320  23  0  0  0  0
31  15  25.284446  0.000000  0.079183  0.410575  8236423.082982  6530334.197571  257765.794931  942361.331737  747161.039339  29491.991286  0.029528  1.476408  0.015479  0.013807  0.000242  1.000000  0.003242  0.004592  0.000600  0.295970  0.294287  0.038429  0.152078  0.069680  0.009099  17  0  0  0  0
24  23  25.495118  0.000000  0.108273  0.367933  9956766.508943  6318439.900530  9196040.418366  897545.638987  569571.273247  828970.526329  0.040712  2.035616  0.018712  0.013359  0.008641  1.000000  0.004041  0.003924  0.000742  0.295358  0.292953  0.055359  0.189602  0.058233  0.011004  18  0  0  0  0
33  14  26.032194  0.000000  0.075884  0.404287  8043645.613261  6559018.363937  160148.186168  976080.963610  795924.295130  19433.675151  0.029135  1.456739  0.015117  0.013867  0.000150  1.000000  0.003158  0.004473  0.000507  0.296531  0.294983  0.033417  0.148149  0.067896  0.007691  16  0  0  0  0
25  22  25.041361  0.000000  0.100325  0.388116  9485260.308903  6373372.811900  6120606.036639  887928.280370  596620.206165  572958.360229  0.037052  1.852622  0.017826  0.013475  0.005751  1.000000  0.003815  0.004242  0.000767  0.295208  0.292966  0.052976  0.178976  0.063445  0.011473  19  0  0  0  0
31  16  25.354122  0.000000  0.079398  0.409311  8249239.370508  6528985.347276  407272.977516  943827.693246  747006.712109  46597.691936  0.029690  1.484494  0.015503  0.013804  0.000383  1.000000  0.003247  0.004570  0.000597  0.295988  0.294303  0.038431  0.152355  0.069316  0.009052  16  0  0  0  0
30  17  25.068709  0.000000  0.081424  0.410999  8368101.407758  6512389.389177  648146.911321  928414.218799  722528.876342  71909.837013  0.030105  1.505226  0.015727  0.013769  0.000609  1.000000  0.003300  0.004606  0.000641  0.295751  0.293994  0.040903  0.154819  0.069799  0.009711  16  0  0  0  0
29  18  24.839933  0.000000  0.083744  0.411691  8504566.519076  6493961.561434  1028972.491103  914068.507691  697969.231018  110593.684850  0.030680  1.533993  0.015983  0.013730  0.000967  1.000000  0.003361  0.004623  0.000682  0.295540  0.293709  0.043353  0.157677  0.069996  0.010332  16  0  0  0  0
23  24  26.075357  0.209271  0.118711  0.337659  10576423.562109  6247049.799251  13375539.739581  916734.791874  541476.791650  1159354.347655  0.045653  2.282665  0.019877  0.013208  0.012569  1.000000  0.004346  0.003480  0.000686  0.295645  0.293036  0.057741  0.203905  0.051019  0.010053  20  0  0  0  0
26  21  24.761541  0.000000  0.094399  0.400553  9134081.146853  6415060.039239  3985587.123857  886722.578908  622764.182887  386914.680974  0.034474  1.723719  0.017166  0.013563  0.003745  1.000000  0.003649  0.004446  0.000768  0.295176  0.293064  0.050589  0.171214  0.066834  0.011537  16  0  0  0  0
22  25  26.679146  0.389848  0.131710  0.296249  11348225.877840  6158537.277314  18599017.925348  944287.158138  512452.583028  1547626.384066  0.051825  2.591250  0.021327  0.013021  0.017477  1.000000  0.004737  0.002931  0.000601  0.296055  0.293197  0.060122  0.222249  0.042165  0.008646  22  0  0  0  0
21  26  27.183832  0.500104  0.146670  0.246005  12236478.198385  6056605.214513  24478056.357961  975773.786886  482972.021036  1951954.260105  0.058803  2.940160  0.022997  0.012805  0.023001  1.000000  0.005203  0.002343  0.000499  0.296537  0.293392  0.062494  0.244096  0.032738  0.006973  23  0  0  0  0
34  13  26.406188  0.000000  0.074295  0.401341  7950931.332275  6573187.402801  100310.314465  992396.842440  820433.500265  12520.248909  0.028934  1.446713  0.014943  0.013897  0.000094  1.000000  0.003118  0.004418  0.000462  0.296837  0.295360  0.030873  0.146276  0.067075  0.007011  16  0  0  0  0
27  20  24.654076  0.000000  0.089948  0.407527  8870672.869299  6447157.863774  2558519.453849  891906.711440  648233.054373  257247.754016  0.032706  1.635311  0.016671  0.013631  0.002404  1.000000  0.003527  0.004562  0.000750  0.295236  0.293232  0.048192  0.165485  0.068798  0.011307  18  0  0  0  0
30  16  24.962142  0.000000  0.081071  0.412971  8347087.001486  6514610.753591  410914.951433  926082.737304  722775.329654  45589.706080  0.029847  1.492340  0.015687  0.013774  0.000386  1.000000  0.003290  0.004639  0.000645  0.295721  0.293969  0.040900  0.154363  0.070369  0.009790  18  0  0  0  0
28  19  24.691539  0.000000  0.086509  0.410819  8667540.139542  6472718.557163  1627356.472359  901533.743526  673244.553550  169265.645034  0.031504  1.575176  0.016289  0.013685  0.001529  1.000000  0.003434  0.004614  0.000720  0.295364  0.293452  0.045781  0.161129  0.069742  0.010881  17  0  0  0  0
13  35  27.462699  0.712154  0.289221  0.011450  20691170.437114  5066768.315919  71882885.356415  1076071.644422  263503.977708  3738364.385250  0.117145  5.857237  0.038886  0.010712  0.067546  1.000000  0.010633  0.000349  0.000096  0.299604  0.293453  0.080527  0.498838  0.001192  0.000327  40  0  0  0  0
12  36  27.440557  0.721838  0.311880  0.007961  22034165.767674  4907636.590526  79213398.700558  1069521.497536  238212.914027  3844957.585253  0.126221  6.311027  0.041410  0.010376  0.074435  1.000000  0.011705  0.000324  0.000091  0.299953  0.293290  0.082657  0.549116  0.000823  0.000232  45  0  0  0  0
10  38  27.616377  0.742335  0.365891  0.003918  25235114.555211  4527824.653196  97937512.336246  1049908.367402  188380.400617  4074695.736349  0.149028  7.451387  0.047426  0.009573  0.092029  1.000000  0.014573  0.000296  0.000088  0.300808  0.292918  0.086846  0.683686  0.000400  0.000119  48  0  0  0  0
17  31  27.868150  0.667919  0.216084  0.049498  16355612.146074  5578962.618086  49251851.920221  1077420.598993  367512.337175  3244449.631324  0.088814  4.440694  0.030738  0.011795  0.046281  1.000000  0.007602  0.000621  0.000152  0.298436  0.293902  0.071766  0.356624  0.005360  0.001309  32  0  0  0  0
18  30  27.988962  0.652825  0.200679  0.070848  15442162.818303  5686360.925981  44479471.406291  1070786.761456  394302.279548  3084284.869861  0.082840  4.141989  0.029021  0.012022  0.041796  1.000000  0.007034  0.000778  0.000184  0.298157  0.293954  0.069514  0.330016  0.007806  0.001846  33  0  0  0  0
32  15  25.679120  0.000000  0.077572  0.406994  8142294.566622  6544387.050475  255517.437873  959821.772706  771458.847216  30120.649428  0.029379  1.468943  0.015302  0.013837  0.000240  1.000000  0.003201  0.004525  0.000552  0.296249  0.294632  0.035936  0.150158  0.068658  0.008374  17  0  0  0  0
16  32  27.740763  0.680633  0.232373  0.034392  17321332.786400  5465156.267614  54236527.371871  1080982.544415  341067.203121  3384770.680275  0.095072  4.753607  0.032553  0.011555  0.050965  1.000000  0.008226  0.000512  0.000129  0.298711  0.293823  0.073993  0.385926  0.003680  0.000927  33  0  0  0  0
15  33  27.624018  0.691923  0.249819  0.023838  18355597.383607  5343060.259469  59581156.762786  1081888.027734  314922.625800  3511742.975892  0.101780  5.088998  0.034497  0.011297  0.055987  1.000000  0.008925  0.000437  0.000113  0.298992  0.293720  0.076195  0.418736  0.002525  0.000655  35  0  0  0  0
11  37  27.481775  0.731753  0.337198  0.005563  23534654.139375  4729680.474100  87734928.035171  1060757.333663  213176.842076  3954401.359821  0.136672  6.833584  0.044230  0.010000  0.082442  1.000000  0.012990  0.000307  0.000089  0.300349  0.293112  0.084763  0.609424  0.000571  0.000165  47  0  0  0  0
9  39  27.889732  0.754069  0.398867  0.002791  27189306.482035  4295604.792444  110556488.505380  1036944.913558  163825.640169  4216399.873687  0.164067  8.203354  0.051098  0.009082  0.103887  1.000000  0.016582  0.000291  0.000088  0.301354  0.292710  0.088906  0.777925  0.000284  0.000086  52  0  0  0  0
19  29  28.073846  0.633486  0.185812  0.100288  14560423.640147  5789684.419157  39726797.538336  1060127.684926  421540.258129  2892462.399769  0.076935  3.846759  0.027364  0.012241  0.037330  1.000000  0.006507  0.001004  0.000230  0.297859  0.293969  0.067236  0.305290  0.011340  0.002594  30  0  0  0  0
8  40  28.373435  0.767527  0.437277  0.002019  29465365.133923  4024771.760049  126747362.603646  1021590.151526  139542.380470  4394442.654256  0.182986  9.149305  0.055376  0.008509  0.119101  1.000000  0.019222  0.000289  0.000090  0.302009  0.292486  0.090942  0.901818  0.000205  0.000064  56  0  0  0  0
14  34  27.528201  0.702305  0.268671  0.016513  19473055.722541  5210952.921940  65412772.872266  1080236.778650  289069.321133  3628669.483460  0.109081  5.454027  0.036597  0.011017  0.061467  1.000000  0.009719  0.000385  0.000103  0.299287  0.293597  0.078373  0.455969  0.001734  0.000463  39  0  0  0  0
21  27  27.945925  0.565121  0.156311  0.186788  12810036.184856  5993215.200647  29456527.056344  1021511.035740  477917.109576  2348952.573468  0.064425  3.221261  0.024074  0.012671  0.027679  1.000000  0.005516  0.001748  0.000372  0.297125  0.293832  0.062588  0.258779  0.023126  0.004926  26  0  0  0  0
26  22  25.457627  0.000000  0.097882  0.383247  9341575.677405  6392732.034463  6043815.639848  906865.829475  620596.614452  586724.346373  0.036751  1.837559  0.017556  0.013516  0.005679  1.000000  0.003749  0.004163  0.000719  0.295430  0.293270  0.050625  0.175863  0.062157  0.010730  17  0  0  0  0
23  25  27.125721  0.389365  0.127592  0.289672  11105057.553821  6189280.597649  18186089.696768  962555.306675  536469.518946  1576319.353633  0.051045  2.552250  0.020870  0.013086  0.017089  1.000000  0.004615  0.002855  0.000562  0.296227  0.293487  0.057830  0.216532  0.040854  0.008050  20  0  0  0  0
28  20  25.053187  0.000000  0.087945  0.403358  8753115.174614  6463592.264768  2532346.586992  910434.628953  672295.303773  263396.057211  0.032495  1.624772  0.016450  0.013666  0.002380  1.000000  0.003475  0.004487  0.000700  0.295476  0.293545  0.045796  0.163009  0.067620  0.010549  16  0  0  0  0
25  23  25.923743  0.000000  0.105456  0.362525  9790867.172743  6340328.481172  9060876.218105  916536.559768  593526.880858  848201.101179  0.040320  2.015991  0.018400  0.013405  0.008514  1.000000  0.003963  0.003843  0.000695  0.295569  0.293254  0.053028  0.185932  0.056894  0.010288  19  0  0  0  0
27  21  25.167626  0.000000  0.092214  0.396090  9005715.836020  6432692.354610  3941183.429483  905484.681243  646778.611751  396268.468420  0.034229  1.711434  0.016925  0.013600  0.003703  1.000000  0.003591  0.004369  0.000718  0.295407  0.293373  0.048216  0.168477  0.065603  0.010782  18  0  0  0  0
24  24  26.515550  0.209959  0.115352  0.331624  10378325.912877  6272623.006336  13136445.706968  935546.811781  565441.141889  1184175.559956  0.045110  2.255520  0.019504  0.013262  0.012344  1.000000  0.004250  0.003399  0.000642  0.295840  0.293332  0.055430  0.199401  0.049659  0.009384  20  0  0  0  0
22  26  27.628369  0.498705  0.141569  0.239274  11934961.958065  6094054.728572  23808237.255047  993109.533701  507086.982858  1981086.113359  0.057686  2.884316  0.022430  0.012884  0.022372  1.000000  0.005046  0.002277  0.000467  0.296679  0.293672  0.060219  0.236731  0.031569  0.006473  23  0  0  0  0
30  18  25.233688  0.000000  0.081975  0.407887  8400988.260308  6508912.514722  1019465.557245  932062.910423  722143.128187  113106.459016  0.030508  1.525394  0.015788  0.013762  0.000958  1.000000  0.003315  0.004553  0.000633  0.295797  0.294034  0.040908  0.155534  0.068907  0.009587  16  0  0  0  0
31  17  25.462913  0.000000  0.079736  0.407312  8269388.061151  6526864.593198  642331.980323  946132.983632  746764.068352  73491.710454  0.029944  1.497207  0.015541  0.013800  0.000604  1.000000  0.003257  0.004537  0.000592  0.296018  0.294328  0.038435  0.152791  0.068746  0.008977  16  0  0  0  0
34  14  26.436116  0.000000  0.074371  0.400815  7955475.715927  6572715.875093  158772.934938  992964.050456  820374.646454  19817.270797  0.028997  1.449837  0.014951  0.013896  0.000149  1.000000  0.003120  0.004410  0.000461  0.296844  0.295367  0.030873  0.146374  0.066928  0.006996  17  0  0  0  0
29  19  25.086742  0.000000  0.084639  0.406861  8557895.000888  6488298.921645  1611678.599525  919800.238483  697360.612026  173222.779673  0.031316  1.565784  0.016083  0.013718  0.001514  1.000000  0.003386  0.004541  0.000670  0.295612  0.293770  0.043361  0.158842  0.068612  0.010127  17  0  0  0  0
10  39  27.678148  0.743575  0.367082  0.002491  25305797.687857  4519615.291563  98686849.564716  1052849.143131  188038.849662  4105871.954094  0.149847  7.492368  0.047558  0.009556  0.092733  1.000000  0.014643  0.000289  0.000086  0.300855  0.292943  0.086854  0.686960  0.000253  0.000075  49  0  0  0  0
12  37  27.535560  0.724210  0.313784  0.005092  22147161.900629  4894622.410595  80304378.672970  1075006.243117  237581.215720  3897912.915905  0.127431  6.371527  0.041622  0.010349  0.075460  1.000000  0.011799  0.000308  0.000087  0.300035  0.293338  0.082671  0.553559  0.000521  0.000147  45  0  0  0  0
14  35  27.668889  0.706637  0.271576  0.010667  19645586.234628  5191243.211090  66966925.651315  1089807.634260  287975.956287  3714883.635748  0.110824  5.541176  0.036921  0.010976  0.062927  1.000000  0.009847  0.000351  0.000094  0.299423  0.293682  0.078396  0.461975  0.001106  0.000295  39  0  0  0  0
20  28  28.078259  0.606379  0.171106  0.139133  13688044.684437  5891425.791936  34774695.204201  1044068.433408  449374.022290  2652472.459079  0.070857  3.542872  0.025725  0.012456  0.032677  1.000000  0.006004  0.001321  0.000292  0.297520  0.293933  0.064927  0.281696  0.016348  0.003611  28  0  0  0  0
11  38  27.558228  0.733472  0.338712  0.003546  23624541.410007  4719285.427811  88638256.408957  1064808.745719  212708.315047  3995116.306875  0.137667  6.883373  0.044399  0.009978  0.083291  1.000000  0.013071  0.000296  0.000086  0.300411  0.293147  0.084773  0.613234  0.000361  0.000104  49  0  0  0  0
13  36  27.579480  0.715390  0.291598  0.007356  20832305.373129  5050579.504828  73196078.603117  1083411.553159  262662.057207  3806658.734317  0.118610  5.930487  0.039151  0.010678  0.068780  1.000000  0.010744  0.000326  0.000089  0.299711  0.293517  0.080545  0.504039  0.000757  0.000208  43  0  0  0  0
33  15  26.078407  0.000000  0.076010  0.403466  8051127.225230  6558238.182264  253302.599271  976988.842869  795829.621581  30737.784466  0.029235  1.461736  0.015131  0.013866  0.000238  1.000000  0.003161  0.004460  0.000505  0.296542  0.294993  0.033418  0.148310  0.067665  0.007665  16  0  0  0  0
9  40  27.940243  0.754965  0.399813  0.001771  27245413.792942  4289059.480417  111189989.383592  1039084.732413  163576.015266  4240560.310211  0.164754  8.237699  0.051204  0.009068  0.104482  1.000000  0.016643  0.000285  0.000087  0.301389  0.292728  0.088911  0.780819  0.000179  0.000054  54  0  0  0  0
18  31  28.238559  0.664803  0.205637  0.047183  15736861.094281  5653257.233174  46948040.704354  1091221.658838  392006.811197  3255459.811817  0.085643  4.282164  0.029575  0.011952  0.044116  1.000000  0.007217  0.000614  0.000145  0.298428  0.294144  0.069559  0.338606  0.005093  0.001204  34  0  0  0  0
15  34  27.788877  0.697585  0.253265  0.015493  18560287.737104  5319772.350077  61373510.908608  1093952.578846  313550.024853  3617385.219579  0.103800  5.189981  0.034881  0.011247  0.057671  1.000000  0.009070  0.000386  0.000100  0.299159  0.293829  0.076224  0.425509  0.001620  0.000420  37  0  0  0  0
17  32  28.082106  0.677117  0.220514  0.032638  16618849.411289  5549264.055407  51470153.238043  1094761.267715  365555.954076  3390579.504866  0.091330  4.566514  0.031233  0.011733  0.048365  1.000000  0.007772  0.000509  0.000124  0.298668  0.294062  0.071805  0.364601  0.003480  0.000850  34  0  0  0  0
16  33  27.929212  0.687872  0.236326  0.022504  17556171.612127  5438549.040435  56246634.355014  1095638.268342  339406.710335  3510216.602248  0.097346  4.867304  0.032994  0.011499  0.052853  1.000000  0.008384  0.000437  0.000110  0.298910  0.293956  0.074027  0.393347  0.002375  0.000598  36  0  0  0  0
19  30  28.382856  0.650003  0.191484  0.067799  14897683.915706  5751970.322302  42565235.788231  1084683.217373  418794.338149  3099125.821454  0.080156  4.007824  0.027998  0.012161  0.039997  1.000000  0.006709  0.000766  0.000175  0.298180  0.294200  0.067288  0.314767  0.007445  0.001703  29  0  0  0  0
20  29  28.487172  0.630913  0.177775  0.096335  14084664.755070  5847283.722395  38160777.706409  1074321.000912  446007.044576  2910749.074547  0.074691  3.734565  0.026470  0.012363  0.035859  1.000000  0.006234  0.000983  0.000217  0.297912  0.294221  0.064991  0.292454  0.010849  0.002396  30  0  0  0  0
21  28  28.507935  0.604082  0.164184  0.134187  13278440.048113  5941346.546453  33538377.667657  1058862.976718  473780.946188  2674451.688812  0.069031  3.451573  0.024955  0.012562  0.031515  1.000000  0.005777  0.001290  0.000275  0.297605  0.294192  0.062664  0.271045  0.015684  0.003341  28  0  0  0  0
28  21  25.577472  0.000000  0.090110  0.391749  8882135.795307  6449825.026753  3897989.655774  923854.404494  670863.336984  405440.199874  0.033992  1.699604  0.016693  0.013637  0.003663  1.000000  0.003535  0.004296  0.000670  0.295646  0.293685  0.045818  0.165857  0.064423  0.010051  17  0  0  0  0
32  16  25.750228  0.000000  0.077778  0.405713  8154588.560150  6543098.932200  403692.890641  961271.000877  771307.002555  47587.719009  0.029538  1.476923  0.015325  0.013834  0.000379  1.000000  0.003206  0.004504  0.000549  0.296267  0.294648  0.035938  0.150423  0.068295  0.008330  18  0  0  0  0
29  20  25.456013  0.000000  0.086012  0.399290  8639776.718443  6479601.207185  2506809.512930  928600.863324  696425.784030  269431.207976  0.032292  1.614615  0.016237  0.013700  0.002356  1.000000  0.003424  0.004415  0.000652  0.295724  0.293863  0.043375  0.160635  0.066488  0.009814  17  0  0  0  0
34  15  26.483262  0.000000  0.074491  0.399983  7962653.842641  6571971.038342  251115.799487  993859.989559  820281.679529  31343.061093  0.029095  1.454771  0.014965  0.013895  0.000236  1.000000  0.003123  0.004397  0.000460  0.296856  0.295377  0.030874  0.146528  0.066697  0.006972  16  0  0  0  0
25  24  26.960318  0.210599  0.112146  0.325847  10189285.571373  6297180.232834  12907620.964553  953833.054755  589487.713908  1208300.174531  0.044592  2.229602  0.019149  0.013314  0.012129  1.000000  0.004159  0.003324  0.000601  0.296040  0.293631  0.053096  0.195138  0.048381  0.008749  17  0  0  0  0
32  17  25.861249  0.000000  0.078102  0.403688  8173913.518884  6541073.937425  636616.589780  963549.046212  771068.294159  75044.996068  0.029789  1.489469  0.015362  0.013830  0.000598  1.000000  0.003215  0.004471  0.000545  0.296296  0.294673  0.035941  0.150841  0.067724  0.008260  17  0  0  0  0
26  23  26.356532  0.000000  0.102756  0.357311  9631901.183896  6361454.082488  8930570.349863  935050.184058  617560.198879  866966.063081  0.039943  1.997164  0.018102  0.013450  0.008392  1.000000  0.003889  0.003767  0.000650  0.295786  0.293558  0.050674  0.182439  0.055625  0.009602  19  0  0  0  0
27  22  25.877804  0.000000  0.095534  0.378528  9203512.468697  6411487.394226  5969399.372291  925372.253109  644646.547278  600196.562522  0.036461  1.823072  0.017297  0.013556  0.005609  1.000000  0.003685  0.004087  0.000672  0.295658  0.293578  0.048249  0.172891  0.060928  0.010014  18  0  0  0  0
24  25  27.577510  0.388904  0.123684  0.283442  10874408.886891  6218600.032089  17794924.406968  980265.858823  560571.279279  1604110.810796  0.050306  2.515297  0.020437  0.013148  0.016721  1.000000  0.004501  0.002785  0.000526  0.296406  0.293778  0.055514  0.211162  0.039634  0.007490  22  0  0  0  0
31  18  25.631318  0.000000  0.080265  0.404158  8300912.766702  6523545.954168  1010144.223203  949739.848312  746384.369900  115574.545629  0.030342  1.517099  0.015600  0.013792  0.000949  1.000000  0.003271  0.004485  0.000586  0.296064  0.294367  0.038440  0.153475  0.067853  0.008860  16  0  0  0  0
30  19  25.485680  0.000000  0.082832  0.402989  8452068.344691  6503510.928900  1596340.641428  937730.083218  721543.839431  177108.913639  0.031135  1.556727  0.015884  0.013750  0.001500  1.000000  0.003339  0.004472  0.000622  0.295869  0.294095  0.040917  0.156646  0.067521  0.009394  16  0  0  0  0
23  26  28.079313  0.497397  0.136767  0.232977  11651172.082482  6129469.600186  23181663.354608  1009890.985492  531285.269092  2009321.696118  0.056639  2.831954  0.021897  0.012959  0.021783  1.000000  0.004900  0.002218  0.000437  0.296829  0.293953  0.057921  0.229883  0.030494  0.006009  24  0  0  0  0
10  40  27.718528  0.744378  0.367857  0.001580  25351802.771665  4514271.415324  99176825.513912  1054763.187243  187816.517389  4126257.431154  0.150383  7.519147  0.047645  0.009544  0.093194  1.000000  0.014688  0.000284  0.000084  0.300886  0.292960  0.086858  0.689098  0.000159  0.000047  52  0  0  0  0
13  37  27.660827  0.717588  0.293236  0.004699  20929554.635799  5039421.151894  74110072.954966  1088469.129497  262081.752327  3854192.217653  0.119628  5.981388  0.039334  0.010655  0.069639  1.000000  0.010821  0.000311  0.000085  0.299784  0.293562  0.080557  0.507644  0.000479  0.000132  41  0  0  0  0
12  38  27.599861  0.725786  0.315062  0.003243  22223038.972467  4885881.365793  81042677.351722  1078689.257957  237156.932113  3933749.367208  0.128248  6.412421  0.041765  0.010330  0.076154  1.000000  0.011863  0.000298  0.000084  0.300090  0.293370  0.082680  0.556557  0.000329  0.000093  44  0  0  0  0
22  27  28.388615  0.563216  0.150479  0.180966  12465135.488363  6035661.208201  28538467.528026  1037225.333089  502228.051427  2374689.109095  0.063004  3.150205  0.023426  0.012761  0.026817  1.000000  0.005332  0.001703  0.000349  0.297243  0.294102  0.060307  0.250138  0.022255  0.004564  26  0  0  0  0
11  39  27.609069  0.734597  0.339700  0.002253  23683166.949961  4712503.674231  89234599.695224  1067451.124531  212402.646869  4021994.777684  0.138324  6.916183  0.044509  0.009963  0.083851  1.000000  0.013124  0.000289  0.000084  0.300452  0.293169  0.084780  0.615729  0.000228  0.000066  47  0  0  0  0
14  36  27.770680  0.709670  0.273653  0.006843  19768956.925436  5177144.022183  68091255.646791  1096651.427012  287193.826219  3777254.053096  0.112082  5.604103  0.037153  0.010946  0.063984  1.000000  0.009939  0.000329  0.000088  0.299520  0.293742  0.078412  0.466301  0.000702  0.000187  39  0  0  0  0
15  35  27.913867  0.701697  0.255845  0.009992  18713534.579995  5302328.465562  62733408.836858  1102985.023890  312521.873634  3697538.278984  0.105329  5.266430  0.035169  0.011211  0.058949  1.000000  0.009179  0.000353  0.000092  0.299285  0.293910  0.076245  0.430622  0.001032  0.000268  39  0  0  0  0
17  33  28.256982  0.684207  0.224145  0.021329  16834610.114716  5524903.906787  53308927.071194  1108974.433462  363951.237255  3511708.129526  0.093412  4.670606  0.031638  0.011681  0.050093  1.000000  0.007912  0.000438  0.000107  0.298859  0.294192  0.071837  0.371211  0.002243  0.000548  36  0  0  0  0
21  29  28.911307  0.628585  0.170375  0.092754  13646665.613683  5900508.118568  36742334.388637  1088226.397199  470524.366412  2929944.889712  0.072648  3.632390  0.025647  0.012475  0.034526  1.000000  0.005987  0.000967  0.000206  0.297983  0.294474  0.062724  0.280865  0.010408  0.002217  29  0  0  0  0
19  31  28.623866  0.661989  0.196117  0.045114  15173111.405558  5721139.084422  44889350.951530  1104736.775868  416549.551208  3268341.971235  0.082793  4.139641  0.028516  0.012096  0.042181  1.000000  0.006877  0.000610  0.000140  0.298442  0.294389  0.067331  0.322612  0.004855  0.001111  31  0  0  0  0
18  32  28.441453  0.673935  0.209756  0.031080  15981699.314373  5625730.717926  49013900.186268  1108199.172147  390098.074159  3398710.146002  0.087986  4.399323  0.030035  0.011894  0.046057  1.000000  0.007371  0.000509  0.000120  0.298652  0.294302  0.069597  0.345830  0.003303  0.000781  34  0  0  0  0
16  34  28.078795  0.693329  0.239439  0.014604  17741134.694897  5417579.874329  57850707.803704  1107181.367612  338098.075324  3610322.951995  0.099157  4.957833  0.033342  0.011454  0.054361  1.000000  0.008510  0.000388  0.000098  0.299067  0.294061  0.074053  0.399250  0.001521  0.000383  33  0  0  0  0
22  28  28.946619  0.601990  0.157768  0.129665  12898829.479354  5987804.558392  32408318.390807  1073313.059106  498245.894186  2696699.836849  0.067354  3.367719  0.024241  0.012660  0.030453  1.000000  0.005570  0.001264  0.000259  0.297704  0.294453  0.060379  0.261337  0.015083  0.003093  29  0  0  0  0
33  16  26.150956  0.000000  0.076207  0.402168  8062922.603469  6557008.078036  400165.892161  978420.189390  795680.350792  48559.363304  0.029392  1.469615  0.015153  0.013863  0.000376  1.000000  0.003167  0.004439  0.000503  0.296561  0.295009  0.033420  0.148564  0.067301  0.007624  17  0  0  0  0
20  30  28.789414  0.647458  0.183065  0.065057  14399237.491524  5812229.407977  40844077.725683  1098315.331126  443333.243900  3115420.297652  0.077730  3.886490  0.027061  0.012289  0.038380  1.000000  0.006418  0.000757  0.000167  0.298223  0.294449  0.065041  0.301120  0.007122  0.001573  28  0  0  0  0
23  27  28.838848  0.561468  0.145029  0.175585  12142907.471919  6075500.029359  27689872.398905  1052513.232724  526607.337749  2400080.637993  0.061685  3.084268  0.022821  0.012845  0.026019  1.000000  0.005162  0.001664  0.000328  0.297371  0.294373  0.058004  0.242177  0.021461  0.004229  25  0  0  0  0
29  21  25.991089  0.000000  0.088081  0.387522  8763103.859255  6466493.816377  3855931.622002  941856.031040  695017.005214  414434.487117  0.033764  1.688205  0.016469  0.013672  0.003623  1.000000  0.003482  0.004226  0.000624  0.295891  0.294004  0.043396  0.163348  0.063292  0.009342  17  0  0  0  0
31  19  25.888502  0.000000  0.081085  0.399195  8349859.645175  6518392.057021  1581311.850089  955340.051837  745794.692399  180924.064479  0.030960  1.547990  0.015692  0.013782  0.001486  1.000000  0.003294  0.004405  0.000575  0.296135  0.294428  0.038448  0.154537  0.066467  0.008679  16  0  0  0  0
25  25  28.034397  0.388470  0.119975  0.277538  10655489.662916  6246592.850640  17424310.433984  997475.061808  584752.159393  1631113.696032  0.049605  2.480272  0.020025  0.013207  0.016373  1.000000  0.004393  0.002722  0.000492  0.296592  0.294071  0.053176  0.206113  0.038499  0.006962  21  0  0  0  0
28  22  26.301848  0.000000  0.093275  0.373953  9070792.988584  6429677.756871  5897243.032706  943477.137468  668767.766228  613387.824246  0.036183  1.809134  0.017047  0.013594  0.005541  1.000000  0.003625  0.004016  0.000627  0.295893  0.293891  0.045850  0.170051  0.059755  0.009322  18  0  0  0  0
12  39  27.642371  0.726816  0.315903  0.002058  22272990.056744  4880126.141135  81531019.549599  1081113.845256  236877.577924  3957453.122743  0.128789  6.439451  0.041859  0.010318  0.076612  1.000000  0.011905  0.000292  0.000082  0.300126  0.293391  0.082685  0.558537  0.000208  0.000059  44  0  0  0  0
14  37  27.841049  0.711717  0.275075  0.004367  19853405.910066  5167490.141354  68867704.910722  1101336.100050  286658.292542  3820326.340445  0.112950  5.647498  0.037311  0.010925  0.064713  1.000000  0.010003  0.000315  0.000084  0.299586  0.293784  0.078424  0.469277  0.000444  0.000119  40  0  0  0  0
26  24  27.409549  0.211198  0.109083  0.320318  10008808.616602  6320784.412582  12688618.916187  971639.779155  613612.049744  1231791.650112  0.044097  2.204848  0.018810  0.013364  0.011923  1.000000  0.004073  0.003255  0.000562  0.296247  0.293932  0.050739  0.191099  0.047178  0.008144  20  0  0  0  0
33  17  26.264217  0.000000  0.076518  0.400117  8081461.343821  6555074.536245  630985.276779  980669.829965  795445.719206  76568.852806  0.029640  1.481997  0.015188  0.013859  0.000593  1.000000  0.003175  0.004407  0.000499  0.296590  0.295034  0.033422  0.148963  0.066730  0.007559  16  0  0  0  0
13  38  27.715614  0.719044  0.294332  0.002990  20994629.297956  5031952.977649  74725647.296004  1091853.423243  261693.360062  3886205.974218  0.120313  6.015635  0.039456  0.010639  0.070218  1.000000  0.010872  0.000301  0.000083  0.299833  0.293591  0.080565  0.510066  0.000303  0.000083  43  0  0  0  0
24  26  28.536339  0.496184  0.132242  0.227083  11383857.939042  6163001.954457  22595248.592732  1026189.781477  555559.430094  2036832.622118  0.055657  2.782828  0.021394  0.013030  0.021232  1.000000  0.004764  0.002166  0.000409  0.296988  0.294236  0.055601  0.223505  0.029504  0.005575  24  0  0  0  0
30  20  25.862601  0.000000  0.084146  0.395316  8530450.453872  6495219.216020  2481857.140276  946426.328772  720623.900276  275354.150934  0.032096  1.604820  0.016032  0.013733  0.002332  1.000000  0.003375  0.004347  0.000605  0.295979  0.294188  0.040930  0.158358  0.065397  0.009099  18  0  0  0  0
32  18  26.033088  0.000000  0.078609  0.400493  8204142.909523  6537905.826931  1000984.391028  967112.516813  770694.834146  117997.034471  0.030182  1.509094  0.015418  0.013823  0.000941  1.000000  0.003229  0.004420  0.000539  0.296342  0.294713  0.035946  0.151494  0.066830  0.008151  16  0  0  0  0
11  40  27.642201  0.735324  0.340346  0.001428  23721504.545746  4708068.576464  89624813.406250  1069179.082191  212202.747501  4039582.546478  0.138753  6.937651  0.044581  0.009954  0.084218  1.000000  0.013159  0.000285  0.000082  0.300478  0.293184  0.084784  0.617364  0.000144  0.000042  46  0  0  0  0
27  23  26.793421  0.000000  0.100166  0.352284  9479508.816786  6381864.364318  8804908.245128  953122.458625  641668.083346  885294.370918  0.039582  1.979098  0.017815  0.013493  0.008274  1.000000  0.003818  0.003695  0.000607  0.296008  0.293865  0.048296  0.179113  0.054420  0.008944  18  0  0  0  0
17  34  28.392832  0.689464  0.226966  0.013822  17002254.700773  5505965.265965  54751367.453720  1120017.965720  362703.660487  3606728.417796  0.095043  4.752128  0.031953  0.011641  0.051448  1.000000  0.008023  0.000393  0.000096  0.299007  0.294294  0.071862  0.376392  0.001435  0.000350  36  0  0  0  0
18  33  28.603604  0.680868  0.213098  0.020285  16180323.073722  5603384.137090  50701005.495188  1121972.093371  388548.522895  3515696.998895  0.089898  4.494891  0.030408  0.011847  0.047642  1.000000  0.007498  0.000441  0.000104  0.298834  0.294430  0.069627  0.351749  0.002126  0.000503  33  0  0  0  0
16  35  28.190225  0.697238  0.241741  0.009406  17877934.330369  5402063.811585  59049560.950703  1115718.702461  337129.755323  3685140.481408  0.100507  5.025374  0.033599  0.011421  0.055487  1.000000  0.008604  0.000358  0.000090  0.299183  0.294138  0.074073  0.403648  0.000969  0.000244  37  0  0  0  0
19  32  28.816036  0.671039  0.199956  0.029688  15401319.881945  5695572.112917  46818093.102467  1121352.372346  414688.049443  3408771.467095  0.084980  4.249002  0.028944  0.012042  0.043994  1.000000  0.007017  0.000510  0.000117  0.298660  0.294545  0.067367  0.329185  0.003145  0.000719  32  0  0  0  0
15  36  28.003209  0.704548  0.257672  0.006402  18822076.926428  5289968.822166  63706040.560813  1109382.563706  311793.390113  3754865.675939  0.106420  5.321021  0.035373  0.011184  0.059863  1.000000  0.009257  0.000333  0.000086  0.299373  0.293967  0.076260  0.434267  0.000655  0.000170  38  0  0  0  0
21  30  29.206977  0.645158  0.175332  0.062581  13941503.192538  5867769.109718  39289329.330630  1111737.637620  467913.658811  3133049.971047  0.075526  3.776302  0.026201  0.012406  0.036919  1.000000  0.006157  0.000751  0.000160  0.298285  0.294700  0.062772  0.288843  0.006831  0.001455  33  0  0  0  0
22  29  29.344970  0.626480  0.163544  0.089500  13242442.773566  5949831.205528  35453062.314687  1101905.160161  495086.127202  2950053.322943  0.070781  3.539046  0.024887  0.012580  0.033314  1.000000  0.005763  0.000955  0.000196  0.298069  0.294731  0.060436  0.270361  0.010009  0.002052  29  0  0  0  0
20  31  29.021936  0.659437  0.187409  0.043255  14657568.558519  5783413.609627  43039204.334358  1118019.775306  441135.291882  3282855.636467  0.080217  4.010854  0.027547  0.012228  0.040443  1.000000  0.006572  0.000609  0.000135  0.298479  0.294636  0.065082  0.308326  0.004642  0.001025  33  0  0  0  0
34  16  26.557271  0.000000  0.074681  0.398667  7973969.679550  6570796.785623  396682.183387  995272.377661  820135.114976  49511.953983  0.029251  1.462550  0.014986  0.013892  0.000373  1.000000  0.003128  0.004377  0.000457  0.296874  0.295393  0.030876  0.146771  0.066332  0.006933  16  0  0  0  0
27  24  27.863102  0.211759  0.106157  0.315026  9836431.080410  6343496.041511  12478957.241678  989009.405093  637810.319102  1254703.659984  0.043624  2.181201  0.018486  0.013412  0.011726  1.000000  0.003992  0.003191  0.000524  0.296461  0.294236  0.048357  0.187270  0.046046  0.007568  20  0  0  0  0
32  19  26.295470  0.000000  0.079395  0.395468  8251062.572282  6532987.376162  1566548.639235  972643.453272  770115.042283  184666.309925  0.030791  1.539555  0.015507  0.013812  0.001472  1.000000  0.003251  0.004340  0.000529  0.296413  0.294774  0.035953  0.152510  0.065444  0.007982  16  0  0  0  0
31  20  26.273081  0.000000  0.082344  0.391426  8424925.509245  6510485.074231  2457433.010220  963928.630510  744890.023618  281164.508044  0.031907  1.595371  0.015833  0.013765  0.002309  1.000000  0.003329  0.004281  0.000559  0.296244  0.294522  0.038460  0.156172  0.064343  0.008402  16  0  0  0  0
33  18  26.439502  0.000000  0.077004  0.396881  8110455.010987  6552050.122804  991957.774793  984188.155852  795078.712437  120372.172922  0.030027  1.501361  0.015242  0.013853  0.000932  1.000000  0.003189  0.004357  0.000494  0.296635  0.295074  0.033427  0.149589  0.065836  0.007458  16  0  0  0  0
24  27  29.295970  0.559868  0.139931  0.170605  11841540.158531  6112950.618101  26904530.771354  1067447.219801  551047.587958  2425289.800772  0.060460  3.023010  0.022254  0.012924  0.025281  1.000000  0.005005  0.001631  0.000308  0.297511  0.294647  0.055679  0.234828  0.020735  0.003918  27  0  0  0  0
30  21  26.408499  0.000000  0.086124  0.383400  8648393.804840  6482735.605395  3814916.803755  959511.768194  719238.883408  423252.877989  0.033544  1.677216  0.016253  0.013706  0.003585  1.000000  0.003431  0.004159  0.000579  0.296145  0.294329  0.040950  0.160944  0.062204  0.008654  17  0  0  0  0
28  23  27.234297  0.000000  0.097681  0.347433  9333364.073551  6401604.495166  8683664.134168  970787.849545  665847.792128  903210.842795  0.039235  1.961755  0.017541  0.013535  0.008160  1.000000  0.003750  0.003629  0.000566  0.296238  0.294177  0.045895  0.175944  0.053276  0.008312  18  0  0  0  0
25  26  28.999129  0.495064  0.127975  0.221564  11131856.674856  6194793.816788  22046083.853494  1042068.433836  579903.180498  2063764.270818  0.054734  2.736707  0.020921  0.013097  0.020716  1.000000  0.004637  0.002120  0.000383  0.297155  0.294521  0.053257  0.217557  0.028592  0.005170  24  0  0  0  0
26  25  28.496165  0.388067  0.116450  0.271944  10447599.623408  6273346.926447  17073108.991226  1014236.936647  609006.891396  1657431.217358  0.048941  2.447065  0.019635  0.013264  0.016043  1.000000  0.004292  0.002665  0.000460  0.296785  0.294367  0.050814  0.201360  0.037440  0.006463  21  0  0  0  0
13  39  27.751729  0.719993  0.295052  0.001897  21037387.467208  5027045.272014  75131692.727101  1094077.118304  261438.128349  3907322.903107  0.120764  6.038212  0.039537  0.010629  0.070599  1.000000  0.010906  0.000296  0.000081  0.299865  0.293611  0.080571  0.511662  0.000191  0.000053  43  0  0  0  0
23  28  29.393597  0.600091  0.151808  0.125523  12546299.768419  6031146.301535  31372904.701850  1087478.147925  522762.880763  2719315.569525  0.065811  3.290527  0.023579  0.012751  0.029480  1.000000  0.005381  0.001242  0.000245  0.297816  0.294717  0.058072  0.252460  0.014537  0.002865  28  0  0  0  0
12  40  27.670070  0.727481  0.316450  0.001304  22305417.651673  4876389.513009  81849151.999840  1082687.855829  236696.204863  3972895.027746  0.129141  6.457050  0.041920  0.010310  0.076911  1.000000  0.011933  0.000288  0.000081  0.300149  0.293405  0.082689  0.559825  0.000131  0.000037  45  0  0  0  0
29  22  26.729729  0.000000  0.091101  0.369512  8943150.147301  6447342.634351  5827208.211368  961207.357349  692958.641353  626306.761411  0.035914  1.795716  0.016807  0.013631  0.005476  1.000000  0.003567  0.003949  0.000583  0.296136  0.294209  0.043426  0.167335  0.058633  0.008655  18  0  0  0  0
14  38  27.888210  0.713068  0.276024  0.002776  19909770.957671  5161045.597594  69388535.254839  1104462.861372  286300.791732  3849218.574985  0.113532  5.676584  0.037417  0.010912  0.065203  1.000000  0.010045  0.000306  0.000082  0.299630  0.293812  0.078431  0.471270  0.000281  0.000075  42  0  0  0  0
16  36  28.269063  0.699925  0.243357  0.006020  17973944.428584  5391170.381583  59898203.883041  1121710.460805  336449.922666  3738102.237158  0.101462  5.073117  0.033779  0.011398  0.056285  1.000000  0.008670  0.000339  0.000085  0.299265  0.294193  0.074086  0.406753  0.000615  0.000155  39  0  0  0  0
17  35  28.492478  0.693184  0.229028  0.008890  17124801.881466  5492115.152671  55814651.179325  1128090.721153  361791.288806  3676771.885341  0.096243  4.812136  0.032183  0.011612  0.052448  1.000000  0.008104  0.000364  0.000089  0.299115  0.294368  0.071880  0.380205  0.000913  0.000223  37  0  0  0  0
15  37  28.064522  0.706462  0.258917  0.004082  18896014.039923  5281547.484132  64373377.638976  1113740.453903  311297.032266  3794198.854818  0.107169  5.358432  0.035512  0.011167  0.060490  1.000000  0.009310  0.000320  0.000083  0.299434  0.294006  0.076270  0.436761  0.000415  0.000108  38  0  0  0  0
18  34  28.727074  0.685931  0.215660  0.013128  16332609.972932  5586241.249658  52003216.039269  1132531.935119  387359.804894  3605994.571044  0.091371  4.568571  0.030695  0.011811  0.048866  1.000000  0.007595  0.000398  0.000094  0.298974  0.294528  0.069650  0.356323  0.001359  0.000321  34  0  0  0  0
24  28  29.848077  0.598373  0.146261  0.121718  12218338.661052  6071671.776512  30422073.740200  1101413.452956  547326.536127  2742376.211185  0.064386  3.219320  0.022962  0.012837  0.028587  1.000000  0.005208  0.001225  0.000232  0.297941  0.294985  0.055743  0.244320  0.014041  0.002653  27  0  0  0  0
20  32  29.203653  0.668387  0.190992  0.028436  14870591.785373  5759632.192802  44843256.270542  1134268.321528  439321.342031  3420461.388218  0.082262  4.113118  0.027947  0.012177  0.042138  1.000000  0.006700  0.000514  0.000114  0.298689  0.294791  0.065117  0.314331  0.003004  0.000664  31  0  0  0  0
19  33  28.966257  0.677806  0.203035  0.019353  15584402.331471  5675046.700983  48369683.263475  1134682.394753  413193.617826  3521740.960703  0.086739  4.336935  0.029288  0.011999  0.045452  1.000000  0.007130  0.000446  0.000102  0.298834  0.294670  0.067396  0.334507  0.002022  0.000463  35  0  0  0  0
21  31  29.431030  0.657112  0.179416  0.041575  14184437.007893  5840767.050084  41367573.635276  1131109.914932  465760.432894  3298775.458588  0.077878  3.893919  0.026657  0.012349  0.038872  1.000000  0.006299  0.000610  0.000130  0.298534  0.294887  0.062812  0.295493  0.004450  0.000948  32  0  0  0  0
22  30  29.634158  0.643074  0.168207  0.060334  13519871.284617  5919135.479478  37878627.297013  1124990.017927  492531.932367  3151884.859317  0.073517  3.675832  0.025409  0.012515  0.035594  1.000000  0.005920  0.000749  0.000154  0.298364  0.294956  0.060482  0.277746  0.006568  0.001347  31  0  0  0  0
23  29  29.787215  0.624578  0.157221  0.086531  12868438.913113  5995674.607304  34277287.813070  1115400.267347  519688.293589  2971059.368490  0.069070  3.453506  0.024184  0.012676  0.032209  1.000000  0.005559  0.000947  0.000187  0.298171  0.294992  0.058126  0.260802  0.009647  0.001901  29  0  0  0  0
34  17  26.672801  0.000000  0.074979  0.396588  7991752.614011  6568951.255040  625419.748070  997491.957641  819904.764764  78061.871905  0.029495  1.474773  0.015019  0.013888  0.000588  1.000000  0.003137  0.004345  0.000454  0.296903  0.295418  0.030879  0.147154  0.065760  0.006874  17  0  0  0  0
26  26  29.467360  0.494038  0.123947  0.216392  10894090.781818  6224977.275179  21531436.996976  1057581.613038  604311.239888  2090238.857592  0.053868  2.693376  0.020474  0.013161  0.020233  1.000000  0.004519  0.002080  0.000359  0.297332  0.294809  0.050890  0.212003  0.027748  0.004790  23  0  0  0  0
30  22  27.161424  0.000000  0.089008  0.365194  8820325.973343  6464522.836698  5759119.287699  978587.095097  717218.234685  638955.955947  0.035656  1.782792  0.016576  0.013668  0.005412  1.000000  0.003511  0.003886  0.000541  0.296387  0.294534  0.040978  0.164738  0.057559  0.008008  18  0  0  0  0
27  25  28.962595  0.387695  0.113100  0.266641  10250066.023452  6298947.456546  16740130.635517  1030598.559289  633331.156980  1683145.696408  0.048311  2.415565  0.019263  0.013318  0.015730  1.000000  0.004197  0.002615  0.000430  0.296986  0.294666  0.048428  0.196883  0.036452  0.005991  22  0  0  0  0
29  23  27.679064  0.000000  0.095295  0.342747  9193145.434357  6420720.621182  8566560.077983  988076.783140  690097.314583  920731.558624  0.038902  1.945098  0.017277  0.013575  0.008050  1.000000  0.003686  0.003567  0.000527  0.296475  0.294494  0.043468  0.172924  0.052188  0.007703  18  0  0  0  0
32  20  26.687706  0.000000  0.080601  0.387606  8322980.740120  6525445.653022  2433454.872123  981121.238346  769226.016467  286858.077910  0.031725  1.586246  0.015642  0.013797  0.002287  1.000000  0.003284  0.004219  0.000515  0.296521  0.294868  0.035965  0.154072  0.063322  0.007723  16  0  0  0  0
28  24  28.320806  0.212280  0.103359  0.309956  9671717.926732  6365373.158909  12278123.420955  1005980.927510  662079.275146  1277080.047275  0.043172  2.158600  0.018177  0.013458  0.011537  1.000000  0.003914  0.003133  0.000489  0.296682  0.294545  0.045952  0.183639  0.044978  0.007017  20  0  0  0  0
15  38  28.105488  0.707722  0.259744  0.002593  18945121.979204  5275953.114562  64818933.257978  1116634.900238  310967.297345  3820460.124327  0.107668  5.383389  0.035604  0.011155  0.060909  1.000000  0.009345  0.000312  0.000081  0.299474  0.294032  0.076276  0.438422  0.000262  0.000068  38  0  0  0  0
25  27  29.759541  0.558412  0.135154  0.165990  11559285.127302  6148222.998686  26176646.464739  1082080.599913  575543.622079  2450431.925360  0.059320  2.966017  0.021724  0.012999  0.024597  1.000000  0.004861  0.001603  0.000290  0.297661  0.294924  0.053330  0.228029  0.020070  0.003629  26  0  0  0  0
13  40  27.775209  0.720606  0.295520  0.001201  21065141.423475  5023859.453314  75395864.635591  1095520.499453  261272.445641  3921061.512088  0.121058  6.052895  0.039589  0.010622  0.070847  1.000000  0.010928  0.000292  0.000080  0.299886  0.293624  0.080574  0.512700  0.000121  0.000033  44  0  0  0  0
14  39  27.919235  0.713948  0.276646  0.001760  19946687.814315  5156824.103109  69731011.447316  1106510.765248  286066.611043  3868216.896779  0.113914  5.695698  0.037487  0.010903  0.065524  1.000000  0.010073  0.000301  0.000080  0.299659  0.293830  0.078436  0.472579  0.000177  0.000047  40  0  0  0  0
33  19  26.707094  0.000000  0.077758  0.391795  8155442.104170  6547356.279031  1551996.905263  989647.253303  794509.123500  188331.846981  0.030628  1.531405  0.015327  0.013843  0.001458  1.000000  0.003209  0.004278  0.000485  0.296705  0.295135  0.033434  0.150560  0.064450  0.007301  16  0  0  0  0
16  37  28.322803  0.701721  0.244453  0.003835  18039059.100028  5383780.702621  60477084.724964  1125774.110184  335988.750650  3774228.792379  0.102113  5.105652  0.033902  0.011383  0.056829  1.000000  0.008715  0.000327  0.000082  0.299320  0.294230  0.074096  0.408866  0.000389  0.000098  37  0  0  0  0
31  21  26.829795  0.000000  0.084236  0.379372  8537777.901717  6498591.339439  3774836.919202  976840.513471  743529.214970  431893.834305  0.033332  1.666614  0.016045  0.013740  0.003547  1.000000  0.003381  0.004096  0.000535  0.296408  0.294663  0.038478  0.158639  0.061155  0.007986  18  0  0  0  0
34  18  26.851571  0.000000  0.075444  0.393309  8019558.647687  6566065.076437  983028.510753  1000962.572450  819544.525892  122696.870257  0.029878  1.493882  0.015072  0.013882  0.000924  1.000000  0.003149  0.004295  0.000449  0.296948  0.295458  0.030883  0.147752  0.064865  0.006780  17  0  0  0  0
19  34  29.078543  0.682679  0.205366  0.012508  15722963.617485  5659504.133788  49549139.442575  1144770.882491  412061.981400  3607615.807447  0.088075  4.403728  0.029549  0.011966  0.046560  1.000000  0.007217  0.000406  0.000093  0.298966  0.294765  0.067418  0.338565  0.001292  0.000295  33  0  0  0  0
17  36  28.562278  0.695722  0.230465  0.005684  17210187.988619  5482461.821821  56560679.724459  1133715.503026  361155.378794  3725916.271671  0.097084  4.854190  0.032344  0.011591  0.053149  1.000000  0.008161  0.000346  0.000085  0.299190  0.294420  0.071893  0.382875  0.000579  0.000141  36  0  0  0  0
21  32  29.602554  0.665945  0.182763  0.027303  14383454.336673  5818628.418321  43057141.563927  1146980.158756  463995.031428  3433506.716162  0.079793  3.989661  0.027031  0.012302  0.040460  1.000000  0.006416  0.000520  0.000111  0.298738  0.295040  0.062845  0.300995  0.002876  0.000613  33  0  0  0  0
18  35  28.816369  0.689474  0.217513  0.008434  16442742.258590  5573838.462493  52951187.592984  1140168.701735  386499.773792  3671728.587833  0.092443  4.622148  0.030902  0.011785  0.049757  1.000000  0.007666  0.000372  0.000088  0.299075  0.294599  0.069667  0.359651  0.000864  0.000204  36  0  0  0  0
20  33  29.342667  0.674982  0.193833  0.018514  15039500.535273  5740763.061774  46272884.972428  1147151.994686  437882.081382  3529507.656954  0.083883  4.194164  0.028264  0.012137  0.043481  1.000000  0.006802  0.000453  0.000100  0.298856  0.294913  0.065144  0.319132  0.001929  0.000426  34  0  0  0  0
22  31  29.849660  0.654983  0.172055  0.040049  13748789.073519  5893782.844874  39849653.220555  1144038.293019  490422.336776  3315894.149227  0.075745  3.787269  0.025839  0.012461  0.037446  1.000000  0.006052  0.000614  0.000126  0.298607  0.295141  0.060520  0.283906  0.004275  0.000877  32  0  0  0  0
24  29  30.236922  0.622861  0.151358  0.083816  12521691.079717  6038391.720958  33201788.837403  1128758.941092  544326.529177  2992951.652607  0.067498  3.374908  0.023533  0.012767  0.031199  1.000000  0.005373  0.000942  0.000178  0.298287  0.295258  0.055794  0.252075  0.009317  0.001761  29  0  0  0  0
25  28  30.309233  0.596821  0.141091  0.118217  11912746.869403  6109644.835083  29547030.160960  1115168.640369  571932.267056  2765938.184767  0.063070  3.153506  0.022388  0.012917  0.027765  1.000000  0.005048  0.001213  0.000219  0.298079  0.295258  0.053391  0.236837  0.013587  0.002457  28  0  0  0  0
31  22  27.596961  0.000000  0.086991  0.360986  8702062.879328  6481262.998441  5692759.210716  995636.999363  741546.611802  651330.813998  0.035407  1.770331  0.016354  0.013703  0.005349  1.000000  0.003458  0.003827  0.000500  0.296647  0.294868  0.038505  0.162252  0.056526  0.007381  18  0  0  0  0
23  30  30.069740  0.641181  0.161624  0.058287  13130419.027557  5966793.534480  36593455.910373  1138107.970408  517184.963033  3171818.336411  0.071678  3.583893  0.024677  0.012615  0.034386  1.000000  0.005706  0.000749  0.000148  0.298459  0.295216  0.058170  0.267673  0.006329  0.001247  31  0  0  0  0
33  20  27.106982  0.000000  0.078913  0.383841  8224363.097120  6540162.598756  2409814.481915  998010.683574  793636.184199  292426.364204  0.031548  1.577424  0.015456  0.013828  0.002264  1.000000  0.003241  0.004158  0.000471  0.296813  0.295229  0.033444  0.152053  0.062330  0.007061  16  0  0  0  0
32  21  27.255202  0.000000  0.082412  0.375422  8431011.069523  6514110.836526  3735530.075370  993855.960902  767889.857037  440347.996453  0.033128  1.656376  0.015845  0.013773  0.003510  1.000000  0.003334  0.004036  0.000492  0.296684  0.295008  0.035982  0.156427  0.060140  0.007335  16  0  0  0  0
16  38  28.358567  0.702899  0.245179  0.002435  18082190.176202  5378885.052911  60862195.912418  1128465.816477  335683.224976  3798262.651461  0.102546  5.127281  0.033983  0.011372  0.057191  1.000000  0.008745  0.000319  0.000080  0.299357  0.294254  0.074102  0.410269  0.000246  0.000062  35  0  0  0  0
14  40  27.939382  0.714516  0.277048  0.001114  19970584.832716  5154091.181751  69953309.835422  1107836.414317  285915.006580  3880548.546115  0.114162  5.708099  0.037532  0.010897  0.065733  1.000000  0.010091  0.000297  0.000079  0.299678  0.293842  0.078439  0.473427  0.000112  0.000030  42  0  0  0  0
17  37  28.609593  0.697410  0.231435  0.003619  17267811.312794  5475945.776236  57066690.867761  1137511.420653  360726.136423  3759249.590182  0.097654  4.882690  0.032452  0.011578  0.053624  1.000000  0.008200  0.000335  0.000082  0.299241  0.294455  0.071901  0.384683  0.000366  0.000089  37  0  0  0  0
27  26  29.940569  0.493099  0.120143  0.211540  10669599.778512  6253672.195857  21048697.335872  1072780.812803  628778.930845  2116352.919056  0.053053  2.652634  0.020052  0.013222  0.019779  1.000000  0.004408  0.002046  0.000336  0.297518  0.295102  0.048500  0.206810  0.026967  0.004432  24  0  0  0  0
29  24  28.782456  0.212756  0.100683  0.305093  9514252.671019  6386473.480289  12085519.525581  1022589.302028  686416.441149  1298948.367638  0.042740  2.136985  0.017881  0.013503  0.011356  1.000000  0.003841  0.003081  0.000455  0.296912  0.294860  0.043522  0.180191  0.043969  0.006490  20  0  0  0  0
15  39  28.132345  0.708541  0.260285  0.001644  18977267.449366  5272290.738258  65111333.578322  1118529.570217  310751.435066  3837694.344455  0.107995  5.399761  0.035665  0.011147  0.061183  1.000000  0.009368  0.000307  0.000080  0.299500  0.294049  0.076281  0.439512  0.000165  0.000043  39  0  0  0  0
28  25  29.433346  0.387350  0.109914  0.261608  10062288.303661  6323472.719903  16424192.486053  1046605.184030  657721.099813  1708323.641766  0.047713  2.385669  0.018911  0.013369  0.015433  1.000000  0.004107  0.002569  0.000401  0.297195  0.294971  0.046018  0.192662  0.035527  0.005543  21  0  0  0  0
34  19  27.124415  0.000000  0.076167  0.388156  8062689.519806  6561587.156970  1537582.936466  1006345.959567  818985.613614  191913.674936  0.030470  1.523517  0.015153  0.013873  0.001445  1.000000  0.003169  0.004218  0.000441  0.297018  0.295520  0.030889  0.148681  0.063478  0.006635  16  0  0  0  0
19  35  29.158630  0.686055  0.207036  0.008028  15822258.850878  5648361.753783  50398205.390249  1152000.454137  411250.717538  3669435.321748  0.089035  4.451772  0.029735  0.011942  0.047358  1.000000  0.007279  0.000380  0.000087  0.299061  0.294833  0.067433  0.341488  0.000821  0.000188  36  0  0  0  0
26  27  30.228972  0.557092  0.130673  0.161706  11294632.517644  6181500.432130  25501091.362207  1096465.590008  600090.574692  2475606.810812  0.058259  2.912926  0.021227  0.013069  0.023963  1.000000  0.004726  0.001581  0.000273  0.297822  0.295206  0.050959  0.221728  0.019459  0.003359  26  0  0  0  0
18  36  28.878346  0.691873  0.218796  0.005388  16518969.805364  5565251.351091  53610968.554205  1145454.454055  385904.328367  3717478.961473  0.093188  4.659402  0.031045  0.011766  0.050377  1.000000  0.007715  0.000355  0.000084  0.299145  0.294649  0.069679  0.361965  0.000548  0.000130  37  0  0  0  0
20  34  29.444709  0.679670  0.195957  0.011952  15165838.672117  5726642.298306  47344388.253071  1156788.554448  436805.006918  3611237.573637  0.085098  4.254886  0.028502  0.012108  0.044488  1.000000  0.006879  0.000415  0.000092  0.298981  0.295005  0.065164  0.322748  0.001231  0.000272  35  0  0  0  0
22  32  30.011182  0.663681  0.175183  0.026274  13934847.043828  5873160.618116  41433440.900905  1159520.197761  488706.358956  3447681.301146  0.077540  3.876984  0.026188  0.012417  0.038934  1.000000  0.006159  0.000528  0.000108  0.298805  0.295292  0.060551  0.288959  0.002761  0.000566  34  0  0  0  0
30  23  28.127652  0.000000  0.093003  0.338213  9058530.687031  6439260.917816  8453240.095403  1005015.149968  714415.505184  937860.085230  0.038582  1.929084  0.017024  0.013614  0.007943  1.000000  0.003624  0.003510  0.000488  0.296722  0.294818  0.041018  0.170042  0.051150  0.007116  18  0  0  0  0
21  33  29.731007  0.672362  0.185385  0.017755  14539400.271545  5801269.915668  44376395.525092  1159415.759339  462610.811917  3538708.017768  0.081289  4.064464  0.027325  0.012265  0.041699  1.000000  0.006508  0.000462  0.000098  0.298898  0.295159  0.062870  0.305339  0.001846  0.000393  32  0  0  0  0
24  30  30.512575  0.639456  0.155526  0.056415  12769756.829028  6011145.558702  35418007.460839  1151120.651722  541870.443249  3192731.104975  0.069989  3.499464  0.023999  0.012709  0.033281  1.000000  0.005510  0.000753  0.000142  0.298570  0.295481  0.055836  0.258492  0.006110  0.001155  31  0  0  0  0
23  31  30.276579  0.653024  0.165254  0.038657  13346423.244921  5942958.378043  38464949.309877  1156830.611392  515118.998385  3334034.146133  0.073792  3.689600  0.025083  0.012565  0.036144  1.000000  0.005827  0.000621  0.000122  0.298697  0.295400  0.058207  0.273396  0.004116  0.000811  31  0  0  0  0
31  23  28.579938  0.000000  0.090800  0.333813  8929220.054737  6457275.711953  8343260.671115  1021626.938949  738802.132674  954585.037443  0.038273  1.913671  0.016781  0.013652  0.007840  1.000000  0.003566  0.003458  0.000452  0.296978  0.295151  0.038542  0.167291  0.050157  0.006550  18  0  0  0  0
33  21  27.685203  0.000000  0.080647  0.371527  8327810.373825  6529359.323217  3696771.310876  1010563.812141  792325.227439  448596.106400  0.032929  1.646469  0.015651  0.013805  0.003474  1.000000  0.003289  0.003979  0.000451  0.296974  0.295370  0.033460  0.154302  0.059154  0.006701  17  0  0  0  0
28  26  30.418297  0.492239  0.116546  0.206983  10457467.171920  6280993.505961  20595274.846880  1087708.781905  653302.724571  2142168.935214  0.052286  2.614285  0.019653  0.013280  0.019353  1.000000  0.004305  0.002017  0.000315  0.297714  0.295401  0.046086  0.201949  0.026242  0.004094  20  0  0  0  0
29  25  29.908051  0.387020  0.106881  0.256826  9883677.869819  6347000.932819  16123974.647034  1062295.022410  682173.942430  1733000.431075  0.047145  2.357267  0.018575  0.013419  0.015151  1.000000  0.004022  0.002530  0.000373  0.297414  0.295281  0.043585  0.188679  0.034661  0.005116  20  0  0  0  0
32  22  28.036497  0.000000  0.085045  0.356867  8588076.661158  6497617.718938  5627798.715023  1012371.008885  765945.631951  663410.503623  0.035166  1.758297  0.016140  0.013738  0.005288  1.000000  0.003408  0.003772  0.000460  0.296920  0.295213  0.036007  0.159870  0.055529  0.006773  16  0  0  0  0
27  27  30.703568  0.555896  0.126466  0.157724  11046225.876877  6212949.215701  24873085.983713  1110648.892235  624684.416275  2500878.191538  0.057268  2.863403  0.020760  0.013136  0.023373  1.000000  0.004601  0.001563  0.000257  0.297995  0.295494  0.048564  0.215878  0.018896  0.003106  25  0  0  0  0
30  24  29.247824  0.213168  0.098121  0.300420  9363625.065860  6406856.233543  11900412.867321  1038864.400303  710820.308595  1320312.933272  0.042326  2.116288  0.017597  0.013546  0.011182  1.000000  0.003771  0.003033  0.000422  0.297151  0.295182  0.041068  0.176916  0.043013  0.005984  19  0  0  0  0
25  29  30.693171  0.621308  0.145908  0.081325  12199503.494099  6078303.419227  32214870.487522  1142012.322921  568998.353955  3015678.391817  0.066050  3.302483  0.022927  0.012851  0.030271  1.000000  0.005203  0.000941  0.000170  0.298418  0.295529  0.053440  0.244081  0.009015  0.001630  28  0  0  0  0
16  39  28.381959  0.703664  0.245653  0.001543  18110359.986081  5375687.296206  61114291.792974  1130223.826275  335483.660703  3813995.346500  0.102829  5.141435  0.034036  0.011366  0.057427  1.000000  0.008765  0.000315  0.000079  0.299381  0.294270  0.074106  0.411188  0.000155  0.000039  39  0  0  0  0
20  35  29.516625  0.682887  0.197466  0.007663  15255533.566663  5716613.292422  48107626.323241  1163630.116569  436040.035098  3669454.272561  0.085962  4.298114  0.028670  0.012086  0.045205  1.000000  0.006934  0.000391  0.000086  0.299069  0.295070  0.065178  0.325327  0.000782  0.000173  33  0  0  0  0
15  40  28.149750  0.709069  0.260635  0.001040  18998063.238907  5269921.264450  65300861.062352  1119755.284383  310611.777103  3848865.188509  0.108207  5.410369  0.035704  0.011142  0.061361  1.000000  0.009383  0.000304  0.000079  0.299517  0.294060  0.076284  0.440218  0.000104  0.000027  41  0  0  0  0
19  36  29.213723  0.688327  0.208186  0.005124  15890584.305535  5640692.527962  50984851.581005  1156975.151842  410692.330033  3712148.355616  0.089699  4.484945  0.029864  0.011926  0.047909  1.000000  0.007322  0.000364  0.000083  0.299126  0.294880  0.067444  0.343507  0.000520  0.000119  38  0  0  0  0
18  37  28.920127  0.693464  0.219658  0.003428  16570193.915194  5559479.702395  54056202.006779  1149006.424030  385504.112083  3748352.233072  0.093690  4.684524  0.031141  0.011754  0.050795  1.000000  0.007749  0.000344  0.000081  0.299192  0.294682  0.069686  0.363524  0.000347  0.000082  34  0  0  0  0
26  28  30.776232  0.595422  0.136265  0.114988  11627566.664356  6145301.110294  28739959.193912  1128786.325989  596576.400086  2790031.128956  0.061851  3.092558  0.021852  0.012993  0.027006  1.000000  0.004901  0.001205  0.000208  0.298230  0.295537  0.051016  0.229940  0.013171  0.002274  27  0  0  0  0
17  38  28.640948  0.698515  0.232076  0.002297  17305901.031091  5471637.981335  57402253.879808  1140020.568384  360442.361843  3781354.693813  0.098032  4.901580  0.032524  0.011568  0.053939  1.000000  0.008225  0.000328  0.000080  0.299275  0.294478  0.071907  0.385881  0.000232  0.000057  36  0  0  0  0
34  20  27.531979  0.000000  0.077274  0.380104  8128735.033071  6554727.734157  2386354.299350  1014589.441504  818129.453593  297853.216516  0.031378  1.568876  0.015277  0.013858  0.002242  1.000000  0.003200  0.004100  0.000429  0.297124  0.295614  0.030899  0.150108  0.061358  0.006413  17  0  0  0  0
22  33  30.129752  0.669915  0.177604  0.017065  14078833.014098  5857191.429291  42652123.146741  1171501.286624  487377.560949  3549087.988586  0.078922  3.946084  0.026459  0.012384  0.040079  1.000000  0.006243  0.000473  0.000097  0.298958  0.295409  0.060575  0.292897  0.001770  0.000363  30  0  0  0  0
23  32  30.428363  0.661570  0.168178  0.025333  13520361.139782  5923750.090086  39950200.859624  1171907.061282  513454.077747  3462771.593375  0.075474  3.773696  0.025409  0.012524  0.037540  1.000000  0.005927  0.000538  0.000106  0.298889  0.295549  0.058236  0.278043  0.002655  0.000523  31  0  0  0  0
21  34  29.823723  0.676868  0.187324  0.011449  14654711.368071  5788428.106325  45352066.269658  1168611.014992  461586.767193  3616510.954344  0.082396  4.119782  0.027541  0.012238  0.042616  1.000000  0.006577  0.000426  0.000091  0.299016  0.295248  0.062889  0.308571  0.001177  0.000251  33  0  0  0  0
25  30  30.961608  0.637874  0.149863  0.054695  12434918.812915  6052543.954894  34338647.536271  1164049.875123  566586.975023  3214488.086161  0.068433  3.421664  0.023370  0.012797  0.032267  1.000000  0.005331  0.000759  0.000137  0.298696  0.295751  0.053480  0.250095  0.005910  0.001069  33  0  0  0  0
24  31  30.710673  0.651207  0.158953  0.037382  12973707.462889  5988723.786642  37196061.281699  1169505.636629  539849.248545  3353012.502692  0.071996  3.599798  0.024382  0.012662  0.034952  1.000000  0.005623  0.000630  0.000119  0.298803  0.295664  0.055871  0.263819  0.003971  0.000750  33  0  0  0  0
26  29  31.155006  0.619900  0.140832  0.079031  11899530.126648  6115690.021030  31306324.723185  1155188.121503  593701.800987  3039169.955725  0.064711  3.235561  0.022363  0.012930  0.029418  1.000000  0.005046  0.000943  0.000163  0.298563  0.295806  0.051062  0.236736  0.008738  0.001508  25  0  0  0  0
27  28  31.248259  0.594157  0.131751  0.112002  11360998.822754  6178857.672025  27993613.173324  1142297.912230  621256.663154  2814633.324284  0.060720  3.035991  0.021351  0.013064  0.026305  1.000000  0.004765  0.001201  0.000197  0.298394  0.295821  0.048618  0.223570  0.012788  0.002102  27  0  0  0  0
34  21  28.120873  0.000000  0.078934  0.367652  8227792.549339  6544434.034118  3658215.475062  1026953.322193  816844.643677  456600.784826  0.032737  1.636853  0.015463  0.013837  0.003438  1.000000  0.003245  0.003925  0.000410  0.297285  0.295755  0.030914  0.152256  0.058186  0.006082  17  0  0  0  0
16  40  28.397099  0.704156  0.245960  0.000976  18128548.646190  5373622.404351  61277389.989191  1131358.936623  335354.795789  3824173.911009  0.103012  5.150588  0.034070  0.011361  0.057581  1.000000  0.008777  0.000312  0.000079  0.299396  0.294280  0.074108  0.411781  0.000098  0.000025  35  0  0  0  0
29  26  30.899874  0.491442  0.113144  0.202695  10256873.733647  6307047.198850  20168552.704855  1102406.012848  677879.725917  2167710.586056  0.051563  2.578141  0.019276  0.013335  0.018952  1.000000  0.004207  0.001994  0.000294  0.297921  0.295707  0.043647  0.197394  0.025568  0.003774  17  0  0  0  0
33  22  28.480430  0.000000  0.083165  0.352806  8478037.774250  6513657.938156  5563761.589730  1028793.618974  790419.894484  675151.794958  0.034933  1.746644  0.015933  0.013772  0.005228  1.000000  0.003359  0.003720  0.000421  0.297208  0.295575  0.033484  0.157586  0.054560  0.006181  18  0  0  0  0
19  37  29.250704  0.689827  0.208954  0.003258  15936275.775093  5635562.738732  51378731.636453  1160301.895146  410318.835984  3740826.309063  0.090144  4.507202  0.029950  0.011915  0.048279  1.000000  0.007351  0.000354  0.000081  0.299169  0.294911  0.067451  0.344861  0.000329  0.000075  34  0  0  0  0
28  27  31.182588  0.554810  0.122511  0.154014  10812814.028366  6242723.766132  24288089.994317  1124669.347023  649322.187849  2526268.392547  0.056343  2.817132  0.020321  0.013199  0.022823  1.000000  0.004486  0.001551  0.000242  0.298180  0.295788  0.046146  0.210438  0.018376  0.002867  25  0  0  0  0
32  23  29.035931  0.000000  0.088680  0.329519  8804865.693809  6474827.355762  8235944.649388  1037926.315429  763259.081298  970861.337502  0.037976  1.898799  0.016547  0.013689  0.007739  1.000000  0.003510  0.003409  0.000416  0.297247  0.295496  0.036041  0.164663  0.049203  0.006001  18  0  0  0  0
30  25  30.386244  0.386685  0.103993  0.252271  9713671.837786  6369609.794201  15837970.623272  1077700.975586  706687.934691  1757172.434590  0.046605  2.330245  0.018255  0.013467  0.014883  1.000000  0.003942  0.002496  0.000347  0.297643  0.295599  0.041126  0.184917  0.033847  0.004709  20  0  0  0  0
18  38  28.947698  0.694502  0.220226  0.002175  16603985.058195  5555671.867802  54350566.642011  1151349.561388  385240.070127  3768763.995217  0.094023  4.701127  0.031205  0.011746  0.051072  1.000000  0.007771  0.000337  0.000080  0.299223  0.294703  0.069692  0.364555  0.000219  0.000052  32  0  0  0  0
31  24  29.716572  0.213484  0.095667  0.295914  9219446.434934  6426582.479505  11721881.739016  1054832.872568  735290.400079  1341146.268806  0.041929  2.096438  0.017327  0.013587  0.011015  1.000000  0.003705  0.002991  0.000391  0.297400  0.295513  0.038589  0.173803  0.042104  0.005498  17  0  0  0  0
21  35  29.888287  0.679935  0.188689  0.007333  14735918.013487  5779381.112810  46040417.971450  1175086.678548  460865.332563  3671402.201309  0.083176  4.158798  0.027694  0.012219  0.043263  1.000000  0.006626  0.000403  0.000086  0.299099  0.295310  0.062902  0.310857  0.000747  0.000159  36  0  0  0  0
17  39  28.661430  0.699231  0.232493  0.001455  17330697.268329  5468833.303111  57621300.503410  1141654.012400  360257.604583  3795784.318477  0.098278  4.913905  0.032570  0.011563  0.054145  1.000000  0.008242  0.000323  0.000079  0.299296  0.294493  0.071911  0.386661  0.000146  0.000036  35  0  0  0  0
20  36  29.565683  0.685041  0.198498  0.004887  15316910.481611  5709748.847546  48631395.296587  1168311.698264  435516.443133  3709405.241751  0.086555  4.327765  0.028786  0.012072  0.045698  1.000000  0.006972  0.000376  0.000083  0.299130  0.295115  0.065188  0.327098  0.000496  0.000109  36  0  0  0  0
22  34  30.213896  0.674243  0.179375  0.010992  14184212.957715  5845498.538606  43542376.753441  1180269.963645  486404.594193  3623166.091837  0.079932  3.996578  0.026657  0.012359  0.040916  1.000000  0.006305  0.000438  0.000090  0.299070  0.295494  0.060593  0.295795  0.001128  0.000231  34  0  0  0  0
23  33  30.537570  0.667616  0.170414  0.016435  13653367.159373  5909053.005607  41077044.890246  1183435.650787  512180.175601  3560443.280011  0.076752  3.837584  0.025659  0.012493  0.038599  1.000000  0.006003  0.000485  0.000096  0.299035  0.295663  0.058258  0.281621  0.001701  0.000335  33  0  0  0  0
24  32  30.852936  0.659586  0.161686  0.024470  13136296.673870  5970835.651428  38589130.137316  1184162.125473  538236.735313  3478589.704391  0.073573  3.678636  0.024688  0.012624  0.036261  1.000000  0.005715  0.000550  0.000104  0.298989  0.295810  0.055898  0.268100  0.002559  0.000484  29  0  0  0  0
27  29  31.621284  0.618613  0.136096  0.076913  11619750.149620  6150795.328398  30467060.269767  1168314.207547  618435.119288  3063327.431057  0.063471  3.173550  0.021838  0.013004  0.028629  1.000000  0.004902  0.000950  0.000156  0.298722  0.296090  0.048662  0.229971  0.008482  0.001394  28  0  0  0  0
25  31  31.150830  0.649510  0.153099  0.036209  12627555.653439  6031445.859913  36028276.698133  1182082.875059  564611.953297  3372656.598916  0.070338  3.516920  0.023732  0.012752  0.033855  1.000000  0.005437  0.000641  0.000116  0.298924  0.295933  0.053513  0.255061  0.003837  0.000694  33  0  0  0  0
28  28  31.724224  0.593007  0.127526  0.109233  11111513.374909  6210502.159260  27301458.599992  1155737.855013  645970.733411  2839696.820447  0.059667  2.983373  0.020882  0.013131  0.025654  1.000000  0.004640  0.001202  0.000188  0.298572  0.296114  0.046197  0.217674  0.012434  0.001940  26  0  0  0  0
29  27  31.665061  0.553811  0.118790  0.150549  10593279.872173  6270965.062399  23741671.252274  1138562.853567  674001.627657  2551748.400460  0.055476  2.773816  0.019908  0.013258  0.022309  1.000000  0.004378  0.001544  0.000228  0.298378  0.296090  0.043704  0.205371  0.017894  0.002641  27  0  0  0  0
26  30  31.415791  0.636412  0.144591  0.053110  12123325.858713  6091296.067471  33343539.957377  1176913.867695  591333.673415  3236939.683978  0.066995  3.349727  0.022784  0.012879  0.031332  1.000000  0.005167  0.000769  0.000133  0.298837  0.296028  0.051101  0.242388  0.005725  0.000988  23  0  0  0  0
33  23  29.495825  0.000000  0.086635  0.325292  8685059.471458  6491996.069537  8130290.594232  1053915.304764  787791.268285  986595.165825  0.037688  1.884392  0.016322  0.013726  0.007640  1.000000  0.003456  0.003365  0.000381  0.297531  0.295857  0.033516  0.162148  0.048276  0.005469  19  0  0  0  0
17  40  28.674663  0.699691  0.232762  0.000920  17346689.966885  5467024.257446  57762804.125306  1142707.526184  360138.434292  3805105.823273  0.098437  4.921865  0.032600  0.011559  0.054278  1.000000  0.008253  0.000321  0.000078  0.299311  0.294502  0.071913  0.387166  0.000092  0.000023  37  0  0  0  0
21  36  29.931980  0.681977  0.189619  0.004674  14791193.565848  5773221.569530  46509796.677544  1179494.518302  460374.151950  3708831.879203  0.083708  4.185394  0.027798  0.012206  0.043704  1.000000  0.006659  0.000388  0.000083  0.299156  0.295353  0.062911  0.312418  0.000473  0.000101  33  0  0  0  0
18  39  28.965671  0.695173  0.220595  0.001377  16625939.927467  5553197.555470  54542291.320849  1152871.950683  385068.496953  3782058.522050  0.094239  4.711936  0.031246  0.011741  0.051252  1.000000  0.007785  0.000333  0.000079  0.299243  0.294718  0.069695  0.365225  0.000138  0.000033  34  0  0  0  0
19  38  29.275025  0.690805  0.209460  0.002066  15966336.053519  5632187.510326  51638323.857193  1162490.549416  410073.089489  3759726.919842  0.090437  4.521866  0.030006  0.011908  0.048523  1.000000  0.007370  0.000348  0.000080  0.299198  0.294932  0.067456  0.345753  0.000208  0.000048  31  0  0  0  0
20  37  29.598399  0.686457  0.199187  0.003106  15357852.012031  5705169.101667  48981639.379651  1171434.551858  435167.118725  3736120.437350  0.086952  4.347583  0.028863  0.012062  0.046027  1.000000  0.006997  0.000366  0.000081  0.299170  0.295144  0.065195  0.328282  0.000314  0.000069  34  0  0  0  0
23  34  30.613903  0.671771  0.172033  0.010575  13749702.764331  5898403.172794  41890562.196966  1191785.751390  511257.077900  3630956.683193  0.077675  3.883733  0.025840  0.012471  0.039363  1.000000  0.006058  0.000452  0.000089  0.299141  0.295745  0.058274  0.284225  0.001083  0.000213  30  0  0  0  0
30  26  31.384495  0.490682  0.109922  0.198646  10067036.846914  6331937.219936  19765703.116727  1116905.698726  702508.282474  2192941.854303  0.050880  2.544006  0.018919  0.013387  0.018573  1.000000  0.004116  0.001977  0.000275  0.298140  0.296021  0.041185  0.193120  0.024938  0.003470  21  0  0  0  0
22  35  30.271851  0.677168  0.180613  0.007035  14257845.670399  5837325.408824  44164841.711227  1186396.949991  485724.507140  3674961.471340  0.080638  4.031879  0.026795  0.012342  0.041501  1.000000  0.006348  0.000416  0.000085  0.299148  0.295554  0.060605  0.297829  0.000716  0.000147  34  0  0  0  0
24  33  30.953359  0.665440  0.163750  0.015857  13259132.675493  5957313.112628  39631597.389909  1195235.089519  537017.755665  3572562.173818  0.074755  3.737728  0.024918  0.012595  0.037241  1.000000  0.005784  0.000500  0.000094  0.299129  0.295921  0.055919  0.271354  0.001637  0.000309  34  0  0  0  0
34  22  28.929751  0.000000  0.081341  0.348756  8371490.651820  6529489.362527  5499889.426217  1044889.025221  814979.321958  686469.631323  0.034706  1.735304  0.015733  0.013805  0.005168  1.000000  0.003312  0.003671  0.000384  0.297517  0.295960  0.030935  0.155389  0.053608  0.005603  17  0  0  0  0
32  24  30.188432  0.213646  0.093314  0.291538  9081263.401496  6445727.181143  11548562.973142  1070508.351806  759828.723803  1361356.076521  0.041547  2.077334  0.017067  0.013628  0.010852  1.000000  0.003642  0.002953  0.000360  0.297663  0.295856  0.036085  0.170840  0.041234  0.005029  17  0  0  0  0
31  25  30.867281  0.386307  0.101240  0.247912  9551725.827953  6391378.746809  15564337.289949  1092850.255619  731262.603535  1780776.614848  0.046089  2.304472  0.017951  0.013513  0.014625  1.000000  0.003866  0.002468  0.000322  0.297884  0.295928  0.038643  0.181362  0.033078  0.004319  22  0  0  0  0
25  32  31.283681  0.657705  0.155653  0.023675  12779552.789226  6014786.964258  37334903.185637  1196311.536267  563052.491132  3494971.703863  0.071817  3.590832  0.024017  0.012717  0.035083  1.000000  0.005521  0.000565  0.000102  0.299104  0.296077  0.053539  0.259009  0.002470  0.000447  29  0  0  0  0
28  29  32.090923  0.617419  0.131669  0.074948  11358288.718613  6183845.700807  29688597.848041  1181405.610321  643198.124760  3087989.478798  0.062318  3.115900  0.021346  0.013074  0.027898  1.000000  0.004769  0.000960  0.000150  0.298896  0.296383  0.046239  0.223723  0.008245  0.001286  28  0  0  0  0
27  30  31.874114  0.635042  0.139672  0.051643  11832660.842677  6127678.611601  32422005.057347  1189721.430976  616110.836208  3259888.436319  0.065659  3.282963  0.022238  0.012956  0.030466  1.000000  0.005015  0.000782  0.000129  0.298992  0.296312  0.048699  0.235291  0.005553  0.000913  29  0  0  0  0
26  31  31.596035  0.647906  0.147647  0.035124  12305246.888232  6071448.253460  34948790.084102  1194574.482031  589406.878093  3392774.902570  0.068803  3.440144  0.023126  0.012837  0.032840  1.000000  0.005265  0.000656  0.000113  0.299060  0.296209  0.051132  0.247022  0.003713  0.000641  35  0  0  0  0
21  37  29.960983  0.683315  0.190237  0.002969  14827922.729205  5769127.991503  46822308.244979  1182423.412893  460047.717655  3733752.496938  0.084062  4.203095  0.027867  0.012197  0.043998  1.000000  0.006681  0.000379  0.000081  0.299193  0.295381  0.062917  0.313457  0.000299  0.000064  32  0  0  0  0
23  35  30.665673  0.674557  0.173159  0.006762  13816715.980740  5890993.090035  42455149.486123  1197594.269424  510614.792667  3679893.529187  0.078315  3.915773  0.025966  0.012455  0.039894  1.000000  0.006097  0.000431  0.000085  0.299215  0.295802  0.058286  0.286043  0.000687  0.000135  26  0  0  0  0
18  40  28.977251  0.695604  0.220834  0.000871  16640099.717251  5551601.692036  54666013.511899  1153853.815440  384957.836972  3790637.636636  0.094378  4.718911  0.031273  0.011738  0.051368  1.000000  0.007794  0.000331  0.000078  0.299256  0.294727  0.069697  0.365658  0.000087  0.000021  36  0  0  0  0
22  36  30.310793  0.679104  0.181451  0.004481  14307694.834415  5831790.923588  44586700.275047  1190544.904564  485263.981998  3710064.370123  0.081116  4.055798  0.026889  0.012330  0.041897  1.000000  0.006378  0.000402  0.000082  0.299201  0.295594  0.060613  0.299209  0.000453  0.000093  33  0  0  0  0
20  38  29.619876  0.687377  0.199638  0.001969  15384684.450218  5702167.211407  49211680.371021  1173481.221221  434938.146733  3753667.029506  0.087212  4.360595  0.028913  0.012056  0.046243  1.000000  0.007014  0.000360  0.000080  0.299197  0.295164  0.065199  0.329059  0.000198  0.000044  35  0  0  0  0
30  27  32.149810  0.552866  0.115283  0.147300  10386581.748774  6297807.584375  23229262.627534  1152358.188601  698721.708029  2577212.758872  0.054663  2.733156  0.019520  0.013315  0.021828  1.000000  0.004277  0.001542  0.000215  0.298589  0.296402  0.041238  0.200647  0.017445  0.002427  26  0  0  0  0
25  33  31.376070  0.663366  0.157556  0.015323  12892825.302289  6002364.116316  38299251.893908  1206915.132210  561889.571228  3585245.714520  0.072909  3.645471  0.024230  0.012691  0.035989  1.000000  0.005584  0.000517  0.000093  0.299238  0.296184  0.053558  0.261968  0.001579  0.000286  34  0  0  0  0
19  39  29.290807  0.691435  0.209789  0.001308  15985874.512960  5629993.581527  51807174.960864  1163913.122157  409913.352059  3772020.774338  0.090628  4.531404  0.030043  0.011903  0.048682  1.000000  0.007382  0.000344  0.000079  0.299216  0.294945  0.067459  0.346334  0.000131  0.000030  36  0  0  0  0
27  31  32.045354  0.646371  0.142555  0.034116  12004338.357390  6109021.949986  33946119.867273  1206982.841675  614234.991844  3413131.403116  0.067375  3.368732  0.022560  0.012916  0.031898  1.000000  0.005107  0.000673  0.000111  0.299210  0.296491  0.048728  0.239616  0.003599  0.000591  31  0  0  0  0
29  28  32.202923  0.591941  0.123563  0.106655  10877691.120154  6240410.443286  26657124.386572  1169131.297524  670717.625464  2865100.514261  0.058686  2.934290  0.020443  0.013194  0.025049  1.000000  0.004523  0.001208  0.000178  0.298764  0.296415  0.043752  0.212207  0.012106  0.001787  27  0  0  0  0
24  34  31.022534  0.669426  0.165230  0.010193  13347232.358566  5947610.313145  40375911.880295  1203176.772822  536143.103703  3639657.874443  0.075599  3.779952  0.025084  0.012575  0.037940  1.000000  0.005834  0.000468  0.000088  0.299229  0.296000  0.055934  0.273698  0.001042  0.000197  34  0  0  0  0
31  26  31.871076  0.489915  0.106868  0.194804  9887205.559468  6355767.585984  19383438.564461  1131233.801896  727188.191548  2217734.906916  0.050233  2.511667  0.018581  0.013438  0.018214  1.000000  0.004031  0.001965  0.000257  0.298372  0.296346  0.038698  0.189105  0.024346  0.003179  23  0  0  0  0
33  24  30.663190  0.213553  0.091051  0.287244  8948546.121251  6464384.903171  11378451.631578  1085888.904223  784440.706218  1380753.276180  0.041177  2.058843  0.016817  0.013667  0.010692  1.000000  0.003581  0.002921  0.000331  0.297942  0.296217  0.033556  0.168015  0.040392  0.004576  19  0  0  0  0
29  29  32.562601  0.616286  0.127521  0.073116  11113489.861300  6215044.007702  28962955.356506  1194474.882403  667991.247833  3112930.602831  0.061242  3.062102  0.020886  0.013140  0.027216  1.000000  0.004645  0.000975  0.000144  0.299084  0.296684  0.043792  0.217937  0.008023  0.001184  24  0  0  0  0
32  25  31.350430  0.385823  0.098612  0.243710  9397234.590721  6412400.987077  15300524.284464  1107755.349503  755900.198938  1803641.003391  0.045596  2.279782  0.017661  0.013558  0.014377  1.000000  0.003794  0.002446  0.000298  0.298139  0.296268  0.036136  0.177995  0.032345  0.003945  20  0  0  0  0
34  23  29.960322  0.000000  0.084655  0.321067  8569236.667578  6508900.377975  8024679.971289  1069570.727709  812409.504360  1001601.791323  0.037407  1.870333  0.016105  0.013762  0.007541  1.000000  0.003405  0.003325  0.000348  0.297837  0.296242  0.030965  0.159734  0.047363  0.004951  18  0  0  0  0
26  32  31.720239  0.655906  0.150027  0.022938  12446951.590153  6055976.684797  36173090.922339  1208330.957008  587904.921953  3511628.148911  0.070187  3.509347  0.023392  0.012804  0.033991  1.000000  0.005343  0.000583  0.000101  0.299233  0.296349  0.051156  0.250657  0.002388  0.000412  33  0  0  0  0
32  26  32.358267  0.489072  0.103968  0.191127  9716580.336486  6378654.746412  19017514.811081  1145400.143277  751922.158562  2241803.539418  0.049617  2.480861  0.018261  0.013486  0.017870  1.000000  0.003950  0.001960  0.000239  0.298620  0.296685  0.036186  0.185328  0.023784  0.002901  21  0  0  0  1
21  38  29.979961  0.684183  0.190640  0.001882  14851936.320729  5766451.268003  47026980.470093  1184338.329323  459834.267626  3750073.679302  0.084294  4.214685  0.027912  0.012192  0.044190  1.000000  0.006696  0.000373  0.000080  0.299218  0.295399  0.062921  0.314137  0.000189  0.000040  34  0  0  0  0
19  40  29.300995  0.691839  0.210000  0.000827  15998418.532357  5628584.886117  51915849.113933  1164826.437770  409810.786568  3779933.214330  0.090751  4.537539  0.030067  0.011900  0.048784  1.000000  0.007390  0.000342  0.000078  0.299228  0.294954  0.067461  0.346707  0.000083  0.000019  34  0  0  0  0
20  39  29.633805  0.687970  0.199930  0.001246  15402068.156542  5700222.240884  49360925.359037  1174807.179709  434789.792284  3765050.830803  0.087381  4.369035  0.028946  0.012052  0.046383  1.000000  0.007025  0.000356  0.000079  0.299214  0.295176  0.065202  0.329563  0.000125  0.000028  35  0  0  0  0
24  35  31.069156  0.672081  0.166251  0.006513  13407950.857280  5940920.999788  40888031.242804  1208650.198726  535540.100306  3685822.510327  0.076180  3.809011  0.025198  0.012561  0.038421  1.000000  0.005869  0.000448  0.000085  0.299299  0.296055  0.055945  0.275319  0.000661  0.000125  31  0  0  0  0
27  32  32.160982  0.654162  0.144773  0.022253  12136433.012907  6094656.525588  35092790.815864  1220264.371897  612790.612300  3528424.068050  0.068670  3.433501  0.022809  0.012886  0.032976  1.000000  0.005179  0.000603  0.000099  0.299377  0.296628  0.048751  0.242966  0.002312  0.000380  31  0  0  0  0
25  34  31.438697  0.667185  0.158910  0.009841  12973392.432458  5993524.773866  38980846.741856  1214457.132220  561062.108208  3649050.746912  0.073683  3.684131  0.024381  0.012672  0.036629  1.000000  0.005629  0.000487  0.000088  0.299333  0.296260  0.053572  0.264081  0.001005  0.000182  33  0  0  0  0
30  28  32.682796  0.590921  0.119842  0.104243  10658272.151283  6268742.895086  26054312.990639  1182501.374076  695497.073254  2890643.105629  0.057767  2.888344  0.020031  0.013254  0.024483  1.000000  0.004415  0.001218  0.000170  0.298971  0.296726  0.041283  0.207128  0.011799  0.001642  24  0  0  0  0
23  36  30.700578  0.676395  0.173913  0.004305  13861579.317874  5886030.060843  42834831.717392  1201482.897919  510184.611188  3712803.322295  0.078746  3.937303  0.026051  0.012445  0.040251  1.000000  0.006123  0.000418  0.000082  0.299265  0.295840  0.058293  0.287263  0.000435  0.000086  32  0  0  0  0
28  30  32.335313  0.633736  0.135071  0.050277  11560962.769015  6161928.662334  31564586.695365  1202486.273627  640918.475698  3283116.033866  0.064415  3.220769  0.021727  0.013028  0.029660  1.000000  0.004876  0.000799  0.000125  0.299162  0.296603  0.046273  0.228738  0.005394  0.000841  28  0  0  0  0
22  37  30.336486  0.680369  0.182007  0.002845  14340730.586872  5828122.614229  44866510.164561  1193293.813260  484958.741561  3733347.382661  0.081433  4.071661  0.026951  0.012322  0.042160  1.000000  0.006397  0.000394  0.000081  0.299236  0.295621  0.060619  0.300125  0.000287  0.000059  34  0  0  0  0
31  27  32.635190  0.551928  0.111977  0.144235  10191768.706922  6323379.649210  22745848.046963  1166080.061047  723482.561213  2602441.307480  0.053897  2.694840  0.019154  0.013369  0.021374  1.000000  0.004183  0.001546  0.000202  0.298815  0.296726  0.038748  0.196234  0.017024  0.002223  24  0  0  0  0
26  33  31.804757  0.661370  0.151784  0.014830  12551546.201310  6044550.527514  37065704.547611  1218484.841329  586795.688140  3598281.709684  0.071198  3.559905  0.023589  0.012780  0.034830  1.000000  0.005400  0.000536  0.000093  0.299361  0.296453  0.051174  0.253354  0.001526  0.000263  31  0  0  0  0
33  25  31.834710  0.385124  0.096097  0.239607  9249525.321275  6432788.739025  15042918.223582  1122412.152724  780606.572316  1825429.266921  0.045119  2.255955  0.017383  0.013601  0.014135  1.000000  0.003726  0.002429  0.000275  0.298412  0.296627  0.033603  0.174801  0.031639  0.003584  20  0  0  0  0
34  24  31.140855  0.213034  0.088867  0.282949  8820584.362332  6482691.587135  11208339.871425  1100942.732849  809138.249688  1398970.841597  0.040815  2.040761  0.016577  0.013706  0.010532  1.000000  0.003524  0.002893  0.000302  0.298243  0.296601  0.031002  0.165311  0.039562  0.004135  19  0  0  0  0
[truncated: 39,492 more chars]
