# Supplementary material for: Computational modelling predicts substantial carbon assimilation gains for C3 plants with a single-celled C4 biochemical pump
Source: PLoS Comput Biol. 2019 Sep 30;15(9):e1007373. doi: 10.1371/journal.pcbi.1007373 (PMC6786660; doi:10.1371/journal.pcbi.1007373)
Supplement: S1 Dataset — The input parameter files and the raw output files used to make all the Figures. (ZIP) [file pcbi.1007373.s004.zip › modelling results/dVPtR_thdiff_250ppm_nocap_scanresults.txt]

2  0  20.184815  0.000000  0.107134  0.462728  9878137.489804  6304187.363549  290.508373  684967.447655  437143.452640  20.144362  0.031893  1.594671  0.018564  0.013329  0.000000  1.000000  0.003986  0.005669  0.002224  0.292926  0.290637  0.114020  0.186992  0.086127  0.033789  16  0  0  0  0
1  3  20.168218  0.000000  0.107284  0.462339  9887016.717205  6303096.171788  4600.369236  685583.148918  437067.787482  318.997703  0.031912  1.595593  0.018581  0.013326  0.000004  1.000000  0.003990  0.005660  0.002379  0.292922  0.290678  0.122145  0.187190  0.085992  0.036135  17  0  0  0  0
0  4  20.155016  0.000000  0.107420  0.461983  9895075.127144  6302112.958030  11546.717798  686141.933253  436999.609709  800.669744  0.031931  1.596572  0.018596  0.013324  0.000011  1.000000  0.003994  0.005652  0.002544  0.292920  0.290717  0.130851  0.187370  0.085869  0.038649  16  0  0  0  0
0  1  20.151362  0.000000  0.107398  0.462040  9893768.328086  6302257.171041  728.638849  686051.317505  437009.609693  50.525101  0.031919  1.595957  0.018594  0.013325  0.000001  1.000000  0.003993  0.005654  0.002545  0.292919  0.290716  0.130850  0.187340  0.085889  0.038658  16  0  0  0  0
2  2  20.185330  0.000000  0.107137  0.462720  9878326.844021  6304166.473606  1832.951463  684980.577810  437142.004095  127.100082  0.031895  1.594759  0.018565  0.013329  0.000002  1.000000  0.003986  0.005669  0.002224  0.292926  0.290637  0.114020  0.186996  0.086124  0.033788  17  0  0  0  0
0  0  20.151214  0.000000  0.107397  0.462043  9893715.333876  6302263.020921  290.077806  686047.642793  437010.015334  20.114506  0.031919  1.595932  0.018594  0.013325  0.000000  1.000000  0.003993  0.005654  0.002545  0.292919  0.290716  0.130850  0.187339  0.085890  0.038659  16  0  0  0  0
1  0  20.166770  0.000000  0.107275  0.462362  9886492.093311  6303154.058587  290.278010  685546.770573  437071.801455  20.128388  0.031907  1.595347  0.018580  0.013327  0.000000  1.000000  0.003990  0.005661  0.002379  0.292922  0.290678  0.122145  0.187178  0.086000  0.036138  16  0  0  0  0
2  1  20.184961  0.000000  0.107135  0.462726  9878191.390985  6304181.418813  729.720360  684971.185258  437143.040422  50.600095  0.031894  1.594696  0.018565  0.013329  0.000001  1.000000  0.003986  0.005669  0.002224  0.292926  0.290637  0.114020  0.186993  0.086126  0.033788  17  0  0  0  0
0  2  20.151734  0.000000  0.107401  0.462034  9893901.389393  6302242.487885  1830.234965  686060.544211  437008.591537  126.911715  0.031920  1.596019  0.018594  0.013325  0.000002  1.000000  0.003993  0.005654  0.002545  0.292919  0.290716  0.130850  0.187344  0.085887  0.038657  17  0  0  0  0
4  0  20.229146  0.000000  0.106788  0.463598  9857706.424120  6306715.143444  291.054357  683550.721584  437318.733349  20.182222  0.031860  1.593019  0.018526  0.013334  0.000000  1.000000  0.003976  0.005689  0.001944  0.292935  0.290551  0.099262  0.186537  0.086429  0.029527  16  0  0  0  0
0  3  20.152669  0.000000  0.107406  0.462020  9894235.634885  6302205.602032  4597.196803  686083.721382  437006.033807  318.777721  0.031924  1.596177  0.018595  0.013325  0.000004  1.000000  0.003993  0.005653  0.002544  0.292919  0.290717  0.130851  0.187351  0.085882  0.038655  18  0  0  0  0
3  0  20.205741  0.000000  0.106971  0.463138  9868475.706634  6305381.848894  290.765651  684297.482597  437226.280357  20.162202  0.031878  1.593890  0.018546  0.013331  0.000000  1.000000  0.003981  0.005679  0.002079  0.292930  0.290595  0.106412  0.186777  0.086269  0.031591  16  0  0  0  0
1  4  20.170554  0.000000  0.107298  0.462302  9887863.259908  6303002.756371  11554.684262  685641.849680  437061.309893  801.222153  0.031920  1.595989  0.018583  0.013326  0.000011  1.000000  0.003990  0.005660  0.002378  0.292923  0.290679  0.122146  0.187209  0.085979  0.036129  17  0  0  0  0
2  3  20.186255  0.000000  0.107143  0.462706  9878667.034040  6304128.941845  4604.019460  685004.167185  437139.401576  319.250816  0.031898  1.594917  0.018565  0.013329  0.000004  1.000000  0.003986  0.005669  0.002224  0.292926  0.290638  0.114021  0.187004  0.086119  0.033786  16  0  0  0  0
1  2  20.167288  0.000000  0.107278  0.462353  9886679.694944  6303133.358042  1831.498084  685559.779201  437070.366042  126.999302  0.031909  1.595435  0.018580  0.013326  0.000002  1.000000  0.003990  0.005661  0.002379  0.292922  0.290678  0.122145  0.187182  0.085997  0.036137  17  0  0  0  0
5  0  20.255830  0.000000  0.106581  0.464100  9845469.243250  6308227.083176  291.369334  682702.173914  437423.573913  20.204063  0.031841  1.592029  0.018503  0.013337  0.000000  1.000000  0.003970  0.005701  0.001816  0.292941  0.290505  0.092517  0.186264  0.086604  0.027581  16  0  0  0  0
3  1  20.205886  0.000000  0.106971  0.463136  9868530.179202  6305375.841027  730.366598  684301.259821  437225.863761  50.644906  0.031878  1.593915  0.018546  0.013331  0.000001  1.000000  0.003981  0.005679  0.002079  0.292930  0.290595  0.106412  0.186778  0.086268  0.031590  16  0  0  0  0
4  1  20.229291  0.000000  0.106789  0.463596  9857761.571456  6306709.056535  731.091778  683554.545597  437318.311272  50.695191  0.031861  1.593044  0.018526  0.013334  0.000001  1.000000  0.003976  0.005689  0.001944  0.292935  0.290551  0.099262  0.186538  0.086428  0.029527  17  0  0  0  0
0  6  20.175679  0.000000  0.107545  0.461659  9902474.348235  6301296.400239  72803.749609  686655.008272  436942.988154  5048.340196  0.032001  1.600059  0.018610  0.013323  0.000068  1.000000  0.003997  0.005645  0.002541  0.292927  0.290722  0.130853  0.187539  0.085757  0.038599  17  0  0  0  0
3  2  20.206252  0.000000  0.106974  0.463130  9868667.058782  6305360.738096  1834.574642  684310.751292  437224.816498  127.212636  0.031880  1.593978  0.018547  0.013331  0.000002  1.000000  0.003981  0.005679  0.002079  0.292930  0.290595  0.106412  0.186781  0.086266  0.031590  16  0  0  0  0
2  4  20.188577  0.000000  0.107157  0.462669  9879521.568194  6304034.652314  11563.850083  685063.422088  437132.863374  801.857727  0.031906  1.595315  0.018567  0.013328  0.000011  1.000000  0.003986  0.005668  0.002224  0.292927  0.290638  0.114021  0.187023  0.086106  0.033781  16  0  0  0  0
1  1  20.166918  0.000000  0.107276  0.462359  9886545.501709  6303148.166472  729.141728  685550.474006  437071.392885  50.559971  0.031907  1.595372  0.018580  0.013327  0.000001  1.000000  0.003990  0.005661  0.002379  0.292922  0.290678  0.122145  0.187179  0.085999  0.036138  16  0  0  0  0
5  1  20.255973  0.000000  0.106582  0.464097  9845525.035033  6308220.930842  731.882942  682706.042615  437423.147299  50.750052  0.031841  1.592054  0.018503  0.013337  0.000001  1.000000  0.003970  0.005701  0.001816  0.292941  0.290505  0.092517  0.186265  0.086603  0.027581  17  0  0  0  0
0  7  20.212615  0.000000  0.107768  0.461077  9915739.812590  6299832.408795  182644.164115  687574.858930  436841.472409  12664.867952  0.032126  1.606312  0.018635  0.013320  0.000172  1.000000  0.004004  0.005632  0.002535  0.292939  0.290731  0.130857  0.187841  0.085557  0.038509  16  0  0  0  0
1  6  20.191116  0.000000  0.107424  0.461977  9895324.455260  6302179.433668  72853.884337  686159.222104  437004.219247  5051.816626  0.031990  1.599483  0.018597  0.013324  0.000068  1.000000  0.003994  0.005652  0.002375  0.292930  0.290684  0.122148  0.187379  0.085867  0.036082  17  0  0  0  0
5  2  20.256334  0.000000  0.106585  0.464091  9845665.163276  6308205.479065  1838.383269  682715.759354  437422.075846  127.476733  0.031842  1.592117  0.018503  0.013337  0.000002  1.000000  0.003970  0.005701  0.001815  0.292941  0.290505  0.092517  0.186269  0.086601  0.027580  16  0  0  0  0
3  3  20.207172  0.000000  0.106980  0.463115  9869010.810364  6305322.816961  4608.096085  684334.587632  437222.186979  319.533497  0.031883  1.594137  0.018547  0.013331  0.000004  1.000000  0.003981  0.005678  0.002079  0.292931  0.290595  0.106412  0.186789  0.086261  0.031588  17  0  0  0  0
6  1  20.285889  0.000000  0.106351  0.464644  9831858.703320  6309906.604565  732.744781  681758.395109  437540.034883  50.809813  0.031819  1.590948  0.018477  0.013341  0.000001  1.000000  0.003964  0.005713  0.001694  0.292946  0.290458  0.086128  0.185961  0.086794  0.025737  17  0  0  0  0
2  5  20.194408  0.000000  0.107193  0.462576  9881667.276998  6303797.906609  29041.248616  685212.209314  437116.447010  2013.771317  0.031926  1.596313  0.018571  0.013328  0.000027  1.000000  0.003987  0.005666  0.002223  0.292929  0.290640  0.114021  0.187072  0.086074  0.033768  16  0  0  0  0
7  0  20.318862  0.000000  0.106096  0.465240  9816739.069756  6311768.203263  292.085375  680709.973094  437669.121415  20.253714  0.031794  1.589703  0.018449  0.013345  0.000000  1.000000  0.003957  0.005727  0.001579  0.292952  0.290409  0.080050  0.185624  0.087003  0.023982  17  0  0  0  0
3  4  20.209480  0.000000  0.106994  0.463078  9869874.202052  6305227.567035  11574.086159  684394.456732  437215.582182  802.567515  0.031891  1.594535  0.018549  0.013331  0.000011  1.000000  0.003982  0.005677  0.002079  0.292931  0.290596  0.106412  0.186808  0.086248  0.031583  16  0  0  0  0
0  5  20.160908  0.000000  0.107456  0.461891  9897183.170270  6301880.323417  28998.248855  686288.108675  436983.478415  2010.789638  0.031951  1.597566  0.018600  0.013324  0.000027  1.000000  0.003995  0.005650  0.002543  0.292922  0.290719  0.130851  0.187418  0.085837  0.038635  16  0  0  0  0
4  3  20.230567  0.000000  0.106798  0.463575  9858247.702555  6306655.433492  4612.670638  683588.254784  437314.592956  319.850704  0.031865  1.593266  0.018527  0.013334  0.000004  1.000000  0.003976  0.005689  0.001943  0.292936  0.290551  0.099262  0.186549  0.086421  0.029524  17  0  0  0  0
1  7  20.227871  0.000000  0.107649  0.461393  9908700.969868  6300703.321435  182769.509227  687086.773181  436901.863025  12673.559603  0.032115  1.605748  0.018622  0.013321  0.000172  1.000000  0.004001  0.005640  0.002370  0.292942  0.290693  0.122151  0.187684  0.085666  0.035997  16  0  0  0  0
5  3  20.257240  0.000000  0.106591  0.464077  9846017.222533  6308166.648566  4617.661353  682740.171763  437419.383270  320.196769  0.031846  1.592277  0.018504  0.013337  0.000004  1.000000  0.003971  0.005700  0.001815  0.292941  0.290505  0.092517  0.186277  0.086596  0.027578  17  0  0  0  0
2  6  20.209025  0.000000  0.107284  0.462342  9887052.962821  6303203.671326  72911.541827  685585.662253  437075.241689  5055.814698  0.031976  1.598817  0.018581  0.013327  0.000069  1.000000  0.003990  0.005661  0.002221  0.292934  0.290643  0.114023  0.187195  0.085993  0.033736  17  0  0  0  0
6  2  20.286246  0.000000  0.106354  0.464638  9832000.772220  6309890.936939  1840.547965  681768.246417  437538.948462  127.626837  0.031820  1.591012  0.018478  0.013341  0.000002  1.000000  0.003964  0.005713  0.001694  0.292947  0.290458  0.086128  0.185964  0.086792  0.025736  16  0  0  0  0
3  5  20.215273  0.000000  0.107031  0.462985  9872042.292645  6304988.379635  29066.935831  684544.795951  437198.996506  2015.552514  0.031911  1.595535  0.018553  0.013330  0.000027  1.000000  0.003983  0.005675  0.002078  0.292933  0.290597  0.106413  0.186858  0.086216  0.031571  16  0  0  0  0
0  8  20.304341  0.000000  0.108325  0.459616  9948901.549673  6296172.360259  457327.795415  689874.352172  436587.678199  31711.914629  0.032439  1.621947  0.018697  0.013312  0.000430  1.000000  0.004020  0.005600  0.002521  0.292969  0.290754  0.130867  0.188597  0.085055  0.038283  17  0  0  0  0
6  0  20.285746  0.000000  0.106350  0.464646  9831802.149256  6309912.841267  291.712447  681754.473551  437540.467347  20.227855  0.031818  1.590923  0.018477  0.013341  0.000000  1.000000  0.003964  0.005713  0.001694  0.292946  0.290458  0.086128  0.185960  0.086795  0.025737  16  0  0  0  0
0  9  20.528296  0.000000  0.109708  0.455955  10031197.126654  6287087.684392  1139605.454525  695580.872392  435957.730777  79022.248913  0.033216  1.660775  0.018852  0.013293  0.001071  1.000000  0.004060  0.005520  0.002485  0.293043  0.290810  0.130892  0.190478  0.083810  0.037723  16  0  0  0  0
7  1  20.319003  0.000000  0.106097  0.465238  9816796.441896  6311761.877897  733.681506  680713.951379  437668.682803  50.874768  0.031795  1.589729  0.018449  0.013345  0.000001  1.000000  0.003957  0.005727  0.001579  0.292953  0.290409  0.080050  0.185626  0.087003  0.023982  17  0  0  0  0
4  2  20.229654  0.000000  0.106792  0.463590  9857899.994518  6306693.788439  1836.396094  683564.144096  437317.252556  127.338939  0.031862  1.593107  0.018526  0.013334  0.000002  1.000000  0.003976  0.005689  0.001944  0.292935  0.290551  0.099262  0.186541  0.086426  0.029526  16  0  0  0  0
8  0  20.355916  0.000000  0.105812  0.465874  9799960.129863  6313827.259063  292.482990  679546.491856  437811.899970  20.281286  0.031767  1.588344  0.018418  0.013349  0.000000  1.000000  0.003949  0.005742  0.001468  0.292959  0.290358  0.074238  0.185251  0.087226  0.022302  16  0  0  0  0
4  4  20.232859  0.000000  0.106812  0.463538  9859120.968518  6306559.109003  11585.572280  683648.808583  437307.913646  803.363983  0.031873  1.593666  0.018529  0.013334  0.000011  1.000000  0.003977  0.005688  0.001943  0.292936  0.290552  0.099262  0.186569  0.086408  0.029520  17  0  0  0  0
1  5  20.176417  0.000000  0.107334  0.462209  9889988.963700  6302768.193763  29018.244943  685789.249724  437045.044908  2012.176202  0.031940  1.596985  0.018587  0.013326  0.000027  1.000000  0.003991  0.005658  0.002377  0.292925  0.290680  0.122146  0.187258  0.085947  0.036116  16  0  0  0  0
2  7  20.245575  0.000000  0.107511  0.461757  9900555.228763  6301713.839346  182913.548848  686521.933149  436971.934117  12683.547564  0.032102  1.605097  0.018607  0.013323  0.000172  1.000000  0.003997  0.005648  0.002216  0.292946  0.290652  0.114026  0.187502  0.085791  0.033657  17  0  0  0  0
1  8  20.319141  0.000000  0.108211  0.459929  9942139.924714  6297013.002752  457638.941556  689405.489191  436645.969829  31733.490050  0.032428  1.621415  0.018685  0.013314  0.000430  1.000000  0.004017  0.005607  0.002356  0.292972  0.290715  0.122161  0.188446  0.085162  0.035786  16  0  0  0  0
3  6  20.229799  0.000000  0.107122  0.462751  9877484.073531  6304388.030353  72975.909412  684922.138620  437157.367230  5060.278060  0.031961  1.598046  0.018563  0.013329  0.000069  1.000000  0.003986  0.005670  0.002076  0.292938  0.290601  0.106414  0.186982  0.086135  0.031541  16  0  0  0  0
9  0  20.396645  0.000000  0.105502  0.466550  9781611.746120  6316072.404864  292.907338  678274.182619  437967.582333  20.310711  0.031737  1.586858  0.018383  0.013354  0.000000  1.000000  0.003940  0.005757  0.001362  0.292964  0.290307  0.068652  0.184842  0.087465  0.020684  16  0  0  0  0
4  5  20.238612  0.000000  0.106849  0.463444  9861313.859926  6306317.220634  29095.758433  683800.867535  437291.140681  2017.551124  0.031893  1.594669  0.018533  0.013333  0.000027  1.000000  0.003978  0.005686  0.001942  0.292938  0.290553  0.099263  0.186619  0.086376  0.029509  16  0  0  0  0
6  3  20.287144  0.000000  0.106360  0.464623  9832357.527949  6309851.600251  4623.097853  681792.984487  437536.220787  320.573746  0.031823  1.591172  0.018478  0.013341  0.000004  1.000000  0.003964  0.005713  0.001694  0.292947  0.290458  0.086129  0.185972  0.086787  0.025735  16  0  0  0  0
8  1  20.356055  0.000000  0.105813  0.465871  9800018.374119  6313820.841265  734.680241  679550.530616  437811.454948  50.944022  0.031767  1.588370  0.018418  0.013349  0.000001  1.000000  0.003949  0.005742  0.001468  0.292959  0.290359  0.074238  0.185252  0.087226  0.022302  16  0  0  0  0
0  10  21.052930  0.000000  0.113077  0.446820  10231658.446179  6264948.204069  2805206.571234  709481.213274  434422.540227  194517.963252  0.035111  1.755528  0.019229  0.013246  0.002636  1.000000  0.004158  0.005325  0.002397  0.293224  0.290946  0.130954  0.195087  0.080775  0.036356  17  0  0  0  0
7  2  20.319357  0.000000  0.106099  0.465232  9816940.520741  6311745.996150  1842.900739  680723.942060  437667.581535  127.789982  0.031796  1.589793  0.018449  0.013345  0.000002  1.000000  0.003957  0.005727  0.001579  0.292953  0.290409  0.080050  0.185629  0.087000  0.023981  16  0  0  0  0
3  7  20.266118  0.000000  0.107351  0.462163  9891126.894572  6302882.876696  183074.250465  685868.155854  437052.997225  12694.690897  0.032087  1.604342  0.018589  0.013326  0.000172  1.000000  0.003992  0.005657  0.002072  0.292951  0.290610  0.106418  0.187292  0.085931  0.031467  16  0  0  0  0
1  9  20.541943  0.000000  0.109605  0.456258  10025121.134234  6287853.438336  1140363.671157  695159.552379  436010.829504  79074.824990  0.033206  1.660321  0.018841  0.013294  0.001072  1.000000  0.004057  0.005527  0.002323  0.293047  0.290771  0.122185  0.190342  0.083912  0.035261  16  0  0  0  0
5  5  20.265221  0.000000  0.106643  0.463945  9849121.600747  6307824.272418  29127.200466  682955.434814  437395.642305  2019.731369  0.031874  1.593684  0.018510  0.013336  0.000027  1.000000  0.003972  0.005697  0.001814  0.292944  0.290507  0.092518  0.186347  0.086550  0.027564  17  0  0  0  0
2  8  20.336327  0.000000  0.108078  0.460287  9934308.051565  6297989.277565  457995.775226  688862.413316  436713.666444  31758.233525  0.032416  1.620799  0.018670  0.013316  0.000430  1.000000  0.004013  0.005615  0.002203  0.292976  0.290675  0.114035  0.188271  0.085285  0.033458  17  0  0  0  0
6  4  20.289398  0.000000  0.106375  0.464585  9833253.612285  6309752.789845  11611.752878  681855.120553  437529.369100  805.179391  0.031831  1.591574  0.018480  0.013340  0.000011  1.000000  0.003964  0.005712  0.001694  0.292948  0.290459  0.086129  0.185993  0.086774  0.025731  16  0  0  0  0
9  1  20.396782  0.000000  0.105503  0.466547  9781670.962449  6316065.879929  735.746125  678278.288783  437967.129883  51.017932  0.031738  1.586883  0.018383  0.013354  0.000001  1.000000  0.003940  0.005757  0.001362  0.292965  0.290307  0.068652  0.184844  0.087464  0.020684  16  0  0  0  0
4  6  20.253035  0.000000  0.106942  0.463209  9866817.928468  6305710.083182  73048.124362  684182.529340  437249.040701  5065.285571  0.031944  1.597187  0.018543  0.013332  0.000069  1.000000  0.003980  0.005681  0.001941  0.292943  0.290557  0.099264  0.186744  0.086294  0.029481  16  0  0  0  0
10  0  20.441845  0.000000  0.105160  0.467256  9761359.484990  6318538.855641  293.351004  676869.855170  438138.610373  20.341475  0.031704  1.585215  0.018345  0.013359  0.000000  1.000000  0.003930  0.005774  0.001258  0.292970  0.290255  0.063251  0.184391  0.087716  0.019115  16  0  0  0  0
2  9  20.557821  0.000000  0.109486  0.456605  10018065.004627  6288745.041014  1141228.650623  694670.267927  436072.654804  79134.804189  0.033196  1.659793  0.018827  0.013296  0.001072  1.000000  0.004054  0.005535  0.002171  0.293052  0.290731  0.114057  0.190185  0.084029  0.032966  17  0  0  0  0
5  6  20.279531  0.000000  0.106736  0.463708  9854694.229067  6307209.668323  73126.889836  683341.850675  437353.024575  5070.747308  0.031924  1.596210  0.018520  0.013335  0.000069  1.000000  0.003975  0.005692  0.001813  0.292949  0.290511  0.092519  0.186474  0.086468  0.027537  16  0  0  0  0
5  4  20.259514  0.000000  0.106606  0.464039  9846901.376912  6308069.137623  11598.103035  682801.480584  437412.621690  804.232887  0.031854  1.592678  0.018506  0.013337  0.000011  1.000000  0.003971  0.005699  0.001815  0.292942  0.290506  0.092517  0.186297  0.086583  0.027574  16  0  0  0  0
8  2  20.356405  0.000000  0.105815  0.465865  9800164.706869  6313804.713008  1845.409269  679560.677586  437810.336587  127.963928  0.031769  1.588434  0.018418  0.013349  0.000002  1.000000  0.003949  0.005742  0.001468  0.292959  0.290359  0.074238  0.185255  0.087223  0.022301  16  0  0  0  0
6  5  20.295055  0.000000  0.106413  0.464490  9835503.779624  6309504.664716  29161.449275  682011.151119  437512.163666  2022.106242  0.031852  1.592584  0.018484  0.013340  0.000027  1.000000  0.003966  0.005710  0.001693  0.292950  0.290460  0.086129  0.186044  0.086741  0.025721  16  0  0  0  0
7  3  20.320246  0.000000  0.106105  0.465217  9817302.493172  6311706.088610  4629.006708  680749.041866  437664.814276  320.983476  0.031799  1.589953  0.018450  0.013345  0.000004  1.000000  0.003957  0.005727  0.001578  0.292953  0.290409  0.080050  0.185637  0.086995  0.023980  17  0  0  0  0
1  10  21.063663  0.000000  0.113002  0.447100  10227238.081450  6265532.956489  2806964.739412  709174.697400  434463.087989  194639.877730  0.035105  1.755257  0.019221  0.013247  0.002638  1.000000  0.004156  0.005332  0.002240  0.293230  0.290908  0.122242  0.194989  0.080866  0.033981  17  0  0  0  0
8  3  20.357285  0.000000  0.105822  0.465850  9800532.246843  6313764.204462  4635.306695  679586.163455  437807.527653  321.420328  0.031772  1.588595  0.018419  0.013349  0.000004  1.000000  0.003949  0.005741  0.001468  0.292959  0.290359  0.074238  0.185264  0.087218  0.022300  16  0  0  0  0
3  8  20.356288  0.000000  0.107924  0.460687  9925230.526680  6299120.059965  458393.247335  688232.961757  436792.076887  31785.794941  0.032402  1.620084  0.018653  0.013318  0.000431  1.000000  0.004009  0.005625  0.002060  0.292981  0.290633  0.106426  0.188069  0.085423  0.031281  16  0  0  0  0
0  11  22.168578  0.000000  0.120899  0.424344  10697004.328724  6213497.466961  6691914.673636  741749.116183  430854.855518  464029.147059  0.039529  1.976428  0.020103  0.013137  0.006288  1.000000  0.004390  0.004872  0.002193  0.293644  0.291262  0.131096  0.205937  0.073719  0.033181  18  0  0  0  0
7  4  20.322478  0.000000  0.106120  0.465179  9818211.583967  6311605.862377  11626.588590  680812.079822  437657.864412  806.208126  0.031807  1.590357  0.018452  0.013344  0.000011  1.000000  0.003957  0.005726  0.001578  0.292954  0.290410  0.080050  0.185658  0.086982  0.023976  17  0  0  0  0
9  2  20.397128  0.000000  0.105505  0.466541  9781819.673298  6316049.496430  1848.086452  678288.600655  437965.993822  128.149569  0.031739  1.586948  0.018383  0.013354  0.000002  1.000000  0.003940  0.005757  0.001361  0.292965  0.290307  0.068652  0.184847  0.087462  0.020683  16  0  0  0  0
11  0  20.491746  0.000000  0.104784  0.467984  9739133.998594  6321231.137346  293.808070  675328.700807  438325.297927  20.373169  0.031668  1.583411  0.018303  0.013365  0.000000  1.000000  0.003920  0.005791  0.001157  0.292974  0.290203  0.057995  0.183896  0.087977  0.017581  16  0  0  0  0
4  7  20.289096  0.000000  0.107173  0.462618  9880616.787549  6304187.922291  183254.484581  685139.366526  437143.491384  12707.188648  0.032070  1.603501  0.018569  0.013329  0.000172  1.000000  0.003987  0.005668  0.001936  0.292956  0.290566  0.099267  0.187058  0.086089  0.029411  16  0  0  0  0
3  9  20.576310  0.000000  0.109347  0.456988  10009853.935310  6289781.309525  1142188.058074  694100.897922  436144.511487  79201.331191  0.033184  1.659176  0.018812  0.013298  0.001073  1.000000  0.004050  0.005544  0.002030  0.293058  0.290689  0.106447  0.190002  0.084160  0.030818  16  0  0  0  0
2  10  21.076230  0.000000  0.112914  0.447415  10222051.651279  6266220.291387  2808941.022145  708815.061200  434510.749002  194776.916654  0.035099  1.754935  0.019211  0.013248  0.002639  1.000000  0.004154  0.005339  0.002095  0.293237  0.290868  0.114111  0.194873  0.080969  0.031765  18  0  0  0  0
1  11  22.172132  0.000000  0.120887  0.424567  10696339.278212  6213670.769061  6695433.038725  741703.000410  430866.872591  464273.116690  0.039531  1.976549  0.020102  0.013137  0.006292  1.000000  0.004389  0.004878  0.002050  0.293653  0.291225  0.122375  0.205926  0.073787  0.031006  18  0  0  0  0
0  12  24.095260  0.209397  0.136906  0.371967  11649178.038628  6107974.756034  14734539.024304  807774.517882  423537.724930  1021718.881547  0.048652  2.432618  0.021893  0.012914  0.013846  1.000000  0.004877  0.003942  0.001774  0.294503  0.291908  0.131387  0.228813  0.059243  0.026665  20  0  0  0  0
9  3  20.397997  0.000000  0.105512  0.466526  9782193.345304  6316008.314343  4642.030285  678314.511730  437963.138183  321.886554  0.031742  1.587110  0.018384  0.013354  0.000004  1.000000  0.003940  0.005757  0.001361  0.292965  0.290308  0.068652  0.184855  0.087457  0.020682  16  0  0  0  0
12  0  20.546818  0.000000  0.104373  0.468717  9714765.305062  6324164.677436  294.268398  673638.932688  438528.714763  20.405089  0.031629  1.581432  0.018257  0.013371  0.000000  1.000000  0.003908  0.005808  0.001058  0.292977  0.290152  0.052845  0.183353  0.088241  0.016071  16  0  0  0  0
6  6  20.309238  0.000000  0.106507  0.464252  9841151.536245  6308881.881906  73212.678915  682402.776508  437468.978810  5076.696074  0.031902  1.595118  0.018495  0.013339  0.000069  1.000000  0.003968  0.005705  0.001692  0.292955  0.290464  0.086130  0.186172  0.086658  0.025696  16  0  0  0  0
4  8  20.378617  0.000000  0.107753  0.461134  9915109.595614  6300382.692210  458838.646786  687531.158575  436879.630030  31816.679723  0.032386  1.619287  0.018634  0.013321  0.000431  1.000000  0.004004  0.005635  0.001925  0.292987  0.290589  0.099275  0.187843  0.085577  0.029236  16  0  0  0  0
8  4  20.359492  0.000000  0.105837  0.465812  9801455.470783  6313662.438612  11642.406254  679650.181429  437800.471030  807.304950  0.031780  1.589001  0.018420  0.013349  0.000011  1.000000  0.003949  0.005740  0.001468  0.292960  0.290359  0.074239  0.185285  0.087205  0.022296  16  0  0  0  0
2  11  22.176517  0.000000  0.120870  0.424805  10695372.194111  6213896.142558  6699194.077985  741635.941095  430882.500386  464533.913775  0.039533  1.976659  0.020100  0.013138  0.006295  1.000000  0.004389  0.004884  0.001916  0.293665  0.291186  0.114236  0.205908  0.073859  0.028976  18  0  0  0  0
10  1  20.441980  0.000000  0.105161  0.467254  9761419.728544  6318532.219437  736.860532  676874.032564  438138.150207  51.095207  0.031705  1.585241  0.018345  0.013359  0.000001  1.000000  0.003930  0.005774  0.001258  0.292970  0.290256  0.063251  0.184393  0.087716  0.019114  16  0  0  0  0
7  5  20.328080  0.000000  0.106159  0.465083  9820494.376501  6311354.189516  29198.672829  680970.372676  437640.412973  2024.687389  0.031827  1.591371  0.018456  0.013344  0.000027  1.000000  0.003958  0.005724  0.001578  0.292956  0.290411  0.080051  0.185710  0.086948  0.023967  16  0  0  0  0
0  13  26.362541  0.516715  0.161003  0.272049  13082288.548608  5948533.064373  27069510.572666  907148.924165  412481.757275  1877047.528987  0.062599  3.129970  0.024586  0.012577  0.025436  1.000000  0.005650  0.002542  0.001144  0.295796  0.292881  0.131825  0.265050  0.037424  0.016844  26  0  0  0  0
5  7  20.315305  0.000000  0.106971  0.463114  9868664.830216  6305668.803887  183450.988792  684310.596759  437246.178322  12720.814596  0.032051  1.602543  0.018547  0.013332  0.000172  1.000000  0.003982  0.005679  0.001809  0.292962  0.290520  0.092522  0.186792  0.086261  0.027472  16  0  0  0  0
5  8  20.404104  0.000000  0.107558  0.461622  9903586.034861  6301816.910352  459323.757448  686732.094581  436979.081242  31850.318151  0.032368  1.618379  0.018612  0.013324  0.000432  1.000000  0.003998  0.005646  0.001798  0.292993  0.290543  0.092529  0.187587  0.085745  0.027307  16  0  0  0  0
1  12  24.083317  0.209162  0.137015  0.372065  11655721.238965  6107354.584015  14738447.791299  808228.234915  423494.721111  1021989.922333  0.048667  2.433350  0.021905  0.012913  0.013849  1.000000  0.004881  0.003947  0.001659  0.294520  0.291873  0.122647  0.228979  0.059269  0.024905  21  0  0  0  0
8  5  20.365033  0.000000  0.105876  0.465715  9803773.645424  6313406.921002  29238.359467  679810.927741  437782.752989  2027.439330  0.031800  1.590018  0.018425  0.013348  0.000027  1.000000  0.003951  0.005738  0.001467  0.292962  0.290361  0.074239  0.185337  0.087171  0.022288  16  0  0  0  0
11  1  20.491880  0.000000  0.104785  0.467982  9739195.364973  6321224.376686  738.008599  675332.956060  438324.829131  51.174816  0.031669  1.583437  0.018303  0.013365  0.000001  1.000000  0.003920  0.005791  0.001157  0.292974  0.290203  0.057995  0.183897  0.087976  0.017581  16  0  0  0  0
6  7  20.344695  0.000000  0.106745  0.463654  9855310.280532  6307320.541061  183664.966563  683384.568768  437360.712686  12735.652192  0.032029  1.601473  0.018522  0.013335  0.000173  1.000000  0.003975  0.005691  0.001688  0.292968  0.290473  0.086133  0.186494  0.086449  0.025635  16  0  0  0  0
3  10  21.090994  0.000000  0.112810  0.447760  10215925.805975  6267028.891116  2811106.636437  708390.284299  434566.818731  194927.084163  0.035091  1.754547  0.019199  0.013250  0.002642  1.000000  0.004151  0.005347  0.001958  0.293245  0.290827  0.106497  0.194737  0.081082  0.029691  17  0  0  0  0
4  9  20.596999  0.000000  0.109192  0.457418  10000693.969657  6290939.167818  1143260.710188  693465.729774  436224.799420  79275.710777  0.033170  1.658488  0.018795  0.013301  0.001074  1.000000  0.004046  0.005554  0.001897  0.293065  0.290646  0.099294  0.189797  0.084305  0.028802  17  0  0  0  0
0  14  27.954687  0.625179  0.182631  0.153373  14368286.180518  5804829.586423  38333773.225659  996322.264435  402517.105070  2658131.336243  0.075297  3.764856  0.027003  0.012273  0.036021  1.000000  0.006385  0.001310  0.000590  0.296956  0.293754  0.132218  0.299550  0.018215  0.008199  21  0  0  0  0
11  2  20.492216  0.000000  0.104788  0.467976  9739349.435583  6321207.408934  1853.769132  675343.639588  438323.652557  128.543616  0.031670  1.583502  0.018304  0.013365  0.000002  1.000000  0.003920  0.005791  0.001157  0.292974  0.290204  0.057995  0.183901  0.087974  0.017581  16  0  0  0  0
10  2  20.442322  0.000000  0.105163  0.467248  9761571.071834  6318515.545433  1850.885522  676884.526975  438136.994002  128.343661  0.031706  1.585306  0.018345  0.013359  0.000002  1.000000  0.003930  0.005774  0.001258  0.292970  0.290256  0.063251  0.184396  0.087713  0.019114  16  0  0  0  0
9  4  20.400178  0.000000  0.105527  0.466487  9783131.759325  6315904.901169  11659.287491  678379.583011  437955.967332  808.475525  0.031750  1.587517  0.018386  0.013353  0.000011  1.000000  0.003941  0.005756  0.001361  0.292966  0.290308  0.068652  0.184877  0.087443  0.020679  16  0  0  0  0
3  11  22.182071  0.000000  0.120845  0.425056  10693932.491935  6214192.002625  6703139.154716  741536.109611  430903.015844  464807.472342  0.039535  1.976740  0.020098  0.013138  0.006299  1.000000  0.004388  0.004891  0.001791  0.293678  0.291146  0.106614  0.205879  0.073934  0.027074  17  0  0  0  0
10  3  20.443179  0.000000  0.105170  0.467232  9761951.210992  6318473.663549  4649.059962  676910.886493  438134.089839  322.374004  0.031709  1.585469  0.018346  0.013359  0.000004  1.000000  0.003931  0.005773  0.001258  0.292970  0.290256  0.063251  0.184405  0.087708  0.019113  16  0  0  0  0
4  10  21.107530  0.000000  0.112694  0.448143  10209075.981544  6267934.643684  2813511.960927  707915.305412  434629.625209  195093.873598  0.035082  1.754112  0.019186  0.013252  0.002644  1.000000  0.004148  0.005357  0.001830  0.293254  0.290784  0.099342  0.194584  0.081208  0.027743  18  0  0  0  0
9  5  20.405652  0.000000  0.105567  0.466390  9785488.214009  6315645.216443  29280.715155  678542.983728  437937.960336  2030.376348  0.031771  1.588539  0.018390  0.013353  0.000028  1.000000  0.003942  0.005754  0.001361  0.292968  0.290310  0.068653  0.184930  0.087409  0.020671  16  0  0  0  0
12  1  20.546949  0.000000  0.104374  0.468715  9714827.816981  6324157.792539  739.164860  673643.267374  438528.237352  51.254993  0.031629  1.581458  0.018258  0.013371  0.000001  1.000000  0.003908  0.005808  0.001058  0.292977  0.290152  0.052845  0.183354  0.088240  0.016071  16  0  0  0  0
5  9  20.620662  0.000000  0.109014  0.457884  9990227.785362  6292258.164469  1144425.826951  692739.986125  436316.260970  79356.502025  0.033154  1.657699  0.018775  0.013303  0.001075  1.000000  0.004041  0.005565  0.001772  0.293072  0.290601  0.092548  0.189564  0.084464  0.026899  16  0  0  0  0
7  7  20.377231  0.000000  0.106496  0.464241  9840587.925497  6309138.827747  183897.491963  682363.694746  437486.795887  12751.775912  0.032006  1.600293  0.018494  0.013339  0.000173  1.000000  0.003968  0.005705  0.001573  0.292974  0.290424  0.080054  0.186166  0.086654  0.023886  16  0  0  0  0
11  3  20.493060  0.000000  0.104794  0.467960  9739736.502087  6321164.773830  4656.301999  675370.479461  438320.696164  322.876180  0.031673  1.583666  0.018304  0.013365  0.000004  1.000000  0.003920  0.005791  0.001157  0.292975  0.290204  0.057995  0.183910  0.087968  0.017580  16  0  0  0  0
13  0  20.605862  0.000000  0.103935  0.469452  9688831.822138  6327272.045477  294.729561  671840.659316  438744.185134  20.437067  0.031586  1.579323  0.018209  0.013378  0.000000  1.000000  0.003896  0.005826  0.000959  0.292979  0.290103  0.047763  0.182775  0.088508  0.014572  16  0  0  0  0
2  12  24.069957  0.208841  0.137132  0.372138  11662736.098442  6106702.112240  14741329.500715  808714.657623  423449.477569  1022189.745138  0.048682  2.434076  0.021918  0.012911  0.013852  1.000000  0.004885  0.003952  0.001550  0.294540  0.291836  0.114491  0.229156  0.059288  0.023259  22  0  0  0  0
10  4  20.445330  0.000000  0.105186  0.467193  9762905.939911  6318368.477661  11676.937290  676977.089078  438126.796064  809.699393  0.031718  1.585877  0.018348  0.013359  0.000011  1.000000  0.003931  0.005773  0.001258  0.292971  0.290256  0.063251  0.184426  0.087694  0.019110  16  0  0  0  0
6  8  20.432695  0.000000  0.107340  0.462153  9890700.850274  6303417.542016  459851.697814  685838.613192  437090.071860  31886.926465  0.032347  1.617362  0.018588  0.013327  0.000432  1.000000  0.003992  0.005658  0.001678  0.293000  0.290496  0.086140  0.187299  0.085929  0.025480  17  0  0  0  0
1  13  26.327509  0.516009  0.161269  0.271982  13098145.984813  5946879.830272  27062801.786694  908248.506714  412367.119111  1876582.329954  0.062619  3.130970  0.024616  0.012573  0.025430  1.000000  0.005659  0.002547  0.001070  0.295823  0.292847  0.123057  0.265469  0.037413  0.015721  26  0  0  0  0
8  6  20.378924  0.000000  0.105974  0.465474  9809592.182428  6312765.558575  73405.316541  680214.395342  437738.279788  5090.053906  0.031851  1.592572  0.018436  0.013347  0.000069  1.000000  0.003953  0.005733  0.001466  0.292967  0.290365  0.074240  0.185469  0.087086  0.022266  16  0  0  0  0
13  1  20.605991  0.000000  0.103936  0.469450  9688895.535013  6327265.030321  740.323219  671845.077279  438743.698691  51.335316  0.031587  1.579349  0.018209  0.013378  0.000001  1.000000  0.003896  0.005826  0.000959  0.292979  0.290103  0.047763  0.182776  0.088507  0.014572  16  0  0  0  0
1  14  27.901666  0.624343  0.183013  0.153274  14391067.457615  5802400.486519  38309072.610997  997901.958304  402348.667006  2656418.552127  0.075312  3.765580  0.027046  0.012268  0.035998  1.000000  0.006399  0.001318  0.000554  0.296991  0.293720  0.123424  0.300186  0.018205  0.007650  28  0  0  0  0
14  0  20.670089  0.000000  0.103462  0.470137  9660836.462744  6330602.235427  295.159338  669899.411800  438975.106369  20.466868  0.031541  1.577045  0.018156  0.013385  0.000000  1.000000  0.003883  0.005843  0.000860  0.292978  0.290057  0.042708  0.182151  0.088760  0.013069  17  0  0  0  0
0  15  28.732156  0.664318  0.195816  0.071897  15152112.140137  5716950.629950  45138309.510009  1050674.136691  396423.423485  3129969.864100  0.082978  4.148922  0.028476  0.012087  0.042415  1.000000  0.006854  0.000648  0.000292  0.297663  0.294286  0.132457  0.321560  0.007859  0.003537  33  0  0  0  0
7  6  20.342124  0.000000  0.106255  0.464843  9826224.024819  6310722.497243  73305.914975  681367.676580  437596.610318  5083.161226  0.031878  1.593914  0.018467  0.013343  0.000069  1.000000  0.003961  0.005718  0.001576  0.292961  0.290415  0.080052  0.185840  0.086865  0.023944  16  0  0  0  0
12  2  20.547280  0.000000  0.104376  0.468709  9714984.811916  6324140.505194  1856.673337  673654.153680  438527.038617  128.744999  0.031630  1.581523  0.018258  0.013371  0.000002  1.000000  0.003908  0.005808  0.001058  0.292977  0.290152  0.052845  0.183358  0.088238  0.016071  16  0  0  0  0
3  12  24.055517  0.208441  0.137254  0.372183  11670050.972963  6106035.850392  14743114.500665  809221.883903  423403.277799  1022313.520178  0.048696  2.434777  0.021932  0.012910  0.013854  1.000000  0.004888  0.003957  0.001449  0.294562  0.291799  0.106853  0.229342  0.059300  0.021715  20  0  0  0  0
8  7  20.413645  0.000000  0.106219  0.464867  9824178.648113  6311157.681285  184145.367628  681225.846558  437626.786746  12768.964047  0.031980  1.598976  0.018463  0.013343  0.000173  1.000000  0.003960  0.005720  0.001462  0.292981  0.290374  0.074242  0.185801  0.086874  0.022212  16  0  0  0  0
9  6  20.419374  0.000000  0.105666  0.466146  9791402.621038  6314993.434924  73511.405188  678953.099126  437892.764658  5097.410280  0.031822  1.591104  0.018401  0.013352  0.000069  1.000000  0.003945  0.005749  0.001359  0.292973  0.290314  0.068653  0.185064  0.087324  0.020650  16  0  0  0  0
2  13  26.287568  0.515130  0.161551  0.271838  13115020.730733  5945134.871804  27048511.619003  909418.631310  412246.120618  1875591.424563  0.062634  3.131700  0.024648  0.012570  0.025417  1.000000  0.005668  0.002552  0.001001  0.295853  0.292812  0.114874  0.265917  0.037389  0.014668  26  0  0  0  0
11  4  20.495180  0.000000  0.104811  0.467921  9740708.599490  6321057.702218  11695.120470  675437.886406  438313.271630  810.960247  0.031682  1.584077  0.018306  0.013364  0.000011  1.000000  0.003921  0.005790  0.001157  0.292976  0.290204  0.057995  0.183932  0.087954  0.017577  16  0  0  0  0
4  11  22.188354  0.000000  0.120816  0.425327  10692258.731545  6214531.701138  6707413.086955  741420.048119  430926.571137  465103.834329  0.039536  1.976819  0.020094  0.013139  0.006303  1.000000  0.004388  0.004898  0.001673  0.293692  0.291105  0.099451  0.205846  0.074016  0.025286  19  0  0  0  0
5  10  21.126584  0.000000  0.112559  0.448556  10201148.936210  6268976.700494  2816103.939688  707365.630130  434701.883263  195273.605970  0.035072  1.753599  0.019171  0.013254  0.002646  1.000000  0.004144  0.005366  0.001709  0.293264  0.290740  0.092592  0.194408  0.081344  0.025906  17  0  0  0  0
15  0  20.740883  0.000000  0.102946  0.470692  9630228.344542  6334209.387007  295.508213  667776.990987  439225.232612  20.491060  0.031491  1.574550  0.018099  0.013392  0.000000  1.000000  0.003868  0.005857  0.000760  0.292974  0.290016  0.037640  0.181468  0.088971  0.011547  16  0  0  0  0
0  16  29.115555  0.682794  0.204570  0.031330  15672481.457374  5658488.941790  49407930.498878  1086757.461450  392369.587085  3426032.901714  0.087845  4.392242  0.029454  0.011964  0.046427  1.000000  0.007175  0.000362  0.000163  0.298132  0.294640  0.132616  0.336598  0.003316  0.001492  36  0  0  0  0
1  15  28.672788  0.663553  0.196290  0.071868  15180374.659122  5713904.363628  45119686.481825  1052633.909524  396212.190014  3128678.510533  0.083008  4.150381  0.028529  0.012081  0.042398  1.000000  0.006872  0.000658  0.000276  0.297703  0.294253  0.123648  0.322375  0.007859  0.003303  32  0  0  0  0
6  9  20.647236  0.000000  0.108816  0.458390  9978500.544373  6293732.677767  1145691.823417  691926.798585  436418.506319  79444.288450  0.033136  1.656812  0.018753  0.013307  0.001077  1.000000  0.004035  0.005577  0.001654  0.293080  0.290554  0.086157  0.189302  0.084637  0.025097  16  0  0  0  0
14  1  20.670216  0.000000  0.103463  0.470134  9660901.382609  6330595.090933  741.402748  669903.913458  438974.610958  51.410172  0.031541  1.577071  0.018156  0.013385  0.000001  1.000000  0.003883  0.005843  0.000860  0.292978  0.290057  0.042708  0.182152  0.088759  0.013069  17  0  0  0  0
2  14  27.840891  0.623307  0.183412  0.153105  14414843.988272  5799883.526265  38266858.809654  999550.664807  402174.136550  2653491.372809  0.075311  3.765564  0.027090  0.012262  0.035958  1.000000  0.006413  0.001325  0.000520  0.297029  0.293685  0.115216  0.300850  0.018187  0.007135  28  0  0  0  0
4  12  24.039589  0.207966  0.137386  0.372212  11677959.429622  6105323.073582  14744259.214214  809770.270214  423353.852600  1022392.896631  0.048710  2.435498  0.021947  0.012908  0.013855  1.000000  0.004893  0.003961  0.001353  0.294587  0.291760  0.099675  0.229544  0.059308  0.020262  21  0  0  0  0
13  2  20.606316  0.000000  0.103939  0.469443  9689055.540970  6327247.416646  1859.582824  671856.172374  438742.477328  128.946748  0.031588  1.579415  0.018209  0.013377  0.000002  1.000000  0.003896  0.005826  0.000959  0.292979  0.290103  0.047763  0.182780  0.088505  0.014572  16  0  0  0  0
12  3  20.548110  0.000000  0.104383  0.468693  9715379.152863  6324097.081665  4663.595801  673681.497975  438524.027553  323.381945  0.031634  1.581687  0.018259  0.013371  0.000004  1.000000  0.003909  0.005808  0.001058  0.292978  0.290152  0.052846  0.183367  0.088232  0.016070  16  0  0  0  0
6  10  21.148066  0.000000  0.112408  0.449002  10192200.160936  6270148.313885  2818907.336599  706745.106295  434783.124998  195467.998448  0.035060  1.753013  0.019155  0.013257  0.002649  1.000000  0.004140  0.005377  0.001594  0.293275  0.290694  0.086199  0.194208  0.081491  0.024164  17  0  0  0  0
8  8  20.499794  0.000000  0.106832  0.463343  9860635.737183  6307138.646144  461036.445233  683753.845310  437348.099772  31969.078938  0.032300  1.614986  0.018532  0.013335  0.000433  1.000000  0.003978  0.005686  0.001454  0.293014  0.290398  0.074248  0.186629  0.086343  0.022076  16  0  0  0  0
10  5  20.450731  0.000000  0.105226  0.467095  9765303.364564  6318104.343232  29324.999294  677143.330725  438108.480517  2033.447089  0.031738  1.586904  0.018352  0.013358  0.000028  1.000000  0.003932  0.005770  0.001257  0.292973  0.290258  0.063251  0.184481  0.087660  0.019102  16  0  0  0  0
7  8  20.464350  0.000000  0.107100  0.462729  9876490.036756  6305180.161473  460425.223013  684853.210360  437212.294997  31926.695712  0.032325  1.616240  0.018561  0.013331  0.000433  1.000000  0.003986  0.005672  0.001563  0.293007  0.290448  0.080061  0.186983  0.086129  0.023741  16  0  0  0  0
7  9  20.676669  0.000000  0.108597  0.458940  9965551.562173  6295357.922526  1147066.004265  691028.893358  436531.203652  79539.576569  0.033117  1.655832  0.018729  0.013310  0.001078  1.000000  0.004029  0.005589  0.001541  0.293088  0.290506  0.080077  0.189013  0.084825  0.023382  17  0  0  0  0
5  11  22.196048  0.000000  0.120776  0.425610  10690003.554767  6214953.822505  6711877.990570  741263.670190  430955.841776  465413.438608  0.039537  1.976862  0.020090  0.013140  0.006307  1.000000  0.004387  0.004906  0.001562  0.293708  0.291063  0.092695  0.205800  0.074102  0.023599  17  0  0  0  0
12  4  20.550196  0.000000  0.104400  0.468653  9716369.546268  6323988.024616  11713.433923  673750.173598  438516.465345  812.230134  0.031642  1.582100  0.018260  0.013371  0.000011  1.000000  0.003909  0.005807  0.001058  0.292979  0.290153  0.052846  0.183389  0.088218  0.016067  16  0  0  0  0
14  2  20.670535  0.000000  0.103466  0.470128  9661064.424328  6330577.150312  1862.294333  669915.219057  438973.366923  129.134768  0.031543  1.577137  0.018156  0.013385  0.000002  1.000000  0.003883  0.005843  0.000860  0.292978  0.290057  0.042708  0.182156  0.088757  0.013069  16  0  0  0  0
11  5  20.500501  0.000000  0.104852  0.467822  9743149.660586  6320788.824983  29370.622977  675607.153881  438294.627209  2036.610715  0.031702  1.585108  0.018311  0.013364  0.000028  1.000000  0.003922  0.005788  0.001157  0.292978  0.290206  0.057995  0.183987  0.087919  0.017570  17  0  0  0  0
3  13  26.243160  0.514085  0.161848  0.271621  13132752.047089  5943315.645251  27026840.164200  910648.152009  412119.972245  1874088.687726  0.062643  3.132155  0.024681  0.012566  0.025396  1.000000  0.005678  0.002556  0.000936  0.295887  0.292776  0.107211  0.266388  0.037351  0.013677  25  0  0  0  0
13  3  20.607132  0.000000  0.103945  0.469427  9689457.449540  6327203.172745  4670.902982  671884.041422  438739.409378  323.888638  0.031592  1.579580  0.018210  0.013377  0.000004  1.000000  0.003896  0.005826  0.000959  0.292980  0.290103  0.047763  0.182789  0.088499  0.014571  17  0  0  0  0
3  14  27.773201  0.622085  0.183823  0.152870  14439380.562422  5797304.120207  38208046.866800  1001252.074064  401995.275992  2649413.249132  0.075297  3.764834  0.027137  0.012257  0.035903  1.000000  0.006427  0.001333  0.000488  0.297070  0.293649  0.107530  0.301538  0.018160  0.006650  25  0  0  0  0
15  1  20.741008  0.000000  0.102947  0.470690  9630294.455932  6334202.112669  742.279067  667781.575267  439224.728196  51.470938  0.031492  1.574576  0.018099  0.013392  0.000001  1.000000  0.003868  0.005857  0.000760  0.292974  0.290016  0.037640  0.181469  0.088970  0.011547  16  0  0  0  0
2  15  28.605443  0.662613  0.196778  0.071805  15209447.780996  5710790.925794  45080110.060443  1054649.890988  395996.298753  3125934.211786  0.083018  4.150924  0.028584  0.012074  0.042361  1.000000  0.006889  0.000668  0.000262  0.297747  0.294219  0.115426  0.323216  0.007857  0.003082  30  0  0  0  0
0  17  29.353681  0.694680  0.211714  0.013309  16097095.485522  5610714.110696  52722064.989086  1116200.945852  389056.796172  3655840.823024  0.091656  4.582802  0.030252  0.011863  0.049541  1.000000  0.007442  0.000244  0.000110  0.298515  0.294928  0.132746  0.349128  0.001384  0.000623  37  0  0  0  0
9  7  20.453673  0.000000  0.105916  0.465534  9806229.271464  6313359.448686  184409.933099  679981.205174  437779.461175  12787.309483  0.031951  1.597534  0.018429  0.013348  0.000173  1.000000  0.003952  0.005735  0.001356  0.292987  0.290323  0.068656  0.185401  0.087109  0.020600  16  0  0  0  0
10  6  20.464270  0.000000  0.105327  0.466850  9771320.591895  6317441.389623  73622.325622  677560.575863  438062.510147  5105.101698  0.031790  1.589480  0.018364  0.013357  0.000069  1.000000  0.003935  0.005765  0.001256  0.292979  0.290262  0.063252  0.184617  0.087573  0.019083  16  0  0  0  0
1  16  29.057615  0.682168  0.205111  0.031333  15704669.906352  5654998.645032  49411880.711396  1088989.465182  392127.563762  3426306.816406  0.087902  4.395083  0.029515  0.011956  0.046431  1.000000  0.007195  0.000372  0.000156  0.298177  0.294608  0.123797  0.337548  0.003317  0.001394  34  0  0  0  0
5  12  24.022769  0.207421  0.137521  0.372216  11686107.025404  6104603.278864  14744405.897543  810335.238852  423303.940767  1022403.067912  0.048724  2.436195  0.021962  0.012907  0.013855  1.000000  0.004897  0.003966  0.001263  0.294614  0.291721  0.092904  0.229752  0.059310  0.018888  20  0  0  0  0
4  13  26.194072  0.512884  0.162166  0.271343  13151732.483467  5941378.245107  26999179.418013  911964.288889  411985.629508  1872170.642879  0.062649  3.132435  0.024717  0.012562  0.025370  1.000000  0.005689  0.002561  0.000875  0.295924  0.292739  0.100010  0.266893  0.037303  0.012744  25  0  0  0  0
12  5  20.555430  0.000000  0.104441  0.468554  9718856.536843  6323714.163635  29416.575399  673922.625904  438497.475342  2039.797137  0.031663  1.583137  0.018265  0.013370  0.000028  1.000000  0.003910  0.005805  0.001057  0.292981  0.290155  0.052846  0.183445  0.088183  0.016061  16  0  0  0  0
7  10  21.171904  0.000000  0.112239  0.449486  10182276.757647  6271443.856909  2821942.819519  706057.000037  434872.960233  195678.484179  0.035047  1.752360  0.019136  0.013259  0.002652  1.000000  0.004135  0.005389  0.001485  0.293286  0.290647  0.080116  0.193987  0.081651  0.022507  17  0  0  0  0
6  11  22.205025  0.000000  0.120728  0.425910  10687247.076814  6215448.936679  6716617.756934  741072.531155  430990.173864  465742.102354  0.039538  1.976878  0.020085  0.013141  0.006311  1.000000  0.004385  0.004914  0.001457  0.293726  0.291019  0.086295  0.205742  0.074193  0.022000  18  0  0  0  0
16  1  20.815105  0.000000  0.102412  0.471053  9598549.596816  6337916.720552  742.851785  665580.330837  439482.305648  51.510651  0.031440  1.571986  0.018039  0.013400  0.000001  1.000000  0.003853  0.005866  0.000658  0.292967  0.289987  0.032516  0.180761  0.089117  0.009993  17  0  0  0  0
14  3  20.671335  0.000000  0.103473  0.470112  9661474.055382  6330532.065236  4677.713083  669943.623596  438970.240645  324.360862  0.031546  1.577303  0.018157  0.013384  0.000004  1.000000  0.003883  0.005842  0.000860  0.292979  0.290057  0.042708  0.182165  0.088751  0.013068  17  0  0  0  0
11  6  20.513839  0.000000  0.104955  0.467574  9749276.311909  6320113.986098  73736.608890  676031.986672  438247.832693  5113.026301  0.031754  1.587697  0.018322  0.013362  0.000069  1.000000  0.003925  0.005782  0.001156  0.292984  0.290210  0.057996  0.184126  0.087832  0.017552  16  0  0  0  0
13  4  20.609181  0.000000  0.103962  0.469387  9690466.885389  6327092.046454  11731.781684  671954.037481  438731.703685  813.502400  0.031600  1.579995  0.018212  0.013377  0.000011  1.000000  0.003897  0.005825  0.000959  0.292980  0.290104  0.047763  0.182812  0.088485  0.014568  16  0  0  0  0
17  0  20.893676  0.000000  0.101848  0.471010  9565080.468129  6341795.284943  295.707596  663259.522519  439751.252132  20.504885  0.031385  1.569230  0.017976  0.013408  0.000000  1.000000  0.003837  0.005867  0.000552  0.292956  0.289976  0.027293  0.180014  0.089126  0.008389  16  0  0  0  0
9  8  20.538758  0.000000  0.106538  0.463999  9843285.357211  6309275.280308  461688.915627  682550.739411  437496.257747  32014.322384  0.032272  1.613612  0.018499  0.013339  0.000434  1.000000  0.003970  0.005701  0.001348  0.293021  0.290347  0.068661  0.186242  0.086573  0.020473  18  0  0  0  0
8  9  20.709669  0.000000  0.108352  0.459526  9951065.926593  6297167.469082  1148529.445468  690024.433879  436656.680797  79641.054159  0.033095  1.654730  0.018701  0.013314  0.001079  1.000000  0.004022  0.005603  0.001433  0.293097  0.290456  0.074263  0.188690  0.085026  0.021739  16  0  0  0  0
1  17  29.297735  0.694037  0.212182  0.013304  16124968.195536  5607706.911144  52702344.609937  1118133.688645  388848.271659  3654473.377209  0.091684  4.584176  0.030304  0.011856  0.049523  1.000000  0.007460  0.000255  0.000107  0.298556  0.294892  0.123916  0.349967  0.001383  0.000581  35  0  0  0  0
0  18  29.503335  0.701973  0.216674  0.005528  16391919.331559  5577504.894938  55001473.484391  1136644.550482  386754.010674  3813899.021829  0.094282  4.714090  0.030806  0.011792  0.051683  1.000000  0.007630  0.000197  0.000089  0.298781  0.295128  0.132836  0.357970  0.000565  0.000255  39  0  0  0  0
15  2  20.741320  0.000000  0.102950  0.470683  9630460.506697  6334183.843733  1864.495460  667793.089519  439223.461396  129.287398  0.031493  1.574643  0.018099  0.013392  0.000002  1.000000  0.003868  0.005856  0.000760  0.292974  0.290016  0.037640  0.181473  0.088968  0.011547  17  0  0  0  0
2  16  28.993058  0.681408  0.205661  0.031323  15737445.840871  5651466.548059  49396816.362756  1091262.206196  391882.641938  3425262.227945  0.087942  4.397082  0.029576  0.011949  0.046417  1.000000  0.007216  0.000384  0.000151  0.298225  0.294574  0.115565  0.338517  0.003317  0.001301  32  0  0  0  0
16  0  20.814983  0.000000  0.102411  0.471055  9598482.409683  6337924.111171  295.736216  665575.671963  439482.818126  20.506870  0.031439  1.571959  0.018039  0.013400  0.000000  1.000000  0.003853  0.005866  0.000658  0.292967  0.289987  0.032516  0.180760  0.089118  0.009993  16  0  0  0  0
4  14  27.698809  0.620692  0.184255  0.152580  14465134.266366  5794610.712691  38135627.623247  1003037.881245  401808.510372  2644391.571263  0.075271  3.763567  0.027185  0.012251  0.035835  1.000000  0.006443  0.001342  0.000458  0.297115  0.293612  0.100308  0.302262  0.018128  0.006193  28  0  0  0  0
3  15  28.531139  0.661516  0.197278  0.071712  15239266.090052  5707617.349118  45022129.579803  1056717.545044  395776.237358  3121913.743162  0.083013  4.150667  0.028640  0.012067  0.042306  1.000000  0.006908  0.000679  0.000249  0.297795  0.294184  0.107726  0.324080  0.007851  0.002875  32  0  0  0  0
8  10  21.198763  0.000000  0.112049  0.449999  10171071.136125  6272896.134126  2825168.444276  705279.982509  434973.663692  195902.154679  0.035032  1.751613  0.019115  0.013263  0.002655  1.000000  0.004130  0.005401  0.001381  0.293298  0.290599  0.074300  0.193736  0.081821  0.020920  16  0  0  0  0
9  9  20.745957  0.000000  0.108083  0.460151  9935192.557811  6299143.435083  1150092.235304  688923.746537  436793.697759  79749.420758  0.033070  1.653521  0.018672  0.013318  0.001081  1.000000  0.004014  0.005618  0.001329  0.293105  0.290406  0.068675  0.188336  0.085242  0.020158  17  0  0  0  0
10  7  20.498105  0.000000  0.105581  0.466233  9786404.775141  6315779.415830  184686.557386  678606.539691  437947.265958  12806.491098  0.031919  1.595940  0.018392  0.013353  0.000174  1.000000  0.003942  0.005751  0.001253  0.292993  0.290272  0.063254  0.184959  0.087356  0.019036  16  0  0  0  0
5  13  26.140897  0.511528  0.162498  0.270997  13171552.496908  5939368.539444  26964811.204385  913338.643522  411846.272978  1869787.490428  0.062649  3.132470  0.024754  0.012557  0.025338  1.000000  0.005700  0.002565  0.000817  0.295964  0.292702  0.093217  0.267422  0.037242  0.011860  25  0  0  0  0
7  11  22.215183  0.000000  0.120673  0.426232  10684053.276720  6216009.563485  6721697.817545  740851.067432  431029.048714  466094.362702  0.039538  1.976876  0.020079  0.013142  0.006316  1.000000  0.004384  0.004924  0.001357  0.293744  0.290975  0.080206  0.205675  0.074291  0.020478  16  0  0  0  0
16  2  20.815412  0.000000  0.102415  0.471047  9598718.350743  6337898.158846  1865.934065  665592.032532  439481.018547  129.387154  0.031441  1.572053  0.018039  0.013400  0.000002  1.000000  0.003853  0.005866  0.000658  0.292967  0.289987  0.032516  0.180765  0.089115  0.009992  17  0  0  0  0
6  12  24.004926  0.206815  0.137663  0.372203  11694627.051671  6103861.163152  14743880.643989  810926.032476  423252.481156  1022366.645905  0.048738  2.436892  0.021978  0.012905  0.013854  1.000000  0.004902  0.003971  0.001178  0.294643  0.291681  0.086491  0.229970  0.059307  0.017586  20  0  0  0  0
15  3  20.742105  0.000000  0.102957  0.470667  9630877.599027  6334137.953142  4683.241495  667822.011436  439220.279262  324.744212  0.031496  1.574809  0.018100  0.013392  0.000004  1.000000  0.003868  0.005856  0.000760  0.292975  0.290017  0.037640  0.181483  0.088962  0.011546  16  0  0  0  0
0  19  29.581839  0.705620  0.219287  0.002249  16547207.441246  5560000.768109  56210408.412095  1147412.501450  385540.243697  3897728.698493  0.095673  4.783631  0.031098  0.011755  0.052819  1.000000  0.007731  0.000178  0.000080  0.298921  0.295234  0.132884  0.362676  0.000227  0.000102  35  0  0  0  0
12  6  20.568551  0.000000  0.104546  0.468304  9725098.484571  6323026.807145  73851.727936  674355.453550  438449.812833  5121.008858  0.031715  1.585738  0.018277  0.013369  0.000069  1.000000  0.003913  0.005799  0.001056  0.292987  0.290159  0.052847  0.183587  0.088094  0.016045  16  0  0  0  0
1  18  29.446765  0.701165  0.216952  0.005518  16408461.570111  5575773.146036  54908054.789641  1137791.618432  386633.928155  3807421.205037  0.094221  4.711072  0.030837  0.011789  0.051596  1.000000  0.007641  0.000208  0.000087  0.298812  0.295084  0.123997  0.358479  0.000564  0.000237  35  0  0  0  0
11  7  20.547171  0.000000  0.105213  0.466952  9764634.546548  6318422.245346  184971.616137  677096.953706  438130.524410  12826.257574  0.031884  1.594187  0.018351  0.013359  0.000174  1.000000  0.003932  0.005768  0.001153  0.292998  0.290220  0.057998  0.184474  0.087612  0.017509  16  0  0  0  0
2  17  29.236687  0.693285  0.212646  0.013295  16152605.831554  5604750.998226  52663226.239062  1120050.130992  388643.303453  3651760.840490  0.091692  4.584623  0.030356  0.011850  0.049486  1.000000  0.007477  0.000267  0.000105  0.298600  0.294854  0.115675  0.350803  0.001382  0.000542  36  0  0  0  0
3  16  28.923126  0.680534  0.206218  0.031303  15770656.851165  5647909.440016  49365665.649000  1093565.116130  391635.985803  3423102.182601  0.087967  4.398363  0.029639  0.011941  0.046388  1.000000  0.007237  0.000396  0.000145  0.298276  0.294539  0.107856  0.339503  0.003317  0.001214  28  0  0  0  0
14  4  20.673345  0.000000  0.103490  0.470072  9662502.783132  6330418.848603  11748.882135  670014.957390  438962.390004  814.688175  0.031554  1.577720  0.018159  0.013384  0.000011  1.000000  0.003883  0.005841  0.000860  0.292980  0.290058  0.042709  0.182188  0.088737  0.013066  17  0  0  0  0
17  1  20.893796  0.000000  0.101849  0.471007  9565148.439848  6341787.812004  742.779918  663264.235798  439750.733946  51.505667  0.031385  1.569257  0.017976  0.013408  0.000001  1.000000  0.003837  0.005867  0.000552  0.292956  0.289977  0.027293  0.180015  0.089125  0.008389  17  0  0  0  0
5  14  27.618427  0.619133  0.184700  0.152234  14491698.340225  5791849.383706  38049200.235802  1004879.880902  401617.034958  2638398.544030  0.075234  3.761711  0.027235  0.012245  0.035754  1.000000  0.006459  0.001351  0.000430  0.297164  0.293574  0.093495  0.303010  0.018088  0.005761  30  0  0  0  0
4  15  28.450525  0.660284  0.197799  0.071598  15270292.870569  5704331.137137  44950230.012884  1058868.996640  395548.365632  3116928.100586  0.082997  4.149857  0.028698  0.012060  0.042239  1.000000  0.006927  0.000691  0.000236  0.297846  0.294147  0.100491  0.324982  0.007845  0.002680  30  0  0  0  0
10  8  20.582028  0.000000  0.106214  0.464685  9824102.988425  6311625.457630  462371.180260  681220.600182  437659.223181  32061.631815  0.032242  1.612090  0.018463  0.013344  0.000434  1.000000  0.003961  0.005718  0.001246  0.293028  0.290296  0.063259  0.185815  0.086814  0.018918  16  0  0  0  0
7  12  23.985971  0.206154  0.137812  0.372178  11703616.615584  6103085.658558  14742921.837553  811549.384667  423198.706302  1022300.160579  0.048752  2.437610  0.021995  0.012904  0.013854  1.000000  0.004907  0.003977  0.001096  0.294675  0.291640  0.080389  0.230201  0.059302  0.016346  21  0  0  0  0
10  9  20.786308  0.000000  0.107785  0.460805  9917593.411362  6301321.467613  1151726.729941  687703.390732  436944.726370  79862.759495  0.033043  1.652175  0.018639  0.013323  0.001082  1.000000  0.004006  0.005634  0.001228  0.293114  0.290356  0.063272  0.187943  0.085469  0.018625  16  0  0  0  0
12  7  20.601338  0.000000  0.104809  0.467677  9740745.467894  6321303.717086  185258.837215  675440.442926  438330.330734  12846.173989  0.031845  1.592261  0.018306  0.013365  0.000174  1.000000  0.003921  0.005786  0.001054  0.293001  0.290169  0.052848  0.183941  0.087872  0.016004  16  0  0  0  0
6  13  26.083687  0.510029  0.162847  0.270597  13192441.577392  5937260.450676  26924954.572789  914787.129145  411700.094391  1867023.761411  0.062647  3.132337  0.024793  0.012553  0.025301  1.000000  0.005712  0.002570  0.000762  0.296008  0.292664  0.086783  0.267980  0.037172  0.011023  25  0  0  0  0
0  20  29.618064  0.707241  0.220467  0.000904  16617310.460086  5552095.892094  56761011.560117  1152273.568219  384992.105675  3935908.490317  0.096305  4.815253  0.031230  0.011739  0.053337  1.000000  0.007776  0.000171  0.000077  0.298985  0.295282  0.132905  0.364812  0.000091  0.000041  38  0  0  0  0
8  11  22.227115  0.000000  0.120605  0.426572  10680132.562231  6216666.637857  6727047.408324  740579.198186  431074.611408  466465.312746  0.039537  1.976828  0.020072  0.013144  0.006321  1.000000  0.004382  0.004934  0.001261  0.293764  0.290929  0.074384  0.205592  0.074394  0.019021  18  0  0  0  0
14  5  20.678390  0.000000  0.103534  0.469971  9665085.992383  6330134.550610  29505.536473  670194.081668  438942.676281  2045.965854  0.031575  1.578767  0.018164  0.013384  0.000028  1.000000  0.003885  0.005839  0.000860  0.292982  0.290059  0.042709  0.182247  0.088701  0.013061  16  0  0  0  0
1  19  29.524171  0.704684  0.219419  0.002243  16555105.628928  5559243.454388  56058927.516254  1147960.175692  385487.730230  3887224.746438  0.095544  4.777176  0.031113  0.011754  0.052677  1.000000  0.007736  0.000189  0.000080  0.298945  0.295183  0.124038  0.362926  0.000227  0.000095  36  0  0  0  0
9  10  21.228354  0.000000  0.111840  0.450549  10158736.240031  6274486.820866  2828616.769529  704424.659093  435083.964712  196141.267624  0.035016  1.750784  0.019092  0.013266  0.002658  1.000000  0.004124  0.005415  0.001280  0.293311  0.290550  0.068709  0.193461  0.082004  0.019392  17  0  0  0  0
16  3  20.816181  0.000000  0.102422  0.471031  9599142.229989  6337851.533688  4686.855117  665621.425065  439477.785476  324.994787  0.031444  1.572220  0.018040  0.013400  0.000004  1.000000  0.003853  0.005866  0.000658  0.292968  0.289987  0.032516  0.180774  0.089109  0.009992  16  0  0  0  0
2  18  29.385991  0.700264  0.217220  0.005507  16424497.116749  5574123.628029  54796614.318968  1138903.551473  386519.547672  3799693.726569  0.094143  4.707168  0.030867  0.011785  0.051491  1.000000  0.007652  0.000221  0.000087  0.298846  0.295036  0.115746  0.358975  0.000563  0.000221  38  0  0  0  0
3  17  29.171632  0.692439  0.213100  0.013280  16179722.836980  5601877.955898  52606569.631396  1121930.471898  388444.081638  3647832.171550  0.091684  4.584205  0.030407  0.011844  0.049433  1.000000  0.007495  0.000281  0.000103  0.298646  0.294813  0.107957  0.351626  0.001379  0.000505  35  0  0  0  0
17  2  20.894097  0.000000  0.101852  0.471001  9565319.198894  6341769.034590  1865.753680  663276.076531  439749.431887  129.374646  0.031386  1.569323  0.017977  0.013408  0.000002  1.000000  0.003837  0.005867  0.000552  0.292956  0.289977  0.027293  0.180019  0.089123  0.008388  17  0  0  0  0
4  16  28.848596  0.679568  0.206789  0.031277  15804704.222891  5644281.830310  49323138.600291  1095926.020838  391384.440958  3420153.282159  0.087984  4.399181  0.029703  0.011934  0.046348  1.000000  0.007258  0.000410  0.000140  0.298330  0.294503  0.100612  0.340516  0.003315  0.001133  32  0  0  0  0
5  15  28.364624  0.658929  0.198332  0.071462  15302098.871093  5700981.010200  44864892.329716  1061074.480722  395316.061931  3111010.635367  0.082970  4.148482  0.028758  0.012053  0.042158  1.000000  0.006947  0.000705  0.000224  0.297900  0.294109  0.093665  0.325909  0.007836  0.002496  32  0  0  0  0
11  8  20.629829  0.000000  0.105858  0.465391  9803016.123368  6314194.046607  463074.551978  679758.399827  437837.333664  32110.404848  0.032208  1.610413  0.018423  0.013350  0.000435  1.000000  0.003951  0.005734  0.001146  0.293033  0.290244  0.058003  0.185344  0.087064  0.017399  16  0  0  0  0
13  5  20.614323  0.000000  0.104005  0.469287  9693001.615358  6326813.006847  29462.618292  672129.800121  438712.354587  2042.989832  0.031621  1.581037  0.018217  0.013377  0.000028  1.000000  0.003898  0.005822  0.000959  0.292983  0.290105  0.047764  0.182869  0.088449  0.014563  16  0  0  0  0
8  12  23.966455  0.205455  0.137965  0.372144  11712819.854122  6102303.970467  14741544.795725  812187.553433  423144.502674  1022204.674073  0.048767  2.438327  0.022012  0.012902  0.013852  1.000000  0.004912  0.003983  0.001018  0.294709  0.291599  0.074555  0.230438  0.059295  0.015160  20  0  0  0  0
9  11  22.240532  0.000000  0.120528  0.426936  10675648.961195  6217400.579071  6732791.149280  740268.297395  431125.504184  466863.593858  0.039535  1.976754  0.020063  0.013145  0.006327  1.000000  0.004380  0.004944  0.001169  0.293785  0.290883  0.068788  0.205496  0.074505  0.017619  18  0  0  0  0
16  4  20.818113  0.000000  0.102440  0.470990  9600206.763089  6337734.445549  11771.842365  665695.241665  439469.666378  816.280278  0.031453  1.572641  0.018042  0.013400  0.000011  1.000000  0.003854  0.005865  0.000658  0.292969  0.289988  0.032516  0.180798  0.089095  0.009990  16  0  0  0  0
10  10  21.261423  0.000000  0.111606  0.451123  10144928.971360  6276252.157500  2832225.418702  703467.238771  435206.376263  196391.497712  0.034997  1.749842  0.019066  0.013270  0.002661  1.000000  0.004117  0.005429  0.001183  0.293323  0.290501  0.063304  0.193151  0.082195  0.017912  16  0  0  0  0
6  14  27.532529  0.617425  0.185164  0.151845  14519411.830270  5788981.623995  37951835.963210  1006801.583102  401418.179449  2631647.133923  0.075189  3.759437  0.027287  0.012239  0.035662  1.000000  0.006475  0.001361  0.000404  0.297216  0.293535  0.087041  0.303793  0.018045  0.005351  25  0  0  0  0
7  13  26.022549  0.508397  0.163217  0.270150  13214545.483018  5935037.506145  26880513.658029  916319.852884  411545.951503  1863942.150127  0.062642  3.132091  0.024835  0.012548  0.025259  1.000000  0.005725  0.002575  0.000710  0.296054  0.292626  0.080661  0.268572  0.037095  0.010225  25  0  0  0  0
15  5  20.749020  0.000000  0.103019  0.470526  9634555.582521  6333733.284026  29540.387136  668077.049288  439192.218793  2048.382461  0.031526  1.576280  0.018107  0.013391  0.000028  1.000000  0.003870  0.005853  0.000760  0.292978  0.290019  0.037640  0.181565  0.088911  0.011539  16  0  0  0  0
14  6  20.691035  0.000000  0.103643  0.469718  9671569.359689  6329421.005510  74074.678158  670643.649773  438893.197807  5136.468619  0.031628  1.581395  0.018176  0.013382  0.000070  1.000000  0.003888  0.005834  0.000859  0.292988  0.290063  0.042709  0.182393  0.088611  0.013047  17  0  0  0  0
1  20  29.559659  0.706239  0.220525  0.000901  16620808.662789  5551834.926857  56579320.359351  1152516.139754  384974.009886  3923309.702522  0.096140  4.807017  0.031236  0.011738  0.053166  1.000000  0.007779  0.000182  0.000077  0.299004  0.295227  0.124057  0.364928  0.000091  0.000038  36  0  0  0  0
4  17  29.102989  0.691513  0.213553  0.013263  16206745.347487  5599039.665809  52536252.939377  1123804.260360  388247.269606  3642956.288306  0.091663  4.583141  0.030458  0.011838  0.049367  1.000000  0.007513  0.000295  0.000101  0.298695  0.294770  0.100703  0.352449  0.001377  0.000470  35  0  0  0  0
13  6  20.627212  0.000000  0.104112  0.469036  9699363.369208  6326112.650175  73967.101169  672570.935335  438663.790623  5129.009041  0.031673  1.583652  0.018228  0.013375  0.000070  1.000000  0.003901  0.005817  0.000958  0.292989  0.290109  0.047764  0.183013  0.088360  0.014548  16  0  0  0  0
17  3  20.894853  0.000000  0.101859  0.470985  9565748.103643  6341721.870274  4686.402884  663305.817542  439746.161430  324.963428  0.031390  1.569491  0.017977  0.013408  0.000004  1.000000  0.003837  0.005866  0.000552  0.292957  0.289977  0.027293  0.180029  0.089117  0.008388  17  0  0  0  0
2  19  29.462616  0.703665  0.219545  0.002236  16562679.450856  5558547.906787  55891705.424825  1148485.357841  385439.499735  3875629.272162  0.095399  4.769958  0.031127  0.011752  0.052520  1.000000  0.007741  0.000202  0.000079  0.298971  0.295129  0.115783  0.363168  0.000226  0.000089  39  0  0  0  0
5  16  28.770509  0.678522  0.207366  0.031243  15839093.738834  5640639.912599  49269560.907052  1098310.650429  391131.903971  3416438.110566  0.087990  4.399510  0.029767  0.011926  0.046297  1.000000  0.007280  0.000426  0.000136  0.298388  0.294464  0.093778  0.341543  0.003314  0.001055  35  0  0  0  0
3  18  29.321752  0.699280  0.217475  0.005494  16439749.309069  5572586.832289  54667991.793229  1139961.165345  386412.983550  3790774.814147  0.094048  4.702396  0.030896  0.011782  0.051370  1.000000  0.007662  0.000234  0.000086  0.298882  0.294987  0.108020  0.359450  0.000561  0.000205  38  0  0  0  0
12  8  20.682628  0.000000  0.105466  0.466104  9779847.119518  6316997.323946  463783.751815  678151.820303  438031.717851  32159.582014  0.032171  1.608566  0.018380  0.013356  0.000436  1.000000  0.003940  0.005751  0.001048  0.293037  0.290193  0.052853  0.184827  0.087318  0.015903  17  0  0  0  0
6  15  28.274346  0.657477  0.198884  0.071312  15335030.489719  5697527.411446  44770759.571489  1063358.017146  395076.583312  3104483.304156  0.082936  4.146788  0.028820  0.012046  0.042070  1.000000  0.006967  0.000720  0.000213  0.297959  0.294071  0.087200  0.326872  0.007828  0.002321  32  0  0  0  0
15  4  20.744075  0.000000  0.102975  0.470627  9631925.135218  6334022.699737  11762.765332  667894.649440  439212.287388  815.650861  0.031505  1.575228  0.018102  0.013392  0.000011  1.000000  0.003869  0.005855  0.000760  0.292976  0.290017  0.037640  0.181506  0.088948  0.011544  16  0  0  0  0
13  7  20.659417  0.000000  0.104380  0.468405  9715310.469199  6324356.988671  185546.867261  673676.735329  438542.049962  12866.146500  0.031804  1.590207  0.018258  0.013371  0.000174  1.000000  0.003909  0.005803  0.000955  0.293003  0.290119  0.047766  0.183374  0.088136  0.014511  16  0  0  0  0
7  14  27.441721  0.615588  0.185650  0.151421  14548421.231298  5785990.533614  37845915.561888  1008813.146051  401210.771976  2624302.426783  0.075137  3.756870  0.027342  0.012233  0.035563  1.000000  0.006493  0.001373  0.000378  0.297272  0.293496  0.080901  0.304613  0.017999  0.004961  29  0  0  0  0
11  10  21.298179  0.000000  0.111346  0.451719  10129562.583371  6278198.576060  2835962.483984  702401.706370  435341.344353  196650.632400  0.034976  1.748780  0.019037  0.013274  0.002665  1.000000  0.004110  0.005444  0.001088  0.293334  0.290452  0.058044  0.192807  0.082395  0.016466  16  0  0  0  0
12  9  20.880315  0.000000  0.107096  0.462162  9876798.031382  6306317.315160  1155117.834656  684874.567249  437291.147236  80097.904667  0.032981  1.649029  0.018562  0.013333  0.001085  1.000000  0.003987  0.005667  0.001032  0.293127  0.290255  0.052864  0.187030  0.085943  0.015653  16  0  0  0  0
15  6  20.761414  0.000000  0.103130  0.470272  9641157.470580  6333006.900525  74162.077961  668534.835831  439141.850082  5142.529076  0.031578  1.578920  0.018119  0.013390  0.000070  1.000000  0.003873  0.005848  0.000759  0.292984  0.290023  0.037641  0.181714  0.088821  0.011528  16  0  0  0  0
17  4  20.896751  0.000000  0.101877  0.470945  9566825.357229  6341603.406614  11770.711978  663380.516202  439737.946951  816.201895  0.031398  1.569913  0.017979  0.013408  0.000011  1.000000  0.003838  0.005865  0.000552  0.292958  0.289978  0.027294  0.180053  0.089103  0.008387  17  0  0  0  0
8  13  25.958231  0.506652  0.163604  0.269665  13237668.170396  5932720.240301  26832290.938147  917923.220743  411385.268209  1860598.301816  0.062635  3.131753  0.024878  0.012543  0.025214  1.000000  0.005738  0.002582  0.000660  0.296104  0.292588  0.074808  0.269192  0.037012  0.009463  25  0  0  0  0
10  11  22.256148  0.000000  0.120435  0.427318  10670248.138502  6218248.927093  6738815.638214  739893.794839  431184.330130  467281.342529  0.039532  1.976619  0.020053  0.013147  0.006332  1.000000  0.004378  0.004956  0.001080  0.293806  0.290837  0.063377  0.205379  0.074622  0.016261  17  0  0  0  0
3  19  29.397500  0.702568  0.219666  0.002229  16569949.703533  5557911.806493  55709982.773223  1148989.489963  385395.391420  3863028.303510  0.095241  4.762036  0.031141  0.011751  0.052349  1.000000  0.007746  0.000216  0.000079  0.298999  0.295074  0.108052  0.363403  0.000225  0.000082  30  0  0  0  0
9  12  23.946202  0.204735  0.138125  0.372112  11722438.404570  6101492.361538  14740287.753857  812854.520658  423088.224281  1022117.508577  0.048782  2.439086  0.022031  0.012900  0.013851  1.000000  0.004917  0.003990  0.000944  0.294745  0.291558  0.068948  0.230686  0.059288  0.014020  20  0  0  0  0
11  9  20.830938  0.000000  0.107457  0.461480  9898191.469596  6303706.931425  1153413.726874  686358.025926  437110.138631  79979.738833  0.033014  1.650683  0.018602  0.013328  0.001084  1.000000  0.003997  0.005650  0.001129  0.293121  0.290305  0.058015  0.187509  0.085704  0.017127  16  0  0  0  0
2  20  29.497455  0.705158  0.220580  0.000898  16624146.489288  5551617.254753  56383249.957598  1152747.590521  384958.916119  3909713.835610  0.095962  4.798096  0.031243  0.011738  0.052982  1.000000  0.007781  0.000195  0.000076  0.299026  0.295171  0.115799  0.365042  0.000090  0.000035  39  0  0  0  0
4  18  29.254143  0.698220  0.217726  0.005480  16454716.659603  5571106.485686  54525493.938549  1140999.027787  386310.333709  3780893.761983  0.093939  4.696951  0.030924  0.011779  0.051236  1.000000  0.007672  0.000249  0.000085  0.298920  0.294935  0.100760  0.359918  0.000559  0.000191  38  0  0  0  0
5  17  29.031537  0.690511  0.213994  0.013241  16233057.030247  5596305.820045  52451178.490111  1125628.758774  388057.699927  3637057.076189  0.091627  4.581327  0.030508  0.011832  0.049287  1.000000  0.007530  0.000311  0.000099  0.298746  0.294725  0.093861  0.353253  0.001374  0.000438  35  0  0  0  0
14  7  20.722627  0.000000  0.103916  0.469083  9687821.102431  6327632.303659  185815.645904  671770.574232  438769.166071  12884.784084  0.031760  1.587983  0.018207  0.013378  0.000175  1.000000  0.003896  0.005820  0.000857  0.293003  0.290073  0.042711  0.182760  0.088385  0.013014  16  0  0  0  0
7  15  28.180621  0.655951  0.199459  0.071154  15369325.211300  5693943.493847  44671900.966516  1065736.073529  394828.068155  3097628.274410  0.082900  4.144987  0.028884  0.012038  0.041977  1.000000  0.006989  0.000737  0.000203  0.298021  0.294032  0.081049  0.327876  0.007819  0.002155  30  0  0  0  0
6  16  28.689829  0.677416  0.207950  0.031204  15873950.450136  5636968.684909  49208693.326580  1100727.676169  390877.334578  3412217.445357  0.087991  4.399538  0.029833  0.011918  0.046240  1.000000  0.007302  0.000443  0.000131  0.298449  0.294425  0.087305  0.342586  0.003311  0.000982  33  0  0  0  0
13  8  20.739249  0.000000  0.105049  0.466820  9755160.523977  6319969.361893  464496.053215  676440.008298  438237.804196  32208.974247  0.032132  1.606594  0.018333  0.013362  0.000436  1.000000  0.003928  0.005769  0.000950  0.293040  0.290144  0.047770  0.184276  0.087575  0.014419  16  0  0  0  0
8  14  27.347177  0.613650  0.186157  0.150975  14578675.461021  5782880.646647  37734390.810610  1010911.027613  400995.126937  2616569.104149  0.075083  3.754145  0.027398  0.012227  0.035458  1.000000  0.006511  0.001386  0.000354  0.297331  0.293457  0.075031  0.305471  0.017952  0.004590  29  0  0  0  0
11  11  22.274197  0.000000  0.120325  0.427719  10663829.079608  6219219.707778  6745139.706392  739448.685992  431251.645772  467719.864553  0.039528  1.976416  0.020041  0.013149  0.006338  1.000000  0.004375  0.004969  0.000993  0.293827  0.290792  0.058112  0.205238  0.074745  0.014937  18  0  0  0  0
16  5  20.822961  0.000000  0.102485  0.470889  9602880.002138  6337440.400965  29563.187979  665880.608768  439449.276809  2049.963511  0.031474  1.573697  0.018047  0.013399  0.000028  1.000000  0.003855  0.005863  0.000657  0.292971  0.289990  0.032517  0.180859  0.089058  0.009986  17  0  0  0  0
10  12  23.925979  0.204016  0.138285  0.372082  11732098.219022  6100690.645775  14739109.250509  813524.349202  423032.631899  1022035.789080  0.048797  2.439854  0.022049  0.012898  0.013850  1.000000  0.004922  0.003999  0.000871  0.294783  0.291517  0.063526  0.230936  0.059282  0.012918  20  0  0  0  0
12  10  21.339099  0.000000  0.111056  0.452323  10112423.090436  6280346.359253  2839757.742278  701213.223749  435490.275421  196913.802293  0.034951  1.747575  0.019005  0.013278  0.002668  1.000000  0.004102  0.005460  0.000994  0.293345  0.290404  0.052891  0.192422  0.082599  0.015044  17  0  0  0  0
3  20  29.431713  0.704002  0.220632  0.000895  16627355.889446  5551439.322062  56173895.283542  1152970.135979  384946.577952  3895196.813865  0.095771  4.788542  0.031249  0.011737  0.052785  1.000000  0.007783  0.000209  0.000076  0.299051  0.295112  0.108066  0.365153  0.000090  0.000033  31  0  0  0  0
6  17  28.957759  0.689444  0.214425  0.013216  16258806.382672  5593658.974205  52353823.787264  1127414.264212  387874.162975  3630306.329665  0.091578  4.578893  0.030556  0.011826  0.049195  1.000000  0.007547  0.000329  0.000098  0.298800  0.294678  0.087380  0.354043  0.001371  0.000407  34  0  0  0  0
15  7  20.792377  0.000000  0.103408  0.469635  9657706.138929  6331186.032279  186034.293503  669682.349634  439015.587871  12899.945494  0.031711  1.585539  0.018150  0.013386  0.000175  1.000000  0.003881  0.005834  0.000757  0.293000  0.290033  0.037642  0.182088  0.088593  0.011498  17  0  0  0  0
9  13  25.890978  0.504819  0.164013  0.269163  13262110.586995  5930273.684783  26782343.643471  919618.100949  411215.619741  1857134.868453  0.062629  3.131445  0.024924  0.012538  0.025167  1.000000  0.005752  0.002590  0.000612  0.296158  0.292550  0.069182  0.269849  0.036927  0.008733  25  0  0  0  0
4  19  29.329407  0.701398  0.219777  0.002221  16576662.863103  5557361.703508  55514268.565352  1149454.992269  385357.246310  3849457.135709  0.095068  4.753413  0.031153  0.011750  0.052165  1.000000  0.007751  0.000231  0.000079  0.299031  0.295016  0.100787  0.363622  0.000224  0.000077  37  0  0  0  0
5  18  29.183666  0.697083  0.217962  0.005464  16468862.250464  5569743.410946  54367604.339118  1141979.907966  386215.815707  3769945.419135  0.093814  4.690718  0.030951  0.011776  0.051088  1.000000  0.007681  0.000266  0.000085  0.298961  0.294881  0.093911  0.360363  0.000557  0.000177  34  0  0  0  0
7  16  28.607290  0.676268  0.208546  0.031163  15909461.104121  5633247.167800  49143922.815169  1103190.047446  390619.278029  3407726.144043  0.087989  4.399438  0.029899  0.011910  0.046179  1.000000  0.007325  0.000462  0.000127  0.298514  0.294385  0.081146  0.343652  0.003309  0.000912  35  0  0  0  0
13  9  20.933297  0.000000  0.106710  0.462849  9853957.499360  6309088.889584  1156836.443516  683290.764540  437483.333087  80217.076031  0.032945  1.647256  0.018519  0.013339  0.001087  1.000000  0.003976  0.005684  0.000936  0.293132  0.290206  0.047780  0.186519  0.086186  0.014190  17  0  0  0  0
8  15  28.085039  0.654387  0.200055  0.070996  15404894.816782  5690237.760505  44572624.578927  1068202.532606  394571.106080  3090744.274882  0.082865  4.143274  0.028951  0.012031  0.041884  1.000000  0.007011  0.000756  0.000193  0.298087  0.293993  0.075168  0.328920  0.007812  0.001997  33  0  0  0  0
9  14  27.249830  0.611649  0.186692  0.150526  14610613.073680  5779601.301945  37622208.300888  1013125.637913  400767.731401  2608790.171386  0.075031  3.751528  0.027458  0.012220  0.035353  1.000000  0.006531  0.001402  0.000332  0.297395  0.293419  0.069388  0.306378  0.017907  0.004235  27  0  0  0  0
17  5  20.901516  0.000000  0.101923  0.470845  9569530.279730  6341305.961778  29560.383245  663568.080291  439717.321602  2049.769026  0.031419  1.570971  0.017984  0.013407  0.000028  1.000000  0.003839  0.005863  0.000552  0.292960  0.289979  0.027294  0.180114  0.089066  0.008383  16  0  0  0  0
14  8  20.800926  0.000000  0.104598  0.467489  9728431.046472  6323162.249174  465162.089399  674586.539261  438459.204622  32255.158369  0.032089  1.604451  0.018283  0.013369  0.000437  1.000000  0.003915  0.005786  0.000852  0.293041  0.290099  0.042715  0.183679  0.087819  0.012931  17  0  0  0  0
16  6  20.835112  0.000000  0.102598  0.470636  9609589.209764  6336702.413251  74219.353028  666345.837038  439398.103441  5146.500630  0.031527  1.576347  0.018060  0.013397  0.000070  1.000000  0.003858  0.005857  0.000657  0.292978  0.289994  0.032517  0.181010  0.088967  0.009976  17  0  0  0  0
13  10  21.383137  0.000000  0.110744  0.452940  10094008.474218  6282636.793554  2843630.944188  699936.321835  435649.098169  197182.376933  0.034925  1.746268  0.018970  0.013283  0.002672  1.000000  0.004093  0.005477  0.000902  0.293355  0.290357  0.047805  0.192008  0.082808  0.013634  16  0  0  0  0
16  7  20.865466  0.000000  0.102880  0.469998  9626406.822470  6334852.461385  186178.173484  667511.999917  439269.824521  12909.922385  0.031660  1.582992  0.018091  0.013394  0.000175  1.000000  0.003866  0.005844  0.000655  0.292993  0.290004  0.032518  0.181389  0.088739  0.009950  16  0  0  0  0
10  14  27.151311  0.609626  0.187251  0.150088  14644016.971015  5776175.432205  37512793.905262  1015441.922974  400530.175561  2601203.184529  0.074983  3.749164  0.027521  0.012212  0.035250  1.000000  0.006551  0.001421  0.000310  0.297461  0.293381  0.063932  0.307327  0.017865  0.003893  20  0  0  0  0
6  18  29.110588  0.695876  0.218186  0.005447  16482333.597908  5568480.139887  54196141.401729  1142914.034919  386128.218267  3758055.877133  0.093676  4.683794  0.030976  0.011773  0.050927  1.000000  0.007690  0.000284  0.000084  0.299003  0.294825  0.087423  0.360789  0.000555  0.000165  36  0  0  0  0
5  19  29.258206  0.700154  0.219882  0.002213  16582972.027048  5556882.350131  55305021.459942  1149892.480807  385324.007103  3834947.572963  0.094882  4.744124  0.031165  0.011749  0.051969  1.000000  0.007755  0.000248  0.000079  0.299064  0.294956  0.093935  0.363831  0.000223  0.000071  35  0  0  0  0
8  16  28.524224  0.675100  0.209146  0.031121  15945270.395093  5629513.705138  49077479.907861  1105673.126737  390360.393154  3403118.875853  0.087986  4.399287  0.029967  0.011902  0.046117  1.000000  0.007348  0.000484  0.000124  0.298582  0.294344  0.075257  0.344730  0.003306  0.000845  33  0  0  0  0
11  12  23.906232  0.203335  0.138444  0.372069  11741709.591061  6099905.527863  14738582.927306  814190.818663  422978.190440  1021999.292902  0.048813  2.440649  0.022067  0.012897  0.013849  1.000000  0.004928  0.004009  0.000801  0.294822  0.291477  0.058249  0.231185  0.059281  0.011847  21  0  0  0  0
4  20  29.363011  0.702776  0.220677  0.000891  16630137.971434  5551332.712035  55951477.461609  1153163.050443  384939.185425  3879773.970443  0.095567  4.778342  0.031254  0.011737  0.052576  1.000000  0.007785  0.000224  0.000076  0.299079  0.295051  0.100800  0.365254  0.000089  0.000031  38  0  0  0  0
7  17  28.881984  0.688319  0.214849  0.013189  16284126.876912  5591083.948006  52246081.678317  1129170.031869  387695.606124  3622835.302111  0.091519  4.575938  0.030604  0.011821  0.049094  1.000000  0.007563  0.000350  0.000096  0.298856  0.294629  0.081213  0.354822  0.001367  0.000377  35  0  0  0  0
17  6  20.913458  0.000000  0.102037  0.470592  9576319.149301  6340559.412576  74212.527164  664038.832462  439665.554566  5146.027312  0.031473  1.573628  0.017997  0.013406  0.000070  1.000000  0.003842  0.005858  0.000551  0.292967  0.289983  0.027294  0.180267  0.088976  0.008375  16  0  0  0  0
9  15  27.988948  0.652825  0.200680  0.070848  15442177.351541  5686359.343809  44479510.113186  1070787.769216  394302.169837  3084287.553865  0.082840  4.141992  0.029021  0.012022  0.041796  1.000000  0.007034  0.000778  0.000184  0.298157  0.293954  0.069514  0.330017  0.007806  0.001846  31  0  0  0  0
14  9  20.991157  0.000000  0.106290  0.463496  9829103.324844  6312078.261569  1158451.980497  681567.332314  437690.621404  80329.100211  0.032906  1.645312  0.018472  0.013345  0.001089  1.000000  0.003964  0.005701  0.000839  0.293135  0.290162  0.042724  0.185962  0.086418  0.012724  16  0  0  0  0
10  13  25.821911  0.502928  0.164437  0.268653  13287494.023562  5927738.280336  26731531.573927  921378.233138  411039.810333  1853611.470077  0.062623  3.131175  0.024972  0.012533  0.025119  1.000000  0.005766  0.002600  0.000567  0.296214  0.292513  0.063743  0.270531  0.036842  0.008028  24  0  0  0  0
15  8  20.869101  0.000000  0.104103  0.468036  9699056.980979  6326635.699968  465705.680183  672549.689836  438700.059816  32292.851911  0.032042  1.602084  0.018228  0.013376  0.000438  1.000000  0.003901  0.005800  0.000753  0.293038  0.290059  0.037646  0.183022  0.088024  0.011424  16  0  0  0  0
12  11  22.295228  0.000000  0.120194  0.428135  10656128.060970  6220338.669783  6751700.231668  738914.683799  431329.236568  468174.782927  0.039522  1.976119  0.020027  0.013151  0.006344  1.000000  0.004371  0.004983  0.000908  0.293848  0.290747  0.052954  0.205068  0.074873  0.013637  19  0  0  0  0
6  19  29.184224  0.698840  0.219979  0.002204  16588850.313741  5556475.480737  55083233.675145  1150300.091557  385295.794063  3819568.417425  0.094684  4.734213  0.031176  0.011748  0.051760  1.000000  0.007759  0.000266  0.000079  0.299100  0.294895  0.087444  0.364029  0.000222  0.000066  36  0  0  0  0
16  8  20.940671  0.000000  0.103586  0.468399  9668429.204326  6330229.494121  466067.150397  670425.905871  438949.259831  32317.916892  0.031992  1.599602  0.018170  0.013384  0.000438  1.000000  0.003887  0.005810  0.000652  0.293033  0.290030  0.032521  0.182337  0.088168  0.009886  16  0  0  0  0
14  10  21.431671  0.000000  0.110400  0.453529  10073656.265840  6285137.049854  2847327.109839  698525.063868  435822.470344  197438.675568  0.034896  1.744794  0.018932  0.013288  0.002676  1.000000  0.004083  0.005494  0.000809  0.293362  0.290315  0.042746  0.191550  0.083010  0.012223  17  0  0  0  0
7  18  29.035038  0.694603  0.218403  0.005428  16495312.006349  5567296.042408  54012631.431478  1143813.980613  386046.110863  3745330.972659  0.093525  4.676267  0.031000  0.011771  0.050754  1.000000  0.007699  0.000305  0.000084  0.299049  0.294767  0.081251  0.361203  0.000553  0.000152  35  0  0  0  0
5  20  29.291158  0.701476  0.220718  0.000887  16632687.521322  5551277.556757  55716501.064952  1153339.840722  384935.360861  3863480.293336  0.095351  4.767536  0.031259  0.011737  0.052355  1.000000  0.007787  0.000241  0.000077  0.299109  0.294989  0.093945  0.365348  0.000089  0.000028  38  0  0  0  0
8  17  28.804978  0.687144  0.215259  0.013160  16308644.163549  5588621.382917  52128331.788581  1130870.103696  387524.847525  3614670.317414  0.091449  4.572449  0.030650  0.011816  0.048984  1.000000  0.007579  0.000372  0.000095  0.298914  0.294579  0.075318  0.355580  0.001363  0.000349  35  0  0  0  0
17  7  20.943289  0.000000  0.102323  0.469959  9593336.639573  6338687.966929  186162.411801  665218.855203  439535.785230  12908.829442  0.031606  1.580289  0.018029  0.013402  0.000175  1.000000  0.003851  0.005845  0.000550  0.292983  0.289994  0.027295  0.180650  0.088748  0.008353  16  0  0  0  0
15  9  21.055426  0.000000  0.105825  0.464028  9801559.247351  6315353.331078  1159781.827774  679657.377479  437917.720491  80421.314162  0.032863  1.643133  0.018421  0.013352  0.001090  1.000000  0.003951  0.005715  0.000742  0.293134  0.290123  0.037654  0.185345  0.086613  0.011241  16  0  0  0  0
10  15  27.894301  0.651307  0.201328  0.070716  15480854.528853  5682342.210430  44396805.963619  1073469.712797  394023.614735  3078552.702503  0.082826  4.141316  0.029094  0.012014  0.041718  1.000000  0.007059  0.000804  0.000175  0.298231  0.293917  0.064049  0.331157  0.007802  0.001700  30  0  0  0  0
9  16  28.441464  0.673935  0.209756  0.031080  15981687.390724  5625732.019855  49013867.909765  1108198.345340  390098.164437  3398707.907892  0.087986  4.399320  0.030035  0.011894  0.046057  1.000000  0.007371  0.000509  0.000120  0.298652  0.294302  0.069597  0.345829  0.003303  0.000781  34  0  0  0  0
11  13  25.752127  0.501034  0.164878  0.268164  13313880.340276  5925103.663224  26682937.895278  923207.906802  410857.121343  1850241.898832  0.062622  3.131093  0.025021  0.012527  0.025073  1.000000  0.005782  0.002613  0.000522  0.296272  0.292478  0.058449  0.271242  0.036763  0.007347  25  0  0  0  0
13  11  22.318468  0.000000  0.120047  0.428579  10647552.409727  6221556.917705  6758704.352777  738320.033042  431413.712024  468660.461018  0.039515  1.975771  0.020010  0.013154  0.006351  1.000000  0.004367  0.004999  0.000823  0.293868  0.290705  0.047862  0.204877  0.075010  0.012350  18  0  0  0  0
12  12  23.887822  0.202739  0.138597  0.372083  11750953.568916  6099168.794064  14739153.385066  814831.812365  422927.104021  1022038.849447  0.048829  2.441467  0.022084  0.012895  0.013850  1.000000  0.004933  0.004022  0.000732  0.294861  0.291439  0.053080  0.231426  0.059286  0.010798  20  0  0  0  0
8  18  28.957558  0.693266  0.218604  0.005409  16507447.024531  5566229.084585  53816879.657761  1144655.444142  385972.126129  3731757.199976  0.093362  4.668097  0.031023  0.011768  0.050570  1.000000  0.007707  0.000328  0.000084  0.299096  0.294708  0.075350  0.361592  0.000550  0.000141  37  0  0  0  0
9  17  28.727101  0.685931  0.215660  0.013128  16332578.626493  5586244.688613  52003122.974467  1132529.761502  387360.043357  3605988.117767  0.091371  4.568564  0.030695  0.011811  0.048866  1.000000  0.007595  0.000398  0.000094  0.298974  0.294528  0.069650  0.356322  0.001359  0.000321  34  0  0  0  0
6  20  29.216450  0.700108  0.220755  0.000884  16634977.696001  5551275.604590  55469851.036493  1153498.645467  384935.225495  3846377.146044  0.095123  4.756163  0.031263  0.011737  0.052124  1.000000  0.007789  0.000259  0.000077  0.299142  0.294925  0.087453  0.365437  0.000089  0.000026  36  0  0  0  0
7  19  29.107549  0.697458  0.220071  0.002195  16594456.252734  5556122.933597  54850159.600709  1150688.817238  385271.347823  3803406.650691  0.094475  4.723752  0.031187  0.011747  0.051541  1.000000  0.007763  0.000287  0.000079  0.299139  0.294832  0.081269  0.364220  0.000221  0.000061  39  0  0  0  0
12  13  25.683279  0.499203  0.165332  0.267729  13341024.287957  5922393.347016  26639567.606423  925090.115931  410669.183244  1847234.526634  0.062626  3.131319  0.025072  0.012522  0.025032  1.000000  0.005797  0.002631  0.000479  0.296332  0.292445  0.053263  0.271973  0.036696  0.006683  25  0  0  0  0
10  16  28.360325  0.672792  0.210366  0.031042  16018097.158371  5621969.251405  48953875.891254  1110723.062742  389837.247447  3394547.955691  0.087990  4.399525  0.030104  0.011886  0.046001  1.000000  0.007395  0.000538  0.000117  0.298725  0.294261  0.064124  0.346931  0.003299  0.000719  29  0  0  0  0
11  14  27.053944  0.607652  0.187836  0.149689  14678915.086072  5772594.823746  37413035.107809  1017861.819723  400281.889865  2594285.733851  0.074948  3.747378  0.027587  0.012205  0.035156  1.000000  0.006572  0.001445  0.000289  0.297531  0.293346  0.058623  0.308321  0.017832  0.003564  29  0  0  0  0
11  15  27.803305  0.649894  0.202003  0.070614  15521164.798828  5678155.480728  44332803.737264  1076264.897898  393733.299525  3074114.675428  0.082833  4.141654  0.029170  0.012005  0.041658  1.000000  0.007084  0.000835  0.000167  0.298307  0.293882  0.058730  0.332347  0.007802  0.001559  29  0  0  0  0
14  11  22.345599  0.000000  0.119872  0.429026  10637243.244656  6222963.260617  6765758.155348  737605.177383  431511.230318  469149.584110  0.039506  1.975282  0.019991  0.013157  0.006358  1.000000  0.004362  0.005017  0.000739  0.293887  0.290667  0.042798  0.204645  0.075149  0.011065  18  0  0  0  0
12  14  26.960043  0.605808  0.188449  0.149360  14715525.192087  5768832.234943  37330879.045186  1020400.428940  400020.985332  2588588.887803  0.074931  3.746560  0.027656  0.012197  0.035079  1.000000  0.006594  0.001474  0.000269  0.297603  0.293314  0.053421  0.309365  0.017810  0.003244  30  0  0  0  0
13  12  23.870691  0.202278  0.138750  0.372159  11760141.838178  6098441.857627  14742147.737171  815468.943135  422876.696969  1022246.483095  0.048848  2.442394  0.022101  0.012894  0.013853  1.000000  0.004938  0.004038  0.000665  0.294901  0.291405  0.047978  0.231665  0.059307  0.009765  21  0  0  0  0
16  9  21.123240  0.000000  0.105337  0.464391  9772593.220384  6318767.295543  1160689.999374  677648.822164  438154.450798  80484.288380  0.032816  1.640815  0.018366  0.013360  0.001091  1.000000  0.003937  0.005727  0.000642  0.293130  0.290095  0.032528  0.184695  0.086754  0.009728  17  0  0  0  0
15  10  21.486464  0.000000  0.110009  0.454025  10050515.205979  6287934.258871  2850442.398191  696920.422029  436016.433742  197654.695148  0.034861  1.743061  0.018888  0.013294  0.002678  1.000000  0.004072  0.005510  0.000715  0.293366  0.290278  0.037674  0.191027  0.083184  0.010796  17  0  0  0  0
9  18  28.878348  0.691873  0.218796  0.005388  16518966.951242  5565251.663258  53610960.546546  1145454.256146  385904.350013  3717478.406207  0.093188  4.659401  0.031045  0.011766  0.050377  1.000000  0.007715  0.000355  0.000084  0.299145  0.294649  0.069679  0.361965  0.000548  0.000130  37  0  0  0  0
7  20  29.139030  0.698671  0.220788  0.000879  16637063.881674  5551320.057874  55212366.167156  1153643.305255  384938.307964  3828522.691807  0.094885  4.744266  0.031267  0.011737  0.051882  1.000000  0.007791  0.000280  0.000077  0.299178  0.294860  0.081277  0.365521  0.000088  0.000024  36  0  0  0  0
10  17  28.649018  0.684682  0.216041  0.013094  16355386.904183  5584013.217963  51869577.531044  1134111.327639  387205.309253  3596727.841564  0.091284  4.564197  0.030737  0.011806  0.048740  1.000000  0.007610  0.000429  0.000093  0.299035  0.294477  0.064171  0.357033  0.001354  0.000295  36  0  0  0  0
11  16  28.281961  0.671696  0.210975  0.031009  16054488.437572  5618222.765473  48901330.797837  1113246.498122  389577.459516  3390904.386388  0.088002  4.400080  0.030172  0.011878  0.045951  1.000000  0.007418  0.000571  0.000114  0.298799  0.294221  0.058798  0.348036  0.003295  0.000659  33  0  0  0  0
8  19  29.028683  0.696011  0.220151  0.002185  16599395.050022  5555867.574561  54605213.132520  1151031.282138  385253.640778  3786421.631268  0.094254  4.712681  0.031196  0.011747  0.051311  1.000000  0.007767  0.000311  0.000079  0.299180  0.294768  0.075366  0.364392  0.000220  0.000056  37  0  0  0  0
13  14  26.872220  0.604199  0.189101  0.149147  14754491.318059  5764810.630066  37277520.777031  1023102.408729  399742.120168  2584888.931532  0.074946  3.747290  0.027729  0.012188  0.035029  1.000000  0.006618  0.001512  0.000249  0.297678  0.293287  0.048288  0.310477  0.017805  0.002932  28  0  0  0  0
13  13  25.616676  0.497523  0.165806  0.267400  13369328.657572  5919557.947331  26606853.023773  927052.790760  410472.571637  1844966.039867  0.062643  3.132142  0.025126  0.012516  0.025002  1.000000  0.005813  0.002655  0.000437  0.296393  0.292416  0.048144  0.272737  0.036650  0.006034  24  0  0  0  0
14  12  23.857314  0.202045  0.138882  0.372304  11768149.258144  6097842.949228  14747894.430779  816024.191736  422835.167606  1022644.968949  0.048867  2.443353  0.022116  0.012892  0.013858  1.000000  0.004942  0.004060  0.000598  0.294939  0.291374  0.042902  0.231876  0.059346  0.008738  19  0  0  0  0
12  15  27.718392  0.648649  0.202704  0.070554  15563011.574795  5673805.954508  44294730.107309  1079166.627030  393431.695718  3071474.582884  0.082867  4.143338  0.029248  0.011996  0.041623  1.000000  0.007110  0.000872  0.000159  0.298387  0.293850  0.053519  0.333584  0.007805  0.001421  31  0  0  0  0
16  10  21.545243  0.000000  0.109588  0.454388  10025566.173221  6290912.967008  2852722.175337  695190.412166  436222.982610  197812.778910  0.034823  1.741139  0.018842  0.013301  0.002681  1.000000  0.004060  0.005525  0.000620  0.293367  0.290252  0.032546  0.190463  0.083317  0.009342  17  0  0  0  0
15  11  22.378967  0.000000  0.119647  0.429434  10623983.667234  6224685.147530  6772183.647538  736685.734936  431630.628988  469595.139052  0.039490  1.974520  0.019966  0.013161  0.006364  1.000000  0.004356  0.005036  0.000654  0.293901  0.290635  0.037720  0.204343  0.075277  0.009770  18  0  0  0  0
17  9  21.196551  0.000000  0.104809  0.464382  9741265.477743  6322415.303313  1160667.184327  675476.501325  438407.410081  80482.706345  0.032765  1.638255  0.018307  0.013367  0.001091  1.000000  0.003922  0.005732  0.000540  0.293121  0.290086  0.027304  0.183991  0.086772  0.008167  17  0  0  0  0
15  12  23.851352  0.202167  0.138965  0.372521  11773223.830038  6097558.900918  14756493.058950  816376.071487  422815.471196  1023241.212967  0.048884  2.444204  0.022126  0.012892  0.013866  1.000000  0.004945  0.004088  0.000531  0.294973  0.291351  0.037813  0.232014  0.059403  0.007710  20  0  0  0  0
8  20  29.059237  0.697169  0.220813  0.000875  16638719.850652  5551435.235247  54943897.044680  1153758.133060  384946.294566  3809906.570115  0.094636  4.731820  0.031270  0.011737  0.051629  1.000000  0.007793  0.000304  0.000078  0.299216  0.294793  0.075372  0.365593  0.000088  0.000022  35  0  0  0  0
9  19  28.947702  0.694502  0.220226  0.002175  16603980.178057  5555672.403219  54350552.090390  1151349.222990  385240.107254  3768762.986182  0.094023  4.701126  0.031205  0.011746  0.051072  1.000000  0.007771  0.000337  0.000080  0.299223  0.294703  0.069692  0.364555  0.000219  0.000052  36  0  0  0  0
11  17  28.571360  0.683409  0.216400  0.013059  16376884.813695  5581943.414403  51728862.922412  1135602.030540  387061.785429  3586970.442821  0.091188  4.559387  0.030778  0.011802  0.048608  1.000000  0.007625  0.000464  0.000093  0.299096  0.294426  0.058839  0.357705  0.001349  0.000270  34  0  0  0  0
17  10  21.610933  0.000000  0.109111  0.454433  9997275.875596  6294233.565381  2853005.360883  693228.713113  436453.238748  197832.415494  0.034777  1.738845  0.018788  0.013308  0.002681  1.000000  0.004046  0.005536  0.000521  0.293361  0.290245  0.027319  0.189822  0.083349  0.007845  17  0  0  0  0
13  15  27.641668  0.647639  0.203441  0.070550  15606949.476855  5669226.513425  44292510.244273  1082213.358528  393114.149209  3071320.653672  0.082938  4.146878  0.029331  0.011986  0.041620  1.000000  0.007138  0.000918  0.000151  0.298469  0.293823  0.048376  0.334885  0.007812  0.001286  31  0  0  0  0
10  18  28.797902  0.690424  0.218968  0.005366  16529350.792159  5564420.583336  53393552.229703  1146174.289959  385846.721467  3702402.930690  0.093001  4.650075  0.031064  0.011765  0.050172  1.000000  0.007723  0.000385  0.000084  0.299195  0.294589  0.064195  0.362304  0.000545  0.000119  37  0  0  0  0
16  11  22.417704  0.000000  0.119379  0.429794  10608163.551474  6226671.815263  6777868.056102  735588.740252  431768.388027  469989.305952  0.039470  1.973511  0.019936  0.013165  0.006369  1.000000  0.004348  0.005059  0.000567  0.293911  0.290614  0.032587  0.203981  0.075392  0.008454  18  0  0  0  0
14  14  26.795546  0.602965  0.189780  0.149092  14794972.891872  5760616.505228  37263653.643829  1025909.472340  399451.292167  2583927.360097  0.075000  3.749999  0.027805  0.012179  0.035016  1.000000  0.006643  0.001560  0.000230  0.297754  0.293267  0.043181  0.311633  0.017822  0.002624  28  0  0  0  0
12  16  28.207633  0.670668  0.211575  0.030981  16090302.445830  5614551.005751  48857341.415778  1115729.904518  389322.853231  3387854.085177  0.088020  4.400990  0.030239  0.011871  0.045910  1.000000  0.007442  0.000612  0.000111  0.298874  0.294183  0.053580  0.349125  0.003290  0.000599  36  0  0  0  0
14  13  25.556227  0.496130  0.166280  0.267226  13397705.166721  5916711.878355  26589582.762788  929020.467872  410275.220203  1843768.489559  0.062674  3.133696  0.025179  0.012509  0.024986  1.000000  0.005830  0.002688  0.000396  0.296455  0.292393  0.043052  0.273503  0.036635  0.005394  23  0  0  0  0
17  8  21.017190  0.000000  0.103037  0.468368  9635858.988204  6334011.222970  466036.276875  668167.429733  439211.491568  32315.776068  0.031939  1.596940  0.018109  0.013392  0.000438  1.000000  0.003871  0.005813  0.000547  0.293022  0.290020  0.027298  0.181608  0.088180  0.008300  18  0  0  0  0
10  19  28.865133  0.692932  0.220284  0.002164  16607579.358356  5555606.475755  54084308.057060  1151598.796490  385235.535727  3750301.156090  0.093779  4.688948  0.031211  0.011746  0.050822  1.000000  0.007773  0.000368  0.000080  0.299267  0.294639  0.064206  0.364688  0.000218  0.000047  28  0  0  0  0
12  17  28.494732  0.682115  0.216727  0.013021  16396542.445476  5580090.657052  51580082.435100  1136965.125342  386933.311972  3576653.741848  0.091081  4.554048  0.030815  0.011798  0.048468  1.000000  0.007638  0.000506  0.000092  0.299157  0.294377  0.053615  0.358323  0.001344  0.000245  35  0  0  0  0
17  11  22.466951  0.000000  0.119022  0.429969  10586981.520055  6229223.487767  6780625.884303  734119.940894  431945.325492  470180.538615  0.039438  1.971920  0.019897  0.013170  0.006372  1.000000  0.004337  0.005084  0.000479  0.293914  0.290612  0.027353  0.203492  0.075454  0.007102  18  0  0  0  0
11  18  28.716662  0.688924  0.219118  0.005343  16538431.179899  5563750.414083  53165289.792858  1146803.940035  385800.250751  3686574.811379  0.092803  4.640132  0.031081  0.011763  0.049958  1.000000  0.007729  0.000421  0.000084  0.299245  0.294529  0.058859  0.362604  0.000543  0.000108  36  0  0  0  0
9  20  28.977259  0.695604  0.220834  0.000871  16640090.044363  5551602.755246  54665983.712753  1153853.144705  384957.910697  3790635.570310  0.094378  4.718909  0.031272  0.011738  0.051368  1.000000  0.007794  0.000331  0.000078  0.299256  0.294727  0.069697  0.365658  0.000087  0.000021  35  0  0  0  0
15  13  25.507651  0.495202  0.166724  0.267263  13424211.502089  5914063.542531  26593226.939591  930858.463841  410091.579934  1844021.183196  0.062722  3.136078  0.025229  0.012504  0.024989  1.000000  0.005845  0.002733  0.000355  0.296513  0.292379  0.037947  0.274220  0.036658  0.004758  25  0  0  0  0
14  15  27.576903  0.646940  0.204192  0.070613  15651763.383137  5664545.727394  44331708.430997  1085320.833701  392789.575264  3074038.724962  0.083049  4.152436  0.029415  0.011976  0.041657  1.000000  0.007167  0.000975  0.000144  0.298551  0.293803  0.043260  0.336215  0.007823  0.001152  31  0  0  0  0
15  14  26.736756  0.602277  0.190454  0.149238  14835202.298070  5756439.110832  37300339.995077  1028699.050205  399161.624284  2586471.256293  0.075101  3.755061  0.027880  0.012171  0.035050  1.000000  0.006667  0.001624  0.000211  0.297829  0.293258  0.038061  0.312783  0.017862  0.002318  29  0  0  0  0
13  16  28.137931  0.669724  0.212167  0.030961  16125673.831276  5610933.879053  48824815.693648  1118182.618669  389072.035296  3385598.694331  0.088048  4.402403  0.030306  0.011863  0.045879  1.000000  0.007465  0.000661  0.000109  0.298950  0.294149  0.048429  0.350203  0.003285  0.000541  36  0  0  0  0
10  20  28.893543  0.693976  0.220840  0.000866  16640612.050855  5551883.995916  54376895.370901  1153889.341554  384977.412421  3770589.675640  0.094108  4.705405  0.031273  0.011738  0.051096  1.000000  0.007795  0.000362  0.000079  0.299297  0.294660  0.064210  0.365698  0.000087  0.000019  36  0  0  0  0
16  12  23.854766  0.202801  0.138992  0.372872  11774941.027147  6097628.531250  14770382.353898  816495.144958  422820.299486  1024204.321136  0.048901  2.445025  0.022129  0.012892  0.013879  1.000000  0.004947  0.004126  0.000463  0.295003  0.291339  0.032668  0.232068  0.059493  0.006671  20  0  0  0  0
12  18  28.635068  0.687374  0.219237  0.005319  16545703.172558  5563293.750505  52924855.196957  1147308.192811  385768.584895  3669902.653125  0.092589  4.629471  0.031095  0.011762  0.049732  1.000000  0.007734  0.000464  0.000084  0.299295  0.294471  0.053632  0.362850  0.000540  0.000098  35  0  0  0  0
11  19  28.781282  0.691303  0.220324  0.002153  16610118.000994  5555674.173848  53807191.696669  1151774.830441  385240.230032  3731085.419694  0.093523  4.676174  0.031216  0.011746  0.050561  1.000000  0.007776  0.000404  0.000081  0.299311  0.294575  0.058868  0.364790  0.000217  0.000043  36  0  0  0  0
13  17  28.419181  0.680803  0.217026  0.012982  16414465.402368  5578437.962435  51424168.935709  1138207.934733  386818.711217  3565842.425257  0.090965  4.548232  0.030848  0.011794  0.048322  1.000000  0.007650  0.000557  0.000092  0.299217  0.294331  0.048459  0.358889  0.001338  0.000220  36  0  0  0  0
15  15  27.528438  0.646613  0.204916  0.070742  15694965.106477  5660033.969360  44412975.594558  1088316.517270  392476.722017  3079673.933185  0.083197  4.159837  0.029496  0.011967  0.041734  1.000000  0.007194  0.001049  0.000136  0.298631  0.293793  0.038130  0.337498  0.007835  0.001017  31  0  0  0  0
14  16  28.074577  0.668873  0.212721  0.030944  16158767.439313  5607569.864336  48799303.732709  1120477.387724  388838.768592  3383829.650036  0.088079  4.403959  0.030368  0.011856  0.045855  1.000000  0.007486  0.000722  0.000106  0.299023  0.294120  0.043307  0.351215  0.003278  0.000483  32  0  0  0  0
12  19  28.696639  0.689615  0.220335  0.002141  16610966.012684  5555941.871580  53517313.673560  1151833.633064  385258.792664  3710984.767135  0.093253  4.662662  0.031218  0.011747  0.050289  1.000000  0.007777  0.000447  0.000081  0.299356  0.294513  0.053640  0.364841  0.000215  0.000039  33  0  0  0  0
11  20  28.808392  0.692288  0.220830  0.000861  16640185.264910  5552286.215976  54077174.948086  1153859.747465  385005.303068  3749806.533753  0.093827  4.691326  0.031273  0.011739  0.050815  1.000000  0.007795  0.000398  0.000079  0.299339  0.294594  0.058872  0.365709  0.000086  0.000017  34  0  0  0  0
17  12  23.876867  0.204187  0.138881  0.373317  11768484.071196  6098575.707950  14788007.699570  816047.408262  422885.978386  1025426.493641  0.048907  2.445347  0.022117  0.012894  0.013896  1.000000  0.004943  0.004179  0.000393  0.295021  0.291346  0.027422  0.231919  0.059605  0.005610  20  0  0  0  0
13  18  28.553109  0.685772  0.219327  0.005294  16551214.103475  5563039.914438  52672626.401882  1147690.330465  385750.983455  3652412.664332  0.092362  4.618111  0.031105  0.011762  0.049495  1.000000  0.007738  0.000515  0.000085  0.299344  0.294417  0.048474  0.363043  0.000537  0.000088  32  0  0  0  0
14  17  28.345791  0.679464  0.217263  0.012939  16428739.008540  5577192.859833  51253997.313270  1139197.691719  386732.373610  3554042.425307  0.090829  4.541446  0.030875  0.011792  0.048162  1.000000  0.007660  0.000620  0.000091  0.299274  0.294289  0.043332  0.359345  0.001331  0.000196  37  0  0  0  0
16  13  25.476708  0.495004  0.167126  0.267637  13448291.346283  5911665.908679  26630494.478252  932528.202638  409925.323781  1846605.379950  0.062797  3.139838  0.025274  0.012499  0.025024  1.000000  0.005859  0.002797  0.000314  0.296567  0.292378  0.032784  0.274872  0.036740  0.004120  24  0  0  0  0
15  16  28.019515  0.668103  0.213182  0.030925  16186294.771159  5604819.572764  48769057.115662  1122386.181386  388648.058532  3381732.296349  0.088097  4.404834  0.030420  0.011850  0.045827  1.000000  0.007504  0.000801  0.000104  0.299089  0.294099  0.038170  0.352060  0.003268  0.000424  34  0  0  0  0
17  14  26.706617  0.603427  0.191668  0.150402  14907662.072752  5748905.537724  37591216.099441  1033723.538573  398639.233059  2606641.117564  0.075495  3.774740  0.028017  0.012155  0.035323  1.000000  0.006711  0.001836  0.000173  0.297963  0.293297  0.027606  0.314860  0.018023  0.001696  26  0  0  0  0
16  15  27.499365  0.646714  0.205590  0.070944  15735210.598376  5655832.244959  44539556.473250  1091107.210545  392185.367048  3088451.274206  0.083382  4.169122  0.029572  0.011958  0.041853  1.000000  0.007219  0.001149  0.000129  0.298705  0.293799  0.032944  0.338697  0.007845  0.000880  31  0  0  0  0
13  19  28.611051  0.687866  0.220321  0.002129  16610297.812594  5556384.913526  53215306.481905  1151787.298893  385289.513973  3690043.056670  0.092969  4.648457  0.031216  0.011748  0.050005  1.000000  0.007777  0.000499  0.000082  0.299399  0.294454  0.048480  0.364846  0.000214  0.000035  27  0  0  0  0
12  20  28.722246  0.690538  0.220794  0.000856  16638214.835738  5552871.931199  53764964.032289  1153723.114437  385045.917593  3728157.279089  0.093531  4.676534  0.031269  0.011740  0.050521  1.000000  0.007794  0.000441  0.000080  0.299381  0.294530  0.053643  0.365674  0.000086  0.000016  36  0  0  0  0
15  17  28.275934  0.678074  0.217382  0.012889  16435973.195546  5576727.468735  51055143.348746  1139699.322984  386700.102572  3540253.541251  0.090655  4.532734  0.030889  0.011791  0.047975  1.000000  0.007665  0.000701  0.000091  0.299322  0.294255  0.038190  0.359586  0.001323  0.000172  32  0  0  0  0
14  18  28.471692  0.684107  0.219355  0.005266  16553061.935296  5563195.133942  52400908.562721  1147818.462377  385761.746649  3633571.270905  0.092111  4.605535  0.031109  0.011762  0.049240  1.000000  0.007740  0.000579  0.000085  0.299389  0.294367  0.043343  0.363123  0.000533  0.000079  36  0  0  0  0
16  14  26.702709  0.602357  0.191121  0.149669  14875026.119800  5752286.207753  37407974.350904  1031460.504128  398873.654671  2593934.812056  0.075268  3.763421  0.027955  0.012162  0.035151  1.000000  0.006691  0.001711  0.000192  0.297901  0.293265  0.032884  0.313923  0.017932  0.002011  28  0  0  0  0
17  13  25.477374  0.495889  0.167385  0.268416  13463801.787878  5910192.757351  26708016.204158  933603.723971  409823.172873  1851980.872930  0.062896  3.144782  0.025303  0.012496  0.025097  1.000000  0.005868  0.002890  0.000272  0.296610  0.292399  0.027521  0.275296  0.036888  0.003472  23  0  0  0  0
16  16  27.973187  0.667387  0.213510  0.030896  16205996.340864  5602927.079980  48723296.386349  1123752.322922  388516.829750  3378559.166800  0.088087  4.404335  0.030457  0.011846  0.045784  1.000000  0.007517  0.000906  0.000102  0.299145  0.294092  0.032977  0.352670  0.003255  0.000365  32  0  0  0  0
17  15  27.495962  0.647211  0.206061  0.071171  15763334.961131  5652957.894395  44682001.726095  1093057.403382  391986.054519  3098328.678865  0.083563  4.178153  0.029625  0.011952  0.041986  1.000000  0.007237  0.001289  0.000121  0.298765  0.293828  0.027656  0.339539  0.007845  0.000738  32  0  0  0  0
13  20  28.635031  0.688724  0.220733  0.000851  16634759.176155  5553629.243657  53440482.323067  1153483.492916  385098.430972  3705657.146001  0.093221  4.661044  0.031262  0.011742  0.050217  1.000000  0.007793  0.000493  0.000081  0.299422  0.294469  0.048482  0.365594  0.000085  0.000014  33  0  0  0  0
17  16  27.938532  0.666610  0.213535  0.030827  16207594.233969  5603036.596561  48614499.360790  1123863.123643  388524.423822  3371014.989471  0.087988  4.399385  0.030460  0.011846  0.045682  1.000000  0.007519  0.001053  0.000099  0.299181  0.294105  0.027682  0.352736  0.003234  0.000304  21  0  0  0  0
16  17  28.209572  0.676593  0.217344  0.012828  16433847.396010  5577292.713484  50814717.108189  1139551.916301  386739.297638  3523581.962372  0.090426  4.521298  0.030885  0.011792  0.047749  1.000000  0.007664  0.000808  0.000091  0.299358  0.294233  0.032992  0.359542  0.001314  0.000147  32  0  0  0  0
15  18  28.392017  0.682351  0.219265  0.005236  16547886.256744  5564128.381311  52094801.088353  1147459.571712  385826.459665  3612345.239617  0.091815  4.590765  0.031099  0.011764  0.048952  1.000000  0.007737  0.000661  0.000086  0.299426  0.294324  0.038199  0.362988  0.000530  0.000069  35  0  0  0  0
14  19  28.525475  0.686043  0.220247  0.002116  16606075.682659  5557224.502092  52892832.931475  1151494.528969  385347.732523  3667682.172849  0.092660  4.632998  0.031209  0.011749  0.049702  1.000000  0.007775  0.000563  0.000083  0.299439  0.294400  0.043348  0.364741  0.000213  0.000031  35  0  0  0  0
14  20  28.547594  0.686831  0.220614  0.000846  16627884.973598  5554767.907638  53095621.720163  1153006.823606  385177.387938  3681743.904542  0.092886  4.644315  0.031250  0.011744  0.049893  1.000000  0.007789  0.000557  0.000082  0.299459  0.294414  0.043350  0.365408  0.000085  0.000012  37  0  0  0  0
15  19  28.441023  0.684115  0.220058  0.002102  16594982.938954  5558824.865994  52534917.190188  1150725.338588  385458.704574  3642863.665106  0.092306  4.615309  0.031188  0.011753  0.049366  1.000000  0.007768  0.000645  0.000084  0.299470  0.294354  0.038203  0.364425  0.000211  0.000027  34  0  0  0  0
16  18  28.314022  0.680460  0.219017  0.005200  16533284.439491  5566099.582311  51740817.968040  1146447.055992  385963.146213  3587799.426737  0.091459  4.572970  0.031072  0.011768  0.048619  1.000000  0.007728  0.000769  0.000086  0.299451  0.294295  0.032999  0.362564  0.000525  0.000059  33  0  0  0  0
15  20  28.461078  0.684830  0.220381  0.000840  16614212.390254  5556659.121493  52715128.962305  1152058.742602  385308.528036  3655359.866714  0.092507  4.625354  0.031224  0.011748  0.049535  1.000000  0.007780  0.000639  0.000083  0.299488  0.294366  0.038205  0.365013  0.000084  0.000011  33  0  0  0  0
17  17  28.149207  0.674897  0.216972  0.012744  16411855.176753  5580058.578611  50482058.692369  1138026.937093  386931.087596  3500514.842051  0.090078  4.503894  0.030844  0.011798  0.047437  1.000000  0.007650  0.000958  0.000090  0.299372  0.294231  0.027694  0.358894  0.001302  0.000123  35  0  0  0  0
17  18  28.240050  0.678310  0.218434  0.005154  16498779.627486  5570275.719107  51287804.047330  1144054.431569  386252.726892  3556386.643776  0.090978  4.548885  0.031007  0.011777  0.048194  1.000000  0.007706  0.000921  0.000087  0.299454  0.294286  0.027699  0.361533  0.000520  0.000049  34  0  0  0  0
17  19  28.277540  0.679692  0.219034  0.002065  16534459.828208  5566259.334861  51620444.551704  1146528.559515  385974.223736  3579452.522086  0.091349  4.567442  0.031074  0.011769  0.048506  1.000000  0.007729  0.000906  0.000085  0.299487  0.294308  0.027701  0.362619  0.000207  0.000020  30  0  0  0  0
16  19  28.357597  0.682040  0.219712  0.002086  16574622.423006  5561445.347002  52127966.800096  1149313.504560  385640.413341  3614645.008470  0.091891  4.594552  0.031149  0.011758  0.048983  1.000000  0.007755  0.000754  0.000085  0.299490  0.294321  0.033002  0.363825  0.000209  0.000023  36  0  0  0  0
16  20  28.375335  0.682677  0.219995  0.000833  16591393.440764  5559556.835370  52285509.984632  1150476.436463  385509.460619  3625569.330299  0.092067  4.603331  0.031181  0.011754  0.049131  1.000000  0.007766  0.000748  0.000084  0.299506  0.294331  0.033003  0.364337  0.000083  0.000009  36  0  0  0  0
17  20  28.292702  0.680246  0.219277  0.000824  16548872.005519  5564636.881794  51755073.232169  1147527.925268  385861.719983  3588787.911853  0.091499  4.574950  0.031101  0.011765  0.048633  1.000000  0.007739  0.000900  0.000085  0.299501  0.294317  0.027702  0.363058  0.000083  0.000008  39  0  0  0  0
