# Supplementary material for: Computational modelling predicts substantial carbon assimilation gains for C3 plants with a single-celled C4 biochemical pump
Source: PLoS Comput Biol. 2019 Sep 30;15(9):e1007373. doi: 10.1371/journal.pcbi.1007373 (PMC6786660; doi:10.1371/journal.pcbi.1007373)
Supplement: S1 Dataset — The input parameter files and the raw output files used to make all the Figures. (ZIP) [file pcbi.1007373.s004.zip › modelling results/dgf_semisphere_dvc_20x20_S170_scanresults.txt]

0  0  16.627907  0.000000  0.145503  0.623087  12166169.891863  6062472.701413  802.197753  843623.643340  420382.532340  55.625805  0.035683  0.089207  0.022864  0.012818  0.000001  1.000000  0.005162  0.010882  0.004787  0.296253  0.290739  0.127895  0.242192  0.165315  0.072722  16  0  0  0  0
4  0  16.675259  0.000000  0.144835  0.623658  12126833.224710  6067777.655515  634.562593  840895.969573  420750.387199  44.001688  0.035620  0.089050  0.022791  0.012829  0.000001  1.000000  0.005142  0.010908  0.003850  0.296317  0.290636  0.102568  0.241250  0.165717  0.058483  16  0  0  0  0
2  0  16.649070  0.000000  0.145203  0.623348  12148519.971679  6064840.647031  715.015173  842399.766796  420546.729859  49.580411  0.035655  0.089137  0.022831  0.012823  0.000001  1.000000  0.005153  0.010894  0.004293  0.296281  0.290690  0.114565  0.241768  0.165499  0.065225  16  0  0  0  0
1  3  16.638889  0.000000  0.145419  0.623162  12161227.757296  6063211.847276  12008.206909  843280.947027  420433.786015  832.670212  0.035686  0.089214  0.022855  0.012819  0.000011  1.000000  0.005160  0.010885  0.004532  0.296269  0.290717  0.121048  0.242077  0.165368  0.068856  16  0  0  0  0
2  2  16.649406  0.000000  0.145223  0.623331  12149668.115060  6064713.850973  4511.322869  842479.381079  420537.937597  312.823072  0.035660  0.089150  0.022833  0.012822  0.000004  1.000000  0.005154  0.010893  0.004293  0.296282  0.290691  0.114565  0.241797  0.165487  0.065221  16  0  0  0  0
3  1  16.661669  0.000000  0.145032  0.623491  12138449.698895  6066208.740567  1692.963191  841701.476348  420641.595873  117.393049  0.035640  0.089099  0.022812  0.012826  0.000002  1.000000  0.005148  0.010901  0.004066  0.296298  0.290664  0.108415  0.241528  0.165600  0.061767  16  0  0  0  0
1  4  16.640510  0.000000  0.145511  0.623084  12166704.689045  6062606.890288  30159.481689  843660.727119  420391.837233  2091.311567  0.035712  0.089279  0.022865  0.012818  0.000028  1.000000  0.005163  0.010882  0.004531  0.296275  0.290720  0.121050  0.242215  0.165313  0.068833  16  0  0  0  0
3  0  16.661580  0.000000  0.145027  0.623496  12138140.767549  6066242.851955  673.985512  841680.054505  420643.961217  46.735342  0.035638  0.089095  0.022812  0.012826  0.000001  1.000000  0.005148  0.010901  0.004066  0.296298  0.290664  0.108415  0.241520  0.165603  0.061769  16  0  0  0  0
1  0  16.637883  0.000000  0.145362  0.623210  12157832.812420  6063586.833854  757.725318  843045.535571  420459.788245  52.542008  0.035670  0.089174  0.022849  0.012820  0.000001  1.000000  0.005158  0.010888  0.004533  0.296266  0.290715  0.121048  0.241992  0.165402  0.068870  16  0  0  0  0
3  2  16.661892  0.000000  0.145045  0.623480  12139225.662059  6066123.061836  4252.456357  841755.283000  420635.654759  294.872812  0.035643  0.089108  0.022814  0.012825  0.000004  1.000000  0.005149  0.010900  0.004066  0.296299  0.290664  0.108415  0.241547  0.165592  0.061765  16  0  0  0  0
0  1  16.628016  0.000000  0.145509  0.623081  12166535.158512  6062432.348413  2015.012829  843648.971573  420379.734192  139.724538  0.035685  0.089212  0.022865  0.012818  0.000002  1.000000  0.005163  0.010882  0.004787  0.296254  0.290739  0.127896  0.242201  0.165312  0.072720  16  0  0  0  0
0  4  16.630718  0.000000  0.145661  0.622953  12175543.319863  6061437.217605  31929.221947  844273.613343  420310.730069  2214.028473  0.035728  0.089319  0.022882  0.012815  0.000030  1.000000  0.005167  0.010876  0.004784  0.296263  0.290744  0.127898  0.242427  0.165221  0.072681  16  0  0  0  0
1  1  16.637985  0.000000  0.145367  0.623205  12158178.509702  6063548.650356  1903.304936  843069.506829  420457.140534  131.978516  0.035671  0.089178  0.022849  0.012820  0.000002  1.000000  0.005158  0.010887  0.004533  0.296266  0.290715  0.121048  0.242000  0.165399  0.068869  16  0  0  0  0
2  1  16.649166  0.000000  0.145209  0.623343  12148846.924227  6064804.538254  1796.023549  842422.438261  420544.226012  124.539435  0.035656  0.089140  0.022832  0.012823  0.000002  1.000000  0.005154  0.010894  0.004293  0.296281  0.290690  0.114565  0.241777  0.165496  0.065224  16  0  0  0  0
2  3  16.650008  0.000000  0.145257  0.623302  12151730.737236  6064486.058867  11331.398731  842622.406933  420522.142091  785.739141  0.035670  0.089175  0.022837  0.012822  0.000011  1.000000  0.005155  0.010892  0.004293  0.296284  0.290692  0.114566  0.241849  0.165467  0.065213  16  0  0  0  0
0  2  16.628292  0.000000  0.145525  0.623068  12167452.572242  6062331.003557  5061.377222  843712.586656  420372.706761  350.964809  0.035689  0.089222  0.022867  0.012817  0.000005  1.000000  0.005163  0.010881  0.004787  0.296254  0.290740  0.127896  0.242224  0.165303  0.072716  16  0  0  0  0
0  5  16.635066  0.000000  0.145905  0.622746  12190069.453953  6059832.446677  80175.905388  845280.881060  420199.452427  5559.538459  0.035797  0.089492  0.022909  0.012812  0.000075  1.000000  0.005175  0.010866  0.004780  0.296277  0.290752  0.127901  0.242793  0.165076  0.072617  16  0  0  0  0
1  2  16.638243  0.000000  0.145382  0.623193  12159046.832483  6063452.740525  4780.791148  843129.717860  420450.489978  331.508477  0.035675  0.089188  0.022851  0.012820  0.000004  1.000000  0.005159  0.010887  0.004533  0.296267  0.290716  0.121048  0.242022  0.165390  0.068865  16  0  0  0  0
0  6  16.645926  0.000000  0.146517  0.622225  12226500.901137  6055807.320010  201224.390876  847807.101758  419920.343056  13953.253593  0.035970  0.089926  0.022978  0.012804  0.000189  1.000000  0.005195  0.010843  0.004770  0.296314  0.290772  0.127910  0.243710  0.164710  0.072456  16  0  0  0  0
5  0  16.690359  0.000000  0.144623  0.623829  12114391.038469  6069468.419844  596.663621  840033.206470  420867.627774  41.373706  0.035600  0.089000  0.022767  0.012832  0.000001  1.000000  0.005136  0.010916  0.003644  0.296339  0.290608  0.096995  0.240953  0.165838  0.055351  16  0  0  0  0
0  3  16.628983  0.000000  0.145564  0.623035  12169756.793409  6062076.459063  12712.934917  843872.365410  420355.056197  881.537293  0.035700  0.089250  0.022871  0.012817  0.000012  1.000000  0.005164  0.010880  0.004786  0.296257  0.290741  0.127896  0.242282  0.165279  0.072706  16  0  0  0  0
6  0  16.706784  0.000000  0.144393  0.624012  12100907.971285  6071305.798066  560.214372  839098.266850  420995.034816  38.846251  0.035579  0.088947  0.022742  0.012836  0.000001  1.000000  0.005129  0.010925  0.003447  0.296363  0.290579  0.091671  0.240631  0.165968  0.052359  16  0  0  0  0
0  7  16.672827  0.000000  0.148050  0.620916  12317656.088746  6045733.699587  504389.228430  854127.962980  419221.820478  34975.237263  0.036405  0.091013  0.023149  0.012782  0.000474  1.000000  0.005244  0.010783  0.004744  0.296406  0.290823  0.127932  0.246013  0.163796  0.072054  16  0  0  0  0
4  1  16.675341  0.000000  0.144839  0.623654  12127124.843530  6067745.461935  1593.938644  840916.190936  420748.154839  110.526512  0.035621  0.089053  0.022791  0.012829  0.000001  1.000000  0.005142  0.010908  0.003850  0.296318  0.290637  0.102568  0.241257  0.165715  0.058482  16  0  0  0  0
3  4  16.663859  0.000000  0.145160  0.623384  12146069.287550  6065367.394538  26827.015890  842229.832043  420583.255458  1860.232521  0.035676  0.089189  0.022827  0.012824  0.000025  1.000000  0.005152  0.010896  0.004064  0.296306  0.290668  0.108417  0.241719  0.165524  0.061739  16  0  0  0  0
3  3  16.662452  0.000000  0.145078  0.623453  12141174.658149  6065907.856884  10681.214756  841890.429821  420620.732069  740.654239  0.035652  0.089131  0.022817  0.012825  0.000010  1.000000  0.005150  0.010899  0.004065  0.296301  0.290665  0.108416  0.241596  0.165573  0.061757  16  0  0  0  0
1  6  16.654729  0.000000  0.146322  0.622397  12214940.685775  6057278.420744  190083.511090  847005.496069  420022.351772  13180.725371  0.035941  0.089853  0.022956  0.012807  0.000179  1.000000  0.005189  0.010851  0.004518  0.296323  0.290747  0.121061  0.243429  0.164830  0.068632  16  0  0  0  0
5  2  16.690627  0.000000  0.144639  0.623816  12115356.720094  6069361.835326  3764.610843  840100.168535  420860.237016  261.044745  0.035605  0.089012  0.022769  0.012832  0.000004  1.000000  0.005136  0.010916  0.003643  0.296340  0.290609  0.096996  0.240977  0.165829  0.055348  16  0  0  0  0
1  7  16.679902  0.000000  0.147772  0.621160  12301248.131285  6047741.987614  476519.558388  852990.206317  419361.078706  33042.705267  0.036353  0.090881  0.023118  0.012787  0.000448  1.000000  0.005235  0.010795  0.004495  0.296410  0.290794  0.121081  0.245607  0.163966  0.068272  16  0  0  0  0
2  5  16.655311  0.000000  0.145563  0.623044  12169914.798053  6062477.786362  71466.677404  843883.321730  420382.884939  4955.625255  0.035756  0.089391  0.022871  0.012818  0.000067  1.000000  0.005165  0.010880  0.004288  0.296302  0.290702  0.114570  0.242306  0.165285  0.065141  16  0  0  0  0
0  8  16.738112  0.000000  0.151861  0.617618  12544380.943381  6020663.704655  1260239.262861  869849.463633  417483.422884  87387.209604  0.037489  0.093722  0.023575  0.012729  0.001184  1.000000  0.005367  0.010636  0.004679  0.296634  0.290948  0.127988  0.251777  0.161521  0.071053  16  0  0  0  0
2  6  16.664784  0.000000  0.146111  0.622580  12202534.645009  6058874.873028  179382.465631  846145.239357  420133.052584  12438.696036  0.035911  0.089779  0.022933  0.012810  0.000169  1.000000  0.005182  0.010859  0.004280  0.296335  0.290720  0.114577  0.243127  0.164959  0.065013  16  0  0  0  0
1  5  16.644574  0.000000  0.145742  0.622888  12180454.158555  6061088.126634  75733.399824  844614.139545  420286.523487  5251.487300  0.035777  0.089443  0.022891  0.012815  0.000071  1.000000  0.005170  0.010873  0.004527  0.296288  0.290728  0.121053  0.242560  0.165176  0.068776  16  0  0  0  0
6  2  16.707031  0.000000  0.144409  0.624000  12101817.405565  6071205.443631  3534.641339  839161.328624  420988.076062  245.098254  0.035583  0.088957  0.022743  0.012836  0.000003  1.000000  0.005130  0.010924  0.003446  0.296364  0.290580  0.091671  0.240654  0.165959  0.052356  16  0  0  0  0
2  4  16.651520  0.000000  0.145344  0.623229  12156910.615733  6063914.001945  28459.829924  842981.588829  420482.474657  1973.454721  0.035694  0.089236  0.022847  0.012821  0.000027  1.000000  0.005158  0.010889  0.004291  0.296289  0.290695  0.114567  0.241979  0.165415  0.065192  16  0  0  0  0
0  9  16.889219  0.000000  0.161197  0.609282  13099768.028809  5959164.877184  3122850.676422  908360.982101  413218.985896  216543.964836  0.040153  0.100382  0.024619  0.012599  0.002934  1.000000  0.005673  0.010274  0.004520  0.297193  0.291256  0.128123  0.266138  0.155942  0.068598  16  0  0  0  0
3  5  16.667385  0.000000  0.145367  0.623209  12158357.667375  6064010.478584  67367.595869  843081.929938  420489.164517  4671.387723  0.035734  0.089335  0.022850  0.012821  0.000063  1.000000  0.005159  0.010888  0.004061  0.296318  0.290675  0.108419  0.242028  0.165401  0.061693  16  0  0  0  0
4  3  16.676068  0.000000  0.144883  0.623618  12129697.182689  6067461.483845  10056.487130  841094.561463  420728.463298  697.334526  0.035634  0.089084  0.022796  0.012828  0.000009  1.000000  0.005144  0.010907  0.003849  0.296320  0.290638  0.102569  0.241322  0.165689  0.058473  17  0  0  0  0
7  0  16.724662  0.000000  0.144145  0.624205  12086287.532806  6073301.411989  525.135597  838084.459901  421133.414199  36.413827  0.035555  0.088888  0.022714  0.012841  0.000000  1.000000  0.005122  0.010934  0.003258  0.296389  0.290550  0.086571  0.240283  0.166104  0.049492  16  0  0  0  0
5  1  16.690435  0.000000  0.144627  0.623825  12114666.016344  6069438.070513  1498.741948  840052.273920  420865.523298  103.925406  0.035601  0.089004  0.022768  0.012832  0.000001  1.000000  0.005136  0.010916  0.003643  0.296339  0.290608  0.096995  0.240960  0.165836  0.055350  16  0  0  0  0
6  1  16.706854  0.000000  0.144398  0.624009  12101166.939002  6071277.220721  1407.186674  839116.224127  420993.053212  97.576802  0.035580  0.088950  0.022742  0.012836  0.000001  1.000000  0.005129  0.010925  0.003447  0.296363  0.290579  0.091671  0.240638  0.165965  0.052358  16  0  0  0  0
4  4  16.677373  0.000000  0.144960  0.623552  12134317.715612  6066951.386392  25258.109666  841414.957352  420693.092243  1751.441800  0.035655  0.089139  0.022805  0.012827  0.000024  1.000000  0.005146  0.010904  0.003848  0.296325  0.290641  0.102569  0.241438  0.165643  0.058457  16  0  0  0  0
4  2  16.675548  0.000000  0.144852  0.623644  12127857.360946  6067664.593429  4003.726447  840966.984983  420742.547274  277.625442  0.035625  0.089062  0.022792  0.012829  0.000004  1.000000  0.005143  0.010908  0.003849  0.296318  0.290637  0.102568  0.241276  0.165707  0.058479  16  0  0  0  0
5  3  16.691107  0.000000  0.144668  0.623791  12117091.549705  6069170.358352  9455.904394  840220.464674  420846.959666  655.689061  0.035613  0.089032  0.022772  0.012832  0.000009  1.000000  0.005137  0.010915  0.003643  0.296342  0.290610  0.096996  0.241021  0.165811  0.055342  16  0  0  0  0
8  0  16.743910  0.000000  0.143878  0.624411  12070614.909363  6075447.560403  491.352524  836997.692594  421282.231909  34.071249  0.035530  0.088826  0.022685  0.012845  0.000000  1.000000  0.005114  0.010943  0.003076  0.296418  0.290519  0.081671  0.239910  0.166250  0.046736  16  0  0  0  0
7  1  16.724726  0.000000  0.144149  0.624202  12086531.059900  6073274.546275  1319.073768  838101.346498  421131.551283  91.466898  0.035557  0.088891  0.022715  0.012841  0.000001  1.000000  0.005122  0.010934  0.003258  0.296390  0.290550  0.086571  0.240289  0.166102  0.049491  16  0  0  0  0
0  10  17.205841  0.000000  0.183174  0.588084  14406901.327206  5813937.525316  7571339.522223  998999.906703  403148.665591  525010.014612  0.046482  0.116206  0.027076  0.012292  0.007115  1.000000  0.006423  0.009421  0.004144  0.298509  0.291980  0.128442  0.301332  0.142772  0.062805  17  0  0  0  0
1  8  16.741108  0.000000  0.151382  0.618046  12516033.653063  6023996.510352  1190961.980343  867883.812606  417714.525500  82583.400846  0.037377  0.093443  0.023522  0.012736  0.001119  1.000000  0.005351  0.010655  0.004437  0.296627  0.290913  0.121130  0.251064  0.161814  0.067376  16  0  0  0  0
2  8  16.745527  0.000000  0.150901  0.618475  12487496.392691  6027382.135099  1124363.885888  865904.988722  417949.290682  77965.371706  0.037268  0.093171  0.023468  0.012743  0.001057  1.000000  0.005336  0.010675  0.004207  0.296623  0.290877  0.114639  0.250347  0.162108  0.063889  16  0  0  0  0
4  5  16.680645  0.000000  0.145155  0.623388  12145918.281252  6065670.673277  63428.818599  842219.361000  420604.285340  4398.265972  0.035710  0.089276  0.022826  0.012824  0.000060  1.000000  0.005153  0.010896  0.003845  0.296337  0.290647  0.102572  0.241729  0.165527  0.058416  16  0  0  0  0
6  3  16.707474  0.000000  0.144436  0.623977  12103451.175750  6071025.163764  8878.290934  839274.617126  420975.575139  615.636327  0.035591  0.088977  0.022747  0.012836  0.000008  1.000000  0.005130  0.010923  0.003446  0.296366  0.290581  0.091672  0.240695  0.165942  0.052351  16  0  0  0  0
1  9  16.883379  0.000000  0.160239  0.610176  13042920.556792  5965668.300234  2953468.833929  904419.078290  413669.944702  204798.729618  0.039900  0.099751  0.024512  0.012613  0.002775  1.000000  0.005641  0.010313  0.004294  0.297158  0.291204  0.121251  0.264663  0.156529  0.065175  18  0  0  0  0
3  6  16.676200  0.000000  0.145885  0.622772  12189184.480206  6060606.227293  169100.949903  845219.515422  420253.107738  11725.757631  0.035880  0.089701  0.022908  0.012814  0.000159  1.000000  0.005175  0.010868  0.004054  0.296350  0.290692  0.108426  0.242803  0.165094  0.061579  16  0  0  0  0
4  6  16.688826  0.000000  0.145644  0.622976  12175021.858207  6062457.367814  159220.679756  844237.454274  420381.469081  11040.642301  0.035848  0.089621  0.022881  0.012818  0.000150  1.000000  0.005168  0.010877  0.003839  0.296366  0.290663  0.102577  0.242461  0.165237  0.058313  16  0  0  0  0
2  7  16.688284  0.000000  0.147484  0.621413  12284187.409449  6049854.313610  449743.868157  851807.185823  419507.551110  31186.031758  0.036300  0.090750  0.023086  0.012791  0.000423  1.000000  0.005226  0.010806  0.004259  0.296418  0.290765  0.114594  0.245187  0.164142  0.064691  16  0  0  0  0
8  2  16.744117  0.000000  0.143891  0.624400  12071417.832548  6075359.008683  3100.169125  837053.368701  421276.091577  214.971186  0.035534  0.088835  0.022686  0.012845  0.000003  1.000000  0.005114  0.010943  0.003076  0.296419  0.290520  0.081671  0.239930  0.166242  0.046734  16  0  0  0  0
5  4  16.692314  0.000000  0.144741  0.623730  12121448.457316  6068689.469630  23749.820107  840522.580320  420813.613995  1646.854347  0.035634  0.089084  0.022780  0.012831  0.000022  1.000000  0.005140  0.010912  0.003642  0.296346  0.290612  0.096997  0.241130  0.165768  0.055328  16  0  0  0  0
7  2  16.724888  0.000000  0.144159  0.624193  12087142.750165  6073207.066104  3313.317994  838143.762178  421126.872089  229.751304  0.035559  0.088898  0.022716  0.012840  0.000003  1.000000  0.005122  0.010933  0.003258  0.296390  0.290550  0.086571  0.240305  0.166096  0.049489  16  0  0  0  0
9  0  16.764813  0.000000  0.143589  0.624623  12053664.923060  6077771.112153  458.783849  835822.350697  421443.351079  31.812880  0.035503  0.088759  0.022653  0.012850  0.000000  1.000000  0.005105  0.010953  0.002901  0.296450  0.290489  0.076948  0.239507  0.166401  0.044078  16  0  0  0  0
8  1  16.743969  0.000000  0.143882  0.624408  12070843.541531  6075422.345631  1234.215423  837013.546351  421280.483472  85.582671  0.035531  0.088829  0.022685  0.012845  0.000001  1.000000  0.005114  0.010943  0.003076  0.296419  0.290520  0.081671  0.239916  0.166248  0.046735  16  0  0  0  0
7  3  16.725296  0.000000  0.144185  0.624172  12088679.146524  6073037.574442  8322.391384  838250.298607  421115.119239  577.089273  0.035567  0.088917  0.022719  0.012840  0.000008  1.000000  0.005123  0.010932  0.003257  0.296392  0.290551  0.086571  0.240343  0.166081  0.049485  16  0  0  0  0
1  10  17.184040  0.000000  0.181167  0.590172  14287665.393197  5827429.031439  7175560.699220  990731.877080  404084.190382  497566.014111  0.045915  0.114787  0.026851  0.012321  0.006743  1.000000  0.006353  0.009502  0.003956  0.298414  0.291892  0.121537  0.298051  0.144009  0.059962  16  0  0  0  0
0  11  17.763167  0.006886  0.229551  0.534433  17164281.304084  5505361.592240  17283288.985691  1190201.489686  381751.467030  1198453.691886  0.060138  0.150345  0.032258  0.011640  0.016241  1.000000  0.008156  0.007608  0.003347  0.301285  0.293508  0.129114  0.382651  0.114803  0.050502  19  0  0  0  0
3  7  16.698084  0.000000  0.147182  0.621672  12266364.358846  6052081.450328  424012.090451  850571.304110  419661.984692  29401.744982  0.036247  0.090617  0.023053  0.012796  0.000398  1.000000  0.005217  0.010818  0.004035  0.296428  0.290734  0.108441  0.244749  0.164323  0.061291  17  0  0  0  0
6  5  16.711379  0.000000  0.144678  0.623774  12117856.523805  6069435.539698  56000.042961  840273.509326  420865.347807  3883.141588  0.035659  0.089147  0.022774  0.012832  0.000053  1.000000  0.005138  0.010914  0.003443  0.296380  0.290589  0.091674  0.241057  0.165799  0.052306  16  0  0  0  0
7  4  16.726319  0.000000  0.144250  0.624118  12092537.771585  6072611.896974  20903.090247  838517.862464  421085.602014  1449.457085  0.035585  0.088962  0.022726  0.012839  0.000020  1.000000  0.005125  0.010930  0.003257  0.296396  0.290553  0.086572  0.240440  0.166042  0.049473  16  0  0  0  0
9  1  16.764867  0.000000  0.143593  0.624620  12053879.168749  6077747.491025  1152.407416  835837.206870  421441.713148  79.909959  0.035504  0.088761  0.022653  0.012850  0.000001  1.000000  0.005105  0.010953  0.002901  0.296450  0.290489  0.076948  0.239513  0.166399  0.044078  16  0  0  0  0
6  4  16.708587  0.000000  0.144505  0.623919  12107554.328098  6070572.390843  22299.197186  839559.136934  420944.179067  1546.265599  0.035610  0.089025  0.022754  0.012835  0.000021  1.000000  0.005133  0.010921  0.003445  0.296370  0.290583  0.091672  0.240798  0.165902  0.052338  16  0  0  0  0
0  12  18.512503  0.359919  0.302203  0.413129  21480927.814625  5016331.792669  33559724.797217  1489525.359779  347841.279610  2327090.411738  0.082511  0.206278  0.040370  0.010606  0.031535  1.000000  0.011364  0.004736  0.002083  0.305631  0.295900  0.130166  0.533153  0.070436  0.030984  22  0  0  0  0
10  0  16.787467  0.000000  0.143278  0.624841  12035377.446149  6080280.174489  427.351884  834554.264846  421617.333880  29.633332  0.035474  0.088686  0.022619  0.012855  0.000000  1.000000  0.005096  0.010964  0.002732  0.296484  0.290458  0.072382  0.239073  0.166556  0.041506  17  0  0  0  0
3  8  16.751483  0.000000  0.150414  0.618902  12458633.288137  6030834.221922  1060325.174026  863903.570228  418188.664461  73524.814661  0.037161  0.092903  0.023414  0.012751  0.000996  1.000000  0.005321  0.010694  0.003989  0.296622  0.290840  0.108481  0.249625  0.162402  0.060575  16  0  0  0  0
5  6  16.702912  0.000000  0.145387  0.623188  12159833.369001  6064452.446591  149721.061652  843184.257687  420519.811357  10381.922054  0.035815  0.089538  0.022853  0.012822  0.000141  1.000000  0.005160  0.010887  0.003634  0.296385  0.290633  0.097004  0.242094  0.165386  0.055200  16  0  0  0  0
4  7  16.709151  0.000000  0.146869  0.621940  12247901.248410  6054409.299774  399279.212838  849291.039522  419823.401872  27686.723697  0.036194  0.090485  0.023018  0.012801  0.000375  1.000000  0.005207  0.010830  0.003822  0.296440  0.290703  0.102591  0.244297  0.164510  0.058057  16  0  0  0  0
3  9  16.876622  0.000000  0.158363  0.611907  12931538.953244  5978510.885096  2633313.781955  896695.681772  414560.472151  182598.614563  0.039417  0.098544  0.024303  0.012640  0.002474  1.000000  0.005580  0.010388  0.003875  0.297101  0.291099  0.108578  0.261789  0.157673  0.058811  16  0  0  0  0
10  1  16.787516  0.000000  0.143282  0.624838  12035577.766943  6080258.096072  1073.454617  834568.155443  421615.802923  74.435233  0.035475  0.088688  0.022619  0.012855  0.000001  1.000000  0.005096  0.010963  0.002732  0.296485  0.290458  0.072382  0.239078  0.166554  0.041505  17  0  0  0  0
8  3  16.744490  0.000000  0.143916  0.624379  12072860.281689  6075199.926578  7787.021316  837153.390665  421265.060544  539.965770  0.035541  0.088852  0.022689  0.012845  0.000007  1.000000  0.005115  0.010942  0.003076  0.296421  0.290521  0.081671  0.239966  0.166228  0.046730  16  0  0  0  0
11  0  16.811643  0.000000  0.142948  0.625069  12015965.272993  6082953.737442  396.983772  833208.190577  421802.723442  27.527554  0.035443  0.088609  0.022582  0.012861  0.000000  1.000000  0.005086  0.010974  0.002568  0.296522  0.290427  0.067952  0.238613  0.166718  0.039007  16  0  0  0  0
2  9  16.879138  0.000000  0.159296  0.611052  12986907.442027  5972110.450209  2790377.422612  900535.030280  414116.654725  193489.683975  0.039656  0.099139  0.024407  0.012627  0.002622  1.000000  0.005610  0.010351  0.004079  0.297128  0.291152  0.114747  0.263215  0.157106  0.061918  17  0  0  0  0
5  7  16.721734  0.000000  0.146542  0.622214  12228574.304426  6056863.150277  375494.287821  847950.875193  419993.556186  26037.435114  0.036140  0.090351  0.022982  0.012806  0.000353  1.000000  0.005197  0.010843  0.003619  0.296455  0.290671  0.097016  0.243826  0.164701  0.054972  16  0  0  0  0
1  11  17.720825  0.000000  0.225796  0.539461  16941159.058888  5530681.683267  16475445.734089  1174729.800315  383507.206727  1142436.418313  0.059013  0.147533  0.031838  0.011693  0.015482  1.000000  0.008008  0.007763  0.003232  0.301089  0.293358  0.122148  0.375704  0.117148  0.048778  18  0  0  0  0
2  10  17.163871  0.000000  0.179203  0.592191  14170998.161933  5840662.470930  6792761.313454  982641.965828  405001.820379  471022.030642  0.045364  0.113410  0.026632  0.012349  0.006383  1.000000  0.006285  0.009582  0.003776  0.298324  0.291804  0.115004  0.294859  0.145216  0.057232  17  0  0  0  0
10  2  16.787639  0.000000  0.143290  0.624831  12036080.947171  6080202.636319  2696.365921  834603.046846  421611.957246  186.970761  0.035478  0.088694  0.022620  0.012855  0.000003  1.000000  0.005096  0.010963  0.002732  0.296485  0.290458  0.072382  0.239091  0.166549  0.041504  16  0  0  0  0
4  8  16.758830  0.000000  0.149922  0.619333  12429544.893645  6034341.020410  998738.603671  861886.529733  418431.832043  69254.293427  0.037056  0.092640  0.023359  0.012758  0.000938  1.000000  0.005305  0.010713  0.003781  0.296625  0.290802  0.102626  0.248900  0.162698  0.057418  16  0  0  0  0
6  6  16.718364  0.000000  0.145113  0.623410  12143706.447535  6066582.794879  140583.647766  842065.988555  420667.533458  9748.317686  0.035781  0.089452  0.022822  0.012826  0.000132  1.000000  0.005152  0.010897  0.003438  0.296407  0.290603  0.091679  0.241706  0.165542  0.052225  16  0  0  0  0
5  8  16.767814  0.000000  0.149423  0.619761  12399982.991552  6037930.513848  939481.168694  859836.655387  418680.733838  65145.278541  0.036952  0.092381  0.023304  0.012766  0.000883  1.000000  0.005290  0.010733  0.003582  0.296630  0.290764  0.097047  0.248164  0.162994  0.054402  16  0  0  0  0
8  4  16.745427  0.000000  0.143977  0.624329  12076483.018271  6074800.383559  19558.526613  837404.597599  421237.355527  1356.222675  0.035558  0.088895  0.022696  0.012844  0.000018  1.000000  0.005117  0.010940  0.003075  0.296424  0.290523  0.081671  0.240057  0.166192  0.046720  16  0  0  0  0
9  2  16.765003  0.000000  0.143602  0.624613  12054417.315190  6077688.158972  2894.681798  835874.522892  421437.598959  200.722333  0.035507  0.088767  0.022654  0.012850  0.000003  1.000000  0.005106  0.010953  0.002901  0.296451  0.290489  0.076948  0.239526  0.166393  0.044076  16  0  0  0  0
2  11  17.679426  0.000000  0.222082  0.544314  16720559.956601  5555734.952419  15683176.246282  1159433.070116  385244.444525  1087499.056945  0.057907  0.144768  0.031424  0.011746  0.014737  1.000000  0.007863  0.007916  0.003120  0.300900  0.293208  0.115557  0.368908  0.119459  0.047081  19  0  0  0  0
9  3  16.765343  0.000000  0.143625  0.624594  12055769.004153  6077539.131819  7270.892643  835968.251385  421427.265154  504.176499  0.035513  0.088783  0.022657  0.012850  0.000007  1.000000  0.005106  0.010952  0.002901  0.296452  0.290490  0.076949  0.239560  0.166380  0.044073  16  0  0  0  0
6  7  16.735739  0.000000  0.146201  0.622495  12208461.530927  6059435.362457  352611.726068  846556.220063  420171.917908  24450.717989  0.036087  0.090216  0.022944  0.012811  0.000331  1.000000  0.005187  0.010856  0.003425  0.296473  0.290638  0.091690  0.243336  0.164899  0.052022  16  0  0  0  0
0  13  19.148752  0.485005  0.364917  0.239851  25204468.177434  4588768.418839  48941213.904899  1747722.205205  318193.282385  3393669.951261  0.103059  0.257646  0.047368  0.009702  0.045989  1.000000  0.014756  0.002228  0.000980  0.309379  0.297963  0.131073  0.692252  0.031644  0.013920  27  0  0  0  0
11  1  16.811687  0.000000  0.142951  0.625066  12016152.094382  6082933.154649  997.174024  833221.145101  421801.296195  69.145803  0.035444  0.088611  0.022583  0.012861  0.000001  1.000000  0.005086  0.010974  0.002568  0.296522  0.290427  0.067952  0.238617  0.166717  0.039007  16  0  0  0  0
12  0  16.837659  0.000000  0.142594  0.625300  11995183.024892  6085820.210637  367.598028  831767.112899  422001.489741  25.489895  0.035410  0.088526  0.022543  0.012867  0.000000  1.000000  0.005076  0.010985  0.002407  0.296563  0.290397  0.063636  0.238120  0.166884  0.036570  16  0  0  0  0
7  6  16.735306  0.000000  0.144821  0.623640  12126538.039488  6068860.761058  131788.708510  840875.500910  420825.491644  9138.461111  0.035745  0.089362  0.022790  0.012831  0.000124  1.000000  0.005143  0.010908  0.003250  0.296431  0.290571  0.086577  0.241293  0.165705  0.049373  17  0  0  0  0
7  5  16.728885  0.000000  0.144413  0.623982  12102226.306402  6071543.040228  52494.756097  839189.682528  421011.485605  3640.078824  0.035630  0.089076  0.022744  0.012837  0.000049  1.000000  0.005130  0.010924  0.003255  0.296406  0.290558  0.086573  0.240683  0.165946  0.049444  16  0  0  0  0
8  5  16.747776  0.000000  0.144129  0.624202  12085579.470679  6073797.133567  49118.785888  838035.361626  421167.788406  3405.983105  0.035601  0.089002  0.022713  0.012842  0.000046  1.000000  0.005122  0.010934  0.003074  0.296434  0.290528  0.081673  0.240285  0.166102  0.046694  16  0  0  0  0
4  9  16.875706  0.000000  0.157442  0.612748  12876872.658466  5984862.542540  2482045.920970  892905.024631  415000.907262  172109.434719  0.039186  0.097965  0.024200  0.012654  0.002332  1.000000  0.005550  0.010425  0.003679  0.297079  0.291047  0.102713  0.260386  0.158232  0.055841  16  0  0  0  0
11  2  16.811798  0.000000  0.142959  0.625060  12016621.347944  6082881.455742  2504.761860  833253.683969  421797.711302  173.684598  0.035447  0.088616  0.022583  0.012861  0.000002  1.000000  0.005086  0.010974  0.002568  0.296523  0.290428  0.067952  0.238629  0.166712  0.039006  16  0  0  0  0
1  12  18.459559  0.346541  0.297638  0.423101  21209962.988332  5047507.933242  32457974.783545  1470736.181590  350003.088094  2250693.125752  0.081032  0.202581  0.039861  0.010672  0.030500  1.000000  0.011143  0.004932  0.002054  0.305394  0.295716  0.123130  0.522771  0.073379  0.030554  21  0  0  0  0
12  1  16.837698  0.000000  0.142597  0.625297  11995356.731000  6085801.080074  923.360958  831779.157986  422000.163194  64.027475  0.035411  0.088528  0.022543  0.012867  0.000001  1.000000  0.005076  0.010985  0.002407  0.296563  0.290397  0.063636  0.238125  0.166882  0.036570  16  0  0  0  0
13  0  16.865755  0.000000  0.142214  0.625528  11972858.574091  6088901.556352  339.115834  830219.096170  422215.155679  23.514889  0.035375  0.088438  0.022501  0.012874  0.000000  1.000000  0.005064  0.010996  0.002250  0.296606  0.290367  0.059415  0.237592  0.167048  0.034181  16  0  0  0  0
3  11  17.639212  0.000000  0.218410  0.548993  16502380.657833  5580531.227308  14906767.932820  1144304.133354  386963.861889  1033661.537336  0.056820  0.142050  0.031014  0.011799  0.014007  1.000000  0.007722  0.008066  0.003009  0.300718  0.293060  0.109309  0.362257  0.121735  0.045406  17  0  0  0  0
0  14  19.480330  0.526830  0.396386  0.111627  27071952.193611  4372369.579392  57214004.731317  1877216.835282  303187.805808  3967319.834470  0.113884  0.284711  0.050878  0.009244  0.053762  1.000000  0.016734  0.001005  0.000442  0.311259  0.298998  0.131529  0.785088  0.012682  0.005579  30  0  0  0  0
3  10  17.145503  0.000000  0.177278  0.594140  14056646.456170  5853664.516894  6422526.866679  974712.617192  405903.405141  445349.322168  0.044829  0.112071  0.026417  0.012376  0.006035  1.000000  0.006219  0.009659  0.003603  0.298241  0.291717  0.108808  0.291749  0.146394  0.054604  17  0  0  0  0
4  10  17.128864  0.000000  0.175392  0.596030  13944628.264101  5866432.500805  6064514.564480  966945.078505  406788.759628  420524.118720  0.044309  0.110772  0.026207  0.012403  0.005699  1.000000  0.006154  0.009735  0.003436  0.298163  0.291631  0.102919  0.288719  0.147546  0.052070  16  0  0  0  0
9  4  16.766197  0.000000  0.143682  0.624547  12059163.805197  6077164.843464  18262.272885  836203.652867  421401.311341  1266.338159  0.035529  0.088823  0.022663  0.012849  0.000017  1.000000  0.005108  0.010950  0.002901  0.296456  0.290492  0.076949  0.239645  0.166346  0.044064  16  0  0  0  0
2  12  18.405442  0.332010  0.292948  0.432958  20931544.899267  5079546.464365  31335103.469905  1451430.181036  352224.696258  2172831.251634  0.079522  0.198805  0.039338  0.010740  0.029445  1.000000  0.010919  0.005133  0.002023  0.305155  0.295528  0.116472  0.512254  0.076391  0.030107  21  0  0  0  0
9  5  16.768339  0.000000  0.143825  0.624428  12067688.152882  6076224.982312  45864.024076  836794.746146  421336.139713  3180.292190  0.035569  0.088923  0.022679  0.012847  0.000043  1.000000  0.005113  0.010945  0.002899  0.296465  0.290496  0.076950  0.239859  0.166262  0.044041  16  0  0  0  0
10  3  16.787947  0.000000  0.143311  0.624813  12037344.782797  6080063.343277  6772.774625  834690.683433  421602.298421  469.636118  0.035484  0.088709  0.022622  0.012855  0.000006  1.000000  0.005097  0.010962  0.002732  0.296486  0.290459  0.072382  0.239122  0.166536  0.041501  16  0  0  0  0
12  2  16.837798  0.000000  0.142604  0.625291  11995793.028477  6085753.032725  2319.355524  831809.411622  421996.831507  160.828196  0.035413  0.088533  0.022544  0.012867  0.000002  1.000000  0.005076  0.010985  0.002407  0.296563  0.290397  0.063636  0.238136  0.166878  0.036569  16  0  0  0  0
11  3  16.812076  0.000000  0.142979  0.625043  12017800.031066  6082751.593923  6291.513019  833335.415933  421788.706455  436.264591  0.035452  0.088630  0.022586  0.012861  0.000006  1.000000  0.005087  0.010973  0.002567  0.296524  0.290428  0.067952  0.238659  0.166700  0.039003  16  0  0  0  0
1  13  19.110218  0.480373  0.362315  0.250174  25050179.020796  4606871.584032  48207984.433991  1737023.523400  319448.587737  3342826.528627  0.102118  0.255295  0.047078  0.009740  0.045300  1.000000  0.014602  0.002354  0.000980  0.309267  0.297838  0.124013  0.685062  0.033455  0.013930  28  0  0  0  0
5  9  16.876635  0.000000  0.156527  0.613570  12822608.972845  5991199.115838  2336296.739587  889142.285119  415440.296413  162002.929837  0.038960  0.097401  0.024098  0.012667  0.002195  1.000000  0.005521  0.010461  0.003492  0.297060  0.290995  0.097124  0.258999  0.158781  0.052996  16  0  0  0  0
6  8  16.778345  0.000000  0.148916  0.620191  12370003.440720  6041597.486005  882443.119699  857757.820542  418935.008145  61190.159787  0.036850  0.092126  0.023248  0.012774  0.000829  1.000000  0.005274  0.010753  0.003392  0.296638  0.290726  0.091717  0.247421  0.163292  0.051515  17  0  0  0  0
0  15  19.635599  0.543709  0.411717  0.047632  27981533.588674  4266501.071502  61323935.588166  1940288.810870  295846.697050  4252309.677137  0.119232  0.298080  0.052587  0.009021  0.057624  1.000000  0.017778  0.000518  0.000228  0.312175  0.299502  0.131750  0.834050  0.005102  0.002244  32  0  0  0  0
7  7  16.751290  0.000000  0.145845  0.622782  12187450.251314  6062139.339083  330582.647231  845099.260937  420359.416409  22923.182872  0.036032  0.090080  0.022904  0.012817  0.000311  1.000000  0.005176  0.010869  0.003239  0.296493  0.290604  0.086587  0.242825  0.165100  0.049192  16  0  0  0  0
5  5  16.695341  0.000000  0.144925  0.623576  12132387.483716  6067482.053739  59642.098107  841281.111673  420729.889651  4135.688105  0.035685  0.089213  0.022801  0.012828  0.000056  1.000000  0.005146  0.010905  0.003640  0.296357  0.290618  0.096999  0.241405  0.165659  0.055292  16  0  0  0  0
6  9  16.879332  0.000000  0.155619  0.614378  12768757.627235  5997520.461657  2195821.108011  885408.137989  415878.629663  152262.102184  0.038741  0.096852  0.023997  0.012680  0.002063  1.000000  0.005491  0.010497  0.003312  0.297045  0.290942  0.091786  0.257626  0.159323  0.050263  16  0  0  0  0
4  11  17.600211  0.000000  0.214781  0.553512  16286849.222760  5605044.115886  14146701.917692  1129358.804124  388663.628747  980957.221470  0.055752  0.139381  0.030609  0.011851  0.013293  1.000000  0.007583  0.008214  0.002899  0.300541  0.292913  0.103371  0.355753  0.123979  0.043753  18  0  0  0  0
3  12  18.350425  0.316208  0.288132  0.442677  20645644.088903  5112445.414257  30192853.531707  1431605.315411  354505.967374  2093625.629566  0.077981  0.194952  0.038800  0.010809  0.028371  1.000000  0.010692  0.005338  0.001991  0.304914  0.295335  0.110158  0.501608  0.079465  0.029640  21  0  0  0  0
5  10  17.114217  0.000000  0.173539  0.597858  13834574.763136  5879008.025993  5718233.197034  959313.774958  407660.768689  396512.358945  0.043803  0.109507  0.026000  0.012430  0.005373  1.000000  0.006091  0.009809  0.003274  0.298090  0.291547  0.097309  0.285758  0.148671  0.049621  17  0  0  0  0
10  4  16.788722  0.000000  0.143365  0.624769  12040518.995850  6079713.493028  17011.239645  834910.788956  421578.039189  1179.589312  0.035498  0.088746  0.022628  0.012854  0.000016  1.000000  0.005099  0.010960  0.002731  0.296490  0.290461  0.072383  0.239202  0.166505  0.041493  17  0  0  0  0
1  14  19.457568  0.525059  0.395473  0.117526  27017901.335035  4378938.152940  56886811.861593  1873468.853572  303643.282264  3944631.704740  0.113489  0.283723  0.050776  0.009258  0.053455  1.000000  0.016675  0.001063  0.000443  0.311251  0.298925  0.124466  0.782325  0.013437  0.005595  30  0  0  0  0
12  3  16.838048  0.000000  0.142623  0.625276  11996888.987982  6085632.329320  5825.816742  831885.407384  421988.461720  403.972391  0.035418  0.088546  0.022546  0.012867  0.000005  1.000000  0.005076  0.010984  0.002407  0.296564  0.290398  0.063636  0.238163  0.166867  0.036566  16  0  0  0  0
15  0  16.927649  0.000000  0.141384  0.625976  11924143.256407  6095653.800381  284.559407  826841.090260  422683.368170  19.731850  0.035298  0.088244  0.022410  0.012888  0.000000  1.000000  0.005040  0.011017  0.001942  0.296705  0.290314  0.051177  0.236442  0.167373  0.029505  17  0  0  0  0
2  13  19.069066  0.475290  0.359521  0.260870  24884443.692278  4626333.041808  47425155.265921  1725531.143883  320798.079488  3288543.775653  0.101112  0.252780  0.046766  0.009781  0.044564  1.000000  0.014439  0.002487  0.000980  0.309150  0.297705  0.117330  0.677409  0.035385  0.013946  27  0  0  0  0
7  8  16.790545  0.000000  0.148400  0.620622  12339470.743250  6045357.845451  827505.984032  855640.629536  419195.758090  57380.722063  0.036749  0.091873  0.023190  0.012781  0.000778  1.000000  0.005258  0.010772  0.003210  0.296649  0.290687  0.086612  0.246666  0.163591  0.048743  16  0  0  0  0
13  1  16.865790  0.000000  0.142216  0.625526  11973019.499670  6088883.841764  851.817449  830230.255033  422213.927318  59.066522  0.035376  0.088439  0.022501  0.012874  0.000001  1.000000  0.005064  0.010996  0.002250  0.296607  0.290368  0.059415  0.237596  0.167047  0.034181  16  0  0  0  0
8  7  16.768307  0.000000  0.145475  0.623078  12165609.813336  6064969.105554  309360.899710  843584.806509  420555.637399  21451.629530  0.035977  0.089943  0.022863  0.012823  0.000291  1.000000  0.005165  0.010883  0.003059  0.296516  0.290571  0.081685  0.242296  0.165309  0.046471  16  0  0  0  0
11  4  16.812776  0.000000  0.143028  0.625002  12020760.390650  6082425.430637  15802.529422  833540.692479  421766.089718  1095.775216  0.035466  0.088665  0.022591  0.012860  0.000015  1.000000  0.005089  0.010971  0.002567  0.296527  0.290430  0.067952  0.238733  0.166671  0.038996  16  0  0  0  0
9  6  16.773703  0.000000  0.144185  0.624129  12089081.281580  6073866.130453  115150.113802  838278.183360  421172.572772  7984.711655  0.035670  0.089174  0.022720  0.012842  0.000108  1.000000  0.005124  0.010931  0.002896  0.296487  0.290508  0.076953  0.240395  0.166050  0.043985  16  0  0  0  0
4  12  18.294632  0.299005  0.283201  0.452255  20352892.156236  5146128.741037  29034277.663770  1411305.380902  356841.628565  2013287.938782  0.076413  0.191033  0.038250  0.010880  0.027283  1.000000  0.010463  0.005546  0.001957  0.304669  0.295139  0.104157  0.490864  0.082601  0.029150  20  0  0  0  0
0  16  19.729165  0.553726  0.422195  0.019819  28603067.954645  4193983.568551  64093087.622413  1983387.098248  290818.205701  4444327.555307  0.122849  0.307122  0.053755  0.008867  0.060227  1.000000  0.018524  0.000327  0.000144  0.312801  0.299846  0.131902  0.869057  0.002079  0.000914  33  0  0  0  0
14  0  16.895631  0.000000  0.141812  0.625758  11949268.672693  6092168.988820  311.463374  828583.330868  422441.725200  21.597419  0.035338  0.088344  0.022457  0.012880  0.000000  1.000000  0.005052  0.011007  0.002095  0.296654  0.290340  0.055269  0.237035  0.167214  0.031831  16  0  0  0  0
2  14  19.432808  0.523110  0.394473  0.123793  26958729.875009  4386148.109790  56530268.068941  1869365.800341  304143.233368  3919908.330330  0.113058  0.282646  0.050665  0.009273  0.053120  1.000000  0.016611  0.001126  0.000444  0.311246  0.298847  0.117780  0.779314  0.014251  0.005617  30  0  0  0  0
1  15  19.620044  0.542809  0.411464  0.050311  27966607.262642  4268529.148937  61170522.645317  1939253.793140  295987.327510  4241671.753539  0.119064  0.297660  0.052559  0.009025  0.057480  1.000000  0.017762  0.000548  0.000228  0.312208  0.299449  0.124684  0.833297  0.005402  0.002249  30  0  0  0  0
5  11  17.562722  0.000000  0.211193  0.557873  16073697.735236  5629304.227031  13402904.673263  1114578.504647  390345.867573  929381.010811  0.054704  0.136761  0.030208  0.011902  0.012594  1.000000  0.007447  0.008360  0.002790  0.300370  0.292768  0.097716  0.349385  0.126187  0.042117  18  0  0  0  0
14  1  16.895662  0.000000  0.141814  0.625756  11949417.133174  6092152.652857  782.358080  828593.625379  422440.592435  54.250087  0.035338  0.088346  0.022457  0.012880  0.000001  1.000000  0.005053  0.011007  0.002095  0.296654  0.290340  0.055269  0.237039  0.167213  0.031831  16  0  0  0  0
13  2  16.865879  0.000000  0.142223  0.625521  11973423.738706  6088839.340657  2139.649677  830258.285680  422210.841533  148.367076  0.035378  0.088444  0.022502  0.012873  0.000002  1.000000  0.005065  0.010996  0.002250  0.296607  0.290368  0.059415  0.237606  0.167043  0.034180  16  0  0  0  0
9  7  16.787070  0.000000  0.145086  0.623378  12142698.237243  6067953.380154  288896.084216  841996.077478  420762.572254  20032.563188  0.035921  0.089803  0.022820  0.012829  0.000271  1.000000  0.005153  0.010897  0.002887  0.296542  0.290537  0.076961  0.241742  0.165520  0.043845  16  0  0  0  0
6  10  17.101531  0.000000  0.171718  0.599632  13726436.510479  5891397.597334  5383263.399663  951815.278101  408519.883382  373284.963357  0.043311  0.108278  0.025797  0.012456  0.005059  1.000000  0.006029  0.009882  0.003117  0.298023  0.291463  0.091950  0.282864  0.149773  0.047250  18  0  0  0  0
7  9  16.883924  0.000000  0.154714  0.615172  12715134.413287  6003847.889457  2060349.051155  881689.809911  416317.384648  142868.231213  0.038526  0.096315  0.023896  0.012694  0.001936  1.000000  0.005462  0.010532  0.003138  0.297034  0.290890  0.086672  0.256264  0.159858  0.047631  16  0  0  0  0
10  5  16.790666  0.000000  0.143499  0.624658  12048489.628770  6078834.979562  42722.723266  835463.486678  421517.121518  2962.468860  0.035536  0.088839  0.022643  0.012852  0.000040  1.000000  0.005103  0.010955  0.002730  0.296498  0.290465  0.072384  0.239401  0.166426  0.041473  16  0  0  0  0
10  6  16.795535  0.000000  0.143835  0.624380  12068494.355615  6076629.965267  107266.798233  836850.649663  421364.221944  7438.068672  0.035629  0.089073  0.022681  0.012848  0.000101  1.000000  0.005114  0.010943  0.002727  0.296519  0.290476  0.072387  0.239903  0.166229  0.041424  16  0  0  0  0
15  1  16.927676  0.000000  0.141386  0.625974  11924279.505386  6095638.815178  714.778790  826850.538005  422682.329069  49.564020  0.035298  0.088246  0.022410  0.012888  0.000001  1.000000  0.005040  0.011017  0.001942  0.296705  0.290314  0.051177  0.236445  0.167372  0.029505  16  0  0  0  0
12  4  16.838675  0.000000  0.142669  0.625238  11999641.542524  6085329.181949  14632.900774  832076.274362  421967.440947  1014.671106  0.035431  0.088578  0.022551  0.012866  0.000014  1.000000  0.005078  0.010982  0.002407  0.296567  0.290399  0.063637  0.238232  0.166840  0.036560  16  0  0  0  0
8  6  16.753658  0.000000  0.144513  0.623882  12108406.964701  6071279.335702  123317.624204  839618.260258  420993.199869  8551.061209  0.035708  0.089270  0.022756  0.012836  0.000116  1.000000  0.005134  0.010919  0.003070  0.296457  0.290540  0.081676  0.240858  0.165875  0.046631  16  0  0  0  0
1  16  19.716441  0.553099  0.422135  0.020954  28599655.722909  4194670.825734  63995536.674399  1983150.488090  290865.861325  4437563.200797  0.122752  0.306880  0.053749  0.008869  0.060135  1.000000  0.018522  0.000346  0.000144  0.312846  0.299799  0.124830  0.868938  0.002200  0.000916  32  0  0  0  0
8  8  16.804336  0.000000  0.147875  0.621056  12308431.756689  6049208.081996  774557.767642  853488.331552  419462.740272  53709.199504  0.036649  0.091623  0.023132  0.012790  0.000728  1.000000  0.005241  0.010792  0.003034  0.296663  0.290648  0.081707  0.245900  0.163893  0.046073  17  0  0  0  1
13  3  16.866102  0.000000  0.142240  0.625507  11974439.100816  6088727.562663  5374.437017  830328.692676  422203.090650  372.672926  0.035382  0.088456  0.022504  0.012873  0.000005  1.000000  0.005065  0.010995  0.002250  0.296608  0.290368  0.059415  0.237632  0.167033  0.034178  16  0  0  0  0
14  2  16.895741  0.000000  0.141821  0.625751  11949790.043807  6092111.619604  1965.178602  828619.483659  422437.747117  136.268945  0.035340  0.088350  0.022458  0.012880  0.000002  1.000000  0.005053  0.011007  0.002095  0.296655  0.290340  0.055269  0.237048  0.167209  0.031830  16  0  0  0  0
2  15  19.603096  0.541821  0.411182  0.053182  27950063.176493  4270793.527709  61002431.609633  1938106.597074  296144.343522  4230016.025138  0.118880  0.297199  0.052528  0.009030  0.057322  1.000000  0.017744  0.000580  0.000229  0.312247  0.299393  0.117995  0.832467  0.005726  0.002257  31  0  0  0  0
6  11  17.526810  0.000000  0.207646  0.562086  15862998.779094  5653304.458952  12675459.439169  1099968.268014  392010.085916  878938.677343  0.053675  0.134189  0.029812  0.011953  0.011911  1.000000  0.007314  0.008503  0.002683  0.300205  0.292625  0.092316  0.343153  0.128363  0.040495  17  0  0  0  0
0  17  19.796933  0.560828  0.430281  0.008152  29082725.387534  4137922.503506  66221645.351467  2016647.389258  286930.832735  4591925.496352  0.125632  0.314080  0.054656  0.008749  0.062227  1.000000  0.019119  0.000252  0.000111  0.313283  0.300112  0.132019  0.896985  0.000841  0.000370  34  0  0  0  0
3  13  19.025336  0.469706  0.356508  0.271935  24705790.095168  4647317.900310  46588844.378271  1713142.988873  322253.206528  3230552.506068  0.100035  0.250087  0.046431  0.009826  0.043778  1.000000  0.014265  0.002629  0.000981  0.309025  0.297564  0.110989  0.669240  0.037441  0.013965  27  0  0  0  0
5  12  18.238359  0.280239  0.278153  0.461670  20053206.326308  5180603.425377  27860910.412039  1390524.637747  359232.163883  1931924.587401  0.074820  0.187051  0.037687  0.010953  0.026180  1.000000  0.010232  0.005759  0.001922  0.304422  0.294939  0.098441  0.480028  0.085792  0.028635  20  0  0  0  0
3  14  19.406026  0.520964  0.393366  0.130454  26893225.983213  4394138.066014  56140304.768777  1864823.645140  304697.271001  3892867.588422  0.112586  0.281464  0.050542  0.009290  0.052754  1.000000  0.016541  0.001194  0.000445  0.311241  0.298766  0.111437  0.775995  0.015129  0.005643  29  0  0  0  0
11  5  16.814531  0.000000  0.143153  0.624899  12028194.178000  6081606.385932  39687.617071  834056.164384  421709.295716  2752.009252  0.035501  0.088751  0.022605  0.012858  0.000037  1.000000  0.005093  0.010967  0.002566  0.296535  0.290434  0.067953  0.238919  0.166598  0.038979  16  0  0  0  0
12  5  16.840250  0.000000  0.142785  0.625143  12006553.692582  6084567.909862  36750.573638  832555.575019  421914.653000  2548.349489  0.035463  0.088658  0.022564  0.012864  0.000035  1.000000  0.005082  0.010978  0.002406  0.296574  0.290403  0.063637  0.238405  0.166772  0.036546  16  0  0  0  0
16  0  16.961485  0.000000  0.140935  0.626185  11897782.147078  6099326.649742  258.330081  825013.164521  422938.050012  17.913063  0.035256  0.088140  0.022360  0.012896  0.000000  1.000000  0.005027  0.011028  0.001790  0.296760  0.290292  0.047120  0.235821  0.167527  0.027193  16  0  0  0  0
8  9  16.890342  0.000000  0.153813  0.615956  12661737.471251  6010183.245811  1929624.428920  877987.171925  416756.689413  133803.555718  0.038316  0.095790  0.023796  0.012707  0.001813  1.000000  0.005434  0.010567  0.002971  0.297026  0.290839  0.081760  0.254913  0.160389  0.045088  16  0  0  0  0
4  13  18.978976  0.463574  0.353272  0.283384  24513902.396368  4669859.192262  45698561.854926  1699837.157949  323816.259404  3168818.748228  0.098885  0.247213  0.046070  0.009873  0.042942  1.000000  0.014080  0.002781  0.000981  0.308894  0.297416  0.104961  0.660555  0.039636  0.013988  27  0  0  0  0
1  17  19.785443  0.560295  0.430262  0.008621  29081737.032011  4138327.027851  66139223.807157  2016578.854946  286958.883165  4586210.241336  0.125553  0.313883  0.054655  0.008750  0.062149  1.000000  0.019120  0.000266  0.000111  0.313332  0.300065  0.124941  0.897007  0.000890  0.000371  33  0  0  0  0
11  6  16.818927  0.000000  0.143467  0.624641  12046852.606664  6079550.524593  99649.499030  835349.972682  421566.738671  6909.871733  0.035588  0.088969  0.022640  0.012854  0.000094  1.000000  0.005103  0.010955  0.002563  0.296554  0.290444  0.067956  0.239386  0.166414  0.038936  16  0  0  0  0
9  8  16.819996  0.000000  0.147337  0.621489  12276620.365543  6053179.577200  723475.329922  851282.473674  419738.130743  50167.053323  0.036550  0.091375  0.023072  0.012798  0.000680  1.000000  0.005225  0.010812  0.002864  0.296680  0.290609  0.076980  0.245118  0.164195  0.043494  16  0  0  0  0
0  18  19.838205  0.564971  0.435169  0.003309  29372605.007572  4104001.201589  67518722.655328  2036748.152552  284578.669929  4681867.120586  0.127324  0.318309  0.055201  0.008677  0.063446  1.000000  0.019488  0.000223  0.000098  0.313575  0.300273  0.132089  0.914265  0.000336  0.000148  35  0  0  0  0
16  1  16.961508  0.000000  0.140937  0.626184  11897906.396352  6099312.992078  648.894077  825021.780185  422937.102965  44.995458  0.035256  0.088141  0.022360  0.012896  0.000001  1.000000  0.005027  0.011027  0.001790  0.296761  0.290292  0.047120  0.235824  0.167526  0.027193  17  0  0  0  0
7  10  17.090956  0.000000  0.169925  0.601353  13619958.410028  5903630.511874  5059104.746602  944431.899122  409368.135217  350807.231553  0.042832  0.107081  0.025597  0.012482  0.004754  1.000000  0.005969  0.009953  0.002965  0.297961  0.291381  0.086818  0.280030  0.150851  0.044947  17  0  0  0  0
2  16  19.702750  0.552421  0.422070  0.022174  28595945.938082  4195440.837589  63890342.906216  1982893.245078  290919.255303  4430268.879679  0.122648  0.306620  0.053742  0.008870  0.060036  1.000000  0.018519  0.000366  0.000144  0.312900  0.299749  0.118135  0.868814  0.002330  0.000918  33  0  0  0  0
5  13  18.930021  0.456823  0.349784  0.295208  24307074.114403  4694150.744431  44749822.352816  1685495.320680  325500.678406  3103031.480545  0.097656  0.244141  0.045681  0.009925  0.042050  1.000000  0.013882  0.002942  0.000982  0.308753  0.297260  0.099215  0.651294  0.041977  0.014011  25  0  0  0  0
13  4  16.866661  0.000000  0.142283  0.625471  11976989.284616  6088446.823536  13499.218401  830505.526911  422183.623705  936.059574  0.035394  0.088485  0.022509  0.012873  0.000013  1.000000  0.005067  0.010993  0.002249  0.296611  0.290370  0.059416  0.237695  0.167008  0.034173  16  0  0  0  0
9  9  16.898863  0.000000  0.152910  0.616726  12608247.043018  6016563.869647  1803360.054968  874278.051442  417199.133106  125048.161693  0.038110  0.095276  0.023695  0.012721  0.001695  1.000000  0.005405  0.010601  0.002808  0.297023  0.290787  0.077027  0.253563  0.160912  0.042624  16  0  0  0  0
7  11  17.492674  0.000000  0.204137  0.566159  15654571.663944  5677065.986422  11964155.158434  1085515.564837  393657.752071  829615.586003  0.052666  0.131664  0.029420  0.012003  0.011242  1.000000  0.007184  0.008645  0.002576  0.300046  0.292483  0.087147  0.337048  0.130506  0.038885  17  0  0  0  0
3  15  19.584767  0.540736  0.410859  0.056261  27931105.926038  4273385.315653  60817061.980646  1936792.067946  296324.062662  4217162.168653  0.118675  0.296689  0.052492  0.009035  0.057148  1.000000  0.017724  0.000615  0.000229  0.312292  0.299335  0.111650  0.831517  0.006076  0.002266  32  0  0  0  0
17  0  16.998034  0.000000  0.140453  0.626358  11869488.637514  6103264.831272  232.690360  823051.242747  423211.130454  16.135159  0.035211  0.088028  0.022307  0.012904  0.000000  1.000000  0.005012  0.011036  0.001638  0.296819  0.290275  0.043077  0.235155  0.167656  0.024880  17  0  0  0  0
14  3  16.895938  0.000000  0.141836  0.625738  11950726.715406  6092008.552608  4936.204237  828684.434117  422430.600270  342.285094  0.035344  0.088361  0.022460  0.012880  0.000005  1.000000  0.005053  0.011006  0.002095  0.296655  0.290340  0.055269  0.237071  0.167200  0.031828  18  0  0  0  0
15  2  16.927745  0.000000  0.141392  0.625970  11924621.733462  6095601.177339  1795.429752  826874.268702  422679.719195  124.498261  0.035300  0.088250  0.022410  0.012888  0.000002  1.000000  0.005040  0.011017  0.001942  0.296706  0.290314  0.051177  0.236454  0.167369  0.029504  16  0  0  0  0
12  6  16.844195  0.000000  0.143077  0.624903  12023903.802304  6082656.965099  92277.854936  833758.662178  421782.144726  6398.708951  0.035544  0.088860  0.022597  0.012860  0.000087  1.000000  0.005091  0.010967  0.002403  0.296593  0.290412  0.063639  0.238839  0.166601  0.036508  17  0  0  0  0
10  7  16.807675  0.000000  0.144678  0.623680  12118639.205239  6071102.040098  269140.038034  840327.781834  420980.905879  18662.644158  0.035864  0.089660  0.022775  0.012836  0.000253  1.000000  0.005140  0.010911  0.002719  0.296571  0.290503  0.072393  0.241161  0.165734  0.041301  16  0  0  0  0
4  14  19.377217  0.518615  0.392152  0.137550  26821413.299168  4402903.898797  55717225.470497  1859844.027175  305305.109282  3863530.524892  0.112072  0.280179  0.050407  0.009309  0.052356  1.000000  0.016463  0.001268  0.000447  0.311236  0.298679  0.105406  0.772371  0.016080  0.005675  28  0  0  0  0
14  4  16.896432  0.000000  0.141876  0.625705  11953079.305093  6091749.682285  12398.545723  828847.566829  422412.649746  859.736993  0.035355  0.088388  0.022464  0.012880  0.000012  1.000000  0.005054  0.011005  0.002095  0.296658  0.290342  0.055269  0.237130  0.167177  0.031824  17  0  0  0  0
10  8  16.837619  0.000000  0.146783  0.621920  12243936.984727  6057284.756114  674140.964000  849016.150497  420022.791077  46746.121518  0.036451  0.091127  0.023011  0.012807  0.000633  1.000000  0.005208  0.010832  0.002699  0.296701  0.290570  0.072410  0.244317  0.164496  0.040993  16  0  0  0  0
15  3  16.927918  0.000000  0.141406  0.625958  11925481.349470  6095506.635757  4509.831128  826933.875990  422673.163516  312.719632  0.035304  0.088260  0.022412  0.012888  0.000004  1.000000  0.005041  0.011017  0.001942  0.296706  0.290315  0.051178  0.236475  0.167360  0.029503  17  0  0  0  0
8  10  17.082463  0.000000  0.168158  0.603030  13515063.444828  5915717.033493  4745275.865414  937158.297529  410206.235909  329045.784320  0.042366  0.105915  0.025399  0.012507  0.004459  1.000000  0.005910  0.010023  0.002818  0.297904  0.291300  0.081890  0.277253  0.151910  0.042705  16  0  0  0  0
6  12  18.181769  0.259723  0.272996  0.470919  19747009.402555  5215819.023882  26675175.513149  1369292.403881  361674.075493  1849703.641587  0.073205  0.183013  0.037111  0.011028  0.025066  1.000000  0.009999  0.005975  0.001885  0.304172  0.294737  0.092983  0.469120  0.089038  0.028089  20  0  0  0  0
1  18  19.827384  0.564481  0.435157  0.003500  29372030.671936  4104357.482770  67441434.693336  2036708.327108  284603.375094  4676507.837207  0.127251  0.318127  0.055200  0.008678  0.063373  1.000000  0.019489  0.000235  0.000098  0.313625  0.300226  0.125008  0.914313  0.000356  0.000148  35  0  0  0  0
11  7  16.829894  0.000000  0.144253  0.623990  12093629.653945  6074395.800182  250047.566734  838593.575509  421209.301003  17338.738579  0.035806  0.089515  0.022728  0.012843  0.000235  1.000000  0.005128  0.010925  0.002556  0.296603  0.290469  0.067961  0.240559  0.165953  0.038828  16  0  0  0  0
7  12  18.125109  0.237235  0.267731  0.479996  19434449.608939  5251756.457361  25478945.267451  1347618.957415  364166.040412  1766754.929945  0.071570  0.178924  0.036524  0.011104  0.023942  1.000000  0.009766  0.006194  0.001845  0.303919  0.294531  0.087757  0.458155  0.092335  0.027512  20  0  0  0  1
13  5  16.868064  0.000000  0.142391  0.625383  11983393.397979  6087741.804966  33903.726721  830949.599409  422134.736476  2350.944111  0.035424  0.088560  0.022521  0.012871  0.000032  1.000000  0.005070  0.010989  0.002249  0.296618  0.290373  0.059416  0.237855  0.166945  0.034160  17  0  0  0  0
8  11  17.460379  0.000000  0.200665  0.570102  15448387.261861  5700593.813405  11268747.954562  1071218.375333  395289.213024  781394.825965  0.051674  0.129186  0.029033  0.012053  0.010589  1.000000  0.007057  0.008784  0.002469  0.299892  0.292344  0.082183  0.331066  0.132619  0.037282  18  0  0  0  0
4  15  19.565144  0.539561  0.410502  0.059575  27910121.545595  4276258.465710  60616359.404946  1935336.974056  296523.291946  4203245.098643  0.118453  0.296134  0.052453  0.009041  0.056960  1.000000  0.017702  0.000653  0.000230  0.312342  0.299275  0.105617  0.830466  0.006455  0.002278  32  0  0  0  0
0  19  19.858527  0.566947  0.437528  0.001330  29512528.362444  4087616.595549  68149883.169149  2046450.684365  283442.532495  4725632.902005  0.128145  0.320363  0.055464  0.008642  0.064039  1.000000  0.019668  0.000211  0.000093  0.313716  0.300350  0.132123  0.922717  0.000134  0.000059  35  0  0  0  0
3  16  19.688154  0.551690  0.421989  0.023488  28591346.263195  4196361.168041  63775879.190638  1982574.295522  290983.072637  4422331.764085  0.122534  0.306334  0.053733  0.008872  0.059928  1.000000  0.018516  0.000388  0.000145  0.312960  0.299698  0.111785  0.868652  0.002471  0.000922  33  0  0  0  0
6  13  18.878422  0.449380  0.346029  0.307413  24084421.810335  4720291.840344  43740513.222571  1670056.217854  327313.348028  3033044.208192  0.096345  0.240862  0.045263  0.009980  0.041102  1.000000  0.013672  0.003114  0.000982  0.308601  0.297095  0.093727  0.641439  0.044478  0.014032  23  0  0  0  0
13  6  16.871581  0.000000  0.142661  0.625162  11999469.191576  6085971.971918  85132.165494  832064.323244  422012.013136  5903.214262  0.035498  0.088746  0.022551  0.012867  0.000080  1.000000  0.005079  0.010979  0.002247  0.296634  0.290382  0.059418  0.238257  0.166787  0.034128  17  0  0  0  0
10  9  16.909584  0.000000  0.152003  0.617482  12554511.581390  6023007.903735  1681281.191165  870551.939911  417645.973776  116582.998312  0.037908  0.094771  0.023594  0.012734  0.001580  1.000000  0.005376  0.010635  0.002650  0.297023  0.290736  0.072452  0.252213  0.161427  0.040228  16  0  0  0  0
5  14  19.346302  0.516036  0.390807  0.145116  26741826.884261  4412616.326110  55255848.112341  1854325.365024  305978.586094  3831537.806452  0.111509  0.278772  0.050257  0.009329  0.051922  1.000000  0.016378  0.001347  0.000450  0.311231  0.298588  0.099659  0.768372  0.017111  0.005711  29  0  0  0  0
11  8  16.856984  0.000000  0.146218  0.622354  12210555.630967  6061506.833957  626444.114583  846701.428647  420315.557390  43438.737992  0.036352  0.090880  0.022948  0.012816  0.000589  1.000000  0.005190  0.010852  0.002539  0.296725  0.290531  0.067976  0.243501  0.164801  0.038559  16  0  0  0  0
16  2  16.961568  0.000000  0.140942  0.626179  11898218.495953  6099278.684626  1629.937190  825043.421720  422934.724026  113.022715  0.035258  0.088145  0.022361  0.012895  0.000002  1.000000  0.005027  0.011027  0.001790  0.296761  0.290292  0.047120  0.235832  0.167523  0.027192  16  0  0  0  0
17  1  16.998055  0.000000  0.140455  0.626356  11869601.059301  6103252.480930  584.490338  823059.038271  423210.274059  40.529589  0.035212  0.088029  0.022307  0.012904  0.000001  1.000000  0.005012  0.011036  0.001638  0.296819  0.290275  0.043077  0.235158  0.167655  0.024880  16  0  0  0  0
18  1  17.036561  0.000000  0.139951  0.626495  11840020.997648  6107391.107727  521.388819  821007.904710  423497.253729  36.154019  0.035165  0.087912  0.022251  0.012913  0.000000  1.000000  0.004998  0.011043  0.001485  0.296883  0.290266  0.039027  0.234463  0.167761  0.022556  16  0  0  0  0
12  7  16.854045  0.000000  0.143808  0.624300  12067407.080329  6077864.945155  231567.936086  836775.256080  421449.857625  16057.328449  0.035747  0.089367  0.022679  0.012850  0.000218  1.000000  0.005114  0.010940  0.002397  0.296638  0.290436  0.063644  0.239929  0.166174  0.036414  16  0  0  0  0
18  0  17.036544  0.000000  0.139949  0.626496  11839920.272661  6107402.166538  207.569077  821000.920262  423498.020566  14.393205  0.035164  0.087910  0.022251  0.012913  0.000000  1.000000  0.004998  0.011043  0.001485  0.296883  0.290265  0.039027  0.234461  0.167762  0.022556  16  0  0  0  0
15  4  16.928351  0.000000  0.141443  0.625928  11927640.425082  6095269.175512  11327.650419  827083.590094  422656.697604  785.479227  0.035314  0.088285  0.022416  0.012887  0.000011  1.000000  0.005042  0.011015  0.001942  0.296709  0.290316  0.051178  0.236529  0.167339  0.029499  16  0  0  0  0
0  20  19.867485  0.567802  0.438553  0.000531  29573303.768436  4080497.668063  68425411.647426  2050664.958035  282948.893528  4744738.531859  0.128503  0.321258  0.055578  0.008627  0.064298  1.000000  0.019747  0.000207  0.000091  0.313777  0.300384  0.132138  0.926411  0.000053  0.000023  35  0  0  0  0
2  18  19.816082  0.563968  0.435147  0.003705  29371573.627026  4104748.088981  67361046.962531  2036676.634809  284630.460416  4670933.610401  0.127175  0.317938  0.055199  0.008679  0.063297  1.000000  0.019490  0.000249  0.000098  0.313684  0.300176  0.118304  0.914382  0.000377  0.000149  35  0  0  0  0
16  3  16.961718  0.000000  0.140955  0.626169  11899002.422084  6099192.513695  4094.147474  825097.780539  422928.748782  283.895395  0.035261  0.088154  0.022362  0.012895  0.000004  1.000000  0.005027  0.011027  0.001790  0.296762  0.290293  0.047120  0.235852  0.167515  0.027191  16  0  0  0  0
5  15  19.544205  0.538285  0.410093  0.063147  27886090.229173  4279532.887926  60396725.743713  1933670.600259  296750.346148  4188015.313827  0.118209  0.295522  0.052408  0.009048  0.056753  1.000000  0.017676  0.000693  0.000231  0.312396  0.299212  0.099867  0.829261  0.006867  0.002292  31  0  0  0  0
2  17  19.773296  0.559731  0.430245  0.009127  29080852.939290  4138767.542241  66052507.992564  2016517.550400  286989.429209  4580197.214057  0.125471  0.313678  0.054653  0.008750  0.062068  1.000000  0.019121  0.000282  0.000111  0.313390  0.300016  0.118241  0.897049  0.000943  0.000372  34  0  0  0  0
14  5  16.897673  0.000000  0.141975  0.625624  11958987.307838  6091099.579132  31139.708397  829257.238143  422367.570449  2159.282213  0.035383  0.088456  0.022475  0.012878  0.000029  1.000000  0.005058  0.011001  0.002094  0.296664  0.290345  0.055270  0.237277  0.167119  0.031813  16  0  0  0  0
17  2  16.998106  0.000000  0.140459  0.626352  11869883.451970  6103221.456915  1468.164396  823078.619876  423208.122800  101.805104  0.035213  0.088032  0.022308  0.012904  0.000001  1.000000  0.005013  0.011036  0.001638  0.296820  0.290275  0.043077  0.235165  0.167652  0.024880  16  0  0  0  0
10  10  17.072714  0.000000  0.164678  0.606242  13308542.647133  5939622.541980  4146315.555916  922837.781760  411863.885962  287512.821768  0.041465  0.103664  0.025011  0.012558  0.003896  1.000000  0.005794  0.010158  0.002531  0.297805  0.291141  0.072552  0.271827  0.153965  0.038368  17  0  0  0  0
3  17  19.760585  0.559135  0.430219  0.009671  29079479.021908  4139311.563943  65960065.663295  2016422.280549  287027.152632  4573787.100166  0.125383  0.313457  0.054650  0.008752  0.061981  1.000000  0.019121  0.000299  0.000112  0.313455  0.299966  0.111885  0.897074  0.000999  0.000373  33  0  0  0  0
1  19  19.848061  0.566477  0.437518  0.001406  29512046.788817  4087962.112830  68074951.280259  2046417.291202  283466.491272  4720436.992884  0.128075  0.320186  0.055463  0.008643  0.063968  1.000000  0.019669  0.000223  0.000093  0.313766  0.300303  0.125040  0.922771  0.000142  0.000059  37  0  0  0  0
19  0  17.078423  0.000000  0.139405  0.626545  11807981.984144  6111855.192326  182.878038  818786.263097  423806.801216  12.681085  0.035114  0.087784  0.022191  0.012922  0.000000  1.000000  0.004982  0.011046  0.001330  0.296950  0.290267  0.034949  0.233711  0.167808  0.020205  16  0  0  0  0
8  12  18.068544  0.212502  0.262364  0.488901  19115827.301176  5288380.227672  24274116.712572  1325525.125542  366705.597135  1683209.996404  0.069916  0.174790  0.035925  0.011181  0.022810  1.000000  0.009531  0.006416  0.001804  0.303664  0.294324  0.082740  0.447147  0.095684  0.026899  19  0  0  0  0
4  16  19.672781  0.550915  0.421901  0.024906  28586333.545603  4197375.132845  63654651.243973  1982226.704857  291053.382742  4413925.604796  0.122413  0.306031  0.053724  0.008874  0.059815  1.000000  0.018512  0.000412  0.000145  0.313028  0.299645  0.105747  0.868478  0.002624  0.000926  33  0  0  0  0
7  13  18.824192  0.441153  0.341985  0.320003  23844616.156817  4748432.142891  42667526.738940  1653427.671573  329264.646158  2958641.436028  0.094945  0.237363  0.044812  0.010039  0.040094  1.000000  0.013449  0.003298  0.000983  0.308438  0.296921  0.088469  0.630954  0.047151  0.014049  25  0  0  0  0
9  11  17.430249  0.000000  0.197224  0.573919  15244013.849227  5723938.177602  10588642.365989  1057046.763026  396907.952344  734235.106876  0.050701  0.126751  0.028649  0.012102  0.009950  1.000000  0.006932  0.008922  0.002363  0.299744  0.292206  0.077403  0.325193  0.134702  0.035682  17  0  0  0  0
16  4  16.962094  0.000000  0.140988  0.626142  11900971.407197  6098976.075184  10283.594096  825234.313434  422913.740555  713.082523  0.035271  0.088176  0.022366  0.012895  0.000010  1.000000  0.005028  0.011026  0.001790  0.296764  0.290294  0.047121  0.235901  0.167496  0.027188  16  0  0  0  0
6  14  19.313218  0.513207  0.389319  0.153198  26653767.109436  4423357.089101  54753759.113213  1848219.145176  306723.369513  3796722.071139  0.110894  0.277236  0.050092  0.009352  0.051451  1.000000  0.016284  0.001433  0.000452  0.311225  0.298492  0.094167  0.763966  0.018234  0.005752  29  0  0  0  0
11  9  16.922301  0.000000  0.151094  0.618230  12500653.463527  6029504.211749  1563129.106708  866817.323181  418096.439213  108390.124726  0.037710  0.094275  0.023493  0.012748  0.001469  1.000000  0.005347  0.010669  0.002496  0.297027  0.290686  0.068012  0.250864  0.161940  0.037889  16  0  0  0  0
19  1  17.078437  0.000000  0.139406  0.626544  11808071.076426  6111845.418469  459.367987  818792.440913  423806.123479  31.853385  0.035114  0.087785  0.022191  0.012922  0.000000  1.000000  0.004982  0.011046  0.001330  0.296950  0.290267  0.034949  0.233713  0.167807  0.020205  16  0  0  0  0
17  3  16.998234  0.000000  0.140471  0.626343  11870592.768165  6103143.531122  3687.805739  823127.805110  423202.719288  255.718944  0.035216  0.088040  0.022309  0.012904  0.000003  1.000000  0.005013  0.011035  0.001638  0.296821  0.290276  0.043077  0.235183  0.167645  0.024879  17  0  0  0  0
20  0  17.122655  0.000000  0.138835  0.626494  11774553.024514  6116539.548867  158.548301  816468.240172  424131.622747  10.994018  0.035061  0.087651  0.022128  0.012932  0.000000  1.000000  0.004965  0.011045  0.001173  0.297023  0.290286  0.030821  0.232928  0.167784  0.017814  16  0  0  0  0
2  19  19.837179  0.565988  0.437509  0.001489  29511661.692275  4088344.313399  67997278.000304  2046390.587930  283492.993732  4715050.990880  0.128002  0.320004  0.055463  0.008644  0.063895  1.000000  0.019671  0.000236  0.000093  0.313825  0.300254  0.118334  0.922846  0.000150  0.000059  35  0  0  0  0
15  5  16.929439  0.000000  0.141534  0.625854  11933062.562209  6094672.830700  28450.406891  827459.570630  422615.346005  1972.801311  0.035339  0.088347  0.022426  0.012886  0.000027  1.000000  0.005045  0.011012  0.001941  0.296715  0.290319  0.051178  0.236664  0.167286  0.029490  16  0  0  0  0
5  16  19.656638  0.550090  0.421793  0.026441  28580155.662657  4198571.727203  63524121.403834  1981798.319575  291136.356701  4404874.435835  0.122281  0.305702  0.053712  0.008877  0.059692  1.000000  0.018507  0.000437  0.000146  0.313103  0.299591  0.099993  0.868250  0.002790  0.000931  33  0  0  0  0
3  18  19.804363  0.563431  0.435130  0.003927  29370783.540322  4105224.013080  67276422.044179  2036621.848805  284663.461831  4665065.569549  0.127095  0.317738  0.055198  0.008680  0.063218  1.000000  0.019492  0.000264  0.000099  0.313750  0.300126  0.111945  0.914444  0.000400  0.000149  34  0  0  0  0
18  2  17.036605  0.000000  0.139955  0.626491  11840274.002123  6107363.329737  1309.662380  821025.448486  423495.327554  90.814296  0.035166  0.087914  0.022252  0.012913  0.000001  1.000000  0.004998  0.011043  0.001485  0.296884  0.290266  0.039027  0.234470  0.167759  0.022556  16  0  0  0  0
4  17  19.747410  0.558516  0.430194  0.010259  29078210.758341  4139888.833935  65864657.743493  2016334.336920  287067.181549  4567171.347006  0.125292  0.313230  0.054648  0.008753  0.061891  1.000000  0.019122  0.000317  0.000112  0.313528  0.299914  0.105842  0.897119  0.001061  0.000374  34  0  0  0  0
10  11  17.402475  0.000000  0.193809  0.577615  15041185.680296  5747129.958722  9923266.030119  1042982.300638  398516.111284  688096.740106  0.049743  0.124358  0.028268  0.012151  0.009325  1.000000  0.006809  0.009057  0.002257  0.299601  0.292070  0.072784  0.319419  0.136755  0.034080  17  0  0  0  0
11  10  17.071429  0.000000  0.162961  0.607790  13206702.535584  5951469.020665  3860101.044428  915776.009098  412685.341654  267666.203555  0.041030  0.102575  0.024820  0.012583  0.003627  1.000000  0.005737  0.010224  0.002392  0.297762  0.291064  0.068101  0.269172  0.154968  0.036258  16  0  0  0  0
1  20  19.857181  0.567342  0.438543  0.000562  29572858.412809  4080838.998267  68351552.898362  2050634.076291  282972.561965  4739617.036143  0.128434  0.321084  0.055578  0.008628  0.064228  1.000000  0.019748  0.000219  0.000091  0.313828  0.300336  0.125054  0.926468  0.000056  0.000023  36  0  0  0  0
12  9  16.937326  0.000000  0.150176  0.618964  12446327.853120  6036092.120722  1448606.915353  863050.289696  418553.256422  100448.954318  0.037514  0.093785  0.023391  0.012762  0.001361  1.000000  0.005318  0.010703  0.002345  0.297035  0.290638  0.063689  0.249508  0.162446  0.035597  16  0  0  0  0
13  8  16.902116  0.000000  0.145033  0.623207  12140623.916883  6070427.141486  535467.458008  841852.240452  420934.107221  37130.256427  0.036154  0.090385  0.022816  0.012834  0.000503  1.000000  0.005154  0.010891  0.002229  0.296783  0.290457  0.059433  0.241798  0.165403  0.033845  16  0  0  0  0
9  12  18.012427  0.185188  0.256891  0.497622  18790898.875731  5325716.566424  23061629.198514  1302994.016366  369294.564608  1599133.977146  0.068245  0.170612  0.035315  0.011260  0.021670  1.000000  0.009295  0.006642  0.001759  0.303406  0.294115  0.077909  0.436094  0.099079  0.026245  18  0  0  0  0
8  13  18.767308  0.432035  0.337631  0.332979  23586365.166008  4778716.751572  41527845.717643  1635520.093124  331364.634251  2879613.947182  0.093453  0.233632  0.044327  0.010103  0.039023  1.000000  0.013211  0.003494  0.000982  0.308261  0.296738  0.083419  0.619810  0.050012  0.014059  24  0  0  0  0
7  14  19.277881  0.510099  0.387670  0.161850  26556189.450088  4435248.272721  54207302.477940  1841452.938455  307547.925124  3758829.805811  0.110223  0.275557  0.049908  0.009377  0.050937  1.000000  0.016181  0.001527  0.000455  0.311216  0.298390  0.088907  0.759106  0.019459  0.005798  29  0  0  0  0
15  6  16.932166  0.000000  0.141763  0.625668  11946674.820991  6093175.651334  71442.959001  828403.468624  422511.528951  4953.980579  0.035402  0.088504  0.022452  0.012883  0.000067  1.000000  0.005052  0.011004  0.001940  0.296729  0.290326  0.051179  0.237004  0.167153  0.029466  16  0  0  0  0
14  7  16.908557  0.000000  0.142850  0.624910  12011016.177819  6085373.797585  196253.834359  832865.011603  421970.534674  13608.586452  0.035623  0.089058  0.022573  0.012866  0.000184  1.000000  0.005085  0.010969  0.002088  0.296719  0.290372  0.055275  0.238578  0.166610  0.031716  16  0  0  0  0
18  3  17.036713  0.000000  0.139966  0.626483  11840909.508952  6107293.556874  3289.678235  821069.515648  423490.489381  228.112081  0.035169  0.087922  0.022253  0.012912  0.000003  1.000000  0.004998  0.011042  0.001485  0.296884  0.290266  0.039028  0.234486  0.167753  0.022555  16  0  0  0  0
14  6  16.900784  0.000000  0.142225  0.625421  11973818.545134  6089467.517542  78193.976441  830285.662253  422254.400424  5422.108016  0.035451  0.088628  0.022503  0.012875  0.000073  1.000000  0.005066  0.010992  0.002092  0.296680  0.290353  0.055271  0.237648  0.166974  0.031785  16  0  0  0  0
12  8  16.878404  0.000000  0.145636  0.622784  12176188.916218  6065878.819184  580259.952886  844318.380131  420618.718544  40236.246895  0.036253  0.090633  0.022883  0.012825  0.000545  1.000000  0.005172  0.010872  0.002382  0.296752  0.290494  0.063657  0.242663  0.165104  0.036180  18  0  0  0  0
13  7  16.880364  0.000000  0.143338  0.624606  12039782.802861  6081533.245758  213652.031340  834859.740038  421704.224048  14815.008066  0.035686  0.089214  0.022627  0.012858  0.000201  1.000000  0.005100  0.010954  0.002241  0.296677  0.290403  0.059422  0.239266  0.166392  0.034047  16  0  0  0  0
20  1  17.122667  0.000000  0.138836  0.626493  11774630.553743  6116531.047077  398.254668  816473.616185  424131.033218  27.615680  0.035061  0.087652  0.022129  0.012932  0.000000  1.000000  0.004965  0.011044  0.001173  0.297023  0.290286  0.030821  0.232930  0.167784  0.017814  17  0  0  0  0
4  18  19.792318  0.562879  0.435117  0.004167  29370187.545254  4105722.811085  67190052.536972  2036580.521458  284698.049363  4659076.555834  0.127014  0.317535  0.055197  0.008681  0.063137  1.000000  0.019493  0.000280  0.000099  0.313824  0.300074  0.105899  0.914531  0.000424  0.000150  34  0  0  0  0
3  19  19.825928  0.565477  0.437494  0.001578  29510986.546636  4088806.851838  67915836.558848  2046343.772142  283525.066962  4709403.697922  0.127925  0.319812  0.055461  0.008645  0.063819  1.000000  0.019672  0.000251  0.000093  0.313892  0.300203  0.111973  0.922916  0.000159  0.000059  33  0  0  0  0
5  17  19.733795  0.557868  0.430159  0.010897  29076369.136726  4140579.750745  65764062.166266  2016206.635635  287115.090938  4560195.872546  0.125196  0.312989  0.054645  0.008754  0.061797  1.000000  0.019123  0.000337  0.000112  0.313608  0.299861  0.100084  0.897142  0.001128  0.000376  34  0  0  0  0
19  2  17.078473  0.000000  0.139410  0.626541  11808294.904964  6111820.858737  1153.874689  818807.961578  423804.420464  80.011703  0.035115  0.087787  0.022192  0.012922  0.000001  1.000000  0.004982  0.011046  0.001330  0.296951  0.290267  0.034949  0.233719  0.167805  0.020204  16  0  0  0  0
2  20  19.846480  0.566862  0.438535  0.000595  29572520.530035  4081215.747220  68275113.938985  2050610.646905  282998.686401  4734316.624101  0.128362  0.320905  0.055577  0.008629  0.064156  1.000000  0.019750  0.000231  0.000091  0.313887  0.300287  0.118347  0.926546  0.000060  0.000024  35  0  0  0  0
16  5  16.963038  0.000000  0.141072  0.626075  11905916.275936  6098432.509520  25828.447928  825577.199339  422876.048754  1790.990060  0.035293  0.088233  0.022375  0.012894  0.000024  1.000000  0.005031  0.011023  0.001789  0.296769  0.290296  0.047121  0.236024  0.167448  0.027180  16  0  0  0  0
17  4  16.998557  0.000000  0.140501  0.626319  11872374.360528  6102947.803261  9262.992773  823251.343862  423189.147173  642.312230  0.035224  0.088061  0.022312  0.012903  0.000009  1.000000  0.005014  0.011034  0.001638  0.296822  0.290276  0.043078  0.235227  0.167628  0.024876  16  0  0  0  0
11  11  17.377024  0.000000  0.190419  0.581207  14839885.047858  5770173.354403  9272044.228679  1029023.760321  400113.980917  642939.873677  0.048802  0.122004  0.027889  0.012200  0.008713  1.000000  0.006687  0.009191  0.002151  0.299464  0.291937  0.068305  0.313742  0.138786  0.032472  16  0  0  0  0
7  15  19.498352  0.535412  0.409113  0.071200  27828426.059016  4287345.981727  59899207.909650  1929672.065161  297292.119830  4153516.551149  0.117649  0.294124  0.052299  0.009065  0.056286  1.000000  0.017614  0.000786  0.000234  0.312520  0.299080  0.089112  0.826364  0.007808  0.002327  32  0  0  0  0
6  16  19.639756  0.549216  0.421669  0.028108  28573028.934226  4199927.539330  63385238.797613  1981304.139677  291230.371102  4395244.071366  0.122140  0.305349  0.053699  0.008880  0.059561  1.000000  0.018501  0.000465  0.000147  0.313185  0.299535  0.094497  0.867980  0.002971  0.000937  33  0  0  0  0
14  8  16.927833  0.000000  0.144414  0.623624  12104094.479579  6075127.655435  491953.173752  839319.224946  421260.049135  34112.899333  0.036054  0.090136  0.022748  0.012844  0.000462  1.000000  0.005135  0.010911  0.002077  0.296818  0.290422  0.055285  0.240912  0.165699  0.031542  16  0  0  0  0
13  9  16.954896  0.000000  0.149245  0.619682  12391265.748020  6042804.223349  1337425.645174  859232.186371  419018.685437  92739.449269  0.037320  0.093301  0.023287  0.012776  0.001257  1.000000  0.005289  0.010735  0.002197  0.297047  0.290590  0.059461  0.248138  0.162942  0.033341  16  0  0  0  0
16  6  16.965405  0.000000  0.141280  0.625906  11918330.980987  6097067.773032  64860.631672  826438.056848  422781.415523  4497.550411  0.035350  0.088376  0.022399  0.012891  0.000061  1.000000  0.005037  0.011015  0.001788  0.296782  0.290303  0.047122  0.236333  0.167327  0.027161  16  0  0  0  0
12  10  17.072809  0.000000  0.161253  0.609299  13105361.501553  5963296.187205  3581916.076553  908748.843350  413505.458208  248376.368035  0.040603  0.101508  0.024630  0.012608  0.003366  1.000000  0.005681  0.010289  0.002255  0.297725  0.290989  0.063766  0.266543  0.155953  0.034175  17  0  0  0  0
6  15  19.521932  0.536904  0.409633  0.067009  27859028.815144  4283208.447074  60158179.141760  1931794.114159  297005.215892  4171474.072398  0.117942  0.294854  0.052357  0.009056  0.056529  1.000000  0.017647  0.000738  0.000233  0.312456  0.299147  0.094374  0.827903  0.007316  0.002308  32  0  0  0  0
10  12  17.957028  0.154883  0.251312  0.506163  18459661.384634  5363763.519330  21842716.476736  1280025.425467  371932.807318  1514612.422672  0.066558  0.166394  0.034692  0.011340  0.020525  1.000000  0.009059  0.006870  0.001712  0.303146  0.293904  0.073241  0.425003  0.102519  0.025548  19  0  0  0  0
9  13  18.707820  0.421883  0.332929  0.346330  23307526.522452  4811388.180788  40316253.671623  1616184.930581  333630.128683  2795600.021255  0.091860  0.229649  0.043803  0.010173  0.037884  1.000000  0.012958  0.003703  0.000981  0.308069  0.296545  0.078553  0.607944  0.053074  0.014059  23  0  0  0  0
15  7  16.938985  0.000000  0.142336  0.625201  11980819.641833  6089419.798044  179322.578488  830771.130626  422251.091470  12434.543356  0.035559  0.088898  0.022516  0.012875  0.000169  1.000000  0.005070  0.010983  0.001936  0.296765  0.290344  0.051183  0.237857  0.166820  0.029408  16  0  0  0  0
4  19  19.814405  0.564953  0.437482  0.001675  29510475.340816  4089295.667840  67832893.076718  2046308.324231  283558.962324  4703652.250818  0.127847  0.319617  0.055460  0.008646  0.063741  1.000000  0.019674  0.000266  0.000094  0.313967  0.300151  0.105926  0.923010  0.000169  0.000060  35  0  0  0  0
3  20  19.835439  0.566363  0.438520  0.000631  29571827.166770  4081680.320263  68194865.085236  2050562.567875  283030.900714  4728752.027274  0.128286  0.320716  0.055576  0.008630  0.064081  1.000000  0.019751  0.000245  0.000091  0.313953  0.300236  0.111986  0.926616  0.000063  0.000024  35  0  0  0  0
5  18  19.779960  0.562307  0.435096  0.004426  29369186.644568  4106315.651346  67099904.154806  2036511.117242  284739.157951  4652825.508275  0.126929  0.317322  0.055195  0.008682  0.063052  1.000000  0.019495  0.000298  0.000099  0.313906  0.300021  0.100137  0.914607  0.000451  0.000150  34  0  0  0  0
6  17  19.719772  0.557197  0.430119  0.011591  29074228.010563  4141354.100387  65659461.064384  2016058.166176  287168.785705  4552942.647952  0.125095  0.312737  0.054641  0.008756  0.061698  1.000000  0.019123  0.000359  0.000113  0.313697  0.299808  0.094583  0.897162  0.001201  0.000379  34  0  0  0  0
8  15  19.473432  0.533804  0.408528  0.075764  27794009.145662  4291979.898035  59618765.591803  1927285.535786  297613.443747  4134070.187007  0.117331  0.293328  0.052235  0.009074  0.056022  1.000000  0.017577  0.000839  0.000236  0.312588  0.299010  0.084057  0.824632  0.008350  0.002347  31  0  0  0  0
20  2  17.122697  0.000000  0.138840  0.626490  11774825.254132  6116509.701125  1000.366347  816487.117053  424129.553052  69.367164  0.035062  0.087655  0.022129  0.012932  0.000001  1.000000  0.004965  0.011044  0.001173  0.297023  0.290286  0.030821  0.232935  0.167782  0.017814  16  0  0  0  0
8  14  19.240164  0.506682  0.385842  0.171137  26447997.271619  4448418.538451  53612474.327884  1833950.702288  308461.174541  3717583.374471  0.109488  0.273721  0.049705  0.009405  0.050378  1.000000  0.016066  0.001630  0.000458  0.311204  0.298283  0.083853  0.753746  0.020803  0.005848  30  0  0  0  0
18  4  17.036986  0.000000  0.139992  0.626461  11842505.753053  6107118.296378  8263.014646  821180.202025  423478.336510  572.971986  0.035176  0.087940  0.022256  0.012912  0.000008  1.000000  0.004999  0.011042  0.001485  0.296886  0.290267  0.039028  0.234525  0.167737  0.022553  16  0  0  0  0
17  5  16.999366  0.000000  0.140577  0.626258  11876848.718506  6102456.238507  23265.336868  823561.603723  423155.061208  1613.259426  0.035245  0.088112  0.022321  0.012902  0.000022  1.000000  0.005016  0.011032  0.001637  0.296827  0.290279  0.043078  0.235339  0.167585  0.024870  16  0  0  0  0
9  10  17.076341  0.000000  0.166410  0.604658  13411339.090515  5927704.954266  4441197.905739  929965.868155  411037.499444  307960.483154  0.041911  0.104776  0.025205  0.012533  0.004173  1.000000  0.005851  0.010091  0.002673  0.297852  0.291220  0.077142  0.274521  0.152948  0.040515  16  0  0  0  0
19  3  17.078564  0.000000  0.139419  0.626533  11808857.105241  6111759.172662  2898.367323  818846.945535  423800.143043  200.977894  0.035118  0.087794  0.022193  0.012922  0.000003  1.000000  0.004982  0.011046  0.001330  0.296951  0.290267  0.034949  0.233733  0.167799  0.020204  17  0  0  0  0
16  7  16.971327  0.000000  0.141804  0.625482  11949475.847748  6093643.757250  162812.105081  828597.696751  422543.988240  11289.678057  0.035494  0.088734  0.022457  0.012884  0.000153  1.000000  0.005054  0.010996  0.001785  0.296816  0.290319  0.047125  0.237111  0.167024  0.027111  16  0  0  0  0
13  10  17.077112  0.000000  0.159546  0.610767  13004137.898885  5975149.071494  3311131.505546  901729.820500  414327.358076  229599.689065  0.040184  0.100459  0.024439  0.012633  0.003111  1.000000  0.005626  0.010353  0.002118  0.297692  0.290915  0.059527  0.263931  0.156919  0.032109  16  0  0  0  0
7  16  19.622192  0.548295  0.421524  0.029925  28564708.236445  4201472.630093  63237554.221729  1980727.167841  291337.510416  4385003.362821  0.121989  0.304971  0.053683  0.008883  0.059423  1.000000  0.018494  0.000496  0.000148  0.313274  0.299479  0.089231  0.867655  0.003170  0.000944  33  0  0  0  0
11  12  17.902466  0.121068  0.245631  0.514534  18122329.802251  5402495.479331  20618576.349432  1256634.259547  374618.549627  1429728.390694  0.064855  0.162138  0.034058  0.011422  0.019375  1.000000  0.008822  0.007102  0.001662  0.302883  0.293692  0.068715  0.413886  0.106009  0.024803  18  0  0  0  0
20  3  17.122771  0.000000  0.138848  0.626484  11775314.351326  6116456.073942  2512.780478  816521.031914  424125.834449  174.240623  0.035064  0.087660  0.022130  0.012932  0.000002  1.000000  0.004965  0.011044  0.001173  0.297024  0.290286  0.030821  0.232947  0.167777  0.017814  16  0  0  0  0
14  9  16.974748  0.000000  0.148305  0.620386  12335641.052398  6049622.872323  1229313.935241  855375.072028  419491.502564  85242.792931  0.037129  0.092821  0.023183  0.012790  0.001155  1.000000  0.005260  0.010767  0.002050  0.297063  0.290544  0.055308  0.246759  0.163432  0.031111  17  0  0  0  0
12  11  17.354262  0.000000  0.187045  0.584695  14639543.048565  5793132.602569  8634040.392680  1015131.693314  401706.015613  598699.564248  0.047874  0.119685  0.027513  0.012248  0.008113  1.000000  0.006568  0.009324  0.002043  0.299331  0.291806  0.063945  0.308143  0.140791  0.030852  18  0  0  0  0
9  14  19.199938  0.502902  0.383794  0.181120  26326787.460767  4463147.947152  52960990.768028  1825545.800569  309482.537677  3672408.357253  0.108679  0.271699  0.049477  0.009436  0.049766  1.000000  0.015939  0.001742  0.000462  0.311186  0.298170  0.078983  0.747773  0.022282  0.005902  28  0  0  0  0
4  20  19.824125  0.565851  0.438509  0.000669  29571402.581889  4082159.143616  68113474.981401  2050533.126412  283064.103168  4723108.294157  0.128210  0.320525  0.055575  0.008631  0.064004  1.000000  0.019753  0.000260  0.000092  0.314028  0.300184  0.105937  0.926715  0.000067  0.000024  35  0  0  0  0
17  6  17.001397  0.000000  0.140765  0.626106  11888082.697340  6101222.004764  58425.691866  824340.587597  423069.477267  4051.340354  0.035296  0.088241  0.022342  0.012900  0.000055  1.000000  0.005022  0.011025  0.001636  0.296839  0.290285  0.043079  0.235618  0.167476  0.024854  16  0  0  0  0
6  18  19.767320  0.561718  0.435073  0.004709  29368052.717572  4106972.465992  67007149.010004  2036432.488747  284784.702635  4646393.703204  0.126841  0.317102  0.055193  0.008683  0.062965  1.000000  0.019497  0.000317  0.000100  0.313997  0.299968  0.094633  0.914689  0.000480  0.000151  34  0  0  0  0
10  13  18.645784  0.410531  0.327851  0.360056  23006307.449205  4846646.069068  39028899.816124  1595297.869635  336074.972741  2706332.638053  0.090158  0.225396  0.043237  0.010247  0.036674  1.000000  0.012689  0.003928  0.000979  0.307860  0.296342  0.073849  0.595317  0.056355  0.014044  23  0  0  0  0
7  17  19.705387  0.556501  0.430071  0.012349  29071681.662088  4142225.869971  65550793.010307  2015881.597889  287229.235743  4545407.413732  0.124990  0.312475  0.054636  0.008758  0.061596  1.000000  0.019123  0.000382  0.000114  0.313793  0.299753  0.089313  0.897171  0.001280  0.000381  33  0  0  0  0
18  5  17.037671  0.000000  0.140060  0.626407  11846514.663336  6106678.136345  20753.965658  821458.186923  423447.815038  1439.116524  0.035194  0.087986  0.022264  0.012911  0.000020  1.000000  0.005001  0.011039  0.001484  0.296890  0.290269  0.039028  0.234625  0.167699  0.022548  16  0  0  0  0
5  19  19.802598  0.564412  0.437465  0.001779  29509673.104663  4089865.409521  67746758.325842  2046252.695763  283598.469216  4697679.515520  0.127766  0.319414  0.055459  0.008647  0.063660  1.000000  0.019676  0.000282  0.000094  0.314049  0.300098  0.100163  0.923099  0.000179  0.000060  35  0  0  0  0
14  10  17.084141  0.000000  0.157842  0.612200  12903081.130536  5987023.570227  3047153.464471  894722.366235  415150.756727  211294.986866  0.039771  0.099427  0.024249  0.012658  0.002863  1.000000  0.005570  0.010415  0.001983  0.297664  0.290845  0.055365  0.261335  0.157870  0.030052  17  0  0  0  0
11  13  18.581157  0.397775  0.322367  0.374162  22681074.964252  4884671.663975  37662135.664375  1572745.676436  338711.734450  2611558.805077  0.088343  0.220858  0.042626  0.010327  0.035390  1.000000  0.012403  0.004168  0.000975  0.307632  0.296129  0.069286  0.581900  0.059875  0.014009  22  0  0  0  0
12  12  17.849161  0.083085  0.239838  0.522732  17778409.679556  5441965.120610  19389369.388260  1232786.232641  377355.444054  1344493.015533  0.063137  0.157843  0.033412  0.011506  0.018220  1.000000  0.008584  0.007337  0.001608  0.302617  0.293479  0.064311  0.402732  0.109545  0.024005  18  0  0  0  0
13  11  17.334510  0.000000  0.183678  0.588082  14439649.445874  5816066.920523  8008277.897518  1001270.718916  403296.321604  555308.090947  0.046959  0.117397  0.027137  0.012297  0.007525  1.000000  0.006450  0.009454  0.001935  0.299203  0.291678  0.059683  0.302608  0.142771  0.029214  18  0  0  0  0
16  8  16.986047  0.000000  0.143114  0.624415  12027459.463018  6085068.538911  408268.061653  834005.217953  421949.367500  28310.026302  0.035853  0.089632  0.022604  0.012865  0.000384  1.000000  0.005096  0.010948  0.001777  0.296899  0.290360  0.047131  0.239062  0.166265  0.026988  16  0  0  0  0
15  8  16.955914  0.000000  0.143773  0.624026  12066287.232869  6080016.370455  449591.463705  836697.603885  421599.041243  31175.463765  0.035954  0.089885  0.022677  0.012855  0.000422  1.000000  0.005116  0.010930  0.001927  0.296856  0.290389  0.051191  0.239998  0.165986  0.029261  16  0  0  0  0
19  4  17.078791  0.000000  0.139443  0.626514  11810269.205808  6111604.232358  7280.149636  818944.863075  423789.399210  504.818395  0.035124  0.087810  0.022196  0.012922  0.000007  1.000000  0.004983  0.011045  0.001330  0.296953  0.290268  0.034949  0.233768  0.167786  0.020202  16  0  0  0  0
9  15  19.447090  0.532059  0.407855  0.080752  27754426.632645  4297270.951372  59311815.849357  1924540.814633  297980.334702  4112785.751367  0.116979  0.292449  0.052160  0.009086  0.055734  1.000000  0.017535  0.000898  0.000238  0.312660  0.298939  0.079186  0.822633  0.008948  0.002370  32  0  0  0  0
8  16  19.603954  0.547327  0.421361  0.031914  28555304.011415  4203197.048611  63081506.907824  1980075.062318  291457.084633  4374182.767295  0.121828  0.304570  0.053665  0.008887  0.059276  1.000000  0.018486  0.000529  0.000149  0.313371  0.299421  0.084173  0.867282  0.003388  0.000952  32  0  0  0  0
20  4  17.122957  0.000000  0.138868  0.626467  11776542.876755  6116321.367908  6311.654028  816606.220030  424116.493695  437.661204  0.035070  0.087674  0.022132  0.012932  0.000006  1.000000  0.004966  0.011043  0.001173  0.297025  0.290287  0.030821  0.232977  0.167765  0.017812  16  0  0  0  0
17  7  17.006478  0.000000  0.141239  0.625724  11916269.005186  6098125.046389  146669.125778  826295.075815  422854.728720  10170.295447  0.035426  0.088564  0.022395  0.012893  0.000138  1.000000  0.005037  0.011008  0.001634  0.296870  0.290300  0.043081  0.236321  0.167202  0.024813  17  0  0  0  0
5  20  19.812553  0.565322  0.438492  0.000711  29570612.435510  4082727.414605  68028813.664602  2050478.336270  283103.508079  4717237.729372  0.128130  0.320325  0.055573  0.008632  0.063925  1.000000  0.019755  0.000277  0.000092  0.314111  0.300131  0.100174  0.926806  0.000071  0.000024  35  0  0  0  0
7  18  19.754439  0.561113  0.435045  0.005018  29366697.038213  4107705.253581  66911748.429815  2036338.483553  284835.515417  4639778.458986  0.126750  0.316875  0.055190  0.008685  0.062875  1.000000  0.019499  0.000338  0.000101  0.314096  0.299913  0.089361  0.914772  0.000511  0.000152  34  0  0  0  0
6  19  19.790556  0.563857  0.437445  0.001893  29508734.072787  4090499.462481  67658315.459802  2046187.581639  283642.435565  4691546.731453  0.127682  0.319205  0.055457  0.008648  0.063577  1.000000  0.019678  0.000301  0.000095  0.314140  0.300044  0.094657  0.923195  0.000191  0.000060  36  0  0  0  0
18  6  17.039390  0.000000  0.140229  0.626271  11856580.523241  6105572.918861  52120.317350  822156.171374  423371.177311  3614.114582  0.035240  0.088101  0.022283  0.012909  0.000049  1.000000  0.005006  0.011033  0.001483  0.296901  0.290274  0.039029  0.234876  0.167601  0.022535  16  0  0  0  0
13  12  17.797503  0.040079  0.233927  0.530758  17427421.906506  5482224.797945  18155059.337417  1208448.122414  380147.120972  1258903.783148  0.061403  0.153507  0.032752  0.011591  0.017060  1.000000  0.008346  0.007575  0.001550  0.302347  0.293266  0.060008  0.391533  0.113126  0.023148  17  0  0  0  0
8  17  19.690662  0.555785  0.430020  0.013180  29068923.287808  4143175.330471  65438860.687639  2015690.327360  287295.073006  4537645.829380  0.124881  0.312204  0.054631  0.008760  0.061491  1.000000  0.019124  0.000408  0.000115  0.313899  0.299699  0.084251  0.897182  0.001368  0.000384  34  0  0  0  0
10  14  19.157062  0.498708  0.381495  0.191884  26190669.937548  4479655.908778  52246375.842337  1816107.171824  310627.228804  3622855.699962  0.107787  0.269468  0.049221  0.009471  0.049095  1.000000  0.015797  0.001866  0.000465  0.311162  0.298050  0.074274  0.741106  0.023917  0.005960  28  0  0  0  0
19  5  17.079362  0.000000  0.139503  0.626467  11813815.735989  6111215.095555  18285.521459  819190.785722  423762.415779  1267.950256  0.035140  0.087850  0.022202  0.012921  0.000017  1.000000  0.004985  0.011043  0.001330  0.296957  0.290270  0.034950  0.233856  0.167751  0.020198  17  0  0  0  0
16  9  17.022092  0.000000  0.146379  0.621729  12221777.393270  6063689.611752  1021112.215902  847479.565405  420466.915045  70805.719096  0.036749  0.091872  0.022969  0.012820  0.000960  1.000000  0.005200  0.010829  0.001758  0.297108  0.290463  0.047148  0.243951  0.164374  0.026681  16  0  0  0  0
18  7  17.043694  0.000000  0.140653  0.625931  11881839.109494  6102799.367099  130849.077742  823907.646221  423178.854348  9073.305459  0.035356  0.088390  0.022330  0.012903  0.000123  1.000000  0.005020  0.011018  0.001481  0.296929  0.290288  0.039030  0.235505  0.167357  0.022502  16  0  0  0  0
10  15  19.419312  0.530165  0.407081  0.086230  27708887.321581  4303313.290630  58975732.483715  1921383.038615  298399.321146  4089481.138994  0.116591  0.291477  0.052075  0.009098  0.055418  1.000000  0.017486  0.000962  0.000240  0.312736  0.298864  0.074477  0.820328  0.009613  0.002395  31  0  0  0  0
15  9  16.997243  0.000000  0.147349  0.621068  12279079.337655  6056590.734441  1123968.230011  851452.983130  419974.666393  77937.936230  0.036938  0.092345  0.023077  0.012805  0.001056  1.000000  0.005230  0.010799  0.001904  0.297083  0.290502  0.051210  0.245362  0.163909  0.028894  17  0  0  0  0
9  16  19.585029  0.546301  0.421162  0.034100  28543818.191609  4205220.514119  62913571.566709  1979278.615347  291597.395294  4362537.835030  0.121653  0.304132  0.053644  0.008891  0.059118  1.000000  0.018476  0.000566  0.000150  0.313475  0.299363  0.079299  0.866805  0.003629  0.000961  33  0  0  0  0
19  6  17.080793  0.000000  0.139652  0.626347  11822721.045182  6110237.948118  45922.396965  819808.295543  423694.658655  3184.339869  0.035181  0.087952  0.022219  0.012919  0.000043  1.000000  0.004989  0.011037  0.001329  0.296967  0.290274  0.034950  0.234077  0.167666  0.020188  17  0  0  0  0
14  11  17.317725  0.000000  0.180317  0.591382  14240084.140449  5838990.444128  7393815.788139  987432.509230  404885.879097  512700.206295  0.046055  0.115137  0.026762  0.012345  0.006948  1.000000  0.006333  0.009584  0.001824  0.299079  0.291554  0.055500  0.297131  0.144732  0.027551  19  0  0  0  0
11  14  19.111283  0.494035  0.378911  0.203534  26037716.403534  4498167.187212  51461511.554667  1805501.104444  311910.833447  3568431.828211  0.106801  0.267003  0.048934  0.009510  0.048357  1.000000  0.015638  0.002004  0.000469  0.311128  0.297923  0.069705  0.733667  0.025736  0.006022  29  0  0  0  0
6  20  19.800756  0.564780  0.438473  0.000757  29569728.717405  4083355.019512  67942051.415481  2050417.057701  283147.027309  4711221.482241  0.128048  0.320121  0.055572  0.008633  0.063843  1.000000  0.019757  0.000294  0.000093  0.314203  0.300077  0.094668  0.926905  0.000076  0.000024  33  0  0  0  0
15  10  17.094275  0.000000  0.156132  0.613592  12801686.022737  5998976.670455  2789296.969731  887691.450916  415979.605745  193414.763469  0.039363  0.098408  0.024059  0.012683  0.002621  1.000000  0.005515  0.010477  0.001847  0.297640  0.290778  0.051259  0.258744  0.158801  0.027994  16  0  0  0  0
7  19  19.778312  0.563288  0.437421  0.002017  29507620.312981  4091203.999746  67567639.936027  2046110.351573  283691.289419  4685259.130966  0.127596  0.318991  0.055455  0.008650  0.063491  1.000000  0.019680  0.000320  0.000095  0.314240  0.299990  0.089383  0.923294  0.000203  0.000061  35  0  0  0  0
9  17  19.675592  0.555040  0.429951  0.014095  29065151.255112  4144299.402087  65320842.849983  2015428.767970  287373.018112  4529462.264703  0.124766  0.311915  0.054623  0.008762  0.061380  1.000000  0.019123  0.000436  0.000116  0.314014  0.299644  0.079373  0.897150  0.001464  0.000388  32  0  0  0  0
8  18  19.741338  0.560495  0.435017  0.005357  29365344.454687  4108490.546882  66814619.365677  2036244.693030  284889.969037  4633043.358647  0.126658  0.316645  0.055188  0.008686  0.062784  1.000000  0.019501  0.000360  0.000101  0.314204  0.299859  0.084296  0.914870  0.000546  0.000154  34  0  0  0  0
12  13  18.514108  0.383346  0.316433  0.388637  22329080.052485  4925769.921342  36210078.786543  1548337.729437  341561.559984  2510870.624285  0.086404  0.216010  0.041964  0.010414  0.034026  1.000000  0.012099  0.004426  0.000970  0.307381  0.295904  0.064843  0.567626  0.063656  0.013949  22  0  0  0  0
17  8  17.019126  0.000000  0.142425  0.624763  11986866.972859  6090366.612344  367850.515978  831190.463208  422316.745241  25507.402515  0.035750  0.089374  0.022527  0.012877  0.000346  1.000000  0.005075  0.010965  0.001627  0.296946  0.290337  0.043087  0.238085  0.166518  0.024712  17  0  0  0  0
10  16  19.565445  0.545216  0.420923  0.036516  28530007.883428  4207573.891136  62733132.854748  1978320.984260  291760.582600  4350025.897014  0.121462  0.303656  0.053618  0.008896  0.058949  1.000000  0.018463  0.000607  0.000151  0.313587  0.299305  0.074587  0.866210  0.003896  0.000971  32  0  0  0  0
15  11  17.304356  0.000000  0.176949  0.594590  14040139.059597  5861982.225199  6789423.505193  973567.965246  406480.169682  470790.581139  0.045160  0.112900  0.026386  0.012394  0.006380  1.000000  0.006218  0.009712  0.001712  0.298959  0.291433  0.051375  0.291693  0.146670  0.025855  17  0  0  0  0
17  9  17.050184  0.000000  0.145384  0.622345  12162922.352350  6071009.427455  920422.142310  843398.453232  420974.483956  63823.692091  0.036559  0.091397  0.022858  0.012836  0.000865  1.000000  0.005169  0.010858  0.001611  0.297136  0.290430  0.043100  0.242507  0.164810  0.024458  16  0  0  0  0
19  7  17.084380  0.000000  0.140028  0.626047  11845070.130099  6107785.511513  115296.582690  821358.020445  423524.602382  7994.868066  0.035283  0.088207  0.022261  0.012913  0.000108  1.000000  0.005001  0.011024  0.001327  0.296991  0.290286  0.034952  0.234633  0.167451  0.020162  17  0  0  0  0
16  10  17.107295  0.000000  0.154416  0.614947  12700017.332989  6011004.464013  2536936.925933  880641.564944  416813.634130  175915.673659  0.038960  0.097401  0.023868  0.012709  0.002384  1.000000  0.005460  0.010537  0.001710  0.297620  0.290715  0.047189  0.256159  0.159715  0.025925  16  0  0  0  0
9  18  19.728005  0.559858  0.434978  0.005731  29363326.754018  4109409.872259  66713333.681452  2036104.782113  284953.716677  4626020.030952  0.126561  0.316402  0.055184  0.008688  0.062689  1.000000  0.019502  0.000386  0.000102  0.314322  0.299804  0.079416  0.914945  0.000584  0.000155  34  0  0  0  0
20  5  17.123424  0.000000  0.138920  0.626426  11779628.320040  6115983.062621  15853.115939  816820.170101  424093.035011  1099.282975  0.035084  0.087709  0.022138  0.012931  0.000015  1.000000  0.004968  0.011042  0.001172  0.297029  0.290288  0.030821  0.233054  0.167736  0.017809  16  0  0  0  0
14  12  17.747673  0.000000  0.227894  0.538626  17069189.775688  5523290.548383  16915621.788732  1183607.675663  382994.692419  1172959.001035  0.059652  0.149129  0.032079  0.011678  0.015895  1.000000  0.008106  0.007816  0.001488  0.302074  0.293053  0.055785  0.380289  0.116758  0.022226  18  0  0  0  0
13  13  18.444777  0.366899  0.310000  0.403469  21947456.099064  4970258.988715  34666575.422558  1521875.252517  344646.510255  2403841.383119  0.084331  0.210826  0.041247  0.010508  0.032575  1.000000  0.011775  0.004702  0.000962  0.307105  0.295667  0.060499  0.552433  0.067720  0.013857  21  0  0  0  0
11  16  19.545183  0.544072  0.420647  0.039203  28514040.181442  4210241.845560  62540663.126223  1977213.755687  291945.583258  4336679.707124  0.121257  0.303143  0.053588  0.008902  0.058768  1.000000  0.018449  0.000652  0.000153  0.313708  0.299247  0.070015  0.865508  0.004195  0.000982  33  0  0  0  1
7  20  19.788768  0.564226  0.438451  0.000807  29568693.654834  4084050.403539  67853211.463256  2050345.284640  283195.246462  4705061.163519  0.127964  0.319911  0.055570  0.008635  0.063760  1.000000  0.019759  0.000314  0.000093  0.314303  0.300023  0.089393  0.927010  0.000081  0.000024  35  0  0  0  0
11  15  19.390004  0.528107  0.406199  0.092282  27656890.226959  4310168.949565  58608369.569931  1917777.468514  298874.704608  4064007.547674  0.116162  0.290406  0.051977  0.009113  0.055073  1.000000  0.017429  0.001034  0.000242  0.312815  0.298789  0.069908  0.817693  0.010356  0.002423  31  0  0  0  0
15  12  17.700210  0.000000  0.221724  0.546334  16702840.007368  5565255.706832  15670162.976000  1158204.337634  385904.630401  1086596.693869  0.057882  0.144704  0.031390  0.011766  0.014725  1.000000  0.007865  0.008060  0.001421  0.301795  0.292841  0.051623  0.368980  0.120439  0.021231  17  0  0  0  0
8  19  19.765885  0.562708  0.437399  0.002154  29506571.937428  4091953.768731  67475699.516278  2046037.655366  283743.279721  4678883.820366  0.127510  0.318774  0.055453  0.008651  0.063405  1.000000  0.019683  0.000342  0.000096  0.314349  0.299935  0.084317  0.923412  0.000217  0.000061  35  0  0  0  0
10  17  19.660199  0.554267  0.429864  0.015108  29060345.008074  4145603.225047  65196819.897296  2015095.494338  287463.427491  4520862.294776  0.124643  0.311608  0.054614  0.008765  0.061264  1.000000  0.019121  0.000468  0.000117  0.314137  0.299589  0.074658  0.897072  0.001571  0.000392  31  0  0  0  0
16  11  17.294346  0.000000  0.173572  0.597719  13839659.179941  5885061.924935  6193968.293566  959666.337372  408080.556702  429500.668246  0.044272  0.110681  0.026010  0.012443  0.005820  1.000000  0.006102  0.009838  0.001597  0.298842  0.291317  0.047287  0.286289  0.148590  0.024119  16  0  0  0  0
20  6  17.124597  0.000000  0.139050  0.626323  11787376.251891  6115133.511316  39814.650608  817357.425338  424034.125627  2760.817982  0.035119  0.087797  0.022153  0.012929  0.000037  1.000000  0.004972  0.011037  0.001172  0.297037  0.290292  0.030822  0.233246  0.167661  0.017801  17  0  0  0  0
18  9  17.080827  0.000000  0.144371  0.622918  12103065.080681  6078495.450086  821628.377326  839247.844614  421493.577947  56973.158464  0.036369  0.090924  0.022746  0.012852  0.000772  1.000000  0.005138  0.010885  0.001464  0.297169  0.290404  0.039046  0.241043  0.165220  0.022215  16  0  0  0  0
18  8  17.054417  0.000000  0.141717  0.625074  11945123.676827  6095849.096624  328228.187800  828295.909556  422696.910355  22759.920509  0.035646  0.089114  0.022449  0.012888  0.000308  1.000000  0.005053  0.010980  0.001476  0.296998  0.290321  0.039035  0.237084  0.166746  0.022420  16  0  0  0  0
17  10  17.124099  0.000000  0.152680  0.616240  12597106.533546  6023213.837315  2289317.881779  873505.548898  417660.253573  158745.333113  0.038560  0.096400  0.023674  0.012735  0.002151  1.000000  0.005405  0.010595  0.001572  0.297605  0.290659  0.043134  0.253556  0.160596  0.023833  17  0  0  0  0
19  8  17.093328  0.000000  0.140969  0.625293  11901082.112290  6101638.171681  289263.002891  825241.989920  423098.335013  20058.005975  0.035539  0.088846  0.022366  0.012900  0.000272  1.000000  0.005031  0.010991  0.001323  0.297052  0.290316  0.034955  0.236029  0.166912  0.020097  16  0  0  0  0
9  19  19.753269  0.562112  0.437365  0.002304  29504909.699958  4092831.518316  67380064.808536  2045922.392893  283804.144423  4672252.341331  0.127418  0.318546  0.055450  0.008653  0.063315  1.000000  0.019685  0.000366  0.000097  0.314468  0.299881  0.079436  0.923510  0.000232  0.000062  35  0  0  0  0
14  13  18.373260  0.347982  0.303022  0.418652  21533427.620738  5018440.967948  33025826.961685  1493165.788780  347987.533538  2290068.995697  0.082113  0.205281  0.040469  0.010610  0.031033  1.000000  0.011431  0.004999  0.000952  0.306799  0.295418  0.056236  0.536274  0.072094  0.013724  21  0  0  0  0
10  18  19.714475  0.559203  0.434926  0.006145  29360581.570351  4110473.020957  66607910.771826  2035914.426243  285027.437280  4618709.820763  0.126459  0.316147  0.055179  0.008691  0.062590  1.000000  0.019503  0.000413  0.000103  0.314449  0.299750  0.074698  0.914992  0.000627  0.000156  34  0  0  0  0
13  14  19.010174  0.482852  0.372634  0.229955  25666048.113162  4542960.056150  49629947.864300  1779728.970730  315016.849854  3441427.976776  0.104476  0.261191  0.048235  0.009605  0.046636  1.000000  0.015258  0.002329  0.000477  0.311018  0.297643  0.060904  0.715810  0.030063  0.006151  28  0  0  0  0
13  15  19.326424  0.523382  0.403976  0.106529  27525876.672576  4327220.102367  57752482.090061  1908692.757956  300057.061568  4004658.802714  0.115148  0.287870  0.051731  0.009149  0.054268  1.000000  0.017287  0.001207  0.000247  0.312976  0.298631  0.061106  0.811029  0.012146  0.002485  29  0  0  0  0
12  14  19.062431  0.488791  0.375981  0.216180  25864242.994806  4519106.454958  50594218.613411  1793472.152819  313362.799144  3508292.208475  0.105704  0.264261  0.048608  0.009555  0.047542  1.000000  0.015460  0.002157  0.000473  0.311082  0.297788  0.065256  0.725293  0.027771  0.006086  28  0  0  0  0
15  13  18.299885  0.325991  0.295435  0.434167  21083225.785075  5070726.856185  31280351.773690  1461948.000748  351613.129097  2169034.672608  0.079737  0.199342  0.039623  0.010721  0.029393  1.000000  0.011064  0.005319  0.000938  0.306460  0.295157  0.052031  0.519073  0.076805  0.013539  20  0  0  0  0
18  10  17.144098  0.000000  0.150929  0.617479  12493360.871946  6035565.452616  2045815.893476  866311.642040  418516.736328  141860.476469  0.038163  0.095406  0.023479  0.012761  0.001922  1.000000  0.005349  0.010651  0.001432  0.297594  0.290610  0.039074  0.250944  0.161446  0.021707  16  0  0  0  0
16  12  17.655315  0.000000  0.215412  0.553897  16327987.512712  5608160.468203  14417875.930503  1132211.405588  388879.722104  999760.905020  0.056091  0.140228  0.030686  0.011857  0.013548  1.000000  0.007622  0.008307  0.001348  0.301510  0.292630  0.047500  0.357602  0.124175  0.020156  17  0  0  0  0
12  15  19.359098  0.525858  0.405175  0.099006  27596586.883250  4318054.946154  58203254.533979  1913595.928475  299421.533498  4035916.157727  0.115685  0.289213  0.051864  0.009130  0.054692  1.000000  0.017364  0.001115  0.000244  0.312895  0.298711  0.065458  0.814629  0.011194  0.002453  31  0  0  0  0
19  9  17.115428  0.000000  0.143320  0.623395  12040981.133126  6086278.151862  724390.673132  834942.834368  422033.244192  50230.524832  0.036178  0.090445  0.022629  0.012868  0.000681  1.000000  0.005106  0.010908  0.001313  0.297206  0.290390  0.034964  0.239530  0.165566  0.019935  16  0  0  0  0
11  17  19.644506  0.553470  0.429763  0.016238  29054764.298960  4147060.300245  65067836.506709  2014708.518141  287564.463651  4511918.359350  0.124514  0.311286  0.054604  0.008768  0.061142  1.000000  0.019119  0.000503  0.000118  0.314271  0.299536  0.070083  0.896966  0.001691  0.000396  34  0  0  0  0
8  20  19.776613  0.563661  0.438430  0.000861  29567719.464740  4084791.497381  67763198.677606  2050277.732583  283246.635214  4698819.518461  0.127880  0.319699  0.055568  0.008636  0.063675  1.000000  0.019762  0.000335  0.000094  0.314412  0.299968  0.084327  0.927134  0.000086  0.000024  35  0  0  0  0
20  7  17.127536  0.000000  0.139377  0.626063  11806823.069017  6113001.074498  99968.377976  818705.901881  423886.258703  6931.983360  0.035208  0.088019  0.022189  0.012924  0.000094  1.000000  0.004982  0.011026  0.001171  0.297059  0.290303  0.030823  0.233730  0.167475  0.017782  16  0  0  0  0
12  17  19.628527  0.552641  0.429637  0.017505  29047694.635508  4148756.619237  64931522.251244  2014218.295228  287682.089397  4502466.088844  0.124377  0.310942  0.054591  0.008772  0.061014  1.000000  0.019115  0.000542  0.000119  0.314414  0.299484  0.065627  0.896790  0.001825  0.000400  34  0  0  0  0
12  16  19.524258  0.542858  0.420317  0.042211  28494855.216725  4213350.313435  62332663.083001  1975883.436452  292161.129894  4322256.617866  0.121032  0.302580  0.053552  0.008908  0.058572  1.000000  0.018430  0.000704  0.000154  0.313836  0.299190  0.065563  0.864640  0.004532  0.000993  33  0  0  0  0
13  16  19.502616  0.541562  0.419914  0.045607  28471415.678894  4217025.339035  62105254.909576  1974258.097624  292415.962640  4306487.734685  0.120782  0.301955  0.053508  0.008916  0.058359  1.000000  0.018407  0.000761  0.000156  0.313971  0.299133  0.061209  0.863548  0.004914  0.001006  32  0  0  0  0
14  14  18.954130  0.476061  0.368786  0.245022  25438153.786137  4570299.039424  48551782.900893  1763926.376802  316912.583094  3366666.119706  0.103093  0.257732  0.047807  0.009663  0.045623  1.000000  0.015028  0.002523  0.000480  0.310933  0.297487  0.056630  0.705015  0.032663  0.006218  26  0  0  0  0
11  18  19.700759  0.558533  0.434868  0.006607  29357539.534344  4111633.747789  66499908.790638  2035703.486110  285107.924122  4611220.773210  0.126354  0.315886  0.055173  0.008693  0.062488  1.000000  0.019504  0.000445  0.000104  0.314586  0.299698  0.070121  0.915040  0.000674  0.000158  33  0  0  0  0
10  19  19.740482  0.561501  0.437322  0.002471  29502695.447774  4093832.788386  67281061.973134  2045768.852748  283873.574252  4665387.310393  0.127323  0.318308  0.055446  0.008655  0.063222  1.000000  0.019687  0.000392  0.000098  0.314596  0.299827  0.074717  0.923591  0.000249  0.000062  36  0  0  0  0
19  10  17.168720  0.000000  0.149140  0.618610  12387374.264524  6048209.354386  1805618.837908  858962.344053  419393.486741  125204.789680  0.037764  0.094411  0.023280  0.012788  0.001697  1.000000  0.005292  0.010703  0.001289  0.297586  0.290573  0.034986  0.248288  0.162230  0.019533  16  0  0  0  0
18  11  17.286936  0.000000  0.166728  0.603685  13433427.741289  5931892.366580  5024056.472703  931497.534095  411327.861988  348376.922525  0.042509  0.106272  0.025246  0.012542  0.004721  1.000000  0.005872  0.010086  0.001356  0.298616  0.291106  0.039140  0.275484  0.152341  0.020483  16  0  0  0  0
15  14  18.893905  0.468201  0.364319  0.261566  25173503.333704  4601931.319333  47336537.588832  1745575.048415  319106.021083  3282398.869879  0.101520  0.253801  0.047310  0.009730  0.044481  1.000000  0.014763  0.002744  0.000484  0.310816  0.297319  0.052412  0.692626  0.035637  0.006282  26  0  0  0  0
10  20  19.751798  0.562487  0.438356  0.000988  29564036.255362  4086647.862620  67572859.887956  2050022.332359  283375.358848  4685621.091625  0.127698  0.319244  0.055561  0.008640  0.063496  1.000000  0.019766  0.000384  0.000096  0.314660  0.299860  0.074725  0.927326  0.000099  0.000025  35  0  0  0  0
11  19  19.727564  0.560878  0.437273  0.002657  29500199.006832  4094929.661909  67179903.970752  2045595.745137  283949.633394  4658372.836382  0.127226  0.318065  0.055441  0.008658  0.063127  1.000000  0.019688  0.000422  0.000099  0.314735  0.299774  0.070139  0.923673  0.000268  0.000063  35  0  0  0  0
9  20  19.764280  0.563081  0.438398  0.000921  29566175.173470  4085655.510604  67669708.146525  2050170.648707  283306.547412  4692336.720411  0.127791  0.319477  0.055565  0.008638  0.063587  1.000000  0.019764  0.000358  0.000095  0.314531  0.299914  0.079445  0.927239  0.000092  0.000024  36  0  0  0  0
16  13  18.224828  0.300094  0.287180  0.450003  20593346.166382  5127495.154444  29423027.605077  1427978.885374  355549.542859  2040244.544250  0.077191  0.192977  0.038702  0.010841  0.027648  1.000000  0.010674  0.005663  0.000919  0.306083  0.294882  0.047865  0.500781  0.081886  0.013292  20  0  0  0  0
13  17  19.612232  0.551775  0.429475  0.018940  29038499.197235  4150771.745573  64785473.231903  2013580.667346  287821.821806  4492338.792670  0.124226  0.310566  0.054573  0.008776  0.060877  1.000000  0.019109  0.000587  0.000120  0.314568  0.299435  0.061270  0.896508  0.001978  0.000405  34  0  0  0  0
14  15  19.291770  0.520634  0.402564  0.115016  27442554.483077  4337922.950778  57247650.431417  1902915.050616  300799.215924  3969652.886561  0.114540  0.286349  0.051574  0.009172  0.053794  1.000000  0.017197  0.001311  0.000250  0.313054  0.298550  0.056832  0.806781  0.013237  0.002520  30  0  0  0  0
17  11  17.288652  0.000000  0.170164  0.600746  13637378.668096  5908368.649084  5605921.293563  945639.850491  409696.685994  388724.453792  0.043389  0.108472  0.025629  0.012492  0.005268  1.000000  0.005987  0.009963  0.001479  0.298728  0.291207  0.043216  0.280884  0.150478  0.022331  18  0  0  0  0
20  8  17.134877  0.000000  0.140196  0.625409  11855575.996002  6107654.342790  250847.198048  822086.515686  423515.506912  17394.186422  0.035430  0.088574  0.022281  0.012913  0.000236  1.000000  0.005008  0.010997  0.001168  0.297113  0.290329  0.030825  0.234943  0.167008  0.017732  17  0  0  0  0
14  16  19.480190  0.540171  0.419427  0.049474  28442958.951403  4221358.861765  61855477.620747  1972284.858032  292716.456737  4289167.737652  0.120503  0.301258  0.053454  0.008925  0.058124  1.000000  0.018378  0.000827  0.000157  0.314113  0.299080  0.056933  0.862190  0.005353  0.001019  32  0  0  0  0
15  15  19.254917  0.517552  0.400875  0.124675  27342880.257877  4350599.602736  56675310.044258  1896003.464327  301678.237292  3929965.796299  0.113841  0.284603  0.051387  0.009198  0.053256  1.000000  0.017088  0.001431  0.000252  0.313127  0.298466  0.052614  0.801694  0.014504  0.002557  30  0  0  0  0
12  18  19.686872  0.557843  0.434794  0.007125  29353567.975962  4112968.499941  66387235.372719  2035428.091258  285200.478187  4603407.800008  0.126244  0.315609  0.055166  0.008696  0.062382  1.000000  0.019505  0.000479  0.000105  0.314735  0.299647  0.065663  0.915050  0.000728  0.000159  35  0  0  0  0
20  10  17.197172  0.000000  0.147324  0.619624  12279754.158246  6061090.192685  1568098.752617  851499.776378  420286.666750  108734.728724  0.037366  0.093415  0.023078  0.012815  0.001473  1.000000  0.005235  0.010750  0.001141  0.297582  0.290554  0.030849  0.245605  0.162943  0.017300  16  0  0  0  0
17  12  17.614031  0.000000  0.208927  0.561295  15942889.763061  5652191.978048  13156692.591240  1105508.049520  391932.944531  912308.231496  0.054275  0.135689  0.029962  0.011950  0.012363  1.000000  0.007377  0.008558  0.001270  0.301217  0.292424  0.043396  0.346111  0.127954  0.018989  18  0  0  0  0
20  9  17.153056  0.000000  0.142244  0.623766  11977437.061642  6094285.225091  628444.131123  830536.576559  422588.468749  43577.422660  0.035985  0.089963  0.022510  0.012885  0.000591  1.000000  0.005073  0.010926  0.001160  0.297248  0.290393  0.030832  0.237986  0.165841  0.017608  16  0  0  0  0
19  11  17.290715  0.000000  0.163234  0.606484  13226009.886637  5955824.861447  4446608.345607  917114.814818  412987.383324  308335.652582  0.041627  0.104067  0.024856  0.012592  0.004178  1.000000  0.005756  0.010205  0.001229  0.298505  0.291017  0.035040  0.270040  0.154144  0.018560  17  0  0  0  0
12  19  19.714507  0.560239  0.437212  0.002866  29496979.274598  4096176.601145  67074981.590592  2045372.483234  284036.098356  4651097.333787  0.127124  0.317810  0.055435  0.008660  0.063029  1.000000  0.019690  0.000455  0.000100  0.314885  0.299724  0.065680  0.923731  0.000289  0.000063  35  0  0  0  0
14  17  19.595596  0.550866  0.429272  0.020579  29026934.925334  4153137.181668  64628697.509353  2012778.780370  287985.845310  4481467.688006  0.124062  0.310156  0.054552  0.008781  0.060730  1.000000  0.019101  0.000638  0.000121  0.314731  0.299389  0.056992  0.896106  0.002152  0.000410  34  0  0  0  0
18  12  17.576448  0.000000  0.202265  0.568543  15547235.424171  5697382.438603  11885244.148383  1078072.680966  395066.530640  824143.757614  0.052433  0.131082  0.029219  0.012046  0.011168  1.000000  0.007130  0.008812  0.001185  0.300916  0.292222  0.039290  0.334510  0.131784  0.017719  17  0  0  0  0
16  14  18.828838  0.458968  0.359092  0.279816  24863780.570141  4638808.426468  45956222.550598  1724098.326609  321663.144628  3186685.394573  0.099719  0.249298  0.046728  0.009808  0.043184  1.000000  0.014459  0.002998  0.000487  0.310661  0.297136  0.048231  0.678325  0.039072  0.006342  26  0  0  0  0
17  14  18.758464  0.447908  0.352879  0.299999  24495538.586617  4682460.314086  44368587.893363  1698563.779045  324690.043381  3076596.011823  0.097628  0.244069  0.046036  0.009900  0.041692  1.000000  0.014102  0.003292  0.000489  0.310450  0.296935  0.044066  0.661600  0.043075  0.006392  25  0  0  0  0
17  13  18.148909  0.269110  0.278163  0.466105  20058190.466453  5189351.106322  27443513.049822  1390870.246801  359838.743483  1902981.519322  0.074456  0.186140  0.037696  0.010972  0.025788  1.000000  0.010259  0.006033  0.000895  0.305660  0.294594  0.043718  0.481287  0.087361  0.012964  20  0  0  0  0
20  11  17.299549  0.000000  0.159685  0.609141  13015385.751166  5980147.275322  3872241.588764  902509.766383  414673.942330  268508.050277  0.040743  0.101857  0.024460  0.012644  0.003639  1.000000  0.005639  0.010320  0.001096  0.298395  0.290945  0.030891  0.264561  0.155883  0.016551  16  0  0  0  0
19  12  17.544264  0.000000  0.195383  0.575595  15138435.155784  5744004.438473  10600505.677315  1049725.750512  398299.382206  735057.729773  0.050556  0.126389  0.028450  0.012144  0.009961  1.000000  0.006879  0.009067  0.001092  0.300602  0.292028  0.035161  0.322734  0.135639  0.016331  17  0  0  0  0
12  20  19.726454  0.561262  0.438253  0.001146  29558731.424469  4088943.718289  67372105.191828  2049654.486044  283534.557523  4671700.407492  0.127504  0.318760  0.055551  0.008645  0.063308  1.000000  0.019770  0.000446  0.000098  0.314949  0.299757  0.065687  0.927492  0.000115  0.000025  36  0  0  0  0
13  19  19.701304  0.559579  0.437129  0.003103  29492486.757114  4097642.795440  66964329.776451  2045060.964161  284137.766850  4643424.542151  0.127015  0.317537  0.055427  0.008663  0.062925  1.000000  0.019690  0.000493  0.000101  0.315046  0.299676  0.061320  0.923731  0.000313  0.000064  32  0  0  0  0
18  13  18.072444  0.231320  0.268315  0.482455  19473623.542704  5256732.467382  25333845.428539  1350335.346963  364511.085709  1756693.451613  0.071517  0.178793  0.036598  0.011114  0.023806  1.000000  0.009817  0.006432  0.000865  0.305186  0.294294  0.039569  0.460556  0.093268  0.012540  19  0  0  0  0
11  20  19.739179  0.561881  0.438312  0.001062  29561785.373462  4087716.242169  67474393.983939  2049866.252245  283449.442167  4678793.292455  0.127603  0.319008  0.055557  0.008643  0.063404  1.000000  0.019768  0.000413  0.000097  0.314799  0.299807  0.070146  0.927424  0.000107  0.000025  35  0  0  0  0
14  18  19.658531  0.556389  0.434569  0.008384  29341119.426402  4116379.009278  66141486.678433  2034564.886912  285436.968910  4586367.152815  0.125997  0.314991  0.055142  0.008703  0.062151  1.000000  0.019500  0.000564  0.000107  0.315064  0.299556  0.057023  0.914860  0.000857  0.000163  35  0  0  0  0
15  16  19.456919  0.538663  0.418824  0.053927  28407704.767337  4226561.375026  61576946.890952  1969840.270831  293077.208168  4269853.926392  0.120186  0.300465  0.053388  0.008936  0.057862  1.000000  0.018341  0.000903  0.000159  0.314261  0.299029  0.052714  0.860465  0.005861  0.001033  32  0  0  0  0
16  15  19.215420  0.514049  0.398841  0.135790  27222724.574238  4365734.016764  56019495.539621  1887671.657645  302727.684211  3884490.463743  0.113031  0.282578  0.051161  0.009230  0.052640  1.000000  0.016958  0.001572  0.000255  0.313190  0.298381  0.048433  0.795563  0.015993  0.002596  29  0  0  0  0
14  19  19.687947  0.558898  0.437024  0.003374  29486718.706024  4099331.641281  66847874.156131  2044660.997342  284254.874395  4635349.304375  0.126898  0.317245  0.055416  0.008667  0.062815  1.000000  0.019688  0.000536  0.000102  0.315218  0.299633  0.057038  0.923675  0.000341  0.000065  35  0  0  0  0
13  18  19.672800  0.557129  0.434695  0.007713  29348120.325286  4114546.227317  66267875.603823  2035050.341568  285309.880581  4595131.183456  0.126125  0.315312  0.055155  0.008699  0.062270  1.000000  0.019503  0.000519  0.000106  0.314894  0.299599  0.061304  0.914991  0.000788  0.000161  35  0  0  0  0
20  12  17.517718  0.000000  0.188271  0.582448  14716016.668628  5792111.326060  9300401.132179  1020434.508789  401635.198502  644906.191299  0.048642  0.121605  0.027656  0.012246  0.008739  1.000000  0.006624  0.009324  0.000990  0.300275  0.291849  0.030987  0.310785  0.139514  0.014813  17  0  0  0  0
19  13  17.997078  0.184110  0.257512  0.498954  18832208.887922  5330426.350972  23081794.701886  1305858.525352  369621.149362  1600532.288659  0.068351  0.170879  0.035392  0.011270  0.021689  1.000000  0.009346  0.006860  0.000826  0.304651  0.293982  0.035397  0.438459  0.099620  0.011995  19  0  0  0  0
17  15  19.172812  0.509978  0.396316  0.148721  27073509.934738  4384320.927956  55249615.844198  1877324.851795  304016.533362  3831105.650005  0.112067  0.280167  0.050880  0.009270  0.051917  1.000000  0.016796  0.001738  0.000258  0.313233  0.298294  0.044267  0.787958  0.017771  0.002637  29  0  0  0  0
15  17  19.578608  0.549905  0.429008  0.022473  29011803.443852  4155995.831960  64457006.221110  2011729.536799  288184.069155  4469562.311754  0.123879  0.309696  0.054523  0.008787  0.060569  1.000000  0.019088  0.000697  0.000123  0.314904  0.299349  0.052770  0.895515  0.002354  0.000415  34  0  0  0  0
15  18  19.644044  0.555613  0.434401  0.009161  29331659.890951  4118575.869797  66004800.709311  2033908.946066  285589.303087  4576889.107030  0.125855  0.314638  0.055124  0.008708  0.062023  1.000000  0.019495  0.000617  0.000109  0.315245  0.299518  0.052800  0.914602  0.000937  0.000165  35  0  0  0  0
20  13  17.923726  0.123287  0.245663  0.515540  18128591.336850  5410991.642473  20677919.627753  1257068.445382  375207.688540  1433843.358108  0.064941  0.162352  0.034070  0.011440  0.019430  1.000000  0.008845  0.007319  0.000777  0.304048  0.293663  0.031180  0.414969  0.106445  0.011302  18  0  0  0  0
13  20  19.713583  0.560622  0.438175  0.001241  29554551.388166  4090373.520999  67264592.680922  2049364.634966  283633.702560  4664245.300671  0.127398  0.318495  0.055543  0.008648  0.063207  1.000000  0.019770  0.000482  0.000099  0.315111  0.299709  0.061327  0.927512  0.000125  0.000025  35  0  0  0  0
18  14  18.681789  0.434370  0.345432  0.322412  24054071.073981  4734557.350927  42526124.319754  1667951.644352  328302.543651  2948836.343291  0.095177  0.237942  0.045206  0.010010  0.039961  1.000000  0.013683  0.003636  0.000489  0.310168  0.296711  0.039894  0.641943  0.047793  0.006426  23  0  0  0  0
18  15  19.126214  0.505147  0.393150  0.163987  26886275.371353  4407404.217388  54331833.394494  1864341.677474  305617.169298  3767464.998847  0.110901  0.277253  0.050529  0.009318  0.051054  1.000000  0.016593  0.001939  0.000261  0.313249  0.298206  0.040095  0.778448  0.019933  0.002680  30  0  0  0  0
19  14  18.598479  0.417325  0.336346  0.347308  23515280.297476  4797812.456710  40357473.273314  1630590.943169  332688.764070  2798458.261019  0.092260  0.230650  0.044193  0.010144  0.037923  1.000000  0.013184  0.004044  0.000487  0.309785  0.296459  0.035695  0.618525  0.053405  0.006430  24  0  0  0  0
16  16  19.432645  0.537014  0.418079  0.059119  28364091.013472  4232820.776047  61263438.434045  1966816.016339  293511.246056  4248114.697942  0.119823  0.299557  0.053306  0.008949  0.057568  1.000000  0.018295  0.000993  0.000161  0.314413  0.298984  0.048531  0.858290  0.006459  0.001048  33  0  0  0  0
17  16  19.407175  0.535165  0.417112  0.065260  28307310.929670  4240699.094593  60897543.083825  1962878.785346  294057.542537  4222742.870064  0.119389  0.298472  0.053199  0.008966  0.057224  1.000000  0.018233  0.001099  0.000163  0.314565  0.298945  0.044364  0.855393  0.007172  0.001064  32  0  0  0  0
16  18  19.629300  0.554797  0.434184  0.010072  29319354.596331  4121188.006667  65856213.528426  2033055.675269  285770.433257  4566585.810265  0.125698  0.314244  0.055101  0.008713  0.061883  1.000000  0.019486  0.000678  0.000110  0.315437  0.299488  0.048613  0.914197  0.001031  0.000167  31  0  0  0  0
16  17  19.561184  0.548880  0.428673  0.024690  28992519.573969  4159422.248183  64267862.174863  2010392.359305  288421.662889  4456446.730529  0.123672  0.309180  0.054487  0.008794  0.060391  1.000000  0.019071  0.000766  0.000124  0.315087  0.299316  0.048585  0.894701  0.002592  0.000421  34  0  0  0  0
17  17  19.543229  0.547756  0.428208  0.027325  28965535.953652  4163832.586508  64048485.585351  2008521.267557  288727.483515  4441234.771519  0.123424  0.308561  0.054436  0.008803  0.060185  1.000000  0.019044  0.000848  0.000126  0.315276  0.299292  0.044416  0.893456  0.002875  0.000427  33  0  0  0  0
15  19  19.674416  0.558188  0.436882  0.003687  29478838.021753  4101344.199028  66722585.312424  2044114.536818  284394.428693  4626661.555335  0.126770  0.316924  0.055401  0.008671  0.062697  1.000000  0.019685  0.000585  0.000103  0.315402  0.299596  0.052814  0.923513  0.000372  0.000066  35  0  0  0  0
17  18  19.614197  0.553911  0.433868  0.011156  29301225.229986  4124565.835381  65684770.117243  2031798.553084  286004.657848  4554697.622244  0.125510  0.313774  0.055067  0.008720  0.061722  1.000000  0.019471  0.000751  0.000111  0.315638  0.299470  0.044442  0.913465  0.001143  0.000170  34  0  0  0  0
16  19  19.660680  0.557444  0.436700  0.004054  29468565.237315  4103719.090823  66587274.073897  2043402.203856  284559.107872  4617278.835790  0.126628  0.316571  0.055382  0.008676  0.062570  1.000000  0.019679  0.000644  0.000104  0.315597  0.299567  0.048626  0.923229  0.000410  0.000067  34  0  0  0  0
20  14  18.507510  0.395123  0.325144  0.374964  22850793.270724  4875417.183415  37777567.877492  1584514.242659  338070.012472  2619563.077996  0.088751  0.221878  0.042945  0.010308  0.035499  1.000000  0.012587  0.004530  0.000481  0.309269  0.296173  0.031446  0.590493  0.060156  0.006387  23  0  0  0  0
15  20  19.687425  0.559277  0.437942  0.001475  29541678.920330  4093984.187228  67030070.600963  2048472.035380  283884.072515  4647983.126683  0.127161  0.317903  0.055519  0.008656  0.062986  1.000000  0.019767  0.000573  0.000101  0.315469  0.299629  0.052819  0.927342  0.000148  0.000026  34  0  0  0  0
14  20  19.700580  0.559964  0.438076  0.001349  29549133.064112  4092021.518114  67151550.765982  2048988.918835  283747.977582  4656406.775237  0.127285  0.318213  0.055533  0.008652  0.063100  1.000000  0.019769  0.000524  0.000100  0.315284  0.299666  0.057044  0.927478  0.000135  0.000026  35  0  0  0  0
16  20  19.674073  0.558560  0.437770  0.001622  29532044.579790  4096284.596908  66899343.065559  2047803.973242  284043.586973  4638918.249184  0.127025  0.317563  0.055501  0.008661  0.062863  1.000000  0.019761  0.000630  0.000102  0.315665  0.299600  0.048631  0.927097  0.000163  0.000026  34  0  0  0  0
17  19  19.646641  0.556640  0.436429  0.004492  29453085.143582  4106787.807908  66431528.138645  2042328.786898  284771.898118  4606479.138391  0.126459  0.316148  0.055353  0.008683  0.062424  1.000000  0.019667  0.000713  0.000106  0.315802  0.299550  0.044454  0.922653  0.000454  0.000067  34  0  0  0  0
19  17  19.504873  0.545060  0.426691  0.034466  28876854.843339  4176987.115492  63473963.304479  2002371.963213  289639.641718  4401396.384904  0.122746  0.306864  0.054270  0.008831  0.059645  1.000000  0.018949  0.001071  0.000129  0.315663  0.299295  0.036036  0.889006  0.003647  0.000439  33  0  0  0  0
18  16  19.380119  0.533056  0.415864  0.072654  28233922.531834  4250606.708955  60465329.658839  1957789.904613  294744.553963  4192772.430104  0.118866  0.297165  0.053061  0.008987  0.056818  1.000000  0.018152  0.001227  0.000165  0.314715  0.298917  0.040191  0.851590  0.008041  0.001081  31  0  0  0  0
18  18  19.598581  0.552939  0.433438  0.012471  29276378.858341  4128823.866339  65486374.131318  2030075.661923  286299.917212  4540940.495230  0.125286  0.313214  0.055020  0.008729  0.061536  1.000000  0.019447  0.000840  0.000113  0.315848  0.299467  0.040265  0.912355  0.001279  0.000172  31  0  0  0  0
18  20  19.646386  0.556940  0.437161  0.002009  29497149.196509  4102977.768042  66576007.720512  2045384.265919  284507.703245  4616497.607007  0.126670  0.316674  0.055435  0.008675  0.062560  1.000000  0.019732  0.000781  0.000105  0.316089  0.299583  0.040280  0.925730  0.000202  0.000027  35  0  0  0  0
18  17  19.524526  0.546508  0.427588  0.030516  28929384.987729  4169408.354058  63792479.024402  2006014.495923  289114.117055  4423482.825788  0.123128  0.307819  0.054368  0.008815  0.059944  1.000000  0.019007  0.000948  0.000127  0.315471  0.299284  0.040240  0.891699  0.003219  0.000433  34  0  0  0  0
19  19  19.617076  0.554752  0.435486  0.005682  29398490.131507  4115969.833517  66027281.014156  2038543.072626  285408.595942  4578447.930953  0.125996  0.314991  0.055250  0.008702  0.062044  1.000000  0.019613  0.000902  0.000109  0.316235  0.299571  0.036069  0.920147  0.000575  0.000069  34  0  0  0  0
20  17  19.483710  0.543319  0.425403  0.039496  28801177.652281  4187378.024915  63066286.101351  1997124.373527  290360.165674  4373127.329773  0.122242  0.305606  0.054127  0.008853  0.059262  1.000000  0.018864  0.001228  0.000130  0.315848  0.299336  0.031782  0.884993  0.004195  0.000445  33  0  0  0  0
18  19  19.632160  0.555762  0.436058  0.005023  29431718.212325  4110639.961583  66252077.900559  2040847.166260  285039.013237  4594035.742894  0.126259  0.315647  0.055312  0.008691  0.062255  1.000000  0.019647  0.000798  0.000107  0.316017  0.299549  0.040276  0.921747  0.000508  0.000068  35  0  0  0  0
19  16  19.351100  0.530559  0.414164  0.081741  28133728.616534  4263725.913023  59930337.601642  1950842.282098  295654.262674  4155675.138807  0.118203  0.295506  0.052873  0.009015  0.056315  1.000000  0.018039  0.001385  0.000167  0.314848  0.298902  0.035989  0.846317  0.009123  0.001098  32  0  0  0  0
20  16  19.319157  0.527491  0.411813  0.093202  27995020.649612  4281436.690383  59247556.250735  1941224.027425  296882.359163  4108329.877646  0.117338  0.293344  0.052612  0.009052  0.055673  1.000000  0.017882  0.001587  0.000168  0.314957  0.298908  0.031736  0.838948  0.010512  0.001116  33  0  0  0  0
20  19  19.600975  0.553553  0.434636  0.006525  29348836.399215  4123331.040118  65738618.064965  2035099.995395  285919.034970  4558431.533758  0.125647  0.314118  0.055157  0.008718  0.061773  1.000000  0.019559  0.001036  0.000110  0.316453  0.299627  0.031813  0.917586  0.000660  0.000070  34  0  0  0  0
17  20  19.660431  0.557785  0.437514  0.001797  29517434.658120  4099251.874586  66749055.037740  2046790.895547  284249.343232  4628497.012698  0.126863  0.317157  0.055473  0.008667  0.062722  1.000000  0.019750  0.000699  0.000104  0.315872  0.299584  0.044459  0.926573  0.000180  0.000027  36  0  0  0  0
20  18  19.564866  0.550485  0.431832  0.016186  29182532.723088  4142792.565043  64920091.181154  2023568.205653  287268.531377  4501673.438315  0.124607  0.311517  0.054844  0.008759  0.061004  1.000000  0.019345  0.001090  0.000116  0.316270  0.299539  0.031803  0.907573  0.001664  0.000177  34  0  0  0  0
20  15  19.016474  0.491653  0.383559  0.204577  26318558.228932  4476197.799214  51772793.759501  1824975.171143  310387.437398  3590016.684422  0.107575  0.268938  0.049462  0.009464  0.048649  1.000000  0.015985  0.002496  0.000265  0.313103  0.298016  0.031642  0.749950  0.026047  0.002766  28  0  0  0  0
19  18  19.582285  0.551820  0.432789  0.014102  29238532.543905  4134692.129409  65238358.265036  2027451.331837  286706.832907  4523742.638339  0.124994  0.312485  0.054949  0.008742  0.061303  1.000000  0.019407  0.000949  0.000114  0.316060  0.299486  0.036059  0.910491  0.001448  0.000174  33  0  0  0  0
19  20  19.631744  0.555971  0.436616  0.002273  29465528.586390  4108120.405115  66359401.595337  2043191.637133  284864.302755  4601477.756873  0.126418  0.316044  0.055376  0.008686  0.062356  1.000000  0.019700  0.000884  0.000106  0.316309  0.299606  0.036074  0.924222  0.000228  0.000028  35  0  0  0  0
20  20  19.616124  0.554819  0.435803  0.002611  29418057.687066  4115227.371515  66081091.707291  2039899.921384  285357.112320  4582179.259168  0.126082  0.315205  0.055287  0.008701  0.062095  1.000000  0.019648  0.001015  0.000108  0.316530  0.299664  0.031817  0.921784  0.000262  0.000028  35  0  0  0  0
19  15  19.074735  0.499218  0.389034  0.182272  26642719.103586  4437091.988001  53202261.274962  1847453.056996  307675.771588  3689138.479050  0.109445  0.273612  0.050071  0.009381  0.049993  1.000000  0.016331  0.002185  0.000263  0.313214  0.298113  0.035894  0.766149  0.022619  0.002723  29  0  0  0  0
