# Supplementary material for: Computational modelling predicts substantial carbon assimilation gains for C3 plants with a single-celled C4 biochemical pump
Source: PLoS Comput Biol. 2019 Sep 30;15(9):e1007373. doi: 10.1371/journal.pcbi.1007373 (PMC6786660; doi:10.1371/journal.pcbi.1007373)
Supplement: S1 Dataset — The input parameter files and the raw output files used to make all the Figures. (ZIP) [file pcbi.1007373.s004.zip › modelling results/etaCAcP_thdiff_250ppm_SP600_stromaCAfixed_scanresults.txt]

1  1  20.835854  0.000000  0.102238  0.375645  9587402.870599  6337467.632637  504.748480  664807.397213  439451.165101  35.000148  0.031418  1.570880  0.018018  0.013399  0.000000  1.000000  0.003846  0.005858  0.001385  0.292786  0.290182  0.068622  0.180454  0.060165  0.014228  20  0  0  0  0
3  0  20.835647  0.000000  0.102239  0.436472  9587431.874658  6337464.438520  280.707324  664809.408406  439450.943615  19.464740  0.031417  1.570872  0.018018  0.013399  0.000000  1.000000  0.003846  0.005858  0.001385  0.292786  0.290182  0.068622  0.180454  0.077453  0.018316  21  0  0  0  0
1  3  20.836355  0.000000  0.102240  0.293110  9587512.696474  6337455.537855  1719.205974  664815.012733  439450.326428  119.212770  0.031419  1.570946  0.018018  0.013399  0.000002  1.000000  0.003846  0.005858  0.001385  0.292787  0.290182  0.068622  0.180456  0.041464  0.009806  21  0  0  0  0
1  0  20.835749  0.000000  0.102238  0.390505  9587379.936793  6337470.158264  251.144957  664805.806943  439451.340232  17.414834  0.031417  1.570866  0.018018  0.013399  0.000000  1.000000  0.003846  0.005858  0.001385  0.292786  0.290182  0.068622  0.180453  0.064070  0.015151  23  0  0  0  0
2  0  20.835700  0.000000  0.102238  0.414748  9587405.235981  6337467.372156  266.735939  664807.561233  439451.147039  18.495940  0.031417  1.570869  0.018018  0.013399  0.000000  1.000000  0.003846  0.005858  0.001385  0.292786  0.290182  0.068622  0.180454  0.070866  0.016758  21  0  0  0  0
2  1  20.835805  0.000000  0.102239  0.404061  9587433.906828  6337464.214710  542.931447  664809.549320  439450.928096  37.647823  0.031418  1.570884  0.018018  0.013399  0.000001  1.000000  0.003846  0.005858  0.001385  0.292786  0.290182  0.068622  0.180454  0.067802  0.016034  21  0  0  0  0
0  3  20.836343  0.000000  0.102239  0.257125  9587461.253371  6337461.203109  1508.139863  664811.445578  439450.719266  104.577074  0.031419  1.570932  0.018018  0.013399  0.000001  1.000000  0.003846  0.005858  0.001385  0.292786  0.290182  0.068622  0.180455  0.034612  0.008185  24  0  0  0  0
0  0  20.835787  0.000000  0.102237  0.369631  9587360.230342  6337472.328474  237.720270  664804.440463  439451.490719  16.483942  0.031417  1.570864  0.018018  0.013399  0.000000  1.000000  0.003846  0.005858  0.001385  0.292786  0.290182  0.068622  0.180453  0.058637  0.013866  21  0  0  0  0
0  4  20.836641  0.000000  0.102240  0.178598  9587515.366792  6337455.243649  2188.640560  664815.197898  439450.306027  151.764190  0.031419  1.570968  0.018018  0.013399  0.000002  1.000000  0.003846  0.005858  0.001385  0.292787  0.290182  0.068622  0.180456  0.021743  0.005142  21  0  0  0  0
2  2  20.836007  0.000000  0.102239  0.382398  9587488.985553  6337458.149064  1073.526369  664813.368576  439450.507493  74.440209  0.031418  1.570914  0.018018  0.013399  0.000001  1.000000  0.003846  0.005858  0.001385  0.292786  0.290182  0.068622  0.180456  0.061916  0.014642  22  0  0  0  0
2  3  20.836360  0.000000  0.102241  0.340636  9587584.947597  6337447.581046  1997.967333  664820.022753  439449.774688  138.542573  0.031419  1.570965  0.018018  0.013399  0.000002  1.000000  0.003846  0.005858  0.001385  0.292787  0.290182  0.068622  0.180458  0.051661  0.012217  21  0  0  0  0
5  0  20.835529  0.000000  0.102239  0.461052  9587486.581808  6337458.415083  296.515438  664813.201896  439450.525940  20.560903  0.031418  1.570877  0.018018  0.013399  0.000000  1.000000  0.003846  0.005858  0.001385  0.292786  0.290182  0.068622  0.180456  0.085546  0.020230  17  0  0  0  0
0  5  20.836870  0.000000  0.102241  0.105921  9587556.978603  6337450.661163  2711.939121  664818.083334  439449.988269  188.050634  0.031420  1.570996  0.018018  0.013399  0.000003  1.000000  0.003846  0.005858  0.001385  0.292787  0.290182  0.068622  0.180457  0.011847  0.002802  25  0  0  0  0
0  6  20.837005  0.000000  0.102241  0.056490  9587581.618385  6337447.947658  3021.799524  664819.791900  439449.800110  209.536900  0.031420  1.571013  0.018018  0.013399  0.000003  1.000000  0.003846  0.005858  0.001385  0.292787  0.290182  0.068622  0.180457  0.005987  0.001416  25  0  0  0  0
3  3  20.836348  0.000000  0.102242  0.388268  9587664.504537  6337438.819691  2277.345155  664825.539371  439449.167161  157.915123  0.031420  1.570985  0.018019  0.013399  0.000002  1.000000  0.003847  0.005858  0.001385  0.292787  0.290182  0.068622  0.180460  0.063470  0.015009  21  0  0  0  1
0  2  20.836072  0.000000  0.102238  0.316590  9587412.002193  6337466.626993  888.779784  664808.030414  439451.095368  61.629555  0.031418  1.570899  0.018018  0.013399  0.000001  1.000000  0.003846  0.005858  0.001385  0.292786  0.290182  0.068622  0.180454  0.046325  0.010955  21  0  0  0  0
4  2  20.835904  0.000000  0.102241  0.440385  9587576.726145  6337448.486470  1236.317856  664819.452663  439449.837472  85.728457  0.031419  1.570929  0.018018  0.013399  0.000001  1.000000  0.003846  0.005858  0.001385  0.292787  0.290182  0.068622  0.180458  0.078694  0.018609  21  0  0  0  0
3  1  20.835751  0.000000  0.102239  0.429793  9587466.454998  6337460.630288  577.506105  664811.806268  439450.679546  40.045290  0.031418  1.570889  0.018018  0.013399  0.000001  1.000000  0.003846  0.005858  0.001385  0.292786  0.290182  0.068622  0.180455  0.075374  0.017824  22  0  0  0  0
3  2  20.835958  0.000000  0.102240  0.416024  9587535.244009  6337453.054929  1167.927228  664816.576219  439450.154257  80.986131  0.031418  1.570922  0.018018  0.013399  0.000001  1.000000  0.003846  0.005858  0.001385  0.292787  0.290182  0.068622  0.180457  0.071239  0.016847  20  0  0  0  0
4  0  20.835593  0.000000  0.102239  0.451863  9587457.590146  6337461.606552  290.606050  664811.191563  439450.747242  20.151135  0.031417  1.570874  0.018018  0.013399  0.000000  1.000000  0.003846  0.005858  0.001385  0.292786  0.290182  0.068622  0.180455  0.082435  0.019494  21  0  0  0  0
0  1  20.835890  0.000000  0.102238  0.351496  9587378.883934  6337470.274204  472.300229  664805.733936  439451.348272  32.750130  0.031418  1.570876  0.018018  0.013399  0.000000  1.000000  0.003846  0.005858  0.001385  0.292786  0.290182  0.068622  0.180453  0.054201  0.012817  21  0  0  0  1
4  1  20.835695  0.000000  0.102240  0.448134  9587496.837018  6337457.284426  602.151602  664813.913010  439450.447538  41.754252  0.031418  1.570892  0.018018  0.013399  0.000001  1.000000  0.003846  0.005858  0.001385  0.292787  0.290182  0.068622  0.180456  0.081203  0.019203  20  0  0  0  0
1  5  20.837053  0.000000  0.102242  0.133308  9587665.888335  6337438.667119  3413.134507  664825.635326  439449.156581  236.672757  0.031421  1.571038  0.018019  0.013399  0.000003  1.000000  0.003847  0.005858  0.001385  0.292787  0.290182  0.068622  0.180459  0.015381  0.003637  20  0  0  0  0
7  0  20.835233  0.000000  0.102242  0.468491  9587614.814754  6337444.292679  301.300111  664822.093794  439449.546667  20.892680  0.031418  1.570888  0.018018  0.013399  0.000000  1.000000  0.003847  0.005858  0.001385  0.292787  0.290182  0.068622  0.180458  0.088143  0.020844  18  0  0  0  0
5  1  20.835630  0.000000  0.102240  0.459115  9587528.829296  6337453.761245  616.906223  664816.131411  439450.203234  42.777364  0.031418  1.570896  0.018018  0.013399  0.000001  1.000000  0.003846  0.005858  0.001385  0.292787  0.290182  0.068622  0.180457  0.084881  0.020073  19  0  0  0  0
1  2  20.836047  0.000000  0.102239  0.346272  9587445.134971  6337462.978183  972.107677  664810.327899  439450.842353  67.407658  0.031418  1.570905  0.018018  0.013399  0.000001  1.000000  0.003846  0.005858  0.001385  0.292786  0.290182  0.068622  0.180455  0.052968  0.012526  22  0  0  0  0
0  7  20.837076  0.000000  0.102241  0.028483  9587594.465837  6337446.532810  3183.363553  664820.682765  439449.702002  220.740034  0.031420  1.571022  0.018018  0.013399  0.000003  1.000000  0.003847  0.005858  0.001385  0.292787  0.290182  0.068622  0.180458  0.002932  0.000693  23  0  0  0  0
1  4  20.836732  0.000000  0.102241  0.214939  9587595.422234  6337446.427492  2633.986159  664820.749083  439449.694699  182.645238  0.031420  1.570996  0.018018  0.013399  0.000002  1.000000  0.003847  0.005858  0.001385  0.292787  0.290182  0.068622  0.180458  0.027379  0.006474  21  0  0  0  0
6  0  20.835427  0.000000  0.102240  0.465989  9587531.057111  6337453.515897  299.690561  664816.285892  439450.186221  20.781071  0.031418  1.570881  0.018018  0.013399  0.000000  1.000000  0.003846  0.005858  0.001385  0.292787  0.290182  0.068622  0.180457  0.087261  0.020636  21  0  0  0  0
3  4  20.836994  0.000000  0.102246  0.335937  9587878.815485  6337415.218254  4116.759639  664840.400070  439447.530595  285.463362  0.031422  1.571089  0.018019  0.013399  0.000004  1.000000  0.003847  0.005857  0.001385  0.292787  0.290182  0.068622  0.180464  0.050588  0.011963  22  0  0  0  0
6  1  20.835527  0.000000  0.102241  0.465022  9587574.962561  6337448.680820  624.843390  664819.330373  439449.850949  43.327741  0.031418  1.570900  0.018018  0.013399  0.000001  1.000000  0.003846  0.005858  0.001385  0.292787  0.290182  0.068622  0.180458  0.086923  0.020556  19  0  0  0  0
1  6  20.837254  0.000000  0.102243  0.072928  9587710.016453  6337433.807543  3901.161006  664828.695248  439448.819609  270.513374  0.031421  1.571065  0.018019  0.013399  0.000004  1.000000  0.003847  0.005858  0.001385  0.292787  0.290182  0.068622  0.180460  0.007867  0.001860  22  0  0  0  0
2  6  20.837732  0.000000  0.102247  0.104701  9587958.937275  6337406.394644  5600.772709  664845.955856  439446.918751  388.367442  0.031423  1.571165  0.018019  0.013399  0.000005  1.000000  0.003847  0.005857  0.001385  0.292787  0.290182  0.068622  0.180466  0.011694  0.002766  24  0  0  0  0
1  7  20.837361  0.000000  0.102244  0.037230  9587733.504406  6337431.220910  4160.905969  664830.323944  439448.640248  288.524547  0.031422  1.571079  0.018019  0.013399  0.000004  1.000000  0.003847  0.005858  0.001385  0.292787  0.290182  0.068622  0.180461  0.003867  0.000914  26  0  0  0  0
3  5  20.837828  0.000000  0.102251  0.253516  9588155.424357  6337384.756091  6490.879493  664859.580616  439445.418295  450.089014  0.031424  1.571223  0.018019  0.013399  0.000006  1.000000  0.003847  0.005857  0.001385  0.292787  0.290182  0.068622  0.180470  0.033961  0.008031  24  0  0  0  0
5  2  20.835838  0.000000  0.102242  0.455077  9587615.920329  6337444.170157  1277.564100  664822.170457  439449.538171  88.588544  0.031419  1.570934  0.018018  0.013399  0.000001  1.000000  0.003847  0.005858  0.001385  0.292787  0.290182  0.068622  0.180458  0.083511  0.019749  20  0  0  0  0
8  0  20.834836  0.000000  0.102244  0.469721  9587784.925680  6337425.558280  302.090550  664833.889585  439448.247591  20.947491  0.031418  1.570902  0.018019  0.013399  0.000000  1.000000  0.003847  0.005858  0.001385  0.292787  0.290182  0.068622  0.180462  0.088579  0.020947  17  0  0  0  0
5  3  20.836262  0.000000  0.102245  0.446684  9587792.883188  6337424.681754  2619.980125  664834.441373  439448.186811  181.674035  0.031420  1.571011  0.018019  0.013399  0.000002  1.000000  0.003847  0.005858  0.001385  0.292787  0.290182  0.068622  0.180462  0.080728  0.019091  20  0  0  0  0
0  8  20.837111  0.000000  0.102241  0.013976  9587600.833708  6337445.831530  3263.445516  664821.124324  439449.653374  226.293059  0.031421  1.571026  0.018018  0.013399  0.000003  1.000000  0.003847  0.005858  0.001385  0.292787  0.290182  0.068622  0.180458  0.001417  0.000335  24  0  0  0  0
2  5  20.837371  0.000000  0.102246  0.181731  9587860.546150  6337417.230180  4652.926464  664839.133242  439447.670106  322.642114  0.031422  1.571113  0.018019  0.013399  0.000004  1.000000  0.003847  0.005857  0.001385  0.292787  0.290182  0.068622  0.180464  0.022209  0.005252  23  0  0  0  0
4  4  20.837080  0.000000  0.102249  0.392329  9588026.644428  6337398.938268  4807.819666  664850.650789  439446.401713  333.382682  0.031423  1.571133  0.018019  0.013399  0.000005  1.000000  0.003847  0.005857  0.001385  0.292787  0.290182  0.068622  0.180468  0.064562  0.015268  20  0  0  0  0
6  2  20.835735  0.000000  0.102242  0.463004  9587666.106785  6337438.643239  1299.817754  664825.650474  439449.154925  90.131652  0.031419  1.570939  0.018019  0.013399  0.000001  1.000000  0.003847  0.005858  0.001385  0.292787  0.290182  0.068622  0.180460  0.086220  0.020389  23  0  0  0  0
0  9  20.837128  0.000000  0.102241  0.006769  9587603.927436  6337445.490909  3302.358376  664821.338849  439449.629755  228.991345  0.031421  1.571028  0.018018  0.013399  0.000003  1.000000  0.003847  0.005858  0.001385  0.292787  0.290182  0.068622  0.180458  0.000682  0.000161  21  0  0  0  0
7  1  20.835332  0.000000  0.102242  0.468018  9587659.591155  6337439.360948  628.869310  664825.198669  439449.204692  43.606905  0.031418  1.570907  0.018019  0.013399  0.000001  1.000000  0.003847  0.005858  0.001385  0.292787  0.290182  0.068622  0.180459  0.087975  0.020804  18  0  0  0  0
3  6  20.838571  0.000000  0.102255  0.160834  9588401.567142  6337357.649025  8603.518252  664876.648590  439443.538644  596.583105  0.031427  1.571343  0.018020  0.013399  0.000008  1.000000  0.003847  0.005857  0.001385  0.292787  0.290183  0.068622  0.180476  0.019166  0.004532  23  0  0  0  0
1  8  20.837414  0.000000  0.102244  0.018374  9587745.221872  6337429.930489  4290.475904  664831.136454  439448.550768  297.509154  0.031422  1.571086  0.018019  0.013399  0.000004  1.000000  0.003847  0.005858  0.001385  0.292787  0.290182  0.068622  0.180461  0.001872  0.000443  24  0  0  0  0
4  5  20.838302  0.000000  0.102256  0.332774  9588494.298095  6337347.436843  8520.132978  664883.078718  439442.830513  590.801024  0.031427  1.571346  0.018020  0.013399  0.000008  1.000000  0.003847  0.005857  0.001385  0.292787  0.290183  0.068622  0.180478  0.049874  0.011794  20  0  0  0  0
8  1  20.834936  0.000000  0.102245  0.469491  9587830.126222  6337420.580358  630.847717  664837.023871  439447.902413  43.744092  0.031418  1.570921  0.018019  0.013399  0.000001  1.000000  0.003847  0.005858  0.001385  0.292787  0.290182  0.068622  0.180463  0.088497  0.020928  19  0  0  0  0
9  0  20.834015  0.000000  0.102250  0.470310  9588137.179031  6337386.765867  302.469572  664858.315453  439445.557657  20.973773  0.031419  1.570931  0.018019  0.013399  0.000000  1.000000  0.003847  0.005858  0.001385  0.292787  0.290182  0.068622  0.180470  0.088789  0.020997  18  0  0  0  0
2  4  20.836861  0.000000  0.102243  0.270415  9587721.539793  6337432.538548  3313.817230  664829.494296  439448.731615  229.785922  0.031421  1.571038  0.018019  0.013399  0.000003  1.000000  0.003847  0.005858  0.001385  0.292787  0.290182  0.068622  0.180461  0.037064  0.008765  24  0  0  0  0
7  2  20.835540  0.000000  0.102244  0.467030  9587752.840325  6337429.091580  1311.119704  664831.664730  439448.492596  90.915349  0.031419  1.570947  0.018019  0.013399  0.000001  1.000000  0.003847  0.005858  0.001385  0.292787  0.290182  0.068622  0.180462  0.087627  0.020722  18  0  0  0  0
3  7  20.839042  0.000000  0.102257  0.088987  9588557.916763  6337340.430586  9945.465333  664887.490148  439442.344687  689.636079  0.031428  1.571419  0.018020  0.013399  0.000009  1.000000  0.003847  0.005857  0.001385  0.292787  0.290183  0.068623  0.180479  0.009768  0.002310  22  0  0  0  0
9  1  20.834114  0.000000  0.102251  0.470198  9588182.541841  6337381.774478  631.798352  664861.460990  439445.211545  43.810010  0.031419  1.570950  0.018020  0.013399  0.000001  1.000000  0.003847  0.005858  0.001385  0.292787  0.290182  0.068622  0.180471  0.088749  0.020987  16  0  0  0  0
0  10  20.837136  0.000000  0.102241  0.003258  9587605.418913  6337445.326570  3321.110784  664821.442270  439449.618359  230.291670  0.031421  1.571029  0.018018  0.013399  0.000003  1.000000  0.003847  0.005858  0.001385  0.292787  0.290182  0.068622  0.180458  0.000327  0.000077  23  0  0  0  0
6  3  20.836164  0.000000  0.102246  0.458796  9587853.963723  6337417.955153  2691.024585  664838.676805  439447.720377  186.600383  0.031420  1.571020  0.018019  0.013399  0.000003  1.000000  0.003847  0.005858  0.001385  0.292787  0.290182  0.068622  0.180464  0.084772  0.020047  20  0  0  0  0
7  3  20.835971  0.000000  0.102247  0.464967  9587946.372643  6337407.779889  2727.216373  664845.084602  439447.014806  189.109986  0.031421  1.571029  0.018019  0.013399  0.000003  1.000000  0.003847  0.005857  0.001385  0.292787  0.290182  0.068622  0.180466  0.086903  0.020551  17  0  0  0  0
5  4  20.837096  0.000000  0.102250  0.429387  9588141.156263  6337386.327434  5261.945171  664858.591241  439445.527255  364.872544  0.031423  1.571164  0.018019  0.013399  0.000005  1.000000  0.003847  0.005857  0.001385  0.292787  0.290182  0.068622  0.180470  0.075249  0.017795  20  0  0  0  0
0  11  20.837140  0.000000  0.102241  0.001564  9587606.135437  6337445.247655  3330.114870  664821.491955  439449.612887  230.916029  0.031421  1.571029  0.018018  0.013399  0.000003  1.000000  0.003847  0.005858  0.001385  0.292787  0.290182  0.068622  0.180458  0.000157  0.000037  26  0  0  0  0
10  0  20.832309  0.000000  0.102263  0.470579  9588868.556485  6337306.221760  302.642713  664909.030454  439439.972587  20.985779  0.031420  1.570991  0.018021  0.013399  0.000000  1.000000  0.003847  0.005857  0.001385  0.292788  0.290183  0.068623  0.180487  0.088885  0.021019  17  0  0  0  0
4  3  20.836317  0.000000  0.102244  0.424415  9587734.578092  6337431.102721  2489.363838  664830.398395  439448.632052  172.616872  0.031420  1.571000  0.018019  0.013399  0.000002  1.000000  0.003847  0.005858  0.001385  0.292787  0.290182  0.068622  0.180461  0.073736  0.017437  20  0  0  0  0
6  4  20.837034  0.000000  0.102252  0.450049  9588235.309901  6337375.958496  5515.150004  664865.120020  439444.808255  382.430213  0.031424  1.571184  0.018020  0.013399  0.000005  1.000000  0.003847  0.005857  0.001385  0.292787  0.290183  0.068622  0.180472  0.081834  0.019352  18  0  0  0  0
1  9  20.837440  0.000000  0.102244  0.008924  9587750.926821  6337429.302225  4353.561705  664831.532045  439448.507203  301.883635  0.031422  1.571089  0.018019  0.013399  0.000004  1.000000  0.003847  0.005858  0.001385  0.292787  0.290182  0.068622  0.180461  0.000900  0.000213  24  0  0  0  0
8  2  20.835143  0.000000  0.102247  0.469010  9587924.420805  6337410.195772  1316.679537  664843.562423  439447.182328  91.300878  0.031419  1.570961  0.018019  0.013399  0.000001  1.000000  0.003847  0.005858  0.001385  0.292787  0.290182  0.068622  0.180465  0.088327  0.020888  17  0  0  0  0
2  8  20.838037  0.000000  0.102249  0.027412  9588041.995042  6337397.247720  6400.906624  664851.715228  439446.284487  443.850137  0.031424  1.571210  0.018019  0.013399  0.000006  1.000000  0.003847  0.005857  0.001385  0.292787  0.290182  0.068622  0.180468  0.002818  0.000667  23  0  0  0  0
5  5  20.838624  0.000000  0.102261  0.394696  9588779.652559  6337316.011549  10105.554403  664902.865699  439440.651428  700.736937  0.031429  1.571444  0.018021  0.013399  0.000009  1.000000  0.003847  0.005856  0.001385  0.292788  0.290183  0.068623  0.180485  0.065206  0.015420  21  0  0  0  0
4  6  20.839779  0.000000  0.102266  0.243137  9589059.411785  6337285.202295  13006.142304  664922.264696  439438.515060  901.868809  0.031432  1.571604  0.018021  0.013399  0.000012  1.000000  0.003847  0.005856  0.001385  0.292788  0.290183  0.068623  0.180491  0.032124  0.007597  21  0  0  0  0
2  9  20.838087  0.000000  0.102249  0.013390  9588055.669202  6337395.741808  6532.634177  664852.663418  439446.180064  452.984357  0.031424  1.571217  0.018019  0.013399  0.000006  1.000000  0.003847  0.005857  0.001385  0.292787  0.290182  0.068622  0.180468  0.001357  0.000321  19  0  0  0  0
2  7  20.837934  0.000000  0.102248  0.054863  9588014.050438  6337400.325191  6131.701554  664849.777500  439446.497884  425.182983  0.031424  1.571195  0.018019  0.013399  0.000006  1.000000  0.003847  0.005857  0.001385  0.292787  0.290182  0.068622  0.180467  0.005805  0.001373  25  0  0  0  0
1  10  20.837453  0.000000  0.102244  0.004301  9587753.678234  6337428.999193  4383.984365  664831.722833  439448.486190  303.993195  0.031422  1.571091  0.018019  0.013399  0.000004  1.000000  0.003847  0.005858  0.001385  0.292787  0.290182  0.068622  0.180461  0.000432  0.000102  26  0  0  0  0
10  1  20.832409  0.000000  0.102263  0.470524  9588914.035361  6337301.215296  632.236608  664912.184039  439439.625430  43.840400  0.031420  1.571010  0.018021  0.013399  0.000001  1.000000  0.003847  0.005857  0.001385  0.292788  0.290183  0.068623  0.180488  0.088865  0.021015  16  0  0  0  0
7  4  20.836859  0.000000  0.102254  0.460665  9588345.210776  6337363.855091  5645.243077  664872.740741  439443.968983  391.451096  0.031424  1.571199  0.018020  0.013399  0.000005  1.000000  0.003847  0.005857  0.001385  0.292787  0.290183  0.068622  0.180475  0.085413  0.020198  18  0  0  0  0
9  2  20.834322  0.000000  0.102253  0.469965  9588277.382265  6337371.325564  1319.358476  664868.037392  439444.486999  91.486640  0.031420  1.570990  0.018020  0.013399  0.000001  1.000000  0.003847  0.005857  0.001385  0.292787  0.290183  0.068622  0.180473  0.088666  0.020968  18  0  0  0  0
2  10  20.838111  0.000000  0.102249  0.006471  9588062.273734  6337395.014508  6596.263173  664853.121388  439446.129632  457.396504  0.031424  1.571220  0.018019  0.013399  0.000006  1.000000  0.003847  0.005857  0.001385  0.292787  0.290182  0.068622  0.180468  0.000651  0.000154  23  0  0  0  0
11  0  20.828783  0.000000  0.102288  0.470678  9590381.265390  6337139.631153  302.706292  665013.924353  439428.420901  20.990187  0.031422  1.571116  0.018024  0.013398  0.000000  1.000000  0.003848  0.005856  0.001385  0.292789  0.290184  0.068623  0.180521  0.088920  0.021028  17  0  0  0  0
8  3  20.835575  0.000000  0.102250  0.468007  9588120.799888  6337388.569394  2745.050759  664857.179695  439445.682717  190.346653  0.031421  1.571044  0.018019  0.013399  0.000003  1.000000  0.003847  0.005857  0.001385  0.292787  0.290182  0.068622  0.180470  0.087972  0.020804  18  0  0  0  0
3  9  20.839416  0.000000  0.102260  0.022569  9588682.005940  6337326.765030  11010.531591  664896.094710  439441.397093  763.489649  0.031430  1.571479  0.018020  0.013399  0.000010  1.000000  0.003847  0.005856  0.001385  0.292788  0.290183  0.068623  0.180482  0.002309  0.000546  20  0  0  0  0
3  8  20.839292  0.000000  0.102259  0.045641  9588640.859128  6337331.296391  10657.362516  664893.241518  439441.711306  739.000283  0.031429  1.571459  0.018020  0.013399  0.000010  1.000000  0.003847  0.005856  0.001385  0.292788  0.290183  0.068623  0.180481  0.004782  0.001131  22  0  0  0  0
6  5  20.838743  0.000000  0.102265  0.432021  9588984.192350  6337293.486103  11061.193618  664917.048848  439439.089474  767.002643  0.031430  1.571506  0.018021  0.013399  0.000010  1.000000  0.003847  0.005856  0.001385  0.292788  0.290183  0.068623  0.180489  0.076062  0.017987  19  0  0  0  0
1  11  20.837459  0.000000  0.102244  0.002065  9587754.999364  6337428.853720  4398.595800  664831.814442  439448.476103  305.006378  0.031422  1.571092  0.018019  0.013399  0.000004  1.000000  0.003847  0.005858  0.001385  0.292787  0.290182  0.068622  0.180461  0.000207  0.000049  23  0  0  0  0
4  8  20.841718  0.000000  0.102278  0.080938  9589801.790020  6337203.446054  18899.384591  664973.742510  439432.845938  1310.516607  0.031439  1.571942  0.018023  0.013399  0.000018  1.000000  0.003848  0.005855  0.001385  0.292789  0.290184  0.068623  0.180507  0.008807  0.002083  21  0  0  0  0
4  7  20.840991  0.000000  0.102274  0.149323  9589523.313892  6337234.113858  16688.734002  664954.432485  439434.972498  1157.226202  0.031436  1.571815  0.018022  0.013399  0.000016  1.000000  0.003847  0.005855  0.001385  0.292788  0.290183  0.068623  0.180501  0.017553  0.004151  22  0  0  0  0
9  3  20.834754  0.000000  0.102256  0.469477  9588475.130630  6337349.548716  2753.670228  664881.749612  439442.976954  190.944342  0.031421  1.571074  0.018020  0.013399  0.000003  1.000000  0.003847  0.005857  0.001385  0.292787  0.290183  0.068622  0.180478  0.088492  0.020927  17  0  0  0  0
12  0  20.821569  0.000000  0.102340  0.470663  9593478.376038  6336798.554306  302.696994  665228.683459  439404.770031  20.989543  0.031427  1.571371  0.018029  0.013398  0.000000  1.000000  0.003849  0.005854  0.001384  0.292792  0.290186  0.068623  0.180590  0.088915  0.021027  16  0  0  0  0
11  1  20.828882  0.000000  0.102289  0.470650  9590426.801714  6337134.615743  632.406189  665017.081922  439428.073123  43.852159  0.031423  1.571135  0.018024  0.013398  0.000001  1.000000  0.003848  0.005856  0.001385  0.292789  0.290184  0.068623  0.180522  0.088910  0.021025  17  0  0  0  0
8  4  20.836472  0.000000  0.102257  0.465914  9588528.378417  6337343.683835  5709.566390  664885.441907  439442.570273  395.911387  0.031424  1.571217  0.018020  0.013399  0.000005  1.000000  0.003847  0.005857  0.001385  0.292787  0.290183  0.068623  0.180479  0.087235  0.020629  16  0  0  0  0
7  5  20.838660  0.000000  0.102267  0.451720  9589154.362926  6337274.745513  11565.576978  664928.848776  439437.789968  801.977473  0.031431  1.571544  0.018021  0.013399  0.000011  1.000000  0.003847  0.005856  0.001385  0.292788  0.290183  0.068623  0.180493  0.082388  0.019483  18  0  0  0  0
6  6  20.841858  0.000000  0.102288  0.395897  9590350.209145  6337143.049755  21177.741613  665011.770858  439428.657952  1468.501895  0.031442  1.572094  0.018024  0.013398  0.000020  1.000000  0.003848  0.005855  0.001384  0.292789  0.290184  0.068623  0.180520  0.065534  0.015498  20  0  0  0  0
0  12  20.837142  0.000000  0.102241  0.000749  9587606.478889  6337445.209840  3334.431189  664821.515771  439449.610265  231.215330  0.031421  1.571030  0.018018  0.013399  0.000003  1.000000  0.003847  0.005858  0.001385  0.292787  0.290182  0.068622  0.180458  0.000075  0.000018  20  0  0  0  0
2  11  20.838123  0.000000  0.102249  0.003112  9588065.448004  6337394.664942  6626.841521  664853.341497  439446.105393  459.516860  0.031424  1.571222  0.018019  0.013399  0.000006  1.000000  0.003847  0.005857  0.001385  0.292787  0.290182  0.068622  0.180468  0.000312  0.000074  21  0  0  0  0
4  9  20.842094  0.000000  0.102281  0.041082  9589945.770544  6337187.589693  20042.346907  664983.726373  439431.746430  1389.771627  0.031440  1.572007  0.018023  0.013398  0.000019  1.000000  0.003848  0.005855  0.001385  0.292789  0.290184  0.068623  0.180511  0.004284  0.001013  21  0  0  0  0
3  10  20.839476  0.000000  0.102260  0.010970  9588701.966061  6337324.566964  11181.853593  664897.478780  439441.244675  775.369418  0.031430  1.571489  0.018020  0.013399  0.000011  1.000000  0.003847  0.005856  0.001385  0.292788  0.290183  0.068623  0.180483  0.001109  0.000262  23  0  0  0  0
5  7  20.843807  0.000000  0.102298  0.237431  9590945.507151  6337077.490677  26535.980781  665053.049870  439424.111971  1840.051634  0.031448  1.572395  0.018025  0.013398  0.000025  1.000000  0.003848  0.005854  0.001384  0.292790  0.290184  0.068623  0.180533  0.031136  0.007363  22  0  0  0  0
9  4  20.835655  0.000000  0.102263  0.468459  9588886.971155  6337304.193648  5740.751475  664910.307359  439439.831954  398.073816  0.031425  1.571248  0.018021  0.013399  0.000005  1.000000  0.003847  0.005857  0.001385  0.292788  0.290183  0.068623  0.180487  0.088131  0.020841  17  0  0  0  0
1  12  20.837462  0.000000  0.102244  0.000990  9587755.632816  6337428.783961  4405.600823  664831.858367  439448.471265  305.492119  0.031422  1.571092  0.018019  0.013399  0.000004  1.000000  0.003847  0.005858  0.001385  0.292787  0.290182  0.068622  0.180461  0.000099  0.000023  23  0  0  0  0
0  13  20.837143  0.000000  0.102241  0.000359  9587606.643242  6337445.191732  3336.499134  664821.527167  439449.609009  231.358725  0.031421  1.571030  0.018018  0.013399  0.000003  1.000000  0.003847  0.005858  0.001385  0.292787  0.290182  0.068622  0.180458  0.000036  0.000008  22  0  0  0  0
5  6  20.841021  0.000000  0.102278  0.330906  9589780.912473  6337205.745158  17701.159280  664972.294824  439433.005362  1227.429554  0.031438  1.571884  0.018023  0.013399  0.000017  1.000000  0.003848  0.005855  0.001385  0.292789  0.290184  0.068623  0.180507  0.049455  0.011695  22  0  0  0  0
5  8  20.845996  0.000000  0.102313  0.143378  9591860.777932  6336976.693320  33479.491180  665116.516358  439417.122504  2321.526871  0.031456  1.572796  0.018026  0.013398  0.000031  1.000000  0.003849  0.005853  0.001384  0.292791  0.290185  0.068623  0.180554  0.016738  0.003958  23  0  0  0  0
7  6  20.842191  0.000000  0.102294  0.433286  9590741.418284  6337099.966691  23177.808747  665038.897989  439425.670497  1607.190072  0.031444  1.572220  0.018024  0.013398  0.000022  1.000000  0.003848  0.005854  0.001384  0.292789  0.290184  0.068623  0.180529  0.076455  0.018080  19  0  0  0  0
11  2  20.829090  0.000000  0.102290  0.470593  9590521.907936  6337124.142730  1321.122754  665023.676755  439427.346906  91.608978  0.031424  1.571175  0.018024  0.013398  0.000001  1.000000  0.003848  0.005856  0.001385  0.292789  0.290184  0.068623  0.180524  0.088890  0.021021  16  0  0  0  0
12  1  20.821668  0.000000  0.102341  0.470649  9593523.927353  6336793.534681  632.404391  665231.842067  439404.421962  43.852034  0.031428  1.571390  0.018030  0.013398  0.000001  1.000000  0.003849  0.005854  0.001384  0.292792  0.290186  0.068623  0.180591  0.088910  0.021025  16  0  0  0  0
10  2  20.832616  0.000000  0.102265  0.470410  9589009.084885  6337290.745656  1320.608056  664918.774940  439438.899446  91.573288  0.031421  1.571050  0.018021  0.013399  0.000001  1.000000  0.003847  0.005857  0.001385  0.292788  0.290183  0.068623  0.180490  0.088824  0.021005  16  0  0  0  0
8  5  20.838318  0.000000  0.102271  0.461548  9589368.081724  6337251.209374  11817.192136  664943.668413  439436.157931  819.424911  0.031431  1.571573  0.018022  0.013399  0.000011  1.000000  0.003847  0.005856  0.001385  0.292788  0.290183  0.068623  0.180498  0.085717  0.020270  18  0  0  0  0
13  0  20.807128  0.000000  0.102444  0.470534  9599687.032722  6336114.793693  302.613965  665659.202646  439357.356867  20.983785  0.031438  1.571882  0.018041  0.013396  0.000000  1.000000  0.003852  0.005850  0.001384  0.292798  0.290190  0.068624  0.180730  0.088869  0.021016  16  0  0  0  0
6  8  20.852182  0.000000  0.102364  0.234394  9594880.808264  6336644.098420  54732.258540  665325.930579  439394.059788  3795.231184  0.031481  1.574043  0.018032  0.013397  0.000051  1.000000  0.003850  0.005849  0.001383  0.292793  0.290187  0.068623  0.180622  0.030615  0.007240  19  0  0  0  0
10  3  20.833049  0.000000  0.102268  0.470171  9589207.479178  6337268.896685  2757.738268  664932.531950  439437.384400  191.226428  0.031423  1.571134  0.018021  0.013399  0.000003  1.000000  0.003847  0.005857  0.001385  0.292788  0.290183  0.068623  0.180494  0.088739  0.020985  17  0  0  0  0
7  7  20.848610  0.000000  0.102343  0.396371  9593628.052378  6336782.065436  44299.537481  665239.062280  439403.626664  3071.807935  0.031469  1.573450  0.018030  0.013398  0.000042  1.000000  0.003849  0.005851  0.001384  0.292792  0.290186  0.068623  0.180594  0.065664  0.015528  17  0  0  0  0
6  7  20.846685  0.000000  0.102323  0.329818  9592467.882048  6336909.833762  36861.365581  665158.614026  439412.486345  2556.031997  0.031460  1.573005  0.018028  0.013398  0.000035  1.000000  0.003849  0.005852  0.001384  0.292791  0.290185  0.068623  0.180568  0.049213  0.011638  21  0  0  0  0
0  14  20.837144  0.000000  0.102241  0.000172  9587606.722233  6337445.183000  3337.490304  664821.532645  439449.608404  231.427455  0.031421  1.571030  0.018018  0.013399  0.000003  1.000000  0.003847  0.005858  0.001385  0.292787  0.290182  0.068622  0.180458  0.000017  0.000004  23  0  0  0  0
1  13  20.837463  0.000000  0.102244  0.000474  9587755.935951  6337428.750610  4408.956711  664831.879387  439448.468953  305.724822  0.031422  1.571092  0.018019  0.013399  0.000004  1.000000  0.003847  0.005858  0.001385  0.292787  0.290182  0.068622  0.180461  0.000047  0.000011  22  0  0  0  0
4  10  20.842279  0.000000  0.102282  0.020214  9590016.487309  6337179.801692  20603.705726  664988.629998  439431.206396  1428.697235  0.031441  1.572039  0.018023  0.013398  0.000019  1.000000  0.003848  0.005855  0.001385  0.292789  0.290184  0.068623  0.180512  0.002063  0.000488  17  0  0  0  0
3  11  20.839505  0.000000  0.102260  0.005289  9588711.573288  6337323.508844  11264.306799  664898.144962  439441.171303  781.086868  0.031430  1.571493  0.018021  0.013399  0.000011  1.000000  0.003847  0.005856  0.001385  0.292788  0.290183  0.068623  0.180483  0.000532  0.000126  23  0  0  0  0
12  2  20.821875  0.000000  0.102343  0.470619  9593619.026023  6336783.061833  1321.195936  665238.436376  439403.695756  91.614053  0.031429  1.571430  0.018030  0.013398  0.000001  1.000000  0.003849  0.005854  0.001384  0.292792  0.290186  0.068623  0.180594  0.088899  0.021023  16  0  0  0  0
5  9  20.847273  0.000000  0.102322  0.076931  9592394.956355  6336917.864890  37531.967247  665153.557230  439413.043237  2602.532698  0.031461  1.573031  0.018027  0.013398  0.000035  1.000000  0.003849  0.005852  0.001384  0.292791  0.290185  0.068623  0.180566  0.008334  0.001971  20  0  0  0  0
2  12  20.838129  0.000000  0.102249  0.001493  9588066.970394  6337394.497245  6641.504785  664853.447063  439446.093764  460.533637  0.031424  1.571223  0.018019  0.013399  0.000006  1.000000  0.003847  0.005857  0.001385  0.292787  0.290182  0.068622  0.180468  0.000149  0.000035  29  0  0  0  0
13  1  20.807227  0.000000  0.102445  0.470526  9599732.526146  6336109.780883  632.239382  665662.357240  439357.009269  43.840592  0.031438  1.571901  0.018041  0.013396  0.000001  1.000000  0.003852  0.005850  0.001384  0.292798  0.290190  0.068624  0.180731  0.088866  0.021015  16  0  0  0  0
8  6  20.842062  0.000000  0.102300  0.452470  9591071.047219  6337063.665136  24204.035575  665061.755039  439423.153283  1678.350447  0.031446  1.572295  0.018025  0.013398  0.000023  1.000000  0.003848  0.005854  0.001384  0.292790  0.290184  0.068623  0.180536  0.082638  0.019542  16  0  0  0  0
14  0  20.779446  0.000000  0.102645  0.470245  9611623.794471  6334800.165364  302.427570  666486.918725  439266.198223  20.970860  0.031457  1.572864  0.018064  0.013393  0.000000  1.000000  0.003858  0.005843  0.001382  0.292809  0.290198  0.068626  0.180999  0.088766  0.020991  16  0  0  0  0
10  4  20.833951  0.000000  0.102275  0.469671  9589621.323539  6337223.321114  5755.608521  664961.228647  439434.224110  399.104030  0.031426  1.571309  0.018022  0.013399  0.000005  1.000000  0.003847  0.005856  0.001385  0.292788  0.290183  0.068623  0.180504  0.088561  0.020943  18  0  0  0  0
11  3  20.829523  0.000000  0.102294  0.470473  9590720.559602  6337102.264627  2759.513679  665037.451611  439425.829840  191.349538  0.031425  1.571259  0.018024  0.013398  0.000003  1.000000  0.003848  0.005856  0.001385  0.292789  0.290184  0.068623  0.180528  0.088847  0.021011  17  0  0  0  0
0  15  20.837144  0.000000  0.102241  0.000082  9587606.759429  6337445.178961  3337.966863  664821.535224  439449.608124  231.460500  0.031421  1.571030  0.018018  0.013399  0.000003  1.000000  0.003847  0.005858  0.001385  0.292787  0.290182  0.068622  0.180458  0.000008  0.000002  17  0  0  0  0
9  5  20.837523  0.000000  0.102277  0.466332  9589741.637287  6337210.070780  11939.693477  664969.571414  439433.305308  827.919370  0.031432  1.571610  0.018022  0.013399  0.000011  1.000000  0.003848  0.005856  0.001385  0.292789  0.290183  0.068623  0.180506  0.087382  0.020664  18  0  0  0  0
6  9  20.856403  0.000000  0.102395  0.140336  9596734.901878  6336439.908534  68464.722884  665454.496695  439379.900902  4747.464442  0.031497  1.574841  0.018036  0.013397  0.000064  1.000000  0.003851  0.005847  0.001383  0.292795  0.290188  0.068624  0.180663  0.016324  0.003860  20  0  0  0  0
2  13  20.838131  0.000000  0.102249  0.000715  9588067.698977  6337394.417041  6648.529578  664853.497584  439446.088203  461.020748  0.031424  1.571223  0.018019  0.013399  0.000006  1.000000  0.003847  0.005857  0.001385  0.292787  0.290182  0.068622  0.180468  0.000072  0.000017  24  0  0  0  0
5  10  20.847925  0.000000  0.102327  0.038852  9592667.790769  6336887.817990  39601.807098  665172.476049  439410.959732  2746.059038  0.031463  1.573150  0.018028  0.013398  0.000037  1.000000  0.003849  0.005852  0.001384  0.292791  0.290185  0.068623  0.180572  0.004042  0.000956  20  0  0  0  0
9  6  20.841370  0.000000  0.102307  0.461899  9591502.046822  6337016.200457  24708.393544  665091.641311  439419.861999  1713.323517  0.031447  1.572355  0.018026  0.013398  0.000023  1.000000  0.003848  0.005854  0.001384  0.292790  0.290185  0.068623  0.180546  0.085838  0.020299  17  0  0  0  0
1  14  20.837464  0.000000  0.102244  0.000227  9587756.082004  6337428.734451  4410.564584  664831.889514  439448.467832  305.836315  0.031422  1.571093  0.018019  0.013399  0.000004  1.000000  0.003847  0.005858  0.001385  0.292787  0.290182  0.068622  0.180461  0.000023  0.000005  22  0  0  0  0
3  12  20.839519  0.000000  0.102260  0.002541  9588716.182491  6337323.001247  11303.867227  664898.464573  439441.136106  783.830058  0.031430  1.571495  0.018021  0.013399  0.000011  1.000000  0.003847  0.005856  0.001385  0.292788  0.290183  0.068623  0.180483  0.000255  0.000060  23  0  0  0  0
4  11  20.842368  0.000000  0.102283  0.009802  9590050.652749  6337176.039127  20874.930829  664990.999090  439430.945494  1447.504462  0.031441  1.572055  0.018023  0.013398  0.000020  1.000000  0.003848  0.005855  0.001385  0.292789  0.290184  0.068623  0.180513  0.000990  0.000234  21  0  0  0  0
10  5  20.835831  0.000000  0.102290  0.468627  9590483.117816  6337128.413487  11998.451417  665020.986979  439427.643048  831.993749  0.031433  1.571674  0.018024  0.013398  0.000011  1.000000  0.003848  0.005855  0.001385  0.292789  0.290184  0.068623  0.180523  0.088191  0.020855  17  0  0  0  0
0  16  20.837144  0.000000  0.102241  0.000039  9587606.765904  6337445.183867  3338.198755  664821.535673  439449.608464  231.476580  0.031421  1.571030  0.018018  0.013399  0.000003  1.000000  0.003847  0.005858  0.001385  0.292787  0.290182  0.068622  0.180458  0.000004  0.000001  16  0  0  0  0
15  0  20.730486  0.000000  0.103002  0.469723  9632851.132159  6332462.197571  302.092280  667958.859698  439104.079420  20.947611  0.031492  1.574612  0.018103  0.013388  0.000000  1.000000  0.003868  0.005831  0.001379  0.292828  0.290211  0.068629  0.181477  0.088580  0.020948  16  0  0  0  0
8  7  20.849392  0.000000  0.102356  0.433763  9594408.235165  6336696.144334  48478.652388  665293.161528  439397.668744  3361.595121  0.031474  1.573711  0.018031  0.013397  0.000046  1.000000  0.003850  0.005850  0.001383  0.292793  0.290187  0.068623  0.180611  0.076604  0.018115  18  0  0  0  0
7  8  20.858486  0.000000  0.102417  0.329049  9598074.288870  6336292.400971  76834.766514  665547.372147  439369.672468  5327.858006  0.031507  1.575345  0.018038  0.013397  0.000072  1.000000  0.003852  0.005845  0.001382  0.292796  0.290189  0.068624  0.180694  0.049042  0.011597  20  0  0  0  0
11  4  20.830426  0.000000  0.102301  0.470223  9591135.252356  6337056.595683  5762.372900  665066.207137  439422.663075  399.573084  0.031429  1.571434  0.018025  0.013398  0.000005  1.000000  0.003848  0.005855  0.001385  0.292790  0.290184  0.068623  0.180538  0.088758  0.020989  17  0  0  0  0
5  11  20.848244  0.000000  0.102329  0.019071  9592801.162628  6336873.129916  40613.626085  665181.724288  439409.941236  2816.220348  0.031464  1.573209  0.018028  0.013398  0.000038  1.000000  0.003849  0.005852  0.001384  0.292791  0.290185  0.068623  0.180575  0.001944  0.000460  21  0  0  0  0
6  10  20.858831  0.000000  0.102413  0.074923  9597802.039396  6336322.383270  76368.693133  665528.493889  439371.751493  5295.539657  0.031506  1.575300  0.018038  0.013397  0.000072  1.000000  0.003851  0.005846  0.001382  0.292796  0.290189  0.068624  0.180687  0.008099  0.001915  18  0  0  0  0
10  6  20.839728  0.000000  0.102320  0.466449  9592271.239680  6336931.489095  24951.784106  665144.978498  439413.987964  1730.200647  0.031449  1.572429  0.018027  0.013398  0.000023  1.000000  0.003849  0.005853  0.001384  0.292791  0.290185  0.068623  0.180563  0.087423  0.020674  16  0  0  0  0
9  7  20.849163  0.000000  0.102367  0.452681  9595070.567556  6336623.206269  50592.982401  665339.088822  439392.611090  3508.206487  0.031477  1.573865  0.018032  0.013397  0.000048  1.000000  0.003850  0.005849  0.001383  0.292793  0.290187  0.068623  0.180626  0.082708  0.019559  16  0  0  0  0
1  15  20.837464  0.000000  0.102244  0.000109  9587756.151486  6337428.726831  4411.336351  664831.894332  439448.467304  305.889830  0.031422  1.571093  0.018019  0.013399  0.000004  1.000000  0.003847  0.005858  0.001385  0.292787  0.290182  0.068622  0.180461  0.000011  0.000003  16  0  0  0  0
14  1  20.779546  0.000000  0.102646  0.470240  9611669.182433  6334795.162114  631.854042  666490.066006  439265.851289  43.813872  0.031458  1.572884  0.018064  0.013393  0.000001  1.000000  0.003858  0.005843  0.001382  0.292809  0.290198  0.068626  0.181000  0.088764  0.020991  16  0  0  0  0
4  12  20.842411  0.000000  0.102283  0.004721  9590067.066886  6337174.231555  21005.241883  664992.137275  439430.820153  1456.540460  0.031441  1.572062  0.018023  0.013398  0.000020  1.000000  0.003848  0.005855  0.001385  0.292789  0.290184  0.068623  0.180513  0.000474  0.000112  22  0  0  0  0
7  9  20.869596  0.000000  0.102502  0.232627  9603083.212132  6335740.758852  113490.066268  665894.699706  439331.420632  7869.601036  0.031550  1.577479  0.018048  0.013395  0.000107  1.000000  0.003854  0.005839  0.001381  0.292801  0.290192  0.068625  0.180806  0.030315  0.007169  19  0  0  0  0
2  14  20.838133  0.000000  0.102249  0.000342  9588068.045020  6337394.379163  6651.894865  664853.521579  439446.085576  461.254103  0.031424  1.571224  0.018019  0.013399  0.000006  1.000000  0.003847  0.005857  0.001385  0.292787  0.290182  0.068622  0.180468  0.000034  0.000008  20  0  0  0  0
3  13  20.839526  0.000000  0.102260  0.001218  9588718.391673  6337322.757875  11322.823504  664898.617761  439441.119230  785.144520  0.031430  1.571497  0.018021  0.013399  0.000011  1.000000  0.003847  0.005856  0.001385  0.292788  0.290183  0.068623  0.180483  0.000122  0.000029  22  0  0  0  0
8  8  20.862679  0.000000  0.102458  0.396323  9600465.716146  6336029.029961  92543.694250  665713.197926  439351.409858  6417.142717  0.031526  1.576280  0.018043  0.013396  0.000087  1.000000  0.003853  0.005843  0.001382  0.292798  0.290190  0.068624  0.180748  0.065651  0.015525  19  0  0  0  0
12  3  20.822308  0.000000  0.102346  0.470557  9593817.674914  6336761.185503  2760.002411  665252.211040  439402.178813  191.383427  0.031430  1.571514  0.018030  0.013398  0.000003  1.000000  0.003849  0.005854  0.001384  0.292792  0.290186  0.068623  0.180598  0.088877  0.021018  16  0  0  0  0
13  2  20.807435  0.000000  0.102447  0.470510  9599827.485238  6336099.325959  1320.888129  665668.941871  439356.284307  91.592709  0.031439  1.571941  0.018041  0.013396  0.000001  1.000000  0.003852  0.005850  0.001383  0.292798  0.290190  0.068624  0.180733  0.088860  0.021014  16  0  0  0  0
13  3  20.807868  0.000000  0.102450  0.470474  9600025.896462  6336077.477417  2759.520580  665682.700054  439354.769290  191.350016  0.031441  1.572025  0.018042  0.013396  0.000003  1.000000  0.003852  0.005850  0.001383  0.292798  0.290190  0.068624  0.180738  0.088847  0.021011  16  0  0  0  0
1  16  20.837464  0.000000  0.102244  0.000052  9587756.184617  6337428.723209  4411.709522  664831.896630  439448.467053  305.915707  0.031422  1.571093  0.018019  0.013399  0.000004  1.000000  0.003847  0.005858  0.001385  0.292787  0.290182  0.068622  0.180461  0.000005  0.000001  16  0  0  0  0
4  13  20.842432  0.000000  0.102283  0.002266  9590074.910541  6337173.369549  21067.716337  664992.681168  439430.760380  1460.872548  0.031441  1.572066  0.018023  0.013398  0.000020  1.000000  0.003848  0.005855  0.001385  0.292789  0.290184  0.068623  0.180514  0.000227  0.000054  19  0  0  0  0
15  1  20.730586  0.000000  0.103003  0.469720  9632896.254566  6332457.228328  631.155546  667961.988566  439103.734844  43.765437  0.031493  1.574631  0.018104  0.013388  0.000001  1.000000  0.003868  0.005831  0.001379  0.292828  0.290211  0.068629  0.181478  0.088579  0.020947  16  0  0  0  0
2  15  20.838133  0.000000  0.102249  0.000164  9588068.217462  6337394.359784  6653.507123  664853.533536  439446.084232  461.365900  0.031424  1.571224  0.018019  0.013399  0.000006  1.000000  0.003847  0.005857  0.001385  0.292787  0.290182  0.068622  0.180468  0.000016  0.000004  16  0  0  0  0
11  5  20.832311  0.000000  0.102315  0.469700  9592000.242482  6336961.335753  12025.912093  665126.187075  439416.057584  833.897921  0.031436  1.571800  0.018027  0.013398  0.000011  1.000000  0.003849  0.005854  0.001384  0.292791  0.290185  0.068623  0.180557  0.088571  0.020945  16  0  0  0  0
12  4  20.823213  0.000000  0.102353  0.470426  9594232.548383  6336715.495807  5764.859780  665280.979097  439399.010609  399.745528  0.031434  1.571689  0.018031  0.013397  0.000005  1.000000  0.003850  0.005853  0.001384  0.292793  0.290186  0.068623  0.180607  0.088830  0.021007  16  0  0  0  0
7  10  20.878020  0.000000  0.102565  0.138646  9606885.932173  6335321.950943  141320.173802  666158.387010  439302.379754  9799.389698  0.031582  1.579100  0.018055  0.013395  0.000133  1.000000  0.003856  0.005835  0.001380  0.292804  0.290195  0.068625  0.180892  0.016096  0.003806  19  0  0  0  0
0  17  20.837144  0.000000  0.102241  0.000019  9587606.786890  6337445.175953  3338.315821  664821.537128  439449.607915  231.484697  0.031421  1.571030  0.018018  0.013399  0.000003  1.000000  0.003847  0.005858  0.001385  0.292787  0.290182  0.068622  0.180458  0.000002  0.000000  21  0  0  0  0
9  8  20.864394  0.000000  0.102484  0.433690  9602056.440972  6335853.840813  101269.069268  665823.501586  439339.261934  7022.175585  0.031536  1.576821  0.018046  0.013396  0.000095  1.000000  0.003853  0.005841  0.001381  0.292800  0.290191  0.068625  0.180783  0.076581  0.018110  18  0  0  0  0
6  11  20.860064  0.000000  0.102422  0.037745  9598343.892870  6336262.708040  80382.090122  665566.066963  439367.613508  5573.835671  0.031511  1.575534  0.018039  0.013397  0.000076  1.000000  0.003852  0.005845  0.001382  0.292796  0.290189  0.068624  0.180700  0.003923  0.000928  19  0  0  0  0
3  14  20.839529  0.000000  0.102260  0.000583  9588719.448559  6337322.641498  11331.902392  664898.691048  439441.111160  785.774066  0.031430  1.571497  0.018021  0.013399  0.000011  1.000000  0.003847  0.005856  0.001385  0.292788  0.290183  0.068623  0.180483  0.000058  0.000014  24  0  0  0  0
14  2  20.779754  0.000000  0.102647  0.470229  9611763.919561  6334784.728467  1320.100906  666496.635245  439265.127802  91.538121  0.031458  1.572924  0.018064  0.013393  0.000001  1.000000  0.003858  0.005843  0.001382  0.292809  0.290198  0.068626  0.181002  0.088760  0.020990  16  0  0  0  0
5  12  20.848398  0.000000  0.102330  0.009238  9592865.480655  6336866.046451  41101.572057  665186.184214  439409.450056  2850.055381  0.031465  1.573237  0.018028  0.013398  0.000039  1.000000  0.003849  0.005851  0.001384  0.292791  0.290186  0.068623  0.180576  0.000932  0.000220  23  0  0  0  0
10  7  20.847747  0.000000  0.102382  0.461906  9595952.973865  6336526.022768  51623.988049  665400.276430  439385.872215  3579.698234  0.031480  1.573986  0.018034  0.013397  0.000049  1.000000  0.003851  0.005849  0.001383  0.292794  0.290187  0.068624  0.180646  0.085840  0.020300  16  0  0  0  0
13  4  20.808774  0.000000  0.102457  0.470401  9600440.434558  6336031.819168  5764.557045  665711.444856  439351.603267  399.724536  0.031444  1.572200  0.018043  0.013396  0.000005  1.000000  0.003853  0.005850  0.001383  0.292798  0.290190  0.068624  0.180747  0.088821  0.021004  16  0  0  0  0
14  3  20.780188  0.000000  0.102651  0.470207  9611961.847712  6334762.928733  2757.953827  666510.359932  439263.616170  191.241375  0.031460  1.573008  0.018064  0.013393  0.000003  1.000000  0.003858  0.005843  0.001382  0.292809  0.290198  0.068626  0.181007  0.088752  0.020988  17  0  0  0  0
17  0  20.558619  0.000000  0.104274  0.467987  9708546.876396  6324123.790292  300.975492  673207.735894  438525.879576  20.870171  0.031617  1.580843  0.018246  0.013371  0.000000  1.000000  0.003905  0.005791  0.001369  0.292898  0.290260  0.068641  0.183187  0.087968  0.020803  16  0  0  0  0
16  0  20.654856  0.000000  0.103558  0.468938  9665932.904931  6328818.269960  301.587162  670252.808075  438851.403063  20.912585  0.031547  1.577335  0.018166  0.013381  0.000000  1.000000  0.003884  0.005813  0.001375  0.292858  0.290233  0.068634  0.182224  0.088302  0.020882  16  0  0  0  0
0  18  20.837144  0.000000  0.102241  0.000009  9587606.791564  6337445.175433  3338.379717  664821.537452  439449.607879  231.489128  0.031421  1.571030  0.018018  0.013399  0.000003  1.000000  0.003847  0.005858  0.001385  0.292787  0.290182  0.068622  0.180458  0.000001  0.000000  18  0  0  0  0
1  17  20.837464  0.000000  0.102244  0.000025  9587756.201575  6337428.721301  4411.894146  664831.897806  439448.466921  305.928509  0.031422  1.571093  0.018019  0.013399  0.000004  1.000000  0.003847  0.005858  0.001385  0.292787  0.290182  0.068622  0.180461  0.000002  0.000001  20  0  0  0  0
8  9  20.883005  0.000000  0.102614  0.328204  9609753.921855  6335006.086586  160118.394496  666357.258465  439280.477163  11102.891422  0.031604  1.580219  0.018060  0.013394  0.000150  1.000000  0.003857  0.005832  0.001379  0.292807  0.290196  0.068626  0.180957  0.048854  0.011553  17  0  0  0  0
4  14  20.842442  0.000000  0.102283  0.001086  9590078.706876  6337172.949633  21097.642041  664992.944413  439430.731263  1462.947649  0.031441  1.572068  0.018023  0.013398  0.000020  1.000000  0.003848  0.005855  0.001385  0.292789  0.290184  0.068623  0.180514  0.000109  0.000026  21  0  0  0  0
3  15  20.839530  0.000000  0.102260  0.000279  9588719.955156  6337322.585696  11336.250832  664898.726176  439441.107291  786.075594  0.031430  1.571497  0.018021  0.013399  0.000011  1.000000  0.003847  0.005856  0.001385  0.292788  0.290183  0.068623  0.180483  0.000028  0.000007  17  0  0  0  0
2  16  20.838134  0.000000  0.102249  0.000078  9588068.295997  6337394.351285  6654.282817  664853.538982  439446.083643  461.419688  0.031424  1.571224  0.018019  0.013399  0.000006  1.000000  0.003847  0.005857  0.001385  0.292787  0.290182  0.068622  0.180468  0.000008  0.000002  16  0  0  0  0
9  9  20.891895  0.000000  0.102697  0.395712  9614707.280465  6334460.542782  193053.176584  666700.733073  439242.648195  13386.647206  0.031643  1.582174  0.018069  0.013393  0.000181  1.000000  0.003860  0.005826  0.001378  0.292811  0.290200  0.068626  0.181068  0.065484  0.015486  17  0  0  0  0
11  6  20.836234  0.000000  0.102346  0.468608  9593801.207199  6336762.997518  25067.260029  665251.069140  439402.304461  1738.207951  0.031451  1.572561  0.018030  0.013398  0.000024  1.000000  0.003849  0.005852  0.001384  0.292792  0.290186  0.068623  0.180598  0.088184  0.020854  16  0  0  0  0
16  1  20.654956  0.000000  0.103559  0.468935  9665977.702260  6328813.334924  630.101275  670255.914401  438851.060859  43.692332  0.031547  1.577354  0.018166  0.013381  0.000001  1.000000  0.003884  0.005813  0.001375  0.292858  0.290233  0.068634  0.182225  0.088301  0.020882  16  0  0  0  0
6  12  20.860665  0.000000  0.102426  0.018506  9598608.176811  6336233.602771  82339.590479  665584.392877  439365.595297  5709.572193  0.031513  1.575647  0.018039  0.013396  0.000077  1.000000  0.003852  0.005845  0.001382  0.292797  0.290189  0.068624  0.180706  0.001885  0.000446  18  0  0  0  0
15  2  20.730795  0.000000  0.103004  0.469712  9632990.534994  6332446.844305  1318.650392  667968.526137  439103.014797  91.437540  0.031493  1.574671  0.018104  0.013388  0.000001  1.000000  0.003868  0.005831  0.001379  0.292828  0.290211  0.068629  0.181481  0.088577  0.020947  16  0  0  0  0
12  5  20.825101  0.000000  0.102367  0.470153  9595098.590388  6336620.118743  12037.504407  665341.031975  439392.396995  834.701752  0.031441  1.572055  0.018033  0.013397  0.000011  1.000000  0.003850  0.005852  0.001384  0.292793  0.290187  0.068624  0.180627  0.088733  0.020984  16  0  0  0  0
13  5  20.810665  0.000000  0.102472  0.470248  9601306.001812  6335936.494964  12039.944226  665771.464813  439344.993319  834.870933  0.031451  1.572566  0.018044  0.013396  0.000011  1.000000  0.003853  0.005849  0.001383  0.292799  0.290191  0.068624  0.180767  0.088767  0.020992  16  0  0  0  0
16  2  20.655165  0.000000  0.103560  0.468929  9666071.288602  6328803.025849  1316.452370  670262.403843  438850.346009  91.285125  0.031548  1.577394  0.018166  0.013381  0.000001  1.000000  0.003884  0.005812  0.001375  0.292859  0.290233  0.068634  0.182227  0.088299  0.020881  16  0  0  0  0
7  11  20.882829  0.000000  0.102602  0.073828  9609058.847841  6335082.638992  157223.391288  666309.060809  439285.785442  10902.146802  0.031601  1.580026  0.018059  0.013394  0.000148  1.000000  0.003857  0.005832  0.001379  0.292806  0.290196  0.068626  0.180941  0.007971  0.001885  19  0  0  0  0
18  0  20.460520  0.000000  0.105014  0.467085  9752595.841723  6319270.541584  300.395822  676262.168714  438189.346765  20.829975  0.031689  1.584469  0.018328  0.013361  0.000000  1.000000  0.003926  0.005770  0.001364  0.292938  0.290289  0.068648  0.184184  0.087652  0.020728  16  0  0  0  0
15  3  20.731230  0.000000  0.103007  0.469697  9633187.525506  6332425.145342  2754.961905  667982.185805  439101.510153  191.033910  0.031495  1.574755  0.018104  0.013388  0.000003  1.000000  0.003868  0.005831  0.001379  0.292828  0.290212  0.068629  0.181485  0.088571  0.020945  16  0  0  0  0
5  13  20.848472  0.000000  0.102330  0.004447  9592896.352170  6336862.647590  41335.816876  665188.324899  439409.214373  2866.298329  0.031465  1.573251  0.018028  0.013398  0.000039  1.000000  0.003849  0.005851  0.001384  0.292791  0.290186  0.068623  0.180577  0.000447  0.000106  20  0  0  0  0
12  6  20.829037  0.000000  0.102398  0.469582  9596904.721536  6336421.209418  25119.384173  665466.272289  439378.604272  1741.822331  0.031456  1.572819  0.018036  0.013397  0.000024  1.000000  0.003851  0.005850  0.001383  0.292795  0.290188  0.068624  0.180668  0.088530  0.020936  16  0  0  0  0
11  7  20.844363  0.000000  0.102408  0.466327  9597536.679971  6336351.609725  52118.094974  665510.093400  439373.778107  3613.960479  0.031483  1.574139  0.018037  0.013397  0.000049  1.000000  0.003851  0.005848  0.001383  0.292796  0.290189  0.068624  0.180682  0.087380  0.020664  16  0  0  0  0
0  19  20.837144  0.000000  0.102241  0.000004  9587606.796569  6337445.174705  3338.417951  664821.537799  439449.607829  231.491779  0.031421  1.571030  0.018018  0.013399  0.000003  1.000000  0.003847  0.005858  0.001385  0.292787  0.290182  0.068622  0.180458  0.000000  0.000000  16  0  0  0  0
10  8  20.863962  0.000000  0.102507  0.452464  9603410.318329  6335704.734647  105652.886800  665917.381826  439328.922650  7326.157212  0.031543  1.577138  0.018048  0.013395  0.000099  1.000000  0.003854  0.005840  0.001381  0.292801  0.290192  0.068625  0.180814  0.082635  0.019542  17  0  0  0  0
7  12  20.885262  0.000000  0.102620  0.037146  9610158.903837  6334961.482039  165274.663088  666385.340629  439277.384206  11460.436166  0.031610  1.580495  0.018061  0.013394  0.000155  1.000000  0.003857  0.005831  0.001379  0.292807  0.290197  0.068626  0.180966  0.003858  0.000912  18  0  0  0  0
14  4  20.781095  0.000000  0.102658  0.470162  9612375.302560  6334717.392968  5761.624011  666539.029619  439260.458640  399.521154  0.031464  1.573183  0.018065  0.013393  0.000005  1.000000  0.003858  0.005842  0.001382  0.292809  0.290198  0.068626  0.181016  0.088736  0.020984  16  0  0  0  0
1  18  20.837464  0.000000  0.102244  0.000012  9587756.209389  6337428.720487  4411.990328  664831.898347  439448.466864  305.935178  0.031422  1.571093  0.018019  0.013399  0.000004  1.000000  0.003847  0.005858  0.001385  0.292787  0.290182  0.068622  0.180461  0.000001  0.000000  22  0  0  0  0
3  16  20.839531  0.000000  0.102260  0.000134  9588720.198798  6337322.558755  11338.335874  664898.743070  439441.105423  786.220175  0.031430  1.571497  0.018021  0.013399  0.000011  1.000000  0.003847  0.005856  0.001385  0.292788  0.290183  0.068623  0.180483  0.000013  0.000003  20  0  0  0  0
11  8  20.861060  0.000000  0.102538  0.461574  9605222.418884  6335505.164153  107780.077255  666043.036069  439315.084081  7473.660344  0.031548  1.577387  0.018052  0.013395  0.000101  1.000000  0.003855  0.005839  0.001381  0.292803  0.290193  0.068625  0.180855  0.085725  0.020272  16  0  0  0  0
10  9  20.895546  0.000000  0.102752  0.433017  9617983.345375  6334099.727105  211252.944807  666927.901183  439217.628601  14648.651182  0.031666  1.583299  0.018076  0.013392  0.000199  1.000000  0.003861  0.005822  0.001377  0.292814  0.290202  0.068627  0.181142  0.076371  0.018060  16  0  0  0  0
8  11  20.922682  0.000000  0.102920  0.137391  9627958.213541  6333001.089798  292587.929632  667619.576106  439141.447156  20288.562250  0.031759  1.587942  0.018094  0.013390  0.000275  1.000000  0.003866  0.005810  0.001374  0.292824  0.290208  0.068629  0.181367  0.015927  0.003767  19  0  0  0  0
17  1  20.558720  0.000000  0.104275  0.467984  9708591.254248  6324118.901691  628.823936  673210.813133  438525.540592  43.603759  0.031617  1.580862  0.018246  0.013371  0.000001  1.000000  0.003905  0.005790  0.001369  0.292898  0.290260  0.068641  0.183188  0.087967  0.020802  16  0  0  0  0
15  4  20.732140  0.000000  0.103014  0.469665  9633598.995089  6332379.827977  5755.541610  668010.717831  439098.367767  399.099390  0.031499  1.574930  0.018105  0.013388  0.000005  1.000000  0.003869  0.005830  0.001379  0.292829  0.290212  0.068629  0.181494  0.088560  0.020943  16  0  0  0  0
8  10  20.905663  0.000000  0.102788  0.231212  9620137.225152  6333862.498784  235671.491547  667077.254999  439201.178772  16341.876211  0.031692  1.584624  0.018080  0.013391  0.000221  1.000000  0.003862  0.005819  0.001376  0.292816  0.290203  0.068627  0.181190  0.030075  0.007112  19  0  0  0  0
6  13  20.860955  0.000000  0.102428  0.008959  9598735.505331  6336219.581073  83282.735401  665593.222061  439364.623008  5774.971523  0.031514  1.575702  0.018039  0.013396  0.000078  1.000000  0.003852  0.005844  0.001382  0.292797  0.290189  0.068624  0.180708  0.000904  0.000214  20  0  0  0  0
13  6  20.814610  0.000000  0.102502  0.469928  9603112.625758  6335737.525514  25137.888635  665896.739299  439331.196427  1743.105462  0.031467  1.573331  0.018048  0.013395  0.000024  1.000000  0.003854  0.005846  0.001383  0.292801  0.290192  0.068625  0.180807  0.088653  0.020965  16  0  0  0  0
12  7  20.837222  0.000000  0.102461  0.468390  9600663.938689  6336007.201525  52348.635551  665726.943026  439349.896236  3629.946568  0.031488  1.574407  0.018043  0.013396  0.000049  1.000000  0.003853  0.005846  0.001382  0.292799  0.290191  0.068624  0.180752  0.088107  0.020836  16  0  0  0  0
19  0  20.378018  0.000000  0.105645  0.466404  9790127.595240  6315134.813926  299.957745  678864.686592  437902.568126  20.799598  0.031751  1.587559  0.018399  0.013352  0.000000  1.000000  0.003944  0.005754  0.001361  0.292972  0.290313  0.068653  0.185036  0.087415  0.020672  16  0  0  0  0
4  15  20.842446  0.000000  0.102283  0.000520  9590080.511513  6337172.750918  21111.972191  664993.069549  439430.717483  1463.941327  0.031441  1.572069  0.018023  0.013398  0.000020  1.000000  0.003848  0.005855  0.001385  0.292789  0.290184  0.068623  0.180514  0.000052  0.000012  16  0  0  0  0
2  17  20.838134  0.000000  0.102249  0.000038  9588068.334920  6337394.346983  6654.660003  664853.541681  439446.083345  461.445843  0.031424  1.571224  0.018019  0.013399  0.000006  1.000000  0.003847  0.005857  0.001385  0.292787  0.290182  0.068622  0.180468  0.000004  0.000001  21  0  0  0  0
16  3  20.655603  0.000000  0.103563  0.468918  9666266.818366  6328781.487214  2750.389940  670275.962221  438848.852482  190.716881  0.031550  1.577478  0.018166  0.013381  0.000003  1.000000  0.003884  0.005812  0.001374  0.292859  0.290233  0.068634  0.182231  0.088295  0.020880  16  0  0  0  0
17  2  20.558931  0.000000  0.104276  0.467980  9708683.982590  6324108.685101  1313.786340  673217.243079  438524.832156  91.100258  0.031618  1.580902  0.018246  0.013371  0.000001  1.000000  0.003905  0.005790  0.001369  0.292898  0.290260  0.068641  0.183190  0.087965  0.020802  16  0  0  0  0
1  19  20.837464  0.000000  0.102244  0.000006  9587756.213932  6337428.719966  4412.043947  664831.898662  439448.466828  305.938896  0.031422  1.571093  0.018019  0.013399  0.000004  1.000000  0.003847  0.005858  0.001385  0.292787  0.290182  0.068622  0.180461  0.000001  0.000000  16  0  0  0  0
5  14  20.848507  0.000000  0.102331  0.002134  9592911.155085  6336861.016544  41448.079310  665189.351359  439409.101273  2874.082804  0.031465  1.573257  0.018028  0.013398  0.000039  1.000000  0.003849  0.005851  0.001384  0.292791  0.290186  0.068623  0.180577  0.000214  0.000051  21  0  0  0  0
9  10  20.933657  0.000000  0.103021  0.326818  9634008.765103  6332334.661428  333122.605902  668039.132005  439095.235839  23099.308079  0.031807  1.590344  0.018106  0.013388  0.000313  1.000000  0.003869  0.005803  0.001372  0.292829  0.290212  0.068629  0.181503  0.048548  0.011481  19  0  0  0  0
3  17  20.839532  0.000000  0.102260  0.000064  9588720.313817  6337322.546306  11339.339602  664898.751046  439441.104559  786.289775  0.031430  1.571497  0.018021  0.013399  0.000011  1.000000  0.003847  0.005856  0.001385  0.292788  0.290183  0.068623  0.180483  0.000006  0.000002  19  0  0  0  0
2  18  20.838134  0.000000  0.102249  0.000018  9588068.353584  6337394.344951  6654.848216  664853.542975  439446.083204  461.458894  0.031424  1.571224  0.018019  0.013399  0.000006  1.000000  0.003847  0.005857  0.001385  0.292787  0.290182  0.068622  0.180468  0.000002  0.000000  17  0  0  0  0
6  14  20.861094  0.000000  0.102430  0.004311  9598796.608410  6336212.851475  83735.328299  665597.459056  439364.156366  5806.355111  0.031515  1.575728  0.018039  0.013396  0.000079  1.000000  0.003852  0.005844  0.001382  0.292797  0.290189  0.068624  0.180710  0.000433  0.000102  20  0  0  0  0
18  1  20.460622  0.000000  0.105015  0.467083  9752639.799426  6319265.699793  627.613221  676265.216819  438189.011026  43.519806  0.031690  1.584488  0.018329  0.013361  0.000001  1.000000  0.003926  0.005770  0.001364  0.292938  0.290289  0.068648  0.184185  0.087651  0.020728  16  0  0  0  0
9  11  20.979683  0.000000  0.103381  0.229375  9655409.813023  6329977.372234  488476.123256  669523.118353  438931.777255  33871.794529  0.031988  1.599405  0.018146  0.013383  0.000459  1.000000  0.003879  0.005777  0.001366  0.292849  0.290226  0.068633  0.181985  0.029765  0.007039  19  0  0  0  0
14  6  20.786945  0.000000  0.102703  0.469868  9615041.961466  6334423.695888  25134.673920  666723.940443  439240.093167  1742.882548  0.031486  1.574313  0.018070  0.013393  0.000024  1.000000  0.003860  0.005839  0.001381  0.292812  0.290200  0.068627  0.181076  0.088631  0.020960  16  0  0  0  0
15  5  20.734041  0.000000  0.103029  0.469599  9634458.584131  6332285.146211  12023.330098  668070.323249  439091.802367  833.718881  0.031506  1.575295  0.018106  0.013388  0.000011  1.000000  0.003869  0.005829  0.001378  0.292830  0.290212  0.068630  0.181514  0.088536  0.020937  16  0  0  0  0
0  20  20.837144  0.000000  0.102241  0.000002  9587606.796374  6337445.174862  3338.441537  664821.537786  439449.607839  231.493415  0.031421  1.571030  0.018018  0.013399  0.000003  1.000000  0.003847  0.005858  0.001385  0.292787  0.290182  0.068622  0.180458  0.000000  0.000000  16  0  0  0  0
12  8  20.854158  0.000000  0.102592  0.465903  9608455.561675  6335149.084342  108790.955566  666267.227884  439290.392880  7543.756426  0.031554  1.577701  0.018058  0.013394  0.000102  1.000000  0.003857  0.005837  0.001380  0.292806  0.290196  0.068626  0.180928  0.087231  0.020628  16  0  0  0  0
8  12  20.932347  0.000000  0.102994  0.073037  9632407.065542  6332511.079870  324967.010242  667928.067337  439107.469004  22533.784715  0.031797  1.589829  0.018103  0.013389  0.000305  1.000000  0.003868  0.005805  0.001373  0.292828  0.290211  0.068629  0.181467  0.007879  0.001863  19  0  0  0  0
14  5  20.782990  0.000000  0.102672  0.470067  9613238.874202  6334622.282338  12035.302006  666598.911197  439253.863501  834.549034  0.031471  1.573549  0.018067  0.013393  0.000011  1.000000  0.003859  0.005841  0.001381  0.292810  0.290199  0.068626  0.181035  0.088702  0.020976  16  0  0  0  0
18  2  20.460833  0.000000  0.105016  0.467079  9752731.659336  6319255.578907  1311.258488  676271.586547  438188.309226  90.924972  0.031691  1.584528  0.018329  0.013361  0.000001  1.000000  0.003926  0.005770  0.001364  0.292938  0.290289  0.068648  0.184187  0.087650  0.020728  16  0  0  0  0
5  15  20.848524  0.000000  0.102331  0.001023  9592918.241419  6336860.236165  41501.844143  665189.842738  439409.047160  2877.810952  0.031465  1.573260  0.018028  0.013398  0.000039  1.000000  0.003849  0.005851  0.001384  0.292791  0.290186  0.068623  0.180578  0.000102  0.000024  16  0  0  0  0
17  3  20.559371  0.000000  0.104279  0.467970  9708877.707802  6324087.342078  2744.831640  673230.676326  438523.352193  190.331459  0.031620  1.580985  0.018246  0.013371  0.000003  1.000000  0.003905  0.005790  0.001369  0.292898  0.290260  0.068641  0.183194  0.087962  0.020801  16  0  0  0  0
20  0  20.316773  0.000000  0.106118  0.465974  9818281.891018  6312032.097974  299.680810  680816.955037  437687.420339  20.780395  0.031798  1.589877  0.018452  0.013345  0.000000  1.000000  0.003958  0.005744  0.001358  0.292998  0.290331  0.068658  0.185675  0.087265  0.020636  16  0  0  0  0
10  10  20.952174  0.000000  0.103194  0.394194  9644270.907290  6331204.326173  401797.874258  668750.727015  439016.856402  27861.372115  0.031888  1.594416  0.018125  0.013386  0.000378  1.000000  0.003874  0.005791  0.001369  0.292839  0.290219  0.068631  0.181734  0.065069  0.015387  18  0  0  0  0
4  16  20.842449  0.000000  0.102283  0.000249  9590081.375461  6337172.655792  21118.835425  664993.129457  439430.710887  1464.417236  0.031441  1.572069  0.018023  0.013398  0.000020  1.000000  0.003848  0.005855  0.001385  0.292789  0.290184  0.068623  0.180514  0.000025  0.000006  16  0  0  0  0
11  9  20.894711  0.000000  0.102799  0.451695  9620765.310118  6333793.323070  220364.906089  667120.807517  439196.382006  15280.490622  0.031679  1.583956  0.018081  0.013391  0.000207  1.000000  0.003862  0.005820  0.001376  0.292817  0.290203  0.068627  0.181205  0.082379  0.019481  17  0  0  0  0
16  4  20.656517  0.000000  0.103570  0.468893  9666675.306475  6328736.489480  5746.078286  670304.287506  438845.732260  398.443186  0.031553  1.577652  0.018167  0.013381  0.000005  1.000000  0.003885  0.005812  0.001374  0.292859  0.290233  0.068634  0.182241  0.088287  0.020878  16  0  0  0  0
13  7  20.822828  0.000000  0.102565  0.469259  9606879.062116  6335322.715431  52445.779350  666157.910628  439302.432765  3636.682690  0.031498  1.574924  0.018055  0.013395  0.000049  1.000000  0.003856  0.005842  0.001382  0.292804  0.290195  0.068625  0.180892  0.088415  0.020908  16  0  0  0  0
1  20  20.837464  0.000000  0.102244  0.000003  9587756.216242  6337428.719717  4412.074853  664831.898823  439448.466811  305.941039  0.031422  1.571093  0.018019  0.013399  0.000004  1.000000  0.003847  0.005858  0.001385  0.292787  0.290182  0.068622  0.180461  0.000000  0.000000  16  0  0  0  0
7  14  20.887018  0.000000  0.102634  0.008809  9610952.930075  6334874.034982  171086.294996  666440.399806  439271.320473  11863.424956  0.031617  1.580833  0.018062  0.013394  0.000161  1.000000  0.003858  0.005830  0.001379  0.292808  0.290197  0.068626  0.180983  0.000889  0.000210  18  0  0  0  0
7  13  20.886448  0.000000  0.102629  0.018201  9610694.834884  6334902.458908  169197.211822  666422.503031  439273.291438  11732.432602  0.031614  1.580723  0.018062  0.013394  0.000159  1.000000  0.003858  0.005830  0.001379  0.292808  0.290197  0.068626  0.180978  0.001854  0.000438  20  0  0  0  0
4  17  20.842450  0.000000  0.102283  0.000119  9590081.789610  6337172.610101  21122.125852  664993.158175  439430.707719  1464.645400  0.031441  1.572069  0.018023  0.013398  0.000020  1.000000  0.003848  0.005855  0.001385  0.292789  0.290184  0.068623  0.180514  0.000012  0.000003  17  0  0  0  0
19  1  20.378120  0.000000  0.105646  0.466402  9790171.225602  6315130.006126  626.698188  678867.711998  437902.234745  43.456356  0.031752  1.587578  0.018399  0.013352  0.000001  1.000000  0.003944  0.005754  0.001361  0.292972  0.290313  0.068653  0.185037  0.087414  0.020672  16  0  0  0  0
6  15  20.861160  0.000000  0.102430  0.002069  9598825.889308  6336209.626410  83952.194950  665599.489445  439363.932734  5821.393027  0.031515  1.575741  0.018040  0.013396  0.000079  1.000000  0.003852  0.005844  0.001382  0.292797  0.290189  0.068624  0.180710  0.000207  0.000049  16  0  0  0  0
14  7  20.795189  0.000000  0.102766  0.469452  9618804.048889  6334009.349593  52467.356590  666984.810209  439211.361665  3638.178894  0.031518  1.575906  0.018077  0.013392  0.000049  1.000000  0.003861  0.005835  0.001380  0.292815  0.290202  0.068627  0.181161  0.088484  0.020925  16  0  0  0  0
11  10  20.959802  0.000000  0.103307  0.431370  9651033.886696  6330459.388734  439691.031612  669219.683916  438965.201128  30488.950371  0.031935  1.596753  0.018138  0.013384  0.000413  1.000000  0.003877  0.005784  0.001368  0.292845  0.290223  0.068632  0.181887  0.075861  0.017940  16  0  0  0  0
8  13  20.937225  0.000000  0.103032  0.036718  9634655.302884  6332263.450179  341330.665409  668083.964073  439090.297926  23668.469378  0.031816  1.590783  0.018107  0.013388  0.000321  1.000000  0.003869  0.005802  0.001372  0.292830  0.290212  0.068630  0.181517  0.003812  0.000901  21  0  0  0  0
3  18  20.839532  0.000000  0.102260  0.000031  9588720.369779  6337322.540156  11339.827410  664898.754927  439441.104133  786.323601  0.031430  1.571497  0.018021  0.013399  0.000011  1.000000  0.003847  0.005856  0.001385  0.292788  0.290183  0.068623  0.180483  0.000003  0.000001  16  0  0  0  0
0  21  20.837144  0.000000  0.102241  0.000001  9587606.796893  6337445.174837  3338.455514  664821.537822  439449.607838  231.494384  0.031421  1.571030  0.018018  0.013399  0.000003  1.000000  0.003847  0.005858  0.001385  0.292787  0.290182  0.068622  0.180458  0.000000  0.000000  16  0  0  0  0
10  11  21.037035  0.000000  0.103862  0.324132  9684048.686630  6326822.579272  690270.356335  671508.988278  438713.018356  47864.561984  0.032225  1.611244  0.018200  0.013377  0.000649  1.000000  0.003893  0.005744  0.001358  0.292875  0.290244  0.068637  0.182632  0.047958  0.011341  19  0  0  0  0
9  12  21.013887  0.000000  0.103650  0.135884  9671401.470514  6328215.804173  604594.801302  670632.008042  438809.627024  41923.668135  0.032124  1.606177  0.018176  0.013380  0.000568  1.000000  0.003887  0.005758  0.001362  0.292863  0.290236  0.068635  0.182346  0.015725  0.003719  19  0  0  0  0
5  16  20.848532  0.000000  0.102331  0.000490  9592921.634686  6336859.862437  41527.587256  665190.078033  439409.021245  2879.596025  0.031465  1.573262  0.018028  0.013398  0.000039  1.000000  0.003849  0.005851  0.001384  0.292791  0.290186  0.068623  0.180578  0.000049  0.000012  16  0  0  0  0
2  19  20.838134  0.000000  0.102249  0.000009  9588068.363147  6337394.343896  6654.945752  664853.543639  439446.083131  461.465657  0.031424  1.571224  0.018019  0.013399  0.000006  1.000000  0.003847  0.005857  0.001385  0.292787  0.290182  0.068622  0.180468  0.000001  0.000000  16  0  0  0  0
16  5  20.658426  0.000000  0.103585  0.468842  9667528.590535  6328642.495313  12003.946223  670363.455725  438839.214539  832.374768  0.031560  1.578016  0.018169  0.013380  0.000011  1.000000  0.003885  0.005811  0.001374  0.292860  0.290234  0.068635  0.182260  0.088268  0.020874  16  0  0  0  0
15  6  20.738008  0.000000  0.103059  0.469460  9636253.636036  6332087.431241  25112.873474  668194.795309  439078.092462  1741.370867  0.031521  1.576058  0.018110  0.013388  0.000024  1.000000  0.003870  0.005827  0.001378  0.292831  0.290213  0.068630  0.181554  0.088487  0.020925  16  0  0  0  0
18  3  20.461275  0.000000  0.105020  0.467071  9752923.601177  6319234.428370  2739.557586  676284.896132  438186.842611  189.965747  0.031692  1.584611  0.018329  0.013361  0.000003  1.000000  0.003926  0.005769  0.001364  0.292938  0.290289  0.068648  0.184192  0.087647  0.020727  16  0  0  0  0
20  1  20.316875  0.000000  0.106119  0.465972  9818325.269627  6312027.317669  626.119731  680819.962986  437687.088864  43.416245  0.031798  1.589895  0.018452  0.013345  0.000001  1.000000  0.003958  0.005744  0.001358  0.292998  0.290331  0.068658  0.185676  0.087264  0.020636  16  0  0  0  0
17  4  20.560289  0.000000  0.104286  0.467950  9709282.426764  6324042.753556  5734.516977  673258.740252  438520.260346  397.641505  0.031623  1.581159  0.018247  0.013371  0.000005  1.000000  0.003905  0.005790  0.001369  0.292898  0.290261  0.068641  0.183204  0.087955  0.020800  16  0  0  0  0
13  8  20.839890  0.000000  0.102697  0.467863  9614712.935508  6334459.926546  109248.801140  666701.125204  439242.605465  7575.504244  0.031565  1.578237  0.018069  0.013393  0.000103  1.000000  0.003860  0.005833  0.001379  0.292811  0.290200  0.068626  0.181069  0.087921  0.020792  16  0  0  0  0
21  0  20.274144  0.000000  0.106450  0.465735  9838027.489830  6309855.903804  299.527462  682186.149628  437536.519203  20.769762  0.031830  1.591502  0.018489  0.013341  0.000000  1.000000  0.003967  0.005739  0.001357  0.293016  0.290344  0.068661  0.186124  0.087182  0.020617  16  0  0  0  0
12  9  20.888829  0.000000  0.102861  0.460718  9624462.693683  6333386.094712  224766.988039  667377.190604  439168.144074  15585.738736  0.031689  1.584468  0.018088  0.013390  0.000211  1.000000  0.003864  0.005818  0.001376  0.292820  0.290206  0.068628  0.181288  0.085431  0.020203  16  0  0  0  0
19  2  20.378333  0.000000  0.105647  0.466399  9790262.388199  6315119.959530  1309.347764  678874.033373  437901.538097  90.792480  0.031752  1.587617  0.018399  0.013352  0.000001  1.000000  0.003944  0.005754  0.001361  0.292972  0.290313  0.068653  0.185039  0.087413  0.020671  16  0  0  0  0
8  14  20.939600  0.000000  0.103051  0.017985  9635749.915280  6332142.884218  349297.914060  668159.866424  439081.937670  24220.932429  0.031825  1.591248  0.018109  0.013388  0.000328  1.000000  0.003870  0.005801  0.001372  0.292831  0.290213  0.068630  0.181542  0.001831  0.000433  20  0  0  0  0
4  18  20.842450  0.000000  0.102283  0.000057  9590081.987779  6337172.588352  21123.707602  664993.171916  439430.706211  1464.755081  0.031441  1.572069  0.018023  0.013398  0.000020  1.000000  0.003848  0.005855  0.001385  0.292789  0.290184  0.068623  0.180514  0.000006  0.000001  16  0  0  0  0
10  12  21.128774  0.000000  0.104594  0.226133  9727577.822811  6322026.922773  1006146.662000  674527.375230  438380.479090  69767.981236  0.032593  1.629668  0.018281  0.013366  0.000945  1.000000  0.003914  0.005692  0.001346  0.292915  0.290272  0.068644  0.183616  0.029221  0.006910  16  0  0  0  0
5  17  20.848536  0.000000  0.102331  0.000235  9592923.259662  6336859.683420  41539.914525  665190.190712  439409.008832  2880.450820  0.031465  1.573262  0.018028  0.013398  0.000039  1.000000  0.003849  0.005851  0.001384  0.292791  0.290186  0.068623  0.180578  0.000023  0.000006  16  0  0  0  0
9  13  21.033189  0.000000  0.103802  0.072114  9680458.881559  6327218.040486  670374.851924  671260.064873  438740.440333  46484.972675  0.032200  1.610014  0.018193  0.013377  0.000630  1.000000  0.003891  0.005747  0.001359  0.292872  0.290242  0.068637  0.182551  0.007772  0.001838  19  0  0  0  0
6  16  20.861192  0.000000  0.102430  0.000991  9598839.912010  6336208.081899  84056.047371  665600.461804  439363.825635  5828.594336  0.031515  1.575747  0.018040  0.013396  0.000079  1.000000  0.003852  0.005844  0.001382  0.292797  0.290189  0.068624  0.180711  0.000099  0.000023  16  0  0  0  0
2  20  20.838134  0.000000  0.102249  0.000004  9588068.368087  6337394.343332  6654.997586  664853.543981  439446.083092  461.469251  0.031424  1.571224  0.018019  0.013399  0.000006  1.000000  0.003847  0.005857  0.001385  0.292787  0.290182  0.068622  0.180468  0.000000  0.000000  16  0  0  0  0
7  15  20.887292  0.000000  0.102636  0.004239  9611076.769326  6334860.394379  171992.647902  666448.987038  439270.374609  11926.273062  0.031618  1.580886  0.018063  0.013394  0.000162  1.000000  0.003858  0.005830  0.001379  0.292808  0.290197  0.068626  0.180986  0.000426  0.000101  16  0  0  0  0
1  21  20.837464  0.000000  0.102244  0.000001  9587756.217600  6337428.719559  4412.092312  664831.898917  439448.466800  305.942250  0.031422  1.571093  0.018019  0.013399  0.000004  1.000000  0.003847  0.005858  0.001385  0.292787  0.290182  0.068622  0.180461  0.000000  0.000000  16  0  0  0  0
3  19  20.839532  0.000000  0.102260  0.000015  9588720.396933  6337322.537169  11340.068067  664898.756809  439441.103926  786.340288  0.031430  1.571497  0.018021  0.013399  0.000011  1.000000  0.003847  0.005856  0.001385  0.292788  0.290183  0.068623  0.180483  0.000001  0.000000  16  0  0  0  0
11  11  21.074876  0.000000  0.104218  0.390934  9705214.135781  6324490.845157  832531.376112  672976.637791  438551.331807  57729.191599  0.032393  1.619670  0.018239  0.013372  0.000782  1.000000  0.003903  0.005720  0.001353  0.292895  0.290258  0.068640  0.183110  0.064185  0.015179  17  0  0  0  0
0  22  20.837144  0.000000  0.102241  0.000000  9587606.797480  6337445.174770  3338.463310  664821.537862  439449.607833  231.494925  0.031421  1.571030  0.018018  0.013399  0.000003  1.000000  0.003847  0.005858  0.001385  0.292787  0.290182  0.068622  0.180458  0.000000  0.000000  16  0  0  0  0
18  4  20.462199  0.000000  0.105026  0.467053  9753324.591827  6319190.243062  5723.530122  676312.701530  438183.778724  396.879657  0.031696  1.584784  0.018330  0.013360  0.000005  1.000000  0.003926  0.005769  0.001364  0.292939  0.290289  0.068648  0.184201  0.087641  0.020725  16  0  0  0  0
15  7  20.746283  0.000000  0.103122  0.469170  9640000.456179  6331674.735053  52435.828227  668454.606415  439049.475382  3635.992662  0.031553  1.577650  0.018117  0.013387  0.000049  1.000000  0.003872  0.005823  0.001377  0.292835  0.290216  0.068630  0.181639  0.088384  0.020901  16  0  0  0  0
20  2  20.317088  0.000000  0.106120  0.465968  9818415.904699  6312017.328969  1308.139818  680826.247782  437686.396230  90.708718  0.031799  1.589935  0.018452  0.013345  0.000001  1.000000  0.003958  0.005744  0.001358  0.292998  0.290331  0.068658  0.185678  0.087263  0.020636  17  0  0  0  0
19  3  20.378777  0.000000  0.105650  0.466391  9790452.843540  6315098.971259  2735.570101  678887.239882  437900.082733  189.689248  0.031754  1.587700  0.018400  0.013352  0.000003  1.000000  0.003944  0.005754  0.001361  0.292973  0.290313  0.068653  0.185043  0.087410  0.020671  16  0  0  0  0
14  8  20.812335  0.000000  0.102897  0.468585  9626642.061300  6333146.067473  109417.282916  667528.311792  439151.500163  7587.187067  0.031585  1.579227  0.018092  0.013390  0.000103  1.000000  0.003865  0.005826  0.001378  0.292822  0.290207  0.068628  0.181337  0.088176  0.020852  17  0  0  0  0
21  1  20.274246  0.000000  0.106451  0.465734  9838070.712324  6309851.137744  625.799423  682189.146752  437536.188716  43.394034  0.031830  1.591521  0.018489  0.013341  0.000001  1.000000  0.003967  0.005739  0.001357  0.293016  0.290344  0.068661  0.186125  0.087182  0.020617  16  0  0  0  0
13  9  20.875078  0.000000  0.102969  0.464950  9630926.237914  6332674.190246  226831.944594  667825.384142  439118.779365  15728.926460  0.031702  1.585097  0.018100  0.013389  0.000213  1.000000  0.003867  0.005814  0.001375  0.292826  0.290210  0.068629  0.181434  0.086898  0.020550  16  0  0  0  0
16  6  20.662411  0.000000  0.103615  0.468735  9669310.747778  6328446.176997  25074.067682  670487.033646  438825.601481  1738.680005  0.031576  1.578777  0.018172  0.013380  0.000024  1.000000  0.003886  0.005809  0.001374  0.292862  0.290235  0.068635  0.182300  0.088230  0.020865  16  0  0  0  0
22  0  20.245220  0.000000  0.106676  0.465616  9851495.405675  6308371.513961  299.450841  683120.038628  437433.588998  20.764449  0.031852  1.592611  0.018514  0.013338  0.000000  1.000000  0.003974  0.005736  0.001356  0.293029  0.290352  0.068663  0.186430  0.087141  0.020607  17  0  0  0  0
17  5  20.562209  0.000000  0.104300  0.467907  9710127.889698  6323949.606473  11980.016587  673317.366141  438513.801363  830.715445  0.031630  1.581522  0.018249  0.013370  0.000011  1.000000  0.003905  0.005789  0.001369  0.292899  0.290261  0.068641  0.183223  0.087940  0.020796  16  0  0  0  0
1  22  20.837464  0.000000  0.102244  0.000001  9587756.220080  6337428.719127  4412.101765  664831.899089  439448.466770  305.942906  0.031422  1.571093  0.018019  0.013399  0.000004  1.000000  0.003847  0.005858  0.001385  0.292787  0.290182  0.068622  0.180461  0.000000  0.000000  16  0  0  0  0
5  18  20.848538  0.000000  0.102331  0.000112  9592924.035030  6336859.598194  41545.820628  665190.244477  439409.002922  2880.860359  0.031465  1.573263  0.018028  0.013398  0.000039  1.000000  0.003849  0.005851  0.001384  0.292791  0.290186  0.068623  0.180578  0.000011  0.000003  16  0  0  0  0
12  10  20.958219  0.000000  0.103403  0.449951  9656728.955031  6329832.068436  458629.893123  669614.589982  438921.701634  31802.204377  0.031962  1.598112  0.018148  0.013383  0.000431  1.000000  0.003880  0.005779  0.001367  0.292850  0.290227  0.068633  0.182015  0.081801  0.019344  18  0  0  0  0
13  10  20.946620  0.000000  0.103527  0.458882  9664131.276881  6329016.674216  467733.547720  670127.880014  438865.160763  32433.467817  0.031983  1.599149  0.018162  0.013381  0.000440  1.000000  0.003883  0.005775  0.001366  0.292857  0.290231  0.068634  0.182183  0.084802  0.020054  16  0  0  0  0
14  9  20.847820  0.000000  0.103171  0.466774  9642921.240562  6331353.002706  227721.551621  668657.138747  439027.165895  15790.613377  0.031723  1.586126  0.018122  0.013386  0.000214  1.000000  0.003873  0.005807  0.001373  0.292837  0.290218  0.068631  0.181704  0.087537  0.020701  16  0  0  0  0
9  14  21.042908  0.000000  0.103879  0.036225  9685028.792134  6326714.607784  703567.503839  671576.950519  438705.531423  48786.609607  0.032239  1.611949  0.018202  0.013376  0.000661  1.000000  0.003893  0.005742  0.001358  0.292876  0.290245  0.068637  0.182654  0.003759  0.000889  20  0  0  0  0
2  21  20.838134  0.000000  0.102249  0.000002  9588068.370458  6337394.343077  6655.025013  664853.544146  439446.083074  461.471153  0.031424  1.571224  0.018019  0.013399  0.000006  1.000000  0.003847  0.005857  0.001385  0.292787  0.290182  0.068622  0.180468  0.000000  0.000000  16  0  0  0  0
12  11  21.090542  0.000000  0.104452  0.427848  9719118.131418  6322958.994431  911144.217917  673940.765332  438445.110580  63180.344477  0.032490  1.624508  0.018266  0.013368  0.000856  1.000000  0.003910  0.005706  0.001349  0.292907  0.290267  0.068642  0.183425  0.074778  0.017684  18  0  0  0  0
4  19  20.842450  0.000000  0.102283  0.000027  9590082.083012  6337172.577863  21124.471287  664993.178520  439430.705483  1464.808036  0.031441  1.572069  0.018023  0.013398  0.000020  1.000000  0.003848  0.005855  0.001385  0.292789  0.290184  0.068623  0.180514  0.000003  0.000001  16  0  0  0  0
11  12  21.242909  0.000000  0.105574  0.318721  9785893.733032  6315601.072493  1418105.390483  678571.103131  437934.899317  98333.924875  0.033076  1.653824  0.018391  0.013353  0.001333  1.000000  0.003942  0.005624  0.001330  0.292969  0.290310  0.068653  0.184937  0.046783  0.011063  18  0  0  0  0
7  16  20.887423  0.000000  0.102637  0.002034  9611136.103489  6334853.859364  172426.899934  666453.101373  439269.921460  11956.384863  0.031618  1.580911  0.018063  0.013394  0.000162  1.000000  0.003858  0.005830  0.001379  0.292808  0.290197  0.068626  0.180988  0.000204  0.000048  16  0  0  0  0
3  20  20.839532  0.000000  0.102260  0.000007  9588720.409984  6337322.535748  11340.188211  664898.757714  439441.103827  786.348619  0.031430  1.571497  0.018021  0.013399  0.000011  1.000000  0.003847  0.005856  0.001385  0.292788  0.290183  0.068623  0.180483  0.000001  0.000000  16  0  0  0  0
15  8  20.763507  0.000000  0.103253  0.468565  9647813.060584  6330814.190486  109412.573225  668996.346161  438989.803706  7586.860489  0.031619  1.580970  0.018132  0.013385  0.000103  1.000000  0.003875  0.005814  0.001375  0.292842  0.290221  0.068632  0.181815  0.088169  0.020850  16  0  0  0  0
6  17  20.861207  0.000000  0.102430  0.000475  9598846.623194  6336207.342929  84105.768117  665600.927169  439363.774393  5832.042061  0.031515  1.575750  0.018040  0.013396  0.000079  1.000000  0.003852  0.005844  0.001382  0.292797  0.290189  0.068624  0.180711  0.000048  0.000011  16  0  0  0  0
10  13  21.195746  0.000000  0.105134  0.133329  9759706.515187  6318486.808967  1239427.237686  676755.235333  438135.001365  85944.067131  0.032865  1.643273  0.018342  0.013359  0.001165  1.000000  0.003929  0.005654  0.001337  0.292945  0.290293  0.068649  0.184343  0.015384  0.003638  20  0  0  0  0
17  6  20.566216  0.000000  0.104330  0.467819  9711893.781251  6323755.052487  25025.055208  673439.816170  438500.310647  1735.281394  0.031646  1.582280  0.018252  0.013370  0.000024  1.000000  0.003906  0.005787  0.001369  0.292901  0.290262  0.068641  0.183263  0.087908  0.020789  16  0  0  0  0
0  23  20.837144  0.000000  0.102241  0.000000  9587606.797832  6337445.174722  3338.467445  664821.537887  439449.607830  231.495211  0.031421  1.571030  0.018018  0.013399  0.000003  1.000000  0.003847  0.005858  0.001385  0.292787  0.290182  0.068622  0.180458  0.000000  0.000000  16  0  0  0  0
16  7  20.670726  0.000000  0.103677  0.468511  9673031.402356  6328036.315722  52362.139626  670745.030386  438797.180979  3630.882965  0.031607  1.580366  0.018179  0.013379  0.000049  1.000000  0.003888  0.005805  0.001373  0.292865  0.290237  0.068635  0.182384  0.088151  0.020846  16  0  0  0  0
21  2  20.274460  0.000000  0.106452  0.465730  9838160.926855  6309841.200630  1307.470944  682195.402386  437535.499659  90.662338  0.031831  1.591560  0.018489  0.013341  0.000001  1.000000  0.003967  0.005739  0.001357  0.293016  0.290344  0.068661  0.186127  0.087181  0.020616  16  0  0  0  0
22  1  20.245322  0.000000  0.106677  0.465614  9851538.447098  6308366.774058  625.639380  683123.023196  437433.260324  43.382936  0.031853  1.592629  0.018514  0.013338  0.000001  1.000000  0.003974  0.005736  0.001356  0.293029  0.290352  0.068663  0.186431  0.087140  0.020607  16  0  0  0  0
20  3  20.317534  0.000000  0.106124  0.465961  9818605.275343  6311996.457148  2733.049058  680839.379076  437684.948941  189.514434  0.031800  1.590017  0.018453  0.013345  0.000003  1.000000  0.003958  0.005744  0.001358  0.292998  0.290331  0.068658  0.185682  0.087261  0.020635  16  0  0  0  0
19  4  20.379704  0.000000  0.105657  0.466375  9790850.748539  6315055.120593  5715.219094  678914.831315  437897.042050  396.303356  0.031757  1.587873  0.018400  0.013352  0.000005  1.000000  0.003944  0.005753  0.001361  0.292973  0.290313  0.068653  0.185052  0.087404  0.020669  16  0  0  0  0
23  0  20.225446  0.000000  0.106832  0.465562  9860735.630930  6307353.056894  299.416113  683760.772118  437362.967391  20.762040  0.031867  1.593371  0.018532  0.013335  0.000000  1.000000  0.003978  0.005735  0.001356  0.293037  0.290358  0.068664  0.186641  0.087122  0.020603  16  0  0  0  0
8  15  20.940742  0.000000  0.103059  0.008702  9636276.941584  6332084.834910  353133.969602  668196.411356  439077.912428  24486.931275  0.031829  1.591471  0.018110  0.013388  0.000332  1.000000  0.003870  0.005800  0.001372  0.292831  0.290213  0.068630  0.181554  0.000878  0.000208  16  0  0  0  0
10  14  21.233166  0.000000  0.105438  0.070577  9777788.316353  6316494.291905  1370765.504044  678009.059266  437996.836723  95051.293790  0.033019  1.650933  0.018376  0.013355  0.001288  1.000000  0.003938  0.005632  0.001332  0.292961  0.290305  0.068651  0.184753  0.007594  0.001796  18  0  0  0  0
0  24  20.837144  0.000000  0.102241  0.000000  9587606.797951  6337445.174710  3338.469561  664821.537895  439449.607829  231.495358  0.031421  1.571030  0.018018  0.013399  0.000003  1.000000  0.003847  0.005858  0.001385  0.292787  0.290182  0.068622  0.180458  0.000000  0.000000  16  0  0  0  0
18  5  20.464128  0.000000  0.105041  0.467016  9754162.260553  6319097.941371  11957.202360  676370.786954  438177.378362  829.133467  0.031703  1.585146  0.018331  0.013360  0.000011  1.000000  0.003927  0.005768  0.001364  0.292939  0.290290  0.068648  0.184220  0.087628  0.020722  16  0  0  0  0
8  16  20.941291  0.000000  0.103064  0.004187  9636529.778684  6332056.986246  354974.256640  668213.943526  439075.981353  24614.540019  0.031832  1.591579  0.018110  0.013388  0.000334  1.000000  0.003870  0.005800  0.001371  0.292831  0.290214  0.068630  0.181560  0.000420  0.000099  16  0  0  0  0
6  18  20.861215  0.000000  0.102430  0.000227  9598849.837542  6336206.988817  84129.571588  665601.150058  439363.749839  5833.692635  0.031515  1.575751  0.018040  0.013396  0.000079  1.000000  0.003852  0.005844  0.001382  0.292797  0.290189  0.068624  0.180711  0.000023  0.000005  16  0  0  0  0
4  20  20.842451  0.000000  0.102283  0.000013  9590082.128756  6337172.572827  21124.841372  664993.181692  439430.705134  1464.833699  0.031441  1.572069  0.018023  0.013398  0.000020  1.000000  0.003848  0.005855  0.001385  0.292789  0.290184  0.068623  0.180514  0.000001  0.000000  16  0  0  0  0
12  12  21.317936  0.000000  0.106299  0.384200  9829038.190972  6310846.158434  1709445.199611  681562.815816  437605.185203  118535.940251  0.033421  1.671064  0.018472  0.013343  0.001606  1.000000  0.003963  0.005575  0.001318  0.293008  0.290338  0.068659  0.185917  0.062390  0.014754  17  0  0  0  0
13  11  21.087789  0.000000  0.104645  0.446300  9730615.640222  6321692.220242  950439.110474  674738.022838  438357.270227  65905.121520  0.032546  1.627301  0.018287  0.013366  0.000893  1.000000  0.003915  0.005697  0.001347  0.292918  0.290274  0.068644  0.183685  0.080602  0.019061  16  0  0  0  0
3  21  20.839532  0.000000  0.102260  0.000003  9588720.416566  6337322.535012  11340.248235  664898.758171  439441.103776  786.352781  0.031430  1.571497  0.018021  0.013399  0.000011  1.000000  0.003847  0.005856  0.001385  0.292788  0.290183  0.068623  0.180483  0.000000  0.000000  16  0  0  0  0
11  13  21.418035  0.000000  0.107021  0.219873  9872012.387661  6306109.310009  2043947.226904  684542.722287  437276.723792  141730.899838  0.033806  1.690317  0.018553  0.013333  0.001921  1.000000  0.003984  0.005521  0.001306  0.293048  0.290365  0.068666  0.186894  0.028184  0.006665  18  0  0  0  0
2  22  20.838134  0.000000  0.102249  0.000001  9588068.371550  6337394.342968  6655.039216  664853.544221  439446.083066  461.472138  0.031424  1.571224  0.018019  0.013399  0.000006  1.000000  0.003847  0.005857  0.001385  0.292787  0.290182  0.068622  0.180468  0.000000  0.000000  16  0  0  0  0
9  15  21.047633  0.000000  0.103916  0.017736  9687252.587991  6326469.625662  719720.350355  671731.152440  438688.543931  49906.676427  0.032258  1.612891  0.018206  0.013376  0.000676  1.000000  0.003894  0.005739  0.001357  0.292878  0.290246  0.068638  0.182704  0.001806  0.000427  17  0  0  0  0
18  6  20.468155  0.000000  0.105070  0.466939  9755911.945533  6318905.143636  24978.003103  676492.113192  438164.009428  1732.018718  0.031718  1.585902  0.018335  0.013360  0.000023  1.000000  0.003928  0.005767  0.001364  0.292941  0.290291  0.068648  0.184259  0.087601  0.020716  16  0  0  0  0
20  4  20.318464  0.000000  0.106130  0.465946  9819000.900915  6311952.853239  5709.963735  680866.812450  437681.925369  395.938940  0.031804  1.590190  0.018453  0.013345  0.000005  1.000000  0.003958  0.005744  0.001358  0.292999  0.290331  0.068658  0.185691  0.087255  0.020634  16  0  0  0  0
1  23  20.837464  0.000000  0.102244  0.000000  9587756.218578  6337428.719456  4412.106688  664831.898985  439448.466793  305.943247  0.031422  1.571093  0.018019  0.013399  0.000004  1.000000  0.003847  0.005858  0.001385  0.292787  0.290182  0.068622  0.180461  0.000000  0.000000  16  0  0  0  0
21  3  20.274906  0.000000  0.106455  0.465723  9838349.529002  6309820.411733  2731.653111  682208.480391  437534.058120  189.417637  0.031833  1.591643  0.018490  0.013341  0.000003  1.000000  0.003967  0.005739  0.001357  0.293017  0.290344  0.068661  0.186131  0.087178  0.020616  16  0  0  0  0
5  19  20.848539  0.000000  0.102331  0.000054  9592924.409017  6336859.556902  41548.652964  665190.270410  439409.000059  2881.056758  0.031465  1.573263  0.018028  0.013398  0.000039  1.000000  0.003849  0.005851  0.001384  0.292791  0.290186  0.068623  0.180578  0.000005  0.000001  16  0  0  0  0
7  17  20.887486  0.000000  0.102637  0.000975  9611164.515095  6334850.730340  172634.840254  666455.071484  439269.704488  11970.803811  0.031618  1.580923  0.018063  0.013394  0.000162  1.000000  0.003858  0.005830  0.001379  0.292808  0.290197  0.068626  0.180988  0.000098  0.000023  16  0  0  0  0
24  0  20.211290  0.000000  0.106943  0.465541  9867367.151145  6306622.117028  299.402554  684220.613407  437312.282734  20.761100  0.031878  1.593917  0.018544  0.013334  0.000000  1.000000  0.003982  0.005734  0.001356  0.293043  0.290363  0.068665  0.186792  0.087115  0.020601  17  0  0  0  0
15  9  20.799216  0.000000  0.103526  0.467300  9664067.714856  6329023.699805  227978.373108  670123.472511  438865.647930  15808.421831  0.031758  1.587879  0.018162  0.013381  0.000214  1.000000  0.003883  0.005796  0.001371  0.292857  0.290231  0.068634  0.182181  0.087723  0.020745  16  0  0  0  0
23  1  20.225548  0.000000  0.106832  0.465560  9860778.635713  6307348.316555  625.566848  683763.754146  437362.638688  43.377907  0.031868  1.593390  0.018532  0.013335  0.000001  1.000000  0.003978  0.005735  0.001356  0.293037  0.290358  0.068664  0.186642  0.087122  0.020603  16  0  0  0  0
19  5  20.381641  0.000000  0.105671  0.466341  9791681.989768  6314963.514771  11939.925511  678972.471046  437890.689941  827.935460  0.031765  1.588234  0.018402  0.013351  0.000011  1.000000  0.003945  0.005753  0.001360  0.292974  0.290314  0.068653  0.185071  0.087393  0.020667  16  0  0  0  0
17  7  20.574575  0.000000  0.104392  0.467633  9715580.930334  6323348.824053  52264.031128  673695.489580  438472.142052  3624.079949  0.031677  1.583864  0.018259  0.013369  0.000049  1.000000  0.003908  0.005783  0.001368  0.292904  0.290265  0.068642  0.183346  0.087843  0.020773  16  0  0  0  0
14  10  20.920506  0.000000  0.103736  0.462996  9676512.373722  6327652.806102  471927.489437  670986.407070  438770.587746  32724.283120  0.032007  1.600365  0.018186  0.013378  0.000443  1.000000  0.003889  0.005768  0.001364  0.292868  0.290239  0.068636  0.182462  0.086218  0.020389  16  0  0  0  0
0  25  20.837144  0.000000  0.102241  0.000000  9587606.798130  6337445.174677  3338.470621  664821.537908  439449.607827  231.495431  0.031421  1.571030  0.018018  0.013399  0.000003  1.000000  0.003847  0.005858  0.001385  0.292787  0.290182  0.068622  0.180458  0.000000  0.000000  16  0  0  0  0
9  16  21.049906  0.000000  0.103934  0.008581  9688323.102327  6326351.693126  727496.184754  671805.383789  438680.366282  50445.866477  0.032267  1.613345  0.018208  0.013376  0.000684  1.000000  0.003895  0.005738  0.001357  0.292879  0.290247  0.068638  0.182728  0.000866  0.000205  16  0  0  0  0
6  19  20.861218  0.000000  0.102430  0.000109  9598851.375324  6336206.819511  84140.968167  665601.256690  439363.738099  5834.482894  0.031515  1.575752  0.018040  0.013396  0.000079  1.000000  0.003852  0.005844  0.001382  0.292797  0.290189  0.068624  0.180711  0.000011  0.000003  16  0  0  0  0
11  14  21.541805  0.000000  0.108066  0.128520  9934164.630855  6299257.342136  2496128.908433  688852.468272  436801.596274  173085.973868  0.034334  1.716678  0.018670  0.013318  0.002346  1.000000  0.004014  0.005447  0.001288  0.293105  0.290405  0.068675  0.188310  0.014747  0.003487  19  0  0  0  0
22  2  20.245536  0.000000  0.106679  0.465611  9851628.508366  6308356.842741  1307.136766  683129.268203  437432.571669  90.639165  0.031853  1.592669  0.018515  0.013338  0.000001  1.000000  0.003974  0.005736  0.001356  0.293029  0.290352  0.068663  0.186434  0.087139  0.020607  16  0  0  0  0
16  8  20.688040  0.000000  0.103807  0.468043  9680792.792345  6327181.318278  109290.853802  671283.218835  438737.893951  7578.420250  0.031674  1.583679  0.018194  0.013377  0.000103  1.000000  0.003891  0.005797  0.001371  0.292872  0.290242  0.068637  0.182559  0.087986  0.020807  16  0  0  0  0
7  18  20.887516  0.000000  0.102638  0.000467  9611178.118163  6334849.232171  172734.385848  666456.014745  439269.600602  11977.706477  0.031619  1.580929  0.018063  0.013394  0.000162  1.000000  0.003858  0.005830  0.001379  0.292808  0.290197  0.068626  0.180989  0.000047  0.000011  16  0  0  0  0
13  12  21.349349  0.000000  0.106773  0.420602  9857277.732234  6307733.527697  1871408.849854  683520.995334  437389.349907  129766.784956  0.033620  1.680998  0.018525  0.013336  0.001759  1.000000  0.003977  0.005548  0.001312  0.293034  0.290356  0.068663  0.186559  0.072592  0.017167  16  0  0  0  0
14  11  21.066231  0.000000  0.104884  0.455137  9744868.844356  6320121.765111  969259.496270  675726.365111  438248.372103  67210.160211  0.032587  1.629359  0.018314  0.013362  0.000911  1.000000  0.003922  0.005689  0.001345  0.292931  0.290283  0.068646  0.184008  0.083532  0.019754  16  0  0  0  0
4  21  20.842451  0.000000  0.102283  0.000006  9590082.150517  6337172.570446  21125.020816  664993.183201  439430.704969  1464.846142  0.031441  1.572069  0.018023  0.013398  0.000020  1.000000  0.003848  0.005855  0.001385  0.292789  0.290184  0.068623  0.180514  0.000001  0.000000  16  0  0  0  0
10  15  21.251931  0.000000  0.105591  0.035410  9786891.294916  6315491.142902  1436898.864874  678640.275829  437927.276605  99637.097482  0.033096  1.654789  0.018393  0.013353  0.001350  1.000000  0.003942  0.005621  0.001329  0.292969  0.290310  0.068653  0.184960  0.003671  0.000868  17  0  0  0  0
15  10  20.872631  0.000000  0.104092  0.464662  9697731.623570  6325315.219700  473624.783378  672457.787219  438608.495389  32841.976471  0.032044  1.602191  0.018225  0.013373  0.000445  1.000000  0.003899  0.005758  0.001362  0.292888  0.290253  0.068639  0.182942  0.086797  0.020526  16  0  0  0  0
12  13  21.633544  0.000000  0.108962  0.307946  9987506.110609  6293375.560354  2862678.898209  692551.260405  436393.743169  198503.195606  0.034766  1.738291  0.018770  0.013306  0.002690  1.000000  0.004040  0.005388  0.001274  0.293154  0.290440  0.068683  0.189529  0.044497  0.010523  18  0  0  0  0
1  24  20.837464  0.000000  0.102244  0.000000  9587756.218734  6337428.719441  4412.109181  664831.898995  439448.466792  305.943420  0.031422  1.571093  0.018019  0.013399  0.000004  1.000000  0.003847  0.005858  0.001385  0.292787  0.290182  0.068622  0.180461  0.000000  0.000000  16  0  0  0  0
17  8  20.591989  0.000000  0.104521  0.467246  9723274.381500  6322501.186806  109104.610402  674228.967031  438413.365393  7565.505804  0.031743  1.587168  0.018273  0.013367  0.000103  1.000000  0.003912  0.005776  0.001366  0.292911  0.290270  0.068643  0.183520  0.087706  0.020741  16  0  0  0  0
16  9  20.723970  0.000000  0.104079  0.467067  9696955.649352  6325400.738176  227864.669461  672403.979800  438614.425391  15800.537420  0.031812  1.590581  0.018224  0.013374  0.000214  1.000000  0.003899  0.005779  0.001367  0.292887  0.290253  0.068639  0.182924  0.087641  0.020725  16  0  0  0  0
19  6  20.385685  0.000000  0.105700  0.466271  9793418.283087  6314772.167430  24942.287921  679092.868682  437877.421580  1729.542165  0.031780  1.588988  0.018405  0.013351  0.000023  1.000000  0.003946  0.005751  0.001360  0.292975  0.290315  0.068654  0.185110  0.087368  0.020661  16  0  0  0  0
21  4  20.275839  0.000000  0.106462  0.465709  9838743.598584  6309776.971770  5707.053874  682235.805870  437531.045917  395.737165  0.031836  1.591815  0.018490  0.013341  0.000005  1.000000  0.003968  0.005738  0.001357  0.293017  0.290344  0.068661  0.186140  0.087173  0.020615  16  0  0  0  0
22  3  20.245983  0.000000  0.106682  0.465604  9851816.587562  6308336.110405  2730.955749  683142.309946  437431.134053  189.369280  0.031855  1.592751  0.018515  0.013337  0.000003  1.000000  0.003974  0.005736  0.001356  0.293029  0.290353  0.068663  0.186438  0.087137  0.020606  16  0  0  0  0
3  22  20.839532  0.000000  0.102260  0.000002  9588720.419776  6337322.534653  11340.277997  664898.758393  439441.103751  786.354845  0.031430  1.571497  0.018021  0.013399  0.000011  1.000000  0.003847  0.005856  0.001385  0.292788  0.290183  0.068623  0.180483  0.000000  0.000000  16  0  0  0  0
24  1  20.211393  0.000000  0.106944  0.465539  9867410.110557  6306617.378875  625.538534  684223.592288  437311.954182  43.375943  0.031879  1.593936  0.018544  0.013334  0.000001  1.000000  0.003982  0.005734  0.001356  0.293043  0.290363  0.068665  0.186793  0.087114  0.020601  16  0  0  0  0
5  20  20.848539  0.000000  0.102331  0.000026  9592924.587405  6336859.537255  41550.012353  665190.282780  439408.998696  2881.151021  0.031465  1.573263  0.018028  0.013398  0.000039  1.000000  0.003849  0.005851  0.001384  0.292791  0.290186  0.068623  0.180578  0.000003  0.000001  16  0  0  0  0
2  23  20.838134  0.000000  0.102249  0.000000  9588068.372275  6337394.342876  6655.046407  664853.544272  439446.083060  461.472637  0.031424  1.571224  0.018019  0.013399  0.000006  1.000000  0.003847  0.005857  0.001385  0.292787  0.290182  0.068622  0.180468  0.000000  0.000000  16  0  0  0  0
8  17  20.941553  0.000000  0.103066  0.002009  9636650.919555  6332043.643015  355855.927746  668222.343647  439075.056110  24675.676646  0.031833  1.591630  0.018111  0.013388  0.000334  1.000000  0.003870  0.005799  0.001371  0.292832  0.290214  0.068630  0.181562  0.000201  0.000048  16  0  0  0  0
20  5  20.320407  0.000000  0.106144  0.465915  9819827.369381  6311861.766480  11928.997202  680924.121228  437675.609253  827.177671  0.031811  1.590550  0.018455  0.013345  0.000011  1.000000  0.003958  0.005743  0.001358  0.293000  0.290332  0.068658  0.185710  0.087244  0.020632  16  0  0  0  0
25  0  20.200318  0.000000  0.107030  0.465535  9872516.621445  6306054.522255  299.399031  684577.686745  437272.924713  20.760856  0.031887  1.594341  0.018554  0.013333  0.000000  1.000000  0.003984  0.005734  0.001356  0.293048  0.290366  0.068666  0.186909  0.087113  0.020600  16  0  0  0  0
23  2  20.225763  0.000000  0.106834  0.465557  9860868.470797  6307338.414901  1306.985326  683769.983468  437361.952090  90.628664  0.031869  1.593429  0.018532  0.013335  0.000001  1.000000  0.003978  0.005735  0.001356  0.293037  0.290358  0.068664  0.186644  0.087120  0.020602  16  0  0  0  0
18  7  20.476559  0.000000  0.105131  0.466778  9759565.522838  6318502.553927  52168.403336  676745.458676  438136.093148  3617.448949  0.031750  1.587480  0.018342  0.013359  0.000049  1.000000  0.003929  0.005763  0.001363  0.292944  0.290293  0.068649  0.184342  0.087544  0.020702  16  0  0  0  0
12  14  21.940782  0.000000  0.111672  0.207946  10148718.937480  6275592.708880  4038760.002172  703730.041695  435160.648934  280054.730280  0.036136  1.806816  0.019073  0.013268  0.003795  1.000000  0.004119  0.005196  0.001229  0.293301  0.290544  0.068708  0.193229  0.026254  0.006209  18  0  0  0  0
5  21  20.848539  0.000000  0.102331  0.000012  9592924.672369  6336859.527933  41550.664876  665190.288671  439408.998050  2881.196268  0.031465  1.573263  0.018028  0.013398  0.000039  1.000000  0.003849  0.005851  0.001384  0.292791  0.290186  0.068623  0.180578  0.000001  0.000000  16  0  0  0  0
1  25  20.837464  0.000000  0.102244  0.000000  9587756.218772  6337428.719444  4412.110420  664831.898998  439448.466792  305.943506  0.031422  1.571093  0.018019  0.013399  0.000004  1.000000  0.003847  0.005858  0.001385  0.292787  0.290182  0.068622  0.180461  0.000000  0.000000  16  0  0  0  0
16  10  20.797986  0.000000  0.104643  0.465030  9730493.733374  6321705.708113  473999.789594  674729.569603  438358.205500  32867.980062  0.032098  1.604906  0.018287  0.013366  0.000445  1.000000  0.003915  0.005743  0.001358  0.292918  0.290274  0.068644  0.183683  0.086927  0.020556  16  0  0  0  0
11  15  21.609763  0.000000  0.108647  0.067720  9968754.743443  6295443.329577  2747969.722837  691251.007587  436537.125928  190549.059398  0.034627  1.731358  0.018735  0.013310  0.002582  1.000000  0.004031  0.005406  0.001278  0.293136  0.290428  0.068680  0.189100  0.007264  0.001718  17  0  0  0  0
10  16  21.261038  0.000000  0.105665  0.017328  9791317.952188  6315003.315062  1469061.092928  678947.228039  437893.449764  101867.283009  0.033133  1.656665  0.018401  0.013352  0.001380  1.000000  0.003945  0.005616  0.001328  0.292974  0.290313  0.068653  0.185060  0.001763  0.000417  16  0  0  0  0
7  19  20.887531  0.000000  0.102638  0.000223  9611184.631529  6334848.514805  172782.034056  666456.466393  439269.550859  11981.010488  0.031619  1.580932  0.018063  0.013394  0.000162  1.000000  0.003858  0.005830  0.001379  0.292808  0.290197  0.068626  0.180989  0.000022  0.000005  16  0  0  0  0
9  17  21.050996  0.000000  0.103943  0.004128  9688836.658826  6326295.117149  731226.240132  671840.994701  438676.443204  50704.515085  0.032271  1.613562  0.018209  0.013375  0.000687  1.000000  0.003895  0.005738  0.001357  0.292879  0.290247  0.068638  0.182740  0.000415  0.000098  16  0  0  0  0
13  13  21.774423  0.000000  0.110403  0.370689  10073259.058848  6283917.656320  3445932.159428  698497.520836  435737.915449  238947.003772  0.035455  1.772752  0.018931  0.013286  0.003238  1.000000  0.004082  0.005294  0.001252  0.293232  0.290495  0.068696  0.191494  0.058903  0.013930  18  0  0  0  0
8  18  20.941679  0.000000  0.103067  0.000963  9636708.936057  6332037.252769  356278.095237  668226.366614  439074.612999  24704.950483  0.031833  1.591655  0.018111  0.013388  0.000335  1.000000  0.003870  0.005799  0.001371  0.292832  0.290214  0.068630  0.181564  0.000096  0.000023  16  0  0  0  0
2  24  20.838134  0.000000  0.102249  0.000000  9588068.372641  6337394.342827  6655.049982  664853.544297  439446.083057  461.472884  0.031424  1.571224  0.018019  0.013399  0.000006  1.000000  0.003847  0.005857  0.001385  0.292787  0.290182  0.068622  0.180468  0.000000  0.000000  16  0  0  0  0
18  8  20.494067  0.000000  0.105259  0.466440  9767190.123897  6317662.376992  108916.502415  677274.161939  438077.833800  7552.462065  0.031815  1.590774  0.018356  0.013357  0.000102  1.000000  0.003933  0.005756  0.001361  0.292951  0.290298  0.068650  0.184515  0.087425  0.020674  16  0  0  0  0
14  12  21.345699  0.000000  0.107153  0.438903  9879849.617470  6305245.390325  1952838.720276  685086.169602  437216.818080  135413.275558  0.033734  1.686682  0.018568  0.013331  0.001835  1.000000  0.003987  0.005533  0.001309  0.293055  0.290370  0.068667  0.187072  0.078222  0.018498  16  0  0  0  0
4  22  20.842451  0.000000  0.102283  0.000003  9590082.161345  6337172.569238  21125.107649  664993.183952  439430.704885  1464.852163  0.031441  1.572069  0.018023  0.013398  0.000020  1.000000  0.003848  0.005855  0.001385  0.292789  0.290184  0.068623  0.180514  0.000000  0.000000  16  0  0  0  0
3  23  20.839532  0.000000  0.102260  0.000001  9588720.421264  6337322.534492  11340.292618  664898.758497  439441.103740  786.355859  0.031430  1.571497  0.018021  0.013399  0.000011  1.000000  0.003847  0.005856  0.001385  0.292788  0.290183  0.068623  0.180483  0.000000  0.000000  16  0  0  0  0
6  20  20.861220  0.000000  0.102430  0.000052  9598852.111391  6336206.738514  84146.425067  665601.307731  439363.732482  5834.861285  0.031515  1.575752  0.018040  0.013396  0.000079  1.000000  0.003852  0.005844  0.001382  0.292797  0.290189  0.068624  0.180711  0.000005  0.000001  16  0  0  0  0
24  2  20.211607  0.000000  0.106945  0.465536  9867499.814564  6306607.492414  1306.926227  684229.812522  437311.268637  90.624566  0.031880  1.593975  0.018544  0.013334  0.000001  1.000000  0.003982  0.005734  0.001356  0.293043  0.290363  0.068665  0.186795  0.087113  0.020601  17  0  0  0  0
20  6  20.324465  0.000000  0.106173  0.465849  9821553.736761  6311671.495250  24919.681110  681043.830582  437662.415511  1727.974568  0.031826  1.591303  0.018458  0.013345  0.000023  1.000000  0.003959  0.005741  0.001358  0.293001  0.290333  0.068658  0.185749  0.087221  0.020626  16  0  0  0  0
17  9  20.628148  0.000000  0.104791  0.466437  9739304.179085  6320735.012316  227557.275030  675340.501422  438290.895744  15779.222149  0.031881  1.594053  0.018304  0.013364  0.000214  1.000000  0.003920  0.005759  0.001362  0.292926  0.290280  0.068645  0.183883  0.087422  0.020674  16  0  0  0  0
25  1  20.200421  0.000000  0.107030  0.465534  9872559.506067  6306049.795743  625.531179  684580.660440  437272.596968  43.375433  0.031887  1.594360  0.018554  0.013333  0.000001  1.000000  0.003984  0.005734  0.001356  0.293048  0.290366  0.068666  0.186910  0.087112  0.020600  17  0  0  0  0
23  3  20.226211  0.000000  0.106837  0.465551  9861056.177889  6307317.723505  2730.639796  683782.999409  437360.517312  189.347372  0.031870  1.593512  0.018532  0.013335  0.000003  1.000000  0.003978  0.005735  0.001356  0.293037  0.290358  0.068664  0.186648  0.087118  0.020602  16  0  0  0  0
21  5  20.277787  0.000000  0.106476  0.465678  9839566.717590  6309686.248453  11922.946751  682292.882391  437524.755002  826.758122  0.031843  1.592175  0.018492  0.013340  0.000011  1.000000  0.003968  0.005738  0.001357  0.293018  0.290345  0.068661  0.186159  0.087162  0.020612  16  0  0  0  0
19  7  20.394125  0.000000  0.105761  0.466125  9797044.044680  6314372.593057  52095.447804  679344.285375  437849.714389  3612.390084  0.031811  1.590562  0.018412  0.013350  0.000049  1.000000  0.003947  0.005748  0.001359  0.292979  0.290317  0.068654  0.185192  0.087317  0.020649  16  0  0  0  0
22  4  20.246918  0.000000  0.106688  0.465590  9852209.492114  6308292.803519  5705.600496  683169.554639  437428.131077  395.636385  0.031858  1.592923  0.018516  0.013337  0.000005  1.000000  0.003974  0.005735  0.001356  0.293029  0.290353  0.068663  0.186447  0.087132  0.020605  16  0  0  0  0
12  15  22.145975  0.000000  0.113549  0.119650  10260404.591780  6263267.363557  4855235.130561  711474.521628  434305.987786  336670.553389  0.037087  1.854369  0.019283  0.013242  0.004562  1.000000  0.004174  0.005064  0.001197  0.293404  0.290615  0.068725  0.195806  0.013591  0.003214  18  0  0  0  0
11  16  21.643601  0.000000  0.108939  0.033903  9986103.207173  6293530.263666  2874326.124311  692453.980611  436404.470569  199310.834773  0.034774  1.738723  0.018767  0.013306  0.002701  1.000000  0.004039  0.005386  0.001274  0.293152  0.290439  0.068683  0.189497  0.003509  0.000830  16  0  0  0  0
7  20  20.887537  0.000000  0.102638  0.000107  9611187.750560  6334848.171278  172804.839532  666456.682672  439269.527038  11982.591860  0.031619  1.580933  0.018063  0.013394  0.000162  1.000000  0.003858  0.005830  0.001379  0.292808  0.290197  0.068626  0.180989  0.000011  0.000003  16  0  0  0  0
15  11  21.020969  0.000000  0.105253  0.459164  9766775.884823  6317707.846146  977835.520629  677245.437872  438080.986711  67804.836841  0.032631  1.631565  0.018355  0.013357  0.000919  1.000000  0.003933  0.005681  0.001343  0.292951  0.290298  0.068650  0.184504  0.084899  0.020077  16  0  0  0  0
4  23  20.842451  0.000000  0.102283  0.000001  9590082.166451  6337172.568670  21125.149553  664993.184306  439430.704846  1464.855069  0.031441  1.572069  0.018023  0.013398  0.000020  1.000000  0.003848  0.005855  0.001385  0.292789  0.290184  0.068623  0.180514  0.000000  0.000000  16  0  0  0  0
5  22  20.848540  0.000000  0.102331  0.000006  9592924.713001  6336859.523468  41550.977954  665190.291489  439408.997740  2881.217977  0.031465  1.573263  0.018028  0.013398  0.000039  1.000000  0.003849  0.005851  0.001384  0.292791  0.290186  0.068623  0.180578  0.000001  0.000000  16  0  0  0  0
15  12  21.310201  0.000000  0.107583  0.447762  9905465.935084  6302421.432608  1992254.089637  686862.450172  437020.999879  138146.406675  0.033813  1.690642  0.018616  0.013325  0.001872  1.000000  0.004000  0.005525  0.001307  0.293078  0.290387  0.068671  0.187656  0.081081  0.019174  16  0  0  0  0
8  19  20.941739  0.000000  0.103067  0.000461  9636736.719725  6332034.192585  356480.186125  668228.293182  439074.400800  24718.963821  0.031833  1.591666  0.018111  0.013388  0.000335  1.000000  0.003870  0.005799  0.001371  0.292832  0.290214  0.068630  0.181564  0.000046  0.000011  16  0  0  0  0
6  21  20.861221  0.000000  0.102430  0.000025  9598852.464171  6336206.699657  84149.037923  665601.332193  439363.729788  5835.042465  0.031515  1.575752  0.018040  0.013396  0.000079  1.000000  0.003852  0.005844  0.001382  0.292797  0.290189  0.068624  0.180711  0.000002  0.000001  16  0  0  0  0
13  14  22.311008  0.000000  0.115310  0.287437  10365215.869666  6251696.430387  5582648.417011  718742.320196  433503.638905  387110.671551  0.037943  1.897171  0.019480  0.013218  0.005246  1.000000  0.004225  0.004950  0.001171  0.293500  0.290683  0.068741  0.198237  0.040338  0.009539  19  0  0  0  0
14  13  21.835105  0.000000  0.111344  0.406139  10129245.353617  6277741.309661  3775483.502403  702379.709100  435309.636696  261798.674191  0.035857  1.792844  0.019036  0.013273  0.003548  1.000000  0.004109  0.005245  0.001240  0.293284  0.290531  0.068705  0.192781  0.068389  0.016173  17  0  0  0  0
2  25  20.838134  0.000000  0.102249  0.000000  9588068.372657  6337394.342835  6655.051739  664853.544298  439446.083057  461.473006  0.031424  1.571224  0.018019  0.013399  0.000006  1.000000  0.003847  0.005857  0.001385  0.292787  0.290182  0.068622  0.180468  0.000000  0.000000  16  0  0  0  0
10  17  21.265416  0.000000  0.105701  0.008381  9793448.514990  6314768.518779  1484540.409450  679094.965015  437877.168576  102940.646073  0.033151  1.657567  0.018405  0.013351  0.001395  1.000000  0.003946  0.005613  0.001327  0.292975  0.290315  0.068654  0.185108  0.000845  0.000200  16  0  0  0  0
17  10  20.702724  0.000000  0.105350  0.464749  9772603.109878  6317065.803992  473713.753022  677649.507919  438036.466378  32848.145783  0.032167  1.608359  0.018366  0.013356  0.000445  1.000000  0.003936  0.005726  0.001354  0.292956  0.290301  0.068651  0.184637  0.086830  0.020534  16  0  0  0  0
21  6  20.281855  0.000000  0.106505  0.465615  9841286.104559  6309496.734808  24907.166999  682412.107712  437511.613792  1727.106818  0.031859  1.592926  0.018495  0.013340  0.000023  1.000000  0.003969  0.005736  0.001356  0.293019  0.290346  0.068661  0.186198  0.087140  0.020607  16  0  0  0  0
3  24  20.839532  0.000000  0.102260  0.000000  9588720.422001  6337322.534411  11340.299745  664898.758548  439441.103735  786.356353  0.031430  1.571497  0.018021  0.013399  0.000011  1.000000  0.003847  0.005856  0.001385  0.292788  0.290183  0.068623  0.180483  0.000000  0.000000  16  0  0  0  0
24  3  20.212056  0.000000  0.106948  0.465530  9867687.249057  6306586.831491  2730.516569  684242.809560  437309.835973  189.338827  0.031881  1.594058  0.018545  0.013334  0.000003  1.000000  0.003982  0.005734  0.001356  0.293043  0.290363  0.068665  0.186799  0.087111  0.020600  16  0  0  0  0
25  2  20.200636  0.000000  0.107032  0.465531  9872649.127976  6306039.914750  1306.910894  684586.874981  437271.911803  90.623503  0.031888  1.594399  0.018554  0.013333  0.000001  1.000000  0.003984  0.005734  0.001356  0.293048  0.290366  0.068666  0.186912  0.087111  0.020600  16  0  0  0  0
18  9  20.530434  0.000000  0.105527  0.465736  9783081.676139  6315911.173635  227215.247338  678376.110154  437956.402276  15755.505347  0.031953  1.597640  0.018386  0.013354  0.000214  1.000000  0.003941  0.005741  0.001358  0.292966  0.290308  0.068652  0.184875  0.087178  0.020616  16  0  0  0  0
23  4  20.227146  0.000000  0.106844  0.465536  9861448.329373  6307274.496666  5704.942353  683810.191883  437357.519887  395.590748  0.031874  1.593684  0.018533  0.013335  0.000005  1.000000  0.003979  0.005734  0.001356  0.293038  0.290359  0.068664  0.186657  0.087113  0.020601  17  0  0  0  0
19  8  20.411710  0.000000  0.105888  0.465819  9804611.346992  6313538.624039  108771.338921  679869.015442  437791.885509  7542.396173  0.031877  1.593848  0.018426  0.013348  0.000102  1.000000  0.003951  0.005741  0.001358  0.292986  0.290322  0.068655  0.185364  0.087209  0.020623  16  0  0  0  0
16  11  20.948164  0.000000  0.105803  0.460782  9799561.102508  6314094.941611  981280.222052  679518.822597  437830.461549  68043.698504  0.032689  1.634425  0.018417  0.013350  0.000922  1.000000  0.003949  0.005669  0.001341  0.292981  0.290319  0.068655  0.185248  0.085454  0.020208  16  0  0  0  0
9  18  21.051518  0.000000  0.103947  0.001981  9689082.742296  6326268.007383  733013.219186  671858.058562  438674.563365  50828.427359  0.032273  1.613666  0.018209  0.013375  0.000689  1.000000  0.003895  0.005737  0.001357  0.292880  0.290247  0.068638  0.182746  0.000198  0.000047  16  0  0  0  0
11  17  21.659976  0.000000  0.109080  0.016574  9994530.407405  6292600.938603  2935711.045353  693038.337514  436340.029532  203567.373289  0.034846  1.742300  0.018783  0.013304  0.002759  1.000000  0.004043  0.005376  0.001271  0.293160  0.290444  0.068684  0.189690  0.001685  0.000399  16  0  0  0  0
12  16  22.255472  0.000000  0.114573  0.062532  10321374.017175  6256536.964960  5301533.889607  715702.248945  433839.290096  367617.695215  0.037607  1.880355  0.019397  0.013228  0.004982  1.000000  0.004204  0.004991  0.001180  0.293460  0.290655  0.068734  0.197219  0.006670  0.001577  17  0  0  0  0
4  24  20.842451  0.000000  0.102283  0.000001  9590082.171147  6337172.567955  21125.169733  664993.184631  439430.704796  1464.856468  0.031441  1.572069  0.018023  0.013398  0.000020  1.000000  0.003848  0.005855  0.001385  0.292789  0.290184  0.068623  0.180514  0.000000  0.000000  16  0  0  0  0
20  7  20.332932  0.000000  0.106234  0.465711  9825158.889599  6311274.153267  52049.200490  681293.818228  437634.863118  3609.183214  0.031857  1.592874  0.018465  0.013344  0.000049  1.000000  0.003961  0.005738  0.001357  0.293004  0.290335  0.068659  0.185831  0.087173  0.020615  16  0  0  0  0
13  15  22.775952  0.000000  0.119882  0.186848  10637218.107237  6221648.884911  7582048.990964  737603.434310  431420.089192  525752.628033  0.040270  2.013493  0.019991  0.013154  0.007125  1.000000  0.004361  0.004629  0.001095  0.293750  0.290858  0.068782  0.204593  0.022978  0.005434  19  0  0  0  0
22  5  20.248870  0.000000  0.106702  0.465560  9853030.324813  6308202.326034  11919.926116  683226.472624  437421.857209  826.548666  0.031866  1.593283  0.018517  0.013337  0.000011  1.000000  0.003975  0.005735  0.001356  0.293030  0.290353  0.068663  0.186465  0.087121  0.020602  16  0  0  0  0
15  13  21.835044  0.000000  0.112057  0.424423  10171676.720781  6273059.566929  3945448.922129  705321.974815  434984.996411  273584.375681  0.036086  1.804322  0.019116  0.013263  0.003707  1.000000  0.004130  0.005226  0.001236  0.293323  0.290558  0.068711  0.193758  0.073738  0.017438  17  0  0  0  0
6  22  20.861221  0.000000  0.102430  0.000012  9598852.632937  6336206.681088  84150.288899  665601.343896  439363.728500  5835.129210  0.031515  1.575753  0.018040  0.013396  0.000079  1.000000  0.003852  0.005844  0.001382  0.292797  0.290189  0.068624  0.180711  0.000001  0.000000  16  0  0  0  0
16  12  21.243564  0.000000  0.108156  0.451956  9939524.249917  6298666.462346  2010916.640416  689224.113695  436760.623629  139440.500808  0.033886  1.694323  0.018680  0.013317  0.001890  1.000000  0.004016  0.005519  0.001305  0.293109  0.290409  0.068676  0.188433  0.082467  0.019502  16  0  0  0  0
10  18  21.267514  0.000000  0.105718  0.004031  9794470.665823  6314655.873544  1491965.211229  679165.842754  437869.357557  103455.494903  0.033160  1.658000  0.018407  0.013351  0.001402  1.000000  0.003946  0.005612  0.001327  0.292976  0.290315  0.068654  0.185131  0.000405  0.000096  16  0  0  0  0
14  14  22.551740  0.000000  0.118032  0.344873  10527170.867014  6233808.914509  6698188.083904  729972.564894  432263.287057  464464.156374  0.039258  1.962911  0.019784  0.013180  0.006294  1.000000  0.004306  0.004783  0.001131  0.293649  0.290787  0.068765  0.202013  0.052642  0.012449  18  0  0  0  0
17  11  20.854422  0.000000  0.106506  0.461229  9841339.238474  6309490.457084  982231.922270  682415.792111  437511.178484  68109.691073  0.032758  1.637909  0.018495  0.013340  0.000923  1.000000  0.003969  0.005656  0.001338  0.293019  0.290346  0.068661  0.186197  0.085609  0.020245  16  0  0  0  0
7  21  20.887541  0.000000  0.102638  0.000051  9611189.244411  6334848.006748  172815.754329  666456.786258  439269.515629  11983.348711  0.031619  1.580934  0.018063  0.013394  0.000162  1.000000  0.003858  0.005830  0.001379  0.292808  0.290197  0.068626  0.180989  0.000005  0.000001  16  0  0  0  0
9  19  21.051768  0.000000  0.103949  0.000949  9689200.621935  6326255.021043  733868.851839  671866.232544  438673.662869  50887.758434  0.032274  1.613716  0.018209  0.013375  0.000690  1.000000  0.003895  0.005737  0.001357  0.292880  0.290248  0.068638  0.182748  0.000095  0.000022  16  0  0  0  0
3  25  20.839532  0.000000  0.102260  0.000000  9588720.422438  6337322.534353  11340.303200  664898.758578  439441.103731  786.356593  0.031430  1.571497  0.018021  0.013399  0.000011  1.000000  0.003847  0.005856  0.001385  0.292788  0.290183  0.068623  0.180483  0.000000  0.000000  16  0  0  0  0
20  8  20.350577  0.000000  0.106360  0.465423  9832683.596786  6310444.799413  108679.013210  681815.594675  437577.354262  7535.994146  0.031923  1.596154  0.018479  0.013342  0.000102  1.000000  0.003965  0.005732  0.001355  0.293011  0.290340  0.068660  0.186002  0.087072  0.020591  16  0  0  0  0
21  7  20.290343  0.000000  0.106565  0.465482  9844876.729804  6309100.968084  52023.609415  682661.087989  437484.170631  3607.408684  0.031890  1.594496  0.018502  0.013339  0.000049  1.000000  0.003971  0.005733  0.001356  0.293023  0.290348  0.068662  0.186280  0.087093  0.020596  16  0  0  0  0
22  6  20.252945  0.000000  0.106731  0.465498  9854744.912946  6308013.332056  24900.925355  683345.365184  437408.752034  1726.674011  0.031881  1.594034  0.018520  0.013337  0.000023  1.000000  0.003975  0.005733  0.001356  0.293032  0.290354  0.068663  0.186504  0.087100  0.020597  16  0  0  0  0
8  20  20.941768  0.000000  0.103067  0.000221  9636750.026252  6332032.726870  356576.913541  668229.215880  439074.299165  24725.671070  0.031833  1.591672  0.018111  0.013388  0.000335  1.000000  0.003870  0.005799  0.001371  0.292832  0.290214  0.068630  0.181565  0.000022  0.000005  16  0  0  0  0
25  3  20.201084  0.000000  0.107035  0.465524  9872836.337731  6306019.278962  2730.484676  684599.856436  437270.480881  189.336615  0.031890  1.594481  0.018554  0.013333  0.000003  1.000000  0.003984  0.005734  0.001356  0.293048  0.290366  0.068666  0.186917  0.087109  0.020600  17  0  0  0  0
24  4  20.212992  0.000000  0.106955  0.465515  9868078.826554  6306543.667821  5704.685979  684269.962233  437306.842928  395.572971  0.031885  1.594230  0.018546  0.013334  0.000005  1.000000  0.003982  0.005734  0.001356  0.293044  0.290363  0.068665  0.186808  0.087106  0.020599  16  0  0  0  0
23  5  20.229101  0.000000  0.106857  0.465507  9862267.553136  6307184.194689  11918.559659  683866.998301  437351.258189  826.453914  0.031881  1.594043  0.018535  0.013335  0.000011  1.000000  0.003979  0.005734  0.001356  0.293038  0.290359  0.068664  0.186676  0.087103  0.020598  16  0  0  0  0
5  23  20.848540  0.000000  0.102331  0.000003  9592924.733412  6336859.521176  41551.128083  665190.292904  439408.997582  2881.228387  0.031465  1.573263  0.018028  0.013398  0.000039  1.000000  0.003849  0.005851  0.001384  0.292791  0.290186  0.068623  0.180578  0.000000  0.000000  16  0  0  0  0
18  10  20.605502  0.000000  0.106082  0.464266  9816116.220210  6312270.556318  473221.436203  680666.783610  437703.955460  32814.007668  0.032238  1.611918  0.018448  0.013346  0.000445  1.000000  0.003957  0.005710  0.001350  0.292996  0.290329  0.068657  0.185625  0.086664  0.020494  16  0  0  0  0
19  9  20.448247  0.000000  0.106153  0.465179  9820386.710863  6311800.002195  226943.642542  680962.906952  437671.326409  15736.671792  0.032014  1.600698  0.018456  0.013345  0.000213  1.000000  0.003959  0.005727  0.001354  0.293000  0.290332  0.068658  0.185722  0.086985  0.020570  16  0  0  0  0
14  15  23.322104  0.000000  0.126045  0.251947  11003884.656057  6181100.390401  10223657.832118  763028.738457  428608.385182  708926.436607  0.043355  2.167774  0.020680  0.013068  0.009607  1.000000  0.004546  0.004229  0.001000  0.294086  0.291094  0.068838  0.213278  0.033680  0.007965  19  0  0  0  0
12  17  22.309393  0.000000  0.115084  0.031186  10351762.398618  6253181.892655  5524113.184141  717809.432824  433606.643474  383051.735431  0.037866  1.893314  0.019455  0.013221  0.005191  1.000000  0.004219  0.004955  0.001172  0.293488  0.290674  0.068739  0.197924  0.003219  0.000761  16  0  0  0  0
13  16  23.060927  0.000000  0.122843  0.104759  10813386.922260  6202173.160437  8881536.225322  749819.290154  430069.608163  615861.361091  0.041781  2.089043  0.020322  0.013113  0.008346  1.000000  0.004450  0.004421  0.001045  0.293911  0.290972  0.068809  0.208749  0.011702  0.002767  17  0  0  0  0
16  13  21.789619  0.000000  0.112760  0.433788  10213452.559484  6268449.505699  4032502.670004  708218.785033  434665.326647  279620.835849  0.036237  1.811850  0.019195  0.013253  0.003789  1.000000  0.004151  0.005225  0.001236  0.293361  0.290585  0.068718  0.194722  0.076612  0.018117  16  0  0  0  0
17  12  21.154392  0.000000  0.108858  0.453909  9981334.940458  6294056.201689  2019604.539615  692123.340600  436440.940037  140042.935037  0.033963  1.698172  0.018758  0.013307  0.001898  1.000000  0.004037  0.005515  0.001304  0.293148  0.290436  0.068682  0.189389  0.083121  0.019657  16  0  0  0  0
6  23  20.861221  0.000000  0.102430  0.000006  9598852.714093  6336206.672128  84150.887794  665601.349523  439363.727879  5835.170738  0.031515  1.575753  0.018040  0.013396  0.000079  1.000000  0.003852  0.005844  0.001382  0.292797  0.290189  0.068624  0.180711  0.000001  0.000000  16  0  0  0  0
4  25  20.842451  0.000000  0.102283  0.000000  9590082.170029  6337172.568278  21125.179425  664993.184554  439430.704819  1464.857140  0.031441  1.572069  0.018023  0.013398  0.000020  1.000000  0.003848  0.005855  0.001385  0.292789  0.290184  0.068623  0.180514  0.000000  0.000000  16  0  0  0  0
10  19  21.268519  0.000000  0.105726  0.001934  9794960.559338  6314601.885032  1495522.129494  679199.812833  437865.613899  103702.137879  0.033164  1.658208  0.018408  0.013351  0.001405  1.000000  0.003946  0.005612  0.001327  0.292977  0.290316  0.068654  0.185143  0.000194  0.000046  16  0  0  0  0
15  14  22.663001  0.000000  0.119824  0.378681  10633738.674226  6222033.457589  7354810.760638  737362.164298  431446.756139  509995.529005  0.040051  2.002530  0.019984  0.013155  0.006911  1.000000  0.004359  0.004705  0.001113  0.293746  0.290856  0.068782  0.204511  0.060948  0.014413  17  0  0  0  0
18  11  20.758453  0.000000  0.107229  0.461200  9884406.060950  6304743.289155  982170.752729  685402.121416  437182.001501  68105.449469  0.032829  1.641451  0.018576  0.013330  0.000923  1.000000  0.003990  0.005645  0.001335  0.293059  0.290373  0.068668  0.187178  0.085602  0.020243  16  0  0  0  0
20  9  20.387243  0.000000  0.106624  0.464822  9848372.063925  6308715.589937  226769.501913  682903.460611  437457.447832  15724.596574  0.032060  1.602994  0.018508  0.013338  0.000213  1.000000  0.003972  0.005718  0.001352  0.293026  0.290350  0.068662  0.186359  0.086862  0.020541  16  0  0  0  0
9  20  21.051887  0.000000  0.103950  0.000455  9689257.091770  6326248.800166  734278.440539  671870.148261  438673.231503  50916.160036  0.032275  1.613740  0.018209  0.013375  0.000690  1.000000  0.003895  0.005737  0.001357  0.292880  0.290248  0.068638  0.182749  0.000045  0.000011  16  0  0  0  0
11  18  21.667838  0.000000  0.109148  0.008012  9998585.473889  6292153.743232  2965245.187444  693319.522964  436309.020218  205615.322707  0.034880  1.744022  0.018791  0.013303  0.002786  1.000000  0.004045  0.005371  0.001270  0.293164  0.290447  0.068685  0.189782  0.000808  0.000191  16  0  0  0  0
21  8  20.308033  0.000000  0.106691  0.465205  9852371.414540  6308274.866193  108627.966676  683180.782625  437426.887271  7532.454489  0.031955  1.597772  0.018516  0.013337  0.000102  1.000000  0.003974  0.005727  0.001354  0.293029  0.290353  0.068663  0.186450  0.086996  0.020573  17  0  0  0  0
5  24  20.848540  0.000000  0.102331  0.000001  9592924.742571  6336859.520189  41551.200033  665190.293539  439408.997513  2881.233377  0.031465  1.573263  0.018028  0.013398  0.000039  1.000000  0.003849  0.005851  0.001384  0.292791  0.290186  0.068623  0.180578  0.000000  0.000000  16  0  0  0  0
8  21  20.941782  0.000000  0.103067  0.000106  9636756.400593  6332032.024765  356623.207739  668229.657888  439074.250480  24728.881192  0.031833  1.591675  0.018111  0.013388  0.000335  1.000000  0.003870  0.005799  0.001371  0.292832  0.290214  0.068630  0.181565  0.000011  0.000002  16  0  0  0  0
22  7  20.261449  0.000000  0.106791  0.465368  9858325.564970  6307618.644096  52010.871556  683593.653901  437381.383675  3606.525418  0.031912  1.595602  0.018527  0.013336  0.000049  1.000000  0.003977  0.005730  0.001355  0.293035  0.290357  0.068664  0.186586  0.087054  0.020587  16  0  0  0  0
19  10  20.523703  0.000000  0.106705  0.463845  9853193.752048  6308184.000793  472792.125140  683237.804956  437420.586504  32784.238482  0.032299  1.614950  0.018518  0.013337  0.000444  1.000000  0.003975  0.005698  0.001347  0.293030  0.290353  0.068663  0.186468  0.086519  0.020460  17  0  0  0  0
24  5  20.214949  0.000000  0.106969  0.465486  9868896.851924  6306453.498142  11918.028743  684326.685553  437300.590403  826.417099  0.031892  1.594589  0.018547  0.013334  0.000011  1.000000  0.003982  0.005733  0.001356  0.293045  0.290364  0.068665  0.186827  0.087096  0.020596  16  0  0  0  0
7  22  20.887542  0.000000  0.102638  0.000025  9611189.959430  6334847.927999  172820.978121  666456.835839  439269.510169  11983.710938  0.031619  1.580934  0.018063  0.013394  0.000162  1.000000  0.003858  0.005830  0.001379  0.292808  0.290197  0.068626  0.180989  0.000002  0.000001  16  0  0  0  0
11  19  21.671604  0.000000  0.109181  0.003853  10000531.182510  6291939.165681  2979410.025023  693454.441826  436294.141033  206597.537488  0.034897  1.744847  0.018794  0.013303  0.002800  1.000000  0.004046  0.005368  0.001270  0.293165  0.290448  0.068685  0.189827  0.000387  0.000091  16  0  0  0  0
12  18  22.335373  0.000000  0.115332  0.015218  10366499.121265  6251554.759062  5632058.982193  718831.303122  433493.815166  390536.887147  0.037992  1.899598  0.019482  0.013217  0.005292  1.000000  0.004226  0.004938  0.001168  0.293501  0.290684  0.068741  0.198266  0.001545  0.000365  16  0  0  0  0
23  6  20.233182  0.000000  0.106886  0.465445  9863978.804545  6306995.562717  24898.107989  683985.659487  437338.178115  1726.478650  0.031896  1.594794  0.018538  0.013335  0.000023  1.000000  0.003980  0.005732  0.001356  0.293040  0.290360  0.068665  0.186715  0.087081  0.020593  16  0  0  0  0
17  13  21.715017  0.000000  0.113514  0.438799  10258369.010679  6263492.156616  4079090.048373  711333.370850  434321.575333  282851.286700  0.036355  1.817735  0.019279  0.013243  0.003833  1.000000  0.004173  0.005235  0.001238  0.293402  0.290614  0.068725  0.195760  0.078191  0.018491  16  0  0  0  0
6  24  20.861221  0.000000  0.102430  0.000003  9598852.752364  6336206.667952  84151.174489  665601.352177  439363.727589  5835.190618  0.031515  1.575753  0.018040  0.013396  0.000079  1.000000  0.003852  0.005844  0.001382  0.292797  0.290189  0.068624  0.180711  0.000000  0.000000  16  0  0  0  0
18  12  21.061944  0.000000  0.109574  0.454822  10023926.751788  6289359.163388  2023667.907319  695076.731797  436115.239131  140324.696109  0.034037  1.701869  0.018838  0.013297  0.001902  1.000000  0.004058  0.005513  0.001304  0.293187  0.290463  0.068689  0.190364  0.083430  0.019729  16  0  0  0  0
9  21  21.051944  0.000000  0.103950  0.000218  9689284.145920  6326245.819745  734474.487777  671872.024244  438673.024835  50929.754296  0.032275  1.613752  0.018210  0.013375  0.000690  1.000000  0.003895  0.005737  0.001357  0.292880  0.290248  0.068638  0.182750  0.000022  0.000005  16  0  0  0  0
13  17  23.207235  0.000000  0.124414  0.054039  10906808.075456  6191840.722210  9572018.802403  756297.277419  429353.138702  663740.638835  0.042583  2.129171  0.020498  0.013091  0.008995  1.000000  0.004497  0.004311  0.001019  0.293997  0.291032  0.068823  0.210965  0.005713  0.001351  17  0  0  0  0
25  4  20.202022  0.000000  0.107042  0.465510  9873227.471663  6305976.162766  5704.619974  684626.978351  437267.491128  395.568394  0.031893  1.594653  0.018555  0.013332  0.000005  1.000000  0.003984  0.005734  0.001356  0.293049  0.290366  0.068666  0.186925  0.087104  0.020598  17  0  0  0  0
5  25  20.848540  0.000000  0.102331  0.000001  9592924.747276  6336859.519653  41551.234506  665190.293866  439408.997476  2881.235767  0.031465  1.573263  0.018028  0.013398  0.000039  1.000000  0.003849  0.005851  0.001384  0.292791  0.290186  0.068623  0.180578  0.000000  0.000000  16  0  0  0  0
14  16  23.886296  0.130223  0.132527  0.154453  11389459.219747  6138407.159836  13094688.228310  789765.157650  425647.961398  908008.739789  0.046688  2.334383  0.021405  0.012978  0.012305  1.000000  0.004744  0.003779  0.000894  0.294440  0.291343  0.068897  0.222556  0.018267  0.004320  21  0  0  0  0
15  15  23.679253  0.073837  0.130724  0.300199  11282193.319655  6150289.830502  12181654.552068  782327.151256  426471.926705  844697.376945  0.045653  2.282662  0.021203  0.013003  0.011447  1.000000  0.004688  0.003971  0.000939  0.294341  0.291274  0.068881  0.219959  0.042899  0.010145  20  0  0  0  0
16  14  22.685131  0.000000  0.121106  0.397458  10710052.774038  6213598.372023  7719498.627750  742653.918358  430861.852452  535283.627879  0.040519  2.025944  0.020128  0.013137  0.007254  1.000000  0.004397  0.004690  0.001109  0.293816  0.290905  0.068793  0.206307  0.065964  0.015599  18  0  0  0  0
19  11  20.677612  0.000000  0.107846  0.461061  9921074.623705  6300700.874174  981875.275777  687944.784126  436901.693328  68084.960577  0.032889  1.644456  0.018645  0.013321  0.000923  1.000000  0.004008  0.005637  0.001333  0.293093  0.290397  0.068673  0.188014  0.085556  0.020232  17  0  0  0  0
10  20  21.269000  0.000000  0.105730  0.000927  9795195.300394  6314576.015479  1497225.224038  679216.090191  437863.820058  103820.233453  0.033166  1.658307  0.018409  0.013351  0.001407  1.000000  0.003946  0.005611  0.001327  0.292977  0.290316  0.068654  0.185148  0.000093  0.000022  16  0  0  0  0
22  8  20.279172  0.000000  0.106917  0.465096  9865799.491456  6306794.794883  108602.674434  684111.909124  437324.256520  7530.700680  0.031978  1.598876  0.018541  0.013334  0.000102  1.000000  0.003981  0.005724  0.001354  0.293042  0.290362  0.068665  0.186756  0.086959  0.020564  16  0  0  0  0
7  23  20.887543  0.000000  0.102638  0.000012  9611190.302653  6334847.890202  172823.478266  666456.859639  439269.507548  11983.884303  0.031619  1.580934  0.018063  0.013394  0.000162  1.000000  0.003858  0.005830  0.001379  0.292808  0.290197  0.068626  0.180989  0.000001  0.000000  16  0  0  0  0
8  22  20.941788  0.000000  0.103067  0.000051  9636759.454490  6332031.688398  356645.364031  668229.869651  439074.227156  24730.417548  0.031834  1.591676  0.018111  0.013388  0.000335  1.000000  0.003870  0.005799  0.001371  0.292832  0.290214  0.068630  0.181565  0.000005  0.000001  16  0  0  0  0
10  21  21.269229  0.000000  0.105732  0.000444  9795307.780361  6314563.619294  1498040.503433  679223.889750  437862.960485  103876.766362  0.033167  1.658355  0.018409  0.013351  0.001408  1.000000  0.003947  0.005611  0.001327  0.292977  0.290316  0.068654  0.185150  0.000044  0.000011  16  0  0  0  0
25  5  20.203980  0.000000  0.107055  0.465481  9874044.582355  6305886.089206  11917.893596  684683.638245  437261.245269  826.407728  0.031900  1.595013  0.018557  0.013332  0.000011  1.000000  0.003985  0.005733  0.001356  0.293049  0.290367  0.068666  0.186944  0.087094  0.020596  17  0  0  0  0
23  7  20.241698  0.000000  0.106946  0.465317  9867552.503354  6306601.628854  52005.149201  684233.466056  437310.862048  3606.128620  0.031927  1.596362  0.018545  0.013334  0.000049  1.000000  0.003982  0.005729  0.001355  0.293043  0.290363  0.068665  0.186796  0.087036  0.020582  16  0  0  0  0
12  19  22.347823  0.000000  0.115451  0.007351  10373588.466288  6250771.949393  5683972.032487  719322.890789  433439.533765  394136.629466  0.038052  1.902621  0.019496  0.013216  0.005341  1.000000  0.004230  0.004929  0.001166  0.293508  0.290688  0.068742  0.198431  0.000741  0.000175  16  0  0  0  0
21  9  20.344796  0.000000  0.106954  0.464625  9867998.308610  6306552.327505  226673.412120  684264.378977  437307.443405  15717.933539  0.032092  1.604605  0.018545  0.013334  0.000213  1.000000  0.003982  0.005713  0.001351  0.293044  0.290363  0.068665  0.186806  0.086794  0.020525  16  0  0  0  0
14  17  24.198637  0.215115  0.136362  0.083563  11617599.387762  6113120.240954  14801650.494560  805584.798625  423894.521915  1026372.509069  0.048667  2.433347  0.021833  0.012925  0.013909  1.000000  0.004862  0.003513  0.000831  0.294649  0.291490  0.068932  0.228119  0.009119  0.002156  17  0  0  0  0
15  16  24.547688  0.297891  0.141442  0.200247  11919780.076919  6079596.814091  16977102.885163  826538.539712  421569.948466  1177222.208521  0.051208  2.560409  0.022401  0.012854  0.015953  1.000000  0.005021  0.003247  0.000768  0.294926  0.291685  0.068978  0.235569  0.025042  0.005922  21  0  0  0  0
20  10  20.462990  0.000000  0.107172  0.463568  9881006.677598  6305118.251078  472510.076134  685166.402189  437208.002021  32764.680708  0.032345  1.617226  0.018570  0.013331  0.000444  1.000000  0.003988  0.005690  0.001346  0.293056  0.290371  0.068667  0.187101  0.086425  0.020438  16  0  0  0  0
24  6  20.219034  0.000000  0.106997  0.465425  9870605.683218  6306265.126299  24897.019495  684445.178924  437287.528368  1726.403172  0.031907  1.595339  0.018550  0.013333  0.000023  1.000000  0.003983  0.005732  0.001355  0.293046  0.290365  0.068666  0.186866  0.087074  0.020591  17  0  0  0  0
11  20  21.673405  0.000000  0.109197  0.001849  10001464.043884  6291836.291281  2986195.689497  693519.128077  436287.007541  207068.067411  0.034905  1.745243  0.018796  0.013303  0.002806  1.000000  0.004047  0.005367  0.001269  0.293166  0.290449  0.068685  0.189848  0.000185  0.000044  17  0  0  0  0
13  18  23.278310  0.000000  0.125189  0.026787  10952963.269303  6186734.678376  9913447.801290  759497.759833  428999.076632  687415.926830  0.042980  2.149010  0.020584  0.013080  0.009315  1.000000  0.004520  0.004256  0.001006  0.294039  0.291062  0.068830  0.212064  0.002752  0.000651  16  0  0  0  0
9  22  21.051972  0.000000  0.103950  0.000104  9689297.108821  6326244.391688  734568.320758  671872.923114  438672.925811  50936.260840  0.032275  1.613757  0.018210  0.013375  0.000690  1.000000  0.003895  0.005737  0.001357  0.292880  0.290248  0.068638  0.182750  0.000010  0.000002  17  0  0  0  0
8  23  20.941791  0.000000  0.103068  0.000024  9636760.917519  6332031.527247  356655.968078  668229.971100  439074.215981  24731.152851  0.031834  1.591677  0.018111  0.013388  0.000335  1.000000  0.003870  0.005799  0.001371  0.292832  0.290214  0.068630  0.181565  0.000002  0.000001  16  0  0  0  0
19  12  20.983685  0.000000  0.110181  0.455270  10060027.181950  6285377.497064  2025658.998643  697579.999192  435839.143376  140462.761887  0.034099  1.704934  0.018906  0.013289  0.001903  1.000000  0.004075  0.005512  0.001303  0.293220  0.290487  0.068694  0.191192  0.083582  0.019765  16  0  0  0  0
21  10  20.420758  0.000000  0.107500  0.463416  9900509.477713  6302968.357273  472355.370712  686518.760691  437058.924599  32753.953161  0.032376  1.618824  0.018606  0.013326  0.000444  1.000000  0.003998  0.005686  0.001345  0.293074  0.290384  0.068670  0.187546  0.086373  0.020425  16  0  0  0  0
22  9  20.316007  0.000000  0.107179  0.464529  9881383.735353  6305076.877970  226626.333100  685192.548037  437205.133137  15714.668997  0.032114  1.605704  0.018571  0.013331  0.000213  1.000000  0.003988  0.005711  0.001351  0.293056  0.290372  0.068667  0.187111  0.086761  0.020517  16  0  0  0  0
16  15  23.869951  0.146355  0.133928  0.331204  11472829.063302  6129168.751916  13439808.410088  795546.169405  425007.353925  931939.980905  0.047149  2.357456  0.021561  0.012959  0.012629  1.000000  0.004787  0.003866  0.000914  0.294516  0.291397  0.068910  0.224581  0.049527  0.011712  20  0  0  0  0
18  13  21.633193  0.000000  0.114246  0.441638  10301900.868500  6258686.935189  4105481.509853  714351.946526  433988.372817  284681.317111  0.036451  1.822558  0.019361  0.013233  0.003858  1.000000  0.004194  0.005249  0.001241  0.293442  0.290642  0.068731  0.196768  0.079098  0.018705  17  0  0  0  0
17  14  22.655557  0.000000  0.122167  0.408294  10773158.381736  6206621.613466  7929952.709833  747029.772316  430378.071729  549876.884512  0.040820  2.041024  0.020246  0.013122  0.007452  1.000000  0.004429  0.004713  0.001115  0.293874  0.290946  0.068803  0.207796  0.069006  0.016318  18  0  0  0  0
25  6  20.208070  0.000000  0.107084  0.465420  9875751.360784  6305697.947476  24896.748951  684801.989267  437248.199190  1726.384412  0.031915  1.595763  0.018560  0.013332  0.000023  1.000000  0.003986  0.005732  0.001355  0.293051  0.290368  0.068666  0.186983  0.087072  0.020591  16  0  0  0  0
23  8  20.259446  0.000000  0.107072  0.465048  9875011.985073  6305779.345846  108591.434247  684750.719653  437253.843496  7529.921266  0.031993  1.599634  0.018559  0.013332  0.000102  1.000000  0.003985  0.005723  0.001353  0.293050  0.290367  0.068666  0.186966  0.086942  0.020560  16  0  0  0  0
6  25  20.861221  0.000000  0.102430  0.000001  9598852.771416  6336206.665813  84151.311739  665601.353498  439363.727441  5835.200135  0.031515  1.575753  0.018040  0.013396  0.000079  1.000000  0.003852  0.005844  0.001382  0.292797  0.290189  0.068624  0.180711  0.000000  0.000000  16  0  0  0  0
20  11  20.617597  0.000000  0.108308  0.460952  9948566.880037  6297669.773304  981642.114860  689851.145591  436691.511456  68068.792788  0.032934  1.646708  0.018697  0.013315  0.000922  1.000000  0.004021  0.005632  0.001332  0.293118  0.290415  0.068677  0.188642  0.085519  0.020224  16  0  0  0  0
13  19  23.312396  0.000000  0.125565  0.013035  10975302.525925  6184262.989377  10078704.914072  761046.803224  428827.685364  698875.146027  0.043172  2.158612  0.020626  0.013075  0.009471  1.000000  0.004532  0.004230  0.001000  0.294060  0.291076  0.068834  0.212596  0.001321  0.000312  18  0  0  0  0
7  24  20.887543  0.000000  0.102638  0.000006  9611190.466460  6334847.872156  172824.674860  666456.870997  439269.506296  11983.967277  0.031619  1.580934  0.018063  0.013394  0.000162  1.000000  0.003858  0.005830  0.001379  0.292808  0.290197  0.068626  0.180989  0.000001  0.000000  16  0  0  0  0
24  7  20.227560  0.000000  0.107057  0.465297  9874174.276301  6305871.746907  52002.965387  684692.631452  437260.250748  3605.977190  0.031938  1.596907  0.018557  0.013332  0.000049  1.000000  0.003985  0.005729  0.001355  0.293049  0.290367  0.068666  0.186947  0.087029  0.020581  16  0  0  0  0
12  20  22.353779  0.000000  0.115508  0.003534  10376990.751608  6250396.241686  5708869.207430  719558.811244  433413.481531  395863.043417  0.038081  1.904071  0.019502  0.013215  0.005364  1.000000  0.004231  0.004925  0.001165  0.293511  0.290691  0.068743  0.198510  0.000355  0.000084  16  0  0  0  0
14  18  24.353120  0.251586  0.138329  0.042367  11734595.933838  6100144.742457  15679293.019497  813697.545145  422994.778001  1087229.787162  0.049684  2.484204  0.022053  0.012897  0.014733  1.000000  0.004924  0.003376  0.000798  0.294756  0.291565  0.068949  0.230992  0.004425  0.001046  18  0  0  0  0
18  14  22.605542  0.000000  0.123060  0.414884  10826307.907040  6200744.421291  8057949.714153  750715.253990  429970.536875  558752.422178  0.041028  2.051411  0.020346  0.013110  0.007572  1.000000  0.004456  0.004751  0.001124  0.293923  0.290980  0.068811  0.209053  0.070911  0.016769  18  0  0  0  0
19  13  21.562434  0.000000  0.114853  0.443288  10338028.819343  6254698.472699  4120821.003956  716857.122254  433711.805805  285744.984643  0.036525  1.826252  0.019429  0.013224  0.003872  1.000000  0.004212  0.005262  0.001244  0.293475  0.290666  0.068737  0.197606  0.079630  0.018831  17  0  0  0  0
9  23  21.051985  0.000000  0.103951  0.000050  9689303.319471  6326243.707487  734613.231077  671873.353772  438672.878367  50939.375001  0.032275  1.613760  0.018210  0.013375  0.000690  1.000000  0.003895  0.005737  0.001357  0.292880  0.290248  0.068638  0.182750  0.000005  0.000001  16  0  0  0  0
8  24  20.941793  0.000000  0.103068  0.000012  9636761.618321  6332031.449994  356661.043295  668230.019695  439074.210624  24731.504776  0.031834  1.591677  0.018111  0.013388  0.000335  1.000000  0.003870  0.005799  0.001371  0.292832  0.290214  0.068630  0.181565  0.000001  0.000000  16  0  0  0  0
7  25  20.887544  0.000000  0.102638  0.000003  9611190.545729  6334847.863392  172825.247599  666456.876494  439269.505689  11984.006991  0.031619  1.580934  0.018063  0.013394  0.000162  1.000000  0.003858  0.005830  0.001379  0.292808  0.290197  0.068626  0.180989  0.000000  0.000000  16  0  0  0  0
15  17  25.076276  0.390072  0.148695  0.114323  12351174.530147  6031680.469247  20250224.009813  856452.190728  418247.344740  1404186.190844  0.054993  2.749664  0.023212  0.012753  0.019029  1.000000  0.005252  0.002757  0.000652  0.295322  0.291962  0.069043  0.246375  0.012912  0.003053  22  0  0  0  0
17  15  23.957178  0.184754  0.136189  0.350869  11607297.261726  6114262.476354  14237777.862073  804870.431065  423973.726529  987272.587826  0.048120  2.406007  0.021814  0.012927  0.013379  1.000000  0.004857  0.003866  0.000914  0.294640  0.291483  0.068930  0.227862  0.054063  0.012785  21  0  0  0  0
16  16  24.998301  0.382852  0.148409  0.235734  12334149.091520  6033572.864783  19985720.983290  855271.616834  418378.566779  1385845.085230  0.054717  2.735837  0.023180  0.012757  0.018780  1.000000  0.005242  0.002932  0.000693  0.295306  0.291952  0.069041  0.245941  0.030856  0.007297  22  0  0  0  0
21  11  20.575864  0.000000  0.108632  0.460894  9967834.410219  6295545.328332  981519.450981  691187.190061  436544.198701  68060.287059  0.032966  1.648288  0.018733  0.013310  0.000922  1.000000  0.004030  0.005629  0.001331  0.293135  0.290427  0.068680  0.189082  0.085500  0.020219  16  0  0  0  0
11  21  21.674266  0.000000  0.109204  0.000886  10001911.167102  6291786.982010  2989444.806952  693550.132388  436283.588349  207293.366936  0.034909  1.745432  0.018797  0.013302  0.002809  1.000000  0.004047  0.005367  0.001269  0.293167  0.290449  0.068685  0.189858  0.000089  0.000021  16  0  0  0  0
20  12  20.925481  0.000000  0.110635  0.455507  10087020.528242  6282400.001904  2026717.079537  699451.765356  435632.678619  140536.131080  0.034144  1.707205  0.018957  0.013283  0.001904  1.000000  0.004089  0.005512  0.001303  0.293245  0.290504  0.068698  0.191812  0.083663  0.019785  16  0  0  0  0
23  9  20.296334  0.000000  0.107333  0.464487  9890566.386169  6304064.669949  226605.970260  685829.289215  437134.944850  15713.257001  0.032129  1.606459  0.018588  0.013328  0.000213  1.000000  0.003993  0.005710  0.001350  0.293064  0.290377  0.068669  0.187320  0.086746  0.020514  16  0  0  0  0
25  7  20.216603  0.000000  0.107144  0.465293  9879315.872872  6305305.006302  52002.452343  685049.158812  437220.951957  3605.941615  0.031947  1.597330  0.018567  0.013331  0.000049  1.000000  0.003987  0.005729  0.001355  0.293054  0.290370  0.068667  0.187064  0.087028  0.020580  16  0  0  0  0
10  22  21.269339  0.000000  0.105733  0.000212  9795361.684498  6314557.679185  1498430.744716  679227.627558  437862.548587  103903.826380  0.033168  1.658377  0.018409  0.013351  0.001408  1.000000  0.003947  0.005611  0.001327  0.292977  0.290316  0.068654  0.185152  0.000021  0.000005  16  0  0  0  0
24  8  20.245328  0.000000  0.107183  0.465030  9881623.153823  6305050.613976  108587.266087  685209.149736  437203.311945  7529.632238  0.032004  1.600178  0.018571  0.013331  0.000102  1.000000  0.003988  0.005723  0.001353  0.293056  0.290372  0.068667  0.187116  0.086936  0.020559  16  0  0  0  0
22  10  20.392126  0.000000  0.107724  0.463344  9913808.667463  6301502.254002  472282.141934  687440.949926  436957.262416  32748.875349  0.032398  1.619915  0.018631  0.013323  0.000444  1.000000  0.004004  0.005684  0.001344  0.293086  0.290392  0.068672  0.187849  0.086348  0.020420  16  0  0  0  0
12  21  22.356625  0.000000  0.115536  0.001695  10378623.112588  6250216.002685  5720797.647898  719672.002029  433400.983441  396690.182484  0.038095  1.904765  0.019505  0.013215  0.005376  1.000000  0.004232  0.004923  0.001164  0.293512  0.290692  0.068743  0.198548  0.000170  0.000040  16  0  0  0  0
14  19  24.427387  0.268035  0.139294  0.020835  11792000.730361  6093776.662460  16110062.266108  817678.094819  422553.204121  1117100.085251  0.050183  2.509164  0.022161  0.012884  0.015138  1.000000  0.004954  0.003310  0.000783  0.294809  0.291602  0.068958  0.232408  0.002128  0.000503  19  0  0  0  0
13  20  23.328694  0.000000  0.125746  0.006288  10986057.298507  6183073.032950  10158186.593712  761792.558093  428745.171690  704386.545650  0.043265  2.163231  0.020647  0.013073  0.009545  1.000000  0.004537  0.004217  0.000997  0.294070  0.291083  0.068835  0.212852  0.000633  0.000150  18  0  0  0  0
9  24  21.051991  0.000000  0.103951  0.000024  9689306.293443  6326243.379729  734634.726037  671873.559992  438672.855640  50940.865499  0.032275  1.613761  0.018210  0.013375  0.000690  1.000000  0.003895  0.005737  0.001357  0.292880  0.290248  0.068638  0.182751  0.000002  0.000001  16  0  0  0  0
16  17  25.750551  0.481695  0.159518  0.141543  12994813.274771  5960062.119260  25071772.741448  901083.234644  413281.202242  1738520.870014  0.060582  3.029108  0.024422  0.012601  0.023559  1.000000  0.005603  0.002217  0.000524  0.295913  0.292377  0.069141  0.262871  0.016506  0.003903  23  0  0  0  0
15  18  25.346199  0.428907  0.152635  0.059548  12585510.131108  6005623.318711  22037572.181238  872701.433933  416440.496039  1528124.060338  0.057058  2.852905  0.023653  0.012697  0.020708  1.000000  0.005378  0.002492  0.000589  0.295537  0.292113  0.069079  0.252329  0.006335  0.001498  24  0  0  0  0
17  16  25.290957  0.430065  0.153575  0.261620  12641384.543244  5999407.294489  22180397.924271  876575.864058  416009.465974  1538027.848857  0.057284  2.864209  0.023758  0.012684  0.020842  1.000000  0.005409  0.002813  0.000665  0.295588  0.292150  0.069088  0.253751  0.035463  0.008386  22  0  0  0  0
21  12  20.884994  0.000000  0.110952  0.455646  10105894.371246  6280317.987841  2027331.255659  700760.510864  435488.308098  140578.719133  0.034176  1.708787  0.018992  0.013278  0.001905  1.000000  0.004098  0.005513  0.001304  0.293262  0.290516  0.068701  0.192246  0.083710  0.019796  17  0  0  0  0
18  15  23.990346  0.206740  0.137829  0.363624  11704834.409235  6103445.917307  14755362.734117  811633.828623  423223.687278  1023162.834253  0.048767  2.438347  0.021997  0.012904  0.013865  1.000000  0.004908  0.003915  0.000926  0.294729  0.291546  0.068945  0.230254  0.057159  0.013517  19  0  0  0  0
19  14  22.556684  0.000000  0.123751  0.418906  10867376.625959  6196202.402186  8136064.393636  753563.031277  429655.585272  564169.031603  0.041169  2.058460  0.020424  0.013100  0.007645  1.000000  0.004477  0.004786  0.001132  0.293961  0.291007  0.068817  0.210027  0.072096  0.017049  18  0  0  0  0
25  8  20.234387  0.000000  0.107269  0.465027  9886756.144374  6304484.809439  108586.421290  685565.080339  437164.078062  7529.573659  0.032012  1.600601  0.018581  0.013329  0.000102  1.000000  0.003991  0.005723  0.001353  0.293061  0.290375  0.068668  0.187233  0.086935  0.020558  16  0  0  0  0
22  11  20.547586  0.000000  0.108852  0.460874  9980966.139580  6294097.355891  981475.911019  692097.767298  436443.793742  68057.267921  0.032987  1.649367  0.018758  0.013307  0.000922  1.000000  0.004037  0.005628  0.001331  0.293147  0.290436  0.068682  0.189382  0.085493  0.020217  16  0  0  0  0
20  13  21.509289  0.000000  0.115302  0.444240  10364706.852949  6251752.976440  4129666.439988  718707.024081  433507.559908  286358.342753  0.036577  1.828863  0.019479  0.013218  0.003881  1.000000  0.004225  0.005272  0.001247  0.293500  0.290683  0.068741  0.198225  0.079939  0.018904  17  0  0  0  0
8  25  20.941794  0.000000  0.103068  0.000006  9636761.953832  6332031.413105  356663.472391  668230.042960  439074.208066  24731.673213  0.031834  1.591677  0.018111  0.013388  0.000335  1.000000  0.003870  0.005799  0.001371  0.292832  0.290214  0.068630  0.181565  0.000001  0.000000  16  0  0  0  0
11  23  21.674875  0.000000  0.109210  0.000203  10002228.136183  6291752.024200  2991744.765995  693572.111582  436281.164313  207452.850146  0.034911  1.745567  0.018798  0.013302  0.002811  1.000000  0.004047  0.005366  0.001269  0.293167  0.290449  0.068686  0.189866  0.000020  0.000005  17  0  0  0  0
10  23  21.269392  0.000000  0.105733  0.000102  9795387.511484  6314554.832948  1498617.529798  679229.418446  437862.351224  103916.778386  0.033168  1.658388  0.018409  0.013351  0.001408  1.000000  0.003947  0.005611  0.001327  0.292977  0.290316  0.068654  0.185152  0.000010  0.000002  16  0  0  0  0
23  10  20.372567  0.000000  0.107877  0.463316  9922930.753138  6300496.607370  472253.212777  688073.491410  436887.529108  32746.869350  0.032413  1.620665  0.018649  0.013321  0.000444  1.000000  0.004008  0.005683  0.001344  0.293094  0.290398  0.068673  0.188057  0.086338  0.020417  16  0  0  0  0
17  17  26.252099  0.534650  0.168380  0.164044  13521851.328822  5901304.993580  29057400.989325  937628.981357  409206.879683  2014891.350893  0.065194  3.259680  0.025412  0.012477  0.027304  1.000000  0.005898  0.001922  0.000455  0.296396  0.292717  0.069222  0.276724  0.019679  0.004654  26  0  0  0  0
12  22  22.357987  0.000000  0.115549  0.000812  10379405.379914  6250129.608723  5726509.819344  719726.245823  433394.992732  397086.274510  0.038102  1.905098  0.019506  0.013214  0.005381  1.000000  0.004232  0.004922  0.001164  0.293513  0.290692  0.068743  0.198566  0.000081  0.000019  16  0  0  0  0
11  22  21.674678  0.000000  0.109208  0.000424  10002125.466231  6291763.348795  2991000.228706  693564.992267  436281.949580  207401.222620  0.034910  1.745523  0.018797  0.013302  0.002811  1.000000  0.004047  0.005367  0.001269  0.293167  0.290449  0.068686  0.189863  0.000042  0.000010  16  0  0  0  0
14  20  24.462970  0.275691  0.139762  0.010102  11819822.546356  6090689.777910  16318749.463675  819607.308530  422339.154111  1131570.823001  0.050425  2.521257  0.022214  0.012877  0.015334  1.000000  0.004968  0.003278  0.000775  0.294835  0.291620  0.068962  0.233095  0.001021  0.000241  17  0  0  0  0
13  21  23.336489  0.000000  0.125833  0.003021  10991222.381899  6182501.476703  10196327.568792  762150.714070  428705.538973  707031.308023  0.043309  2.165448  0.020656  0.013071  0.009581  1.000000  0.004540  0.004211  0.000996  0.294074  0.291086  0.068836  0.212976  0.000303  0.000072  17  0  0  0  0
15  19  25.477581  0.446207  0.154619  0.029667  12703453.562175  5992500.831659  22938979.739772  880879.839126  415530.559680  1590629.247708  0.058099  2.904952  0.023874  0.012670  0.021555  1.000000  0.005443  0.002362  0.000559  0.295645  0.292189  0.069097  0.255349  0.003059  0.000723  23  0  0  0  0
21  13  21.472136  0.000000  0.115612  0.444780  10383174.598163  6249713.836876  4134690.520082  719987.610053  433366.162380  286706.721313  0.036612  1.830619  0.019514  0.013214  0.003885  1.000000  0.004234  0.005278  0.001248  0.293516  0.290695  0.068744  0.198655  0.080114  0.018945  17  0  0  0  0
9  25  21.051994  0.000000  0.103951  0.000011  9689307.718964  6326243.222820  734645.014183  671873.658840  438672.844760  50941.578898  0.032275  1.613762  0.018210  0.013375  0.000690  1.000000  0.003895  0.005737  0.001357  0.292880  0.290248  0.068638  0.182751  0.000001  0.000000  16  0  0  0  0
16  18  26.152940  0.523257  0.166002  0.075838  13380396.034972  5917085.594397  28066289.845062  927820.222197  410301.134332  1946165.958933  0.064030  3.201490  0.025146  0.012510  0.026373  1.000000  0.005819  0.001806  0.000427  0.296266  0.292626  0.069200  0.272979  0.008223  0.001945  21  0  0  0  0
20  14  22.517886  0.000000  0.124238  0.421275  10896343.698233  6192998.412752  8182068.391248  755571.659076  429433.415003  567359.029805  0.041260  2.063005  0.020478  0.013094  0.007688  1.000000  0.004491  0.004812  0.001138  0.293987  0.291025  0.068822  0.210714  0.072802  0.017216  18  0  0  0  0
24  9  20.282256  0.000000  0.107444  0.464473  9897155.639413  6303338.312578  226598.983132  686286.199637  437084.577951  15712.772502  0.032140  1.607001  0.018600  0.013327  0.000213  1.000000  0.003996  0.005710  0.001350  0.293070  0.290382  0.068670  0.187470  0.086741  0.020513  16  0  0  0  0
18  16  25.481769  0.458357  0.157329  0.280148  12864649.194211  5974557.788889  23751162.873264  892057.428096  414286.357499  1646947.456332  0.059127  2.956362  0.024177  0.012632  0.022318  1.000000  0.005531  0.002811  0.000665  0.295793  0.292294  0.069122  0.259490  0.038977  0.009217  24  0  0  0  0
11  24  21.674969  0.000000  0.109210  0.000097  10002277.302389  6291746.599634  2992101.137165  693575.520854  436280.788164  207477.561551  0.034912  1.745587  0.018798  0.013302  0.002812  1.000000  0.004047  0.005366  0.001269  0.293167  0.290449  0.068686  0.189867  0.000010  0.000002  16  0  0  0  0
19  15  23.998633  0.219527  0.138969  0.371722  11772640.540803  6095924.361871  15083976.536577  816335.625184  422702.129380  1045949.493962  0.049187  2.459363  0.022125  0.012888  0.014174  1.000000  0.004943  0.003971  0.000939  0.294791  0.291590  0.068955  0.231922  0.059192  0.013998  21  0  0  0  0
22  12  20.857571  0.000000  0.111168  0.455732  10118730.927833  6278901.900631  2027715.370873  701650.620302  435390.114117  140605.354359  0.034197  1.709862  0.019017  0.013275  0.001905  1.000000  0.004104  0.005513  0.001304  0.293274  0.290524  0.068703  0.192541  0.083740  0.019803  16  0  0  0  0
12  23  22.358636  0.000000  0.115555  0.000389  10379780.808237  6250088.165649  5729244.794122  719752.278684  433392.118996  397275.922477  0.038105  1.905257  0.019507  0.013214  0.005384  1.000000  0.004233  0.004922  0.001164  0.293513  0.290692  0.068743  0.198575  0.000039  0.000009  16  0  0  0  0
24  10  20.358578  0.000000  0.107987  0.463309  9929475.066077  6299775.128202  472246.117376  688527.285592  436837.500472  32746.377343  0.032424  1.621203  0.018661  0.013319  0.000444  1.000000  0.004012  0.005683  0.001344  0.293100  0.290403  0.068674  0.188207  0.086336  0.020417  17  0  0  0  0
17  18  26.797349  0.579256  0.177734  0.090412  14078009.240459  5839191.502400  33459775.571785  976193.950272  404899.820831  2320159.756449  0.070244  3.512214  0.026457  0.012346  0.031441  1.000000  0.006218  0.001380  0.000326  0.296906  0.293075  0.069307  0.291698  0.009998  0.002364  27  0  0  0  0
13  22  23.340212  0.000000  0.125874  0.001449  10993703.355475  6182226.962850  10214612.873275  762322.749147  428686.503699  708299.243234  0.043330  2.166511  0.020661  0.013071  0.009598  1.000000  0.004541  0.004208  0.000995  0.294077  0.291088  0.068837  0.213035  0.000145  0.000034  16  0  0  0  0
23  11  20.528283  0.000000  0.109004  0.460873  9989968.682003  6293104.662577  981474.751918  692722.019442  436374.958640  68057.187547  0.033002  1.650108  0.018775  0.013305  0.000922  1.000000  0.004041  0.005628  0.001331  0.293156  0.290442  0.068684  0.189588  0.085493  0.020217  17  0  0  0  0
25  9  20.271351  0.000000  0.107530  0.464471  9902270.821495  6302774.440319  226598.209387  686640.895370  437045.478056  15712.718849  0.032148  1.607422  0.018610  0.013326  0.000213  1.000000  0.003998  0.005710  0.001350  0.293075  0.290385  0.068670  0.187587  0.086741  0.020512  16  0  0  0  0
14  21  24.480030  0.279313  0.139988  0.004865  11833249.041090  6089199.820988  16419400.464993  820538.325318  422235.837874  1138550.140666  0.050542  2.527090  0.022239  0.012874  0.015429  1.000000  0.004976  0.003263  0.000772  0.294847  0.291629  0.068964  0.233427  0.000489  0.000116  19  0  0  0  0
10  25  21.269429  0.000000  0.105734  0.000023  9795405.807331  6314552.816555  1498749.721642  679230.687113  437862.211404  103925.944801  0.033168  1.658396  0.018409  0.013351  0.001408  1.000000  0.003947  0.005611  0.001327  0.292977  0.290316  0.068654  0.185153  0.000002  0.000001  16  0  0  0  0
15  20  25.541205  0.454261  0.155599  0.014475  12761749.073486  5986012.973314  23384336.881548  884922.152531  415080.680158  1621511.096134  0.058613  2.930669  0.023984  0.012656  0.021974  1.000000  0.005475  0.002299  0.000544  0.295699  0.292227  0.069106  0.256847  0.001470  0.000348  22  0  0  0  0
22  13  21.446897  0.000000  0.115821  0.445086  10395627.467803  6248338.786613  4137535.475213  720851.113962  433270.813973  286903.995512  0.036636  1.831777  0.019537  0.013211  0.003888  1.000000  0.004241  0.005282  0.001249  0.293528  0.290703  0.068746  0.198944  0.080214  0.018969  16  0  0  0  0
21  14  22.489827  0.000000  0.124562  0.422617  10915659.025239  6190861.827906  8208136.987291  756911.017862  429285.260447  569166.672158  0.041316  2.065819  0.020514  0.013089  0.007713  1.000000  0.004501  0.004828  0.001142  0.294005  0.291038  0.068825  0.211173  0.073205  0.017311  18  0  0  0  0
25  10  20.347747  0.000000  0.108072  0.463312  9934553.607359  6299215.232207  472248.822057  688879.440588  436798.676298  32746.564890  0.032432  1.621621  0.018670  0.013318  0.000444  1.000000  0.004014  0.005683  0.001344  0.293105  0.290406  0.068675  0.188323  0.086337  0.020417  16  0  0  0  0
24  11  20.514488  0.000000  0.109112  0.460882  9996423.282475  6292392.909917  981492.600908  693169.592805  436325.604457  68058.425227  0.033013  1.650640  0.018787  0.013304  0.000922  1.000000  0.004044  0.005628  0.001331  0.293162  0.290446  0.068685  0.189736  0.085496  0.020218  16  0  0  0  0
16  19  26.355475  0.541920  0.169425  0.038352  13583990.212729  5894371.192842  29654195.091192  941937.800986  408726.077731  2056274.104794  0.065857  3.292826  0.025529  0.012462  0.027865  1.000000  0.005934  0.001600  0.000378  0.296453  0.292757  0.069231  0.278385  0.003999  0.000946  23  0  0  0  0
20  15  23.996770  0.226731  0.139708  0.376587  11816613.263936  6091045.598440  15281380.200754  819384.771236  422363.827333  1059637.811638  0.049445  2.472254  0.022208  0.012878  0.014359  1.000000  0.004967  0.004015  0.000949  0.294832  0.291618  0.068962  0.233007  0.060439  0.014293  20  0  0  0  0
11  25  21.675014  0.000000  0.109211  0.000047  10002300.869827  6291744.001395  2992271.715334  693577.155061  436280.607997  207489.389742  0.034912  1.745597  0.018798  0.013302  0.002812  1.000000  0.004047  0.005366  0.001269  0.293167  0.290449  0.068686  0.189867  0.000005  0.000001  16  0  0  0  0
10  24  21.269417  0.000000  0.105734  0.000049  9795399.883076  6314553.469526  1498706.931341  679230.276314  437862.256682  103922.977647  0.033168  1.658394  0.018409  0.013351  0.001408  1.000000  0.003947  0.005611  0.001327  0.292977  0.290316  0.068654  0.185153  0.000005  0.000001  16  0  0  0  0
13  23  23.341992  0.000000  0.125894  0.000694  10994893.065083  6182095.312047  10223373.062839  762405.245706  428677.374801  708906.690204  0.043340  2.167021  0.020663  0.013071  0.009607  1.000000  0.004541  0.004207  0.000995  0.294078  0.291089  0.068837  0.213063  0.000069  0.000016  16  0  0  0  0
23  12  20.838863  0.000000  0.111315  0.455789  10127514.382123  6277932.913554  2027970.241315  702259.680488  435322.922847  140623.027524  0.034212  1.710597  0.019033  0.013273  0.001906  1.000000  0.004108  0.005514  0.001304  0.293282  0.290530  0.068705  0.192743  0.083759  0.019807  17  0  0  0  0
18  17  26.625293  0.567602  0.175343  0.181950  13935846.368262  5855079.211645  32229227.088854  966336.126383  406001.502566  2234831.357807  0.068854  3.442719  0.026190  0.012379  0.030285  1.000000  0.006135  0.001804  0.000427  0.296776  0.292984  0.069285  0.287830  0.022355  0.005287  26  0  0  0  0
19  16  25.602847  0.475414  0.159895  0.292688  13017252.106824  5957562.180731  24814341.513472  902639.182771  413107.852102  1720670.135363  0.060377  3.018857  0.024464  0.012596  0.023317  1.000000  0.005615  0.002852  0.000674  0.295933  0.292392  0.069145  0.263444  0.041467  0.009806  25  0  0  0  0
19  17  26.888462  0.588028  0.180371  0.195068  14234840.277247  5821655.509355  34552914.539522  987068.890522  403683.844195  2395959.937347  0.071529  3.576457  0.026752  0.012309  0.032468  1.000000  0.006309  0.001777  0.000420  0.297050  0.293177  0.069330  0.295978  0.024408  0.005772  23  0  0  0  0
18  18  27.314574  0.615207  0.187620  0.102987  14665817.847361  5773420.521035  38113495.440661  1016953.634129  400339.145169  2642856.886750  0.075583  3.779145  0.027562  0.012207  0.035814  1.000000  0.006563  0.001158  0.000274  0.297445  0.293454  0.069396  0.307923  0.011614  0.002746  29  0  0  0  0
17  19  27.090587  0.600053  0.183075  0.046551  14395598.909744  5803671.675151  35993738.926569  998216.177174  402436.813464  2495869.237448  0.073147  3.657357  0.027054  0.012270  0.033822  1.000000  0.006403  0.001101  0.000260  0.297197  0.293280  0.069355  0.300414  0.004922  0.001164  29  0  0  0  0
14  22  24.488159  0.281039  0.140097  0.002335  11839741.832182  6088479.550579  16467851.562672  820988.546885  422185.893056  1141909.825095  0.050598  2.529901  0.022251  0.012873  0.015474  1.000000  0.004979  0.003256  0.000770  0.294853  0.291633  0.068965  0.233587  0.000234  0.000055  18  0  0  0  0
24  12  20.825505  0.000000  0.111421  0.455829  10133799.389797  6277239.540024  2028149.318656  702695.493988  435274.843105  140635.445062  0.034222  1.711123  0.019045  0.013272  0.001906  1.000000  0.004111  0.005515  0.001304  0.293288  0.290534  0.068706  0.192888  0.083773  0.019811  16  0  0  0  0
15  21  25.572009  0.458097  0.156080  0.006993  12790390.098378  5982825.044556  23602748.987405  886908.171630  414859.623564  1636656.176150  0.058866  2.943285  0.024038  0.012649  0.022179  1.000000  0.005490  0.002269  0.000537  0.295725  0.292245  0.069110  0.257584  0.000704  0.000167  20  0  0  0  0
12  24  22.358946  0.000000  0.115558  0.000186  10379960.866026  6250068.296406  5730554.109557  719764.764208  433390.741228  397366.712715  0.038107  1.905334  0.019508  0.013214  0.005385  1.000000  0.004233  0.004922  0.001164  0.293514  0.290693  0.068743  0.198579  0.000019  0.000004  16  0  0  0  0
12  25  22.359096  0.000000  0.115560  0.000089  10380046.697610  6250058.807912  5731180.704955  719770.715921  433390.083279  397410.161943  0.038107  1.905370  0.019508  0.013214  0.005385  1.000000  0.004233  0.004922  0.001164  0.293514  0.290693  0.068743  0.198581  0.000009  0.000002  16  0  0  0  0
25  11  20.503816  0.000000  0.109196  0.460893  10001427.871663  6291841.045258  981517.066936  693516.619831  436287.337190  68060.121745  0.033021  1.651053  0.018796  0.013303  0.000922  1.000000  0.004047  0.005628  0.001331  0.293166  0.290449  0.068685  0.189851  0.085500  0.020219  17  0  0  0  0
23  13  21.429648  0.000000  0.115964  0.445262  10404083.945696  6247404.999548  4139174.079554  721437.501030  433206.063534  287017.619222  0.036651  1.832550  0.019553  0.013209  0.003889  1.000000  0.004245  0.005285  0.001250  0.293536  0.290708  0.068747  0.199141  0.080271  0.018983  17  0  0  0  0
22  14  22.470296  0.000000  0.124774  0.423361  10928261.350911  6189467.750085  8222595.702489  757784.885315  429188.592636  570169.264929  0.041351  2.067535  0.020538  0.013086  0.007727  1.000000  0.004508  0.004838  0.001144  0.294017  0.291046  0.068827  0.211473  0.073429  0.017364  17  0  0  0  0
20  16  25.674889  0.485301  0.161508  0.300509  13113182.623183  5946873.913079  25477379.653486  909291.173696  412366.708802  1766646.367516  0.061158  3.057893  0.024644  0.012573  0.023940  1.000000  0.005669  0.002895  0.000685  0.296021  0.292454  0.069160  0.265944  0.043066  0.010184  23  0  0  0  0
16  20  26.457685  0.550853  0.171203  0.018867  13689701.909809  5882570.979830  30479366.197974  949268.036206  407907.830182  2113492.922356  0.066806  3.340281  0.025728  0.012437  0.028641  1.000000  0.005994  0.001501  0.000355  0.296550  0.292825  0.069247  0.281210  0.001928  0.000456  25  0  0  0  0
13  24  23.342834  0.000000  0.125904  0.000332  10995467.896050  6182031.800580  10227571.106147  762445.105497  428672.970804  709197.789919  0.043345  2.167265  0.020664  0.013070  0.009611  1.000000  0.004542  0.004206  0.000995  0.294078  0.291089  0.068837  0.213077  0.000033  0.000008  18  0  0  0  0
17  20  27.252874  0.610774  0.186145  0.023185  14578108.502535  5783242.979744  37454074.666861  1010871.713714  401020.251752  2597131.489141  0.074819  3.740959  0.027397  0.012227  0.035195  1.000000  0.006511  0.000966  0.000228  0.297365  0.293397  0.069383  0.305478  0.002392  0.000566  26  0  0  0  0
21  15  23.991525  0.230624  0.140163  0.379360  11843689.585834  6088041.194471  15393898.070138  821262.291074  422155.496671  1067439.998830  0.049595  2.479767  0.022258  0.012872  0.014465  1.000000  0.004981  0.004043  0.000956  0.294857  0.291636  0.068966  0.233676  0.061159  0.014463  21  0  0  0  0
14  23  24.492091  0.281865  0.140149  0.001119  11842840.099140  6088135.529104  16491098.878712  821203.386171  422162.038001  1143521.834924  0.050625  2.531248  0.022257  0.012872  0.015496  1.000000  0.004981  0.003252  0.000769  0.294856  0.291635  0.068966  0.233664  0.000112  0.000026  18  0  0  0  0
18  19  27.719344  0.638676  0.195324  0.054134  15123829.119747  5722086.370625  41856741.746953  1048712.942254  396779.544787  2902420.176997  0.079853  3.992627  0.028423  0.012098  0.039332  1.000000  0.006839  0.000816  0.000193  0.297865  0.293749  0.069466  0.320865  0.005825  0.001378  31  0  0  0  0
15  22  25.586909  0.459940  0.156315  0.003362  12804361.263237  5981269.773675  23709150.625980  887876.956803  414751.778343  1644034.253128  0.058989  2.949433  0.024064  0.012646  0.022279  1.000000  0.005498  0.002255  0.000533  0.295738  0.292254  0.069112  0.257945  0.000337  0.000080  19  0  0  0  0
19  18  27.702561  0.638025  0.195181  0.112834  15115316.413496  5723040.460242  41757909.308314  1048122.656213  396845.703041  2895566.961671  0.079746  3.987285  0.028407  0.012100  0.039239  1.000000  0.006834  0.001058  0.000250  0.297858  0.293744  0.069465  0.320620  0.012938  0.003060  31  0  0  0  0
20  17  27.058255  0.600076  0.183627  0.203678  14428419.266361  5799997.527046  36077903.480530  1000491.998494  402182.041565  2501705.355823  0.073280  3.664007  0.027116  0.012263  0.033901  1.000000  0.006423  0.001783  0.000422  0.297228  0.293301  0.069360  0.301312  0.025797  0.006100  30  0  0  0  0
17  21  27.342556  0.616482  0.187881  0.011342  14681292.662154  5771687.975852  38280545.386912  1018026.685036  400219.007435  2654440.424177  0.075765  3.788264  0.027591  0.012203  0.035971  1.000000  0.006573  0.000902  0.000213  0.297459  0.293464  0.069398  0.308359  0.001154  0.000273  28  0  0  0  0
16  21  26.509204  0.555256  0.172118  0.009156  13744120.064478  5876495.088541  30903416.857804  953041.486874  407486.517181  2142897.341807  0.067294  3.364676  0.025830  0.012424  0.029039  1.000000  0.006025  0.001454  0.000344  0.296600  0.292860  0.069256  0.282670  0.000926  0.000219  26  0  0  0  0
24  13  21.417323  0.000000  0.116065  0.445368  10410090.534155  6246741.718789  4140157.564531  721854.008450  433160.070478  287085.815802  0.036662  1.833091  0.019564  0.013207  0.003890  1.000000  0.004248  0.005287  0.001250  0.293541  0.290712  0.068748  0.199281  0.080306  0.018991  17  0  0  0  0
13  25  23.343248  0.000000  0.125908  0.000159  10995737.860999  6182001.854524  10229577.840821  762463.825342  428670.894292  709336.940435  0.043348  2.167382  0.020665  0.013070  0.009612  1.000000  0.004542  0.004206  0.000995  0.294079  0.291089  0.068837  0.213083  0.000016  0.000004  18  0  0  0  0
23  14  22.456694  0.000000  0.124914  0.423775  10936569.468794  6188548.700326  8230632.406863  758360.984839  429124.864108  570726.544162  0.041372  2.068596  0.020554  0.013084  0.007734  1.000000  0.004512  0.004844  0.001145  0.294024  0.291051  0.068828  0.211671  0.073553  0.017394  19  0  0  0  0
18  20  27.975553  0.652140  0.200404  0.027450  15425778.245732  5688202.477536  44344829.452104  1069650.626343  394429.975975  3074948.559670  0.082686  4.134318  0.028990  0.012026  0.041670  1.000000  0.007024  0.000647  0.000153  0.298142  0.293944  0.069512  0.329542  0.002876  0.000680  31  0  0  0  0
22  15  23.985831  0.232663  0.140437  0.380891  11859998.757798  6086231.398496  15456048.237353  822393.197777  422030.002231  1071749.600863  0.049681  2.484028  0.022289  0.012868  0.014524  1.000000  0.004989  0.004061  0.000960  0.294872  0.291646  0.068969  0.234079  0.061559  0.014557  20  0  0  0  0
19  19  28.219415  0.663909  0.205249  0.060468  15713773.345263  5655852.714472  46754550.210995  1089620.713666  392186.786441  3242042.840296  0.085424  4.271178  0.029532  0.011958  0.043934  1.000000  0.007203  0.000667  0.000158  0.298407  0.294130  0.069556  0.337930  0.006622  0.001566  32  0  0  0  0
21  17  27.159230  0.606840  0.185554  0.208826  14542954.583281  5787176.842529  36989896.631482  1008434.079051  401293.032725  2564944.566811  0.074325  3.716263  0.027331  0.012236  0.034758  1.000000  0.006490  0.001796  0.000425  0.297333  0.293375  0.069377  0.304490  0.026642  0.006300  29  0  0  0  0
20  18  27.962826  0.651648  0.200266  0.119591  15417565.948747  5689122.678645  44258526.010039  1069081.171209  394493.784340  3068964.127028  0.082592  4.129589  0.028975  0.012028  0.041589  1.000000  0.007019  0.001018  0.000241  0.298135  0.293939  0.069511  0.329304  0.013875  0.003281  33  0  0  0  0
14  24  24.493956  0.282260  0.140174  0.000536  11844337.983208  6087969.333252  16502259.641369  821307.252090  422150.513688  1144295.741860  0.050638  2.531895  0.022260  0.012872  0.015507  1.000000  0.004981  0.003250  0.000769  0.294857  0.291636  0.068966  0.233701  0.000054  0.000013  18  0  0  0  0
15  23  25.594089  0.460826  0.156429  0.001613  12811139.588267  5980515.176753  23760692.799859  888346.977796  414699.453263  1647608.278224  0.059048  2.952411  0.024077  0.012644  0.022327  1.000000  0.005502  0.002248  0.000532  0.295744  0.292259  0.069113  0.258119  0.000162  0.000038  20  0  0  0  0
25  12  20.815187  0.000000  0.111503  0.455859  10138660.598127  6276703.239501  2028282.054996  703032.578733  435237.655083  140644.649234  0.034231  1.711529  0.019054  0.013271  0.001906  1.000000  0.004114  0.005515  0.001304  0.293292  0.290537  0.068706  0.193000  0.083783  0.019813  17  0  0  0  0
21  16  25.715008  0.490790  0.162454  0.305052  13169447.329575  5940603.472493  25862524.678923  913192.667512  411931.905411  1793353.001770  0.061612  3.080613  0.024750  0.012560  0.024302  1.000000  0.005700  0.002926  0.000692  0.296073  0.292490  0.069168  0.267415  0.044011  0.010408  25  0  0  0  0
16  22  26.534915  0.557429  0.172580  0.004413  13771592.916650  5873427.239834  31117253.441700  954946.502820  407273.787149  2157725.147073  0.067540  3.376980  0.025882  0.012418  0.029240  1.000000  0.006041  0.001432  0.000339  0.296625  0.292878  0.069260  0.283408  0.000444  0.000105  21  0  0  0  0
25  13  21.407811  0.000000  0.116142  0.445436  10414699.546355  6246232.766159  4140785.439316  722173.605472  433124.778807  287129.353745  0.036670  1.833500  0.019573  0.013206  0.003891  1.000000  0.004250  0.005288  0.001250  0.293545  0.290715  0.068748  0.199388  0.080328  0.018996  17  0  0  0  0
24  14  22.446835  0.000000  0.125010  0.424012  10942305.239657  6187914.185261  8235227.413990  758758.713290  429080.865716  571045.170048  0.041386  2.069284  0.020564  0.013083  0.007738  1.000000  0.004515  0.004847  0.001146  0.294030  0.291055  0.068829  0.211807  0.073625  0.017411  18  0  0  0  0
18  21  28.136612  0.660106  0.203675  0.013616  15620218.412103  5666365.687043  45956205.753389  1083133.449863  392915.774471  3186684.229825  0.084520  4.225989  0.029356  0.011980  0.043184  1.000000  0.007145  0.000567  0.000134  0.298321  0.294069  0.069542  0.335191  0.001400  0.000331  25  0  0  0  0
23  15  23.980727  0.233714  0.140604  0.381732  11869913.199970  6085131.127273  15490182.558425  823080.682655  421953.707487  1074116.534793  0.049729  2.486447  0.022308  0.012866  0.014556  1.000000  0.004995  0.004071  0.000963  0.294881  0.291653  0.068970  0.234325  0.061779  0.014610  20  0  0  0  0
17  22  27.390277  0.619456  0.188814  0.005492  14736782.150462  5765472.472079  38725521.461910  1021874.423865  399788.013459  2685295.848762  0.076275  3.813728  0.027696  0.012190  0.036389  1.000000  0.006606  0.000872  0.000206  0.297510  0.293500  0.069407  0.309914  0.000554  0.000131  28  0  0  0  0
22  16  25.736253  0.493756  0.162988  0.307578  13201180.090731  5937066.463906  26076737.533096  915393.073048  411686.643007  1808206.898279  0.061866  3.093286  0.024810  0.012553  0.024504  1.000000  0.005718  0.002946  0.000697  0.296102  0.292511  0.069173  0.268246  0.044542  0.010533  25  0  0  0  0
19  20  28.590893  0.680274  0.212773  0.031289  16161018.451011  5605557.470351  50546459.354031  1120633.476839  388699.225650  3504980.497331  0.089721  4.486045  0.030372  0.011852  0.047497  1.000000  0.007485  0.000470  0.000111  0.298817  0.294418  0.069624  0.351172  0.003337  0.000789  33  0  0  0  0
22  17  27.216392  0.610526  0.186630  0.211730  14606934.604654  5780013.034958  37504228.132023  1012870.566394  400796.281693  2600609.218729  0.074914  3.745683  0.027451  0.012220  0.035242  1.000000  0.006528  0.001806  0.000427  0.297391  0.293416  0.069387  0.306273  0.027122  0.006414  28  0  0  0  0
20  19  28.567610  0.679180  0.212180  0.065007  16125740.173466  5609526.022312  50264204.795534  1118187.218954  388974.412031  3485408.469232  0.089398  4.469888  0.030306  0.011860  0.047232  1.000000  0.007463  0.000594  0.000140  0.298784  0.294395  0.069619  0.350122  0.007216  0.001706  35  0  0  0  0
21  18  28.121285  0.659326  0.203330  0.123732  15599712.626305  5668666.517821  45790794.170090  1081711.542567  393075.318128  3175214.299371  0.084331  4.216534  0.029317  0.011985  0.043028  1.000000  0.007132  0.001004  0.000237  0.298302  0.294056  0.069538  0.334596  0.014458  0.003419  33  0  0  0  0
23  16  25.747182  0.495350  0.163286  0.308965  13218929.336063  5935087.862928  26194265.051415  916623.836973  411549.443331  1816356.463350  0.062005  3.100266  0.024843  0.012548  0.024614  1.000000  0.005728  0.002958  0.000700  0.296118  0.292522  0.069176  0.268712  0.044834  0.010602  23  0  0  0  0
14  25  24.494848  0.282449  0.140186  0.000257  11845056.149715  6087889.647052  16507608.128934  821357.051020  422144.988106  1144666.615405  0.050644  2.532206  0.022261  0.012871  0.015512  1.000000  0.004982  0.003250  0.000768  0.294858  0.291636  0.068966  0.233719  0.000026  0.000006  19  0  0  0  0
16  23  26.547582  0.558494  0.172810  0.002119  13785213.356104  5871906.140324  31223192.129415  955890.968075  407168.311431  2165071.122223  0.067662  3.383076  0.025907  0.012415  0.029340  1.000000  0.006049  0.001421  0.000336  0.296638  0.292886  0.069262  0.283774  0.000212  0.000050  23  0  0  0  0
15  24  25.597528  0.461252  0.156484  0.000773  12814420.765466  5980149.959607  23785561.592915  888574.500401  414674.128463  1649332.724125  0.059077  2.953849  0.024083  0.012644  0.022351  1.000000  0.005504  0.002245  0.000531  0.295747  0.292261  0.069114  0.258204  0.000077  0.000018  21  0  0  0  0
17  23  27.414741  0.620962  0.189294  0.002644  14765316.087533  5762275.877072  38954663.632271  1023853.017306  399566.355933  2701184.970344  0.076537  3.826837  0.027749  0.012183  0.036605  1.000000  0.006623  0.000858  0.000203  0.297537  0.293518  0.069411  0.310714  0.000266  0.000063  29  0  0  0  0
18  22  28.229761  0.664531  0.205578  0.006651  15733363.437753  5653652.507535  46899670.113861  1090979.125175  392034.220217  3252105.709898  0.085592  4.279605  0.029568  0.011953  0.044070  1.000000  0.007215  0.000529  0.000125  0.298424  0.294142  0.069559  0.338501  0.000675  0.000160  33  0  0  0  0
25  14  22.439162  0.000000  0.125082  0.424155  10946581.487402  6187441.124645  8237998.841232  759055.235839  429048.062860  571237.345693  0.041395  2.069766  0.020572  0.013082  0.007741  1.000000  0.004517  0.004850  0.001147  0.294033  0.291058  0.068829  0.211909  0.073668  0.017421  18  0  0  0  0
19  21  28.856138  0.690960  0.218272  0.015807  16487849.269476  5568758.233720  53351900.387718  1143296.501298  386147.501783  3699514.718623  0.092894  4.644676  0.030986  0.011774  0.050133  1.000000  0.007695  0.000372  0.000088  0.299116  0.294629  0.069674  0.361021  0.001649  0.000390  35  0  0  0  0
23  17  27.248258  0.612523  0.187217  0.213330  14641830.316188  5776105.064922  37787596.388780  1015290.296478  400525.296169  2620258.472627  0.075237  3.761863  0.027517  0.012212  0.035508  1.000000  0.006549  0.001813  0.000429  0.297423  0.293439  0.069393  0.307247  0.027388  0.006477  29  0  0  0  0
22  18  28.212232  0.663510  0.205050  0.126091  15701942.609487  5657180.016702  46663963.426731  1088800.349615  392278.823914  3235761.393163  0.085319  4.265951  0.029509  0.011961  0.043849  1.000000  0.007196  0.000999  0.000236  0.298396  0.294122  0.069554  0.337586  0.014792  0.003498  33  0  0  0  0
17  24  27.426825  0.621708  0.189536  0.001269  14779682.760421  5760666.780746  39069477.783273  1024849.227701  399454.778360  2709146.385747  0.076668  3.833412  0.027776  0.012180  0.036713  1.000000  0.006632  0.000851  0.000201  0.297550  0.293527  0.069413  0.311118  0.000127  0.000030  22  0  0  0  0
20  20  29.042378  0.697747  0.221875  0.034206  16701968.805001  5544627.358634  55258228.578079  1158143.926928  384474.224413  3831702.872138  0.095036  4.751812  0.031389  0.011723  0.051925  1.000000  0.007835  0.000375  0.000089  0.299313  0.294767  0.069706  0.367560  0.003706  0.000876  36  0  0  0  0
15  25  25.599176  0.461456  0.156511  0.000370  12816000.751767  5979974.105368  23797519.518923  888684.059433  414661.934421  1650161.907770  0.059091  2.954541  0.024086  0.012643  0.022362  1.000000  0.005505  0.002244  0.000531  0.295748  0.292262  0.069114  0.258245  0.000037  0.000009  23  0  0  0  0
21  19  28.783177  0.687802  0.216433  0.067849  16378522.687677  5581069.549423  52461913.234678  1135715.603606  387001.190093  3637801.442280  0.091878  4.593890  0.030781  0.011800  0.049297  1.000000  0.007625  0.000559  0.000132  0.299016  0.294558  0.069657  0.357718  0.007596  0.001796  38  0  0  0  0
24  15  23.976351  0.234254  0.140710  0.382204  11876208.845459  6084432.543442  15509334.880557  823517.233799  421905.266454  1075444.590534  0.049757  2.487865  0.022320  0.012864  0.014574  1.000000  0.004998  0.004077  0.000964  0.294886  0.291657  0.068971  0.234480  0.061903  0.014639  21  0  0  0  0
18  23  28.279696  0.666846  0.206597  0.003218  15793926.751038  5646845.604469  47407219.724156  1095178.691962  391562.217573  3287300.093604  0.086168  4.308422  0.029682  0.011939  0.044547  1.000000  0.007253  0.000511  0.000121  0.298480  0.294181  0.069568  0.340280  0.000324  0.000077  33  0  0  0  0
16  24  26.553748  0.559013  0.172922  0.001016  13791884.217565  5871161.165385  31275005.999642  956353.537355  407116.653557  2168663.987222  0.067721  3.386059  0.025920  0.012413  0.029388  1.000000  0.006053  0.001416  0.000335  0.296644  0.292891  0.069263  0.283954  0.000102  0.000024  26  0  0  0  0
19  22  29.022413  0.697244  0.221731  0.007819  16693449.525877  5545589.126463  55138273.803201  1157553.185112  384540.915088  3823384.996823  0.094910  4.745477  0.031373  0.011725  0.051812  1.000000  0.007829  0.000325  0.000077  0.299305  0.294761  0.069705  0.367292  0.000802  0.000190  36  0  0  0  0
20  21  29.415634  0.710765  0.229662  0.017583  17164778.528145  5492416.799421  59345351.592638  1190235.968078  380853.852302  4115111.178858  0.099636  4.981809  0.032259  0.011612  0.055765  1.000000  0.008140  0.000263  0.000062  0.299737  0.295065  0.069777  0.381903  0.001861  0.000440  39  0  0  0  0
17  25  27.432956  0.622073  0.189651  0.000608  14786537.611139  5759898.198810  39125382.779891  1025324.555121  399401.483535  2713022.936654  0.076732  3.836601  0.027789  0.012178  0.036765  1.000000  0.006636  0.000848  0.000201  0.297556  0.293532  0.069415  0.311311  0.000061  0.000014  26  0  0  0  0
21  20  29.329747  0.707700  0.227622  0.036094  17043537.979146  5506100.299112  58308296.873877  1181828.934922  381802.690265  4043199.978541  0.098463  4.923139  0.032031  0.011641  0.054791  1.000000  0.008060  0.000326  0.000077  0.299626  0.294987  0.069759  0.378121  0.003952  0.000935  35  0  0  0  0
25  15  23.972575  0.234534  0.140782  0.382482  11880493.159127  6083957.054751  15520599.411727  823814.315653  421872.295231  1076225.692961  0.049775  2.488747  0.022328  0.012863  0.014584  1.000000  0.005000  0.004081  0.000965  0.294890  0.291660  0.068972  0.234586  0.061976  0.014656  20  0  0  0  0
23  18  28.263332  0.665772  0.205984  0.127393  15757486.124942  5650937.639934  47145892.404047  1092651.834782  391845.966517  3269179.197065  0.085863  4.293153  0.029614  0.011948  0.044302  1.000000  0.007230  0.000998  0.000236  0.298447  0.294158  0.069563  0.339216  0.014976  0.003541  32  0  0  0  0
24  16  25.752749  0.496222  0.163457  0.309737  13229075.589043  5933956.814425  26259748.546132  917327.396021  411471.014436  1820897.204181  0.062084  3.104177  0.024862  0.012546  0.024676  1.000000  0.005733  0.002965  0.000701  0.296128  0.292529  0.069177  0.268978  0.044997  0.010641  24  0  0  0  0
22  19  28.907220  0.692475  0.218832  0.069480  16521116.145844  5565007.187486  53722774.426487  1145603.285084  385887.397632  3725231.777532  0.093297  4.664831  0.031049  0.011766  0.050482  1.000000  0.007717  0.000544  0.000129  0.299147  0.294650  0.069679  0.362043  0.007815  0.001848  36  0  0  0  0
18  24  28.305218  0.668012  0.207117  0.001549  15824796.438504  5643375.523869  47666770.020690  1097319.250449  391321.596073  3305297.768200  0.086463  4.323151  0.029740  0.011932  0.044791  1.000000  0.007273  0.000502  0.000119  0.298508  0.294201  0.069573  0.341189  0.000155  0.000037  33  0  0  0  0
16  25  26.556722  0.559263  0.172976  0.000487  13795124.713568  5870799.308702  31300128.145165  956578.239054  407091.561777  2170406.001029  0.067750  3.387505  0.025926  0.012412  0.029412  1.000000  0.006054  0.001414  0.000334  0.296647  0.292893  0.069263  0.284041  0.000049  0.000012  22  0  0  0  0
19  23  29.115144  0.700610  0.223653  0.003810  16807631.329755  5532715.469449  56139553.545497  1165470.752452  383648.233042  3892815.497277  0.096038  4.801889  0.031587  0.011698  0.052753  1.000000  0.007904  0.000303  0.000072  0.299410  0.294835  0.069723  0.370801  0.000386  0.000091  32  0  0  0  0
20  22  29.665457  0.718759  0.234886  0.008811  17475175.078904  5457357.467163  62135983.942452  1211759.411476  378422.776468  4308618.539934  0.102768  5.138384  0.032842  0.011538  0.058387  1.000000  0.008349  0.000207  0.000049  0.300022  0.295265  0.069824  0.391698  0.000912  0.000216  40  0  0  0  0
21  21  29.786001  0.722262  0.237151  0.018785  17609774.153227  5442142.602025  63404360.389943  1221092.748301  377367.750928  4396569.996248  0.104180  5.209017  0.033095  0.011506  0.059579  1.000000  0.008441  0.000204  0.000048  0.300145  0.295352  0.069845  0.395995  0.002009  0.000475  41  0  0  0  0
23  19  28.976618  0.694978  0.220129  0.070377  16598210.486082  5556319.800273  54416441.883233  1150949.142389  385284.998905  3773331.900441  0.094075  4.703748  0.031194  0.011748  0.051134  1.000000  0.007767  0.000536  0.000127  0.299218  0.294700  0.069691  0.364394  0.007935  0.001877  34  0  0  0  0
22  20  29.496332  0.713079  0.230897  0.037190  17238149.145906  5484130.519969  60079734.497530  1195323.615910  380279.267093  4166034.582636  0.100447  5.022332  0.032396  0.011595  0.056455  1.000000  0.008190  0.000302  0.000071  0.299805  0.295112  0.069788  0.384215  0.004097  0.000969  39  0  0  0  0
24  18  28.292627  0.667018  0.206490  0.128114  15787526.123269  5647561.065249  47412538.844477  1094734.861162  391611.828883  3287668.930774  0.086163  4.308147  0.029670  0.011940  0.044552  1.000000  0.007249  0.000998  0.000236  0.298474  0.294177  0.069567  0.340100  0.015077  0.003565  32  0  0  0  0
18  25  28.317898  0.668587  0.207374  0.000743  15840098.930510  5641655.209012  47795677.438344  1098380.352190  391202.306412  3314236.435529  0.086609  4.330464  0.029769  0.011928  0.044912  1.000000  0.007282  0.000498  0.000118  0.298522  0.294211  0.069575  0.341640  0.000074  0.000018  33  0  0  0  0
25  17  27.277429  0.614270  0.187719  0.214733  14671680.089942  5772761.948447  38036091.857166  1017360.132352  400293.478586  2637489.585973  0.075520  3.775989  0.027573  0.012205  0.035741  1.000000  0.006567  0.001820  0.000430  0.297451  0.293458  0.069397  0.308082  0.027620  0.006532  30  0  0  0  0
24  17  27.266371  0.613627  0.187539  0.214219  14660973.282673  5773961.175401  37945154.687063  1016617.703483  400376.635095  2631183.842470  0.075417  3.770837  0.027553  0.012208  0.035656  1.000000  0.006560  0.001817  0.000430  0.297441  0.293451  0.069395  0.307783  0.027535  0.006512  30  0  0  0  0
25  16  25.755681  0.496722  0.163559  0.310186  13235127.972972  5933282.118017  26297826.500786  917747.078980  411424.229799  1823537.596607  0.062129  3.106463  0.024873  0.012545  0.024711  1.000000  0.005737  0.002970  0.000702  0.296133  0.292532  0.069178  0.269137  0.045092  0.010663  24  0  0  0  0
19  24  29.163441  0.702324  0.224649  0.001841  16866871.211041  5526034.518445  56661907.114106  1169578.550134  383184.964135  3929036.413521  0.096626  4.831292  0.031699  0.011683  0.053244  1.000000  0.007943  0.000292  0.000069  0.299464  0.294873  0.069732  0.372629  0.000185  0.000044  37  0  0  0  0
22  21  30.004620  0.728512  0.241504  0.019500  17868430.005610  5412887.925871  65816549.567294  1239028.400564  375339.180170  4563835.441357  0.106871  5.343563  0.033581  0.011444  0.061846  1.000000  0.008618  0.000174  0.000041  0.300382  0.295519  0.069884  0.404324  0.002098  0.000496  43  0  0  0  0
20  23  29.809452  0.723118  0.237876  0.004327  17652902.328396  5437267.674352  63755934.182281  1224083.331910  377029.714859  4420948.742085  0.104581  5.229072  0.033176  0.011496  0.059910  1.000000  0.008470  0.000180  0.000043  0.300185  0.295380  0.069851  0.397371  0.000441  0.000104  42  0  0  0  0
25  18  28.310585  0.667739  0.206766  0.128526  15803983.232996  5645711.052644  47565013.072963  1095876.026129  391483.545751  3298241.762264  0.086333  4.316661  0.029701  0.011937  0.044696  1.000000  0.007260  0.000999  0.000236  0.298489  0.294188  0.069570  0.340585  0.015135  0.003579  35  0  0  0  0
23  20  29.588936  0.715931  0.232663  0.037792  17343123.447154  5472274.201726  61052431.811422  1202602.718804  379457.129109  4233483.127174  0.101533  5.076644  0.032594  0.011570  0.057369  1.000000  0.008260  0.000291  0.000069  0.299901  0.295180  0.069804  0.387526  0.004177  0.000988  39  0  0  0  0
21  22  30.105469  0.731469  0.243825  0.009509  18006360.327492  5397279.256363  67054930.120690  1248592.731961  374256.847541  4649706.929556  0.108261  5.413057  0.033840  0.011411  0.063010  1.000000  0.008714  0.000141  0.000033  0.300509  0.295607  0.069905  0.408801  0.000992  0.000235  44  0  0  0  0
24  19  29.016031  0.696341  0.220822  0.070869  16639399.524893  5551677.403026  54796302.747995  1153805.262869  384963.086906  3799672.121689  0.094499  4.724975  0.031271  0.011738  0.051491  1.000000  0.007794  0.000533  0.000126  0.299256  0.294726  0.069697  0.365654  0.008000  0.001892  38  0  0  0  0
19  25  29.187674  0.703175  0.225148  0.000885  16896511.417706  5522691.257444  56924073.739147  1171633.854257  382953.136530  3947215.508943  0.096921  4.846041  0.031754  0.011676  0.053490  1.000000  0.007962  0.000287  0.000068  0.299491  0.294892  0.069736  0.373546  0.000089  0.000021  35  0  0  0  0
20  24  29.885676  0.725353  0.239450  0.002099  17746385.032588  5426696.030005  64615282.530098  1230565.587229  376296.658425  4480537.469723  0.105542  5.277114  0.033352  0.011473  0.060717  1.000000  0.008534  0.000167  0.000039  0.300270  0.295440  0.069866  0.400374  0.000212  0.000050  41  0  0  0  0
20  25  29.924236  0.726466  0.240244  0.001011  17793561.528539  5421359.856168  65050745.808024  1233836.888530  375926.638734  4510733.260208  0.106029  5.301443  0.033440  0.011462  0.061126  1.000000  0.008566  0.000161  0.000038  0.300314  0.295470  0.069873  0.401895  0.000102  0.000024  33  0  0  0  0
23  21  30.126284  0.731809  0.243862  0.019895  18008572.639535  5397027.306179  67148339.909521  1248746.137573  374239.376872  4656184.128796  0.108353  5.417627  0.033844  0.011411  0.063097  1.000000  0.008715  0.000159  0.000038  0.300511  0.295609  0.069906  0.408880  0.002148  0.000508  43  0  0  0  0
22  22  30.370163  0.738434  0.249124  0.009933  18321224.370659  5361619.950174  70044390.764019  1270425.959148  371784.168459  4857001.394614  0.111587  5.579330  0.034432  0.011336  0.065819  1.000000  0.008934  0.000106  0.000025  0.300798  0.295810  0.069953  0.419144  0.001041  0.000246  44  0  0  0  0
21  24  30.395169  0.739170  0.249810  0.002287  18361977.845381  5357002.754160  70398267.248244  1273251.876847  371464.003957  4881539.813161  0.111986  5.599298  0.034509  0.011326  0.066151  1.000000  0.008963  0.000095  0.000022  0.300835  0.295837  0.069960  0.420491  0.000232  0.000055  45  0  0  0  0
21  23  30.294086  0.736550  0.247732  0.004699  18238537.923673  5370988.486924  69229509.222668  1264692.335314  372433.799294  4800496.073637  0.110685  5.534265  0.034277  0.011356  0.065053  1.000000  0.008876  0.000110  0.000026  0.300722  0.295757  0.069941  0.416410  0.000481  0.000114  48  0  0  0  0
24  20  29.640654  0.717458  0.233597  0.038118  17398596.687488  5466007.091744  61578733.544259  1206449.330970  379022.556667  4269977.816078  0.102118  5.105921  0.032698  0.011557  0.057864  1.000000  0.008298  0.000285  0.000067  0.299952  0.295216  0.069813  0.389282  0.004220  0.000998  43  0  0  0  0
25  19  29.039801  0.697118  0.221196  0.071145  16661602.955278  5549174.630769  55010192.197623  1155344.887829  384789.540270  3814503.592758  0.094737  4.736846  0.031313  0.011732  0.051692  1.000000  0.007809  0.000532  0.000126  0.299276  0.294741  0.069700  0.366334  0.008037  0.001901  37  0  0  0  0
22  23  30.589282  0.743954  0.253648  0.004928  18589996.310478  5331153.658283  72604052.942651  1289063.078728  369671.582132  5034492.877312  0.114433  5.721628  0.034937  0.011271  0.068224  1.000000  0.009125  0.000073  0.000017  0.301044  0.295984  0.069994  0.428095  0.000506  0.000120  47  0  0  0  0
23  22  30.518281  0.742111  0.252019  0.010169  18493206.383348  5342127.518760  71709947.677062  1282351.494746  370432.528941  4972494.043793  0.113434  5.671684  0.034755  0.011295  0.067384  1.000000  0.009056  0.000089  0.000021  0.300955  0.295921  0.069980  0.424861  0.001068  0.000253  48  0  0  0  0
24  21  30.193362  0.733552  0.245102  0.020107  18082226.527980  5388688.725973  67863971.384196  1253853.427893  373661.165037  4705807.275383  0.109146  5.457290  0.033983  0.011393  0.063770  1.000000  0.008767  0.000152  0.000036  0.300579  0.295656  0.069917  0.411287  0.002174  0.000514  45  0  0  0  0
21  25  30.446714  0.740480  0.250865  0.001104  18424675.967141  5349897.030312  70995242.348931  1277599.475013  370971.280553  4922935.117838  0.112650  5.632487  0.034626  0.011311  0.066712  1.000000  0.009007  0.000088  0.000021  0.300892  0.295877  0.069969  0.422573  0.000111  0.000026  47  0  0  0  0
25  20  29.671084  0.718309  0.234091  0.038298  17427928.168196  5462692.903786  61868962.720499  1208483.227491  378792.745038  4290102.818214  0.102439  5.121963  0.032753  0.011550  0.058137  1.000000  0.008317  0.000283  0.000067  0.299979  0.295235  0.069817  0.390213  0.004243  0.001003  41  0  0  0  0
22  24  30.707702  0.746812  0.256071  0.002404  18733949.634074  5314825.370281  73992118.907779  1299045.055669  368539.349890  5130743.815537  0.115973  5.798645  0.035208  0.011237  0.069528  1.000000  0.009228  0.000056  0.000013  0.301176  0.296076  0.070016  0.432937  0.000244  0.000058  47  0  0  0  0
23  23  30.755328  0.747867  0.256897  0.005056  18783013.808722  5309257.958322  74496583.551025  1302447.251935  368153.295741  5165724.282196  0.116527  5.826368  0.035300  0.011225  0.070002  1.000000  0.009264  0.000054  0.000013  0.301221  0.296108  0.070024  0.434597  0.000520  0.000123  47  0  0  0  0
24  22  30.599538  0.744042  0.253538  0.010296  18583485.953392  5331890.970568  72603618.741573  1288611.639103  369722.708664  5034462.769045  0.114421  5.721074  0.034925  0.011273  0.068224  1.000000  0.009120  0.000080  0.000019  0.301038  0.295979  0.069993  0.427881  0.001083  0.000256  48  0  0  0  0
25  21  30.231911  0.734503  0.245747  0.020222  18120579.761308  5384345.790748  68251617.702048  1256512.908627  373360.018261  4732687.353658  0.109573  5.478648  0.034055  0.011384  0.064134  1.000000  0.008793  0.000148  0.000035  0.300614  0.295681  0.069923  0.412544  0.002189  0.000518  43  0  0  0  0
22  25  30.768513  0.748246  0.257307  0.001162  18807368.933286  5306494.699922  74705222.897285  1304136.079158  367961.686538  5180191.701853  0.116763  5.838168  0.035346  0.011219  0.070198  1.000000  0.009281  0.000048  0.000011  0.301243  0.296124  0.070027  0.435419  0.000117  0.000028  49  0  0  0  0
23  24  30.884092  0.750856  0.259521  0.002469  18938948.607424  5291559.694029  76016022.782388  1313260.045457  366926.066930  5271084.874033  0.118211  5.910539  0.035593  0.011188  0.071430  1.000000  0.009376  0.000036  0.000009  0.301364  0.296209  0.070048  0.439892  0.000251  0.000059  49  0  0  0  0
25  22  30.645543  0.745082  0.254324  0.010364  18630144.667294  5326599.207474  73083021.560710  1291847.036485  369355.768493  5067705.404690  0.114948  5.747423  0.035012  0.011262  0.068674  1.000000  0.009154  0.000076  0.000018  0.301081  0.296010  0.070000  0.429447  0.001091  0.000258  44  0  0  0  0
24  23  30.846271  0.749918  0.258604  0.005125  18884439.197609  5297747.065885  75512857.096432  1309480.266997  367355.110190  5236194.479360  0.117649  5.882430  0.035490  0.011201  0.070957  1.000000  0.009337  0.000044  0.000010  0.301314  0.296173  0.070039  0.438038  0.000528  0.000125  48  0  0  0  0
25  23  30.897362  0.751015  0.259484  0.005162  18936733.094838  5291810.649527  76055861.757887  1313106.417913  366943.468627  5273847.378746  0.118245  5.912229  0.035589  0.011188  0.071468  1.000000  0.009375  0.000040  0.000009  0.301362  0.296207  0.070047  0.439820  0.000532  0.000126  51  0  0  0  0
24  24  30.980729  0.752973  0.261335  0.002505  19046716.101517  5279322.921473  77103720.980384  1320732.833262  366077.547574  5346507.782377  0.119410  5.970476  0.035795  0.011162  0.072452  1.000000  0.009455  0.000026  0.000006  0.301463  0.296278  0.070064  0.443577  0.000254  0.000060  49  0  0  0  0
23  25  30.950516  0.752360  0.260865  0.001194  19018791.000149  5282494.406261  76800162.996141  1318796.457561  366297.463914  5325458.537224  0.119079  5.953925  0.035743  0.011169  0.072167  1.000000  0.009435  0.000028  0.000007  0.301437  0.296260  0.070060  0.442619  0.000120  0.000028  50  0  0  0  0
24  25  31.050319  0.754514  0.262737  0.001212  19129996.886615  5269863.986840  77927068.242822  1326507.669548  365421.648391  5403600.131362  0.120320  6.015986  0.035952  0.011142  0.073226  1.000000  0.009516  0.000018  0.000004  0.301539  0.296332  0.070077  0.446437  0.000122  0.000029  50  0  0  0  0
25  24  31.034822  0.754103  0.262270  0.002524  19102262.896907  5273014.057331  77684141.954843  1324584.545865  365640.079825  5386755.194792  0.120046  6.002299  0.035900  0.011149  0.072998  1.000000  0.009496  0.000021  0.000005  0.301514  0.296314  0.070072  0.445484  0.000256  0.000061  50  0  0  0  0
25  25  31.106128  0.755664  0.263702  0.001221  19187305.881833  5263353.249832  78528223.620462  1330481.576190  364970.182422  5445285.303803  0.120979  6.048927  0.036060  0.011128  0.073791  1.000000  0.009558  0.000013  0.000003  0.301592  0.296369  0.070085  0.448413  0.000123  0.000029  53  0  0  0  0
