# Supplementary material for: Computational modelling predicts substantial carbon assimilation gains for C3 plants with a single-celled C4 biochemical pump
Source: PLoS Comput Biol. 2019 Sep 30;15(9):e1007373. doi: 10.1371/journal.pcbi.1007373 (PMC6786660; doi:10.1371/journal.pcbi.1007373)
Supplement: S1 Dataset — The input parameter files and the raw output files used to make all the Figures. (ZIP) [file pcbi.1007373.s004.zip › modelling results/pCO2cP_thdiff_250ppm_SP600_2pcLcap.json]

{
      "R_cp" : 1.5,
      "t_cp" : 0.03,
      "t_vc" : 0.03,
      "SurfCov" : 0.50,
      "sep_cp" : 0.03,
      "sep_vc" : 0.03,
      "d_vc" : 0.75,
   
      "tonoplast_geometry" : "flat_drop",
      "geometry_type" : "semisphere",
      "nadme_distribution" : "homogeneus",
      "constrained_mito" : "yes",
      "refine_distance_from" : "borders",  
      "membrane_type" : "hard",
      "max_border_refine_level" : 0,
      
      "FEM_type" : "PkQk",
      "use_DGF" : "yes",
      
      "DGF_precision" : 6,
      "DGF_maxlength" : 0.1,
      "DGF_relaxation" : 4,
      "DGF_membrane_layers" : 2,
      
      "kcat_RC" : 3.8,
      "kcat_RO" : 0.83,
      "K_RC" : 9.7E-3,
      "K_RO" : 244.0E-3,

      "kcat_PC" : 150,
      "K_PC" : 100.0E-3,

      "rho_R" : 4.0,
      "rho_P" : 1E-7,
      "sigma_P" : -1.0,

      "c_Cout" : 15.4E-3,
      "c_Oout" : 284.0E-3,
      
            
      "pCO2" : 250E-6,

      "sigma_sc" : 200.0,
      "sigma_vc" : 360.0,
      "sigma_cp" : 600.0,
      "sigma_cp_biC" : 1.0E-3,
      "sigma_vc_biC" : 3.0E-3,
      
      "sigmaratio_vccp" : 2.0,
      
      "viscosity_sc" : 2.0,
      "viscosity_cp" : 10.0,
      "viscosity_vc" : 1.0,
      
      
      "light_cap" : "rubisco_and_PEPC",
      "PAPF_flux" : 0.04,
      "light_cap_zero_thr" : 1E-4,
      
      "CA_in_plasma" : "yes",
      "CA_in_stroma" : "yes",
      "CA_in_vacuole" : "no",
      "CA_boost_factor" : 1E6,
      
      "PEPC_reacts_with" : "HCO3",

      "adaptation_type" : "linear",
      "element_type" : "simplex",
      "refinement_conforming" : "yes",
      "thickness_multiplier" : 1.0,
      "separation_multiplier" : 2.0,
      "max_cell_size" : 2.0,
      "quadrature_order" : 4,
      "convergence_threshold" : 1.0E-5,
      "minimal_iterations" : 16,
      "maximal_iterations" : 1024,
      
      "dynamic_adaptation" : "no",
      "grid_refinement_start" : 1E-1,
      "grid_refinement_end" : 1E-5,
      "grid_error_threshold" : 1.0E-5,
      "Num_of_grid_refs" : 4,
      "grid_error_minsigma" : 3.0,
      "grid_error_alphashift" : 1.0,
      "grid_error_betashift" : 2.0,
      "cap_alpha" : "no",
      "gridrefine_aft_fluxconvergence" : "no",
      
      "newton_reassemble_threshold" : -1.0,
      "newton_verbosity" : -1,
      "newton_reduction" : -1.0,
      "newton_min_linear_reduction" : -1.0,
      "newton_linesearch_max_iteration" : 120,
      "newton_linearsolver_max_iter_cap" : 4096,
      "newton_linearsolver_max_iter_cap" : 16384,
      "newton_max_attempts" : -1,
      "max_forced_refinement" : 0,
      
      "flood_negatives_every" : -1,
      
      "output" : "pCO2cP_thdiff_250ppm_SP600_2pcLcap",
      "DGF_basename" : "base",
      "output_prolaxity" : "logs",
      
      "run_type" : "2D_scan",
      
      "x_variable" : "pCO2",
      "x_scantype" : "lin",
      "x_resolution" : 25,
      "x_min" : 20E-6,
      "x_max" : 500E-6,
      
      "y_variable" : "rho_P",
      "y_scantype" : "log",
      "y_resolution" : 41,
      "y_min" : 1.0E-6,
      "y_max" : 1.0E2
}
