# Supplementary material for: Computational modelling predicts substantial carbon assimilation gains for C3 plants with a single-celled C4 biochemical pump
Source: PLoS Comput Biol. 2019 Sep 30;15(9):e1007373. doi: 10.1371/journal.pcbi.1007373 (PMC6786660; doi:10.1371/journal.pcbi.1007373)
Supplement: S1 Dataset — The input parameter files and the raw output files used to make all the Figures. (ZIP) [file pcbi.1007373.s004.zip › modelling results/pCO2cP_thdiff_250ppm_SP600_2pcLcap_scanresults.txt]

1  0  -318.734264  0.000000  -0.004455  0.219156  3235039.979828  7029454.884216  140.945258  224323.368685  487434.779625  9.773392  0.020942  0.523550  0.006080  0.014862  0.000000  1.000000  0.001147  0.001848  0.000437  0.286968  0.286089  0.067654  0.053802  0.028070  0.006638  17  0  0  0  0
1  2  -318.775433  0.000000  -0.004454  0.219153  3235071.066576  7029451.536320  354.034170  224325.524295  487434.547476  24.549353  0.020942  0.523557  0.006080  0.014862  0.000000  1.000000  0.001147  0.001848  0.000437  0.286968  0.286089  0.067654  0.053802  0.028070  0.006638  16  0  0  0  0
0  3  -87.369379  0.000000  -0.015415  0.184943  2582063.390059  7099722.673015  473.517288  179044.822144  492307.271833  32.834523  0.019864  0.496593  0.004853  0.015011  0.000000  1.000000  0.000904  0.001494  0.000353  0.286370  0.285668  0.067555  0.042428  0.022695  0.005367  17  0  0  0  0
0  2  -87.366025  0.000000  -0.015416  0.184946  2582037.688053  7099725.436669  298.773081  179043.039921  492307.463469  20.717452  0.019864  0.496588  0.004853  0.015011  0.000000  1.000000  0.000904  0.001494  0.000353  0.286370  0.285668  0.067555  0.042428  0.022695  0.005367  16  0  0  0  0
2  0  232.342362  0.000000  0.006424  0.250874  3883068.885146  6959558.846973  161.344425  269258.834074  482588.065325  11.187907  0.022012  0.550303  0.007298  0.014714  0.000000  1.000000  0.001393  0.002205  0.000521  0.287562  0.286506  0.067753  0.065363  0.033493  0.007920  17  0  0  0  0
0  1  -87.363910  0.000000  -0.015416  0.184947  2582021.481640  7099727.177816  188.514611  179041.916140  492307.584203  13.071935  0.019863  0.496585  0.004853  0.015011  0.000000  1.000000  0.000904  0.001494  0.000353  0.286370  0.285668  0.067555  0.042427  0.022695  0.005367  16  0  0  0  0
1  1  -318.750206  0.000000  -0.004455  0.219155  3235052.019002  7029453.586264  223.382128  224324.203502  487434.689623  15.489710  0.020942  0.523553  0.006080  0.014862  0.000000  1.000000  0.001147  0.001848  0.000437  0.286968  0.286089  0.067654  0.053802  0.028070  0.006638  17  0  0  0  0
0  0  -87.362575  0.000000  -0.015416  0.184948  2582011.254848  7099728.276833  118.945292  179041.206996  492307.660411  8.247876  0.019863  0.496583  0.004852  0.015011  0.000000  1.000000  0.000904  0.001494  0.000353  0.286370  0.285668  0.067555  0.042427  0.022695  0.005367  17  0  0  0  0
1  3  -318.815487  0.000000  -0.004454  0.219150  3235101.306539  7029448.276313  561.099714  224327.621187  487434.321421  38.907642  0.020943  0.523563  0.006080  0.014862  0.000001  1.000000  0.001147  0.001848  0.000437  0.286968  0.286089  0.067654  0.053803  0.028069  0.006638  17  0  0  0  0
0  4  -87.374692  0.000000  -0.015415  0.184939  2582104.104820  7099718.297802  750.458914  179047.645377  492306.968448  52.038143  0.019864  0.496601  0.004853  0.015011  0.000001  1.000000  0.000904  0.001494  0.000353  0.286370  0.285668  0.067555  0.042429  0.022694  0.005367  17  0  0  0  0
3  1  90.856791  0.000000  0.017219  0.280364  4526066.986597  6890047.735553  285.772371  313845.454664  477768.042459  19.815959  0.023074  0.576842  0.008506  0.014567  0.000000  1.000000  0.001644  0.002565  0.000607  0.288151  0.286920  0.067851  0.077113  0.038963  0.009214  16  0  0  0  0
2  2  232.323945  0.000000  0.006424  0.250872  3883104.216542  6959555.031670  405.274357  269261.284015  482587.800765  28.102438  0.022012  0.550310  0.007298  0.014714  0.000000  1.000000  0.001393  0.002205  0.000521  0.287562  0.286506  0.067753  0.065363  0.033492  0.007920  17  0  0  0  0
2  1  232.335241  0.000000  0.006424  0.250873  3883082.547049  6959557.372623  255.712578  269259.781414  482587.963091  17.731560  0.022012  0.550306  0.007298  0.014714  0.000000  1.000000  0.001393  0.002205  0.000521  0.287562  0.286506  0.067753  0.065363  0.033492  0.007920  18  0  0  0  0
4  0  58.569816  0.000000  0.027930  0.307855  5163943.687821  6820935.560277  197.989953  358076.948345  472975.682528  13.728972  0.024126  0.603157  0.009705  0.014421  0.000000  1.000000  0.001898  0.002928  0.000692  0.288735  0.287332  0.067948  0.089052  0.044482  0.010519  18  0  0  0  0
3  2  90.855438  0.000000  0.017220  0.280362  4526091.002678  6890045.137320  452.915846  313847.119982  477767.862293  31.405982  0.023074  0.576847  0.008506  0.014567  0.000000  1.000000  0.001644  0.002565  0.000607  0.288151  0.286920  0.067851  0.077113  0.038963  0.009214  17  0  0  0  0
4  1  58.569565  0.000000  0.027930  0.307853  5163960.198168  6820933.769421  313.791787  358078.093201  472975.558346  21.758875  0.024126  0.603160  0.009705  0.014421  0.000000  1.000000  0.001898  0.002928  0.000692  0.288735  0.287332  0.067948  0.089053  0.044482  0.010519  17  0  0  0  0
0  5  -87.383115  0.000000  -0.015414  0.184933  2582168.632990  7099711.362664  1189.358514  179052.119874  492306.487553  82.472214  0.019865  0.496614  0.004853  0.015011  0.000001  1.000000  0.000904  0.001494  0.000353  0.286370  0.285668  0.067555  0.042430  0.022693  0.005366  17  0  0  0  0
1  4  -318.878936  0.000000  -0.004453  0.219146  3235149.192937  7029443.118389  889.266448  224330.941714  487433.963762  61.663301  0.020943  0.523572  0.006080  0.014862  0.000001  1.000000  0.001147  0.001848  0.000437  0.286968  0.286089  0.067654  0.053803  0.028069  0.006638  17  0  0  0  0
2  3  232.306064  0.000000  0.006425  0.250869  3883138.528631  6959551.329002  642.309615  269263.663276  482587.544015  44.538880  0.022013  0.550317  0.007298  0.014714  0.000001  1.000000  0.001393  0.002205  0.000521  0.287562  0.286506  0.067753  0.065364  0.033492  0.007920  16  0  0  0  0
0  6  -87.396464  0.000000  -0.015412  0.184924  2582270.880676  7099700.375032  1884.908975  179059.209908  492305.725651  130.702907  0.019865  0.496635  0.004853  0.015011  0.000002  1.000000  0.000904  0.001494  0.000353  0.286371  0.285668  0.067555  0.042432  0.022692  0.005366  17  0  0  0  0
3  3  90.853295  0.000000  0.017220  0.280360  4526129.046631  6890041.022516  717.816107  313849.758016  477767.576965  49.774633  0.023074  0.576855  0.008506  0.014567  0.000001  1.000000  0.001644  0.002565  0.000606  0.288151  0.286920  0.067851  0.077114  0.038962  0.009214  17  0  0  0  0
2  4  232.277708  0.000000  0.006426  0.250865  3883192.947315  6959545.451582  1017.974673  269267.436763  482587.136465  70.588156  0.022013  0.550328  0.007298  0.014714  0.000001  1.000000  0.001393  0.002205  0.000521  0.287562  0.286506  0.067753  0.065365  0.033491  0.007920  17  0  0  0  0
5  1  44.263763  0.000000  0.038556  0.333537  5796718.113425  6752224.436189  339.970907  401954.641250  468211.132192  23.574181  0.025170  0.629259  0.010894  0.014276  0.000000  1.000000  0.002157  0.003295  0.000779  0.289315  0.287739  0.068045  0.101185  0.050050  0.011836  16  0  0  0  0
4  2  58.569168  0.000000  0.027930  0.307852  5163986.329937  6820930.938272  497.323596  358079.905224  472975.362030  34.485294  0.024127  0.603166  0.009705  0.014421  0.000000  1.000000  0.001898  0.002928  0.000692  0.288735  0.287332  0.067948  0.089053  0.044482  0.010519  16  0  0  0  0
1  5  -318.979550  0.000000  -0.004452  0.219140  3235225.093642  7029434.941807  1409.350475  224336.204803  487433.396783  97.726844  0.020944  0.523588  0.006080  0.014862  0.000001  1.000000  0.001147  0.001848  0.000437  0.286969  0.286089  0.067654  0.053805  0.028068  0.006637  17  0  0  0  0
3  0  90.857646  0.000000  0.017219  0.280365  4526051.822699  6890049.377971  180.310889  313844.403173  477768.156347  12.503075  0.023074  0.576839  0.008506  0.014567  0.000000  1.000000  0.001644  0.002565  0.000607  0.288151  0.286920  0.067851  0.077112  0.038963  0.009214  18  0  0  0  0
5  0  44.263845  0.000000  0.038556  0.333538  5796700.395635  6752226.360079  214.507861  401953.412667  468211.265598  14.874353  0.025170  0.629255  0.010894  0.014276  0.000000  1.000000  0.002157  0.003295  0.000779  0.289315  0.287739  0.068045  0.101185  0.050050  0.011836  16  0  0  0  0
1  6  -319.139082  0.000000  -0.004450  0.219130  3235345.351100  7029421.989206  2233.564803  224344.543666  487432.498627  154.879316  0.020944  0.523612  0.006080  0.014862  0.000002  1.000000  0.001147  0.001847  0.000437  0.286969  0.286089  0.067654  0.053807  0.028066  0.006637  16  0  0  0  0
2  5  232.232799  0.000000  0.006427  0.250858  3883279.169952  6959536.141997  1613.337259  269273.415593  482586.490922  111.871646  0.022014  0.550346  0.007298  0.014714  0.000002  1.000000  0.001393  0.002204  0.000521  0.287562  0.286506  0.067753  0.065366  0.033490  0.007920  17  0  0  0  0
6  0  36.190517  0.000000  0.049096  0.357588  6424279.002179  6683930.604032  229.974829  445470.818329  463475.517614  15.946860  0.026205  0.655131  0.012073  0.014132  0.000000  1.000000  0.002420  0.003664  0.000867  0.289889  0.288144  0.068140  0.113511  0.055668  0.013164  16  0  0  0  0
0  7  -87.417628  0.000000  -0.015409  0.184909  2582432.946795  7099682.956378  2987.135214  179070.447858  492304.517811  207.133216  0.019867  0.496667  0.004853  0.015011  0.000003  1.000000  0.000905  0.001494  0.000353  0.286371  0.285668  0.067555  0.042435  0.022689  0.005366  17  0  0  0  0
5  2  44.263630  0.000000  0.038556  0.333535  5796746.240991  6752221.378656  538.814712  401956.591664  468210.920177  37.362361  0.025171  0.629264  0.010894  0.014276  0.000001  1.000000  0.002157  0.003295  0.000779  0.289315  0.287739  0.068045  0.101186  0.050049  0.011836  16  0  0  0  0
7  0  31.005806  0.000000  0.059549  0.380154  7046637.758183  6616056.973638  244.487507  488626.270363  458769.040566  16.953194  0.027231  0.680785  0.013243  0.013988  0.000000  1.000000  0.002686  0.004037  0.000955  0.290459  0.288545  0.068235  0.126033  0.061335  0.014505  16  0  0  0  0
3  4  90.849895  0.000000  0.017221  0.280355  4526189.394656  6890034.490076  1137.643951  313853.942655  477767.123994  78.886235  0.023075  0.576867  0.008506  0.014567  0.000001  1.000000  0.001644  0.002565  0.000606  0.288151  0.286921  0.067851  0.077115  0.038961  0.009214  16  0  0  0  0
0  8  -87.451175  0.000000  -0.015405  0.184885  2582689.723767  7099655.359770  4733.676952  179088.253226  492302.604214  328.241495  0.019869  0.496719  0.004854  0.015011  0.000004  1.000000  0.000905  0.001493  0.000353  0.286371  0.285668  0.067555  0.042439  0.022686  0.005365  17  0  0  0  0
4  3  58.568537  0.000000  0.027931  0.307849  5164027.831758  6820926.434067  788.197582  358082.783034  472975.049700  54.655008  0.024127  0.603174  0.009705  0.014421  0.000001  1.000000  0.001898  0.002928  0.000692  0.288735  0.287332  0.067948  0.089054  0.044481  0.010519  17  0  0  0  0
6  1  36.190501  0.000000  0.049096  0.357587  6424297.862687  6683928.550085  364.484410  445472.126149  463475.375189  25.273991  0.026205  0.655135  0.012073  0.014132  0.000000  1.000000  0.002420  0.003664  0.000867  0.289889  0.288144  0.068140  0.113511  0.055667  0.013164  16  0  0  0  0
3  5  90.844509  0.000000  0.017223  0.280348  4526285.015598  6890024.140829  1802.999160  313860.573179  477766.406359  125.023137  0.023075  0.576887  0.008506  0.014567  0.000002  1.000000  0.001644  0.002565  0.000606  0.288151  0.286921  0.067851  0.077117  0.038960  0.009213  16  0  0  0  0
2  6  232.161669  0.000000  0.006430  0.250847  3883415.813677  6959521.388255  2556.857048  269282.890709  482585.467871  177.296970  0.022015  0.550374  0.007298  0.014714  0.000002  1.000000  0.001393  0.002204  0.000521  0.287562  0.286506  0.067753  0.065369  0.033488  0.007919  17  0  0  0  0
7  1  31.005822  0.000000  0.059550  0.380152  7046657.651192  6616054.801462  387.485474  488627.649779  458768.889943  26.868925  0.027232  0.680789  0.013243  0.013988  0.000000  1.000000  0.002686  0.004037  0.000955  0.290459  0.288545  0.068235  0.126033  0.061335  0.014504  16  0  0  0  0
4  4  58.567537  0.000000  0.027932  0.307844  5164093.555232  6820919.305328  1249.190886  358087.340415  472974.555381  86.621096  0.024128  0.603188  0.009705  0.014421  0.000001  1.000000  0.001898  0.002928  0.000692  0.288735  0.287332  0.067948  0.089055  0.044480  0.010519  16  0  0  0  0
8  0  27.395008  0.000000  0.069916  0.401368  7663736.139280  6548614.005081  258.131009  531416.958738  454092.426368  17.899259  0.028249  0.706214  0.014403  0.013845  0.000000  1.000000  0.002958  0.004414  0.001044  0.291025  0.288942  0.068329  0.138752  0.067052  0.015857  16  0  0  0  0
6  2  36.190476  0.000000  0.049097  0.357585  6424327.772776  6683925.290782  577.666023  445474.200168  463475.149184  40.056379  0.026206  0.655141  0.012074  0.014132  0.000001  1.000000  0.002420  0.003664  0.000867  0.289889  0.288144  0.068140  0.113512  0.055667  0.013164  16  0  0  0  0
5  3  44.263421  0.000000  0.038557  0.333533  5796790.829176  6752216.529653  853.956574  401959.683488  468210.583939  59.214853  0.025171  0.629274  0.010894  0.014276  0.000001  1.000000  0.002157  0.003294  0.000779  0.289315  0.287739  0.068045  0.101187  0.050049  0.011836  16  0  0  0  0
0  9  -87.504366  0.000000  -0.015398  0.184847  2583096.562293  7099611.635362  7500.832240  179116.464126  492299.572286  520.120915  0.019872  0.496801  0.004855  0.015010  0.000007  1.000000  0.000905  0.001493  0.000353  0.286371  0.285668  0.067555  0.042446  0.022680  0.005363  17  0  0  0  0
1  7  -319.392258  0.000000  -0.004447  0.219113  3235535.976923  7029401.452449  3539.697548  224357.761997  487431.074572  245.448861  0.020946  0.523651  0.006081  0.014862  0.000003  1.000000  0.001147  0.001847  0.000437  0.286969  0.286089  0.067654  0.053810  0.028063  0.006636  18  0  0  0  0
2  7  232.049052  0.000000  0.006433  0.250830  3883632.356162  6959498.007583  4052.068564  269297.906146  482583.846614  280.977569  0.022017  0.550418  0.007299  0.014714  0.000004  1.000000  0.001393  0.002204  0.000521  0.287562  0.286506  0.067753  0.065373  0.033485  0.007918  18  0  0  0  0
1  8  -319.794150  0.000000  -0.004442  0.219087  3235838.012957  7029368.915235  5609.379206  224378.705707  487428.818384  388.964232  0.020948  0.523712  0.006081  0.014862  0.000005  1.000000  0.001147  0.001847  0.000437  0.286969  0.286089  0.067654  0.053816  0.028059  0.006635  17  0  0  0  0
4  5  58.565954  0.000000  0.027934  0.307837  5164197.715739  6820908.007761  1979.788677  358094.563088  472973.771988  137.282033  0.024128  0.603209  0.009705  0.014421  0.000002  1.000000  0.001898  0.002928  0.000692  0.288735  0.287332  0.067948  0.089057  0.044479  0.010518  17  0  0  0  0
8  1  27.395042  0.000000  0.069916  0.401367  7663756.961573  6548611.727388  409.108990  531418.402592  454092.268428  28.368338  0.028249  0.706218  0.014403  0.013845  0.000000  1.000000  0.002958  0.004414  0.001044  0.291025  0.288942  0.068329  0.138752  0.067052  0.015857  16  0  0  0  0
6  3  36.190435  0.000000  0.049097  0.357582  6424375.172036  6683920.125815  915.531819  445477.486916  463474.791036  63.484588  0.026206  0.655151  0.012074  0.014132  0.000001  1.000000  0.002420  0.003664  0.000867  0.289889  0.288144  0.068140  0.113513  0.055666  0.013164  16  0  0  0  0
7  2  31.005848  0.000000  0.059550  0.380151  7046689.182579  6616051.359028  614.120297  488629.836221  458768.651239  42.584183  0.027232  0.680796  0.013243  0.013988  0.000001  1.000000  0.002686  0.004037  0.000955  0.290459  0.288545  0.068235  0.126034  0.061334  0.014504  16  0  0  0  0
3  6  90.835976  0.000000  0.017225  0.280337  4526436.535941  6890007.744466  2857.448073  313871.079867  477765.269406  198.140481  0.023077  0.576918  0.008507  0.014567  0.000003  1.000000  0.001644  0.002564  0.000606  0.288151  0.286921  0.067851  0.077119  0.038958  0.009213  16  0  0  0  0
5  4  44.263089  0.000000  0.038558  0.333528  5796861.464615  6752208.850992  1353.411883  401964.581473  468210.051487  93.847963  0.025172  0.629288  0.010894  0.014276  0.000001  1.000000  0.002157  0.003294  0.000779  0.289315  0.287739  0.068045  0.101188  0.050048  0.011835  16  0  0  0  0
2  8  231.870862  0.000000  0.006439  0.250803  3883975.485416  6959460.958394  6421.400753  269321.699333  482581.277558  445.271235  0.022020  0.550488  0.007299  0.014714  0.000006  1.000000  0.001394  0.002204  0.000521  0.287563  0.286507  0.067753  0.065379  0.033480  0.007917  16  0  0  0  0
9  0  24.736154  0.000000  0.080194  0.421348  8275534.969154  6481610.065992  270.980582  573840.166899  449446.255246  18.790271  0.029257  0.731417  0.015553  0.013704  0.000000  1.000000  0.003233  0.004793  0.001134  0.291585  0.289337  0.068422  0.151669  0.072821  0.017221  17  0  0  0  0
3  7  90.822460  0.000000  0.017229  0.280320  4526676.657162  6889981.759985  4528.466119  313887.730295  477763.467597  314.011815  0.023079  0.576967  0.008507  0.014567  0.000004  1.000000  0.001644  0.002564  0.000606  0.288151  0.286921  0.067851  0.077124  0.038954  0.009212  16  0  0  0  0
4  6  58.563445  0.000000  0.027937  0.307826  5164362.779972  6820890.105537  3137.639422  358106.008933  472972.530616  217.569442  0.024130  0.603243  0.009706  0.014421  0.000003  1.000000  0.001898  0.002928  0.000692  0.288735  0.287332  0.067948  0.089060  0.044476  0.010518  17  0  0  0  0
0  10  -87.588719  0.000000  -0.015387  0.184787  2583741.006297  7099542.374507  11884.150892  179161.151008  492294.769617  824.067949  0.019877  0.496930  0.004856  0.015010  0.000011  1.000000  0.000905  0.001492  0.000353  0.286372  0.285669  0.067555  0.042457  0.022671  0.005361  18  0  0  0  0
1  9  -320.432788  0.000000  -0.004433  0.219046  3236316.556757  7029317.363869  8888.601046  224411.888777  487425.243722  616.351248  0.020952  0.523809  0.006082  0.014862  0.000008  1.000000  0.001147  0.001847  0.000437  0.286970  0.286089  0.067654  0.053824  0.028052  0.006634  17  0  0  0  0
8  2  27.395096  0.000000  0.069917  0.401365  7663789.957413  6548608.117968  648.391319  531420.690582  454092.018145  44.960596  0.028249  0.706225  0.014403  0.013845  0.000001  1.000000  0.002958  0.004414  0.001044  0.291025  0.288942  0.068329  0.138753  0.067052  0.015856  17  0  0  0  0
6  4  36.190372  0.000000  0.049099  0.357578  6424450.246902  6683911.950903  1451.002235  445482.692739  463474.224173  100.615050  0.026207  0.655167  0.012074  0.014132  0.000001  1.000000  0.002420  0.003664  0.000867  0.289890  0.288144  0.068140  0.113514  0.055665  0.013164  16  0  0  0  0
7  3  31.005889  0.000000  0.059551  0.380148  7046739.133000  6616045.906459  973.308061  488633.299871  458768.273148  67.490895  0.027232  0.680806  0.013243  0.013988  0.000001  1.000000  0.002686  0.004037  0.000955  0.290460  0.288545  0.068235  0.126035  0.061333  0.014504  16  0  0  0  0
9  1  24.736198  0.000000  0.080195  0.421347  8275556.647882  6481607.688191  429.474218  573841.670140  449446.090365  29.780499  0.029257  0.731422  0.015553  0.013704  0.000000  1.000000  0.003233  0.004793  0.001134  0.291585  0.289337  0.068422  0.151670  0.072820  0.017221  16  0  0  0  0
10  0  22.696849  0.000000  0.090384  0.440197  8881996.471486  6415053.349391  283.102997  615893.275370  444831.095319  19.630860  0.030256  0.756393  0.016692  0.013563  0.000000  1.000000  0.003512  0.005177  0.001224  0.292141  0.289728  0.068515  0.164787  0.078640  0.018597  17  0  0  0  0
5  5  44.262564  0.000000  0.038560  0.333521  5796973.407830  6752196.682515  2144.967874  401972.343813  468209.207703  148.735849  0.025172  0.629311  0.010895  0.014276  0.000002  1.000000  0.002157  0.003294  0.000779  0.289315  0.287739  0.068045  0.101190  0.050046  0.011835  17  0  0  0  0
0  11  -87.722539  0.000000  -0.015370  0.184691  2584761.511499  7099432.696509  18825.402628  179231.914635  492287.164351  1305.386567  0.019885  0.497136  0.004858  0.015010  0.000018  1.000000  0.000905  0.001492  0.000353  0.286373  0.285669  0.067555  0.042475  0.022657  0.005358  18  0  0  0  0
2  9  231.589165  0.000000  0.006448  0.250760  3884519.182470  6959402.252343  10175.488653  269359.400244  482577.206777  705.586301  0.022024  0.550598  0.007300  0.014714  0.000010  1.000000  0.001394  0.002203  0.000521  0.287563  0.286507  0.067753  0.065389  0.033472  0.007915  17  0  0  0  0
1  10  -321.449212  0.000000  -0.004421  0.218981  3237074.623416  7029235.700700  14083.300290  224464.454454  487419.581054  976.560841  0.020958  0.523962  0.006084  0.014862  0.000013  1.000000  0.001148  0.001846  0.000437  0.286970  0.286090  0.067655  0.053837  0.028042  0.006631  17  0  0  0  0
6  5  36.190270  0.000000  0.049101  0.357571  6424569.301043  6683898.978502  2299.638591  445490.948163  463473.324644  159.460989  0.026208  0.655192  0.012074  0.014132  0.000002  1.000000  0.002420  0.003664  0.000866  0.289890  0.288144  0.068140  0.113517  0.055663  0.013163  16  0  0  0  0
4  7  58.559469  0.000000  0.027941  0.307808  5164624.386549  6820861.729846  4972.536596  358124.149193  472970.562996  344.804444  0.024132  0.603297  0.009706  0.014421  0.000005  1.000000  0.001898  0.002927  0.000692  0.288736  0.287332  0.067948  0.089065  0.044472  0.010517  16  0  0  0  0
7  4  31.005954  0.000000  0.059552  0.380144  7046818.314767  6616037.261912  1542.571697  488638.790474  458767.673720  106.964638  0.027233  0.680823  0.013243  0.013988  0.000001  1.000000  0.002686  0.004037  0.000955  0.290460  0.288545  0.068235  0.126036  0.061332  0.014504  17  0  0  0  0
5  6  44.261731  0.000000  0.038563  0.333510  5797150.816851  6752177.397458  3399.430927  401984.645667  468207.870444  235.722526  0.025174  0.629348  0.010895  0.014276  0.000003  1.000000  0.002157  0.003294  0.000779  0.289315  0.287740  0.068045  0.101193  0.050044  0.011834  17  0  0  0  0
8  3  27.395181  0.000000  0.069918  0.401362  7663842.260587  6548602.395793  1027.624117  531424.317376  454091.621359  71.257266  0.028249  0.706236  0.014403  0.013845  0.000001  1.000000  0.002958  0.004414  0.001044  0.291025  0.288942  0.068329  0.138754  0.067051  0.015856  16  0  0  0  0
11  0  21.083322  0.000000  0.100485  0.458008  9483084.325792  6348951.867201  294.557710  657573.765625  440247.502148  20.425150  0.031246  0.781141  0.017822  0.013423  0.000000  1.000000  0.003796  0.005563  0.001316  0.292691  0.290115  0.068606  0.178106  0.084511  0.019985  16  0  0  0  0
3  8  90.801052  0.000000  0.017236  0.280292  4527057.184962  6889940.577692  7176.422155  313914.116763  477760.611944  497.625749  0.023082  0.577045  0.008508  0.014567  0.000007  1.000000  0.001644  0.002564  0.000606  0.288152  0.286921  0.067851  0.077131  0.038949  0.009211  16  0  0  0  0
10  1  22.696899  0.000000  0.090385  0.440196  8882018.917781  6415050.882946  448.686980  615894.831836  444830.924291  31.112745  0.030256  0.756398  0.016692  0.013563  0.000000  1.000000  0.003512  0.005176  0.001224  0.292141  0.289728  0.068515  0.164787  0.078640  0.018597  16  0  0  0  0
0  12  -87.934954  0.000000  -0.015343  0.184541  2586376.721953  7099259.102575  29811.894495  179343.916172  492275.127042  2067.209259  0.019898  0.497460  0.004861  0.015010  0.000028  1.000000  0.000906  0.001490  0.000352  0.286374  0.285670  0.067555  0.042502  0.022634  0.005353  17  0  0  0  0
3  9  90.767164  0.000000  0.017246  0.280248  4527660.124579  6889875.325519  11372.072016  313955.925657  477756.087243  788.559498  0.023087  0.577169  0.008509  0.014567  0.000011  1.000000  0.001644  0.002563  0.000606  0.288152  0.286921  0.067851  0.077142  0.038940  0.009209  17  0  0  0  0
1  11  -323.070902  0.000000  -0.004401  0.218878  3238275.138386  7029106.374847  22310.025433  224547.700276  487410.613371  1547.016449  0.020968  0.524205  0.006086  0.014861  0.000021  1.000000  0.001148  0.001845  0.000436  0.286971  0.286091  0.067655  0.053859  0.028025  0.006627  17  0  0  0  0
4  8  58.553172  0.000000  0.027948  0.307780  5165038.928578  6820816.767837  7880.219129  358152.894268  472967.445251  546.428270  0.024135  0.603383  0.009707  0.014421  0.000007  1.000000  0.001899  0.002927  0.000692  0.288736  0.287332  0.067948  0.089073  0.044467  0.010515  16  0  0  0  0
2  10  231.144555  0.000000  0.006462  0.250691  3885380.464111  6959309.256705  16122.678950  269419.123030  482570.758296  1117.974948  0.022031  0.550774  0.007302  0.014714  0.000015  1.000000  0.001394  0.002203  0.000521  0.287564  0.286508  0.067753  0.065404  0.033460  0.007913  18  0  0  0  0
5  7  44.260412  0.000000  0.038568  0.333492  5797431.966776  6752146.835448  5387.448457  402004.141098  468205.751220  373.575163  0.025176  0.629407  0.010895  0.014276  0.000005  1.000000  0.002157  0.003294  0.000779  0.289315  0.287740  0.068045  0.101199  0.050040  0.011833  17  0  0  0  0
9  2  24.736267  0.000000  0.080195  0.421345  8275590.985745  6481603.924745  680.668097  573844.051188  449445.829401  47.198724  0.029257  0.731429  0.015553  0.013704  0.000001  1.000000  0.003233  0.004793  0.001134  0.291585  0.289337  0.068422  0.151670  0.072820  0.017220  16  0  0  0  0
8  4  27.395315  0.000000  0.069919  0.401358  7663925.158068  6548593.325731  1628.657213  531430.065633  454090.992425  112.933959  0.028250  0.706254  0.014403  0.013845  0.000002  1.000000  0.002958  0.004414  0.001044  0.291025  0.288943  0.068329  0.138755  0.067050  0.015856  16  0  0  0  0
7  5  31.006058  0.000000  0.059555  0.380137  7046943.787686  6616023.565211  2444.767110  488647.490987  458766.723966  169.524456  0.027234  0.680849  0.013244  0.013988  0.000002  1.000000  0.002687  0.004037  0.000955  0.290460  0.288545  0.068235  0.126039  0.061331  0.014503  16  0  0  0  0
10  2  22.696978  0.000000  0.090385  0.440194  8882054.492082  6415046.974004  711.118348  615897.298621  444830.653239  49.310198  0.030256  0.756406  0.016692  0.013563  0.000001  1.000000  0.003512  0.005176  0.001224  0.292141  0.289728  0.068515  0.164788  0.078639  0.018597  17  0  0  0  0
9  3  24.736377  0.000000  0.080196  0.421342  8275645.380291  6481597.965157  1078.779530  573847.823002  449445.416153  74.804472  0.029258  0.731441  0.015553  0.013704  0.000001  1.000000  0.003233  0.004793  0.001134  0.291585  0.289337  0.068422  0.151671  0.072819  0.017220  16  0  0  0  0
6  6  36.190109  0.000000  0.049104  0.357560  6424757.954328  6683878.426233  3644.568572  445504.029714  463471.899513  252.720802  0.026209  0.655231  0.012074  0.014131  0.000003  1.000000  0.002420  0.003664  0.000866  0.289890  0.288144  0.068140  0.113520  0.055661  0.013163  16  0  0  0  0
12  0  19.774980  0.000000  0.110496  0.474863  10078763.632277  6283313.463883  305.397836  698879.217650  435696.019681  21.176824  0.032226  0.805659  0.018941  0.013285  0.000000  1.000000  0.004085  0.005953  0.001408  0.293237  0.290499  0.068697  0.191629  0.090433  0.021386  16  0  0  0  0
4  9  58.543200  0.000000  0.027959  0.307736  5165695.781225  6820745.521240  12487.496673  358198.441587  472962.504886  865.905008  0.024141  0.603518  0.009708  0.014421  0.000012  1.000000  0.001899  0.002926  0.000692  0.288737  0.287333  0.067949  0.089086  0.044457  0.010513  16  0  0  0  0
2  11  230.444450  0.000000  0.006485  0.250584  3886744.537599  6959161.970886  25541.717978  269513.710287  482560.545238  1771.107700  0.022042  0.551051  0.007305  0.014714  0.000024  1.000000  0.001395  0.002201  0.000521  0.287565  0.286508  0.067754  0.065429  0.033441  0.007908  16  0  0  0  0
0  13  -88.272430  0.000000  -0.015300  0.184302  2588931.194178  7098984.559655  47187.585468  179521.047775  492256.089752  3272.070268  0.019919  0.497974  0.004865  0.015009  0.000044  1.000000  0.000907  0.001488  0.000352  0.286377  0.285672  0.067556  0.042546  0.022598  0.005344  17  0  0  0  0
1  12  -325.668530  0.000000  -0.004369  0.218715  3240175.480896  7028901.657534  35332.652866  224679.473372  487396.417913  2450.028366  0.020984  0.524589  0.006089  0.014861  0.000033  1.000000  0.001149  0.001843  0.000436  0.286973  0.286092  0.067655  0.053892  0.027998  0.006621  16  0  0  0  0
3  10  90.713563  0.000000  0.017262  0.280178  4528615.276948  6889771.959856  18019.022746  314022.157604  477748.919686  1249.470766  0.023095  0.577364  0.008511  0.014567  0.000017  1.000000  0.001645  0.002562  0.000606  0.288153  0.286922  0.067851  0.077160  0.038927  0.009205  17  0  0  0  0
7  6  31.006221  0.000000  0.059558  0.380126  7047142.699151  6616001.846017  3874.583571  488661.283858  458765.217919  268.670447  0.027236  0.680891  0.013244  0.013988  0.000004  1.000000  0.002687  0.004037  0.000955  0.290460  0.288545  0.068235  0.126043  0.061328  0.014503  16  0  0  0  0
9  4  24.736551  0.000000  0.080198  0.421338  8275731.711071  6481588.494386  1709.733514  573853.809330  449444.759433  118.555932  0.029258  0.731459  0.015553  0.013704  0.000002  1.000000  0.003233  0.004793  0.001134  0.291585  0.289337  0.068422  0.151673  0.072818  0.017220  16  0  0  0  0
11  1  21.083375  0.000000  0.100485  0.458007  9483107.461715  6348949.321346  466.841508  657575.369911  440247.325614  32.371612  0.031246  0.781146  0.017822  0.013423  0.000000  1.000000  0.003796  0.005563  0.001316  0.292691  0.290115  0.068606  0.178107  0.084510  0.019985  16  0  0  0  0
5  8  44.258322  0.000000  0.038575  0.333464  5797877.492783  6752098.405411  8537.810836  402035.034656  468202.392996  592.026837  0.025180  0.629499  0.010896  0.014276  0.000008  1.000000  0.002157  0.003294  0.000779  0.289316  0.287740  0.068045  0.101208  0.050033  0.011832  16  0  0  0  0
13  0  18.692847  0.000000  0.120416  0.490837  10669001.337106  6218145.725246  315.670981  739807.339435  431177.173932  21.889182  0.033198  0.829946  0.020051  0.013147  0.000000  1.000000  0.004377  0.006346  0.001501  0.293777  0.290879  0.068787  0.205356  0.096408  0.022799  16  0  0  0  0
6  7  36.189855  0.000000  0.049109  0.357542  6425056.915229  6683845.856948  5775.968139  445524.760189  463469.641102  400.515802  0.026212  0.655294  0.012075  0.014131  0.000005  1.000000  0.002420  0.003664  0.000866  0.289890  0.288144  0.068140  0.113526  0.055657  0.013162  16  0  0  0  0
10  3  22.697103  0.000000  0.090386  0.440192  8882110.874276  6415040.778812  1127.040117  615901.208261  444830.223653  78.150946  0.030257  0.756418  0.016693  0.013563  0.000001  1.000000  0.003513  0.005176  0.001224  0.292141  0.289728  0.068515  0.164789  0.078638  0.018596  16  0  0  0  0
8  5  27.395528  0.000000  0.069921  0.401351  7664056.529836  6548578.953299  2581.204385  531439.175183  454089.995815  178.985257  0.028251  0.706282  0.014403  0.013845  0.000002  1.000000  0.002958  0.004413  0.001044  0.291025  0.288943  0.068329  0.138758  0.067048  0.015856  16  0  0  0  0
11  2  21.083459  0.000000  0.100486  0.458005  9483144.153298  6348945.280574  739.891415  657577.914170  440247.045420  51.305374  0.031246  0.781154  0.017822  0.013423  0.000001  1.000000  0.003796  0.005563  0.001316  0.292691  0.290115  0.068606  0.178108  0.084510  0.019985  16  0  0  0  0
12  1  19.775036  0.000000  0.110496  0.474862  10078787.462610  6283310.829736  484.021985  698880.870088  435695.837025  33.562937  0.032227  0.805664  0.018942  0.013285  0.000000  1.000000  0.004085  0.005953  0.001408  0.293237  0.290499  0.068697  0.191629  0.090433  0.021386  17  0  0  0  0
1  13  -329.855823  0.000000  -0.004318  0.218457  3243181.434764  7028577.833448  55932.374984  224887.911506  487373.963380  3878.449371  0.021008  0.525197  0.006095  0.014860  0.000053  1.000000  0.001150  0.001841  0.000435  0.286976  0.286094  0.067656  0.053945  0.027956  0.006611  17  0  0  0  0
0  14  -88.809360  0.000000  -0.015232  0.183925  2592966.075009  7098550.903420  74634.251239  179800.833516  492226.019266  5175.270402  0.019951  0.498786  0.004873  0.015008  0.000070  1.000000  0.000908  0.001484  0.000351  0.286380  0.285675  0.067556  0.042616  0.022541  0.005331  17  0  0  0  0
2  12  229.346176  0.000000  0.006522  0.250413  3888903.990384  6958928.802319  40453.269756  269663.450546  482544.376919  2805.100958  0.022060  0.551491  0.007309  0.014713  0.000038  1.000000  0.001395  0.002199  0.000520  0.287567  0.286510  0.067754  0.065468  0.033410  0.007901  17  0  0  0  0
5  9  44.255013  0.000000  0.038587  0.333419  5798583.429087  6752021.668428  13529.711027  402083.985522  468197.071918  938.173987  0.025186  0.629645  0.010898  0.014276  0.000013  1.000000  0.002158  0.003293  0.000779  0.289316  0.287740  0.068045  0.101221  0.050023  0.011830  16  0  0  0  0
9  5  24.736828  0.000000  0.080200  0.421332  8275868.387428  6481573.515025  2709.702727  573863.286709  449443.720737  187.895559  0.029260  0.731488  0.015553  0.013704  0.000003  1.000000  0.003233  0.004793  0.001133  0.291585  0.289337  0.068422  0.151676  0.072816  0.017220  16  0  0  0  0
4  10  58.527418  0.000000  0.027977  0.307665  5166736.407271  6820632.651311  19786.805462  358270.600429  472954.678287  1372.051933  0.024149  0.603732  0.009710  0.014421  0.000019  1.000000  0.001899  0.002926  0.000692  0.288738  0.287333  0.067949  0.089105  0.044443  0.010510  16  0  0  0  0
3  11  90.628869  0.000000  0.017287  0.280067  4530128.119097  6889608.237846  28546.935821  314127.060743  477737.566914  1979.494797  0.023107  0.577674  0.008514  0.014566  0.000027  1.000000  0.001645  0.002561  0.000606  0.288155  0.286923  0.067852  0.077188  0.038905  0.009200  17  0  0  0  0
11  3  21.083593  0.000000  0.100487  0.458003  9483202.289049  6348938.880740  1172.642553  657581.945405  440246.601644  81.313099  0.031247  0.781166  0.017822  0.013423  0.000001  1.000000  0.003796  0.005563  0.001316  0.292691  0.290115  0.068606  0.178109  0.084509  0.019985  16  0  0  0  0
7  7  31.006480  0.000000  0.059563  0.380109  7047457.864853  6615967.439496  6140.521829  488683.138003  458762.832111  425.794596  0.027238  0.680957  0.013245  0.013988  0.000006  1.000000  0.002687  0.004037  0.000955  0.290460  0.288545  0.068235  0.126049  0.061323  0.014502  16  0  0  0  0
8  6  27.395866  0.000000  0.069925  0.401341  7664264.746939  6548556.171760  4090.824390  531453.613323  454088.416103  283.664967  0.028253  0.706326  0.014404  0.013845  0.000004  1.000000  0.002958  0.004413  0.001044  0.291025  0.288943  0.068329  0.138763  0.067045  0.015855  16  0  0  0  0
10  4  22.697301  0.000000  0.090388  0.440188  8882200.211392  6415030.964725  1786.221850  615907.403054  444829.543127  123.859768  0.030257  0.756437  0.016693  0.013563  0.000002  1.000000  0.003513  0.005176  0.001224  0.292141  0.289728  0.068515  0.164791  0.078637  0.018596  17  0  0  0  0
6  8  36.189452  0.000000  0.049117  0.357514  6425530.675511  6683794.244328  9153.579808  445557.611561  463466.062192  634.725342  0.026216  0.655393  0.012076  0.014131  0.000009  1.000000  0.002420  0.003663  0.000866  0.289891  0.288145  0.068141  0.113536  0.055650  0.013160  17  0  0  0  0
2  13  227.633390  0.000000  0.006579  0.250142  3892320.335359  6958559.917338  64044.804036  269900.345922  482518.797785  4440.979486  0.022087  0.552186  0.007315  0.014712  0.000060  1.000000  0.001397  0.002196  0.000519  0.287570  0.286512  0.067754  0.065530  0.033362  0.007889  17  0  0  0  0
14  0  17.783033  0.000000  0.130246  0.505995  11253765.656054  6153456.110522  325.419925  780355.927004  426691.482137  22.565191  0.034160  0.854001  0.021150  0.013010  0.000000  1.000000  0.004674  0.006743  0.001595  0.294313  0.291256  0.068876  0.219288  0.102435  0.024224  16  0  0  0  0
4  11  58.502463  0.000000  0.028004  0.307553  5168384.658182  6820453.878699  31348.565575  358384.893050  472942.281879  2173.764738  0.024163  0.604072  0.009713  0.014420  0.000029  1.000000  0.001900  0.002924  0.000691  0.288739  0.287334  0.067949  0.089137  0.044419  0.010504  16  0  0  0  0
0  15  -89.665566  0.000000  -0.015126  0.183330  2599326.761748  7097867.265798  117904.515410  180241.894735  492178.614629  8175.706713  0.020003  0.500065  0.004885  0.015007  0.000111  1.000000  0.000911  0.001479  0.000350  0.286386  0.285679  0.067557  0.042725  0.022452  0.005309  16  0  0  0  0
1  14  -336.674895  0.000000  -0.004239  0.218049  3247930.787042  7028066.190476  88481.161414  225217.239956  487338.485156  6135.439536  0.021046  0.526158  0.006104  0.014859  0.000083  1.000000  0.001152  0.001836  0.000434  0.286980  0.286097  0.067656  0.054029  0.027889  0.006595  17  0  0  0  0
5  10  44.249774  0.000000  0.038606  0.333349  5799701.883789  6751900.088700  21438.608190  402161.541141  468188.641366  1486.590842  0.025195  0.629877  0.010900  0.014275  0.000020  1.000000  0.002158  0.003292  0.000778  0.289317  0.287741  0.068045  0.101243  0.050007  0.011826  16  0  0  0  0
7  8  31.006891  0.000000  0.059572  0.380081  7047957.350069  6615912.906881  9731.369757  488717.773187  458759.050723  674.790315  0.027242  0.681062  0.013246  0.013988  0.000009  1.000000  0.002687  0.004036  0.000954  0.290461  0.288546  0.068235  0.126060  0.061316  0.014500  16  0  0  0  0
3  12  90.495289  0.000000  0.017328  0.279892  4532523.293983  6889349.028254  45215.501595  314293.146387  477719.592864  3135.322499  0.023127  0.578164  0.008518  0.014566  0.000042  1.000000  0.001646  0.002559  0.000605  0.288157  0.286925  0.067852  0.077232  0.038872  0.009192  16  0  0  0  0
13  1  18.692904  0.000000  0.120417  0.490836  10669025.677798  6218143.036271  500.303854  739809.027261  431176.987474  34.691950  0.033198  0.829951  0.020051  0.013147  0.000000  1.000000  0.004377  0.006346  0.001501  0.293777  0.290879  0.068787  0.205356  0.096408  0.022798  16  0  0  0  0
6  9  36.188813  0.000000  0.049129  0.357470  6426281.380292  6683712.460131  14505.656087  445609.666753  463460.391131  1005.847736  0.026222  0.655549  0.012077  0.014131  0.000014  1.000000  0.002420  0.003663  0.000866  0.289891  0.288145  0.068141  0.113551  0.055639  0.013158  16  0  0  0  0
10  5  22.697615  0.000000  0.090390  0.440181  8882341.787637  6415015.412816  2830.929758  615917.220200  444828.464730  196.301654  0.030259  0.756467  0.016693  0.013563  0.000003  1.000000  0.003513  0.005176  0.001224  0.292141  0.289728  0.068515  0.164794  0.078635  0.018596  16  0  0  0  0
12  2  19.775124  0.000000  0.110497  0.474861  10078825.147092  6283306.673183  767.120717  698883.483196  435695.548802  53.193501  0.032227  0.805672  0.018942  0.013285  0.000001  1.000000  0.004085  0.005953  0.001408  0.293237  0.290499  0.068697  0.191630  0.090432  0.021385  16  0  0  0  0
13  2  18.692993  0.000000  0.120417  0.490834  10669064.284462  6218138.768393  792.925824  739811.704315  431176.691532  54.982873  0.033198  0.829960  0.020051  0.013147  0.000001  1.000000  0.004377  0.006346  0.001501  0.293777  0.290879  0.068787  0.205357  0.096407  0.022798  16  0  0  0  0
9  6  24.737266  0.000000  0.080204  0.421321  8276085.119590  6481549.749125  4294.483245  573878.315299  449442.072768  297.787030  0.029261  0.731534  0.015554  0.013704  0.000004  1.000000  0.003233  0.004793  0.001133  0.291586  0.289337  0.068423  0.151681  0.072813  0.017219  16  0  0  0  0
14  1  17.783091  0.000000  0.130246  0.505994  11253790.532831  6153453.355447  515.754922  780357.652004  426691.291096  35.763354  0.034160  0.854007  0.021150  0.013010  0.000000  1.000000  0.004674  0.006743  0.001595  0.294313  0.291256  0.068876  0.219289  0.102435  0.024224  16  0  0  0  0
8  7  27.396401  0.000000  0.069930  0.401324  7664594.704509  6548520.072169  6483.246258  531476.493162  454085.912894  449.559712  0.028256  0.706395  0.014404  0.013845  0.000006  1.000000  0.002958  0.004413  0.001044  0.291025  0.288943  0.068329  0.138769  0.067040  0.015854  16  0  0  0  0
11  4  21.083806  0.000000  0.100488  0.457999  9483294.412081  6348928.740444  1858.497338  657588.333378  440245.898498  128.871478  0.031247  0.781186  0.017822  0.013423  0.000002  1.000000  0.003796  0.005563  0.001315  0.292691  0.290115  0.068606  0.178111  0.084508  0.019984  16  0  0  0  0
1  15  -347.966746  0.000000  -0.004113  0.217404  3255421.111290  7027259.248356  139818.501788  225736.632229  487282.530368  9695.261116  0.021107  0.527673  0.006118  0.014857  0.000131  1.000000  0.001154  0.001830  0.000433  0.286987  0.286102  0.067657  0.054161  0.027783  0.006570  17  0  0  0  0
12  3  19.775263  0.000000  0.110498  0.474858  10078884.878140  6283300.084148  1215.798294  698887.625052  435695.091907  84.305595  0.032227  0.805685  0.018942  0.013285  0.000001  1.000000  0.004085  0.005953  0.001408  0.293237  0.290499  0.068697  0.191632  0.090431  0.021385  16  0  0  0  0
3  13  90.285195  0.000000  0.017391  0.279614  4536313.100788  6888938.883860  71590.619989  314555.938264  477691.152730  4964.219652  0.023158  0.578940  0.008525  0.014565  0.000067  1.000000  0.001648  0.002556  0.000604  0.288160  0.286927  0.067853  0.077302  0.038818  0.009180  17  0  0  0  0
5  11  44.241485  0.000000  0.038636  0.333237  5801473.566665  6751707.493817  33966.506972  402284.392751  468175.286498  2355.297404  0.025210  0.630245  0.010903  0.014275  0.000032  1.000000  0.002159  0.003290  0.000778  0.289319  0.287742  0.068045  0.101277  0.049982  0.011820  16  0  0  0  0
2  14  224.986618  0.000000  0.006670  0.249714  3897719.455334  6957976.929124  101330.412998  270274.730408  482478.372355  7026.429267  0.022131  0.553284  0.007325  0.014711  0.000095  1.000000  0.001399  0.002192  0.000518  0.287575  0.286516  0.067755  0.065627  0.033286  0.007871  17  0  0  0  0
6  10  36.187803  0.000000  0.049149  0.357400  6427470.730051  6683582.893290  22985.419284  445692.138359  463451.406739  1593.849447  0.026232  0.655797  0.012079  0.014131  0.000022  1.000000  0.002421  0.003661  0.000866  0.289892  0.288146  0.068141  0.113574  0.055622  0.013154  16  0  0  0  0
7  9  31.007542  0.000000  0.059585  0.380038  7048748.816187  6615826.496424  15421.419749  488772.654842  458753.058870  1069.348400  0.027249  0.681228  0.013247  0.013988  0.000014  1.000000  0.002687  0.004036  0.000954  0.290461  0.288546  0.068235  0.126076  0.061305  0.014497  16  0  0  0  0
0  16  -91.035825  0.000000  -0.014958  0.182393  2609322.620380  7096792.891853  185910.832477  180935.025174  492104.115648  12891.384489  0.020083  0.502075  0.004904  0.015004  0.000175  1.000000  0.000914  0.001470  0.000348  0.286395  0.285685  0.067559  0.042897  0.022312  0.005276  19  0  0  0  0
9  7  24.737959  0.000000  0.080209  0.421305  8276428.528603  6481512.098548  6806.030567  573902.127885  449439.462011  471.942144  0.029264  0.731607  0.015554  0.013704  0.000006  1.000000  0.003233  0.004793  0.001133  0.291586  0.289337  0.068423  0.151688  0.072808  0.017218  16  0  0  0  0
8  8  27.397250  0.000000  0.069939  0.401297  7665117.601579  6548462.862654  10274.565973  531512.751766  454081.945885  712.456497  0.028260  0.706506  0.014405  0.013845  0.000010  1.000000  0.002958  0.004413  0.001043  0.291026  0.288943  0.068329  0.138780  0.067033  0.015852  16  0  0  0  0
15  0  17.007510  0.000000  0.139984  0.520399  11833026.748913  6089251.810197  334.683229  820522.911187  422239.442897  23.207524  0.035113  0.877824  0.022238  0.012874  0.000000  1.000000  0.004976  0.007143  0.001689  0.294844  0.291629  0.068965  0.233427  0.108515  0.025662  16  0  0  0  0
4  12  58.463049  0.000000  0.028048  0.307376  5170994.488660  6820170.799237  49655.489334  358565.863291  472922.652650  3443.199067  0.024184  0.604610  0.009718  0.014420  0.000047  1.000000  0.001901  0.002922  0.000691  0.288741  0.287336  0.067949  0.089186  0.044382  0.010496  16  0  0  0  0
10  6  22.698112  0.000000  0.090394  0.440171  8882566.226664  6414990.751964  4486.618103  615932.783198  444826.754703  311.110000  0.030261  0.756515  0.016693  0.013563  0.000004  1.000000  0.003513  0.005176  0.001224  0.292141  0.289728  0.068515  0.164799  0.078632  0.018595  16  0  0  0  0
12  4  19.775484  0.000000  0.110499  0.474854  10078979.540589  6283289.642270  1926.895096  698894.189113  435694.367849  133.614299  0.032228  0.805706  0.018942  0.013285  0.000002  1.000000  0.004085  0.005953  0.001408  0.293237  0.290499  0.068697  0.191634  0.090430  0.021385  16  0  0  0  0
1  16  -367.191725  0.000000  -0.003915  0.216388  3267200.448808  7025990.199556  220561.603236  226553.432234  487194.532290  15294.129949  0.021202  0.530056  0.006140  0.014855  0.000207  1.000000  0.001159  0.001819  0.000430  0.286998  0.286109  0.067659  0.054368  0.027617  0.006531  17  0  0  0  0
11  5  21.084142  0.000000  0.100491  0.457993  9483440.432094  6348912.665324  2945.479942  657598.458663  440244.783821  204.244766  0.031249  0.781218  0.017823  0.013423  0.000003  1.000000  0.003797  0.005563  0.001315  0.292691  0.290115  0.068607  0.178114  0.084506  0.019984  16  0  0  0  0
15  1  17.007568  0.000000  0.139984  0.520398  11833052.092891  6089248.997518  530.436303  820524.668583  422239.247861  36.781387  0.035113  0.877829  0.022238  0.012874  0.000000  1.000000  0.004976  0.007143  0.001689  0.294844  0.291629  0.068965  0.233428  0.108514  0.025662  16  0  0  0  0
16  0  16.338674  0.000000  0.149630  0.534101  12406756.477000  6025539.800280  343.495742  860306.340795  417821.539941  23.818600  0.036056  0.901412  0.023317  0.012740  0.000000  1.000000  0.005281  0.007547  0.001785  0.295369  0.291999  0.069052  0.247775  0.114648  0.027112  16  0  0  0  0
13  3  18.693136  0.000000  0.120418  0.490832  10669125.448813  6218132.009128  1256.696840  739815.945559  431176.222832  87.141572  0.033199  0.829973  0.020051  0.013147  0.000001  1.000000  0.004377  0.006346  0.001501  0.293778  0.290879  0.068787  0.205359  0.096406  0.022798  16  0  0  0  0
0  17  -93.241401  0.000000  -0.014695  0.180923  2624953.932969  7095112.730606  292274.337089  182018.927914  491987.610308  20266.817191  0.020209  0.505219  0.004933  0.015001  0.000275  1.000000  0.000920  0.001456  0.000344  0.286410  0.285695  0.067561  0.043167  0.022092  0.005224  18  0  0  0  0
14  2  17.783181  0.000000  0.130247  0.505993  11253829.941153  6153448.992472  817.414199  780360.384646  426690.988559  56.680940  0.034161  0.854016  0.021150  0.013010  0.000001  1.000000  0.004674  0.006743  0.001595  0.294313  0.291256  0.068876  0.219290  0.102434  0.024224  16  0  0  0  0
5  12  44.228388  0.000000  0.038683  0.333060  5804278.901515  6751402.537902  53804.669761  402478.919609  468154.140318  3730.910544  0.025233  0.630826  0.010908  0.014274  0.000051  1.000000  0.002160  0.003288  0.000778  0.289322  0.287744  0.068046  0.101332  0.049942  0.011810  16  0  0  0  0
4  13  58.400934  0.000000  0.028118  0.307095  5175124.424863  6819722.838339  78626.771368  358852.240339  472891.590253  5452.118778  0.024218  0.605461  0.009726  0.014419  0.000074  1.000000  0.001903  0.002918  0.000690  0.288745  0.287339  0.067950  0.089264  0.044324  0.010482  17  0  0  0  0
8  9  27.398594  0.000000  0.069953  0.401254  7665946.161913  6548372.212428  16282.364357  531570.205598  454075.660039  1129.047816  0.028267  0.706681  0.014407  0.013845  0.000015  1.000000  0.002959  0.004412  0.001043  0.291027  0.288944  0.068330  0.138798  0.067021  0.015849  16  0  0  0  0
2  15  220.953944  0.000000  0.006813  0.249037  3906237.900210  6957057.098359  160162.736014  270865.414376  482414.589670  11105.966141  0.022201  0.555018  0.007341  0.014709  0.000151  1.000000  0.001402  0.002184  0.000516  0.287583  0.286521  0.067757  0.065781  0.033166  0.007843  17  0  0  0  0
6  11  36.186203  0.000000  0.049181  0.357289  6429354.813368  6683377.632192  36418.143400  445822.784014  463437.173573  2525.298191  0.026248  0.656191  0.012083  0.014130  0.000034  1.000000  0.002422  0.003660  0.000865  0.289894  0.288147  0.068141  0.113612  0.055595  0.013147  16  0  0  0  0
3  14  89.956219  0.000000  0.017492  0.279174  4542303.758233  6888290.545922  113285.128809  314971.341000  477646.195836  7855.390312  0.023207  0.580167  0.008537  0.014564  0.000106  1.000000  0.001650  0.002550  0.000603  0.288166  0.286931  0.067854  0.077413  0.038733  0.009160  17  0  0  0  0
10  7  22.698900  0.000000  0.090400  0.440155  8882921.876741  6414951.677991  7110.551248  615957.444600  444824.045245  493.058144  0.030264  0.756592  0.016694  0.013563  0.000007  1.000000  0.003513  0.005176  0.001224  0.292141  0.289728  0.068515  0.164807  0.078627  0.018594  16  0  0  0  0
13  4  18.693362  0.000000  0.120420  0.490828  10669222.407546  6218121.291681  1991.715448  739822.668849  431175.479666  138.109056  0.033200  0.829994  0.020051  0.013147  0.000002  1.000000  0.004377  0.006346  0.001501  0.293778  0.290879  0.068787  0.205361  0.096405  0.022798  16  0  0  0  0
7  10  31.008572  0.000000  0.059606  0.379969  7050002.808058  6615689.589127  24436.877932  488859.608846  458743.565477  1694.496146  0.027260  0.681492  0.013249  0.013987  0.000023  1.000000  0.002688  0.004034  0.000954  0.290462  0.288547  0.068236  0.126101  0.061287  0.014493  16  0  0  0  0
11  6  21.084676  0.000000  0.100495  0.457983  9483671.851483  6348887.188755  4668.171045  657614.505691  440243.017231  323.699200  0.031251  0.781268  0.017823  0.013423  0.000004  1.000000  0.003797  0.005562  0.001315  0.292692  0.290115  0.068607  0.178119  0.084502  0.019983  16  0  0  0  0
12  5  19.775834  0.000000  0.110502  0.474848  10079129.538703  6283273.099090  3053.884373  698904.590246  435693.220715  211.761720  0.032230  0.805738  0.018942  0.013284  0.000003  1.000000  0.004085  0.005952  0.001408  0.293237  0.290499  0.068697  0.191637  0.090428  0.021384  16  0  0  0  0
9  8  24.739059  0.000000  0.080218  0.421279  8276972.752122  6481452.430376  10786.161648  573939.865302  449435.324515  747.931442  0.029269  0.731723  0.015555  0.013704  0.000010  1.000000  0.003234  0.004792  0.001133  0.291586  0.289338  0.068423  0.151700  0.072800  0.017216  16  0  0  0  0
15  2  17.007659  0.000000  0.139985  0.520397  11833092.253313  6089244.541463  840.682703  820527.453377  422238.938871  58.294419  0.035114  0.877838  0.022238  0.012874  0.000001  1.000000  0.004976  0.007143  0.001689  0.294844  0.291629  0.068965  0.233429  0.108514  0.025661  16  0  0  0  0
3  15  89.444649  0.000000  0.017650  0.278479  4551758.797964  6887267.246368  179097.968496  315626.970104  477575.238443  12418.968504  0.023284  0.582103  0.008554  0.014562  0.000168  1.000000  0.001654  0.002542  0.000601  0.288174  0.286937  0.067855  0.077588  0.038600  0.009128  16  0  0  0  0
1  17  -401.523291  0.000000  -0.003606  0.214791  3285640.958798  7024003.402433  346988.010669  227832.129668  487056.764279  24060.759660  0.021352  0.533788  0.006175  0.014851  0.000326  1.000000  0.001166  0.001803  0.000426  0.287015  0.286121  0.067662  0.054694  0.027358  0.006470  17  0  0  0  0
2  16  214.940153  0.000000  0.007038  0.247970  3919642.388777  6955609.610794  252753.045167  271794.905217  482314.218334  17526.341217  0.022310  0.557747  0.007366  0.014706  0.000238  1.000000  0.001407  0.002172  0.000514  0.287595  0.286530  0.067759  0.066023  0.032977  0.007798  17  0  0  0  0
14  3  17.783325  0.000000  0.130248  0.505991  11253892.417619  6153442.073711  1295.508509  780364.716875  426690.508800  89.832841  0.034161  0.854029  0.021150  0.013010  0.000001  1.000000  0.004674  0.006743  0.001595  0.294313  0.291256  0.068876  0.219291  0.102433  0.024223  16  0  0  0  0
0  18  -96.824297  0.000000  -0.014288  0.178631  2649208.792590  7092505.462208  457357.207210  183700.802589  491806.817727  31713.954094  0.020404  0.510099  0.004979  0.014995  0.000430  1.000000  0.000929  0.001434  0.000339  0.286432  0.285711  0.067565  0.043585  0.021751  0.005144  18  0  0  0  0
17  0  15.756001  0.000000  0.159183  0.547152  12974928.480032  5962326.831501  351.889033  899704.387962  413438.241376  24.400605  0.036991  0.924766  0.024384  0.012606  0.000000  1.000000  0.005592  0.007954  0.001881  0.295890  0.292365  0.069139  0.262331  0.120834  0.028575  16  0  0  0  0
5  13  44.207727  0.000000  0.038758  0.332779  5808718.763864  6750919.891195  85202.827354  402786.787483  468120.672745  5908.114080  0.025270  0.631747  0.010917  0.014273  0.000080  1.000000  0.002162  0.003284  0.000777  0.289326  0.287747  0.068047  0.101418  0.049879  0.011795  16  0  0  0  0
16  1  16.338731  0.000000  0.149630  0.534101  12406782.233704  6025536.936976  544.403226  860308.126811  417821.341395  37.749878  0.036057  0.901418  0.023317  0.012740  0.000001  1.000000  0.005281  0.007547  0.001785  0.295369  0.291999  0.069052  0.247775  0.114647  0.027112  16  0  0  0  0
8  10  27.400721  0.000000  0.069975  0.401187  7667259.042666  6548228.567485  25801.475273  531661.243062  454065.699446  1789.119728  0.028278  0.706959  0.014409  0.013845  0.000024  1.000000  0.002959  0.004411  0.001043  0.291028  0.288945  0.068330  0.138825  0.067002  0.015845  16  0  0  0  0
6  12  36.183676  0.000000  0.049231  0.357114  6432338.337203  6683052.596546  57690.515901  446029.666811  463414.635029  4000.361958  0.026273  0.656813  0.012089  0.014130  0.000054  1.000000  0.002423  0.003657  0.000865  0.289897  0.288149  0.068142  0.113671  0.055553  0.013137  16  0  0  0  0
9  9  24.740800  0.000000  0.080233  0.421237  8277835.138710  6481357.878428  17093.231624  573999.664706  449428.768116  1185.274780  0.029276  0.731907  0.015557  0.013703  0.000016  1.000000  0.003234  0.004791  0.001133  0.291587  0.289338  0.068423  0.151718  0.072788  0.017213  16  0  0  0  0
10  8  22.700149  0.000000  0.090409  0.440130  8883485.478723  6414889.757716  11268.813097  615996.525754  444819.751584  781.399343  0.030269  0.756713  0.016695  0.013563  0.000011  1.000000  0.003513  0.005175  0.001224  0.292142  0.289728  0.068515  0.164819  0.078619  0.018592  16  0  0  0  0
12  6  19.776389  0.000000  0.110506  0.474839  10079367.345078  6283246.863538  4839.983751  698921.080159  435691.401496  335.612996  0.032232  0.805790  0.018943  0.013284  0.000005  1.000000  0.004085  0.005952  0.001408  0.293237  0.290499  0.068697  0.191643  0.090424  0.021384  16  0  0  0  0
15  3  17.007804  0.000000  0.139986  0.520395  11833155.889476  6089237.482066  1332.386811  820531.866021  422238.449360  92.390048  0.035114  0.877852  0.022239  0.012874  0.000001  1.000000  0.004976  0.007143  0.001689  0.294844  0.291629  0.068965  0.233431  0.108513  0.025661  16  0  0  0  0
11  7  21.085521  0.000000  0.100501  0.457967  9484038.613777  6348846.811218  7398.301168  657639.937634  440240.217381  513.011230  0.031254  0.781347  0.017824  0.013423  0.000007  1.000000  0.003797  0.005562  0.001315  0.292692  0.290115  0.068607  0.178128  0.084497  0.019982  17  0  0  0  0
4  14  58.303357  0.000000  0.028227  0.306651  5181654.004986  6819014.584420  124434.738223  359305.012923  472842.478679  8628.523862  0.024272  0.606806  0.009738  0.014417  0.000117  1.000000  0.001905  0.002912  0.000689  0.288751  0.287343  0.067951  0.089388  0.044231  0.010460  16  0  0  0  0
17  1  15.756059  0.000000  0.159183  0.547151  12974954.613957  5962323.920487  557.705729  899706.200135  413438.039521  38.672297  0.036991  0.924772  0.024384  0.012606  0.000001  1.000000  0.005592  0.007954  0.001881  0.295890  0.292365  0.069139  0.262332  0.120833  0.028575  16  0  0  0  0
13  5  18.693719  0.000000  0.120423  0.490823  10669376.064996  6218104.308188  3156.619031  739833.323727  431174.302001  218.885522  0.033201  0.830028  0.020051  0.013147  0.000003  1.000000  0.004377  0.006346  0.001501  0.293778  0.290879  0.068787  0.205364  0.096402  0.022797  16  0  0  0  0
14  4  17.783554  0.000000  0.130250  0.505987  11253991.437244  6153431.107662  2053.228324  780371.583070  426689.748395  142.374467  0.034162  0.854051  0.021150  0.013010  0.000002  1.000000  0.004674  0.006743  0.001594  0.294313  0.291256  0.068876  0.219293  0.102432  0.024223  16  0  0  0  0
7  11  31.010203  0.000000  0.059639  0.379860  7051989.279087  6615472.710300  38718.727970  488997.354245  458728.526717  2684.824776  0.027276  0.681909  0.013253  0.013987  0.000036  1.000000  0.002689  0.004033  0.000954  0.290464  0.288548  0.068236  0.126142  0.061258  0.014486  16  0  0  0  0
0  19  -102.731441  0.000000  -0.013664  0.175094  2686389.039114  7088508.334077  710508.314371  186278.946353  491529.649824  49267.897631  0.020703  0.517582  0.005049  0.014987  0.000668  1.000000  0.000943  0.001402  0.000331  0.286466  0.285735  0.067571  0.044226  0.021228  0.005020  17  0  0  0  0
16  2  16.338822  0.000000  0.149631  0.534099  12406823.061658  6025532.397679  862.818867  860310.957893  417821.026632  59.829380  0.036057  0.901427  0.023317  0.012740  0.000001  1.000000  0.005281  0.007547  0.001785  0.295369  0.291999  0.069052  0.247776  0.114647  0.027112  16  0  0  0  0
5  14  44.175223  0.000000  0.038875  0.332335  5815739.571444  6750156.664764  134857.165518  403273.622643  468067.749280  9351.233323  0.025328  0.633203  0.010930  0.014272  0.000127  1.000000  0.002165  0.003278  0.000775  0.289332  0.287752  0.068048  0.101554  0.049780  0.011772  17  0  0  0  0
2  17  206.253277  0.000000  0.007390  0.246291  3940647.490395  6953341.229036  397875.034342  273251.435950  482156.924748  27589.355487  0.022481  0.562023  0.007406  0.014701  0.000374  1.000000  0.001415  0.002154  0.000509  0.287615  0.286543  0.067762  0.066403  0.032680  0.007728  18  0  0  0  0
7  12  31.012783  0.000000  0.059692  0.379687  7055135.180635  6615129.243243  61337.141285  489215.496598  458704.710106  4253.225383  0.027303  0.682570  0.013259  0.013986  0.000058  1.000000  0.002690  0.004030  0.000953  0.290467  0.288550  0.068236  0.126206  0.061214  0.014476  16  0  0  0  0
1  18  -468.391787  0.000000  -0.003124  0.212297  3314303.597050  7020915.000678  543553.400235  229819.647476  486842.609063  37690.949899  0.021584  0.539589  0.006229  0.014844  0.000511  1.000000  0.001177  0.001777  0.000420  0.287041  0.286140  0.067666  0.055200  0.026954  0.006374  18  0  0  0  0
18  0  15.243918  0.000000  0.168643  0.559596  13537518.268210  5899619.411770  359.891774  938715.354522  409089.998473  24.955529  0.037915  0.947884  0.025442  0.012473  0.000000  1.000000  0.005906  0.008365  0.001978  0.296405  0.292728  0.069224  0.277097  0.127074  0.030050  16  0  0  0  0
3  16  88.657648  0.000000  0.017900  0.277383  4566645.335454  6885656.037605  282733.276050  316659.228827  477463.514390  19605.223218  0.023406  0.585152  0.008582  0.014558  0.000266  1.000000  0.001660  0.002529  0.000598  0.288188  0.286947  0.067857  0.077863  0.038389  0.009078  17  0  0  0  0
4  15  58.150854  0.000000  0.028400  0.305948  5191962.862183  6817896.363066  196763.871249  360019.847233  472764.939241  13643.953308  0.024357  0.608930  0.009757  0.014415  0.000185  1.000000  0.001909  0.002903  0.000687  0.288761  0.287350  0.067953  0.089583  0.044085  0.010425  16  0  0  0  0
6  13  36.179689  0.000000  0.049310  0.356836  6437060.656693  6682538.122215  91362.132829  446357.120759  463378.960473  6335.211167  0.026312  0.657799  0.012097  0.014129  0.000086  1.000000  0.002425  0.003653  0.000864  0.289901  0.288152  0.068142  0.113765  0.055485  0.013121  16  0  0  0  0
10  9  22.702128  0.000000  0.090424  0.440089  8884378.557105  6414791.643496  17858.229527  616058.453382  444812.948172  1238.321081  0.030276  0.756904  0.016697  0.013563  0.000017  1.000000  0.003514  0.005174  0.001224  0.292143  0.289729  0.068515  0.164839  0.078606  0.018589  16  0  0  0  0
13  6  18.694286  0.000000  0.120427  0.490813  10669619.577197  6218077.394535  5002.810508  739850.209291  431172.435760  346.903690  0.033203  0.830082  0.020052  0.013147  0.000005  1.000000  0.004378  0.006346  0.001501  0.293778  0.290880  0.068787  0.205370  0.096399  0.022796  16  0  0  0  0
9  10  24.743558  0.000000  0.080256  0.421171  8279201.540626  6481208.068336  27086.720379  574094.413421  449418.380021  1878.240887  0.029288  0.732198  0.015559  0.013703  0.000025  1.000000  0.003235  0.004790  0.001133  0.291588  0.289339  0.068423  0.151747  0.072768  0.017208  16  0  0  0  0
8  11  27.404090  0.000000  0.070010  0.401080  7669338.793296  6548001.022639  40881.699610  531805.456633  454049.921086  2834.809038  0.028296  0.707399  0.014413  0.013844  0.000038  1.000000  0.002960  0.004409  0.001043  0.291030  0.288946  0.068330  0.138868  0.066972  0.015838  16  0  0  0  0
12  7  19.777268  0.000000  0.110512  0.474824  10079744.179859  6283205.293748  7670.614127  698947.210546  435688.518974  531.893890  0.032235  0.805872  0.018943  0.013284  0.000007  1.000000  0.004085  0.005952  0.001408  0.293238  0.290499  0.068697  0.191651  0.090419  0.021382  16  0  0  0  0
11  8  21.086860  0.000000  0.100511  0.457943  9484619.822067  6348782.826781  11724.885812  657680.239641  440235.780588  813.024228  0.031259  0.781473  0.017825  0.013423  0.000011  1.000000  0.003797  0.005562  0.001315  0.292693  0.290116  0.068607  0.178141  0.084489  0.019980  16  0  0  0  0
18  1  15.243975  0.000000  0.168644  0.559595  13537544.735453  5899616.457849  570.389250  938717.189807  409089.793642  39.551795  0.037916  0.947890  0.025442  0.012473  0.000001  1.000000  0.005906  0.008365  0.001978  0.296405  0.292728  0.069224  0.277098  0.127073  0.030050  16  0  0  0  0
16  3  16.338967  0.000000  0.149632  0.534097  12406887.755740  6025525.206501  1367.470473  860315.443894  417820.527983  94.822811  0.036058  0.901442  0.023317  0.012740  0.000001  1.000000  0.005281  0.007547  0.001785  0.295369  0.291999  0.069052  0.247778  0.114646  0.027111  16  0  0  0  0
15  4  17.008033  0.000000  0.139988  0.520391  11833256.773575  6089226.287393  2111.677018  820538.861502  422237.673101  146.427403  0.035115  0.877875  0.022239  0.012874  0.000002  1.000000  0.004976  0.007143  0.001689  0.294844  0.291629  0.068965  0.233433  0.108511  0.025661  16  0  0  0  0
0  20  -112.708567  0.000000  -0.012726  0.169716  2742311.785627  7082495.260830  1091490.596149  190156.728069  491112.692736  75685.879910  0.021154  0.528842  0.005154  0.014974  0.001026  1.000000  0.000963  0.001352  0.000320  0.286517  0.285771  0.067579  0.045193  0.020443  0.004834  17  0  0  0  0
14  5  17.783915  0.000000  0.130252  0.505982  11254148.368095  6153413.728428  3254.111692  780382.464931  426688.543288  225.645835  0.034163  0.854086  0.021150  0.013010  0.000003  1.000000  0.004674  0.006742  0.001594  0.294313  0.291256  0.068876  0.219297  0.102429  0.024223  16  0  0  0  0
1  19  -623.766891  0.000000  -0.002385  0.208433  3358355.628891  7016167.767938  845793.314736  232874.292934  486513.427585  58648.797775  0.021940  0.548508  0.006312  0.014834  0.000795  1.000000  0.001193  0.001738  0.000411  0.287082  0.286168  0.067673  0.055979  0.026334  0.006227  18  0  0  0  0
17  2  15.756149  0.000000  0.159184  0.547150  12974996.024898  5962319.308722  883.901993  899709.071642  413437.719734  61.291321  0.036991  0.924781  0.024385  0.012606  0.000001  1.000000  0.005592  0.007954  0.001881  0.295890  0.292365  0.069139  0.262333  0.120833  0.028575  16  0  0  0  0
19  0  14.790390  0.000000  0.178011  0.571472  14094503.250820  5837423.802575  367.530063  977337.673994  404777.245413  25.485182  0.038831  0.970766  0.026488  0.012342  0.000000  1.000000  0.006226  0.008779  0.002076  0.296915  0.293087  0.069309  0.292075  0.133367  0.031539  16  0  0  0  0
2  18  194.266697  0.000000  0.007939  0.243663  3973345.921553  6949809.721691  623860.892363  275518.802744  481912.043811  43259.612814  0.022747  0.568681  0.007467  0.014694  0.000586  1.000000  0.001428  0.002125  0.000502  0.287645  0.286564  0.067767  0.066994  0.032219  0.007619  17  0  0  0  0
3  17  87.466780  0.000000  0.018292  0.275656  4589993.063379  6883128.880355  445312.321227  318278.201394  477288.276856  30878.740491  0.023597  0.589935  0.008626  0.014553  0.000418  1.000000  0.001669  0.002508  0.000593  0.288209  0.286962  0.067861  0.078295  0.038059  0.009000  16  0  0  0  0
8  12  27.409419  0.000000  0.070065  0.400911  7672632.609124  6547640.640849  64765.797899  532033.855622  454024.931578  4490.974470  0.028324  0.708096  0.014420  0.013843  0.000061  1.000000  0.002961  0.004406  0.001042  0.291033  0.288948  0.068331  0.138937  0.066925  0.015826  16  0  0  0  0
4  16  57.914403  0.000000  0.028673  0.304838  5208201.681228  6816134.824842  310718.531024  361145.875540  472642.791079  21545.770076  0.024491  0.612277  0.009788  0.014411  0.000292  1.000000  0.001916  0.002889  0.000683  0.288776  0.287360  0.067955  0.089891  0.043855  0.010371  16  0  0  0  0
5  15  44.124307  0.000000  0.039062  0.331633  5826827.103042  6748951.304136  213282.351902  404042.451608  467984.167452  14789.373843  0.025420  0.635503  0.010951  0.014269  0.000200  1.000000  0.002169  0.003268  0.000773  0.289342  0.287759  0.068049  0.101769  0.049622  0.011735  16  0  0  0  0
7  13  31.016860  0.000000  0.059776  0.379414  7060114.941024  6614585.551201  97142.752958  489560.801952  458667.009543  6736.049546  0.027345  0.683616  0.013268  0.013985  0.000091  1.000000  0.002692  0.004025  0.000952  0.290472  0.288553  0.068237  0.126307  0.061142  0.014459  17  0  0  0  0
6  14  36.173414  0.000000  0.049436  0.356396  6444529.345639  6681724.426214  144620.615111  446875.012802  463322.537359  10028.248110  0.026374  0.659358  0.012111  0.014127  0.000136  1.000000  0.002428  0.003646  0.000862  0.289908  0.288157  0.068143  0.113913  0.055379  0.013096  16  0  0  0  0
10  10  22.705261  0.000000  0.090448  0.440025  8885793.701122  6414636.165047  28299.278264  616156.581960  444802.167022  1962.321786  0.030288  0.757208  0.016699  0.013562  0.000027  1.000000  0.003514  0.005173  0.001223  0.292144  0.289730  0.068515  0.164870  0.078585  0.018584  16  0  0  0  0
12  8  19.778661  0.000000  0.110522  0.474800  10080341.360781  6283139.417709  12156.493292  698988.620123  435683.951013  842.952651  0.032240  0.806002  0.018944  0.013284  0.000011  1.000000  0.004085  0.005951  0.001407  0.293238  0.290500  0.068697  0.191665  0.090410  0.021380  16  0  0  0  0
9  11  24.747925  0.000000  0.080292  0.421067  8281366.225340  6480970.732969  42918.944753  574244.516471  449401.922768  2976.075204  0.029306  0.732659  0.015564  0.013702  0.000040  1.000000  0.003236  0.004788  0.001132  0.291590  0.289340  0.068423  0.151794  0.072737  0.017201  16  0  0  0  0
11  9  21.088982  0.000000  0.100526  0.457903  9485540.834695  6348681.433754  18581.105887  657744.104278  440228.749817  1288.446601  0.031267  0.781671  0.017827  0.013423  0.000017  1.000000  0.003798  0.005561  0.001315  0.292693  0.290116  0.068607  0.178161  0.084475  0.019977  16  0  0  0  0
14  6  17.784488  0.000000  0.130256  0.505973  11254397.080207  6153386.184722  5157.329289  780399.711067  426686.633359  357.618294  0.034166  0.854141  0.021151  0.013010  0.000005  1.000000  0.004674  0.006742  0.001594  0.294314  0.291256  0.068876  0.219303  0.102426  0.024222  16  0  0  0  0
15  5  17.008396  0.000000  0.139990  0.520386  11833416.660840  6089208.545015  3346.747946  820549.948366  422236.442813  232.069396  0.035116  0.877911  0.022239  0.012874  0.000003  1.000000  0.004976  0.007143  0.001689  0.294844  0.291629  0.068965  0.233437  0.108509  0.025660  16  0  0  0  0
18  2  15.244065  0.000000  0.168645  0.559594  13537586.676143  5899611.777808  904.004099  938720.098048  409089.469120  62.685236  0.037916  0.947900  0.025442  0.012473  0.000001  1.000000  0.005906  0.008365  0.001978  0.296405  0.292728  0.069224  0.277099  0.127073  0.030050  16  0  0  0  0
17  3  15.756293  0.000000  0.159185  0.547148  12975061.636725  5962312.003692  1400.885177  899713.621282  413437.213190  97.139845  0.036992  0.924796  0.024385  0.012606  0.000001  1.000000  0.005592  0.007954  0.001881  0.295890  0.292365  0.069139  0.262334  0.120832  0.028574  16  0  0  0  0
13  7  18.695185  0.000000  0.120433  0.490799  10670005.520140  6218034.735878  7928.685452  739876.971255  431169.477734  549.789011  0.033207  0.830166  0.020053  0.013147  0.000007  1.000000  0.004378  0.006345  0.001501  0.293778  0.290880  0.068787  0.205379  0.096393  0.022795  16  0  0  0  0
16  4  16.339195  0.000000  0.149634  0.534094  12406990.298343  6025513.806779  2167.281392  860322.554379  417819.737506  150.283108  0.036059  0.901465  0.023317  0.012740  0.000002  1.000000  0.005281  0.007547  0.001785  0.295369  0.291999  0.069052  0.247781  0.114644  0.027111  16  0  0  0  0
0  21  -130.251250  0.000000  -0.011354  0.161732  2824005.302881  7073708.989178  1648518.780740  195821.500407  490503.437189  114311.195083  0.021812  0.545301  0.005307  0.014956  0.001549  1.000000  0.000993  0.001280  0.000303  0.286592  0.285824  0.067592  0.046609  0.019295  0.004563  19  0  0  0  0
1  20  -1201.780730  0.000000  -0.001268  0.202525  3424875.453946  7008997.883413  1302497.168602  237486.894736  486016.255167  90317.447199  0.022479  0.561983  0.006437  0.014819  0.001224  1.000000  0.001218  0.001680  0.000397  0.287143  0.286211  0.067683  0.057158  0.025397  0.006006  18  0  0  0  0
19  1  14.790446  0.000000  0.178011  0.571472  14094530.008170  5837420.811087  582.495152  977339.529396  404777.037978  40.391240  0.038831  0.970772  0.026488  0.012342  0.000001  1.000000  0.006226  0.008779  0.002076  0.296915  0.293087  0.069309  0.292075  0.133367  0.031539  16  0  0  0  0
2  19  178.733758  0.000000  0.008785  0.239579  4023718.444820  6944368.561878  972177.305789  279011.722207  481534.744208  67412.486261  0.023158  0.578943  0.007562  0.014682  0.000914  1.000000  0.001447  0.002080  0.000492  0.287691  0.286597  0.067774  0.067907  0.031508  0.007451  18  0  0  0  0
3  18  85.709262  0.000000  0.018904  0.272947  4626387.575335  6879189.120997  698837.561530  320801.860939  477015.087005  48458.627078  0.023896  0.597392  0.008695  0.014544  0.000657  1.000000  0.001683  0.002476  0.000585  0.288243  0.286985  0.067866  0.078970  0.037544  0.008878  16  0  0  0  0
5  16  44.045082  0.000000  0.039355  0.330522  5844300.198529  6747051.655884  336898.050830  405254.066816  467852.442497  23361.104078  0.025565  0.639127  0.010983  0.014265  0.000317  1.000000  0.002176  0.003252  0.000769  0.289358  0.287770  0.068052  0.102109  0.049374  0.011676  17  0  0  0  0
6  15  36.163581  0.000000  0.049634  0.355699  6456327.102110  6680439.044677  228760.271403  447693.090010  463233.406740  15862.640036  0.026473  0.661821  0.012134  0.014124  0.000215  1.000000  0.002433  0.003636  0.000860  0.289919  0.288164  0.068145  0.114148  0.055211  0.013056  16  0  0  0  0
8  13  27.417840  0.000000  0.070153  0.400643  7677846.920944  6547070.128364  102578.251095  532395.425185  453985.371237  7112.956558  0.028368  0.709199  0.014429  0.013842  0.000096  1.000000  0.002964  0.004401  0.001041  0.291038  0.288952  0.068331  0.139046  0.066850  0.015809  16  0  0  0  0
4  17  57.552309  0.000000  0.029101  0.303089  5233690.069578  6813369.717455  489629.928274  362913.285270  472451.053664  33951.801401  0.024701  0.617532  0.009836  0.014405  0.000460  1.000000  0.001926  0.002866  0.000678  0.288799  0.287376  0.067959  0.090375  0.043493  0.010285  17  0  0  0  0
20  0  14.385972  0.000000  0.187284  0.582820  14645862.782471  5775746.012488  374.827704  1015569.914791  400500.398841  25.991213  0.039736  0.993411  0.027525  0.012211  0.000000  1.000000  0.006549  0.009197  0.002175  0.297420  0.293442  0.069393  0.307264  0.139715  0.033040  16  0  0  0  0
9  12  24.754834  0.000000  0.080350  0.420902  8284794.687850  6480594.832998  67995.287663  574482.252099  449375.857202  4714.912977  0.029336  0.733389  0.015570  0.013702  0.000064  1.000000  0.003237  0.004785  0.001132  0.291594  0.289343  0.068424  0.151867  0.072688  0.017189  17  0  0  0  0
7  14  31.023291  0.000000  0.059908  0.378980  7067991.915172  6613725.520223  153785.032438  490107.005210  458607.373480  10663.724945  0.027411  0.685272  0.013283  0.013983  0.000145  1.000000  0.002696  0.004018  0.000950  0.290479  0.288559  0.068238  0.126467  0.061030  0.014432  17  0  0  0  0
11  10  21.092342  0.000000  0.100551  0.457842  9487000.213731  6348520.769276  29445.085055  657845.300190  440217.609059  2041.774047  0.031279  0.781987  0.017829  0.013422  0.000028  1.000000  0.003798  0.005559  0.001315  0.292695  0.290117  0.068607  0.178194  0.084454  0.019972  16  0  0  0  0
10  11  22.710223  0.000000  0.090486  0.439924  8888035.614519  6414389.854088  44841.015196  616312.040182  444785.087386  3109.354953  0.030308  0.757689  0.016704  0.013562  0.000042  1.000000  0.003515  0.005171  0.001223  0.292146  0.289731  0.068516  0.164919  0.078553  0.018576  16  0  0  0  0
14  7  17.785397  0.000000  0.130263  0.505959  11254791.243307  6153342.532803  8173.589561  780427.043030  426683.606458  566.771093  0.034169  0.854228  0.021152  0.013010  0.000008  1.000000  0.004675  0.006742  0.001594  0.294314  0.291257  0.068876  0.219313  0.102420  0.024220  16  0  0  0  0
12  9  19.780868  0.000000  0.110538  0.474762  10081287.676888  6283035.029461  19265.209166  699054.239348  435676.712548  1335.883527  0.032248  0.806208  0.018946  0.013284  0.000018  1.000000  0.004086  0.005951  0.001407  0.293239  0.290500  0.068698  0.191687  0.090397  0.021377  16  0  0  0  0
17  4  15.756521  0.000000  0.159187  0.547145  12975165.693873  5962300.410913  2220.240639  899720.836788  413436.409326  153.955395  0.036993  0.924820  0.024385  0.012606  0.000002  1.000000  0.005592  0.007954  0.001881  0.295890  0.292365  0.069139  0.262337  0.120830  0.028574  16  0  0  0  0
13  8  18.696609  0.000000  0.120443  0.490776  10670617.137035  6217967.134549  12565.529644  739919.381847  431164.790139  871.315952  0.033212  0.830300  0.020054  0.013146  0.000012  1.000000  0.004378  0.006345  0.001500  0.293779  0.290880  0.068787  0.205394  0.096384  0.022793  16  0  0  0  0
19  2  14.790535  0.000000  0.178012  0.571471  14094572.407150  5837416.071809  923.190736  977342.469416  404776.709348  64.015671  0.038831  0.970782  0.026489  0.012342  0.000001  1.000000  0.006226  0.008779  0.002076  0.296915  0.293087  0.069309  0.292076  0.133366  0.031538  16  0  0  0  0
15  6  17.008971  0.000000  0.139994  0.520377  11833670.027290  6089180.433523  5304.151159  820567.517242  422234.493513  367.799181  0.035119  0.877967  0.022240  0.012874  0.000005  1.000000  0.004976  0.007142  0.001689  0.294844  0.291630  0.068965  0.233443  0.108505  0.025659  16  0  0  0  0
20  1  14.386028  0.000000  0.187284  0.582819  14645889.777419  5775742.991144  594.061163  1015571.786668  400500.189336  41.193247  0.039737  0.993417  0.027525  0.012211  0.000001  1.000000  0.006549  0.009197  0.002175  0.297420  0.293442  0.069393  0.307264  0.139714  0.033040  16  0  0  0  0
16  5  16.339558  0.000000  0.149636  0.534089  12407152.812782  6025495.740445  3434.876238  860333.823416  417818.484755  238.180367  0.036060  0.901501  0.023317  0.012739  0.000003  1.000000  0.005282  0.007546  0.001785  0.295370  0.291999  0.069052  0.247785  0.114642  0.027111  16  0  0  0  0
18  3  15.244207  0.000000  0.168646  0.559592  13537653.146931  5899604.360588  1432.745066  938724.707250  409088.954797  99.349066  0.037917  0.947915  0.025442  0.012473  0.000001  1.000000  0.005906  0.008365  0.001978  0.296405  0.292728  0.069224  0.277101  0.127072  0.030050  16  0  0  0  0
0  22  -163.328857  0.000000  -0.009437  0.150312  2938216.024525  7061421.073868  2428233.429202  203741.072956  489651.371504  168377.981783  0.022733  0.568334  0.005522  0.014930  0.002282  1.000000  0.001036  0.001179  0.000279  0.286697  0.285897  0.067609  0.048596  0.017691  0.004184  20  0  0  0  0
1  21  4237.281264  0.000000  0.000372  0.193683  3522609.323836  6998460.459600  1974194.600630  244263.933370  485285.571645  136894.129907  0.023272  0.581797  0.006620  0.014797  0.001855  1.000000  0.001255  0.001593  0.000377  0.287232  0.286274  0.067698  0.058896  0.024022  0.005681  19  0  0  0  0
21  0  13.921190  0.000000  0.194820  0.582256  15016578.470209  5570877.157795  374.465274  1041275.993361  386294.431710  25.966081  0.040000  1.000000  0.028221  0.011778  0.000000  0.978328  0.006970  0.009678  0.002289  0.297760  0.293681  0.069450  0.326999  0.147018  0.034767  20  0  0  0  0
3  19  83.209278  0.000000  0.019847  0.268725  4682571.969017  6873106.075611  1090451.207881  324697.785730  476593.277926  75613.806897  0.024356  0.608910  0.008800  0.014532  0.001025  1.000000  0.001706  0.002426  0.000574  0.288294  0.287021  0.067875  0.080014  0.036750  0.008691  18  0  0  0  0
6  16  36.148271  0.000000  0.049946  0.354598  6474926.844846  6678412.470592  361438.113697  448982.828923  463092.880524  25062.755249  0.026628  0.665705  0.012169  0.014120  0.000340  1.000000  0.002441  0.003619  0.000856  0.289936  0.288176  0.068148  0.114518  0.054946  0.012994  16  0  0  0  0
5  17  43.923091  0.000000  0.039816  0.328771  5871745.008045  6744067.662632  531117.940762  407157.138235  467645.527151  36828.653242  0.025793  0.644821  0.011035  0.014259  0.000499  1.000000  0.002188  0.003228  0.000763  0.289383  0.287788  0.068056  0.102642  0.048984  0.011584  17  0  0  0  0
4  18  57.008238  0.000000  0.029769  0.300341  5273469.796281  6809053.715618  768975.652491  365671.681567  472151.774497  53322.125810  0.025029  0.625735  0.009911  0.014396  0.000723  1.000000  0.001942  0.002830  0.000669  0.288836  0.287402  0.067965  0.091130  0.042929  0.010152  17  0  0  0  0
9  13  24.765754  0.000000  0.080441  0.420641  8290222.576268  6479999.705414  107698.334009  574858.631439  449334.590008  7467.992123  0.029382  0.734546  0.015580  0.013700  0.000101  1.000000  0.003240  0.004780  0.001130  0.291598  0.289346  0.068425  0.151983  0.072610  0.017171  16  0  0  0  0
7  15  31.033408  0.000000  0.060117  0.378294  7080437.420267  6612366.635191  243291.677948  490969.998448  458513.145999  16870.273354  0.027515  0.687887  0.013307  0.013980  0.000229  1.000000  0.002701  0.004007  0.000948  0.290490  0.288567  0.068240  0.126721  0.060852  0.014390  16  0  0  0  0
10  12  22.718074  0.000000  0.090545  0.439764  8891586.507074  6413999.729412  71042.305293  616558.265325  444758.035454  4926.198545  0.030338  0.758450  0.016710  0.013561  0.000067  1.000000  0.003517  0.005168  0.001222  0.292149  0.289734  0.068516  0.164997  0.078502  0.018564  16  0  0  0  0
2  20  160.171608  0.000000  0.010067  0.233303  4100053.143868  6936121.140042  1500437.923730  284304.904655  480962.853455  104043.007707  0.023780  0.594503  0.007705  0.014665  0.001410  1.000000  0.001477  0.002012  0.000476  0.287761  0.286646  0.067786  0.069294  0.030431  0.007196  19  0  0  0  0
8  14  27.431125  0.000000  0.070291  0.400219  7686095.967825  6546167.556540  162403.314260  532967.428622  453922.785318  11261.331782  0.028438  0.710944  0.014445  0.013840  0.000153  1.000000  0.002967  0.004394  0.001039  0.291045  0.288957  0.068333  0.139218  0.066732  0.015781  16  0  0  0  0
12  10  19.784364  0.000000  0.110563  0.474702  10082787.158741  6282869.620026  30529.445022  699158.216060  435665.242767  2116.965476  0.032261  0.806534  0.018949  0.013284  0.000029  1.000000  0.004087  0.005949  0.001407  0.293240  0.290501  0.068698  0.191721  0.090375  0.021372  16  0  0  0  0
11  11  21.097663  0.000000  0.100590  0.457743  9489312.267527  6348266.235475  46657.310226  658005.622072  440199.959237  3235.300049  0.031299  0.782486  0.017834  0.013422  0.000044  1.000000  0.003799  0.005557  0.001314  0.292697  0.290119  0.068607  0.178246  0.084421  0.019964  16  0  0  0  0
14  8  17.786836  0.000000  0.130273  0.505937  11255415.905128  6153273.353650  12953.697466  780470.358181  426678.809454  898.232192  0.034175  0.854366  0.021153  0.013010  0.000012  1.000000  0.004675  0.006741  0.001594  0.294315  0.291257  0.068877  0.219328  0.102411  0.024218  16  0  0  0  0
17  5  15.756881  0.000000  0.159190  0.547140  12975330.564803  5962282.048159  3518.812262  899732.269228  413435.136020  244.000638  0.036994  0.924857  0.024385  0.012606  0.000003  1.000000  0.005592  0.007954  0.001881  0.295890  0.292365  0.069139  0.262341  0.120828  0.028573  16  0  0  0  0
18  4  15.244433  0.000000  0.168648  0.559589  13537758.497827  5899592.604504  2270.735654  938732.012467  409088.139610  157.456809  0.037918  0.947939  0.025442  0.012473  0.000002  1.000000  0.005907  0.008364  0.001978  0.296405  0.292728  0.069224  0.277104  0.127070  0.030050  16  0  0  0  0
21  1  13.921205  0.000000  0.194820  0.582251  15016535.785160  5570817.951625  593.482256  1041273.033504  386290.326250  41.153105  0.040000  1.000000  0.028221  0.011778  0.000001  0.978320  0.006970  0.009678  0.002289  0.297760  0.293681  0.069450  0.327002  0.147018  0.034767  20  0  0  0  0
13  9  18.698864  0.000000  0.120460  0.490739  10671586.356540  6217860.007355  19913.540516  739986.589234  431157.361751  1380.839965  0.033221  0.830513  0.020056  0.013146  0.000019  1.000000  0.004378  0.006344  0.001500  0.293780  0.290881  0.068788  0.205416  0.096370  0.022790  16  0  0  0  0
20  2  14.386116  0.000000  0.187285  0.582818  14645932.598574  5775738.193817  941.521704  1015574.755962  400499.856681  65.286773  0.039737  0.993427  0.027525  0.012211  0.000001  1.000000  0.006549  0.009197  0.002175  0.297420  0.293442  0.069393  0.307266  0.139714  0.033040  16  0  0  0  0
15  7  17.009882  0.000000  0.140001  0.520364  11834071.583835  6089135.877778  8406.294843  820595.361880  422231.403939  582.907287  0.035122  0.878056  0.022240  0.012874  0.000008  1.000000  0.004976  0.007142  0.001689  0.294845  0.291630  0.068965  0.233453  0.108499  0.025658  16  0  0  0  0
19  3  14.790677  0.000000  0.178013  0.571469  14094639.604616  5837408.560596  1463.154029  977347.129006  404776.188507  101.457677  0.038832  0.970797  0.026489  0.012342  0.000001  1.000000  0.006226  0.008779  0.002076  0.296915  0.293087  0.069309  0.292078  0.133365  0.031538  16  0  0  0  0
16  6  16.340132  0.000000  0.149641  0.534081  12407410.370569  6025467.108377  5443.828353  860351.682927  417816.499357  377.484644  0.036062  0.901559  0.023318  0.012739  0.000005  1.000000  0.005282  0.007546  0.001785  0.295370  0.291999  0.069052  0.247791  0.114638  0.027110  16  0  0  0  0
0  23  -234.518487  0.105651  -0.006923  0.134858  3088040.230911  7045293.829301  3452833.938690  214130.147247  488533.079967  239425.585299  0.023944  0.598591  0.005803  0.014896  0.003245  1.000000  0.001092  0.001047  0.000248  0.286835  0.285994  0.067632  0.051216  0.015588  0.003686  20  0  0  0  0
22  0  13.470442  0.000000  0.201339  0.576760  15299925.520051  5319014.846109  370.930401  1060923.776734  368829.855521  25.720967  0.040000  1.000000  0.028754  0.011246  0.000000  0.949147  0.007444  0.010196  0.002411  0.298020  0.293863  0.069493  0.349249  0.154892  0.036629  21  0  0  0  0
1  22  616.041282  0.000000  0.002684  0.180887  3660336.196648  6983604.787007  2922161.891989  253814.157250  484255.453148  202627.851137  0.024390  0.609752  0.006879  0.014765  0.002746  1.000000  0.001308  0.001471  0.000348  0.287359  0.286362  0.067719  0.061355  0.022083  0.005222  19  0  0  0  0
4  19  56.213777  0.000000  0.030802  0.296048  5334996.507234  6802377.023743  1201321.354103  369938.052045  471688.800925  83301.738064  0.025537  0.638429  0.010026  0.014382  0.001129  1.000000  0.001967  0.002776  0.000656  0.288892  0.287442  0.067974  0.092301  0.042057  0.009946  17  0  0  0  0
7  16  31.049252  0.000000  0.060447  0.377209  7100065.386551  6610223.400195  384485.372020  492331.036193  458364.530311  26660.892724  0.027681  0.692013  0.013343  0.013976  0.000361  1.000000  0.002710  0.003989  0.000943  0.290508  0.288579  0.068243  0.127121  0.060572  0.014324  16  0  0  0  0
3  20  79.834748  0.000000  0.021281  0.262211  4767988.053227  6863855.803987  1686354.850876  330620.687416  475951.847803  116934.814811  0.025057  0.626433  0.008961  0.014512  0.001585  1.000000  0.001739  0.002350  0.000556  0.288373  0.287076  0.067888  0.081605  0.035541  0.008405  17  0  0  0  0
2  21  140.037414  0.000000  0.011959  0.223842  4212797.152869  6923935.827801  2281596.368803  292122.772766  480117.902448  158209.909806  0.024700  0.617507  0.007917  0.014639  0.002144  1.000000  0.001521  0.001912  0.000452  0.287864  0.286719  0.067803  0.071350  0.028840  0.006820  18  0  0  0  0
9  14  24.782985  0.000000  0.080585  0.420227  8298810.489741  6479058.082142  170522.310584  575454.132482  449269.296192  11824.317283  0.029455  0.736375  0.015596  0.013698  0.000160  1.000000  0.003243  0.004772  0.001129  0.291606  0.289352  0.068426  0.152166  0.072486  0.017142  16  0  0  0  0
6  17  36.124676  0.000000  0.050437  0.352859  6504159.569249  6675227.091695  570032.210235  451009.877509  462872.000743  39527.037210  0.026872  0.671810  0.012224  0.014113  0.000536  1.000000  0.002453  0.003593  0.000850  0.289963  0.288195  0.068152  0.115100  0.054529  0.012895  17  0  0  0  0
10  13  22.730485  0.000000  0.090640  0.439510  8897208.711130  6413382.015780  112529.389125  616948.118854  444715.202104  7802.985992  0.030386  0.759656  0.016721  0.013560  0.000106  1.000000  0.003520  0.005163  0.001221  0.292154  0.289737  0.068517  0.165120  0.078421  0.018545  16  0  0  0  0
11  12  21.106084  0.000000  0.100651  0.457588  9492974.457462  6347863.056854  73921.725956  658259.564770  440172.002121  5125.862644  0.031331  0.783278  0.017841  0.013421  0.000069  1.000000  0.003801  0.005554  0.001313  0.292700  0.290121  0.068608  0.178328  0.084368  0.019951  16  0  0  0  0
8  15  27.452025  0.000000  0.070510  0.399547  7699132.006622  6544741.160400  256959.658910  533871.370507  453823.876498  17818.035221  0.028548  0.713702  0.014469  0.013837  0.000241  1.000000  0.002973  0.004382  0.001036  0.291057  0.288965  0.068335  0.139490  0.066545  0.015737  16  0  0  0  0
16  7  16.341043  0.000000  0.149647  0.534068  12407818.569253  6025421.727933  8627.676477  860379.988142  417813.352597  598.258279  0.036066  0.901651  0.023319  0.012739  0.000008  1.000000  0.005282  0.007546  0.001784  0.295370  0.292000  0.069052  0.247801  0.114632  0.027108  16  0  0  0  0
13  10  18.702438  0.000000  0.120486  0.490681  10673122.104590  6217690.264811  31557.112510  740093.080708  431145.591504  2188.225749  0.033234  0.830849  0.020058  0.013146  0.000030  1.000000  0.004379  0.006342  0.001500  0.293781  0.290882  0.068788  0.205452  0.096348  0.022784  16  0  0  0  0
5  18  43.738261  0.000000  0.040536  0.326016  5914624.966861  6739404.873856  834710.735327  410130.510085  467322.201166  57880.312204  0.026149  0.653722  0.011116  0.014249  0.000784  1.000000  0.002206  0.003189  0.000754  0.289423  0.287815  0.068063  0.103477  0.048374  0.011440  18  0  0  0  0
20  3  14.386256  0.000000  0.187286  0.582816  14646000.446637  5775730.595081  1492.206841  1015579.460667  400499.329771  103.472250  0.039738  0.993443  0.027525  0.012211  0.000001  1.000000  0.006549  0.009197  0.002175  0.297421  0.293442  0.069393  0.307268  0.139713  0.033039  16  0  0  0  0
21  2  13.921229  0.000000  0.194820  0.582243  15016468.262075  5570724.386595  940.592935  1041268.351335  386283.838286  65.222370  0.040000  1.000000  0.028221  0.011778  0.000001  0.978306  0.006970  0.009678  0.002289  0.297760  0.293681  0.069450  0.327006  0.147018  0.034767  19  0  0  0  0
17  6  15.757453  0.000000  0.159194  0.547132  12975591.845025  5962252.948805  5576.861188  899750.386859  413433.118220  386.709375  0.036997  0.924916  0.024386  0.012606  0.000005  1.000000  0.005592  0.007953  0.001881  0.295890  0.292366  0.069139  0.262348  0.120824  0.028573  16  0  0  0  0
18  5  15.244792  0.000000  0.168650  0.559584  13537925.433998  5899573.979961  3598.842711  938743.588115  409086.848151  249.550091  0.037919  0.947977  0.025442  0.012473  0.000003  1.000000  0.005907  0.008364  0.001978  0.296405  0.292728  0.069224  0.277108  0.127068  0.030049  16  0  0  0  0
12  11  19.789900  0.000000  0.110603  0.474607  10085162.825260  6282607.556636  48376.229675  699322.948960  435647.070830  3354.492950  0.032282  0.807051  0.018954  0.013283  0.000045  1.000000  0.004088  0.005947  0.001406  0.293243  0.290503  0.068698  0.191776  0.090340  0.021364  17  0  0  0  0
19  4  14.790901  0.000000  0.178015  0.571466  14094746.109759  5837396.654932  2318.931094  977354.514260  404775.362947  160.798765  0.038833  0.970822  0.026489  0.012342  0.000002  1.000000  0.006226  0.008779  0.002076  0.296916  0.293087  0.069309  0.292081  0.133364  0.031538  16  0  0  0  0
0  24  -441.980073  0.302876  -0.003897  0.115535  3268286.193810  7025880.398450  4688245.524635  226628.719705  487186.918488  325091.200067  0.025402  0.635056  0.006142  0.014855  0.004405  1.000000  0.001159  0.000888  0.000210  0.287000  0.286110  0.067659  0.054387  0.013063  0.003089  21  0  0  0  0
15  8  17.011326  0.000000  0.140012  0.520342  11834707.960739  6089065.266583  13322.531325  820639.489375  422226.507635  923.807781  0.035128  0.878198  0.022242  0.012874  0.000013  1.000000  0.004976  0.007141  0.001689  0.294845  0.291630  0.068965  0.233469  0.108490  0.025656  17  0  0  0  0
22  1  13.470460  0.000000  0.201339  0.576755  15299880.314359  5318958.619415  587.880033  1060920.642092  368825.956663  40.764637  0.040000  1.000000  0.028754  0.011246  0.000001  0.949139  0.007444  0.010196  0.002411  0.298020  0.293863  0.069493  0.349251  0.154892  0.036629  20  0  0  0  0
14  9  17.789116  0.000000  0.130290  0.505901  11256405.769458  6153163.732745  20528.797675  780538.997117  426671.208147  1423.502979  0.034183  0.854585  0.021155  0.013009  0.000019  1.000000  0.004676  0.006740  0.001594  0.294315  0.291258  0.068877  0.219352  0.102396  0.024215  16  0  0  0  0
23  0  13.071049  0.000000  0.207492  0.571164  15567319.141244  5081333.126562  367.331570  1079465.321273  352348.586561  25.471418  0.040000  1.000000  0.029256  0.010743  0.000000  0.921633  0.007935  0.010728  0.002537  0.298265  0.294036  0.069534  0.372279  0.162981  0.038542  21  0  0  0  0
2  22  120.399737  0.000000  0.014647  0.210002  4372855.528033  6906628.377879  3392508.960589  303221.502342  478917.773394  235242.545093  0.026008  0.650210  0.008218  0.014602  0.003188  1.000000  0.001583  0.001770  0.000419  0.288011  0.286822  0.067828  0.074284  0.026583  0.006286  19  0  0  0  0
4  20  55.101311  0.000000  0.032377  0.289397  5428807.198342  6792194.171857  1861196.602015  376443.050555  470982.704045  129058.649708  0.026312  0.657800  0.010203  0.014360  0.001749  1.000000  0.002006  0.002692  0.000637  0.288978  0.287502  0.067989  0.094092  0.040727  0.009631  17  0  0  0  0
1  23  305.188812  0.080875  0.005748  0.163298  3842851.047621  6963906.836016  4180987.266092  266470.058402  482889.562541  289917.019204  0.025874  0.646859  0.007222  0.014724  0.003929  1.000000  0.001378  0.001310  0.000310  0.287526  0.286480  0.067747  0.064634  0.019517  0.004615  20  0  0  0  0
3  21  75.591998  0.000000  0.023410  0.252326  4894751.599414  6850122.567698  2571928.052158  339410.694923  474999.561017  178342.019967  0.026099  0.652467  0.009199  0.014483  0.002417  1.000000  0.001790  0.002237  0.000529  0.288489  0.287158  0.067907  0.083975  0.033749  0.007981  17  0  0  0  0
6  18  36.088884  0.000000  0.051205  0.350121  6549877.998851  6670244.674435  896429.305374  454180.073921  462526.511156  62159.986530  0.027254  0.681362  0.012309  0.014103  0.000842  1.000000  0.002473  0.003552  0.000840  0.290005  0.288225  0.068159  0.116012  0.053878  0.012741  16  0  0  0  0
9  15  24.810108  0.000000  0.080813  0.419571  8312384.515932  6477569.701198  269837.881987  576395.379360  449166.089237  18711.033886  0.029571  0.739267  0.015622  0.013695  0.000254  1.000000  0.003250  0.004760  0.001126  0.291619  0.289360  0.068428  0.152456  0.072291  0.017095  16  0  0  0  0
7  17  31.073903  0.000000  0.060965  0.375495  7130931.544985  6606852.740184  606599.155540  494471.349970  458130.802810  42062.653587  0.027940  0.698503  0.013401  0.013969  0.000570  1.000000  0.002723  0.003962  0.000937  0.290537  0.288599  0.068248  0.127750  0.060131  0.014220  16  0  0  0  0
11  13  21.119398  0.000000  0.100749  0.457341  9498773.094938  6347224.665099  117094.934713  658661.652504  440127.734913  8119.568962  0.031381  0.784530  0.017851  0.013420  0.000110  1.000000  0.003804  0.005549  0.001312  0.292706  0.290125  0.068609  0.178458  0.084284  0.019932  16  0  0  0  0
10  14  22.750075  0.000000  0.090789  0.439107  8906104.919537  6412404.572286  178183.660908  617564.997610  444647.424450  12355.568806  0.030463  0.761565  0.016738  0.013558  0.000167  1.000000  0.003524  0.005155  0.001219  0.292163  0.289743  0.068519  0.165314  0.078293  0.018515  17  0  0  0  0
8  16  27.484766  0.000000  0.070856  0.398483  7719697.946650  6542490.715990  406169.631791  535297.449002  453667.826720  28164.517480  0.028722  0.718055  0.014508  0.013833  0.000382  1.000000  0.002982  0.004363  0.001032  0.291076  0.288978  0.068338  0.139919  0.066251  0.015667  16  0  0  0  0
13  11  18.708096  0.000000  0.120526  0.490590  10675555.373319  6217421.310006  50005.303366  740261.807847  431126.941704  3467.455788  0.033255  0.831383  0.020063  0.013145  0.000047  1.000000  0.004380  0.006340  0.001499  0.293783  0.290883  0.068788  0.205510  0.096313  0.022776  16  0  0  0  0
5  19  43.465031  0.000000  0.041652  0.321701  5981060.149646  6732179.289469  1305419.536511  414737.242643  466821.166422  90520.089335  0.026701  0.667519  0.011240  0.014234  0.001227  1.000000  0.002233  0.003130  0.000740  0.289484  0.287858  0.068073  0.104772  0.047430  0.011216  16  0  0  0  0
15  9  17.013615  0.000000  0.140029  0.520308  11835716.432555  6088953.367844  21113.412328  820709.418586  422218.748379  1464.041189  0.035137  0.878422  0.022243  0.012874  0.000020  1.000000  0.004977  0.007141  0.001689  0.294846  0.291631  0.068965  0.233494  0.108475  0.025652  16  0  0  0  0
14  10  17.792728  0.000000  0.130316  0.505846  11257974.313568  6152990.022584  32532.361638  780647.762727  426659.162779  2255.851241  0.034197  0.854931  0.021158  0.013009  0.000031  1.000000  0.004676  0.006739  0.001594  0.294317  0.291259  0.068877  0.219389  0.102374  0.024209  16  0  0  0  0
12  12  19.798661  0.000000  0.110667  0.474457  10088925.884005  6282192.442022  76646.844299  699583.886080  435618.286051  5314.827149  0.032315  0.807870  0.018961  0.013282  0.000072  1.000000  0.004090  0.005944  0.001406  0.293246  0.290505  0.068699  0.191862  0.090286  0.021351  16  0  0  0  0
19  5  14.791256  0.000000  0.178018  0.571461  14094914.912415  5837377.784712  3675.228550  977366.219334  404774.054453  254.846819  0.038834  0.970861  0.026489  0.012342  0.000003  1.000000  0.006226  0.008779  0.002076  0.296916  0.293087  0.069309  0.292086  0.133361  0.031537  16  0  0  0  0
16  8  16.342485  0.000000  0.149658  0.534047  12408465.441780  6025349.817578  13673.418146  860424.843422  417808.366206  948.138891  0.036072  0.901796  0.023320  0.012739  0.000013  1.000000  0.005282  0.007545  0.001784  0.295371  0.292000  0.069052  0.247818  0.114623  0.027106  16  0  0  0  0
21  3  13.921267  0.000000  0.194819  0.582230  15016359.985672  5570575.287390  1490.706369  1041260.843258  386273.499484  103.368205  0.040000  1.000000  0.028221  0.011778  0.000001  0.978285  0.006970  0.009678  0.002289  0.297760  0.293681  0.069450  0.327012  0.147018  0.034767  19  0  0  0  0
22  2  13.470489  0.000000  0.201339  0.576747  15299808.513185  5318869.487547  931.714408  1060915.663272  368819.776102  64.606718  0.040000  1.000000  0.028754  0.011245  0.000001  0.949126  0.007444  0.010196  0.002411  0.298020  0.293863  0.069493  0.349255  0.154892  0.036629  20  0  0  0  0
18  6  15.245359  0.000000  0.168655  0.559576  13538190.036037  5899544.455204  5703.704031  938761.936086  409084.800852  395.504881  0.037921  0.948037  0.025443  0.012473  0.000005  1.000000  0.005907  0.008364  0.001978  0.296406  0.292728  0.069224  0.277115  0.127064  0.030048  16  0  0  0  0
23  1  13.071071  0.000000  0.207491  0.571159  15567272.411073  5081280.256878  582.176483  1079462.080920  352344.920484  40.369142  0.040000  1.000000  0.029256  0.010743  0.000001  0.921626  0.007935  0.010728  0.002537  0.298265  0.294036  0.069534  0.372281  0.162981  0.038542  20  0  0  0  0
17  7  15.758359  0.000000  0.159201  0.547120  12976005.945870  5962206.827723  8838.527349  899779.101341  413429.920103  612.879050  0.037000  0.925010  0.024386  0.012606  0.000008  1.000000  0.005592  0.007953  0.001881  0.295891  0.292366  0.069139  0.262359  0.120818  0.028571  16  0  0  0  0
24  0  12.715678  0.000000  0.213290  0.565523  15819362.616907  4857295.940020  363.703588  1096942.459691  336813.453546  25.219847  0.040000  1.000000  0.029730  0.010270  0.000000  0.895721  0.008442  0.011274  0.002666  0.298496  0.294198  0.069572  0.396060  0.171277  0.040504  20  0  0  0  0
1  24  198.069192  0.288955  0.009477  0.140883  4064935.240628  6939920.944775  5716850.246422  281869.767406  481226.338606  396416.462715  0.027684  0.692105  0.007639  0.014673  0.005372  1.000000  0.001463  0.001113  0.000263  0.287730  0.286623  0.067781  0.068656  0.016399  0.003878  21  0  0  0  0
2  23  103.185526  0.060530  0.018242  0.190700  4587018.693547  6883454.976450  4882557.683458  318071.953352  477310.888934  338565.147318  0.027762  0.694051  0.008621  0.014553  0.004588  1.000000  0.001668  0.001580  0.000374  0.288208  0.286960  0.067860  0.078238  0.023564  0.005572  20  0  0  0  0
0  25  -2925.161997  0.425460  -0.000625  0.093725  3463171.727510  7004875.979069  6027729.956447  240142.425779  485730.435062  417973.409226  0.026983  0.674569  0.006508  0.014810  0.005664  1.000000  0.001233  0.000717  0.000169  0.287179  0.286235  0.067689  0.057840  0.010343  0.002446  21  0  0  0  0
3  22  70.718631  0.000000  0.026452  0.237724  5075953.167810  6830480.909349  3840344.116131  351975.530747  473637.573840  266296.223358  0.027590  0.689739  0.009539  0.014441  0.003609  1.000000  0.001863  0.002076  0.000491  0.288655  0.287275  0.067935  0.087384  0.031186  0.007375  18  0  0  0  0
5  20  43.075665  0.000000  0.043358  0.314996  6082622.971014  6721129.911113  2025826.560703  421779.787516  466054.983070  140474.380935  0.027545  0.688630  0.011431  0.014210  0.001904  1.000000  0.002276  0.003039  0.000719  0.289577  0.287923  0.068088  0.106760  0.045986  0.010875  17  0  0  0  0
4  21  53.633101  0.000000  0.034726  0.279246  5568641.483216  6777009.351764  2846320.591916  386139.406098  469929.761881  197368.881843  0.027468  0.686710  0.010465  0.014328  0.002675  1.000000  0.002063  0.002567  0.000607  0.289106  0.287592  0.068010  0.096774  0.038744  0.009162  18  0  0  0  0
20  4  14.386478  0.000000  0.187288  0.582813  14646107.954186  5775718.557329  2364.977166  1015586.915429  400498.495052  163.991681  0.039739  0.993468  0.027525  0.012211  0.000002  1.000000  0.006550  0.009197  0.002175  0.297421  0.293442  0.069393  0.307271  0.139711  0.033039  16  0  0  0  0
7  18  31.111852  0.000000  0.061777  0.372792  7179247.593171  6601575.783951  954475.251609  497821.669829  457764.889373  66184.994653  0.028347  0.708666  0.013492  0.013957  0.000897  1.000000  0.002744  0.003918  0.000927  0.290581  0.288630  0.068255  0.128738  0.059440  0.014056  18  0  0  0  0
8  17  27.535716  0.000000  0.071400  0.396802  7752055.619861  6538949.627297  641019.795115  537541.187040  453422.281394  44449.441346  0.028996  0.724905  0.014569  0.013825  0.000602  1.000000  0.002997  0.004334  0.001025  0.291106  0.288999  0.068343  0.140595  0.065787  0.015557  16  0  0  0  0
9  16  24.852631  0.000000  0.081173  0.418533  8333805.468307  6475220.768172  426606.178491  577880.745917  449003.210084  29581.623614  0.029753  0.743832  0.015662  0.013690  0.000401  1.000000  0.003259  0.004741  0.001121  0.291638  0.289374  0.068431  0.152915  0.071984  0.017023  16  0  0  0  0
10  15  22.780927  0.000000  0.091026  0.438469  8920168.612964  6410859.304834  281991.885737  618540.198877  444540.272884  19553.813908  0.030583  0.764583  0.016764  0.013554  0.000265  1.000000  0.003530  0.005142  0.001216  0.292176  0.289752  0.068521  0.165622  0.078090  0.018467  17  0  0  0  0
12  13  19.812516  0.000000  0.110767  0.474218  10094884.585623  6281535.108358  121415.998807  699997.072942  435572.705378  8419.199155  0.032367  0.809167  0.018972  0.013281  0.000114  1.000000  0.004092  0.005938  0.001404  0.293252  0.290509  0.068700  0.191999  0.090200  0.021330  17  0  0  0  0
6  19  36.035899  0.000000  0.052397  0.345825  6620820.409260  6662511.759195  1403311.815731  459099.345579  461990.297197  97308.112352  0.027848  0.696194  0.012443  0.014086  0.001319  1.000000  0.002503  0.003488  0.000825  0.290070  0.288270  0.068170  0.117430  0.052867  0.012502  16  0  0  0  0
16  9  16.344770  0.000000  0.149676  0.534014  12409490.564812  6025235.856247  21669.582150  860495.927259  417800.463927  1502.606984  0.036081  0.902026  0.023322  0.012739  0.000020  1.000000  0.005283  0.007544  0.001784  0.295372  0.292001  0.069052  0.247844  0.114608  0.027102  16  0  0  0  0
11  14  21.140420  0.000000  0.100903  0.456951  9507949.440839  6346214.384924  185424.498035  659297.956487  440057.680307  12857.661202  0.031461  0.786513  0.017869  0.013418  0.000174  1.000000  0.003808  0.005540  0.001310  0.292714  0.290131  0.068610  0.178664  0.084151  0.019900  16  0  0  0  0
13  12  18.717052  0.000000  0.120591  0.490444  10679409.717671  6216995.283455  79229.581120  740529.074871  431097.400273  5493.918668  0.033289  0.832228  0.020070  0.013144  0.000074  1.000000  0.004382  0.006337  0.001498  0.293787  0.290886  0.068789  0.205600  0.096257  0.022763  16  0  0  0  0
17  8  15.759795  0.000000  0.159212  0.547100  12976662.216936  5962133.733184  14007.614473  899824.608332  413424.851599  971.312653  0.037006  0.925158  0.024388  0.012606  0.000013  1.000000  0.005593  0.007952  0.001881  0.295891  0.292366  0.069139  0.262376  0.120808  0.028569  16  0  0  0  0
18  7  15.246259  0.000000  0.168662  0.559564  13538609.374464  5899497.665730  9039.567563  938791.013751  409081.556388  626.819532  0.037925  0.948133  0.025444  0.012473  0.000008  1.000000  0.005907  0.008364  0.001978  0.296406  0.292728  0.069225  0.277126  0.127058  0.030047  16  0  0  0  0
14  11  17.798448  0.000000  0.130358  0.505757  11260459.482590  6152714.799656  51551.300810  780820.088723  426640.078337  3574.657973  0.034219  0.855480  0.021162  0.013008  0.000048  1.000000  0.004678  0.006737  0.001593  0.294319  0.291260  0.068877  0.219449  0.102337  0.024201  16  0  0  0  0
19  6  14.791819  0.000000  0.178022  0.571454  14095182.427514  5837347.881016  5824.770472  977384.769302  404771.980878  403.899841  0.038837  0.970922  0.026490  0.012342  0.000005  1.000000  0.006226  0.008778  0.002076  0.296916  0.293087  0.069309  0.292093  0.133357  0.031536  16  0  0  0  0
15  10  17.017240  0.000000  0.140056  0.520255  11837314.437291  6088776.055526  33459.044896  820820.227049  422206.453231  2320.109090  0.035151  0.878778  0.022246  0.012873  0.000031  1.000000  0.004978  0.007139  0.001688  0.294848  0.291632  0.068965  0.233533  0.108452  0.025647  16  0  0  0  0
20  5  14.386830  0.000000  0.187291  0.582809  14646278.353893  5775699.475791  3748.207831  1015598.731245  400497.171905  259.907331  0.039740  0.993507  0.027525  0.012211  0.000004  1.000000  0.006550  0.009196  0.002175  0.297421  0.293442  0.069393  0.307275  0.139709  0.033038  16  0  0  0  0
21  4  13.921327  0.000000  0.194819  0.582210  15016189.729437  5570339.734505  2362.527851  1041249.037391  386257.165832  163.821841  0.040000  1.000000  0.028221  0.011777  0.000002  0.978251  0.006971  0.009678  0.002289  0.297760  0.293681  0.069450  0.327022  0.147018  0.034767  20  0  0  0  0
22  3  13.470535  0.000000  0.201338  0.576734  15299695.054020  5318728.318320  1476.636072  1060907.795813  368809.987179  102.392545  0.040000  1.000000  0.028753  0.011245  0.000001  0.949106  0.007445  0.010196  0.002411  0.298020  0.293863  0.069493  0.349262  0.154892  0.036629  21  0  0  0  0
23  2  13.071103  0.000000  0.207491  0.571151  15567196.376495  5081195.324502  922.675261  1079456.808549  352339.031123  63.979927  0.040000  1.000000  0.029256  0.010743  0.000001  0.921613  0.007935  0.010728  0.002537  0.298265  0.294036  0.069534  0.372286  0.162981  0.038542  20  0  0  0  0
1  25  148.437778  0.417941  0.013551  0.115073  4307616.558720  6913688.707200  7400651.252156  298697.717333  479407.349061  513174.189406  0.029667  0.741676  0.008096  0.014617  0.006954  1.000000  0.001558  0.000900  0.000213  0.287953  0.286779  0.067818  0.073089  0.013007  0.003076  20  0  0  0  0
2  24  89.514553  0.278385  0.022667  0.165648  4850529.870414  6854917.680817  6721767.258146  336344.282365  475332.062604  466099.177835  0.029925  0.748130  0.009116  0.014493  0.006316  1.000000  0.001772  0.001347  0.000319  0.288450  0.287129  0.067900  0.083148  0.019856  0.004695  21  0  0  0  0
4  22  51.843545  0.000000  0.038104  0.264118  5769806.702804  6755151.353622  4266730.119059  400088.556650  468414.089801  295862.579611  0.029135  0.728374  0.010843  0.014282  0.004009  1.000000  0.002146  0.002388  0.000565  0.289291  0.287722  0.068041  0.100658  0.035892  0.008488  18  0  0  0  0
3  23  65.687316  0.042702  0.030561  0.217080  5320641.827503  6803937.460678  5557978.389157  368942.673275  471797.004370  385400.008379  0.029607  0.740183  0.009999  0.014385  0.005223  1.000000  0.001962  0.001858  0.000439  0.288880  0.287432  0.067972  0.092025  0.027728  0.006557  19  0  0  0  0
0  26  764.832249  0.501431  0.002527  0.071843  3650986.715324  6984619.713372  7322926.878649  253165.847752  484325.829930  507784.644485  0.028510  0.712749  0.006861  0.014767  0.006881  1.000000  0.001304  0.000553  0.000131  0.287351  0.286356  0.067718  0.061192  0.007743  0.001831  24  0  0  0  0
7  19  31.169344  0.000000  0.063038  0.368545  7254325.728218  6593374.178460  1495506.248547  503027.719916  457196.175606  103701.036666  0.028979  0.724470  0.013633  0.013940  0.001405  1.000000  0.002777  0.003851  0.000911  0.290650  0.288679  0.068267  0.130275  0.058367  0.013803  16  0  0  0  0
5  21  42.549471  0.000000  0.045910  0.304706  6234622.202341  6704586.018196  3105832.950013  432319.681867  464907.800403  215363.925721  0.028811  0.720269  0.011717  0.014175  0.002918  1.000000  0.002339  0.002903  0.000687  0.289716  0.288021  0.068111  0.109749  0.043825  0.010364  18  0  0  0  0
6  20  35.960320  0.000000  0.054223  0.339128  6729534.453353  6650657.912593  2181030.456323  466637.768828  461168.330600  151236.492352  0.028758  0.718946  0.012647  0.014061  0.002049  1.000000  0.002550  0.003391  0.000802  0.290169  0.288340  0.068187  0.119610  0.051317  0.012135  17  0  0  0  0
24  1  12.715701  0.000000  0.213290  0.565518  15819313.091576  4857245.443112  576.426645  1096939.025517  336809.952001  39.970439  0.040000  1.000000  0.029730  0.010269  0.000001  0.895713  0.008442  0.011274  0.002666  0.298496  0.294198  0.069572  0.396063  0.171278  0.040504  21  0  0  0  0
11  15  21.173538  0.000000  0.101147  0.456332  9522458.196099  6344616.960649  293480.164025  660304.019125  439946.912094  20350.431354  0.031586  0.789649  0.017896  0.013414  0.000276  1.000000  0.003815  0.005527  0.001307  0.292727  0.290140  0.068612  0.178989  0.083942  0.019851  16  0  0  0  0
10  16  22.829332  0.000000  0.091399  0.437459  8942368.176008  6408419.945024  445897.733887  620079.555669  444371.123380  30919.334036  0.030774  0.769347  0.016806  0.013549  0.000419  1.000000  0.003541  0.005122  0.001211  0.292196  0.289766  0.068524  0.166109  0.077770  0.018391  17  0  0  0  0
8  18  27.614181  0.000000  0.072251  0.394149  7802747.214825  6533401.355543  1009155.365513  541056.231496  453037.554461  69976.610036  0.029426  0.735642  0.014664  0.013813  0.000948  1.000000  0.003019  0.004289  0.001014  0.291152  0.289032  0.068350  0.141657  0.065061  0.015386  16  0  0  0  0
13  13  18.731216  0.000000  0.120694  0.490214  10685513.275852  6216320.635906  125511.440066  740952.306343  431050.619024  8703.184263  0.033343  0.833566  0.020082  0.013143  0.000118  1.000000  0.004385  0.006331  0.001497  0.293793  0.290890  0.068790  0.205744  0.096168  0.022742  18  0  0  0  0
9  17  24.918883  0.000000  0.081740  0.416891  8367523.963211  6471522.983945  673473.143631  580218.845727  448746.799215  46699.813678  0.030041  0.751021  0.015725  0.013683  0.000633  1.000000  0.003275  0.004710  0.001114  0.291669  0.289396  0.068436  0.153637  0.071499  0.016908  17  0  0  0  0
17  9  15.762070  0.000000  0.159230  0.547068  12977702.159113  5962017.912618  22199.298338  899896.719754  413416.820397  1539.338437  0.037016  0.925393  0.024390  0.012605  0.000021  1.000000  0.005593  0.007951  0.001880  0.295892  0.292367  0.069139  0.262403  0.120793  0.028565  16  0  0  0  0
16  10  16.348391  0.000000  0.149703  0.533963  12411114.991851  6025055.269052  34340.644502  860608.567890  417787.941693  2381.240759  0.036096  0.902390  0.023325  0.012739  0.000032  1.000000  0.005284  0.007543  0.001784  0.295373  0.292002  0.069053  0.247885  0.114584  0.027097  16  0  0  0  0
12  14  19.834397  0.000000  0.110925  0.473840  10104315.057461  6280494.760907  192278.038809  700650.998465  435500.565854  13332.897788  0.032449  0.811220  0.018990  0.013279  0.000181  1.000000  0.004097  0.005930  0.001402  0.293260  0.290515  0.068701  0.192215  0.090063  0.021298  16  0  0  0  0
14  12  17.807502  0.000000  0.130424  0.505617  11264396.226674  6152278.815108  81680.654886  781093.069490  426609.846400  5663.880439  0.034254  0.856350  0.021170  0.013008  0.000077  1.000000  0.004680  0.006733  0.001592  0.294323  0.291263  0.068878  0.219544  0.102280  0.024187  16  0  0  0  0
15  11  17.022981  0.000000  0.140098  0.520169  11839846.345301  6088495.116073  53020.324958  820995.794008  422186.972394  3676.522694  0.035174  0.879342  0.022251  0.012873  0.000050  1.000000  0.004979  0.007137  0.001688  0.294850  0.291634  0.068966  0.233596  0.108415  0.025638  16  0  0  0  0
21  5  13.921422  0.000000  0.194817  0.582177  15015919.540244  5569966.383288  3744.146957  1041230.301997  386231.277002  259.625743  0.040000  1.000000  0.028220  0.011776  0.000004  0.978198  0.006971  0.009678  0.002289  0.297760  0.293680  0.069450  0.327038  0.147017  0.034767  18  0  0  0  0
18  8  15.247685  0.000000  0.168673  0.559545  13539273.956400  5899423.509669  14326.261471  938837.097032  409076.414276  993.408197  0.037931  0.948284  0.025445  0.012473  0.000013  1.000000  0.005907  0.008363  0.001978  0.296407  0.292729  0.069225  0.277144  0.127048  0.030044  16  0  0  0  0
22  4  13.470608  0.000000  0.201337  0.576715  15299515.002794  5318504.512610  2340.230668  1060895.310744  368794.468097  162.275715  0.040000  1.000000  0.028753  0.011245  0.000002  0.949073  0.007445  0.010196  0.002411  0.298020  0.293863  0.069493  0.349272  0.154892  0.036629  20  0  0  0  0
24  2  12.715738  0.000000  0.213289  0.565511  15819234.431569  4857165.429030  913.562864  1096933.571094  336804.403684  63.348058  0.040000  1.000000  0.029730  0.010269  0.000001  0.895702  0.008442  0.011274  0.002666  0.298496  0.294198  0.069572  0.396068  0.171278  0.040504  20  0  0  0  0
0  27  384.356906  0.548727  0.005264  0.052317  3813992.734337  6967028.171417  8451638.900092  264468.972143  483106.001434  586051.523566  0.029840  0.745993  0.007168  0.014730  0.007942  1.000000  0.001367  0.000414  0.000098  0.287501  0.286461  0.067742  0.064121  0.005525  0.001307  25  0  0  0  0
19  7  14.792711  0.000000  0.178029  0.571442  14095606.386948  5837300.490320  9231.452585  977414.167396  404768.694724  640.125178  0.038841  0.971020  0.026491  0.012342  0.000009  1.000000  0.006226  0.008778  0.002076  0.296916  0.293087  0.069309  0.292105  0.133351  0.031535  16  0  0  0  0
20  6  14.387388  0.000000  0.187296  0.582802  14646548.420357  5775669.232481  5940.437790  1015617.458129  400495.074781  411.920417  0.039743  0.993570  0.027526  0.012211  0.000006  1.000000  0.006550  0.009196  0.002175  0.297421  0.293442  0.069393  0.307283  0.139705  0.033037  16  0  0  0  0
23  3  13.071156  0.000000  0.207490  0.571139  15567076.980385  5081061.314001  1462.311034  1079448.529412  352329.738599  101.399222  0.040000  1.000000  0.029256  0.010743  0.000001  0.921594  0.007936  0.010728  0.002537  0.298265  0.294036  0.069534  0.372293  0.162981  0.038542  21  0  0  0  0
3  24  61.060002  0.269710  0.035672  0.189815  5625007.810436  6770888.268580  7702426.455412  390047.946481  469505.315195  534099.813387  0.032125  0.803114  0.010571  0.014315  0.007238  1.000000  0.002086  0.001588  0.000376  0.289159  0.287628  0.068018  0.097861  0.023432  0.005541  20  0  0  0  0
1  26  122.367836  0.497540  0.017509  0.088710  4543311.577493  6888189.917010  9042139.333760  315041.224963  477639.218050  626997.863431  0.031599  0.789964  0.008538  0.014563  0.008497  1.000000  0.001651  0.000695  0.000164  0.288169  0.286931  0.067854  0.077434  0.009741  0.002304  23  0  0  0  0
4  23  49.870280  0.026407  0.042706  0.242458  6043828.713233  6725352.076536  6207758.761655  419089.725370  466347.755455  430456.923587  0.031411  0.785272  0.011358  0.014219  0.005833  1.000000  0.002259  0.002144  0.000507  0.289542  0.287898  0.068082  0.105997  0.032008  0.007569  18  0  0  0  0
2  25  79.535440  0.413122  0.027554  0.136223  5141557.750928  6823369.404736  8760856.793345  356524.668062  473144.449588  607493.236777  0.032322  0.808038  0.009663  0.014426  0.008232  1.000000  0.001889  0.001091  0.000258  0.288717  0.287317  0.067945  0.088629  0.015776  0.003731  22  0  0  0  0
5  22  41.888819  0.000000  0.049605  0.289249  6454587.353565  6680628.969701  4672713.051464  447572.452783  463246.576475  324014.151027  0.030646  0.766146  0.012130  0.014125  0.004391  1.000000  0.002432  0.002707  0.000640  0.289918  0.288163  0.068145  0.114107  0.040697  0.009624  19  0  0  0  0
8  19  27.733104  0.000000  0.073576  0.389973  7881616.804641  6524767.025713  1582459.652376  546525.187733  452438.834827  109730.538801  0.030094  0.752359  0.014812  0.013795  0.001487  1.000000  0.003055  0.004218  0.000997  0.291225  0.289083  0.068362  0.143312  0.063930  0.015118  17  0  0  0  0
6  21  35.858287  0.000000  0.056966  0.328803  6892836.266893  6632843.524801  3351454.064013  477961.404132  459933.049582  232395.726272  0.030127  0.753172  0.012954  0.014024  0.003149  1.000000  0.002620  0.003245  0.000767  0.290319  0.288446  0.068212  0.122904  0.048989  0.011585  17  0  0  0  0
13  14  18.753591  0.000000  0.120856  0.489849  10695173.771359  6215252.798398  198774.086004  741622.182112  430976.573291  13783.345139  0.033427  0.835685  0.020100  0.013141  0.000187  1.000000  0.004390  0.006322  0.001495  0.293801  0.290896  0.068791  0.205971  0.096027  0.022709  16  0  0  0  0
10  17  22.904836  0.000000  0.091986  0.435862  8977326.884182  6404578.195390  704119.096612  622503.654051  444104.729695  48824.858021  0.031074  0.776853  0.016872  0.013541  0.000662  1.000000  0.003557  0.005090  0.001204  0.292228  0.289789  0.068529  0.166876  0.077266  0.018272  16  0  0  0  0
9  18  25.021108  0.000000  0.082628  0.414298  8420386.045632  6465724.932258  1060744.054925  583884.395606  448344.752101  73553.860600  0.030492  0.762295  0.015825  0.013670  0.000997  1.000000  0.003299  0.004663  0.001103  0.291718  0.289430  0.068445  0.154770  0.070739  0.016728  17  0  0  0  0
12  15  19.868883  0.000000  0.111176  0.473242  10119227.665041  6278849.568124  304355.083888  701685.064934  435386.485289  21104.517446  0.032579  0.814467  0.019018  0.013275  0.000286  1.000000  0.004104  0.005916  0.001399  0.293274  0.290525  0.068703  0.192558  0.089847  0.021247  17  0  0  0  0
7  20  31.254358  0.000000  0.064975  0.361907  7369629.266791  6580774.153255  2327523.566298  511023.070315  456322.467672  161394.582553  0.029951  0.748767  0.013850  0.013913  0.002187  1.000000  0.002827  0.003747  0.000886  0.290756  0.288753  0.068284  0.132646  0.056719  0.013413  18  0  0  0  0
15  12  17.032069  0.000000  0.140166  0.520034  11843857.233298  6088050.064098  84009.730044  821273.916045  422156.111707  5825.382611  0.035209  0.880235  0.022259  0.012872  0.000079  1.000000  0.004981  0.007133  0.001687  0.294854  0.291636  0.068966  0.233695  0.108356  0.025624  17  0  0  0  0
11  16  21.225535  0.000000  0.101532  0.455353  9545365.790176  6342094.658127  464136.101252  661892.472035  439772.011196  32184.014544  0.031784  0.794601  0.017939  0.013409  0.000436  1.000000  0.003826  0.005506  0.001302  0.292748  0.290155  0.068616  0.179503  0.083611  0.019772  18  0  0  0  0
14  13  17.821824  0.000000  0.130529  0.505395  11270630.549538  6151588.367455  129398.219793  781525.368415  426561.969544  8972.700414  0.034309  0.857727  0.021181  0.013006  0.000122  1.000000  0.004683  0.006727  0.001591  0.294329  0.291267  0.068879  0.219694  0.102189  0.024166  16  0  0  0  0
16  11  16.354125  0.000000  0.149746  0.533881  12413688.779225  6024769.141848  54417.892154  860787.038838  417768.101128  3773.432465  0.036119  0.902968  0.023330  0.012738  0.000051  1.000000  0.005285  0.007540  0.001783  0.295376  0.292003  0.069053  0.247950  0.114546  0.027088  16  0  0  0  0
19  8  14.794124  0.000000  0.178040  0.571424  14096278.298463  5837225.380275  14630.397942  977460.758923  404763.486461  1014.497556  0.038847  0.971174  0.026492  0.012341  0.000014  1.000000  0.006227  0.008777  0.002076  0.296917  0.293088  0.069309  0.292123  0.133341  0.031533  16  0  0  0  0
21  6  13.921573  0.000000  0.194815  0.582126  15015490.100735  5569374.096631  5933.551624  1041200.523905  386190.206802  411.442918  0.040000  1.000000  0.028219  0.011775  0.000006  0.978113  0.006971  0.009678  0.002289  0.297759  0.293680  0.069450  0.327063  0.147017  0.034767  19  0  0  0  0
24  3  12.715796  0.000000  0.213288  0.565499  15819110.161074  4857038.683406  1447.869957  1096924.953959  336795.614919  100.397852  0.040000  1.000000  0.029730  0.010269  0.000001  0.895683  0.008442  0.011274  0.002666  0.298496  0.294198  0.069572  0.396075  0.171278  0.040504  21  0  0  0  0
22  5  13.470723  0.000000  0.201335  0.576684  15299229.543517  5318149.864476  3708.815244  1060875.516495  368769.876171  257.175780  0.040000  1.000000  0.028753  0.011244  0.000003  0.949022  0.007445  0.010196  0.002411  0.298019  0.293863  0.069493  0.349289  0.154892  0.036629  20  0  0  0  0
23  4  13.071239  0.000000  0.207489  0.571120  15566888.279909  5080849.274997  2317.529797  1079435.444589  352315.035441  160.701597  0.040000  1.000000  0.029256  0.010742  0.000002  0.921563  0.007936  0.010728  0.002537  0.298265  0.294036  0.069534  0.372303  0.162981  0.038542  20  0  0  0  0
17  10  15.765674  0.000000  0.159257  0.547019  12979350.173483  5961834.358409  35180.315545  900010.995972  413404.092425  2439.465028  0.037031  0.925766  0.024393  0.012605  0.000033  1.000000  0.005594  0.007950  0.001880  0.295894  0.292368  0.069139  0.262445  0.120769  0.028559  16  0  0  0  0
20  7  14.388271  0.000000  0.187303  0.582791  14646976.428867  5775621.302319  9414.780352  1015647.136993  400491.751219  652.837448  0.039747  0.993669  0.027527  0.012211  0.000009  1.000000  0.006550  0.009196  0.002175  0.297421  0.293443  0.069393  0.307295  0.139698  0.033036  16  0  0  0  0
0  28  280.900527  0.578683  0.007462  0.036570  3944898.146951  6952893.221750  9363264.828130  273546.183961  482125.859134  649265.270671  0.030912  0.772812  0.007414  0.014700  0.008798  1.000000  0.001417  0.000306  0.000072  0.287621  0.286546  0.067762  0.066486  0.003802  0.000899  26  0  0  0  0
18  9  15.249944  0.000000  0.168691  0.559515  13540327.125800  5899305.995257  22704.369399  938910.125653  409068.265620  1574.360954  0.037941  0.948525  0.025447  0.012473  0.000021  1.000000  0.005908  0.008362  0.001977  0.296408  0.292729  0.069225  0.277172  0.127032  0.030041  16  0  0  0  0
4  24  47.934115  0.262177  0.048492  0.213372  6388324.033839  6687848.288123  8658346.560224  442977.637512  463747.176727  600384.996705  0.034282  0.857044  0.012006  0.014140  0.008136  1.000000  0.002404  0.001837  0.000434  0.289859  0.288120  0.068135  0.112792  0.027131  0.006416  21  0  0  0  0
6  22  35.731061  0.000000  0.060957  0.313180  7130460.103383  6606903.351095  5059315.531515  494438.659379  458134.312260  350821.847750  0.032123  0.803086  0.013401  0.013969  0.004754  1.000000  0.002723  0.003032  0.000717  0.290537  0.288599  0.068248  0.127734  0.045600  0.010783  18  0  0  0  0
1  27  107.690323  0.546846  0.020959  0.064869  4748795.193729  6865942.071088  10479422.244741  329289.820742  476096.513238  726661.591346  0.033288  0.832207  0.008925  0.014516  0.009847  1.000000  0.001732  0.000520  0.000123  0.288357  0.287064  0.067885  0.081255  0.006946  0.001643  22  0  0  0  0
5  23  41.135715  0.011091  0.054679  0.266858  6756697.589834  6647695.206201  6832475.671151  468521.308542  460962.891322  473775.894136  0.033173  0.829336  0.012698  0.014055  0.006420  1.000000  0.002561  0.002437  0.000576  0.290195  0.288358  0.068191  0.120154  0.036402  0.008608  20  0  0  0  0
2  26  72.705260  0.495938  0.032337  0.105616  5426411.212900  6792458.963854  10765367.706302  376276.908705  471001.065188  746489.553164  0.034675  0.866877  0.010198  0.014361  0.010116  1.000000  0.002005  0.000842  0.000199  0.288978  0.287500  0.067988  0.094054  0.011820  0.002795  25  0  0  0  0
3  25  57.260791  0.409843  0.041378  0.157155  5964778.910963  6733952.741001  10107105.605375  413608.272884  466944.140674  700844.499972  0.034945  0.873615  0.011210  0.014237  0.009497  1.000000  0.002227  0.001288  0.000305  0.289471  0.287847  0.068070  0.104457  0.018655  0.004412  21  0  0  0  0
7  21  31.375679  0.000000  0.067895  0.351628  7543414.837811  6561773.858927  3584105.672218  523073.667824  455004.953806  248528.198454  0.031418  0.785447  0.014177  0.013873  0.003368  1.000000  0.002904  0.003591  0.000849  0.290915  0.288865  0.068311  0.136240  0.054234  0.012825  17  0  0  0  0
8  20  27.909016  0.000000  0.075615  0.383432  8002984.568252  6511475.567547  2465957.271713  554941.042175  451517.181713  170993.819450  0.031125  0.778114  0.015040  0.013767  0.002317  1.000000  0.003109  0.004108  0.000972  0.291336  0.289161  0.068381  0.145870  0.062190  0.014707  16  0  0  0  0
11  17  21.306729  0.000000  0.102138  0.453802  9581453.255991  6338120.749972  733100.872153  664394.840460  439496.453407  50834.505370  0.032096  0.802405  0.018007  0.013400  0.000689  1.000000  0.003843  0.005474  0.001294  0.292781  0.290178  0.068621  0.180314  0.083089  0.019649  16  0  0  0  0
9  19  25.176481  0.000000  0.084012  0.410212  8502727.617760  6456691.394641  1664583.508652  589594.105210  447718.350696  115425.151604  0.031195  0.779872  0.015980  0.013651  0.001564  1.000000  0.003337  0.004588  0.001085  0.291793  0.289483  0.068457  0.156542  0.069556  0.016449  17  0  0  0  0
10  18  23.021548  0.000000  0.092908  0.433336  9032169.745821  6398550.371869  1109487.380079  626306.554648  443686.749798  76933.808597  0.031545  0.788634  0.016975  0.013528  0.001043  1.000000  0.003583  0.005041  0.001192  0.292278  0.289824  0.068538  0.168081  0.076476  0.018085  18  0  0  0  0
14  14  17.844452  0.000000  0.130695  0.505043  11280498.726281  6150495.443859  204939.455091  782209.645167  426486.184298  14210.862688  0.034396  0.859908  0.021200  0.013004  0.000193  1.000000  0.004688  0.006718  0.001589  0.294338  0.291273  0.068880  0.219932  0.102045  0.024132  16  0  0  0  0
13  15  18.788867  0.000000  0.121113  0.489270  10710452.056438  6213563.921422  314663.662274  742681.605303  430859.463587  21819.332424  0.033561  0.839036  0.020129  0.013137  0.000296  1.000000  0.004398  0.006308  0.001492  0.293815  0.290906  0.068794  0.206331  0.095805  0.022656  16  0  0  0  0
12  16  19.923059  0.000000  0.111572  0.472293  10142778.034069  6276251.268931  481403.573030  703318.088992  435206.314648  33381.371443  0.032784  0.819595  0.019062  0.013270  0.000452  1.000000  0.004116  0.005895  0.001394  0.293295  0.290540  0.068707  0.193100  0.089505  0.021166  17  0  0  0  0
15  13  17.046446  0.000000  0.140273  0.519820  11850209.222451  6087345.230970  133091.634726  821714.374158  422107.237337  9228.808309  0.035266  0.881649  0.022271  0.012870  0.000125  1.000000  0.004985  0.007127  0.001685  0.294859  0.291640  0.068967  0.233851  0.108263  0.025602  16  0  0  0  0
21  7  13.921812  0.000000  0.194812  0.582045  15014808.270397  5568434.878753  9402.735141  1041153.244589  386125.079780  652.002212  0.040000  1.000000  0.028218  0.011773  0.000009  0.977978  0.006972  0.009677  0.002289  0.297759  0.293680  0.069449  0.327102  0.147017  0.034767  19  0  0  0  0
20  8  14.389671  0.000000  0.187314  0.582773  14647654.739751  5775545.341892  14920.971500  1015694.172264  400486.483989  1034.646438  0.039753  0.993826  0.027528  0.012211  0.000014  1.000000  0.006550  0.009195  0.002174  0.297422  0.293443  0.069394  0.307314  0.139688  0.033034  16  0  0  0  0
19  9  14.796364  0.000000  0.178058  0.571395  14097343.080960  5837106.354641  23186.441454  977534.592816  404755.233014  1607.788679  0.038857  0.971419  0.026494  0.012341  0.000022  1.000000  0.006227  0.008776  0.002075  0.296918  0.293088  0.069310  0.292152  0.133325  0.031529  16  0  0  0  0
22  6  13.470905  0.000000  0.201333  0.576634  15298777.520177  5317587.939219  5877.572840  1060844.172401  368730.911284  407.561250  0.040000  1.000000  0.028752  0.011243  0.000006  0.948941  0.007446  0.010196  0.002411  0.298019  0.293863  0.069493  0.349315  0.154892  0.036629  20  0  0  0  0
17  11  15.771382  0.000000  0.159301  0.546940  12981961.339552  5961543.531993  55749.001090  900192.058825  413383.926009  3865.733902  0.037054  0.926356  0.024398  0.012604  0.000052  1.000000  0.005596  0.007947  0.001879  0.295896  0.292370  0.069140  0.262513  0.120730  0.028550  16  0  0  0  0
23  5  13.071370  0.000000  0.207486  0.571090  15566585.722526  5080511.569792  3672.842702  1079414.464727  352291.618368  254.681380  0.040000  1.000000  0.029255  0.010742  0.000003  0.921514  0.007936  0.010728  0.002537  0.298264  0.294035  0.069534  0.372321  0.162982  0.038542  19  0  0  0  0
0  29  235.098190  0.598284  0.009155  0.024819  4045775.309710  6941996.246252  10071226.886771  280541.184058  481370.243665  698356.606446  0.031744  0.793607  0.007603  0.014677  0.009464  1.000000  0.001456  0.000228  0.000054  0.287713  0.286611  0.067778  0.068317  0.002551  0.000603  27  0  0  0  0
24  4  12.715888  0.000000  0.213287  0.565481  15818912.645307  4856837.645765  2294.644781  1096911.257868  336781.674615  159.114710  0.040000  1.000000  0.029729  0.010269  0.000002  0.895653  0.008443  0.011274  0.002666  0.298496  0.294198  0.069572  0.396086  0.171278  0.040504  21  0  0  0  0
18  10  15.253523  0.000000  0.168719  0.559467  13541996.014184  5899119.776820  35980.923676  939025.849312  409055.352905  2494.980605  0.037956  0.948905  0.025450  0.012472  0.000034  1.000000  0.005909  0.008361  0.001977  0.296409  0.292731  0.069225  0.277216  0.127007  0.030035  16  0  0  0  0
16  12  16.363203  0.000000  0.149815  0.533751  12417766.118450  6024315.858231  86225.543202  861069.768720  417736.669644  5979.030998  0.036155  0.903882  0.023337  0.012737  0.000081  1.000000  0.005287  0.007537  0.001782  0.295379  0.292006  0.069054  0.248053  0.114486  0.027074  17  0  0  0  0
1  28  98.980845  0.577944  0.023740  0.045478  4914422.595014  6847997.635773  11644011.443312  340774.716396  474852.214495  807416.257065  0.034656  0.866398  0.009236  0.014478  0.010942  1.000000  0.001798  0.000384  0.000091  0.288509  0.287170  0.067910  0.084357  0.004776  0.001129  23  0  0  0  0
3  26  54.431986  0.495661  0.047009  0.122552  6300008.265396  6697467.682904  12491613.454446  436853.666615  464414.202500  866190.473034  0.037738  0.943453  0.011840  0.014160  0.011738  1.000000  0.002367  0.000995  0.000235  0.289779  0.288063  0.068121  0.111052  0.013984  0.003307  23  0  0  0  0
2  27  68.208775  0.546968  0.036525  0.077553  5675766.900969  6765374.979812  12528407.176608  393567.671198  469123.014043  868741.814517  0.036743  0.918578  0.010667  0.014304  0.011773  1.000000  0.002107  0.000629  0.000149  0.289207  0.287661  0.068026  0.098852  0.008423  0.001992  25  0  0  0  0
5  24  40.372763  0.255360  0.061125  0.236310  7140455.860316  6605810.751074  9589142.787669  495131.782766  458058.549451  664928.046127  0.036396  0.909912  0.013419  0.013966  0.009011  1.000000  0.002727  0.002094  0.000495  0.290548  0.288605  0.068249  0.127941  0.030951  0.007319  22  0  0  0  0
7  22  31.540283  0.000000  0.072164  0.335973  7797584.612971  6533964.418948  5427531.513140  540698.247593  453076.598269  376354.592296  0.033569  0.839225  0.014654  0.013815  0.005100  1.000000  0.003017  0.003363  0.000795  0.291148  0.289029  0.068350  0.141542  0.050598  0.011966  16  0  0  0  0
6  23  35.588994  0.000000  0.066483  0.290304  7459375.877891  6570961.939401  7432763.886173  517246.258361  455642.071485  515400.935995  0.034896  0.872397  0.014019  0.013893  0.006984  1.000000  0.002867  0.002737  0.000647  0.290839  0.288811  0.068298  0.134497  0.040909  0.009674  20  0  0  0  0
4  25  46.254383  0.407502  0.055022  0.177852  6777078.678477  6645471.848258  11438154.029605  469934.569117  460808.719767  793141.741510  0.037535  0.938372  0.012736  0.014050  0.010748  1.000000  0.002570  0.001493  0.000353  0.290215  0.288371  0.068194  0.120572  0.021646  0.005119  23  0  0  0  0
8  21  28.160004  0.000000  0.078698  0.373264  8186477.108210  6491370.023478  3804645.145202  567664.738002  450123.027884  263820.793852  0.032685  0.817120  0.015385  0.013724  0.003575  1.000000  0.003192  0.003943  0.000932  0.291504  0.289279  0.068409  0.149761  0.059559  0.014085  17  0  0  0  0
10  19  23.199431  0.000000  0.094345  0.429351  9117686.515640  6389148.899836  1742249.149294  632236.438051  443034.835173  120810.623886  0.032281  0.807019  0.017135  0.013508  0.001637  1.000000  0.003623  0.004963  0.001174  0.292357  0.289879  0.068551  0.169966  0.075243  0.017793  17  0  0  0  0
9  20  25.407277  0.000000  0.086144  0.403796  8629668.661334  6442759.931458  2596925.175224  598396.420698  446752.318507  180075.364497  0.032280  0.807002  0.016218  0.013622  0.002440  1.000000  0.003395  0.004474  0.001058  0.291910  0.289565  0.068476  0.159284  0.067731  0.016017  16  0  0  0  0
15  14  17.069164  0.000000  0.140442  0.519481  11860264.350348  6086229.454403  210798.338649  822411.614432  422029.867425  14617.127990  0.035356  0.883888  0.022290  0.012868  0.000198  1.000000  0.004990  0.007118  0.001683  0.294869  0.291647  0.068969  0.234100  0.108116  0.025567  16  0  0  0  0
14  15  17.880137  0.000000  0.130958  0.504484  11296107.272561  6148766.683766  324448.230298  783291.969251  426366.309029  22497.811600  0.034534  0.863357  0.021229  0.013000  0.000305  1.000000  0.004696  0.006704  0.001585  0.294352  0.291283  0.068883  0.220309  0.101817  0.024078  16  0  0  0  0
16  13  16.377565  0.000000  0.149923  0.533544  12424223.604064  6023597.958002  136605.516016  861517.542143  417686.889178  9472.467025  0.036213  0.905331  0.023349  0.012735  0.000128  1.000000  0.005291  0.007531  0.001781  0.295385  0.292010  0.069055  0.248216  0.114391  0.027051  17  0  0  0  0
18  11  15.259192  0.000000  0.168763  0.559391  13544640.311457  5898824.720617  57018.192039  939209.209542  409034.893189  3953.741838  0.037980  0.949508  0.025455  0.012472  0.000054  1.000000  0.005910  0.008358  0.001977  0.296412  0.292732  0.069225  0.277286  0.126968  0.030026  16  0  0  0  0
13  16  18.844313  0.000000  0.121519  0.488354  10734584.719447  6210896.093838  497774.115331  744355.006650  430674.471725  34516.533672  0.033773  0.844330  0.020174  0.013131  0.000468  1.000000  0.004410  0.006286  0.001487  0.293838  0.290921  0.068797  0.206900  0.095454  0.022573  17  0  0  0  0
19  10  14.799913  0.000000  0.178087  0.571349  14099030.396152  5836917.737672  36745.077548  977651.594223  404742.153981  2547.968380  0.038872  0.971807  0.026497  0.012341  0.000035  1.000000  0.006228  0.008775  0.002075  0.296919  0.293090  0.069310  0.292198  0.133300  0.031523  16  0  0  0  0
12  17  20.007732  0.000000  0.112195  0.470791  10179890.992474  6272156.197201  760547.100439  705891.566879  434922.355163  52737.675169  0.033107  0.827680  0.019132  0.013261  0.000715  1.000000  0.004134  0.005861  0.001386  0.293330  0.290564  0.068713  0.193954  0.088967  0.021039  17  0  0  0  0
11  18  21.432438  0.000000  0.103090  0.451349  9638101.119571  6331881.775673  1155606.519945  668322.903070  439063.831943  80131.790965  0.032586  0.814662  0.018113  0.013387  0.001086  1.000000  0.003871  0.005422  0.001282  0.292833  0.290215  0.068630  0.181590  0.082270  0.019455  16  0  0  0  0
17  12  15.780419  0.000000  0.159371  0.546815  12986097.966551  5961082.798051  88336.012120  900478.899826  413351.977906  6125.374629  0.037092  0.927292  0.024405  0.012603  0.000083  1.000000  0.005598  0.007944  0.001879  0.295900  0.292372  0.069140  0.262620  0.120669  0.028536  16  0  0  0  0
22  7  13.471195  0.000000  0.201328  0.576556  15298060.698828  5316697.530692  9314.061343  1060794.466747  368669.168789  645.853414  0.040000  1.000000  0.028750  0.011241  0.000009  0.948812  0.007447  0.010196  0.002411  0.298018  0.293862  0.069493  0.349356  0.154892  0.036629  20  0  0  0  0
23  6  13.071580  0.000000  0.207483  0.571043  15566114.797178  5079980.432412  5820.579095  1079381.809934  352254.788367  403.609204  0.040000  1.000000  0.029254  0.010740  0.000005  0.921436  0.007937  0.010728  0.002537  0.298264  0.294035  0.069534  0.372348  0.162982  0.038542  20  0  0  0  0
24  5  12.716034  0.000000  0.213284  0.565452  15818600.036070  4856519.206827  3636.579997  1096889.580993  336759.593498  252.166861  0.040000  1.000000  0.029729  0.010268  0.000003  0.895607  0.008443  0.011275  0.002666  0.298495  0.294198  0.069572  0.396104  0.171279  0.040504  20  0  0  0  0
21  8  13.922193  0.000000  0.194806  0.581917  15013734.062383  5566950.311875  14899.049067  1041078.757113  386022.137299  1033.126298  0.040000  1.000000  0.028216  0.011770  0.000014  0.977765  0.006974  0.009677  0.002289  0.297758  0.293679  0.069449  0.327165  0.147016  0.034766  21  0  0  0  0
0  30  210.156758  0.611698  0.010448  0.016509  4122801.972458  6933673.047267  10617524.740119  285882.348487  480793.098392  736237.861556  0.032385  0.809620  0.007748  0.014660  0.009977  1.000000  0.001486  0.000174  0.000041  0.287784  0.286660  0.067790  0.069719  0.001684  0.000398  22  0  0  0  0
1  29  93.532431  0.598270  0.025895  0.030934  5042784.259689  6834083.428545  12552657.060756  349675.540252  473887.378865  870423.344185  0.035722  0.893040  0.009477  0.014449  0.011795  1.000000  0.001850  0.000285  0.000068  0.288627  0.287253  0.067930  0.086774  0.003204  0.000758  26  0  0  0  0
20  9  14.391889  0.000000  0.187332  0.582745  14648729.671391  5775424.967237  23647.016301  1015768.709917  400478.136998  1639.725750  0.039763  0.994076  0.027530  0.012211  0.000022  1.000000  0.006551  0.009194  0.002174  0.297423  0.293444  0.069394  0.307344  0.139672  0.033030  16  0  0  0  0
2  28  65.277926  0.578997  0.039907  0.054524  5877155.075691  6743483.641792  13959897.207904  407532.281852  467605.030117  968003.853955  0.038420  0.960511  0.011045  0.014258  0.013118  1.000000  0.002190  0.000464  0.000110  0.289392  0.287791  0.068057  0.102761  0.005786  0.001368  23  0  0  0  0
9  21  25.738539  0.000000  0.089378  0.393791  8822132.725718  6421625.903589  4013869.224978  611742.217826  445286.847801  278328.759960  0.033929  0.848214  0.016580  0.013577  0.003772  1.000000  0.003484  0.004300  0.001017  0.292087  0.289689  0.068506  0.163468  0.064962  0.015362  17  0  0  0  0
6  24  35.451863  0.248999  0.073573  0.258622  7881399.528380  6524786.386580  10494526.936230  546510.121415  452440.177343  727708.977251  0.038468  0.961710  0.014812  0.013795  0.009861  1.000000  0.003055  0.002359  0.000558  0.291226  0.289082  0.068362  0.143305  0.034894  0.008252  21  0  0  0  0
7  23  31.748789  0.000000  0.078119  0.312822  8151996.860752  6495146.388955  8009305.275714  565273.816928  450384.887716  555379.331160  0.036579  0.914475  0.015320  0.013732  0.007526  1.000000  0.003177  0.003044  0.000720  0.291474  0.289257  0.068404  0.149025  0.045528  0.010766  20  0  0  0  0
8  22  28.499979  0.000000  0.083228  0.357688  8456112.494664  6461802.623533  5778321.162615  586361.730491  448072.772308  400678.964286  0.034984  0.874591  0.015892  0.013662  0.005430  1.000000  0.003315  0.003700  0.000875  0.291752  0.289453  0.068450  0.155531  0.055690  0.013170  18  0  0  0  0
10  20  23.464761  0.000000  0.096564  0.423083  9249741.515757  6374625.756163  2720968.552909  641393.364291  442027.774817  188676.750729  0.033418  0.835448  0.017383  0.013478  0.002557  1.000000  0.003685  0.004844  0.001145  0.292478  0.289964  0.068571  0.172890  0.073339  0.017343  16  0  0  0  0
11  19  21.624513  0.000000  0.104576  0.447475  9726517.112235  6322141.581303  1815792.287913  674453.823691  438388.429714  125910.234617  0.033352  0.833810  0.018279  0.013367  0.001706  1.000000  0.003913  0.005342  0.001263  0.292914  0.290272  0.068644  0.183587  0.080992  0.019153  17  0  0  0  0
12  18  20.139020  0.000000  0.113175  0.468415  10238180.709998  6265723.428037  1199300.758825  709933.478532  434476.295622  83161.626429  0.033615  0.840386  0.019241  0.013247  0.001127  1.000000  0.004163  0.005808  0.001373  0.293383  0.290601  0.068722  0.195299  0.088122  0.020839  16  0  0  0  0
14  16  17.936253  0.000000  0.131372  0.503600  11320766.069862  6146035.362072  513314.389838  785001.853677  426176.914373  35594.123671  0.034752  0.868808  0.021276  0.012994  0.000482  1.000000  0.004709  0.006682  0.001580  0.294375  0.291299  0.068887  0.220904  0.101458  0.023993  16  0  0  0  0
13  17  18.931044  0.000000  0.122158  0.486902  10772627.363207  6206690.100603  786573.606767  746992.950557  430382.820748  54542.398947  0.034107  0.852680  0.020245  0.013123  0.000739  1.000000  0.004429  0.006252  0.001478  0.293872  0.290946  0.068803  0.207797  0.094901  0.022442  16  0  0  0  0
15  15  17.105002  0.000000  0.140709  0.518943  11876170.193892  6084464.376699  333746.999756  823514.553631  421907.473829  23142.604648  0.035497  0.887430  0.022319  0.012864  0.000314  1.000000  0.004998  0.007103  0.001680  0.294883  0.291657  0.068971  0.234493  0.107883  0.025512  16  0  0  0  0
5  25  39.654869  0.406219  0.068393  0.198028  7562245.653467  6536791.659751  12735740.409667  524379.429740  453272.644125  883118.665984  0.040000  1.000000  0.014212  0.013821  0.011967  0.996927  0.002923  0.001709  0.000404  0.290935  0.288877  0.068314  0.137118  0.024805  0.005866  33  0  0  0  0
19  11  14.805533  0.000000  0.178132  0.571276  14101703.926592  5836618.876675  58229.598596  977836.981531  404721.430433  4037.742901  0.038897  0.972421  0.026502  0.012340  0.000055  1.000000  0.006230  0.008772  0.002074  0.296922  0.293091  0.069310  0.292270  0.133260  0.031513  16  0  0  0  0
3  27  52.326963  0.549955  0.051830  0.090221  6559391.176072  6610780.600042  14574956.780912  454839.734381  458403.167529  1010653.167787  0.040000  1.000000  0.012327  0.013977  0.013696  0.992155  0.002499  0.000747  0.000177  0.290017  0.288230  0.068161  0.117243  0.010027  0.002371  36  0  0  0  0
17  13  15.794718  0.000000  0.159481  0.546617  12992649.584135  5960353.071177  139952.400573  900933.200525  413301.377360  9704.545894  0.037151  0.928774  0.024418  0.012602  0.000132  1.000000  0.005601  0.007938  0.001877  0.295906  0.292377  0.069141  0.262790  0.120573  0.028513  16  0  0  0  0
18  12  15.268167  0.000000  0.168834  0.559271  13548829.575367  5898357.261443  90348.329298  939499.700478  409002.478746  6264.912245  0.038019  0.950463  0.025463  0.012471  0.000085  1.000000  0.005913  0.008354  0.001976  0.296415  0.292735  0.069226  0.277397  0.126906  0.030011  16  0  0  0  0
16  14  16.400263  0.000000  0.150095  0.533218  12434446.318281  6022461.434908  216372.617532  862226.403148  417608.080666  15003.658304  0.036305  0.907625  0.023369  0.012733  0.000203  1.000000  0.005296  0.007521  0.001779  0.295395  0.292017  0.069056  0.248475  0.114241  0.027016  16  0  0  0  0
22  8  13.471653  0.000000  0.201321  0.576432  15296925.412619  5315287.124576  14758.619892  1060715.744002  368571.368746  1023.388691  0.040000  1.000000  0.028748  0.011238  0.000014  0.948608  0.007448  0.010196  0.002411  0.298017  0.293862  0.069492  0.349422  0.154892  0.036629  20  0  0  0  0
23  7  13.071910  0.000000  0.207478  0.570967  15565361.865300  5079135.842173  9223.774964  1079329.600312  352196.222992  639.592798  0.040000  1.000000  0.029253  0.010739  0.000009  0.921313  0.007938  0.010728  0.002537  0.298263  0.294035  0.069533  0.372391  0.162983  0.038542  20  0  0  0  0
0  31  194.837956  0.621299  0.011443  0.010834  4182049.021740  6927269.409014  11043140.005048  289990.643210  480349.058839  765750.773479  0.032883  0.822063  0.007860  0.014646  0.010377  1.000000  0.001509  0.000138  0.000033  0.287839  0.286699  0.067799  0.070801  0.001099  0.000260  25  0  0  0  0
21  9  13.922795  0.000000  0.194798  0.581714  15012028.275123  5564597.381722  23605.156837  1040960.474821  385858.980979  1636.823141  0.040000  1.000000  0.028213  0.011765  0.000022  0.977427  0.006976  0.009677  0.002289  0.297756  0.293678  0.069449  0.327264  0.147014  0.034766  21  0  0  0  0
24  6  12.716264  0.000000  0.213281  0.565406  15818103.702168  4856014.159784  5763.121056  1096855.164326  336724.572647  399.624962  0.040000  1.000000  0.029728  0.010267  0.000005  0.895532  0.008444  0.011275  0.002666  0.298495  0.294197  0.069572  0.396132  0.171279  0.040504  20  0  0  0  0
4  26  44.556504  0.501709  0.060869  0.138323  7025470.505870  6407970.881207  14099128.339506  487158.495814  444339.984504  977658.385788  0.040000  1.000000  0.013203  0.013548  0.013249  0.971768  0.002765  0.001178  0.000279  0.290443  0.288531  0.068232  0.129733  0.016620  0.003930  39  0  0  0  0
1  30  89.924927  0.612224  0.027558  0.020618  5141823.369731  6823343.413185  13259770.965681  356543.086538  473142.647288  919455.867488  0.036549  0.913737  0.009663  0.014426  0.012460  1.000000  0.001890  0.000218  0.000052  0.288718  0.287317  0.067945  0.088647  0.002115  0.000500  25  0  0  0  0
20  10  14.395403  0.000000  0.187361  0.582701  14650433.082141  5775234.210960  37475.157017  1015886.827418  400464.909622  2598.593376  0.039779  0.994470  0.027533  0.012210  0.000035  1.000000  0.006552  0.009193  0.002174  0.297425  0.293445  0.069394  0.307391  0.139647  0.033024  16  0  0  0  0
2  29  63.332192  0.599877  0.042536  0.037161  6033686.097465  6726457.693600  15079575.984251  418386.418533  466424.420889  1045644.351915  0.039731  0.993269  0.011339  0.014222  0.014170  1.000000  0.002256  0.000345  0.000082  0.289535  0.287892  0.068081  0.105821  0.003878  0.000917  23  0  0  0  0
10  21  23.847889  0.000000  0.099937  0.413280  9450481.708887  6352536.226359  4212517.401036  655313.042760  440496.047924  292103.374282  0.035150  0.878751  0.017761  0.013431  0.003958  1.000000  0.003781  0.004662  0.001102  0.292662  0.290094  0.068601  0.177365  0.070442  0.016658  18  0  0  0  0
9  22  26.190833  0.000000  0.094152  0.378381  9106189.909219  6390408.827071  6112608.590859  631439.243118  443122.200746  423859.043197  0.036369  0.909214  0.017114  0.013511  0.005744  1.000000  0.003617  0.004043  0.000956  0.292347  0.289872  0.068549  0.169705  0.060873  0.014395  18  0  0  0  0
8  23  28.928577  0.000000  0.089590  0.334441  8834699.202376  6420241.780056  8562819.629821  612613.599446  445190.870238  593760.991140  0.038224  0.955595  0.016603  0.013574  0.008046  1.000000  0.003490  0.003359  0.000794  0.292099  0.289697  0.068508  0.163740  0.050256  0.011884  19  0  0  0  0
11  20  21.912095  0.000000  0.106874  0.441371  9863256.285423  6307072.189077  2838581.450528  683935.558739  437343.491522  196832.236151  0.034539  0.863466  0.018536  0.013335  0.002667  1.000000  0.003979  0.005218  0.001234  0.293040  0.290360  0.068664  0.186690  0.079013  0.018685  17  0  0  0  0
12  19  20.340068  0.000000  0.114706  0.464657  10329238.943399  6255671.837115  1885516.979712  716247.616778  433779.300608  130745.067523  0.034410  0.860253  0.019412  0.013226  0.001772  1.000000  0.004208  0.005725  0.001354  0.293467  0.290660  0.068735  0.197407  0.086801  0.020527  16  0  0  0  0
3  28  49.708444  0.602302  0.054561  0.063169  6432139.786144  6013454.398849  16173430.430256  446015.898931  416983.516925  1121494.145336  0.040000  0.999999  0.012088  0.012714  0.015198  0.910069  0.002693  0.000589  0.000139  0.289900  0.288148  0.068141  0.126344  0.007489  0.001771  34  0  0  0  0
4  27  42.394217  0.582117  0.063974  0.101011  6819037.553313  5605279.927575  16318053.276643  472844.071383  388679.980345  1131522.548166  0.040000  1.000000  0.012815  0.011851  0.015334  0.860993  0.003067  0.000974  0.000230  0.290255  0.288398  0.068200  0.143868  0.013327  0.003151  38  0  0  0  0
14  17  18.024099  0.000000  0.132026  0.502199  11359649.359542  6141728.010591  811284.947107  787698.089452  425878.235036  56255.926799  0.035096  0.877407  0.021349  0.012985  0.000762  1.000000  0.004729  0.006646  0.001572  0.294410  0.291324  0.068892  0.221844  0.100890  0.023859  16  0  0  0  0
13  18  19.065697  0.000000  0.123163  0.484604  10832407.317652  6200079.743634  1240750.065090  751138.197863  429924.446955  86035.794312  0.034632  0.865809  0.020358  0.013109  0.001166  1.000000  0.004459  0.006197  0.001465  0.293927  0.290984  0.068812  0.209211  0.094031  0.022237  16  0  0  0  0
7  24  31.816879  0.244089  0.085242  0.277757  8519890.631386  6336531.689248  11271022.482658  590784.218797  439386.265138  781552.545748  0.040000  1.000000  0.016012  0.013397  0.010591  0.984164  0.003407  0.002656  0.000628  0.291811  0.289494  0.068460  0.159837  0.039332  0.009301  32  0  0  0  0
6  25  34.462052  0.417194  0.078699  0.210433  7887432.628003  5893154.473558  13533541.187074  546928.467166  408641.708273  938439.576713  0.040000  1.000000  0.014823  0.012460  0.012717  0.915437  0.003385  0.002047  0.000484  0.291233  0.289086  0.068363  0.158796  0.029870  0.007064  34  0  0  0  0
15  16  17.161383  0.000000  0.141132  0.518091  11901302.919303  6081675.193696  528084.627148  825257.301067  421714.066968  36618.317935  0.035721  0.893029  0.022367  0.012858  0.000496  1.000000  0.005012  0.007080  0.001674  0.294906  0.291673  0.068975  0.235114  0.107516  0.025425  16  0  0  0  0
19  12  14.814433  0.000000  0.178203  0.571161  14105939.540314  5836145.389871  92269.043276  978130.686445  404688.598025  6398.097935  0.038936  0.973395  0.026510  0.012339  0.000087  1.000000  0.006232  0.008768  0.002074  0.296926  0.293094  0.069311  0.292386  0.133198  0.031499  16  0  0  0  0
17  14  15.817319  0.000000  0.159655  0.546302  13003021.900922  5959197.758470  221682.132321  901652.435236  413221.265942  15371.829408  0.037245  0.931120  0.024437  0.012599  0.000208  1.000000  0.005607  0.007928  0.001875  0.295915  0.292383  0.069143  0.263059  0.120420  0.028477  17  0  0  0  0
16  15  16.436078  0.000000  0.150367  0.532700  12450618.859572  6020663.352296  342594.551128  863347.835639  417483.398451  23756.109440  0.036450  0.911255  0.023399  0.012729  0.000322  1.000000  0.005305  0.007506  0.001775  0.295409  0.292027  0.069059  0.248884  0.114004  0.026960  16  0  0  0  0
22  9  13.472381  0.000000  0.201311  0.576236  15295125.106244  5313053.080794  23382.871057  1060590.907588  368416.456216  1621.409453  0.040000  1.000000  0.028745  0.011233  0.000022  0.948285  0.007450  0.010196  0.002411  0.298015  0.293860  0.069492  0.349525  0.154892  0.036629  19  0  0  0  0
18  13  15.282370  0.000000  0.168945  0.559081  13555464.729154  5897616.869091  143143.679058  939959.793725  408951.138637  9925.834763  0.038079  0.951976  0.025475  0.012469  0.000135  1.000000  0.005917  0.008348  0.001974  0.296422  0.292739  0.069227  0.277574  0.126808  0.029988  16  0  0  0  0
24  7  12.716631  0.000000  0.213274  0.565333  15817319.213757  4855215.007711  9132.753187  1096800.766518  336669.158035  633.281188  0.040000  1.000000  0.029726  0.010265  0.000009  0.895414  0.008445  0.011275  0.002666  0.298494  0.294197  0.069572  0.396176  0.171280  0.040504  20  0  0  0  0
21  10  13.923752  0.000000  0.194785  0.581392  15009325.725953  5560872.837650  37390.968875  1040773.075303  385600.714535  2592.755622  0.040000  1.000000  0.028208  0.011757  0.000035  0.976893  0.006979  0.009677  0.002289  0.297754  0.293676  0.069449  0.327422  0.147012  0.034765  20  0  0  0  0
20  11  14.400969  0.000000  0.187406  0.582631  14653132.162490  5774931.952774  59386.991789  1016073.986402  400443.950507  4117.998583  0.039804  0.995096  0.027538  0.012210  0.000056  1.000000  0.006554  0.009190  0.002173  0.297427  0.293447  0.069394  0.307466  0.139607  0.033014  16  0  0  0  0
23  8  13.072435  0.000000  0.207469  0.570847  15564166.354860  5077796.687010  14615.629010  1079246.701513  352103.363615  1013.473452  0.040000  1.000000  0.029250  0.010736  0.000014  0.921118  0.007939  0.010729  0.002537  0.298262  0.294034  0.069533  0.372459  0.162984  0.038542  18  0  0  0  0
5  26  37.801905  0.523949  0.071746  0.150570  7306158.107325  5603668.859284  15347432.645653  506621.868354  388568.266033  1064218.004477  0.040000  1.000000  0.013731  0.011848  0.014422  0.868008  0.003291  0.001475  0.000349  0.290701  0.288712  0.068275  0.154418  0.021018  0.004970  39  0  0  0  0
0  32  184.744891  0.628357  0.012211  0.007042  4227769.806368  6922326.837487  11375878.310426  293161.002925  480006.332226  788823.433483  0.033271  0.831767  0.007945  0.014636  0.010690  1.000000  0.001527  0.000114  0.000027  0.287880  0.286728  0.067806  0.071637  0.000712  0.000168  28  0  0  0  0
1  31  87.409318  0.622275  0.028857  0.013556  5219151.391448  6814955.160621  13817341.371324  361905.147728  472560.991085  958118.781224  0.037201  0.930025  0.009809  0.014409  0.012984  1.000000  0.001921  0.000173  0.000041  0.288789  0.287367  0.067957  0.090115  0.001381  0.000327  26  0  0  0  0
3  29  47.885769  0.643355  0.056638  0.043498  6295110.355635  5478623.100619  17650917.065060  436514.036928  379897.372938  1223945.670254  0.040000  1.000001  0.011831  0.011583  0.016586  0.836203  0.002892  0.000468  0.000111  0.289775  0.288060  0.068121  0.135670  0.005521  0.001306  36  0  0  0  0
2  30  61.220429  0.621952  0.044301  0.024774  6023278.568263  6483964.463010  15932561.247603  417664.742131  449609.513281  1104791.852071  0.040000  1.000001  0.011320  0.013709  0.014971  0.967261  0.002336  0.000269  0.000064  0.289526  0.287885  0.068079  0.109589  0.002645  0.000626  33  0  0  0  0
5  27  36.805641  0.615911  0.073688  0.112216  6962776.970054  4673061.857976  18128044.465778  482811.215646  324038.337885  1257030.524379  0.040000  1.000000  0.013085  0.009880  0.017034  0.738024  0.003758  0.001291  0.000305  0.290386  0.288490  0.068222  0.176288  0.017980  0.004252  35  0  0  0  0
9  23  26.766642  0.000000  0.100897  0.355189  9507623.364440  6346240.783689  9094054.474684  659275.345775  440059.510843  630597.750719  0.039831  0.995779  0.017868  0.013418  0.008545  1.000000  0.003808  0.003680  0.000870  0.292716  0.290130  0.068610  0.178643  0.055092  0.013028  19  0  0  0  0
6  26  33.551032  0.545233  0.080836  0.162204  7518811.913535  4887588.452706  16533322.445386  521367.657732  338913.989716  1146449.691388  0.040000  1.000000  0.014130  0.010334  0.015536  0.775145  0.003886  0.001843  0.000436  0.290895  0.288849  0.068307  0.182318  0.026502  0.006267  33  0  0  0  0
7  25  30.898312  0.426845  0.087776  0.221665  8170837.458909  5320217.705001  14255887.837193  566580.257180  368913.263874  988528.365390  0.040000  1.000001  0.015356  0.011248  0.013396  0.842875  0.003887  0.002435  0.000576  0.291492  0.289269  0.068406  0.182380  0.035708  0.008444  29  0  0  0  0
11  21  22.329663  0.000000  0.110376  0.431798  10071615.223658  6284096.484578  4401275.516505  698383.534409  435750.315715  305192.194387  0.036350  0.908751  0.018928  0.013286  0.004136  1.000000  0.004081  0.005029  0.001189  0.293231  0.290494  0.068696  0.191453  0.075997  0.017972  18  0  0  0  0
10  22  24.375394  0.000000  0.104936  0.398107  9747953.503486  6319774.555366  6431278.431384  675940.260807  438224.295968  445956.171075  0.037725  0.943119  0.018320  0.013362  0.006043  1.000000  0.003923  0.004392  0.001039  0.292935  0.290285  0.068647  0.184065  0.066146  0.015642  18  0  0  0  0
16  16  16.492445  0.000000  0.150797  0.531880  12476176.870777  6017821.585437  542139.378301  865120.073140  417286.345333  37592.899128  0.036680  0.916994  0.023447  0.012723  0.000509  1.000000  0.005319  0.007483  0.001770  0.295433  0.292044  0.069063  0.249532  0.113628  0.026871  16  0  0  0  0
12  20  20.642107  0.000000  0.117076  0.458729  10470260.125396  6240098.916734  2950215.219085  726026.273858  432699.446887  204573.118236  0.035643  0.891067  0.019677  0.013193  0.002772  1.000000  0.004278  0.005597  0.001323  0.293596  0.290751  0.068757  0.200687  0.084754  0.020043  16  0  0  0  0
4  28  41.066791  0.646460  0.066042  0.072508  6563304.979983  4834167.859540  18564510.509232  455111.124436  335209.711720  1287295.848392  0.040000  1.000000  0.012335  0.010221  0.017445  0.753655  0.003420  0.000814  0.000193  0.290020  0.288233  0.068161  0.160441  0.010692  0.002529  42  0  0  0  0
14  18  18.160641  0.000000  0.133053  0.499979  11420778.438956  6134955.219220  1280117.322396  791936.887459  425408.597757  88765.589255  0.035637  0.890935  0.021464  0.012971  0.001203  1.000000  0.004760  0.006590  0.001558  0.294466  0.291364  0.068902  0.223325  0.099998  0.023648  16  0  0  0  0
13  19  19.272313  0.000000  0.124734  0.480967  10925868.264876  6189742.343210  1951699.110909  757618.944516  429207.633407  135334.253038  0.035454  0.886355  0.020533  0.013087  0.001834  1.000000  0.004507  0.006112  0.001445  0.294013  0.291045  0.068826  0.211427  0.092671  0.021915  16  0  0  0  0
19  13  14.828516  0.000000  0.178316  0.570978  14112648.339050  5835395.420247  146189.723892  978595.886363  404636.593810  10137.052876  0.038997  0.974937  0.026523  0.012338  0.000137  1.000000  0.006236  0.008762  0.002072  0.296932  0.293098  0.069312  0.292568  0.133098  0.031475  16  0  0  0  0
8  24  28.700197  0.242081  0.094499  0.288020  8858161.275131  5850757.568661  11687479.307097  614240.500884  405701.832232  810430.395281  0.040000  1.000000  0.016648  0.012370  0.010982  0.924128  0.003840  0.003051  0.000721  0.292121  0.289712  0.068511  0.180172  0.045293  0.010711  35  0  0  0  0
17  15  15.852991  0.000000  0.159931  0.545804  13019432.551853  5957369.790291  351022.252956  902790.378668  413094.511410  24340.501124  0.037393  0.934833  0.024468  0.012595  0.000330  1.000000  0.005616  0.007913  0.001871  0.295931  0.292394  0.069145  0.263485  0.120178  0.028420  16  0  0  0  0
18  14  15.304822  0.000000  0.169122  0.558779  13565969.841581  5896444.608649  226744.913596  940688.236719  408869.852034  15722.891577  0.038175  0.954371  0.025495  0.012467  0.000213  1.000000  0.005922  0.008338  0.001972  0.296431  0.292746  0.069229  0.277853  0.126653  0.029951  16  0  0  0  0
21  11  13.925273  0.000000  0.194763  0.580883  15005044.884822  5554981.596839  59208.841963  1040476.234241  385192.205523  4105.645361  0.040000  1.000000  0.028200  0.011745  0.000056  0.976047  0.006984  0.009677  0.002288  0.297750  0.293673  0.069448  0.327671  0.147009  0.034765  19  0  0  0  0
22  10  13.473535  0.000000  0.201293  0.575925  15292275.691607  5309517.559015  37039.377483  1060393.324159  368171.296910  2568.375656  0.040000  1.000000  0.028739  0.011226  0.000035  0.947773  0.007454  0.010196  0.002411  0.298013  0.293859  0.069492  0.349690  0.154892  0.036629  20  0  0  0  0
15  17  17.249702  0.000000  0.141798  0.516740  11940944.008187  6077275.427203  834775.731030  828006.083973  421408.979412  57884.819121  0.036075  0.901864  0.022441  0.012849  0.000784  1.000000  0.005032  0.007044  0.001666  0.294943  0.291699  0.068981  0.236096  0.106935  0.025288  18  0  0  0  0
20  12  14.409783  0.000000  0.187478  0.582520  14657408.302902  5774453.081454  94104.129169  1016370.501508  400410.744727  6525.346022  0.039843  0.996087  0.027546  0.012209  0.000088  1.000000  0.006556  0.009186  0.002172  0.297431  0.293449  0.069395  0.307585  0.139543  0.032999  17  0  0  0  0
23  9  13.073267  0.000000  0.207456  0.570658  15562282.340534  5075680.647109  23156.527233  1079116.060642  351956.633682  1605.714374  0.040000  1.000000  0.029247  0.010731  0.000022  0.920809  0.007941  0.010729  0.002537  0.298260  0.294033  0.069533  0.372567  0.162985  0.038543  19  0  0  0  0
0  33  177.891557  0.633551  0.012795  0.004543  4262557.788675  6918565.607644  11632071.279977  295573.262875  479745.521926  806588.305114  0.033569  0.839221  0.008011  0.014628  0.010930  1.000000  0.001541  0.000099  0.000023  0.287912  0.286750  0.067811  0.072274  0.000458  0.000108  28  0  0  0  0
24  8  12.717211  0.000000  0.213265  0.565217  15816074.884899  4853948.433083  14471.478853  1096714.482564  336581.331520  1003.477826  0.040000  1.000000  0.029724  0.010263  0.000014  0.895228  0.008446  0.011275  0.002666  0.298493  0.294196  0.069572  0.396247  0.171282  0.040505  20  0  0  0  0
1  32  85.599476  0.629718  0.029875  0.008826  5279769.119117  6808377.960350  14258780.391049  366108.487704  472104.916436  988728.940168  0.037716  0.942895  0.009923  0.014395  0.013399  1.000000  0.001945  0.000144  0.000034  0.288845  0.287406  0.067966  0.091268  0.000895  0.000212  27  0  0  0  0
2  31  59.432634  0.641561  0.045634  0.016340  5969982.773645  6210040.625705  16655509.029671  413969.117886  430615.152058  1154922.324297  0.040000  1.000001  0.011220  0.013130  0.015651  0.929665  0.002417  0.000218  0.000051  0.289477  0.287851  0.068071  0.113394  0.001802  0.000426  34  0  0  0  0
4  29  40.551617  0.702636  0.066881  0.051644  6231742.751855  4065708.429113  20956600.821189  432120.015700  281923.381657  1453167.602782  0.040000  0.999998  0.011712  0.008596  0.019692  0.645451  0.003857  0.000701  0.000166  0.289717  0.288019  0.068111  0.180951  0.008757  0.002071  38  0  0  0  0
6  27  33.638305  0.647910  0.080626  0.123003  6996251.594587  3868811.170917  19870652.253762  485132.405055  268270.179063  1377866.016903  0.040000  0.999999  0.013148  0.008180  0.018672  0.630603  0.004561  0.001717  0.000406  0.290417  0.288512  0.068227  0.213983  0.024294  0.005745  33  0  0  0  0
5  28  36.872092  0.694525  0.073555  0.082872  6481612.752900  3727405.392111  21218113.942754  449446.441561  258464.853364  1471301.383122  0.040000  1.000000  0.012181  0.007881  0.019938  0.603801  0.004379  0.001178  0.000279  0.289946  0.288180  0.068149  0.205442  0.015979  0.003779  40  0  0  0  0
11  22  22.909113  0.000000  0.115585  0.416919  10381534.300945  6249891.786108  6735175.705712  719873.868956  433378.501693  467028.943200  0.039053  0.976332  0.019510  0.013214  0.006329  1.000000  0.004233  0.004747  0.001123  0.293515  0.290694  0.068743  0.198613  0.071507  0.016910  19  0  0  0  0
7  26  30.757001  0.564084  0.088179  0.172699  7673419.274392  4274753.873358  17602980.138299  532088.404377  296418.960863  1220621.639342  0.040000  1.000000  0.014421  0.009038  0.016541  0.695305  0.004537  0.002283  0.000540  0.291037  0.288948  0.068331  0.212845  0.033091  0.007825  32  0  0  0  0
10  23  24.669969  0.000000  0.109937  0.363901  9893840.036732  5983675.974946  9317092.483830  686056.289909  414918.628576  646063.599014  0.040000  1.000001  0.018594  0.012651  0.008755  0.957233  0.004208  0.004093  0.000968  0.293069  0.290379  0.068669  0.197403  0.061340  0.014506  25  0  0  0  0
13  20  19.583665  0.000000  0.127170  0.475221  11070794.743407  6173706.095421  3056282.590686  767668.401734  428095.651748  211928.016553  0.036731  0.918265  0.020806  0.013053  0.002872  1.000000  0.004580  0.005979  0.001414  0.294146  0.291138  0.068848  0.214882  0.090561  0.021416  17  0  0  0  0
3  30  46.628419  0.677395  0.058165  0.029623  6146043.695329  4988728.894465  19051280.386729  426177.492216  345927.246043  1321049.328836  0.040000  1.000000  0.011551  0.010547  0.017902  0.768167  0.003099  0.000379  0.000090  0.289638  0.287964  0.068098  0.145402  0.004045  0.000957  38  0  0  0  0
14  19  18.370534  0.000000  0.134661  0.496465  11516418.601097  6124355.996669  2014589.449501  798568.744711  424673.629001  139695.179858  0.036485  0.912122  0.021643  0.012949  0.001893  1.000000  0.004810  0.006502  0.001538  0.294554  0.291425  0.068916  0.225649  0.098602  0.023317  16  0  0  0  0
12  21  21.082878  0.000000  0.120696  0.449409  10685617.011770  6216302.843000  4580779.460465  740959.499574  431049.385232  317639.313944  0.037529  0.938233  0.020082  0.013143  0.004304  1.000000  0.004385  0.005400  0.001277  0.293794  0.290890  0.068790  0.205734  0.081627  0.019303  18  0  0  0  0
15  18  17.387126  0.000000  0.142846  0.514600  12003290.670797  6070354.392547  1317550.267716  832329.311343  420929.062682  91361.255598  0.036631  0.915768  0.022558  0.012834  0.001238  1.000000  0.005065  0.006987  0.001652  0.295000  0.291739  0.068991  0.237644  0.106022  0.025072  16  0  0  0  0
17  16  15.909150  0.000000  0.160367  0.545015  13045370.480773  5954480.384006  555528.165366  904588.960333  412894.154890  38521.301199  0.037628  0.940703  0.024517  0.012589  0.000522  1.000000  0.005631  0.007889  0.001866  0.295954  0.292411  0.069149  0.264158  0.119796  0.028329  16  0  0  0  0
16  17  16.580797  0.000000  0.151475  0.530579  12516498.524753  6013337.777379  857131.759048  867916.047628  416975.430187  59435.025470  0.037042  0.926051  0.023523  0.012714  0.000805  1.000000  0.005341  0.007446  0.001761  0.295470  0.292070  0.069069  0.250555  0.113036  0.026731  16  0  0  0  0
20  13  14.423731  0.000000  0.187592  0.582345  14664181.470376  5773694.562902  149100.000393  1016840.164867  400358.147715  10338.856573  0.039906  0.997657  0.027559  0.012207  0.000140  1.000000  0.006560  0.009180  0.002171  0.297437  0.293454  0.069396  0.307774  0.139442  0.032975  16  0  0  0  0
18  15  15.340265  0.000000  0.169401  0.558300  13582591.938859  5894589.674780  359058.625658  941840.842214  408741.227653  24897.757359  0.038327  0.958163  0.025526  0.012463  0.000337  1.000000  0.005932  0.008323  0.001968  0.296446  0.292757  0.069231  0.278294  0.126407  0.029893  17  0  0  0  0
19  14  14.850783  0.000000  0.178494  0.570688  14123270.535037  5834207.943439  231577.384337  979332.448137  404554.252077  16057.983607  0.039095  0.977379  0.026543  0.012335  0.000218  1.000000  0.006242  0.008752  0.002070  0.296942  0.293105  0.069314  0.292857  0.132940  0.031438  16  0  0  0  0
9  24  26.349237  0.238835  0.102930  0.296869  9169390.535067  5414533.666115  12046525.965298  635821.685802  375453.298696  835327.322795  0.040000  1.000000  0.017232  0.011448  0.011320  0.870382  0.004300  0.003480  0.000823  0.292406  0.289913  0.068559  0.201725  0.051779  0.012245  33  0  0  0  0
8  25  28.340131  0.434686  0.095699  0.231527  8417622.577888  4818926.424195  14890176.964839  583692.771886  334152.843755  1032511.090402  0.040000  1.000000  0.015820  0.010188  0.013992  0.779423  0.004425  0.002872  0.000679  0.291718  0.289428  0.068444  0.207594  0.042286  0.010000  32  0  0  0  0
23  10  13.074587  0.000000  0.207435  0.570358  15559288.676878  5072326.993023  36681.318165  1078908.474733  351724.085403  2543.547193  0.040000  1.000000  0.029241  0.010724  0.000034  0.920319  0.007945  0.010729  0.002537  0.298258  0.294031  0.069532  0.372738  0.162988  0.038543  19  0  0  0  0
22  11  13.475367  0.000000  0.201266  0.575434  15287761.106555  5303924.533916  58653.372724  1060080.274882  367783.466701  4067.128146  0.040000  1.000000  0.028731  0.011214  0.000055  0.946964  0.007459  0.010196  0.002411  0.298009  0.293856  0.069491  0.349950  0.154892  0.036629  21  0  0  0  0
24  9  12.718131  0.000000  0.213249  0.565034  15814102.377428  4851942.129727  22928.318129  1096577.705423  336442.210913  1589.889953  0.040000  1.000000  0.029720  0.010258  0.000022  0.894932  0.008448  0.011275  0.002666  0.298491  0.294195  0.069571  0.396359  0.171285  0.040506  20  0  0  0  0
21  12  13.927692  0.000000  0.194729  0.580080  14998266.270377  5545672.557297  93709.852102  1040006.193179  384546.700329  6498.006156  0.040000  1.000000  0.028187  0.011725  0.000088  0.974711  0.006993  0.009677  0.002288  0.297743  0.293669  0.069447  0.328066  0.147003  0.034763  21  0  0  0  0
0  34  173.217155  0.637305  0.013227  0.002914  4288306.718643  6915781.534232  11823450.245168  297358.739020  479552.469373  819858.859554  0.033791  0.844779  0.008059  0.014622  0.011110  1.000000  0.001551  0.000090  0.000021  0.287936  0.286767  0.067815  0.072747  0.000293  0.000069  28  0  0  0  0
1  33  84.292326  0.635226  0.030660  0.005703  5326509.481133  6803305.558565  14602205.763083  369349.546710  471753.187165  1012542.660192  0.038116  0.952891  0.010010  0.014384  0.013721  1.000000  0.001964  0.000125  0.000029  0.288887  0.287436  0.067973  0.092159  0.000576  0.000136  30  0  0  0  0
2  32  58.062338  0.657528  0.046711  0.010700  5919828.906569  5974523.895390  17285587.084414  410491.360428  414284.007264  1198613.046098  0.040000  0.999998  0.011125  0.012632  0.016243  0.897276  0.002491  0.000183  0.000043  0.289431  0.287818  0.068063  0.116857  0.001216  0.000288  35  0  0  0  0
3  31  45.799548  0.707596  0.059218  0.020056  5977668.468126  4519795.623802  20443177.108532  414502.057474  313410.587325  1417565.898474  0.040000  1.000001  0.011234  0.009556  0.019210  0.702627  0.003325  0.000317  0.000075  0.289484  0.287856  0.068072  0.156014  0.002970  0.000702  40  0  0  0  0
5  29  38.903734  0.770400  0.069714  0.061563  5735697.475380  2717898.191167  24981297.571298  397723.362758  188463.846440  1732247.162401  0.040000  0.999999  0.010779  0.005746  0.023474  0.456746  0.005302  0.001181  0.000279  0.289262  0.287700  0.068035  0.248758  0.015679  0.003708  44  0  0  0  0
4  30  41.220793  0.759035  0.065795  0.037055  5742402.927352  3223320.794467  23830843.380231  398188.330605  223510.739736  1652472.642993  0.040000  1.000003  0.010792  0.006815  0.022393  0.524794  0.004476  0.000647  0.000153  0.289269  0.287704  0.068036  0.210007  0.007673  0.001814  52  0  0  0  0
7  27  31.875636  0.674747  0.085085  0.132396  6956577.438799  3229631.845033  21388185.432103  482381.329232  223948.359095  1483094.439667  0.040000  1.000000  0.013074  0.006828  0.020098  0.544222  0.005432  0.002248  0.000532  0.290380  0.288487  0.068221  0.254847  0.032221  0.007620  38  0  0  0  0
9  25  26.434789  0.440503  0.102597  0.239950  8634080.927754  4385752.804914  15431864.624769  598702.375021  304115.822231  1070072.666583  0.040000  0.999999  0.016226  0.009273  0.014501  0.724679  0.004990  0.003352  0.000793  0.291917  0.289568  0.068477  0.234121  0.049533  0.011714  33  0  0  0  0
6  28  35.440656  0.737769  0.076526  0.092698  6223719.422408  2838585.298855  23733753.420077  431563.663908  196832.503001  1645740.254193  0.040000  1.000000  0.011697  0.006002  0.022302  0.480474  0.005517  0.001721  0.000407  0.289709  0.288014  0.068110  0.258830  0.023997  0.005675  42  0  0  0  0
10  24  24.521551  0.234324  0.110602  0.304349  9456151.003045  5024747.508752  12350062.676044  655706.161600  348424.840182  856375.092807  0.040000  1.000001  0.017771  0.010624  0.011605  0.822530  0.004783  0.003941  0.000932  0.292669  0.290097  0.068602  0.224372  0.058751  0.013893  25  0  0  0  0
8  26  28.848181  0.579601  0.094014  0.181698  7785901.461158  3767099.510947  18520250.609514  539888.117274  261217.313460  1284226.789010  0.040000  1.000001  0.014632  0.007965  0.017403  0.628957  0.005226  0.002787  0.000659  0.291140  0.289021  0.068348  0.245155  0.040675  0.009619  34  0  0  0  0
13  21  20.040107  0.000000  0.130898  0.466170  11292563.594841  6149152.083894  4751618.544878  783046.244398  426393.033352  329485.596882  0.038689  0.967213  0.021223  0.013001  0.004465  1.000000  0.004694  0.005777  0.001366  0.294350  0.291281  0.068882  0.220210  0.087330  0.020652  18  0  0  0  0
11  23  22.956030  0.000000  0.118145  0.370013  10226515.453465  5618402.540249  9473585.891036  709124.589103  389589.925415  656915.127434  0.040000  1.000000  0.019219  0.011879  0.008902  0.913363  0.004637  0.004539  0.001073  0.293374  0.290594  0.068720  0.217531  0.068107  0.016106  25  0  0  0  0
12  22  21.606913  0.000000  0.125522  0.431116  10933154.959702  6105418.543150  6964523.552022  758124.216766  423360.472628  482932.326715  0.040000  1.000000  0.020547  0.012908  0.006544  0.988856  0.004572  0.005130  0.001213  0.294021  0.291049  0.068827  0.214485  0.077302  0.018280  26  0  0  0  0
17  17  15.997227  0.000000  0.161056  0.543764  13086300.658217  5949920.386216  878431.019016  907427.130910  412577.956614  60911.953661  0.037999  0.949971  0.024594  0.012580  0.000825  1.000000  0.005653  0.007851  0.001857  0.295992  0.292437  0.069156  0.265222  0.119193  0.028187  17  0  0  0  0
15  19  17.598721  0.000000  0.144487  0.511209  12100901.301009  6059515.861181  2074416.332894  839097.804321  420177.499832  143843.681300  0.037502  0.937562  0.022742  0.012811  0.001949  1.000000  0.005117  0.006897  0.001631  0.295089  0.291802  0.069005  0.240075  0.104593  0.024734  17  0  0  0  0
18  16  15.396084  0.000000  0.169843  0.557541  13608867.454317  5891657.265971  568296.045978  943662.832723  408537.889263  39406.648523  0.038566  0.964157  0.025576  0.012457  0.000534  1.000000  0.005947  0.008299  0.001962  0.296471  0.292774  0.069235  0.278993  0.126019  0.029801  16  0  0  0  0
16  18  16.718403  0.000000  0.152541  0.528517  12579940.047235  6006281.803409  1353183.176273  872315.194509  416486.156527  93832.104222  0.037612  0.940312  0.023642  0.012699  0.001272  1.000000  0.005375  0.007387  0.001747  0.295528  0.292111  0.069078  0.252169  0.112104  0.026510  16  0  0  0  0
14  20  18.687702  0.000000  0.137157  0.490907  11664897.462392  6107894.272398  3157161.423251  808864.530405  423532.144053  218923.132438  0.037803  0.945069  0.021922  0.012914  0.002967  1.000000  0.004887  0.006367  0.001506  0.294690  0.291521  0.068939  0.229277  0.096433  0.022804  17  0  0  0  0
19  15  14.885939  0.000000  0.178777  0.570228  14140079.150860  5832328.789464  366729.656502  980497.987156  404423.948232  25429.680145  0.039250  0.981245  0.026574  0.012331  0.000345  1.000000  0.006252  0.008737  0.002066  0.296957  0.293116  0.069316  0.293315  0.132691  0.031379  16  0  0  0  0
21  13  13.931550  0.000000  0.194676  0.578812  14987539.825488  5530991.128870  148195.604599  1039262.402602  383528.664230  10276.144176  0.040000  1.000000  0.028167  0.011694  0.000139  0.972603  0.007006  0.009677  0.002288  0.297734  0.293662  0.069445  0.328690  0.146995  0.034761  20  0  0  0  0
22  12  13.478278  0.000000  0.201222  0.574657  15280612.965781  5295087.373931  92833.912787  1059584.610214  367170.682467  6437.266981  0.040000  1.000000  0.028718  0.011195  0.000087  0.945685  0.007468  0.010196  0.002411  0.298002  0.293851  0.069490  0.350362  0.154893  0.036629  20  0  0  0  0
1  34  83.363648  0.639218  0.031245  0.003662  5361390.189411  6799519.644395  14860466.239689  371768.236443  471490.665210  1030450.896403  0.038416  0.960397  0.010076  0.014376  0.013964  1.000000  0.001979  0.000113  0.000027  0.288919  0.287459  0.067978  0.092825  0.000369  0.000087  31  0  0  0  0
0  35  170.074244  0.639950  0.013535  0.001860  4306659.955063  6913796.629901  11961279.708593  298631.384751  479414.832612  829416.197247  0.033951  0.848775  0.008094  0.014618  0.011240  1.000000  0.001558  0.000083  0.000020  0.287953  0.286779  0.067818  0.073083  0.000187  0.000044  26  0  0  0  0
23  11  13.076681  0.000000  0.207402  0.569883  15554553.985555  5067025.242713  58087.607396  1078580.162899  351356.452700  4027.896982  0.040000  1.000000  0.029232  0.010713  0.000055  0.919545  0.007951  0.010729  0.002537  0.298253  0.294028  0.069532  0.373009  0.162991  0.038544  19  0  0  0  0
24  10  12.719591  0.000000  0.213225  0.564744  15810979.239406  4848767.038079  36320.298988  1096361.141533  336222.044467  2518.513487  0.040000  1.000000  0.029714  0.010252  0.000034  0.894464  0.008452  0.011275  0.002666  0.298488  0.294193  0.069571  0.396536  0.171290  0.040507  20  0  0  0  0
20  14  14.444790  0.000000  0.187758  0.581964  14673363.739181  5771166.290890  236152.944582  1017476.879555  400182.832882  16375.261012  0.040000  1.000000  0.027576  0.012202  0.000222  0.999801  0.006567  0.009170  0.002169  0.297446  0.293460  0.069397  0.308110  0.139290  0.032939  18  0  0  0  0
2  33  57.013402  0.670518  0.047570  0.006963  5873834.393902  5774610.123906  17827507.676837  407302.019929  400421.634327  1236190.774228  0.040000  1.000001  0.011039  0.012209  0.016752  0.869724  0.002557  0.000159  0.000038  0.289389  0.287789  0.068056  0.119948  0.000813  0.000192  36  0  0  0  0
5  30  46.494377  0.849685  0.058332  0.046440  4489406.922875  1654412.291382  29866694.663629  311303.381292  114719.861489  2071009.199330  0.040000  0.999998  0.008437  0.003498  0.028065  0.294326  0.006792  0.001420  0.000336  0.288120  0.286897  0.067845  0.318632  0.018883  0.004465  55  0  0  0  0
3  32  45.361936  0.736697  0.059789  0.013574  5773944.900270  4040605.113993  21928869.616131  400375.506549  280182.673583  1520586.433062  0.040000  1.000003  0.010851  0.008543  0.020606  0.635143  0.003591  0.000276  0.000065  0.289298  0.287724  0.068041  0.168466  0.002211  0.000523  60  0  0  0  0
6  29  40.964155  0.820013  0.066207  0.069587  5082352.893905  1851492.829589  28237403.456092  352419.299024  128385.773041  1958031.278030  0.040000  0.999999  0.009551  0.003915  0.026534  0.330098  0.006883  0.001935  0.000458  0.288663  0.287279  0.067936  0.322904  0.026846  0.006349  44  0  0  0  0
7  28  35.366858  0.768845  0.076686  0.100250  5933159.714357  2237416.635180  25667498.454009  411415.742114  155146.409282  1779829.539918  0.040000  1.000000  0.011150  0.004730  0.024119  0.395210  0.006666  0.002397  0.000567  0.289443  0.287827  0.068065  0.312756  0.034096  0.008063  44  0  0  0  0
13  22  20.304342  0.000000  0.133574  0.434438  11274875.440814  5777784.903114  7018199.490941  781819.716651  400641.779108  486654.310836  0.040000  0.999999  0.021189  0.012216  0.006595  0.950208  0.004987  0.005587  0.001321  0.294334  0.291269  0.068879  0.233980  0.084237  0.019920  24  0  0  0  0
14  21  19.154605  0.000000  0.140984  0.482134  11892525.402199  6082641.525603  4914338.927088  824648.652575  421781.074124  340768.914714  0.039828  0.995709  0.022350  0.012860  0.004618  1.000000  0.005007  0.006158  0.001456  0.294899  0.291667  0.068974  0.234884  0.093105  0.022018  18  0  0  0  0
11  24  23.064654  0.228604  0.117588  0.310555  9721045.919538  4677338.625276  12601887.635615  674074.441555  324334.896460  873837.078934  0.040000  1.000000  0.018269  0.009889  0.011842  0.780059  0.005286  0.004430  0.001048  0.292912  0.290268  0.068643  0.247995  0.066163  0.015646  30  0  0  0  0
15  20  17.919267  0.000000  0.147038  0.505840  12252601.642129  6042664.316013  3253198.003171  849616.973099  419008.984016  225582.477997  0.038860  0.971490  0.023027  0.012776  0.003057  1.000000  0.005198  0.006758  0.001598  0.295229  0.291900  0.069029  0.243874  0.102369  0.024208  17  0  0  0  0
9  26  27.484991  0.591601  0.098677  0.189112  7872296.779742  3354409.535581  19275996.612497  545878.920795  232600.663875  1336631.547627  0.040000  1.000000  0.014795  0.007092  0.018113  0.574961  0.005935  0.003344  0.000791  0.291219  0.289077  0.068361  0.278445  0.049065  0.011603  35  0  0  0  0
17  18  16.134526  0.000000  0.162139  0.541779  13150722.406157  5942741.965828  1387138.336072  911894.248350  412080.192304  96186.614793  0.038583  0.964568  0.024715  0.012565  0.001303  1.000000  0.005689  0.007792  0.001843  0.296051  0.292478  0.069165  0.266901  0.118243  0.027962  17  0  0  0  0
4  31  46.247011  0.834749  0.058645  0.027972  4711533.138553  2059449.957790  28511327.294775  326706.004223  142805.886496  1977025.639349  0.040000  1.000004  0.008855  0.004354  0.026791  0.352323  0.005730  0.000745  0.000176  0.288324  0.287040  0.067879  0.268829  0.008736  0.002066  130  0  0  0  0
8  27  30.869977  0.695117  0.087857  0.139901  6890529.571767  2749497.719232  22600576.392401  477801.453830  190655.013358  1567163.763717  0.040000  1.000000  0.012950  0.005813  0.021237  0.478771  0.006319  0.002857  0.000676  0.290320  0.288444  0.068211  0.296445  0.041364  0.009782  41  0  0  0  0
10  25  24.968565  0.444313  0.108622  0.246977  8826422.748396  4013933.987421  15883808.887455  612039.695553  278333.250702  1101411.277572  0.040000  1.000000  0.016588  0.008487  0.014926  0.677816  0.005577  0.003870  0.000915  0.292093  0.289692  0.068506  0.261664  0.057357  0.013564  36  0  0  0  0
18  17  15.483671  0.000000  0.170541  0.556338  13650338.777686  5887028.457764  898744.542283  946538.527311  408216.919551  62320.529134  0.038945  0.973624  0.025654  0.012447  0.000845  1.000000  0.005970  0.008260  0.001953  0.296509  0.292800  0.069242  0.280098  0.125405  0.029656  16  0  0  0  0
20  15  14.452451  0.000000  0.187659  0.578737  14648106.345189  5733150.139626  372201.820999  1015725.487380  397546.726011  25809.129667  0.040000  1.000000  0.027529  0.012121  0.000350  0.994379  0.006599  0.009168  0.002168  0.297423  0.293443  0.069394  0.309594  0.139249  0.032930  19  0  0  0  0
16  19  16.930597  0.000000  0.154213  0.525249  12679325.987865  5995225.114674  2131388.028816  879206.790638  415719.466261  147794.199014  0.038507  0.962678  0.023829  0.012675  0.002003  1.000000  0.005429  0.007296  0.001725  0.295619  0.292175  0.069094  0.254705  0.110643  0.026165  16  0  0  0  0
19  16  14.941323  0.000000  0.179224  0.569499  14166652.638849  5829357.740901  580484.099636  982340.639606  404217.930493  40251.789626  0.039494  0.987358  0.026624  0.012325  0.000545  1.000000  0.006268  0.008712  0.002060  0.296982  0.293133  0.069320  0.294039  0.132297  0.031286  17  0  0  0  0
22  13  13.482913  0.000000  0.201153  0.573433  15269301.303268  5281148.615039  146818.325586  1058800.239617  366204.144381  10180.641224  0.040000  1.000000  0.028696  0.011166  0.000138  0.943667  0.007482  0.010197  0.002411  0.297992  0.293844  0.069488  0.351015  0.154894  0.036629  22  0  0  0  0
23  12  13.080007  0.000000  0.207349  0.569133  15547054.999632  5058646.154861  91941.508822  1078060.170011  350775.431994  6375.386119  0.040000  1.000000  0.029218  0.010695  0.000086  0.918322  0.007960  0.010730  0.002537  0.298247  0.294023  0.069531  0.373438  0.162998  0.038546  19  0  0  0  0
21  14  13.937724  0.000000  0.194589  0.576819  14970580.784104  5507901.416963  234065.504242  1038086.432810  381927.582948  16230.514223  0.040000  1.000000  0.028135  0.011645  0.000220  0.969287  0.007027  0.009677  0.002288  0.297718  0.293651  0.069443  0.329677  0.146983  0.034759  21  0  0  0  0
12  23  21.561692  0.000000  0.125785  0.374946  10539147.188688  5284357.179344  9599903.917959  730803.024127  366426.631880  665674.241850  0.040000  1.000000  0.019807  0.011173  0.009021  0.873411  0.005086  0.005009  0.001185  0.293661  0.290795  0.068767  0.238586  0.075230  0.017790  28  0  0  0  0
24  11  12.721906  0.000000  0.213186  0.564286  15806032.113954  4843743.995554  57517.065746  1096018.099143  335873.737853  3988.334619  0.040000  1.000000  0.029705  0.010241  0.000054  0.893724  0.008458  0.011276  0.002667  0.298484  0.294190  0.069570  0.396817  0.171297  0.040508  21  0  0  0  0
1  35  82.719300  0.642032  0.031667  0.002340  5386476.540984  6796796.504080  15047365.915391  373507.768235  471301.837865  1043410.849022  0.038633  0.965822  0.010123  0.014370  0.014140  1.000000  0.001989  0.000105  0.000025  0.288942  0.287475  0.067982  0.093305  0.000235  0.000056  22  0  0  0  0
0  36  167.969980  0.641763  0.013750  0.001183  4319440.704818  6912414.679631  12057508.235935  299517.624444  479319.005746  836088.852779  0.034063  0.851563  0.008118  0.014615  0.011330  1.000000  0.001563  0.000079  0.000019  0.287965  0.286787  0.067820  0.073318  0.000119  0.000028  29  0  0  0  0
7  29  43.380319  0.846189  0.062520  0.074223  4632622.635484  1415051.397478  30118877.903855  321234.210989  98122.155622  2088496.029269  0.040000  1.000000  0.008706  0.002992  0.028302  0.264329  0.008197  0.002759  0.000652  0.288251  0.286989  0.067867  0.384556  0.039193  0.009268  51  0  0  0  0
6  30  53.790744  0.886464  0.050420  0.050828  3711358.685468  1091811.889466  32688720.420909  257352.146469  75708.158954  2266693.434559  0.040000  1.000000  0.006975  0.002308  0.030717  0.206328  0.008487  0.002358  0.000558  0.287407  0.286395  0.067727  0.398153  0.032867  0.007772  63  0  0  0  0
8  28  35.664619  0.788889  0.076045  0.105458  5700188.711030  1851866.691456  27000921.940511  395261.122512  128411.697281  1872291.472457  0.040000  1.000000  0.010713  0.003915  0.025372  0.339766  0.007732  0.003131  0.000740  0.289229  0.287677  0.068030  0.362761  0.045125  0.010671  47  0  0  0  0
5  31  66.011847  0.912486  0.041086  0.033879  3022042.405353  885246.135721  34532169.788560  209553.741810  61384.525854  2394521.459786  0.040000  1.000001  0.005679  0.001872  0.032449  0.167617  0.008505  0.001886  0.000446  0.286775  0.285951  0.067622  0.399004  0.025534  0.006038  71  0  0  0  0
9  27  30.236222  0.709732  0.089698  0.145621  6828419.504967  2394057.482696  23524527.633027  473494.632431  166008.161473  1631232.169699  0.040000  1.000000  0.012833  0.005062  0.022105  0.430106  0.007190  0.003515  0.000831  0.290263  0.288404  0.068202  0.337319  0.051271  0.012125  39  0  0  0  0
2  34  56.224296  0.680860  0.048238  0.004504  5833438.110902  5609992.630246  18278642.456325  404500.870534  389006.767447  1267473.254227  0.040000  1.000000  0.010963  0.011861  0.017176  0.847000  0.002613  0.000144  0.000034  0.289352  0.287763  0.068050  0.122604  0.000538  0.000127  38  0  0  0  0
4  32  74.112088  0.922955  0.036595  0.021822  2716032.990869  837081.362198  35252488.969770  188334.510167  58044.695646  2444469.660199  0.040000  1.000000  0.005104  0.001770  0.033126  0.156293  0.008076  0.001291  0.000305  0.286495  0.285754  0.067575  0.378888  0.016429  0.003885  87  0  0  0  0
3  33  45.456883  0.768544  0.059664  0.009267  5491836.386125  3492063.704467  23727333.387545  380813.605422  242145.846336  1645295.077832  0.040000  1.000003  0.010321  0.007383  0.022296  0.557102  0.003949  0.000254  0.000060  0.289039  0.287543  0.067998  0.185248  0.001715  0.000406  93  0  0  0  0
16  20  17.252791  0.000000  0.156812  0.520069  12833937.438367  5978017.358372  3344710.063310  889927.820866  414526.250138  231928.085388  0.039901  0.997536  0.024119  0.012639  0.003143  1.000000  0.005514  0.007153  0.001692  0.295761  0.292274  0.069117  0.258673  0.108369  0.025627  16  0  0  0  0
12  24  21.878499  0.221791  0.123963  0.315611  9966569.027977  4367906.233358  12807060.937551  691099.446228  302878.309534  888064.156974  0.040000  1.000000  0.018731  0.009235  0.012034  0.742404  0.005808  0.004945  0.001169  0.293137  0.290426  0.068680  0.272479  0.073968  0.017492  29  0  0  0  0
11  25  23.806470  0.446289  0.113924  0.252731  8999946.533398  3695214.285965  16253863.712513  624072.140358  256232.665379  1127071.530760  0.040000  1.000000  0.016914  0.007813  0.015273  0.637800  0.006181  0.004419  0.001045  0.292252  0.289803  0.068533  0.289977  0.065666  0.015529  31  0  0  0  0
17  19  16.346536  0.000000  0.163837  0.538632  13251700.971783  5931487.006400  2185694.818776  918896.279901  411299.753599  151559.927457  0.039499  0.987477  0.024905  0.012541  0.002054  1.000000  0.005745  0.007698  0.001821  0.296144  0.292543  0.069181  0.269542  0.116754  0.027610  16  0  0  0  0
15  21  18.188100  0.000000  0.149116  0.485054  12269490.569357  5815524.279049  4944103.122222  850788.081052  403258.693889  342832.816416  0.040000  1.000000  0.023059  0.012296  0.004646  0.969997  0.005409  0.006614  0.001564  0.295245  0.291910  0.069031  0.253757  0.100028  0.023655  23  0  0  0  0
13  23  20.407965  0.000000  0.132896  0.378826  10832938.489647  4979058.032503  9699243.646469  751175.030264  345256.651446  672562.633549  0.040000  1.000000  0.020359  0.010527  0.009114  0.837052  0.005553  0.005500  0.001301  0.293930  0.290985  0.068812  0.260512  0.082682  0.019553  24  0  0  0  0
20  16  14.465030  0.000000  0.187496  0.573723  14608307.217201  5674043.022415  584789.798738  1012965.745765  393448.134424  40550.354383  0.040000  1.000000  0.027454  0.011996  0.000550  0.985940  0.006649  0.009166  0.002168  0.297386  0.293418  0.069388  0.311930  0.139189  0.032916  19  0  0  0  0
19  17  15.028269  0.000000  0.179930  0.568342  14208602.159809  5824667.050691  918137.159874  985249.493257  403892.669774  63665.247385  0.039881  0.997013  0.026703  0.012315  0.000863  1.000000  0.006292  0.008673  0.002051  0.297020  0.293160  0.069327  0.295184  0.131674  0.031138  17  0  0  0  0
14  22  19.214324  0.000000  0.141152  0.436802  11598364.510653  5473284.588257  7056381.412181  804251.018376  379527.191090  489301.912488  0.040000  1.000000  0.021797  0.011572  0.006631  0.914414  0.005421  0.006062  0.001434  0.294630  0.291478  0.068929  0.254340  0.091462  0.021629  27  0  0  0  0
22  14  13.490306  0.000000  0.201043  0.571507  15251418.972396  5259225.634246  231909.917992  1057560.247306  364683.966289  16081.042077  0.040000  1.000000  0.028663  0.011119  0.000218  0.940492  0.007504  0.010198  0.002412  0.297976  0.293832  0.069486  0.352045  0.154897  0.036630  21  0  0  0  0
10  26  26.462391  0.600416  0.102490  0.195062  7944728.848849  3020474.768135  19882481.289767  550901.488011  209445.039085  1378686.263089  0.040000  1.000000  0.014931  0.006386  0.018683  0.531317  0.006653  0.003940  0.000932  0.291285  0.289123  0.068372  0.312143  0.058066  0.013731  39  0  0  0  0
18  18  15.620316  0.000000  0.171639  0.554429  13715633.543263  5879739.328592  1419527.325771  951066.181332  407711.478499  98432.524371  0.039542  0.988541  0.025776  0.012431  0.001334  1.000000  0.006008  0.008200  0.001939  0.296568  0.292842  0.069251  0.281841  0.124439  0.029427  16  0  0  0  0
23  13  13.085294  0.000000  0.207266  0.567950  15535186.914600  5045429.433855  145414.598374  1077237.216096  349858.961287  10083.304307  0.040000  1.000000  0.029196  0.010667  0.000137  0.916391  0.007974  0.010731  0.002538  0.298236  0.294015  0.069529  0.374116  0.163008  0.038548  20  0  0  0  0
24  12  12.725580  0.000000  0.213124  0.563561  15798199.323721  4835806.713276  91041.370300  1095474.959675  335323.352724  6312.968929  0.040000  1.000000  0.029690  0.010224  0.000086  0.892555  0.008468  0.011277  0.002667  0.298477  0.294185  0.069569  0.397262  0.171309  0.040511  20  0  0  0  0
0  37  166.592772  0.642982  0.013894  0.000750  4328041.285201  6911484.498292  12122756.010572  300114.003832  479254.505334  840613.248365  0.034138  0.853450  0.008134  0.014613  0.011391  1.000000  0.001566  0.000077  0.000018  0.287972  0.286793  0.067821  0.073476  0.000075  0.000018  27  0  0  0  0
1  36  82.282493  0.643963  0.031960  0.001489  5403922.985525  6794902.510403  15177997.414095  374717.535420  471170.505008  1052469.067167  0.038784  0.969610  0.010156  0.014366  0.014262  1.000000  0.001996  0.000100  0.000024  0.288958  0.287486  0.067985  0.093639  0.000149  0.000035  24  0  0  0  0
21  15  13.947656  0.000000  0.194451  0.573700  14943804.953779  5471748.048064  368962.524488  1036229.749587  379420.644688  25584.511143  0.040000  1.000000  0.028085  0.011569  0.000347  0.964090  0.007060  0.009676  0.002288  0.297694  0.293634  0.069439  0.331233  0.146965  0.034754  21  0  0  0  0
2  35  55.648135  0.688811  0.048737  0.002898  5799880.605789  5480175.230838  18637788.216977  402173.934039  380005.000380  1292377.053680  0.040000  0.999999  0.010900  0.011587  0.017513  0.829052  0.002660  0.000134  0.000032  0.289321  0.287741  0.068045  0.124774  0.000353  0.000083  34  0  0  0  0
6  31  77.351458  0.930229  0.035063  0.035418  2518837.294623  635110.095982  36101425.471867  174660.613353  44039.652401  2503336.412121  0.040000  1.000002  0.004734  0.001343  0.033924  0.125904  0.009864  0.002805  0.000663  0.286314  0.285627  0.067545  0.462785  0.039359  0.009308  70  0  0  0  0
8  29  45.199087  0.860642  0.060004  0.076963  4352244.878555  1170173.417596  31230647.229198  301792.323615  81141.885299  2165588.071969  0.040000  1.000001  0.008179  0.002474  0.029347  0.226954  0.009304  0.003573  0.000845  0.287994  0.286808  0.067825  0.436487  0.051467  0.012171  54  0  0  0  0
7  30  58.689969  0.902060  0.046211  0.052846  3328686.794314  854944.723836  33987047.246042  230817.003701  59283.372597  2356721.702798  0.040000  1.000001  0.006256  0.001808  0.031937  0.168360  0.009708  0.003226  0.000763  0.287056  0.286149  0.067669  0.455468  0.045938  0.010863  62  0  0  0  0
5  32  100.619082  0.948403  0.026954  0.023262  1939008.429258  493530.338275  37579530.698470  134454.258826  34222.262699  2605830.831285  0.040000  1.000000  0.003644  0.001043  0.035312  0.097603  0.009755  0.002299  0.000544  0.285782  0.285253  0.067457  0.457631  0.031531  0.007456  90  0  0  0  0
11  26  25.657461  0.606586  0.105705  0.199767  8010710.367727  2748702.657078  20362029.072867  555476.762714  190599.882349  1411938.950790  0.040000  1.000001  0.015055  0.005811  0.019134  0.495913  0.007373  0.004565  0.001080  0.291346  0.289166  0.068382  0.345924  0.067512  0.015965  29  0  0  0  0
13  24  20.894989  0.214028  0.129798  0.319654  10194932.342696  4091995.697742  12971120.079096  706934.560589  283746.187152  899440.306735  0.040000  0.999999  0.019160  0.008652  0.012189  0.708996  0.006346  0.005483  0.001297  0.293346  0.290574  0.068715  0.297728  0.082120  0.019420  28  0  0  0  0
4  33  122.831157  0.958415  0.022080  0.015006  1597718.703653  422982.427671  38420833.748028  110788.628286  29330.346352  2664168.266166  0.040000  0.999999  0.003003  0.000894  0.036103  0.082659  0.009369  0.001705  0.000403  0.285470  0.285033  0.067405  0.439521  0.022428  0.005304  115  0  0  0  0
10  27  29.776867  0.719976  0.091082  0.149917  6781785.030685  2127039.864284  24218595.343646  470260.915867  147492.689629  1679360.046916  0.040000  1.000000  0.012745  0.004497  0.022758  0.393542  0.008036  0.004200  0.000993  0.290220  0.288374  0.068195  0.377012  0.061622  0.014572  42  0  0  0  0
12  25  22.860981  0.446676  0.118636  0.257373  9158816.411939  3421333.204761  16552370.935672  635088.457485  237241.268940  1147770.547246  0.040000  1.000000  0.017213  0.007234  0.015554  0.603579  0.006797  0.004994  0.001181  0.292397  0.289906  0.068557  0.318876  0.074375  0.017588  30  0  0  0  0
14  23  19.439480  0.000000  0.139517  0.381779  11109082.170948  4699999.314345  9774839.955218  770323.319378  325906.228543  677804.614713  0.040000  1.000000  0.020878  0.009937  0.009185  0.803962  0.006038  0.006011  0.001422  0.294183  0.291163  0.068854  0.283259  0.090440  0.021387  26  0  0  0  0
9  28  35.954241  0.801791  0.075433  0.109028  5532972.388950  1594348.209549  27914779.559515  383666.048293  110554.912289  1935659.968943  0.040000  1.000000  0.010398  0.003371  0.026231  0.302532  0.008713  0.003883  0.000918  0.289076  0.287569  0.068004  0.408770  0.056463  0.013352  47  0  0  0  0
16  21  17.328393  0.000000  0.156514  0.485033  12591070.697142  5529766.813773  4943890.924159  873087.013373  383443.768065  342818.102228  0.040000  1.000000  0.023663  0.011691  0.004646  0.936727  0.005843  0.007098  0.001679  0.295539  0.292118  0.069080  0.274138  0.107387  0.025395  21  0  0  0  0
15  22  18.291041  0.000000  0.148277  0.438326  11904258.386172  5190438.549618  7081000.264855  825462.238344  359914.148716  491009.027083  0.040000  1.000000  0.022372  0.010974  0.006654  0.881280  0.005873  0.006556  0.001550  0.294911  0.291675  0.068975  0.275536  0.098961  0.023402  25  0  0  0  0
17  20  16.487929  0.000000  0.164492  0.520032  13183899.346345  5713657.357503  3344474.635023  914194.795803  396195.062175  231911.760376  0.040000  1.000000  0.024777  0.012080  0.003143  0.970020  0.005933  0.007627  0.001804  0.296082  0.292500  0.069170  0.278323  0.115572  0.027331  22  0  0  0  0
19  18  15.076248  0.000000  0.179894  0.558379  14147944.496819  5707769.493537  1429640.354433  981043.384095  395786.787320  99133.779587  0.040000  1.000000  0.026589  0.012068  0.001343  0.983570  0.006392  0.008654  0.002046  0.296965  0.293121  0.069317  0.299884  0.131333  0.031058  20  0  0  0  0
18  19  15.741210  0.000000  0.172295  0.543832  13698079.324581  5762242.387751  2206797.138869  949848.940898  399564.033724  153023.199491  0.040000  1.000000  0.025743  0.012183  0.002074  0.984122  0.006122  0.008144  0.001926  0.296553  0.292831  0.069249  0.287201  0.123524  0.029211  21  0  0  0  0
24  13  12.731415  0.000000  0.213027  0.562418  15785803.649200  4823285.356672  143998.202441  1094615.421777  334455.099808  9985.088919  0.040000  1.000000  0.029667  0.010198  0.000135  0.890709  0.008483  0.011279  0.002667  0.298465  0.294177  0.069567  0.397965  0.171327  0.040515  20  0  0  0  0
22  15  13.502142  0.000000  0.200867  0.568492  15223189.232653  5224895.468133  365613.194824  1055602.747443  362303.452120  25352.262726  0.040000  1.000000  0.028610  0.011047  0.000344  0.935516  0.007539  0.010199  0.002412  0.297950  0.293814  0.069481  0.353671  0.154902  0.036631  20  0  0  0  0
20  17  14.486011  0.000000  0.187224  0.566019  14545799.301906  5583121.512768  914384.203635  1008631.336850  387143.476844  63405.010791  0.040000  1.000000  0.027337  0.011804  0.000859  0.972939  0.006727  0.009162  0.002167  0.297329  0.293377  0.069378  0.315590  0.139108  0.032896  18  0  0  0  0
21  16  13.963753  0.000000  0.194227  0.568851  14901621.860536  5415528.142756  579823.609473  1033304.699622  375522.257458  40205.990075  0.040000  1.000000  0.028005  0.011450  0.000545  0.956000  0.007113  0.009676  0.002288  0.297655  0.293607  0.069432  0.333682  0.146943  0.034749  21  0  0  0  0
1  37  81.991633  0.645260  0.032158  0.000945  5415743.183612  6793619.267571  15266785.126828  375537.168769  471081.522691  1058625.763512  0.038887  0.972184  0.010178  0.014364  0.014346  1.000000  0.002001  0.000097  0.000023  0.288969  0.287494  0.067987  0.093865  0.000095  0.000022  30  0  0  0  0
0  38  165.702938  0.643787  0.013989  0.000475  4333704.641907  6910871.789087  12166057.157272  300506.710959  479212.018999  843615.826125  0.034188  0.854701  0.008145  0.014611  0.011432  1.000000  0.001568  0.000075  0.000018  0.287978  0.286796  0.067822  0.073580  0.000048  0.000011  31  0  0  0  0
23  14  13.093711  0.000000  0.207132  0.566090  15516426.680622  5024639.957078  229711.526254  1075936.348438  348417.382359  15928.601723  0.040000  1.000000  0.029161  0.010623  0.000216  0.913353  0.007997  0.010732  0.002538  0.298218  0.294003  0.069526  0.375188  0.163024  0.038552  21  0  0  0  0
2  36  55.240181  0.694691  0.049097  0.001855  5773559.358565  5382343.295950  18910522.980591  400348.772408  373221.161746  1311288.962439  0.040000  0.999998  0.010851  0.011380  0.017770  0.815510  0.002695  0.000127  0.000030  0.289297  0.287724  0.068041  0.126456  0.000229  0.000054  38  0  0  0  0
8  30  62.015276  0.910584  0.043733  0.054010  3105884.747929  720480.405542  34735125.436812  215367.517479  49959.379992  2408594.761815  0.040000  0.999999  0.005837  0.001523  0.032640  0.146702  0.010741  0.004054  0.000959  0.286852  0.286005  0.067635  0.503924  0.058455  0.013824  58  0  0  0  0
4  34  198.187007  0.975556  0.013685  0.009874  979418.646807  240541.251132  40067938.637745  67914.613598  16679.553915  2778381.419556  0.040000  1.000000  0.001841  0.000509  0.037651  0.048164  0.010079  0.001953  0.000462  0.284903  0.284635  0.067310  0.472850  0.026058  0.006162  125  0  0  0  0
6  32  116.202996  0.956930  0.023340  0.023776  1654271.687176  377944.247893  38409131.799175  114710.111745  26207.319659  2663356.832427  0.040000  1.000001  0.003109  0.000799  0.036092  0.077463  0.010857  0.003159  0.000747  0.285521  0.285070  0.067413  0.509348  0.044528  0.010530  83  0  0  0  0
3  35  215.414621  0.977351  0.012590  0.006252  910621.029575  240364.953566  40205942.188267  63144.065676  16667.329132  2787950.828755  0.040000  1.000000  0.001711  0.000508  0.037780  0.047048  0.009376  0.001264  0.000299  0.284840  0.284590  0.067300  0.439888  0.015577  0.003684  189  0  0  0  0
11  27  29.399866  0.727089  0.092250  0.153152  6752136.814831  1921103.957625  24741196.917137  468205.056373  133212.731235  1715598.160255  0.040000  0.999999  0.012690  0.004062  0.023249  0.365437  0.008858  0.004902  0.001159  0.290193  0.288355  0.068190  0.415557  0.072230  0.017081  35  0  0  0  0
12  26  24.996788  0.610662  0.108499  0.203459  8074234.489328  2524963.062727  20738350.720939  559881.637164  175085.384900  1438033.756521  0.040000  1.000000  0.015174  0.005338  0.019487  0.466914  0.008092  0.005210  0.001232  0.291404  0.289207  0.068392  0.379636  0.077284  0.018276  32  0  0  0  0
9  29  46.471672  0.869458  0.058361  0.078730  4170507.627181  1013023.208300  31947687.621585  289190.342589  70244.813065  2215308.915392  0.040000  1.000000  0.007838  0.002142  0.030020  0.202926  0.010292  0.004373  0.001034  0.287827  0.286691  0.067797  0.482856  0.063546  0.015027  53  0  0  0  0
14  24  20.066567  0.205469  0.135157  0.322821  10408070.256271  3845427.486586  13099641.205027  721713.918824  266648.713216  908352.187916  0.040000  1.000000  0.019560  0.008130  0.012309  0.679299  0.006899  0.006040  0.001428  0.293541  0.290711  0.068747  0.323656  0.090577  0.021420  28  0  0  0  0
7  31  84.697284  0.938480  0.032021  0.036173  2268287.566299  515854.741795  36870763.955049  157287.054006  35770.276149  2556683.697250  0.040000  1.000000  0.004263  0.001091  0.034646  0.105832  0.010928  0.003652  0.000864  0.286084  0.285465  0.067507  0.512668  0.052146  0.012332  73  0  0  0  0
13  25  22.073963  0.445740  0.122866  0.261069  9306088.158724  3184765.939840  16790110.332272  645300.539734  220837.278226  1164255.815634  0.040000  1.000000  0.017489  0.006733  0.015777  0.574188  0.007423  0.005590  0.001322  0.292532  0.290001  0.068579  0.348230  0.083411  0.019725  33  0  0  0  0
10  28  36.145444  0.810336  0.075034  0.111543  5416562.023776  1411630.104015  28558718.609892  375593.948588  97884.917109  1980311.836589  0.040000  1.000000  0.010180  0.002985  0.026836  0.276139  0.009630  0.004638  0.001097  0.288969  0.287494  0.067987  0.451793  0.067887  0.016054  45  0  0  0  0
17  21  16.588135  0.000000  0.163498  0.484379  12895675.013993  5261972.283834  4937222.713473  894208.813072  364874.423808  342355.716758  0.040000  1.000000  0.024235  0.011125  0.004639  0.905628  0.006295  0.007599  0.001797  0.295818  0.292314  0.069127  0.295338  0.114992  0.027193  21  0  0  0  0
15  23  18.616369  0.000000  0.145685  0.383927  11368737.409170  4444755.142964  9829829.300026  788328.270816  308207.148247  681617.672711  0.040000  1.000000  0.021366  0.009397  0.009237  0.773829  0.006539  0.006541  0.001547  0.294421  0.291330  0.068894  0.306774  0.098478  0.023288  24  0  0  0  0
19  19  15.124133  0.000000  0.179325  0.540697  14005585.217840  5494565.265511  2194073.576854  971171.941014  381002.830723  152140.925297  0.040000  1.000000  0.026321  0.011617  0.002062  0.953125  0.006570  0.008643  0.002044  0.296834  0.293029  0.069296  0.308246  0.131108  0.031004  21  0  0  0  0
16  22  17.500794  0.000000  0.154972  0.439125  12193283.585534  4927790.530334  7093910.431594  845503.754603  341701.672570  491904.240778  0.040000  1.000000  0.022915  0.010419  0.006666  0.850617  0.006342  0.007067  0.001671  0.295176  0.291861  0.069019  0.297535  0.106722  0.025238  26  0  0  0  0
18  20  15.807409  0.000000  0.171573  0.518025  13493679.857007  5444038.492441  3331565.246757  935675.521895  377499.215308  231016.600662  0.040000  1.000000  0.025359  0.011510  0.003131  0.938775  0.006379  0.008125  0.001921  0.296366  0.292699  0.069218  0.299257  0.123126  0.029117  21  0  0  0  0
5  33  156.309997  0.968719  0.017351  0.015408  1234014.691889  289383.601490  39448871.916503  85568.751674  20066.368494  2735454.243009  0.040000  1.000000  0.002319  0.000612  0.037069  0.058817  0.010564  0.002588  0.000612  0.285136  0.284799  0.067349  0.495588  0.035755  0.008455  108  0  0  0  0
22  16  13.521193  0.000000  0.200584  0.563803  15178726.005723  5171502.389857  574678.298633  1052519.588994  358601.082054  39849.205161  0.040000  1.000000  0.028526  0.010934  0.000540  0.927767  0.007593  0.010201  0.002412  0.297909  0.293785  0.069474  0.356228  0.154915  0.036634  20  0  0  0  0
23  15  13.107150  0.000000  0.206920  0.563175  15486814.542467  4992081.153471  362193.864542  1073882.990635  346159.697586  25115.160343  0.040000  1.000000  0.029105  0.010555  0.000340  0.908592  0.008033  0.010735  0.002539  0.298191  0.293984  0.069521  0.376879  0.163052  0.038559  20  0  0  0  0
0  39  165.125425  0.644311  0.014052  0.000301  4337420.665786  6910469.870535  12194424.894549  300764.386598  479184.149259  845582.894980  0.034221  0.855521  0.008152  0.014611  0.011459  1.000000  0.001570  0.000074  0.000018  0.287981  0.286799  0.067822  0.073649  0.000030  0.000007  24  0  0  0  0
21  17  13.990119  0.000000  0.193861  0.561394  14835390.782217  5329027.211848  906913.069026  1028712.120027  369524.130592  62886.949162  0.040000  1.000000  0.027881  0.011267  0.000852  0.943531  0.007194  0.009676  0.002288  0.297595  0.293564  0.069422  0.337521  0.146918  0.034743  22  0  0  0  0
24  14  12.740696  0.000000  0.212872  0.560620  15766216.263251  4803591.263004  227492.171503  1093257.197945  333089.476674  15774.707756  0.040000  1.000000  0.029630  0.010156  0.000214  0.887804  0.008506  0.011281  0.002668  0.298447  0.294164  0.069564  0.399076  0.171357  0.040523  20  0  0  0  0
20  18  14.521694  0.000000  0.186764  0.554377  14448109.410985  5445507.549187  1419394.476167  1001857.347794  377601.082289  98423.312346  0.040000  1.000000  0.027153  0.011513  0.001334  0.953210  0.006848  0.009159  0.002166  0.297240  0.293315  0.069363  0.321292  0.139008  0.032873  22  0  0  0  0
1  38  81.800786  0.646115  0.032290  0.000599  5423589.385929  6792767.448279  15325848.838147  376081.238254  471022.456041  1062721.345258  0.038956  0.973895  0.010193  0.014362  0.014401  1.000000  0.002004  0.000095  0.000022  0.288977  0.287499  0.067988  0.094015  0.000060  0.000014  26  0  0  0  0
3  34  119.292627  0.956165  0.022735  0.009396  1671336.297579  487965.654012  38127590.928187  115893.401879  33836.397693  2643834.292676  0.040000  1.000004  0.003141  0.001032  0.035827  0.092613  0.008498  0.000984  0.000233  0.285537  0.285081  0.067416  0.398661  0.011501  0.002720  669  0  0  0  0
2  37  54.959664  0.698881  0.049348  0.001183  5753981.360718  5311712.744870  19108660.760326  398991.199563  368323.514963  1325028.184981  0.040000  0.999999  0.010814  0.011230  0.017956  0.805723  0.002722  0.000123  0.000029  0.289279  0.287712  0.068038  0.127696  0.000147  0.000035  37  0  0  0  0
8  31  89.783894  0.943271  0.030207  0.036629  2118001.868771  443070.918108  37335121.615225  146865.979106  30723.317652  2588883.075080  0.040000  1.000001  0.003980  0.000937  0.035083  0.093617  0.011874  0.004467  0.001056  0.285946  0.285368  0.067484  0.557051  0.064487  0.015250  64  0  0  0  0
9  30  64.325602  0.915876  0.042163  0.054765  2962909.158891  631758.706154  35220671.076056  205453.338374  43807.261129  2442263.351422  0.040000  0.999999  0.005568  0.001336  0.033096  0.132470  0.011680  0.004861  0.001149  0.286721  0.285913  0.067613  0.547973  0.070662  0.016710  54  0  0  0  0
3  36  358.425824  0.986796  0.007567  0.004039  543631.275486  137150.729950  41172224.836242  37696.349906  9510.273119  2854954.569064  0.040000  1.000002  0.001022  0.000290  0.038688  0.027238  0.009799  0.001409  0.000333  0.284504  0.284354  0.067244  0.459697  0.017683  0.004182  190  0  0  0  0
7  32  126.843231  0.961404  0.021382  0.024055  1499836.641991  314909.415201  38859795.820885  104001.313772  21836.373364  2694606.669253  0.040000  1.000000  0.002819  0.000666  0.036515  0.066488  0.011807  0.003978  0.000941  0.285380  0.284970  0.067390  0.553939  0.056926  0.013462  74  0  0  0  0
4  35  316.679144  0.985146  0.008564  0.006379  609407.184493  143454.985732  41026398.083557  42257.367259  9947.421316  2844842.685250  0.040000  1.000000  0.001145  0.000303  0.038551  0.029138  0.010503  0.002108  0.000498  0.284564  0.284396  0.067254  0.492746  0.028313  0.006695  137  0  0  0  0
11  28  36.235231  0.816148  0.074848  0.113369  5336551.707417  1274947.208476  29026310.969788  370045.892364  88407.084452  2012735.514193  0.040000  1.000001  0.010029  0.002696  0.027275  0.256500  0.010502  0.005394  0.001276  0.288896  0.287443  0.067975  0.492706  0.079324  0.018759  41  0  0  0  0
10  29  47.339580  0.875221  0.057291  0.079947  4048028.388060  902413.786033  32441516.974709  280697.416478  62574.960956  2249551.912307  0.040000  1.000000  0.007608  0.001908  0.030484  0.186093  0.011210  0.005161  0.001220  0.287715  0.286612  0.067778  0.525905  0.075470  0.017847  49  0  0  0  0
5  34  244.772544  0.980717  0.011080  0.010007  783045.398688  174823.156274  40608572.148606  54297.746786  12122.545497  2815869.899184  0.040000  1.000000  0.001472  0.000370  0.038159  0.036146  0.011080  0.002780  0.000657  0.284723  0.284508  0.067281  0.519801  0.038560  0.009119  113  0  0  0  0
6  33  178.423752  0.973213  0.015201  0.015589  1069134.749375  229644.261165  39913040.369077  74135.686129  15923.937443  2767640.500851  0.040000  1.000000  0.002009  0.000486  0.037505  0.048114  0.011526  0.003409  0.000806  0.284985  0.284692  0.067324  0.540757  0.048188  0.011396  94  0  0  0  0
15  24  19.359189  0.196263  0.140095  0.325241  10607606.967205  3624404.159081  13197852.962605  735550.145718  251322.566494  915162.364125  0.040000  0.999999  0.019935  0.007663  0.012402  0.652825  0.007464  0.006615  0.001564  0.293724  0.290840  0.068778  0.350194  0.099304  0.023483  27  0  0  0  0
12  27  29.064035  0.731982  0.093316  0.155608  6737435.491625  1757844.862090  25137985.403885  467185.640735  121892.058073  1743112.172619  0.040000  1.000000  0.012662  0.003717  0.023621  0.343292  0.009659  0.005613  0.001327  0.290179  0.288345  0.068188  0.453137  0.082995  0.019627  38  0  0  0  0
18  21  15.945668  0.000000  0.170086  0.483191  13183858.650155  5011190.999338  4925112.781895  914191.973857  347484.807948  341515.992778  0.040000  1.000000  0.024777  0.010595  0.004628  0.876577  0.006764  0.008115  0.001919  0.296083  0.292500  0.069170  0.317331  0.122834  0.029048  23  0  0  0  0
19  20  15.214071  0.000000  0.178265  0.515576  13786929.698347  5190367.901302  3315815.167237  956009.982269  359909.249837  229924.462414  0.040000  1.000000  0.025910  0.010974  0.003116  0.909435  0.006842  0.008637  0.002042  0.296635  0.292888  0.069262  0.320995  0.130910  0.030958  23  0  0  0  0
16  23  17.909239  0.000000  0.151438  0.385384  11613013.414346  4211035.051539  9867148.723215  805266.799153  292000.585557  684205.467230  0.040000  1.000000  0.021825  0.008903  0.009272  0.746358  0.007056  0.007087  0.001676  0.294645  0.291487  0.068931  0.331009  0.106773  0.025250  25  0  0  0  0
17  22  16.818255  0.000000  0.161261  0.439305  12466192.638343  4683908.162998  7096826.537676  864427.748882  324790.439774  492106.448708  0.040000  1.000000  0.023428  0.009903  0.006669  0.822238  0.006827  0.007594  0.001796  0.295426  0.292037  0.069061  0.320305  0.114728  0.027131  25  0  0  0  0
13  26  24.436120  0.613115  0.110989  0.206345  8137176.458387  2338259.332569  21032569.952233  564246.144131  162139.019490  1458435.436101  0.040000  1.000000  0.015293  0.004944  0.019764  0.442873  0.008808  0.005871  0.001388  0.291462  0.289247  0.068401  0.413223  0.087295  0.020644  34  0  0  0  0
22  17  13.552083  0.000000  0.200127  0.556587  15108935.002130  5089329.449603  899147.142334  1047680.157912  352903.065681  62348.446130  0.040000  1.000000  0.028395  0.010760  0.000845  0.915821  0.007679  0.010205  0.002413  0.297845  0.293740  0.069464  0.360236  0.154946  0.036642  21  0  0  0  0
20  19  14.583698  0.000000  0.185970  0.537212  14296590.353648  5242173.761549  2179933.763906  991350.749553  363501.559410  151160.445768  0.040000  1.000000  0.026868  0.011083  0.002048  0.923944  0.007036  0.009157  0.002166  0.297101  0.293217  0.069340  0.330096  0.138918  0.032851  22  0  0  0  0
21  18  14.033898  0.000000  0.193256  0.550114  14731941.733297  5198063.153892  1408479.998082  1021538.780815  360442.852202  97666.483217  0.040000  1.000000  0.027686  0.010990  0.001324  0.924602  0.007322  0.009679  0.002289  0.297500  0.293497  0.069406  0.343499  0.146906  0.034740  23  0  0  0  0
0  40  164.754837  0.644649  0.014092  0.000190  4339823.239039  6910210.029381  12212782.583088  300930.985258  479166.131416  846855.849429  0.034242  0.856051  0.008156  0.014610  0.011476  1.000000  0.001571  0.000074  0.000017  0.287983  0.286800  0.067823  0.073693  0.000019  0.000004  24  0  0  0  0
23  16  13.128685  0.000000  0.206581  0.558641  15440183.086459  4941434.036060  569416.851577  1070649.483364  342647.737281  39484.367157  0.040000  1.000000  0.029017  0.010447  0.000535  0.901176  0.008090  0.010739  0.002540  0.298149  0.293954  0.069514  0.379540  0.163099  0.038570  20  0  0  0  0
14  25  21.405952  0.443726  0.126700  0.263978  9443959.214537  2979069.174807  16977184.414693  654860.761517  206573.902333  1177227.861923  0.040000  1.000000  0.017748  0.006299  0.015953  0.548794  0.008056  0.006204  0.001467  0.292659  0.290090  0.068600  0.377951  0.092717  0.021926  33  0  0  0  0
1  39  81.677072  0.646672  0.032376  0.000379  5428715.991312  6792210.865100  15364513.435673  376436.726098  470983.861584  1065402.416534  0.039001  0.975014  0.010202  0.014361  0.014438  1.000000  0.002006  0.000094  0.000022  0.288981  0.287502  0.067989  0.094113  0.000038  0.000009  27  0  0  0  0
24  15  12.755483  0.000000  0.212625  0.557803  15735298.344393  4772742.054560  358739.034819  1091113.295008  330950.338240  24875.596367  0.040000  1.000000  0.029572  0.010091  0.000337  0.883249  0.008544  0.011285  0.002669  0.298419  0.294144  0.069559  0.400829  0.171406  0.040534  21  0  0  0  0
2  38  54.770817  0.701775  0.049518  0.000752  5740050.736538  5262473.454448  19247403.968623  398025.225552  364909.175861  1334648.883353  0.040000  1.000002  0.010788  0.011126  0.018086  0.798894  0.002741  0.000121  0.000029  0.289267  0.287703  0.068036  0.128574  0.000094  0.000022  34  0  0  0  0
3  37  582.084073  0.992004  0.004659  0.002582  333558.265434  82074.698726  41716156.965569  23129.517478  5691.204132  2892671.780705  0.040000  0.999999  0.000627  0.000174  0.039200  0.016435  0.010040  0.001494  0.000353  0.284311  0.284218  0.067212  0.471016  0.018923  0.004475  188  0  0  0  0
5  35  385.033850  0.988002  0.007044  0.006427  495947.043995  107441.331245  41334394.137263  34389.841329  7450.171099  2866199.673955  0.040000  1.000001  0.000932  0.000227  0.038841  0.022455  0.011408  0.002904  0.000687  0.284460  0.284323  0.067237  0.535198  0.040383  0.009550  116  0  0  0  0
4  36  503.982466  0.990827  0.005381  0.004082  381653.661478  87601.244622  41607591.861385  26464.536929  6074.424556  2885143.685211  0.040000  1.000000  0.000717  0.000185  0.039098  0.017949  0.010764  0.002204  0.000521  0.284355  0.284249  0.067219  0.504979  0.029729  0.007030  144  0  0  0  0
8  32  134.440407  0.964143  0.020173  0.024231  1403577.538348  274107.677021  39144092.965541  97326.538026  19007.108992  2714320.333873  0.040000  1.000000  0.002638  0.000580  0.036783  0.059441  0.012690  0.004778  0.001130  0.285292  0.284908  0.067375  0.595347  0.069048  0.016328  68  0  0  0  0
10  30  65.946508  0.919404  0.041126  0.055290  2865896.074095  567847.010228  35558570.973361  198726.280247  39375.511594  2465693.925299  0.040000  1.000000  0.005386  0.001201  0.033413  0.122308  0.012565  0.005654  0.001337  0.286632  0.285850  0.067598  0.589489  0.082679  0.019552  54  0  0  0  0
6  34  277.340218  0.983251  0.009779  0.010074  684695.371510  141497.808276  40880250.946640  47477.982720  9811.707185  2834708.585431  0.040000  1.000000  0.001287  0.000299  0.038414  0.030070  0.011965  0.003577  0.000846  0.284633  0.284445  0.067266  0.561358  0.050652  0.011978  99  0  0  0  0
9  31  93.407273  0.946357  0.029036  0.036933  2019388.551001  392978.850630  37645029.774135  140027.958006  27249.845487  2610372.652526  0.040000  1.000000  0.003795  0.000831  0.035374  0.085284  0.012759  0.005265  0.001245  0.285856  0.285305  0.067469  0.598609  0.076590  0.018112  62  0  0  0  0
7  33  194.122080  0.975753  0.013971  0.015694  974313.886055  194349.913390  40182093.197597  67560.640499  13476.565219  2786297.097747  0.040000  1.000000  0.001831  0.000411  0.037758  0.041830  0.012407  0.004208  0.000995  0.284898  0.284631  0.067310  0.582091  0.060299  0.014260  80  0  0  0  0
11  29  47.914963  0.879156  0.056603  0.080824  3963374.221333  819493.796269  32797371.355285  274827.347492  56825.142855  2274227.481669  0.040000  0.999999  0.007449  0.001733  0.030819  0.173584  0.012082  0.005940  0.001405  0.287637  0.286558  0.067765  0.566843  0.087281  0.020640  47  0  0  0  0
13  27  28.751115  0.735286  0.094331  0.157490  6734825.478089  1625093.100812  25441920.862014  467004.657800  112686.817187  1764187.592477  0.040000  1.000001  0.012657  0.003436  0.023907  0.325430  0.010443  0.006330  0.001497  0.290177  0.288344  0.068188  0.489954  0.093860  0.022196  37  0  0  0  0
16  24  18.747983  0.186547  0.144663  0.327033  10794953.504290  3425593.348897  13270538.069342  748541.084493  237536.674836  920202.477415  0.040000  1.000001  0.020287  0.007243  0.012470  0.629145  0.008042  0.007206  0.001704  0.293896  0.290960  0.068806  0.377282  0.108267  0.025603  24  0  0  0  0
19  21  15.384172  0.000000  0.176294  0.481559  13456229.296617  4776466.448472  4908480.157473  933078.634092  331208.594272  340362.657313  0.040000  1.000000  0.025289  0.010099  0.004612  0.849451  0.007249  0.008646  0.002045  0.296332  0.292675  0.069212  0.340090  0.130903  0.030956  22  0  0  0  0
12  28  36.241115  0.820168  0.074836  0.114728  5282464.757382  1168308.939539  29374376.299530  366295.408008  81012.599107  2036870.977055  0.040000  1.000000  0.009928  0.002470  0.027602  0.241307  0.011342  0.006148  0.001454  0.288846  0.287408  0.067966  0.532129  0.090753  0.021461  42  0  0  0  0
18  22  16.224017  0.000000  0.167168  0.438964  12723758.595266  4457406.188331  7091308.963610  882287.825875  309084.394010  491723.850407  0.040000  1.000000  0.023912  0.009424  0.006664  0.795967  0.007328  0.008136  0.001924  0.295662  0.292203  0.069100  0.343810  0.122965  0.029079  23  0  0  0  0
14  26  23.947952  0.614324  0.113251  0.208596  8200219.511511  2180265.899099  21261964.948729  568617.660445  151183.476607  1474342.089092  0.040000  1.000000  0.015411  0.004610  0.019979  0.422684  0.009521  0.006544  0.001547  0.291519  0.289288  0.068411  0.446686  0.097490  0.023054  31  0  0  0  0
20  20  14.693533  0.000000  0.184580  0.512770  14064195.493028  4951932.797216  3297767.388448  975236.080701  343375.739867  228672.997653  0.040000  1.000000  0.026431  0.010470  0.003099  0.881908  0.007322  0.009164  0.002167  0.296889  0.293067  0.069305  0.343511  0.138917  0.032851  23  0  0  0  0
15  25  20.829622  0.440853  0.130206  0.266237  9573974.360386  2798923.149373  17122478.040110  663876.240669  194082.259716  1187302.777752  0.040000  1.000000  0.017993  0.005918  0.016090  0.526706  0.008696  0.006832  0.001616  0.292778  0.290173  0.068620  0.407980  0.102248  0.024180  30  0  0  0  0
17  23  17.295995  0.000000  0.156807  0.386256  11842952.771161  3996721.200948  9889476.359295  821211.199048  277139.685779  685753.704832  0.040000  1.000000  0.022257  0.008450  0.009293  0.721277  0.007586  0.007649  0.001809  0.294855  0.291636  0.068966  0.355919  0.115304  0.027267  25  0  0  0  0
21  19  14.107755  0.000000  0.192244  0.533456  14571627.322611  5004470.493260  2164692.091872  1010422.297285  347018.796223  150103.561391  0.040000  1.000000  0.027385  0.010581  0.002034  0.896500  0.007518  0.009686  0.002290  0.297353  0.293394  0.069382  0.352726  0.146947  0.034750  22  0  0  0  0
23  17  13.163383  0.000000  0.206036  0.551659  15367011.794390  4863466.031508  891185.343503  1065575.657127  337241.298554  61796.360980  0.040000  1.000000  0.028880  0.010283  0.000837  0.889737  0.008179  0.010747  0.002541  0.298082  0.293907  0.069503  0.383708  0.163183  0.038590  21  0  0  0  0
24  16  12.779111  0.000000  0.212232  0.553418  15686618.306583  4724744.772747  564093.660185  1087737.735468  327622.122202  39115.247693  0.040000  1.000000  0.029481  0.009989  0.000530  0.876154  0.008603  0.011292  0.002670  0.298375  0.294113  0.069552  0.403586  0.171486  0.040553  20  0  0  0  0
22  18  13.602667  0.000000  0.199382  0.545660  14999983.218382  4964873.391334  1397074.199577  1040125.249377  344273.063450  96875.585064  0.040000  1.000000  0.028190  0.010497  0.001313  0.897674  0.007812  0.010212  0.002415  0.297746  0.293670  0.069447  0.366477  0.155019  0.036659  22  0  0  0  0
1  40  81.597703  0.647031  0.032431  0.000239  5432024.386573  6791851.648369  15389526.691056  376666.136052  470958.952863  1067136.879707  0.039030  0.975739  0.010209  0.014360  0.014461  1.000000  0.002007  0.000093  0.000022  0.288984  0.287504  0.067989  0.094177  0.000024  0.000006  30  0  0  0  0
2  39  54.645788  0.703727  0.049631  0.000477  5730436.684999  5229038.930399  19341726.682469  397358.570290  362590.767090  1341189.386421  0.040000  0.999998  0.010769  0.011056  0.018175  0.794258  0.002753  0.000119  0.000028  0.289258  0.287696  0.068035  0.129175  0.000060  0.000014  40  0  0  0  0
5  36  607.344700  0.992493  0.004466  0.004100  313706.982531  66704.563118  41790486.208114  21752.994566  4625.411865  2897825.901267  0.040000  1.000000  0.000590  0.000141  0.039269  0.014036  0.011616  0.002984  0.000706  0.284293  0.284206  0.067209  0.544961  0.041552  0.009826  118  0  0  0  0
10  31  96.018948  0.948467  0.028246  0.037148  1951277.726961  355917.107394  37864691.500306  135305.033533  24679.918950  2625604.383415  0.040000  1.000001  0.003667  0.000753  0.035580  0.079194  0.013610  0.006054  0.001432  0.285794  0.285261  0.067459  0.638493  0.088550  0.020940  54  0  0  0  0
6  35  434.268422  0.989492  0.006245  0.006453  436069.018061  87960.243871  41497907.970234  30237.793573  6099.318197  2877538.011060  0.040000  0.999999  0.000820  0.000186  0.038994  0.018863  0.012249  0.003687  0.000872  0.284405  0.284284  0.067228  0.574666  0.052267  0.012360  99  0  0  0  0
3  38  935.162261  0.995072  0.002900  0.001642  207195.343370  50235.317109  42040624.681964  14367.289953  3483.405346  2915170.943505  0.040000  1.000001  0.000389  0.000106  0.039504  0.010109  0.010185  0.001545  0.000365  0.284195  0.284137  0.067193  0.477824  0.019681  0.004654  204  0  0  0  0
13  28  36.182418  0.822963  0.074957  0.115760  5247110.751848  1082344.072674  29638564.675019  363843.899011  75051.643866  2055190.264213  0.040000  1.000001  0.009861  0.002288  0.027851  0.229186  0.012160  0.006901  0.001632  0.288814  0.287385  0.067961  0.570477  0.102169  0.024161  37  0  0  0  0
4  37  800.528600  0.994286  0.003388  0.002598  239799.575283  54199.810413  41966493.565345  16628.124806  3758.310293  2910030.561343  0.040000  1.000001  0.000451  0.000115  0.039435  0.011165  0.010926  0.002265  0.000536  0.284225  0.284158  0.067198  0.512587  0.030618  0.007241  154  0  0  0  0
12  29  48.277913  0.881915  0.056177  0.081477  3904149.346621  754475.828849  33062111.763994  270720.590393  52316.682506  2292585.047782  0.040000  0.999999  0.007337  0.001595  0.031068  0.163886  0.012925  0.006714  0.001588  0.287583  0.286520  0.067756  0.606366  0.099012  0.023414  44  0  0  0  0
8  33  205.583207  0.977363  0.013192  0.015762  913548.331209  170617.958559  40357038.561832  63347.049926  11830.949682  2798428.117359  0.040000  1.000000  0.001717  0.000361  0.037922  0.037651  0.013249  0.004996  0.001181  0.284843  0.284592  0.067300  0.621560  0.072253  0.017086  74  0  0  0  0
16  25  20.325551  0.437304  0.133435  0.267964  9697231.053664  2639993.906766  17233526.885239  672423.076820  183061.826180  1195003.100216  0.040000  0.999999  0.018224  0.005582  0.016194  0.507359  0.009342  0.007473  0.001767  0.292891  0.290253  0.068639  0.438277  0.111966  0.026478  27  0  0  0  0
9  32  139.976173  0.965963  0.019376  0.024351  1338984.091140  245096.789680  39338567.257179  92847.514656  16995.442980  2727805.523699  0.040000  1.000000  0.002516  0.000518  0.036965  0.054490  0.013536  0.005567  0.001316  0.285232  0.284866  0.067365  0.635023  0.081018  0.019159  67  0  0  0  0
14  27  28.453190  0.737437  0.095319  0.158941  6741670.351681  1514768.511621  25676436.825829  467479.293388  105036.715906  1780449.342360  0.040000  1.000000  0.012670  0.003203  0.024127  0.310727  0.011216  0.007051  0.001667  0.290183  0.288348  0.068189  0.526179  0.104795  0.024782  34  0  0  0  0
15  26  23.514721  0.614580  0.115338  0.210345  8263483.833627  2044803.331033  21440231.010511  573004.519941  141790.263606  1486703.371720  0.040000  1.000000  0.015530  0.004323  0.020147  0.405520  0.010232  0.007225  0.001709  0.291577  0.289329  0.068421  0.480045  0.107826  0.025499  35  0  0  0  0
11  30  67.081273  0.921858  0.040431  0.055672  2797830.077907  519071.365706  35804433.826102  194006.464216  35993.322515  2482742.488440  0.040000  1.000000  0.005258  0.001097  0.033644  0.114646  0.013416  0.006438  0.001522  0.286569  0.285807  0.067588  0.629415  0.094574  0.022365  50  0  0  0  0
17  24  18.214397  0.176446  0.148900  0.328297  10971249.561800  3246076.208756  13321838.197411  760765.763555  225088.640232  923759.718628  0.040000  1.000000  0.020619  0.006863  0.012518  0.607886  0.008630  0.007810  0.001847  0.294057  0.291074  0.068833  0.404871  0.117439  0.027772  26  0  0  0  0
20  21  14.890389  0.000000  0.182140  0.479565  13713458.622547  4556859.021432  4888157.288650  950915.368500  315980.628581  338953.433802  0.040000  1.000000  0.025772  0.009634  0.004593  0.824129  0.007750  0.009191  0.002173  0.296568  0.292841  0.069251  0.363584  0.139186  0.032915  22  0  0  0  0
19  22  15.702994  0.000000  0.172714  0.438188  12966779.548578  4246977.725033  7078772.118142  899139.326706  294492.913828  490854.523466  0.040000  1.000001  0.024369  0.008979  0.006652  0.771636  0.007844  0.008693  0.002056  0.295884  0.292360  0.069137  0.368014  0.131418  0.031078  21  0  0  0  0
18  23  16.759728  0.000000  0.161824  0.386636  12059532.576941  3799880.029647  9899206.011404  836229.224149  263490.372349  686428.376042  0.040000  1.000000  0.022664  0.008034  0.009302  0.698339  0.008131  0.008224  0.001945  0.295054  0.291775  0.068999  0.381459  0.124050  0.029335  23  0  0  0  0
23  18  13.219701  0.000000  0.205158  0.541073  15252838.151465  4745332.577336  1385331.946058  1057658.655681  329049.716824  96061.356529  0.040000  1.000000  0.028665  0.010033  0.001302  0.872352  0.008317  0.010760  0.002545  0.297977  0.293833  0.069486  0.390199  0.163337  0.038626  20  0  0  0  0
7  34  301.016873  0.984746  0.009010  0.010115  626096.765084  120881.669263  41043817.504902  43414.652166  8382.147804  2846050.578600  0.040000  1.000000  0.001177  0.000256  0.038568  0.026346  0.012805  0.004363  0.001032  0.284579  0.284407  0.067257  0.600723  0.062576  0.014798  87  0  0  0  0
21  20  14.234321  0.000000  0.190535  0.509681  14326067.847706  4727985.846544  3277900.659641  993394.770897  327846.863966  227295.403695  0.040000  1.000000  0.026924  0.009996  0.003080  0.856097  0.007818  0.009705  0.002295  0.297129  0.293236  0.069345  0.366777  0.147136  0.034795  23  0  0  0  0
24  17  12.817018  0.000000  0.211604  0.546662  15610256.519093  4650835.265300  883113.091558  1082442.674660  322497.106810  61236.616816  0.040000  1.000000  0.029337  0.009833  0.000830  0.865206  0.008695  0.011302  0.002673  0.298305  0.294064  0.069540  0.407906  0.171621  0.040585  21  0  0  0  0
22  19  13.686501  0.000000  0.198161  0.529496  14831279.032586  4780810.847731  2148623.468597  1028427.004068  331509.842566  148989.334758  0.040000  1.000000  0.027873  0.010108  0.002019  0.870714  0.008017  0.010228  0.002419  0.297591  0.293561  0.069422  0.376107  0.155186  0.036698  22  0  0  0  0
2  40  54.564718  0.705012  0.049705  0.000302  5724040.581606  5206968.334840  19404310.194720  396915.053218  361060.353130  1345529.037362  0.040000  1.000002  0.010757  0.011009  0.018234  0.791193  0.002762  0.000118  0.000028  0.289252  0.287692  0.068034  0.129576  0.000038  0.000009  38  0  0  0  0
4  38  1270.363592  0.996423  0.002135  0.001648  150928.646390  33789.303350  42190093.528201  10465.658106  2343.009793  2925535.376498  0.040000  0.999999  0.000284  0.000071  0.039645  0.006984  0.011027  0.002303  0.000545  0.284144  0.284101  0.067184  0.517352  0.031180  0.007373  153  0  0  0  0
10  32  144.047034  0.967232  0.018828  0.024438  1293648.086516  223181.450018  39478509.731116  89703.836265  15475.794738  2737509.381263  0.040000  0.999999  0.002431  0.000472  0.037097  0.050805  0.014359  0.006349  0.001502  0.285191  0.284837  0.067358  0.673651  0.092896  0.021968  59  0  0  0  0
8  34  318.551179  0.985715  0.008514  0.010141  587866.241709  106690.934205  41152268.601192  40763.680356  7398.137247  2853570.768585  0.040000  1.000001  0.001105  0.000226  0.038670  0.023815  0.013620  0.005143  0.001216  0.284544  0.284382  0.067251  0.638962  0.074414  0.017597  74  0  0  0  0
7  35  470.583613  0.990393  0.005763  0.006468  399619.499812  75576.186929  41598697.170011  27710.319795  5240.585881  2884526.911649  0.040000  0.999999  0.000751  0.000160  0.039089  0.016605  0.013063  0.004465  0.001056  0.284372  0.284261  0.067222  0.612830  0.064072  0.015152  89  0  0  0  0
5  37  959.667849  0.995288  0.002826  0.002605  198262.908066  41669.467781  42077746.446543  13747.899160  2889.434270  2917745.032027  0.040000  1.000001  0.000373  0.000088  0.039539  0.008806  0.011748  0.003034  0.000718  0.284187  0.284131  0.067191  0.551137  0.042297  0.010002  125  0  0  0  0
3  39  1493.887281  0.996933  0.001815  0.001041  129543.408652  31128.673513  42238845.109765  8982.768065  2158.517035  2928915.897009  0.040000  0.999999  0.000243  0.000066  0.039691  0.006283  0.010274  0.001577  0.000373  0.284124  0.284087  0.067181  0.481997  0.020148  0.004765  214  0  0  0  0
11  31  97.904958  0.949964  0.027702  0.037307  1902712.860302  327109.747534  38026624.805598  131937.460163  22682.365892  2636833.123947  0.040000  1.000001  0.003576  0.000692  0.035733  0.074529  0.014437  0.006836  0.001617  0.285749  0.285230  0.067451  0.677311  0.100418  0.023747  50  0  0  0  0
14  28  36.075659  0.824895  0.075179  0.116554  5225457.432261  1011201.797911  29841865.342702  362342.419702  70118.513262  2069287.490496  0.040000  1.000000  0.009820  0.002138  0.028042  0.219275  0.012961  0.007653  0.001810  0.288794  0.287371  0.067958  0.608043  0.113575  0.026858  39  0  0  0  0
9  33  214.068665  0.978456  0.012669  0.015810  872094.048381  153370.957932  40478739.936075  60472.536959  10635.012289  2806867.104949  0.040000  1.000000  0.001639  0.000324  0.038037  0.034657  0.014067  0.005778  0.001366  0.284805  0.284565  0.067294  0.659971  0.084117  0.019892  69  0  0  0  0
6  36  683.061736  0.993393  0.003971  0.004110  276769.936165  54984.354016  41890770.068902  19191.714729  3812.711928  2904779.760761  0.040000  1.000000  0.000520  0.000116  0.039364  0.011860  0.012431  0.003758  0.000889  0.284259  0.284182  0.067203  0.583183  0.053309  0.012607  104  0  0  0  0
15  27  28.166871  0.738738  0.096288  0.160067  6755804.058525  1421367.506775  25858345.288789  468459.349508  98560.125763  1793063.195498  0.040000  1.000001  0.012696  0.003005  0.024298  0.298410  0.011978  0.007775  0.001839  0.290196  0.288357  0.068191  0.561951  0.115782  0.027380  33  0  0  0  0
16  26  23.124771  0.614107  0.117283  0.211697  8326815.808599  1927261.741584  21578020.104969  577396.070605  133639.722818  1496257.910158  0.040000  1.000000  0.015649  0.004075  0.020276  0.390761  0.010942  0.007914  0.001871  0.291635  0.289370  0.068430  0.513325  0.118276  0.027970  28  0  0  0  0
18  24  17.744381  0.166066  0.152845  0.329124  11137509.764136  3083369.294677  13355392.828339  772294.538747  213806.256304  926086.455822  0.040000  1.000000  0.020931  0.006519  0.012550  0.588727  0.009228  0.008426  0.001993  0.294210  0.291181  0.068859  0.432919  0.126797  0.029985  27  0  0  0  0
21  21  14.453710  0.000000  0.187643  0.477280  13956217.289916  4351423.671308  4864865.317015  967748.681961  301735.379658  337338.327475  0.040000  1.000000  0.026229  0.009200  0.004571  0.800494  0.008266  0.009750  0.002306  0.296790  0.292998  0.069288  0.387780  0.147673  0.034922  23  0  0  0  0
12  30  67.863899  0.923611  0.039964  0.055959  2749172.907779  480301.330852  35988984.322970  190632.490360  33304.940029  2495539.544863  0.040000  1.000000  0.005167  0.001015  0.033818  0.108641  0.014244  0.007217  0.001707  0.286525  0.285775  0.067580  0.668274  0.106387  0.025158  47  0  0  0  0
17  25  19.879673  0.433231  0.136427  0.269256  9814532.746602  2498802.498723  17316633.240065  680556.982762  173271.365327  1200765.841199  0.040000  1.000000  0.018445  0.005283  0.016272  0.490298  0.009993  0.008123  0.001921  0.292998  0.290328  0.068657  0.468812  0.121844  0.028814  29  0  0  0  0
13  29  48.485248  0.883876  0.055937  0.081973  3862713.351581  701763.494745  33263612.309895  267847.345533  48661.516440  2306557.450451  0.040000  1.000000  0.007259  0.001484  0.031257  0.156126  0.013746  0.007484  0.001770  0.287545  0.286493  0.067750  0.644898  0.110684  0.026175  45  0  0  0  0
22  20  13.827169  0.000000  0.196145  0.506375  14573192.346327  4517769.455706  3256638.344469  1010530.818785  313270.089261  225821.037321  0.040000  1.000000  0.027388  0.009552  0.003060  0.831909  0.008329  0.010259  0.002426  0.297355  0.293395  0.069382  0.390763  0.155558  0.036787  23  0  0  0  0
19  23  16.287301  0.000000  0.166518  0.386607  12263664.608830  3618767.688040  9898447.738768  850384.098690  250931.723667  686375.796082  0.040000  1.000000  0.023048  0.007651  0.009301  0.677323  0.008688  0.008813  0.002084  0.295241  0.291907  0.069030  0.407588  0.132994  0.031450  23  0  0  0  0
23  19  13.311945  0.000000  0.203737  0.525391  15076181.240769  4570522.549212  2131967.745372  1045408.954424  316928.081656  147834.397581  0.040000  1.000000  0.028333  0.009663  0.002003  0.846500  0.008531  0.010783  0.002550  0.297816  0.293719  0.069459  0.400209  0.163625  0.038694  22  0  0  0  0
24  18  12.878171  0.000000  0.210599  0.536408  15491158.199371  4538802.954566  1373386.616680  1074184.187454  314728.589110  95233.046355  0.040000  1.000000  0.029113  0.009596  0.001291  0.848556  0.008838  0.011320  0.002677  0.298196  0.293987  0.069522  0.414631  0.171852  0.040640  21  0  0  0  0
20  22  15.243247  0.000000  0.177924  0.437053  13196004.980465  4051360.230498  7060435.844300  915034.221789  280928.452300  489583.053950  0.040000  1.000000  0.024800  0.008566  0.006635  0.749085  0.008374  0.009262  0.002190  0.296094  0.292508  0.069172  0.392882  0.140073  0.033124  25  0  0  0  0
5  38  1518.072539  0.997037  0.001787  0.001651  125227.413489  26127.930569  42258819.987792  8683.489360  1811.756714  2930300.990224  0.040000  1.000001  0.000235  0.000055  0.039709  0.005536  0.011831  0.003066  0.000725  0.284120  0.284084  0.067180  0.555046  0.042770  0.010114  126  0  0  0  0
6  37  1077.427203  0.995840  0.002517  0.002609  175280.726321  34489.860106  42139852.861994  12154.274210  2391.587632  2922051.600236  0.040000  1.000000  0.000329  0.000073  0.039598  0.007467  0.012546  0.003803  0.000899  0.284166  0.284116  0.067188  0.588609  0.053977  0.012764  105  0  0  0  0
3  40  2379.001546  0.998081  0.001140  0.000659  81285.438424  19424.870612  42361794.432280  5636.475433  1346.954733  2937441.419530  0.040000  1.000002  0.000153  0.000041  0.039806  0.003928  0.010329  0.001597  0.000378  0.284080  0.284056  0.067174  0.484593  0.020441  0.004834  212  0  0  0  0
10  33  220.391626  0.979228  0.012306  0.015845  842668.728930  140160.320194  40567314.472336  58432.133494  9718.963406  2813009.019262  0.040000  1.000000  0.001584  0.000296  0.038120  0.032400  0.014872  0.006555  0.001550  0.284778  0.284547  0.067290  0.697724  0.095925  0.022684  62  0  0  0  0
8  35  497.723247  0.990986  0.005449  0.006479  375565.016096  66926.643127  41666276.594970  26042.339537  4640.811283  2889212.987974  0.040000  1.000000  0.000706  0.000142  0.039153  0.015051  0.013861  0.005239  0.001239  0.284350  0.284245  0.067218  0.650303  0.075835  0.017934  81  0  0  0  0
9  34  331.670161  0.986381  0.008177  0.010160  561493.131157  96231.099884  41228500.048276  38934.922431  6672.833916  2858856.791359  0.040000  1.000000  0.001055  0.000203  0.038741  0.021979  0.014421  0.005919  0.001400  0.284520  0.284365  0.067247  0.676554  0.086204  0.020385  72  0  0  0  0
11  32  147.044916  0.968145  0.018444  0.024502  1260914.302698  205909.931730  39582882.467925  87434.018055  14278.157247  2744746.770620  0.040000  1.000000  0.002370  0.000435  0.037195  0.047948  0.015168  0.007128  0.001686  0.285161  0.284816  0.067353  0.711588  0.104713  0.024762  54  0  0  0  0
7  36  739.413325  0.993946  0.003668  0.004116  253984.684276  47409.612062  41953361.602500  17611.745242  3287.465983  2909119.967916  0.040000  1.000000  0.000477  0.000100  0.039422  0.010471  0.013228  0.004531  0.001071  0.284238  0.284167  0.067200  0.620608  0.065039  0.015380  94  0  0  0  0
4  39  2014.942214  0.997754  0.001346  0.001043  95085.055410  21160.797351  42330218.121773  6593.365175  1467.326950  2935251.862557  0.040000  1.000000  0.000179  0.000045  0.039777  0.004383  0.011091  0.002327  0.000550  0.284092  0.284065  0.067176  0.520350  0.031535  0.007457  159  0  0  0  0
16  27  27.890828  0.739402  0.097241  0.160943  6775471.345027  1341043.413494  25999734.175609  469823.113786  92990.311694  1802867.349878  0.040000  1.000000  0.012733  0.002835  0.024431  0.287935  0.012733  0.008502  0.002011  0.290214  0.288370  0.068194  0.597375  0.126810  0.029988  32  0  0  0  0
13  30  68.386707  0.924881  0.039659  0.056179  2714108.901550  448533.912626  36130603.649347  188201.090425  31102.131311  2505359.678327  0.040000  1.000000  0.005101  0.000948  0.033951  0.103796  0.015057  0.007991  0.001890  0.286493  0.285753  0.067575  0.706386  0.118142  0.027938  44  0  0  0  0
19  24  17.327103  0.155500  0.156525  0.329589  11294587.442755  2935345.688521  13374288.652753  783186.581576  203542.038803  927396.725560  0.040000  1.000000  0.021226  0.006206  0.012567  0.571396  0.009835  0.009053  0.002141  0.294354  0.291282  0.068883  0.461389  0.136320  0.032237  26  0  0  0  0
15  28  35.933938  0.826199  0.075475  0.117172  5214021.589933  951096.026957  29999994.828328  361549.438258  65950.673265  2080252.467475  0.040000  1.000000  0.009799  0.002011  0.028190  0.211008  0.013749  0.008405  0.001988  0.288783  0.287364  0.067956  0.645023  0.124973  0.029554  37  0  0  0  0
14  29  48.577682  0.885273  0.055831  0.082357  3834103.074679  657908.726130  33419499.013762  265863.458554  45620.549561  2317366.908994  0.040000  1.000000  0.007206  0.001391  0.031403  0.149762  0.014552  0.008250  0.001951  0.287519  0.286474  0.067746  0.682718  0.122316  0.028925  39  0  0  0  0
17  26  22.770045  0.613073  0.119110  0.212733  8389985.441715  1824176.795719  21683644.460286  581776.364199  126491.631153  1503582.088946  0.040000  1.000000  0.015768  0.003857  0.020376  0.377938  0.011650  0.008608  0.002036  0.291693  0.289410  0.068440  0.546553  0.128819  0.030463  31  0  0  0  0
20  23  15.868352  0.000000  0.170915  0.386239  12456201.142490  3451814.565232  9889033.838720  863734.920966  239354.900149  685723.019676  0.040000  1.000000  0.023410  0.007298  0.009292  0.658028  0.009257  0.009414  0.002226  0.295417  0.292031  0.069060  0.434270  0.142119  0.033608  23  0  0  0  0
12  31  99.257023  0.951050  0.027324  0.037427  1867418.720317  303906.505619  38149371.890747  129490.102348  21073.412239  2645344.622973  0.040000  1.000000  0.003510  0.000643  0.035848  0.070832  0.015249  0.007614  0.001801  0.285717  0.285207  0.067446  0.715404  0.112225  0.026539  52  0  0  0  0
21  22  14.835248  0.000000  0.182817  0.435627  13412229.691653  3869397.091471  7037401.690939  930027.624007  268310.807826  487985.825196  0.040000  1.000000  0.025206  0.008181  0.006613  0.728170  0.008918  0.009844  0.002328  0.296293  0.292647  0.069205  0.418379  0.148917  0.035216  24  0  0  0  0
18  25  19.481490  0.428756  0.139216  0.270194  9926455.614242  2372521.127332  17376921.539417  688317.911485  164514.792669  1204946.338036  0.040000  1.000000  0.018655  0.005016  0.016329  0.475152  0.010648  0.008783  0.002077  0.293101  0.290401  0.068674  0.499570  0.131859  0.031182  29  0  0  0  0
22  21  14.065567  0.000000  0.192821  0.474766  14185217.067650  4159253.063869  4839244.899911  983627.929788  288409.931351  335561.762639  0.040000  1.000000  0.026659  0.008794  0.004547  0.778430  0.008796  0.010321  0.002441  0.297000  0.293145  0.069323  0.412645  0.156352  0.036974  22  0  0  0  0
24  19  12.977510  0.000000  0.208987  0.521193  15307006.579017  4372917.418078  2114931.638907  1061414.789831  303225.793907  146653.083961  0.040000  1.000000  0.028767  0.009246  0.001987  0.823775  0.009059  0.011351  0.002684  0.298027  0.293868  0.069494  0.424999  0.172256  0.040735  21  0  0  0  0
23  20  13.464513  0.000000  0.201428  0.502909  14806244.647934  4320519.921917  3234347.635120  1026691.075754  299592.459258  224275.360284  0.040000  1.000000  0.027826  0.009135  0.003039  0.809248  0.008855  0.010826  0.002560  0.297569  0.293545  0.069418  0.415435  0.164174  0.038824  23  0  0  0  0
5  39  2403.088650  0.998134  0.001129  0.001044  79066.157997  16421.134468  42372986.628259  5482.586621  1138.670380  2938217.506107  0.040000  1.000001  0.000149  0.000035  0.039817  0.003485  0.011884  0.003087  0.000730  0.284078  0.284054  0.067173  0.557517  0.043071  0.010185  123  0  0  0  0
11  33  225.107406  0.979790  0.012048  0.015870  821226.147434  129646.851674  40633805.913848  56945.267135  8989.940986  2817619.652899  0.040000  0.999999  0.001543  0.000274  0.038182  0.030636  0.015668  0.007331  0.001734  0.284758  0.284533  0.067286  0.735041  0.107697  0.025468  55  0  0  0  0
8  36  781.767714  0.994313  0.003469  0.004120  238839.372862  42070.947954  41995675.643155  16561.542679  2917.273613  2912054.098004  0.040000  1.000000  0.000449  0.000089  0.039462  0.009506  0.014017  0.005302  0.001254  0.284224  0.284157  0.067198  0.657602  0.076755  0.018151  79  0  0  0  0
10  34  341.529148  0.986856  0.007941  0.010174  542631.275557  88147.109816  41284404.897742  37627.008150  6112.275810  2862733.332062  0.040000  1.000000  0.001020  0.000186  0.038794  0.020584  0.015213  0.006694  0.001583  0.284503  0.284353  0.067244  0.713727  0.097961  0.023166  63  0  0  0  0
4  40  3194.919174  0.998587  0.000849  0.000660  59939.456849  13289.658843  42418226.108454  4156.307483  921.528346  2941354.491324  0.040000  1.000000  0.000113  0.000028  0.039859  0.002756  0.011132  0.002343  0.000554  0.284060  0.284042  0.067170  0.522235  0.031758  0.007510  162  0  0  0  0
7  37  1165.536484  0.996183  0.002327  0.002611  160990.740000  29803.595338  42178958.484952  11163.381395  2066.633781  2924763.252992  0.040000  1.000000  0.000303  0.000063  0.039634  0.006604  0.013334  0.004573  0.001081  0.284153  0.284107  0.067186  0.625574  0.065660  0.015527  94  0  0  0  0
6  38  1702.495656  0.997379  0.001593  0.001652  110853.769996  21681.132316  42297521.187402  7686.795611  1503.407892  2932984.599553  0.040000  1.000000  0.000208  0.000046  0.039746  0.004705  0.012620  0.003832  0.000906  0.284107  0.284075  0.067178  0.592056  0.054403  0.012865  113  0  0  0  0
9  35  518.161014  0.991397  0.005234  0.006486  358856.144012  60495.679544  41714175.506208  24883.716925  4194.876945  2892534.382823  0.040000  1.000000  0.000674  0.000128  0.039198  0.013913  0.014651  0.006012  0.001422  0.284334  0.284235  0.067216  0.687366  0.087574  0.020710  74  0  0  0  0
12  32  149.241446  0.968816  0.018173  0.024552  1236845.635200  191858.685978  39662626.037639  85765.054269  13303.819124  2750276.330162  0.040000  1.000000  0.002324  0.000406  0.037270  0.045664  0.015966  0.007904  0.001869  0.285139  0.284801  0.067350  0.749051  0.116488  0.027547  51  0  0  0  0
16  28  35.767341  0.827038  0.075827  0.117655  5210267.971147  899438.663704  30123768.170558  361289.155722  62368.660735  2088835.128974  0.040000  1.000001  0.009792  0.001902  0.028306  0.203999  0.014528  0.009155  0.002165  0.288780  0.287361  0.067955  0.681562  0.136364  0.032247  33  0  0  0  0
14  30  68.715193  0.925806  0.039469  0.056351  2688879.989746  421882.376534  36241015.679432  186451.673256  29254.066869  2513015.842914  0.040000  1.000000  0.005053  0.000892  0.034055  0.099798  0.015858  0.008763  0.002072  0.286469  0.285736  0.067571  0.743957  0.129855  0.030708  43  0  0  0  0
13  31  100.209177  0.951849  0.027065  0.037521  1841519.701430  284706.749792  38244385.231143  127694.218773  19742.067362  2651933.015302  0.040000  1.000000  0.003461  0.000602  0.035937  0.067826  0.016050  0.008389  0.001984  0.285693  0.285190  0.067442  0.752981  0.123987  0.029320  45  0  0  0  0
15  29  48.584805  0.886261  0.055823  0.082658  3814973.021788  620675.230649  33541541.994069  264536.947001  43038.713421  2325829.584150  0.040000  1.000000  0.007170  0.001312  0.031518  0.144440  0.015347  0.009014  0.002132  0.287501  0.286462  0.067743  0.720008  0.133918  0.031669  42  0  0  0  0
18  26  22.444745  0.611610  0.120836  0.213517  8452728.029112  1732902.026190  21763526.989916  586127.045690  120162.477911  1509121.284214  0.040000  1.000000  0.015886  0.003664  0.020451  0.366692  0.012358  0.009308  0.002201  0.291751  0.289451  0.068449  0.579754  0.139442  0.032975  30  0  0  0  0
21  23  15.494620  0.000000  0.175037  0.385595  12637917.959810  3297619.131740  9872534.396820  876335.485059  228662.717272  684578.919321  0.040000  1.000000  0.023751  0.006972  0.009277  0.640279  0.009836  0.010025  0.002371  0.295584  0.292148  0.069087  0.461468  0.151410  0.035806  23  0  0  0  0
17  27  27.624536  0.739585  0.098178  0.161622  6799315.631209  1271037.706149  26109540.833745  471476.518576  88135.992676  1810481.536908  0.040000  1.000000  0.012778  0.002687  0.024534  0.278912  0.013483  0.009231  0.002183  0.290236  0.288385  0.068197  0.632538  0.137871  0.032604  33  0  0  0  0
19  25  19.123067  0.423981  0.141825  0.270842  10033453.561055  2258881.801041  17418616.858654  695737.337527  156634.841680  1207837.564892  0.040000  1.000000  0.018856  0.004776  0.016368  0.461625  0.011308  0.009450  0.002235  0.293199  0.290470  0.068690  0.530534  0.141993  0.033578  28  0  0  0  0
23  21  13.718956  0.000000  0.197692  0.472079  14401175.064905  3979468.469413  4811849.231530  998602.837592  275943.350994  333662.098753  0.040000  1.000000  0.027065  0.008414  0.004522  0.757829  0.009339  0.010904  0.002579  0.297198  0.293284  0.069356  0.438145  0.165212  0.039069  23  0  0  0  0
22  22  14.471286  0.000000  0.187415  0.433968  13616198.565513  3700000.119960  7010608.250320  944171.184883  256564.523536  486127.920844  0.040000  1.000000  0.025590  0.007823  0.006588  0.708752  0.009474  0.010438  0.002468  0.296480  0.292778  0.069236  0.444467  0.157937  0.037349  24  0  0  0  0
20  24  16.954080  0.144824  0.159969  0.329758  11443222.281362  2800188.624827  13381130.784279  793493.183012  194170.010012  927871.171008  0.040000  1.000000  0.021506  0.005920  0.012574  0.555658  0.010450  0.009689  0.002291  0.294490  0.291378  0.068905  0.490250  0.145991  0.034524  25  0  0  0  0
24  20  13.140120  0.000000  0.206401  0.499332  15025917.837042  4135478.392826  3211343.646785  1041923.601502  286761.353797  222680.223225  0.040000  1.000000  0.028239  0.008743  0.003018  0.788021  0.009395  0.011405  0.002697  0.297770  0.293687  0.069451  0.440760  0.172971  0.040904  22  0  0  0  0
6  39  2693.150945  0.998348  0.001007  0.001045  70048.312412  13648.280011  42397254.654890  4857.273329  946.395769  2939900.293806  0.040000  1.000001  0.000132  0.000029  0.039840  0.002966  0.012666  0.003851  0.000911  0.284070  0.284049  0.067172  0.594234  0.054672  0.012929  108  0  0  0  0
10  35  533.606065  0.991692  0.005083  0.006492  346844.694044  55495.661791  41749450.720030  24050.821833  3848.166909  2894980.428265  0.040000  1.000000  0.000652  0.000117  0.039231  0.013044  0.015436  0.006784  0.001604  0.284323  0.284227  0.067214  0.724168  0.099298  0.023482  67  0  0  0  0
12  33  228.607975  0.980206  0.011864  0.015890  805338.698516  121035.354332  40684999.432400  55843.603451  8392.804597  2821169.501621  0.040000  1.000000  0.001514  0.000256  0.038231  0.029217  0.016456  0.008104  0.001916  0.284743  0.284522  0.067284  0.772050  0.119442  0.028246  56  0  0  0  0
9  36  813.793707  0.994568  0.003333  0.004123  228272.471963  38080.079888  42025783.991002  15828.815164  2640.539794  2914141.863861  0.040000  1.000000  0.000429  0.000081  0.039490  0.008797  0.014800  0.006073  0.001436  0.284215  0.284151  0.067196  0.694331  0.088462  0.020919  73  0  0  0  0
13  32  150.830198  0.969315  0.017981  0.024590  1218969.872401  180142.860240  39724732.661498  84525.517399  12491.423137  2754582.912822  0.040000  1.000000  0.002291  0.000381  0.037328  0.043794  0.016758  0.008677  0.002052  0.285122  0.284789  0.067347  0.786176  0.128234  0.030325  48  0  0  0  0
11  34  348.940900  0.987204  0.007772  0.010184  528804.545857  81672.672556  41326643.977902  36668.238366  5663.326930  2865662.264258  0.040000  1.000000  0.000994  0.000173  0.038834  0.019487  0.016000  0.007466  0.001766  0.284490  0.284344  0.067242  0.750626  0.109698  0.025941  59  0  0  0  0
7  38  1840.928539  0.997593  0.001473  0.001653  101873.073968  18761.112898  42322070.136859  7064.058334  1300.928604  2934686.866936  0.040000  1.000001  0.000191  0.000040  0.039769  0.004166  0.013402  0.004600  0.001088  0.284099  0.284069  0.067177  0.628732  0.066055  0.015621  96  0  0  0  0
8  37  1231.992423  0.996412  0.002201  0.002613  151449.860270  26482.363470  42205526.139829  10501.799995  1836.333715  2926605.500963  0.040000  1.000000  0.000285  0.000056  0.039659  0.006002  0.014116  0.005342  0.001263  0.284144  0.284101  0.067184  0.662262  0.077344  0.018290  86  0  0  0  0
5  40  3805.794546  0.998824  0.000713  0.000660  49907.854279  10335.321812  42444925.799539  3460.698497  716.669414  2943205.894919  0.040000  1.000000  0.000094  0.000022  0.039884  0.002196  0.011917  0.003100  0.000733  0.284051  0.284036  0.067169  0.559081  0.043262  0.010231  134  0  0  0  0
15  30  68.896885  0.926477  0.039365  0.056487  2670950.064898  399098.689816  36328080.523443  185208.380695  27674.205913  2519053.072508  0.040000  0.999999  0.005020  0.000844  0.034137  0.096437  0.016650  0.009533  0.002254  0.286453  0.285725  0.067568  0.781127  0.141539  0.033471  37  0  0  0  0
14  31  100.858022  0.952439  0.026891  0.037594  1822473.596518  268475.441429  38319015.632111  126373.528321  18616.559859  2657108.018720  0.040000  1.000001  0.003425  0.000568  0.036007  0.065329  0.016843  0.009161  0.002166  0.285675  0.285178  0.067439  0.790183  0.135717  0.032094  44  0  0  0  0
19  26  22.144576  0.609819  0.122474  0.214097  8514811.904083  1651405.991836  21822726.507705  590432.050902  114511.399384  1513226.283020  0.040000  1.000000  0.016002  0.003492  0.020506  0.356748  0.013065  0.010012  0.002368  0.291807  0.289491  0.068459  0.612950  0.150132  0.035503  30  0  0  0  0
21  24  16.618581  0.134103  0.163199  0.329683  11584052.645992  2676348.680907  13378099.587452  803258.608479  185582.730235  927660.982483  0.040000  1.000000  0.021770  0.005659  0.012571  0.541317  0.011073  0.010335  0.002444  0.294619  0.291469  0.068927  0.519475  0.155795  0.036843  25  0  0  0  0
18  27  27.367833  0.739400  0.099099  0.162148  6826277.512616  1209332.629952  26194451.106954  473346.102909  83857.254038  1816369.364768  0.040000  1.000000  0.012829  0.002557  0.024614  0.271052  0.014228  0.009961  0.002356  0.290260  0.288403  0.068202  0.667501  0.148961  0.035226  34  0  0  0  0
23  22  14.145059  0.000000  0.191737  0.432127  13808643.929461  3542160.374444  6980864.273951  957515.685290  245619.637646  484065.421147  0.040000  1.000000  0.025951  0.007489  0.006560  0.690708  0.010042  0.011042  0.002611  0.296656  0.292902  0.069266  0.471115  0.167121  0.039521  22  0  0  0  0
24  21  13.408103  0.000000  0.202276  0.469263  14604798.407923  3811223.821389  4783148.858401  1012722.438751  264276.970843  331671.964343  0.040000  1.000000  0.027447  0.008058  0.004495  0.738588  0.009896  0.011498  0.002719  0.297385  0.293416  0.069387  0.464246  0.174242  0.041205  22  0  0  0  0
17  28  35.583514  0.827525  0.076219  0.118035  5212341.537004  854406.485621  30220910.992729  361432.940430  59246.050211  2095571.183319  0.040000  1.000000  0.009796  0.001806  0.028398  0.197973  0.015299  0.009906  0.002342  0.288782  0.287363  0.067956  0.717768  0.147754  0.034941  31  0  0  0  0
16  29  48.528394  0.886944  0.055888  0.082895  3802977.008783  588535.181205  33637849.957989  263705.122336  40810.065798  2332507.747954  0.040000  1.000000  0.007147  0.001244  0.031609  0.139918  0.016134  0.009777  0.002312  0.287490  0.286454  0.067741  0.756902  0.145497  0.034407  40  0  0  0  0
20  25  18.798252  0.418986  0.144276  0.271255  10135884.124598  2156038.118653  17445153.083471  702840.053170  149503.479649  1209677.633447  0.040000  1.000000  0.019049  0.004558  0.016393  0.449473  0.011973  0.010124  0.002394  0.293292  0.290536  0.068706  0.561694  0.152231  0.036000  28  0  0  0  0
22  23  15.159435  0.000000  0.178907  0.384726  12809550.194840  3154935.541342  9850300.371524  888236.766458  218768.785867  683037.172856  0.040000  1.000000  0.024074  0.006670  0.009256  0.623917  0.010426  0.010647  0.002518  0.295741  0.292259  0.069113  0.489149  0.160853  0.038039  27  0  0  0  0
8  38  1945.589050  0.997736  0.001394  0.001654  95858.846640  16684.004284  42338696.894043  6647.021221  1156.898235  2935839.795557  0.040000  0.999999  0.000180  0.000035  0.039785  0.003788  0.014180  0.005368  0.001269  0.284093  0.284065  0.067176  0.665231  0.077721  0.018379  79  0  0  0  0
12  34  354.488439  0.987463  0.007651  0.010192  518503.214421  76344.056762  41359182.571221  35953.925904  5293.831328  2867918.547615  0.040000  0.999999  0.000974  0.000161  0.038864  0.018601  0.016782  0.008238  0.001948  0.284481  0.284338  0.067240  0.787330  0.121421  0.028714  52  0  0  0  0
7  39  2911.373867  0.998482  0.000932  0.001045  64395.137506  11820.084096  42412609.164707  4465.272226  819.625445  2940965.002554  0.040000  1.000000  0.000121  0.000025  0.039854  0.002628  0.013444  0.004617  0.001092  0.284064  0.284045  0.067171  0.630732  0.066306  0.015680  93  0  0  0  0
6  40  4263.295716  0.998958  0.000636  0.000660  44238.432530  8598.737439  42460185.891631  3067.570810  596.251595  2944264.056576  0.040000  1.000000  0.000083  0.000018  0.039899  0.001870  0.012696  0.003862  0.000913  0.284046  0.284032  0.067168  0.595617  0.054844  0.012969  113  0  0  0  0
13  33  231.178910  0.980517  0.011732  0.015906  793446.402294  113816.972406  40725027.081477  55018.970691  7892.269283  2823945.089291  0.040000  1.000000  0.001491  0.000241  0.038268  0.028051  0.017241  0.008876  0.002099  0.284732  0.284515  0.067282  0.808843  0.131170  0.031019  50  0  0  0  0
11  35  545.275014  0.991909  0.004974  0.006496  338005.899353  51475.301098  41776187.208395  23437.924245  3569.388019  2896834.383448  0.040000  1.000000  0.000635  0.000109  0.039256  0.012359  0.016216  0.007556  0.001787  0.284315  0.284221  0.067213  0.760791  0.111011  0.026252  61  0  0  0  0
10  36  838.080738  0.994752  0.003236  0.004125  220651.798050  34965.617398  42048027.882149  15300.384216  2424.577480  2915684.294442  0.040000  1.000000  0.000415  0.000074  0.039511  0.008253  0.015579  0.006843  0.001618  0.284208  0.284146  0.067195  0.730893  0.100163  0.023687  69  0  0  0  0
14  32  151.952666  0.969687  0.017849  0.024621  1205650.309732  170181.381722  39773796.748152  83601.915470  11800.676676  2757985.102986  0.040000  1.000000  0.002266  0.000360  0.037374  0.042235  0.017544  0.009449  0.002235  0.285110  0.284780  0.067345  0.823051  0.139959  0.033098  47  0  0  0  0
9  37  1282.379386  0.996571  0.002115  0.002614  144773.534716  23990.673119  42224479.969130  10038.851825  1663.555519  2927919.792862  0.040000  1.000000  0.000272  0.000051  0.039677  0.005558  0.014895  0.006111  0.001445  0.284138  0.284097  0.067183  0.698781  0.089030  0.021054  77  0  0  0  0
15  31  101.274512  0.952876  0.026780  0.037652  1808550.115972  254515.697602  38378252.812679  125408.049662  17648.566641  2661215.629129  0.040000  1.000000  0.003399  0.000538  0.036063  0.063220  0.017630  0.009932  0.002349  0.285663  0.285169  0.067437  0.827106  0.147424  0.034863  41  0  0  0  0
19  27  27.120616  0.738932  0.100003  0.162551  6855529.902815  1154410.488635  26259524.988731  475374.515155  80048.856048  1820881.702318  0.040000  1.000000  0.012884  0.002441  0.024675  0.264140  0.014970  0.010693  0.002529  0.290287  0.288422  0.068206  0.702314  0.160076  0.037855  30  0  0  0  0
18  28  35.388263  0.827744  0.076639  0.118333  5218882.216469  814686.780557  30297190.938785  361886.482661  56491.815921  2100860.569097  0.040000  1.000000  0.009808  0.001722  0.028469  0.192733  0.016066  0.010656  0.002520  0.288788  0.287367  0.067957  0.753715  0.159143  0.037634  35  0  0  0  0
20  26  21.866233  0.607777  0.124033  0.214514  8576035.590723  1578099.545750  21865217.263938  594677.409141  109428.201330  1516172.666878  0.040000  1.000000  0.016117  0.003337  0.020546  0.347889  0.013773  0.010720  0.002535  0.291863  0.289530  0.068468  0.646156  0.160881  0.038045  29  0  0  0  0
17  29  48.424681  0.887394  0.056007  0.083084  3796430.199213  560412.177603  33714219.503249  263251.155032  38859.967208  2337803.346699  0.040000  1.000000  0.007135  0.001185  0.031680  0.136023  0.016913  0.010539  0.002492  0.287484  0.286450  0.067740  0.793491  0.157061  0.037142  39  0  0  0  0
21  25  18.502194  0.413835  0.146584  0.271475  10234043.370257  2062482.914331  17459333.524930  709646.588109  143016.197043  1210660.930228  0.040000  1.000000  0.019233  0.004361  0.016406  0.438500  0.012641  0.010804  0.002555  0.293382  0.290599  0.068721  0.593039  0.162562  0.038443  26  0  0  0  0
16  30  68.966891  0.926958  0.039325  0.056594  2658557.800404  379324.896160  36397412.828636  184349.079254  26303.056241  2523860.696635  0.040000  1.000000  0.004996  0.000802  0.034202  0.093570  0.017436  0.010301  0.002436  0.286442  0.285717  0.067566  0.817989  0.153199  0.036228  41  0  0  0  0
22  24  16.315192  0.123391  0.166234  0.329411  11717661.776818  2562506.766686  13367038.621593  812523.300879  177688.731442  926893.995633  0.040000  1.000000  0.022022  0.005418  0.012561  0.528204  0.011703  0.010988  0.002598  0.294741  0.291555  0.068947  0.549039  0.165720  0.039189  24  0  0  0  0
24  22  13.851375  0.000000  0.195802  0.430146  13990261.532096  3394946.004070  6948855.599424  970109.369662  235411.533979  481845.883293  0.040000  1.000000  0.026293  0.007178  0.006530  0.673921  0.010621  0.011657  0.002757  0.296822  0.293020  0.069293  0.498289  0.176457  0.041729  23  0  0  0  0
23  23  14.857357  0.000000  0.182545  0.383679  12971776.389249  3022653.451407  9823474.771278  899485.816437  209596.112819  681177.038498  0.040000  1.000000  0.024378  0.006391  0.009231  0.608805  0.011026  0.011277  0.002667  0.295890  0.292363  0.069138  0.517282  0.170436  0.040305  24  0  0  0  0
9  38  2025.059482  0.997836  0.001339  0.001654  91643.954230  15122.632470  42350771.995998  6354.753159  1048.629964  2936677.104389  0.040000  1.000002  0.000172  0.000032  0.039796  0.003510  0.014955  0.006136  0.001451  0.284089  0.284063  0.067175  0.701612  0.089392  0.021139  68  0  0  0  0
8  39  3076.575911  0.998571  0.000882  0.001045  60603.024447  10516.885733  42423082.577000  4202.320429  729.259376  2941691.247405  0.040000  0.999999  0.000114  0.000022  0.039864  0.002391  0.014220  0.005384  0.001273  0.284061  0.284043  0.067170  0.667112  0.077960  0.018436  82  0  0  0  0
13  34  358.599555  0.987658  0.007563  0.010199  510756.068687  71862.815106  41384774.586782  35416.725178  4983.094140  2869693.143038  0.040000  0.999999  0.000960  0.000152  0.038888  0.017871  0.017561  0.009009  0.002131  0.284473  0.284333  0.067239  0.823892  0.133133  0.031483  48  0  0  0  0
7  40  4607.925884  0.999042  0.000589  0.000660  40677.537683  7451.057292  42469909.770124  2820.652091  516.669433  2944938.327433  0.040000  1.000001  0.000076  0.000016  0.039908  0.001658  0.013471  0.004627  0.001094  0.284043  0.284030  0.067167  0.631998  0.066465  0.015718  95  0  0  0  0
12  35  554.053472  0.992071  0.004895  0.006499  331398.828043  48156.483210  41796859.762570  22979.778287  3339.255343  2898267.854756  0.040000  1.000000  0.000623  0.000102  0.039275  0.011804  0.016994  0.008326  0.001969  0.284309  0.284217  0.067212  0.797291  0.122717  0.029020  55  0  0  0  0
11  36  856.488207  0.994888  0.003167  0.004127  215029.993703  32454.842394  42064931.310769  14910.558403  2250.475920  2916856.407947  0.040000  1.000000  0.000404  0.000069  0.039527  0.007824  0.016356  0.007613  0.001800  0.284202  0.284142  0.067194  0.767341  0.111860  0.026453  60  0  0  0  0
14  33  233.030851  0.980751  0.011639  0.015918  784511.781953  107654.881162  40756751.442370  54399.428384  7464.979026  2826144.912338  0.040000  1.000000  0.001474  0.000228  0.038298  0.027074  0.018021  0.009648  0.002281  0.284724  0.284509  0.067281  0.845471  0.142884  0.033789  47  0  0  0  0
15  32  152.714249  0.969966  0.017760  0.024645  1195758.809581  161574.899272  39812942.451070  82916.021432  11203.888028  2760699.534957  0.040000  1.000000  0.002247  0.000342  0.037411  0.040913  0.018326  0.010220  0.002417  0.285101  0.284774  0.067343  0.859738  0.151668  0.035867  44  0  0  0  0
17  30  68.951597  0.927292  0.039334  0.056680  2650413.246118  361940.791046  36452813.622982  183784.321518  25097.611782  2527702.285268  0.040000  1.000000  0.004981  0.000765  0.034254  0.091094  0.018216  0.011067  0.002617  0.286434  0.285712  0.067565  0.854618  0.164842  0.038982  38  0  0  0  0
10  37  1320.674371  0.996687  0.002054  0.002615  139948.875349  22041.594532  42238510.772322  9704.301448  1528.402977  2928892.713462  0.040000  1.000000  0.000263  0.000047  0.039690  0.005217  0.015671  0.006881  0.001627  0.284134  0.284094  0.067183  0.735194  0.100717  0.023818  67  0  0  0  0
19  28  35.185978  0.827754  0.077080  0.118566  5228855.525481  779301.527478  30356898.188744  362578.049470  54038.140164  2105000.774946  0.040000  1.000001  0.009827  0.001648  0.028526  0.188129  0.016828  0.011406  0.002697  0.288797  0.287373  0.067958  0.789463  0.170532  0.040328  29  0  0  0  0
18  29  48.285865  0.887665  0.056168  0.083233  3794096.566705  535522.307422  33774921.004346  263089.336845  37134.059782  2342012.495673  0.040000  1.000001  0.007130  0.001132  0.031737  0.132630  0.017688  0.011300  0.002672  0.287482  0.286449  0.067739  0.829846  0.168613  0.039874  31  0  0  0  0
16  31  101.511656  0.953194  0.026717  0.037698  1798533.658297  242338.979386  38425673.580813  124713.490850  16804.211558  2664503.868694  0.040000  1.000000  0.003380  0.000512  0.036108  0.061415  0.018412  0.010702  0.002531  0.285653  0.285163  0.067435  0.863814  0.159114  0.037627  44  0  0  0  0
20  27  26.882777  0.738245  0.100887  0.162855  6886427.103793  1105112.097011  26308655.055109  477516.981477  76630.418765  1824288.467632  0.040000  1.000000  0.012942  0.002336  0.024722  0.258008  0.015710  0.011427  0.002702  0.290315  0.288442  0.068211  0.737018  0.171215  0.040489  28  0  0  0  0
24  23  14.583909  0.000000  0.185967  0.382489  13125229.412074  2899787.723073  9793026.593416  910126.519251  201076.386866  679065.708230  0.040000  1.000000  0.024667  0.006131  0.009202  0.594818  0.011635  0.011917  0.002818  0.296030  0.292462  0.069162  0.545837  0.180148  0.042601  20  0  0  0  0
22  25  18.231000  0.408583  0.148765  0.271539  10328185.652281  1976974.631391  17463445.306822  716174.579717  137086.902135  1210946.048425  0.040000  1.000000  0.019410  0.004180  0.016410  0.428543  0.013313  0.011490  0.002717  0.293469  0.290660  0.068735  0.624563  0.172976  0.040905  27  0  0  0  0
21  26  21.607097  0.605546  0.125520  0.214798  8636237.221803  1511724.412878  21894151.623681  598851.896247  104825.632738  1518179.026332  0.040000  1.000000  0.016230  0.003196  0.020573  0.339943  0.014481  0.011431  0.002703  0.291919  0.289569  0.068477  0.679388  0.171682  0.040599  27  0  0  0  0
23  24  16.039515  0.112732  0.169091  0.328978  11844547.418677  2457529.704469  13349464.160742  821321.774714  170409.437097  925675.351571  0.040000  1.000000  0.022260  0.005196  0.012544  0.516173  0.012340  0.011648  0.002755  0.294857  0.291637  0.068966  0.578919  0.175753  0.041562  24  0  0  0  0
12  36  870.380792  0.994990  0.003116  0.004128  210818.108520  30378.058606  42077961.395561  14618.498868  2106.468076  2917759.936971  0.040000  0.999999  0.000396  0.000064  0.039540  0.007475  0.017131  0.008383  0.001982  0.284199  0.284139  0.067193  0.803713  0.123556  0.029219  53  0  0  0  0
14  34  361.594415  0.987806  0.007500  0.010204  504905.435267  68026.820229  41405110.397563  35011.031954  4717.099501  2871103.263967  0.040000  0.999999  0.000949  0.000144  0.038907  0.017258  0.018339  0.009780  0.002313  0.284468  0.284329  0.067238  0.860349  0.144838  0.034251  48  0  0  0  0
11  37  1349.755669  0.996772  0.002009  0.002615  136384.160546  20467.817802  42249183.413543  9457.117847  1419.274528  2929632.773197  0.040000  1.000000  0.000256  0.000043  0.039700  0.004947  0.016445  0.007650  0.001809  0.284130  0.284091  0.067182  0.771528  0.112404  0.026581  60  0  0  0  0
13  35  560.596012  0.992194  0.004838  0.006502  326413.172657  45358.768238  41813104.102056  22634.064163  3145.256861  2899394.265860  0.040000  1.000000  0.000613  0.000096  0.039291  0.011346  0.017771  0.009097  0.002151  0.284304  0.284214  0.067211  0.833703  0.134419  0.031787  50  0  0  0  0
8  40  4869.062756  0.999099  0.000557  0.000660  38286.083740  6631.786408  42476519.391816  2654.824463  459.859747  2945396.650240  0.040000  1.000000  0.000072  0.000014  0.039914  0.001509  0.014245  0.005394  0.001276  0.284040  0.284028  0.067167  0.668299  0.078110  0.018471  86  0  0  0  0
9  39  3202.155275  0.998634  0.000847  0.001046  57942.119774  9535.846994  42430668.379946  4017.808614  661.232422  2942217.260339  0.040000  1.000000  0.000109  0.000020  0.039871  0.002216  0.014993  0.006152  0.001455  0.284058  0.284041  0.067170  0.703411  0.089623  0.021194  81  0  0  0  0
16  32  153.194529  0.970172  0.017704  0.024664  1188495.750178  154039.766294  39844424.419984  82412.388103  10681.388639  2762882.550117  0.040000  1.000000  0.002234  0.000326  0.037441  0.039777  0.019104  0.010990  0.002599  0.285094  0.284769  0.067342  0.896282  0.163365  0.038633  42  0  0  0  0
15  33  234.322323  0.980928  0.011574  0.015928  777814.231229  102314.029934  40782166.754967  53935.008423  7094.634997  2827907.254866  0.040000  1.000000  0.001462  0.000216  0.038322  0.026244  0.018800  0.010418  0.002464  0.284718  0.284505  0.067280  0.881977  0.154588  0.036557  44  0  0  0  0
10  38  2085.554453  0.997909  0.001300  0.001654  88593.106138  13899.173540  42359541.993522  6143.201981  963.793168  2937285.231460  0.040000  1.000000  0.000166  0.000029  0.039804  0.003295  0.015729  0.006905  0.001633  0.284087  0.284061  0.067175  0.737930  0.101070  0.023901  69  0  0  0  0
18  30  68.870983  0.927513  0.039380  0.056749  2645578.171228  346493.613983  36497206.012914  183449.048911  24026.477324  2530780.531756  0.040000  0.999999  0.004972  0.000733  0.034295  0.088931  0.018993  0.011833  0.002798  0.286430  0.285708  0.067564  0.891066  0.176474  0.041733  35  0  0  0  0
22  26  21.365044  0.603173  0.126943  0.214974  8695294.861078  1451275.144733  21912061.242546  602947.056947  100633.974042  1519420.910840  0.040000  1.000000  0.016341  0.003068  0.020590  0.332775  0.015190  0.012145  0.002872  0.291973  0.289607  0.068486  0.712655  0.182530  0.043165  24  0  0  0  0
24  24  15.787925  0.102162  0.171785  0.328415  11965171.675744  2360444.481159  13326649.201664  829686.073103  163677.376758  924093.322135  0.040000  1.000000  0.022487  0.004991  0.012523  0.505103  0.012983  0.012315  0.002912  0.294968  0.291715  0.068985  0.609096  0.185886  0.043958  24  0  0  0  0
19  29  48.121249  0.887797  0.056360  0.083352  3795035.570828  513279.685289  33823054.931072  263154.449044  35591.717197  2345350.186909  0.040000  1.000000  0.007132  0.001085  0.031783  0.129646  0.018459  0.012060  0.002852  0.287483  0.286449  0.067740  0.866015  0.180157  0.042604  32  0  0  0  0
17  31  101.609678  0.953423  0.026692  0.037736  1791542.112948  231591.613764  38463845.426584  124228.684784  16058.970301  2667150.771695  0.040000  1.000000  0.003367  0.000490  0.036143  0.059850  0.019191  0.011471  0.002713  0.285647  0.285158  0.067434  0.900354  0.170790  0.040388  39  0  0  0  0
20  28  34.979939  0.827602  0.077534  0.118747  5241455.548561  747501.482742  30403214.498339  363451.757257  51833.069066  2108212.429411  0.040000  1.000000  0.009851  0.001580  0.028569  0.184050  0.017586  0.012156  0.002875  0.288808  0.287381  0.067960  0.825058  0.181926  0.043022  33  0  0  0  0
21  27  26.654167  0.737389  0.101753  0.163079  6918462.981507  1060536.182885  26344870.985020  479738.405649  73539.446387  1826799.743983  0.040000  1.000000  0.013002  0.002242  0.024756  0.252529  0.016448  0.012161  0.002876  0.290345  0.288462  0.068216  0.771643  0.182375  0.043128  31  0  0  0  0
23  25  17.981503  0.403269  0.150829  0.271475  10418530.208909  1898485.023685  17459355.609411  722439.230359  131644.294527  1210662.461605  0.040000  1.000000  0.019580  0.004014  0.016406  0.419466  0.013988  0.012180  0.002880  0.293551  0.290718  0.068749  0.656258  0.183465  0.043386  28  0  0  0  0
12  37  1371.748392  0.996836  0.001977  0.002616  133709.746310  19164.430694  42257395.774194  9271.669255  1328.895370  2930202.232746  0.040000  0.999998  0.000251  0.000041  0.039708  0.004727  0.017219  0.008420  0.001991  0.284128  0.284090  0.067182  0.807817  0.124093  0.029346  52  0  0  0  0
14  35  565.394216  0.992286  0.004797  0.006504  322635.973462  42959.840287  41826041.081462  22372.146520  2978.910972  2900291.338792  0.040000  0.999999  0.000606  0.000091  0.039303  0.010960  0.018545  0.009867  0.002333  0.284301  0.284211  0.067210  0.870045  0.146117  0.034554  48  0  0  0  0
9  40  5067.737962  0.999138  0.000535  0.000661  36606.374244  6014.350561  42481238.983596  2538.350449  417.045658  2945723.915044  0.040000  0.999999  0.000069  0.000013  0.039918  0.001398  0.015018  0.006162  0.001457  0.284039  0.284027  0.067167  0.704550  0.089769  0.021229  73  0  0  0  0
13  36  880.769432  0.995067  0.003079  0.004129  207634.466704  28625.162878  42088326.211379  14397.739539  1984.919199  2918478.651551  0.040000  1.000000  0.000390  0.000061  0.039549  0.007187  0.017905  0.009153  0.002164  0.284196  0.284137  0.067193  0.840023  0.135250  0.031984  50  0  0  0  0
16  33  235.174091  0.981059  0.011532  0.015936  772838.330860  97625.979414  40802665.291520  53589.970729  6769.557319  2829328.659486  0.040000  1.000000  0.001452  0.000206  0.038341  0.025530  0.019576  0.011188  0.002646  0.284714  0.284502  0.067279  0.918388  0.166285  0.039323  45  0  0  0  0
11  38  2131.549479  0.997962  0.001272  0.001655  86336.998780  12910.321789  42366300.259013  5986.759524  895.224446  2937753.861490  0.040000  1.000000  0.000162  0.000027  0.039810  0.003125  0.016502  0.007674  0.001815  0.284084  0.284059  0.067174  0.774194  0.112751  0.026663  61  0  0  0  0
17  32  153.454443  0.970322  0.017674  0.024680  1183277.874650  147368.911004  39869874.337233  82050.571426  10218.819786  2764647.292193  0.040000  1.000000  0.002224  0.000312  0.037465  0.038792  0.019881  0.011760  0.002781  0.285090  0.284766  0.067342  0.932712  0.175053  0.041397  38  0  0  0  0
10  39  3297.821330  0.998680  0.000822  0.001046  56014.924092  8766.518509  42436246.888847  3884.173471  607.885830  2942604.083969  0.040000  1.000000  0.000105  0.000019  0.039876  0.002081  0.015766  0.006920  0.001636  0.284057  0.284040  0.067170  0.739665  0.101295  0.023954  71  0  0  0  0
18  31  101.599403  0.953580  0.026694  0.037766  1786919.594004  222009.427716  38494627.572915  123908.151181  15394.524647  2669285.259925  0.040000  1.000000  0.003358  0.000469  0.036172  0.058481  0.019967  0.012239  0.002894  0.285643  0.285155  0.067434  0.936766  0.182456  0.043147  34  0  0  0  0
15  34  363.714982  0.987917  0.007457  0.010208  500494.380041  64695.045995  41421453.752303  34705.161617  4486.068409  2872236.540963  0.040000  1.000000  0.000941  0.000137  0.038923  0.016736  0.019114  0.010550  0.002495  0.284464  0.284326  0.067238  0.896725  0.156537  0.037018  49  0  0  0  0
19  30  68.740407  0.927645  0.039455  0.056805  2643351.000934  332644.070363  36532843.517206  183294.613001  23066.125582  2533251.699056  0.040000  1.000000  0.004968  0.000703  0.034329  0.087025  0.019767  0.012599  0.002979  0.286428  0.285707  0.067564  0.927367  0.188095  0.044481  33  0  0  0  0
22  27  26.434597  0.736402  0.102598  0.163238  6951245.310930  1019973.837244  26370585.478023  482011.590096  70726.781915  1828582.832208  0.040000  1.000000  0.013064  0.002156  0.024780  0.247601  0.017185  0.012898  0.003050  0.290375  0.288483  0.068221  0.806210  0.193555  0.045772  29  0  0  0  0
21  28  34.772633  0.827323  0.077996  0.118886  5256082.094410  718714.033862  30438734.871449  364465.987701  49836.896670  2110675.474629  0.040000  1.000000  0.009878  0.001520  0.028602  0.180408  0.018342  0.012906  0.003052  0.288822  0.287391  0.067962  0.860533  0.193322  0.045717  30  0  0  0  0
20  29  47.937891  0.887820  0.056576  0.083446  3798548.464591  493238.380288  33861115.887673  263398.039283  34202.017818  2347989.400660  0.040000  1.000000  0.007139  0.001043  0.031818  0.127000  0.019227  0.012820  0.003032  0.287486  0.286452  0.067740  0.902039  0.191695  0.045332  31  0  0  0  0
24  25  17.751093  0.397930  0.152787  0.271308  10505275.030779  1826155.601273  17448595.864993  728454.269054  126628.845014  1209916.361980  0.040000  1.000000  0.019743  0.003861  0.016396  0.411159  0.014667  0.012875  0.003045  0.293631  0.290774  0.068762  0.688116  0.194021  0.045882  25  0  0  0  0
23  26  21.138317  0.600697  0.128304  0.215061  8753103.467073  1395934.218919  21920948.254192  606955.607481  96796.536798  1520037.151877  0.040000  1.000000  0.016450  0.002951  0.020599  0.326272  0.015900  0.012862  0.003042  0.292026  0.289645  0.068495  0.745966  0.193420  0.045740  28  0  0  0  0
13  37  1388.229996  0.996884  0.001954  0.002616  131685.574511  18063.304034  42263949.990058  9131.309618  1252.541309  2930656.713615  0.040000  0.999999  0.000247  0.000038  0.039714  0.004546  0.017991  0.009189  0.002173  0.284126  0.284088  0.067181  0.844063  0.135782  0.032110  50  0  0  0  0
11  39  3370.620374  0.998714  0.000805  0.001046  54588.657413  8144.256954  42440508.524929  3785.273629  564.737118  2942899.593319  0.040000  1.000000  0.000103  0.000017  0.039880  0.001974  0.016538  0.007689  0.001818  0.284055  0.284039  0.067170  0.775884  0.112971  0.026715  59  0  0  0  0
12  38  2166.374491  0.998002  0.001252  0.001655  84643.113116  12090.840313  42371518.654867  5869.302509  838.400158  2938115.714247  0.040000  1.000000  0.000159  0.000026  0.039815  0.002987  0.017274  0.008443  0.001997  0.284083  0.284058  0.067174  0.810425  0.124434  0.029426  56  0  0  0  0
10  40  5219.144172  0.999167  0.000520  0.000661  35389.499244  5529.987516  42484777.944812  2453.970194  383.459072  2945969.312847  0.040000  1.000000  0.000067  0.000012  0.039922  0.001313  0.015790  0.006930  0.001639  0.284038  0.284026  0.067167  0.740765  0.101437  0.023988  68  0  0  0  0
15  35  568.822163  0.992356  0.004768  0.006505  319777.925527  40873.308841  41836466.504626  22173.964443  2834.227208  2901014.255992  0.040000  1.000000  0.000601  0.000086  0.039313  0.010632  0.019319  0.010637  0.002515  0.284298  0.284210  0.067210  0.906335  0.157811  0.037319  45  0  0  0  0
14  36  888.420572  0.995125  0.003053  0.004130  205217.049967  27120.277465  42096530.936532  14230.111605  1880.567795  2919047.581640  0.040000  1.000000  0.000386  0.000057  0.039557  0.006944  0.018678  0.009923  0.002347  0.284193  0.284136  0.067193  0.876289  0.146942  0.034749  49  0  0  0  0
16  34  365.146712  0.988001  0.007428  0.010211  497193.907226  61765.303731  41434645.672583  34476.301021  4282.914921  2873151.291944  0.040000  1.000000  0.000934  0.000131  0.038935  0.016287  0.019888  0.011320  0.002677  0.284461  0.284324  0.067237  0.933042  0.168232  0.039784  44  0  0  0  0
19  31  101.504730  0.953681  0.026719  0.037791  1784174.563410  213393.454153  38519499.465253  123717.805926  14797.077869  2671009.920736  0.040000  0.999999  0.003353  0.000451  0.036196  0.057273  0.020741  0.013007  0.003076  0.285640  0.285153  0.067433  0.973072  0.194115  0.045904  34  0  0  0  0
17  33  235.679145  0.981156  0.011508  0.015943  769207.337218  93466.747107  40819296.689239  53338.191237  6481.148827  2830481.909890  0.040000  1.000000  0.001446  0.000198  0.038357  0.024909  0.020350  0.011958  0.002828  0.284710  0.284499  0.067278  0.954724  0.177977  0.042088  39  0  0  0  0
18  32  153.541043  0.970427  0.017664  0.024693  1179670.526979  141406.199782  39890498.766196  81800.431587  9805.354891  2766077.426414  0.040000  1.000000  0.002217  0.000299  0.037484  0.037927  0.020656  0.012529  0.002963  0.285086  0.284764  0.067341  0.969055  0.186734  0.044159  42  0  0  0  0
22  28  34.565915  0.826943  0.078463  0.118990  5272250.866594  692483.995674  30465410.760812  365587.158836  48018.059634  2112525.227770  0.040000  1.000000  0.009908  0.001464  0.028628  0.177135  0.019097  0.013657  0.003230  0.288836  0.287401  0.067965  0.895916  0.204723  0.048413  31  0  0  0  0
20  30  68.571735  0.927705  0.039552  0.056849  2643186.020514  320128.174345  36561334.350953  183283.172968  22198.251313  2535227.303637  0.040000  1.000000  0.004967  0.000677  0.034356  0.085332  0.020538  0.013363  0.003160  0.286427  0.285707  0.067564  0.963554  0.199710  0.047227  33  0  0  0  0
21  29  47.741235  0.887755  0.056809  0.083519  3804086.173813  475050.563807  33890969.283231  263782.033792  32940.842596  2350059.487676  0.040000  1.000000  0.007149  0.001004  0.031846  0.124636  0.019993  0.013579  0.003211  0.287491  0.286455  0.067741  0.937949  0.203230  0.048060  31  0  0  0  0
24  26  20.925434  0.598147  0.129609  0.215076  8809602.813922  1345035.810742  21922471.863342  610873.371679  93267.151550  1520142.801618  0.040000  1.000000  0.016556  0.002844  0.020600  0.320344  0.016612  0.013582  0.003212  0.292077  0.289681  0.068504  0.779328  0.204349  0.048325  27  0  0  0  0
13  38  2192.512731  0.998033  0.001237  0.001655  83359.555976  11397.944062  42375590.254875  5780.298397  790.353512  2938398.046161  0.040000  0.999999  0.000157  0.000024  0.039819  0.002873  0.018046  0.009212  0.002178  0.284082  0.284057  0.067174  0.846634  0.136121  0.032190  49  0  0  0  0
23  27  26.223816  0.735314  0.103422  0.163344  6984455.885413  982852.695735  26387672.993306  484314.469811  68152.736598  1829767.710607  0.040000  1.000000  0.013126  0.002078  0.024796  0.243142  0.017921  0.013635  0.003224  0.290405  0.288505  0.068226  0.840741  0.204754  0.048420  29  0  0  0  0
11  40  5334.425564  0.999188  0.000508  0.000661  34488.473951  5138.011069  42487469.609310  2391.491513  356.278735  2946155.957603  0.040000  1.000000  0.000065  0.000011  0.039924  0.001246  0.016561  0.007698  0.001820  0.284037  0.284026  0.067166  0.776956  0.113111  0.026748  65  0  0  0  0
14  37  1400.399263  0.996921  0.001937  0.002617  130146.753533  17117.314591  42269162.634055  9024.605061  1186.944735  2931018.167528  0.040000  0.999999  0.000245  0.000036  0.039719  0.004393  0.018763  0.009958  0.002355  0.284125  0.284087  0.067181  0.880281  0.147471  0.034874  49  0  0  0  0
15  36  893.916290  0.995169  0.003034  0.004131  203383.902217  25810.231163  42103181.721142  14102.997912  1789.726877  2919508.758756  0.040000  1.000000  0.000382  0.000055  0.039563  0.006738  0.019451  0.010692  0.002529  0.284192  0.284135  0.067192  0.912521  0.158633  0.037514  42  0  0  0  0
12  39  3425.783997  0.998739  0.000792  0.001046  53517.244688  7628.304188  42443816.630647  3710.979984  528.960045  2943128.983195  0.040000  1.000000  0.000101  0.000016  0.039883  0.001887  0.017310  0.008457  0.002000  0.284054  0.284038  0.067169  0.812082  0.124652  0.029478  57  0  0  0  0
16  35  571.167557  0.992409  0.004748  0.006506  317630.590772  39036.675058  41844918.181645  22025.064470  2706.871787  2901600.310159  0.040000  1.000000  0.000597  0.000083  0.039321  0.010349  0.020091  0.011406  0.002697  0.284296  0.284208  0.067210  0.942583  0.169503  0.040084  40  0  0  0  0
17  34  366.033034  0.988062  0.007410  0.010214  494763.294372  59162.343859  41445364.014323  34307.758045  4102.421100  2873894.520634  0.040000  1.000000  0.000930  0.000125  0.038945  0.015896  0.020661  0.012090  0.002859  0.284459  0.284322  0.067237  0.969310  0.179924  0.042548  42  0  0  0  0
21  30  68.374204  0.927710  0.039666  0.056884  2644666.876907  308740.740535  36584009.869025  183385.858158  21408.626601  2536799.663989  0.040000  1.000000  0.004970  0.000653  0.034377  0.083818  0.021308  0.014128  0.003341  0.286429  0.285708  0.067564  0.999649  0.211319  0.049973  33  0  0  0  0
18  33  235.909817  0.981225  0.011496  0.015948  766638.781637  89742.533717  40832812.315862  53160.083070  6222.905313  2831419.107239  0.040000  1.000000  0.001441  0.000190  0.038369  0.024364  0.021123  0.012727  0.003010  0.284708  0.284498  0.067278  0.991003  0.189664  0.044852  37  0  0  0  0
19  32  153.491088  0.970498  0.017670  0.024703  1177345.020036  136033.037008  39907245.209526  81639.176840  9432.770323  2767238.654283  0.040000  1.000000  0.002213  0.000288  0.037500  0.037163  0.021429  0.013298  0.003145  0.285084  0.284762  0.067341  1.005326  0.198410  0.046920  38  0  0  0  0
24  27  26.021554  0.734149  0.104226  0.163406  7017859.468840  948713.422135  26397703.026210  486630.733105  65785.459251  1830463.210750  0.040000  1.000001  0.013189  0.002006  0.024805  0.239087  0.018656  0.014373  0.003399  0.290436  0.288526  0.068231  0.875249  0.215971  0.051073  26  0  0  0  0
20  31  101.344241  0.953738  0.026762  0.037810  1782928.837040  205587.745239  38539570.609431  123631.425065  14255.816268  2672401.689216  0.040000  1.000000  0.003351  0.000435  0.036215  0.056197  0.021513  0.013774  0.003257  0.285639  0.285153  0.067433  1.009298  0.205768  0.048660  33  0  0  0  0
22  29  47.535488  0.887621  0.057055  0.083576  3811218.370108  458441.257593  33914072.930020  264276.592842  31789.124057  2351661.535227  0.040000  1.000000  0.007163  0.000969  0.031868  0.122509  0.020756  0.014338  0.003391  0.287498  0.286460  0.067742  0.973768  0.214763  0.050787  31  0  0  0  0
23  28  34.361162  0.826485  0.078930  0.119066  5289586.698955  668448.337079  30484822.049034  366789.255978  46351.384743  2113871.240676  0.040000  1.000000  0.009941  0.001413  0.028646  0.174175  0.019849  0.014408  0.003407  0.288852  0.287412  0.067967  0.931229  0.216129  0.051110  30  0  0  0  0
13  39  3467.222077  0.998758  0.000782  0.001046  52704.977480  7191.915650  42446377.514478  3654.655945  498.700095  2943306.559389  0.040000  0.999999  0.000099  0.000015  0.039886  0.001814  0.018081  0.009227  0.002182  0.284054  0.284037  0.067169  0.848264  0.136336  0.032241  51  0  0  0  0
16  36  897.706196  0.995203  0.003021  0.004131  202002.821474  24656.141462  42108567.766529  14007.231342  1709.700265  2919882.236627  0.040000  1.000001  0.000380  0.000052  0.039568  0.006559  0.020222  0.011462  0.002711  0.284190  0.284134  0.067192  0.948728  0.170324  0.040278  42  0  0  0  0
12  40  5421.818443  0.999204  0.000500  0.000661  33811.444540  4812.941169  42489564.741406  2344.545102  333.737816  2946301.237751  0.040000  1.000000  0.000064  0.000010  0.039926  0.001191  0.017332  0.008467  0.002002  0.284036  0.284025  0.067166  0.813130  0.124789  0.029510  58  0  0  0  0
19  33  235.922825  0.981272  0.011496  0.015953  764918.581746  86381.440042  40843823.567940  53040.801380  5989.841159  2832182.646848  0.040000  1.000000  0.001438  0.000183  0.038380  0.023881  0.021896  0.013496  0.003192  0.284706  0.284496  0.067278  1.027235  0.201347  0.047615  37  0  0  0  0
18  34  366.486000  0.988107  0.007400  0.010216  493021.705988  56828.986502  41454101.121662  34186.993240  3940.621993  2874500.367042  0.040000  1.000000  0.000927  0.000120  0.038953  0.015552  0.021433  0.012859  0.003041  0.284457  0.284321  0.067236  1.005538  0.191613  0.045313  38  0  0  0  0
15  37  1409.169597  0.996949  0.001925  0.002617  128978.091683  16293.293570  42273383.533630  8943.567991  1129.805666  2931310.852137  0.040000  1.000000  0.000242  0.000034  0.039723  0.004263  0.019535  0.010728  0.002537  0.284124  0.284087  0.067181  0.916477  0.159160  0.037638  45  0  0  0  0
17  35  572.653515  0.992449  0.004736  0.006508  316040.196775  37403.148003  41851764.406189  21914.783750  2593.600145  2902075.039424  0.040000  1.000000  0.000594  0.000079  0.039327  0.010102  0.020863  0.012176  0.002879  0.284295  0.284207  0.067209  0.978805  0.181195  0.042849  42  0  0  0  0
22  30  68.155044  0.927669  0.039794  0.056912  2647462.341304  298317.479294  36601858.971302  183579.700582  20685.859312  2538037.352170  0.040000  1.000000  0.004975  0.000631  0.034394  0.082455  0.022076  0.014892  0.003522  0.286431  0.285710  0.067565  1.035671  0.222925  0.052717  32  0  0  0  0
14  38  2211.840264  0.998056  0.001226  0.001655  82383.317610  10802.510906  42378933.879511  5712.604309  749.065128  2938629.898981  0.040000  1.000000  0.000155  0.000023  0.039822  0.002777  0.018818  0.009981  0.002360  0.284081  0.284057  0.067174  0.882819  0.147807  0.034953  52  0  0  0  0
20  32  153.333464  0.970541  0.017688  0.024712  1176046.985346  131156.380909  39920810.879976  81549.168829  9094.614402  2768179.321759  0.040000  1.000000  0.002210  0.000277  0.037513  0.036483  0.022201  0.014066  0.003326  0.285083  0.284761  0.067340  1.041541  0.210081  0.049680  35  0  0  0  0
21  31  101.132663  0.953758  0.026818  0.037826  1782885.245428  198470.625411  38555670.846732  123628.402346  13762.302647  2673518.108021  0.040000  1.000000  0.003351  0.000420  0.036230  0.055234  0.022284  0.014541  0.003439  0.285639  0.285152  0.067433  1.045456  0.217416  0.051415  32  0  0  0  0
24  28  34.159389  0.825964  0.079396  0.119118  5307789.294434  646312.669978  30498221.585637  368051.456001  44816.458609  2114800.388139  0.040000  1.000000  0.009975  0.001366  0.028658  0.171485  0.020601  0.015159  0.003585  0.288869  0.287424  0.067970  0.966487  0.227541  0.053809  30  0  0  0  0
23  29  47.323898  0.887432  0.057310  0.083619  3819608.383214  443190.085202  33931609.472807  264858.371124  30731.580908  2352877.549984  0.040000  1.000000  0.007178  0.000937  0.031885  0.120586  0.021518  0.015098  0.003570  0.287505  0.286465  0.067743  1.009515  0.226294  0.053514  30  0  0  0  0
18  35  573.454844  0.992477  0.004729  0.006508  314892.183563  35937.770442  41857381.562027  21835.178492  2491.988284  2902464.542901  0.040000  1.000000  0.000592  0.000076  0.039332  0.009886  0.021635  0.012945  0.003061  0.284294  0.284206  0.067209  1.014998  0.192885  0.045613  38  0  0  0  0
13  40  5487.503129  0.999216  0.000494  0.000661  33298.016462  4537.922579  42491202.978988  2308.943095  314.667542  2946414.836030  0.040000  1.000000  0.000063  0.000010  0.039928  0.001146  0.018103  0.009236  0.002184  0.284036  0.284025  0.067166  0.849294  0.136471  0.032273  55  0  0  0  0
17  36  900.139863  0.995228  0.003013  0.004132  200976.273805  23629.094957  42112884.577042  13936.048719  1638.483052  2920181.571870  0.040000  1.000000  0.000378  0.000050  0.039572  0.006404  0.020994  0.012231  0.002892  0.284190  0.284133  0.067192  0.984917  0.182015  0.043043  43  0  0  0  0
14  39  3497.894504  0.998773  0.000775  0.001046  52086.831519  6816.782918  42448500.565114  3611.792616  472.687731  2943453.775459  0.040000  1.000000  0.000098  0.000014  0.039888  0.001754  0.018852  0.009996  0.002364  0.284053  0.284037  0.067169  0.884430  0.148021  0.035004  52  0  0  0  0
19  34  366.593738  0.988138  0.007398  0.010217  491831.137739  54720.953861  41461224.561780  34104.437141  3794.447297  2874994.318923  0.040000  1.000000  0.000924  0.000116  0.038960  0.015247  0.022205  0.013629  0.003223  0.284456  0.284320  0.067236  1.041736  0.203300  0.048076  37  0  0  0  0
15  38  2225.799451  0.998074  0.001218  0.001655  81641.071169  10283.610598  42381585.721243  5661.135634  713.083667  2938813.782356  0.040000  1.000000  0.000153  0.000022  0.039825  0.002694  0.019589  0.010751  0.002542  0.284080  0.284056  0.067174  0.918992  0.159495  0.037717  49  0  0  0  0
20  33  235.763003  0.981302  0.011504  0.015956  763880.097492  83326.885385  40852746.144328  52968.791053  5778.032960  2832801.354006  0.040000  1.000000  0.001436  0.000176  0.038388  0.023451  0.022667  0.014265  0.003373  0.284705  0.284496  0.067278  1.063430  0.213029  0.050377  33  0  0  0  0
16  37  1415.246858  0.996970  0.001916  0.002617  128096.132508  15567.056196  42276790.699404  8882.411389  1079.447088  2931547.111012  0.040000  1.000000  0.000241  0.000033  0.039726  0.004150  0.020306  0.011497  0.002719  0.284123  0.284086  0.067181  0.952656  0.170850  0.040403  48  0  0  0  0
22  31  100.881552  0.953749  0.026884  0.037839  1783812.878479  191944.062745  38568501.331266  123692.726056  13309.739299  2674407.796411  0.040000  1.000000  0.003352  0.000406  0.036242  0.054367  0.023054  0.015307  0.003620  0.285640  0.285153  0.067433  1.081560  0.229061  0.054168  30  0  0  0  0
21  32  153.091024  0.970560  0.017716  0.024718  1175578.685897  126702.692755  39931767.151299  81516.696121  8785.787823  2768939.048905  0.040000  1.000000  0.002209  0.000268  0.037523  0.035872  0.022972  0.014834  0.003508  0.285083  0.284761  0.067340  1.077711  0.221750  0.052439  34  0  0  0  0
24  29  47.108987  0.887199  0.057571  0.083651  3828986.360834  429117.782266  33944516.717884  265508.656606  29755.782643  2353772.561085  0.040000  1.000000  0.007196  0.000907  0.031897  0.118838  0.022279  0.015857  0.003750  0.287514  0.286471  0.067745  1.045205  0.237826  0.056241  30  0  0  0  0
23  30  67.919962  0.927591  0.039931  0.056934  2651314.615331  288727.242366  36615738.318125  183846.824046  20020.855397  2538999.770519  0.040000  1.000000  0.004983  0.000610  0.034407  0.081221  0.022842  0.015655  0.003702  0.286435  0.285712  0.067565  1.071634  0.234528  0.055461  31  0  0  0  0
14  40  5536.158554  0.999226  0.000490  0.000661  32907.046739  4301.427631  42492491.596093  2281.832566  298.268566  2946504.191009  0.040000  0.999999  0.000062  0.000009  0.039929  0.001107  0.018874  0.010005  0.002366  0.284036  0.284025  0.067166  0.885451  0.148156  0.035036  49  0  0  0  0
18  36  901.490861  0.995246  0.003008  0.004132  200231.952771  22707.286752  42116462.136172  13884.436187  1574.563248  2920429.646119  0.040000  1.000000  0.000376  0.000048  0.039576  0.006267  0.021765  0.013001  0.003074  0.284189  0.284133  0.067192  1.021088  0.193705  0.045807  39  0  0  0  0
16  38  2235.500575  0.998087  0.001213  0.001655  81080.339148  9826.141048  42383723.703481  5622.253488  681.361923  2938962.033809  0.040000  1.000000  0.000152  0.000021  0.039827  0.002623  0.020359  0.011520  0.002724  0.284080  0.284056  0.067174  0.955154  0.171184  0.040482  45  0  0  0  0
17  37  1419.180248  0.996986  0.001911  0.002617  127439.386118  14920.543666  42279547.304423  8836.871438  1034.616771  2931738.258858  0.040000  1.000000  0.000240  0.000032  0.039729  0.004052  0.021077  0.012267  0.002901  0.284122  0.284086  0.067181  0.988823  0.182540  0.043167  43  0  0  0  0
20  34  366.426104  0.988157  0.007402  0.010219  491084.587349  52803.486596  41467004.062570  34052.670023  3661.486741  2875395.079685  0.040000  0.999999  0.000923  0.000112  0.038965  0.014976  0.022976  0.014398  0.003405  0.284455  0.284320  0.067236  1.077912  0.214986  0.050840  33  0  0  0  0
15  39  3520.076122  0.998784  0.000770  0.001046  51616.572544  6489.788844  42450162.112755  3579.184030  450.013386  2943568.990098  0.040000  1.000000  0.000097  0.000014  0.039889  0.001702  0.019623  0.010765  0.002546  0.284053  0.284037  0.067169  0.920588  0.159708  0.037768  47  0  0  0  0
16  39  3535.518745  0.998792  0.000767  0.001046  51261.205849  6201.489053  42451577.677937  3554.542278  430.022171  2943667.147880  0.040000  1.000001  0.000096  0.000013  0.039891  0.001657  0.020393  0.011534  0.002728  0.284052  0.284036  0.067169  0.956737  0.171396  0.040532  40  0  0  0  0
19  35  573.709419  0.992497  0.004727  0.006509  314097.862323  34612.955560  41861928.295855  21780.098859  2400.123287  2902779.821431  0.040000  1.000000  0.000590  0.000073  0.039337  0.009693  0.022406  0.013715  0.003243  0.284293  0.284206  0.067209  1.051174  0.204574  0.048378  39  0  0  0  0
21  33  235.465984  0.981317  0.011518  0.015959  763394.950389  80534.312462  40860007.315791  52935.150099  5584.391037  2833304.856421  0.040000  1.000000  0.001435  0.000170  0.038395  0.023065  0.023438  0.015034  0.003555  0.284705  0.284495  0.067278  1.099594  0.224708  0.053139  33  0  0  0  0
23  31  100.600145  0.953717  0.026960  0.037849  1785526.699617  185928.972892  38578607.402505  123811.565431  12892.642377  2675108.569186  0.040000  1.000000  0.003356  0.000393  0.036251  0.053580  0.023822  0.016074  0.003801  0.285641  0.285154  0.067433  1.117620  0.240704  0.056922  31  0  0  0  0
22  32  152.781984  0.970562  0.017752  0.024724  1175783.745197  122612.953414  39940565.462447  81530.915294  8502.198095  2769549.139293  0.040000  1.000000  0.002210  0.000259  0.037531  0.035322  0.023742  0.015602  0.003690  0.285083  0.284761  0.067340  1.113843  0.233416  0.055198  28  0  0  0  0
15  40  5571.369685  0.999233  0.000487  0.000661  32609.602478  4095.283330  42493561.907170  2261.207257  283.974157  2946578.408264  0.040000  1.000000  0.000061  0.000009  0.039930  0.001075  0.019644  0.010774  0.002548  0.284035  0.284024  0.067166  0.921599  0.159843  0.037800  47  0  0  0  0
24  30  67.673455  0.927483  0.040077  0.056950  2656013.799219  279861.952625  36626287.541645  184172.673732  19406.120595  2539731.272253  0.040000  1.000000  0.004992  0.000592  0.034417  0.080098  0.023608  0.016419  0.003883  0.286439  0.285715  0.067566  1.107548  0.246130  0.058205  29  0  0  0  0
17  38  2241.809726  0.998097  0.001210  0.001655  80662.342462  9418.827170  42385486.624120  5593.268862  653.118061  2939084.277831  0.040000  1.000000  0.000152  0.000020  0.039828  0.002562  0.021130  0.012290  0.002906  0.284079  0.284055  0.067174  0.991307  0.182874  0.043246  43  0  0  0  0
23  32  152.420907  0.970548  0.017794  0.024728  1176536.575501  118838.912286  39947540.554479  81583.117873  8240.499438  2770032.804457  0.040000  1.000000  0.002211  0.000251  0.037538  0.034823  0.024511  0.016370  0.003871  0.285083  0.284762  0.067341  1.149945  0.245080  0.057957  32  0  0  0  0
21  34  366.038951  0.988168  0.007409  0.010220  490699.256396  51049.273327  41471748.028370  34025.950496  3539.846504  2875724.034627  0.040000  1.000000  0.000922  0.000108  0.038970  0.014732  0.023747  0.015167  0.003587  0.284455  0.284320  0.067236  1.114065  0.226671  0.053603  35  0  0  0  0
24  31  100.295786  0.953666  0.027041  0.037856  1787878.755393  180360.263422  38586436.282543  123974.661120  12506.498257  2675651.437514  0.040000  1.000000  0.003360  0.000381  0.036259  0.052865  0.024590  0.016840  0.003982  0.285644  0.285156  0.067434  1.153645  0.252345  0.059675  31  0  0  0  0
20  35  573.526763  0.992510  0.004729  0.006510  313589.620657  33407.371974  41865661.442342  21744.856487  2316.525999  2903038.684382  0.040000  1.000000  0.000589  0.000071  0.039340  0.009522  0.023177  0.014484  0.003425  0.284293  0.284206  0.067209  1.087332  0.216263  0.051142  36  0  0  0  0
18  37  1421.401047  0.996997  0.001908  0.002617  126961.690499  14340.061127  42281809.192572  8803.747182  994.365090  2931895.102165  0.040000  1.000000  0.000239  0.000030  0.039731  0.003966  0.021848  0.013037  0.003083  0.284122  0.284085  0.067181  1.024978  0.194230  0.045932  41  0  0  0  0
19  36  901.976170  0.995258  0.003007  0.004132  199713.479618  21873.617667  42119372.042393  13848.484346  1516.755166  2920631.424141  0.040000  1.000000  0.000375  0.000046  0.039578  0.006146  0.022535  0.013771  0.003256  0.284188  0.284132  0.067192  1.057245  0.205395  0.048572  37  0  0  0  0
22  33  235.060314  0.981320  0.011538  0.015961  763359.632548  77967.475681  40865860.261611  52932.701098  5406.402054  2833710.709991  0.040000  1.000000  0.001435  0.000165  0.038401  0.022717  0.024208  0.015803  0.003737  0.284705  0.284495  0.067278  1.135731  0.236385  0.055900  34  0  0  0  0
16  40  5595.913124  0.999238  0.000485  0.000661  32384.670544  3913.490755  42494431.747869  2245.610081  271.368340  2946638.724550  0.040000  1.000000  0.000061  0.000008  0.039931  0.001046  0.020415  0.011544  0.002730  0.284035  0.284024  0.067166  0.957742  0.171531  0.040564  45  0  0  0  0
19  37  1422.250569  0.997005  0.001907  0.002617  126627.616282  13814.947360  42283671.377431  8780.581888  957.952776  2932024.229342  0.040000  1.000000  0.000238  0.000029  0.039733  0.003890  0.022618  0.013806  0.003265  0.284121  0.284085  0.067181  1.061125  0.205920  0.048696  38  0  0  0  0
20  36  901.767861  0.995267  0.003008  0.004132  199377.560144  21114.643363  42121742.552550  13825.191098  1464.126551  2920795.799489  0.040000  1.000000  0.000375  0.000045  0.039581  0.006037  0.023306  0.014540  0.003438  0.284188  0.284132  0.067192  1.093393  0.217085  0.051336  36  0  0  0  0
23  33  234.568813  0.981314  0.011562  0.015963  763692.288058  75596.725751  40870541.825083  52955.768016  5242.010080  2834035.337845  0.040000  1.000000  0.001435  0.000160  0.038405  0.022401  0.024978  0.016572  0.003919  0.284705  0.284496  0.067278  1.171850  0.248061  0.058662  29  0  0  0  0
22  34  365.476949  0.988171  0.007421  0.010221  490607.656127  49435.682125  41475551.489816  34019.598772  3427.957248  2875987.773341  0.040000  1.000000  0.000922  0.000105  0.038973  0.014512  0.024517  0.015936  0.003769  0.284455  0.284320  0.067236  1.150202  0.238355  0.056366  33  0  0  0  0
17  39  3545.593541  0.998799  0.000765  0.001046  50995.911655  5944.706744  42452637.104984  3536.146311  412.216434  2943740.610417  0.040000  1.000000  0.000096  0.000013  0.039892  0.001618  0.021164  0.012304  0.002910  0.284052  0.284036  0.067169  0.992883  0.183086  0.043296  42  0  0  0  0
21  35  572.994306  0.992517  0.004733  0.006510  313313.614439  32303.716943  41868687.923518  21725.717730  2239.996615  2903248.545916  0.040000  1.000000  0.000589  0.000068  0.039343  0.009368  0.023947  0.015254  0.003607  0.284292  0.284205  0.067209  1.123478  0.227951  0.053906  33  0  0  0  0
18  38  2245.408127  0.998104  0.001208  0.001656  80357.732254  9053.035124  42386921.645198  5572.146654  627.753397  2939183.784719  0.040000  1.000000  0.000151  0.000019  0.039830  0.002507  0.021900  0.013059  0.003088  0.284079  0.284055  0.067173  1.027452  0.194564  0.046011  38  0  0  0  0
24  32  152.019505  0.970522  0.017841  0.024732  1177737.500799  115341.163733  39953012.012466  81666.392148  7997.959394  2770412.204988  0.040000  1.000000  0.002213  0.000244  0.037543  0.034369  0.025280  0.017138  0.004053  0.285085  0.284762  0.067341  1.186022  0.256743  0.060715  30  0  0  0  0
17  40  5611.953524  0.999242  0.000483  0.000661  32216.772579  3751.590699  42495163.895129  2233.967740  260.141905  2946689.492930  0.040000  1.000001  0.000061  0.000008  0.039932  0.001022  0.021185  0.012313  0.002912  0.284035  0.284024  0.067166  0.993879  0.183219  0.043328  40  0  0  0  0
19  38  2246.834526  0.998109  0.001207  0.001656  80144.053536  8722.057853  42388066.305268  5557.329795  604.802850  2939263.157464  0.040000  0.999999  0.000151  0.000018  0.039831  0.002459  0.022671  0.013829  0.003270  0.284079  0.284055  0.067173  1.063592  0.206255  0.048775  36  0  0  0  0
23  34  364.776105  0.988168  0.007435  0.010222  490757.370472  47944.580740  41478620.804511  34029.980228  3324.561653  2876200.605027  0.040000  1.000000  0.000922  0.000101  0.038976  0.014312  0.025287  0.016705  0.003950  0.284455  0.284320  0.067236  1.186326  0.250038  0.059129  33  0  0  0  0
22  35  572.182502  0.992519  0.004740  0.006511  313227.463255  31288.183777  41871146.149961  21719.743855  2169.577757  2903419.003666  0.040000  1.000000  0.000589  0.000066  0.039345  0.009229  0.024717  0.016023  0.003789  0.284292  0.284205  0.067209  1.159613  0.239639  0.056670  31  0  0  0  0
18  39  3551.374292  0.998803  0.000764  0.001046  50802.432152  5714.087140  42453543.543526  3522.730102  396.224864  2943803.464462  0.040000  1.000000  0.000095  0.000012  0.039892  0.001584  0.021934  0.013073  0.003092  0.284052  0.284036  0.067169  1.029022  0.194776  0.046061  42  0  0  0  0
21  36  901.003744  0.995271  0.003010  0.004133  199190.199156  20419.652060  42123681.307388  13812.199157  1415.934630  2920930.236164  0.040000  1.000000  0.000374  0.000043  0.039582  0.005940  0.024076  0.015310  0.003620  0.284188  0.284132  0.067192  1.129532  0.228775  0.054101  36  0  0  0  0
20  37  1422.000470  0.997011  0.001907  0.002618  126409.588142  13336.771513  42285184.608372  8765.463433  924.795221  2932129.159440  0.040000  1.000000  0.000238  0.000028  0.039734  0.003821  0.023388  0.014576  0.003447  0.284121  0.284085  0.067180  1.097265  0.217611  0.051461  36  0  0  0  0
24  33  234.010095  0.981301  0.011590  0.015964  764325.567028  73397.824481  40874199.405870  52999.680695  5089.534393  2834288.960938  0.040000  1.000000  0.001436  0.000155  0.038408  0.022114  0.025748  0.017340  0.004101  0.284706  0.284496  0.067278  1.207951  0.259737  0.061423  30  0  0  0  0
18  40  5621.193655  0.999245  0.000482  0.000661  32094.162845  3606.150407  42495715.251167  2225.465765  250.056819  2946727.724928  0.040000  1.000000  0.000060  0.000008  0.039932  0.001000  0.021955  0.013083  0.003094  0.284035  0.284024  0.067166  1.030014  0.194910  0.046092  39  0  0  0  0
21  37  1420.868107  0.997014  0.001909  0.002618  126285.963202  12898.792320  42286394.834427  8756.891062  894.424973  2932213.078646  0.040000  1.000000  0.000237  0.000027  0.039735  0.003760  0.024159  0.015345  0.003629  0.284121  0.284085  0.067180  1.133401  0.229303  0.054226  33  0  0  0  0
20  38  2246.516995  0.998113  0.001207  0.001656  80004.118030  8420.633955  42389060.877329  5547.626421  583.901586  2939332.122842  0.040000  1.000000  0.000150  0.000018  0.039832  0.002416  0.023441  0.014598  0.003452  0.284079  0.284055  0.067173  1.099727  0.217946  0.051540  36  0  0  0  0
22  36  899.794787  0.995273  0.003014  0.004133  199124.300638  19779.963870  42125259.864489  13807.629638  1371.577525  2921039.696093  0.040000  1.000000  0.000374  0.000042  0.039584  0.005853  0.024846  0.016079  0.003802  0.284188  0.284132  0.067192  1.165664  0.240465  0.056865  36  0  0  0  0
23  35  571.148204  0.992518  0.004749  0.006511  313297.020161  30349.405242  41873126.376132  21724.567053  2104.481201  2903556.316036  0.040000  1.000000  0.000589  0.000064  0.039347  0.009103  0.025487  0.016792  0.003971  0.284292  0.284205  0.067209  1.195738  0.251326  0.059434  33  0  0  0  0
19  39  3553.713601  0.998807  0.000763  0.001046  50666.534097  5505.403817  42454289.060016  3513.306691  381.754395  2943855.159888  0.040000  1.000000  0.000095  0.000012  0.039893  0.001553  0.022704  0.013843  0.003274  0.284052  0.284036  0.067169  1.065157  0.206467  0.048825  38  0  0  0  0
24  34  363.965640  0.988161  0.007452  0.010222  491104.813287  46560.825487  41481030.333363  34054.072525  3228.609627  2876367.686000  0.040000  1.000000  0.000923  0.000098  0.038979  0.014130  0.026057  0.017474  0.004132  0.284455  0.284320  0.067236  1.222440  0.261721  0.061892  31  0  0  0  0
19  40  5624.979935  0.999247  0.000482  0.000661  32007.962875  3474.534763  42496180.062699  2219.488508  240.930359  2946759.955779  0.040000  1.000000  0.000060  0.000007  0.039933  0.000981  0.022725  0.013852  0.003276  0.284035  0.284024  0.067166  1.066146  0.206601  0.048857  37  0  0  0  0
22  37  1419.028994  0.997015  0.001911  0.002618  126239.745633  12495.625434  42287413.314149  8753.686254  866.468671  2932283.701823  0.040000  1.000000  0.000237  0.000026  0.039736  0.003705  0.024929  0.016115  0.003811  0.284121  0.284085  0.067180  1.169530  0.240993  0.056990  35  0  0  0  0
20  40  5624.387372  0.999248  0.000482  0.000661  31951.204145  3354.649551  42496555.833189  2215.552757  232.617307  2946786.012366  0.040000  1.000000  0.000060  0.000007  0.039933  0.000964  0.023495  0.014622  0.003458  0.284035  0.284024  0.067166  1.102277  0.218293  0.051622  36  0  0  0  0
20  39  3553.289846  0.998809  0.000763  0.001046  50577.201135  5315.324739  42454888.745366  3507.112187  368.573977  2943896.743126  0.040000  1.000000  0.000095  0.000011  0.039894  0.001526  0.023474  0.014613  0.003456  0.284052  0.284036  0.067169  1.101289  0.218158  0.051590  39  0  0  0  0
21  38  2244.800675  0.998115  0.001208  0.001656  79923.993963  8144.520129  42389832.704277  5542.070477  564.755367  2939385.642682  0.040000  1.000000  0.000150  0.000017  0.039833  0.002377  0.024211  0.015368  0.003634  0.284079  0.284055  0.067173  1.135859  0.229638  0.054305  35  0  0  0  0
23  36  898.230696  0.995272  0.003019  0.004133  199158.038060  19188.452865  42126518.516244  13809.969050  1330.561110  2921126.973222  0.040000  1.000000  0.000374  0.000041  0.039585  0.005773  0.025616  0.016849  0.003984  0.284188  0.284132  0.067192  1.201791  0.252155  0.059630  34  0  0  0  0
23  37  1416.624555  0.997014  0.001915  0.002618  126256.894467  12122.737697  42288193.286320  8754.875384  840.611978  2932337.786467  0.040000  0.999999  0.000237  0.000026  0.039737  0.003654  0.025699  0.016884  0.003993  0.284121  0.284085  0.067180  1.205657  0.252685  0.059755  31  0  0  0  0
24  35  569.937297  0.992514  0.004759  0.006511  313494.663254  29477.905792  41874690.858326  21738.271973  2044.049894  2903664.799986  0.040000  1.000000  0.000589  0.000062  0.039349  0.008988  0.026257  0.017562  0.004153  0.284293  0.284206  0.067209  1.231857  0.263013  0.062197  33  0  0  0  0
22  38  2241.962081  0.998115  0.001210  0.001656  79892.924736  7890.304870  42390467.365081  5539.916082  547.127633  2939429.651179  0.040000  1.000000  0.000150  0.000017  0.039833  0.002342  0.024981  0.016138  0.003816  0.284079  0.284055  0.067173  1.171988  0.241330  0.057070  36  0  0  0  0
21  39  3550.647674  0.998810  0.000764  0.001046  50525.803408  5141.204266  42455386.654493  3503.548178  356.500157  2943931.269022  0.040000  1.000000  0.000095  0.000011  0.039894  0.001502  0.024244  0.015382  0.003638  0.284052  0.284036  0.067169  1.137418  0.229850  0.054355  36  0  0  0  0
24  36  896.384142  0.995270  0.003026  0.004133  199273.851663  18639.220857  42127506.419517  13817.999770  1292.476395  2921195.476174  0.040000  1.000000  0.000375  0.000039  0.039586  0.005700  0.026386  0.017618  0.004166  0.284188  0.284132  0.067192  1.237913  0.263845  0.062394  32  0  0  0  0
22  39  3546.224404  0.998810  0.000765  0.001046  50505.447244  4980.871381  42455783.580557  3502.136645  345.382392  2943958.792574  0.040000  1.000000  0.000095  0.000011  0.039895  0.001480  0.025014  0.016152  0.003820  0.284052  0.284036  0.067169  1.173547  0.241543  0.057120  32  0  0  0  0
24  37  1413.770127  0.997013  0.001918  0.002618  126326.499905  11776.491179  42288851.425908  8759.701948  816.602635  2932383.423025  0.040000  1.000000  0.000237  0.000025  0.039738  0.003608  0.026469  0.017654  0.004175  0.284121  0.284085  0.067180  1.241779  0.264377  0.062520  33  0  0  0  0
21  40  5620.276677  0.999249  0.000483  0.000661  31918.431230  3244.819218  42496868.224141  2213.280226  225.001478  2946807.674105  0.040000  1.000000  0.000060  0.000007  0.039933  0.000948  0.024265  0.015391  0.003640  0.284035  0.284024  0.067166  1.138406  0.229985  0.054387  36  0  0  0  0
22  40  5613.342656  0.999249  0.000483  0.000661  31905.294822  3143.688122  42497129.377101  2212.369324  217.988870  2946825.782911  0.040000  1.000000  0.000060  0.000007  0.039933  0.000934  0.025035  0.016161  0.003822  0.284035  0.284024  0.067166  1.174533  0.241678  0.057152  36  0  0  0  0
23  39  3540.376370  0.998810  0.000766  0.001046  50510.618009  4832.575865  42456112.898230  3502.495195  335.099320  2943981.628041  0.040000  1.000000  0.000095  0.000010  0.039895  0.001460  0.025784  0.016922  0.004002  0.284052  0.284036  0.067169  1.209673  0.253236  0.059885  35  0  0  0  0
23  38  2238.225492  0.998115  0.001212  0.001656  79902.152794  7655.178158  42390978.487190  5540.555972  530.823533  2939465.093287  0.040000  1.000000  0.000150  0.000016  0.039834  0.002310  0.025751  0.016907  0.003998  0.284079  0.284055  0.067173  1.208114  0.253022  0.059835  34  0  0  0  0
24  40  5593.147690  0.999249  0.000485  0.000661  31924.612282  2963.254811  42497511.086529  2213.708831  205.477306  2946852.251315  0.040000  1.000001  0.000060  0.000006  0.039934  0.000910  0.026575  0.017701  0.004186  0.284035  0.284024  0.067166  1.246783  0.265065  0.062683  29  0  0  0  0
24  38  2233.773008  0.998114  0.001214  0.001656  79944.599116  7436.811414  42391381.309442  5543.499275  515.681599  2939493.025691  0.040000  1.000000  0.000150  0.000016  0.039834  0.002281  0.026521  0.017677  0.004180  0.284079  0.284055  0.067173  1.244238  0.264715  0.062600  31  0  0  0  0
24  39  3533.391073  0.998810  0.000768  0.001046  50536.812809  4694.838301  42456356.327916  3504.311589  325.548355  2943998.507884  0.040000  1.000000  0.000095  0.000010  0.039895  0.001441  0.026554  0.017691  0.004184  0.284052  0.284036  0.067169  1.245797  0.264929  0.062651  32  0  0  0  0
23  40  5604.147444  0.999249  0.000484  0.000661  31908.289120  3050.139879  42497330.633626  2212.576954  211.502070  2946839.738393  0.040000  1.000000  0.000060  0.000006  0.039934  0.000922  0.025805  0.016931  0.004004  0.284035  0.284024  0.067166  1.210658  0.253371  0.059917  34  0  0  0  0
