# Supplementary material for: Computational modelling predicts substantial carbon assimilation gains for C3 plants with a single-celled C4 biochemical pump
Source: PLoS Comput Biol. 2019 Sep 30;15(9):e1007373. doi: 10.1371/journal.pcbi.1007373 (PMC6786660; doi:10.1371/journal.pcbi.1007373)
Supplement: S1 Dataset — The input parameter files and the raw output files used to make all the Figures. (ZIP) [file pcbi.1007373.s004.zip › modelling results/pCO2cP_thdiff_250ppm_SP600_4pcLcap_scanresults.txt]

2  0  21.083322  0.000000  0.100485  0.458008  9483084.327109  6348951.866895  294.557710  657573.765717  440247.502127  20.425150  0.031246  0.390570  0.017822  0.013423  0.000000  1.000000  0.003796  0.005563  0.001316  0.292691  0.290115  0.068606  0.178106  0.084511  0.019985  16  0  0  0  0
0  0  24.736154  0.000000  0.080194  0.421348  8275534.936792  6481610.072686  270.980581  573840.164655  449446.255710  18.790271  0.029257  0.365709  0.015553  0.013704  0.000000  1.000000  0.003233  0.004793  0.001134  0.291585  0.289337  0.068422  0.151669  0.072821  0.017221  16  0  0  0  0
0  4  24.736169  0.000000  0.080194  0.421347  8275542.466545  6481609.243545  325.790038  573840.686781  449446.198216  22.590855  0.029257  0.365709  0.015553  0.013704  0.000000  1.000000  0.003233  0.004793  0.001134  0.291585  0.289337  0.068422  0.151669  0.072821  0.017221  16  0  0  0  0
1  1  22.696853  0.000000  0.090384  0.440197  8881998.280613  6415053.150490  296.445175  615893.400818  444831.081527  20.556030  0.030256  0.378197  0.016692  0.013563  0.000000  1.000000  0.003512  0.005177  0.001224  0.292141  0.289728  0.068515  0.164787  0.078640  0.018597  16  0  0  0  0
2  1  21.083326  0.000000  0.100485  0.458008  9483086.192999  6348951.661403  308.439733  657573.895101  440247.487878  21.387754  0.031246  0.390571  0.017822  0.013423  0.000000  1.000000  0.003796  0.005563  0.001316  0.292691  0.290115  0.068606  0.178106  0.084511  0.019985  16  0  0  0  0
1  2  22.696857  0.000000  0.090384  0.440197  8882000.181857  6415052.940396  310.416145  615893.532654  444831.066959  21.524802  0.030256  0.378197  0.016692  0.013563  0.000000  1.000000  0.003512  0.005177  0.001224  0.292141  0.289728  0.068515  0.164787  0.078640  0.018597  16  0  0  0  0
0  3  24.736165  0.000000  0.080194  0.421347  8275540.471901  6481609.460735  311.127142  573840.548469  449446.213276  21.574104  0.029257  0.365709  0.015553  0.013704  0.000000  1.000000  0.003233  0.004793  0.001134  0.291585  0.289337  0.068422  0.151669  0.072821  0.017221  16  0  0  0  0
1  0  22.696849  0.000000  0.090384  0.440197  8881996.477038  6415053.348024  283.102997  615893.275755  444831.095224  19.630860  0.030256  0.378197  0.016692  0.013563  0.000000  1.000000  0.003512  0.005177  0.001224  0.292141  0.289728  0.068515  0.164787  0.078640  0.018597  16  0  0  0  0
4  0  18.692847  0.000000  0.120416  0.490837  10669001.317218  6218145.729322  315.670981  739807.338056  431177.174215  21.889182  0.033198  0.414973  0.020051  0.013147  0.000000  1.000000  0.004377  0.006346  0.001501  0.293777  0.290879  0.068787  0.205356  0.096408  0.022799  16  0  0  0  0
1  3  22.696862  0.000000  0.090384  0.440197  8882002.159066  6415052.724235  325.045541  615893.669757  444831.051970  22.539230  0.030256  0.378197  0.016692  0.013563  0.000000  1.000000  0.003512  0.005177  0.001224  0.292141  0.289728  0.068515  0.164787  0.078640  0.018597  16  0  0  0  0
0  5  24.736173  0.000000  0.080194  0.421347  8275544.555289  6481609.016002  341.143967  573840.831618  449446.182438  23.655523  0.029257  0.365710  0.015553  0.013704  0.000000  1.000000  0.003233  0.004793  0.001134  0.291585  0.289337  0.068422  0.151669  0.072821  0.017221  16  0  0  0  0
2  2  21.083330  0.000000  0.100485  0.458008  9483088.130767  6348951.450157  322.975992  657574.029469  440247.473229  22.395724  0.031246  0.390571  0.017822  0.013423  0.000000  1.000000  0.003796  0.005563  0.001316  0.292691  0.290115  0.068606  0.178106  0.084511  0.019985  16  0  0  0  0
0  1  24.736157  0.000000  0.080194  0.421348  8275536.714013  6481609.874885  283.751447  573840.287891  449446.241994  19.675825  0.029257  0.365709  0.015553  0.013704  0.000000  1.000000  0.003233  0.004793  0.001134  0.291585  0.289337  0.068422  0.151669  0.072821  0.017221  16  0  0  0  0
3  1  19.774985  0.000000  0.110496  0.474863  10078765.599453  6283313.241376  319.790742  698879.354058  435696.004252  22.174853  0.032226  0.402830  0.018941  0.013285  0.000000  1.000000  0.004085  0.005953  0.001408  0.293237  0.290499  0.068697  0.191629  0.090433  0.021386  16  0  0  0  0
3  0  19.774980  0.000000  0.110496  0.474863  10078763.678669  6283313.453931  305.397837  698879.220867  435696.018991  21.176824  0.032226  0.402829  0.018941  0.013285  0.000000  1.000000  0.004085  0.005953  0.001408  0.293237  0.290499  0.068697  0.191629  0.090433  0.021386  16  0  0  0  0
3  2  19.774989  0.000000  0.110496  0.474863  10078767.615564  6283313.018050  334.861959  698879.493859  435695.988766  23.219918  0.032226  0.402830  0.018941  0.013285  0.000000  1.000000  0.004085  0.005953  0.001408  0.293237  0.290499  0.068697  0.191629  0.090433  0.021386  16  0  0  0  0
0  6  24.736178  0.000000  0.080195  0.421347  8275546.754335  6481608.774832  357.221497  573840.984104  449446.165715  24.770368  0.029257  0.365710  0.015553  0.013704  0.000000  1.000000  0.003233  0.004793  0.001134  0.291585  0.289337  0.068422  0.151669  0.072821  0.017221  16  0  0  0  0
2  3  21.083335  0.000000  0.100485  0.458007  9483090.181554  6348951.223560  338.197317  657574.171674  440247.457517  23.451197  0.031246  0.390571  0.017822  0.013423  0.000000  1.000000  0.003796  0.005563  0.001316  0.292691  0.290115  0.068606  0.178106  0.084511  0.019985  16  0  0  0  0
0  2  24.736161  0.000000  0.080194  0.421347  8275538.541597  6481609.674622  297.124178  573840.414618  449446.228108  20.603114  0.029257  0.365709  0.015553  0.013704  0.000000  1.000000  0.003233  0.004793  0.001134  0.291585  0.289337  0.068422  0.151669  0.072821  0.017221  16  0  0  0  0
1  4  22.696866  0.000000  0.090384  0.440196  8882004.233676  6415052.496361  340.364393  615893.813614  444831.036168  23.601466  0.030256  0.378197  0.016692  0.013563  0.000000  1.000000  0.003512  0.005177  0.001224  0.292141  0.289728  0.068515  0.164787  0.078640  0.018597  16  0  0  0  0
1  5  22.696871  0.000000  0.090384  0.440196  8882006.427651  6415052.252659  356.405194  615893.965748  444831.019270  24.713764  0.030256  0.378198  0.016692  0.013563  0.000000  1.000000  0.003512  0.005177  0.001224  0.292141  0.289728  0.068515  0.164787  0.078640  0.018597  16  0  0  0  0
5  0  17.783033  0.000000  0.130246  0.505995  11253765.645355  6153456.113121  325.419925  780355.926263  426691.482318  22.565191  0.034160  0.427001  0.021150  0.013010  0.000000  1.000000  0.004674  0.006743  0.001595  0.294313  0.291256  0.068876  0.219288  0.102435  0.024224  16  0  0  0  0
2  4  21.083340  0.000000  0.100485  0.458007  9483092.329439  6348950.986105  354.135996  657574.320612  440247.441051  24.556414  0.031246  0.390571  0.017822  0.013423  0.000000  1.000000  0.003796  0.005563  0.001316  0.292691  0.290115  0.068606  0.178106  0.084511  0.019985  16  0  0  0  0
4  1  18.692851  0.000000  0.120416  0.490837  10669003.285578  6218145.511382  330.548046  739807.474545  431177.159103  22.920784  0.033198  0.414973  0.020051  0.013147  0.000000  1.000000  0.004377  0.006346  0.001501  0.293777  0.290879  0.068787  0.205356  0.096408  0.022799  16  0  0  0  0
0  7  24.736182  0.000000  0.080195  0.421347  8275549.069265  6481608.519265  374.056730  573841.144626  449446.147993  25.937752  0.029257  0.365710  0.015553  0.013704  0.000000  1.000000  0.003233  0.004793  0.001134  0.291585  0.289337  0.068422  0.151669  0.072821  0.017221  16  0  0  0  0
1  6  22.696876  0.000000  0.090384  0.440196  8882008.658521  6415052.012945  373.201965  615894.120441  444831.002648  25.878481  0.030256  0.378198  0.016692  0.013563  0.000000  1.000000  0.003512  0.005177  0.001224  0.292141  0.289728  0.068515  0.164787  0.078640  0.018597  16  0  0  0  0
3  3  19.774994  0.000000  0.110496  0.474863  10078769.703348  6283312.789158  350.643455  698879.638629  435695.972895  24.314235  0.032226  0.402830  0.018941  0.013285  0.000000  1.000000  0.004085  0.005953  0.001408  0.293237  0.290499  0.068697  0.191629  0.090433  0.021386  16  0  0  0  0
2  5  21.083345  0.000000  0.100485  0.458007  9483094.566692  6348950.740480  370.825834  657574.475747  440247.424019  25.713716  0.031246  0.390571  0.017822  0.013423  0.000000  1.000000  0.003796  0.005563  0.001316  0.292691  0.290115  0.068606  0.178107  0.084511  0.019985  16  0  0  0  0
4  2  18.692856  0.000000  0.120416  0.490837  10669005.338839  6218145.284672  346.126241  739807.616922  431177.143382  24.001003  0.033198  0.414973  0.020051  0.013147  0.000000  1.000000  0.004377  0.006346  0.001501  0.293777  0.290879  0.068787  0.205356  0.096408  0.022799  16  0  0  0  0
5  1  17.783038  0.000000  0.130246  0.505995  11253767.651367  6153455.890795  340.756445  780356.065363  426691.466901  23.628652  0.034160  0.427001  0.021150  0.013010  0.000000  1.000000  0.004674  0.006743  0.001595  0.294313  0.291256  0.068876  0.219288  0.102435  0.024224  16  0  0  0  0
6  0  17.007510  0.000000  0.139984  0.520399  11833026.747694  6089251.810465  334.683229  820522.911102  422239.442916  23.207524  0.035113  0.438912  0.022238  0.012874  0.000000  1.000000  0.004976  0.007143  0.001689  0.294844  0.291629  0.068965  0.233427  0.108515  0.025662  16  0  0  0  0
1  7  22.696881  0.000000  0.090385  0.440196  8882011.067589  6415051.745727  390.790337  615894.287490  444830.984118  27.098090  0.030256  0.378198  0.016692  0.013563  0.000000  1.000000  0.003512  0.005177  0.001224  0.292141  0.289728  0.068515  0.164787  0.078640  0.018597  16  0  0  0  0
5  2  17.783043  0.000000  0.130246  0.505995  11253769.753284  6153455.657514  356.815749  780356.211114  426691.450725  24.742232  0.034160  0.427001  0.021150  0.013010  0.000000  1.000000  0.004674  0.006743  0.001595  0.294313  0.291256  0.068876  0.219288  0.102435  0.024224  16  0  0  0  0
3  4  19.774999  0.000000  0.110496  0.474863  10078771.906492  6283312.545709  367.168704  698879.791399  435695.956013  25.460124  0.032226  0.402830  0.018941  0.013285  0.000000  1.000000  0.004085  0.005953  0.001408  0.293237  0.290499  0.068697  0.191629  0.090433  0.021386  16  0  0  0  0
2  6  21.083351  0.000000  0.100485  0.458007  9483096.916384  6348950.481827  388.302233  657574.638679  440247.406084  26.925561  0.031246  0.390572  0.017822  0.013423  0.000000  1.000000  0.003796  0.005563  0.001316  0.292691  0.290115  0.068606  0.178107  0.084511  0.019985  16  0  0  0  0
4  3  18.692861  0.000000  0.120416  0.490836  10669007.489366  6218145.047061  362.438608  739807.766043  431177.126906  25.132131  0.033198  0.414974  0.020051  0.013147  0.000000  1.000000  0.004377  0.006346  0.001501  0.293777  0.290879  0.068787  0.205356  0.096408  0.022799  16  0  0  0  0
5  3  17.783048  0.000000  0.130246  0.505995  11253771.989833  6153455.405854  373.631900  780356.366200  426691.433274  25.908294  0.034160  0.427001  0.021150  0.013010  0.000000  1.000000  0.004674  0.006743  0.001595  0.294313  0.291256  0.068876  0.219288  0.102435  0.024224  16  0  0  0  0
7  0  16.338674  0.000000  0.149630  0.534101  12406756.433570  6025539.809772  343.495741  860306.337784  417821.540599  23.818600  0.036056  0.450706  0.023317  0.012740  0.000000  1.000000  0.005281  0.007547  0.001785  0.295369  0.291999  0.069052  0.247775  0.114648  0.027112  16  0  0  0  0
3  5  19.775005  0.000000  0.110496  0.474863  10078774.220091  6283312.289106  384.472758  698879.951828  435695.938220  26.660018  0.032226  0.402831  0.018942  0.013285  0.000000  1.000000  0.004085  0.005953  0.001408  0.293237  0.290499  0.068697  0.191629  0.090433  0.021386  16  0  0  0  0
0  9  24.736192  0.000000  0.080195  0.421347  8275554.013460  6481607.976403  410.144818  573841.487465  449446.110350  28.440164  0.029257  0.365711  0.015553  0.013704  0.000000  1.000000  0.003233  0.004793  0.001134  0.291585  0.289337  0.068422  0.151670  0.072820  0.017221  16  0  0  0  0
1  8  22.696887  0.000000  0.090385  0.440196  8882013.574062  6415051.469291  409.207614  615894.461293  444830.964950  28.375177  0.030256  0.378198  0.016692  0.013563  0.000000  1.000000  0.003512  0.005177  0.001224  0.292141  0.289728  0.068515  0.164787  0.078640  0.018597  16  0  0  0  0
4  5  18.692872  0.000000  0.120416  0.490836  10669012.108876  6218144.535660  397.405891  739808.086368  431177.091444  27.556824  0.033198  0.414974  0.020051  0.013147  0.000000  1.000000  0.004377  0.006346  0.001501  0.293777  0.290879  0.068787  0.205356  0.096408  0.022799  16  0  0  0  0
2  7  21.083356  0.000000  0.100485  0.458007  9483099.374411  6348950.211016  406.602260  657574.809123  440247.387305  28.194517  0.031246  0.390572  0.017822  0.013423  0.000000  1.000000  0.003796  0.005563  0.001316  0.292691  0.290115  0.068606  0.178107  0.084511  0.019985  16  0  0  0  0
4  4  18.692866  0.000000  0.120416  0.490836  10669009.743253  6218144.797863  379.519748  739807.922332  431177.109626  26.316568  0.033198  0.414974  0.020051  0.013147  0.000000  1.000000  0.004377  0.006346  0.001501  0.293777  0.290879  0.068787  0.205356  0.096408  0.022799  16  0  0  0  0
0  8  24.736187  0.000000  0.080195  0.421347  8275551.469790  6481608.257351  391.685373  573841.311082  449446.129832  27.160153  0.029257  0.365710  0.015553  0.013704  0.000000  1.000000  0.003233  0.004793  0.001134  0.291585  0.289337  0.068422  0.151669  0.072820  0.017221  16  0  0  0  0
8  0  15.756001  0.000000  0.159183  0.547152  12974928.477880  5962326.832071  351.889033  899704.387813  413438.241416  24.400605  0.036991  0.462383  0.024384  0.012606  0.000000  1.000000  0.005592  0.007954  0.001881  0.295890  0.292365  0.069139  0.262331  0.120834  0.028575  16  0  0  0  0
3  6  19.775010  0.000000  0.110496  0.474863  10078776.624402  6283312.024995  402.592319  698880.118547  435695.919906  27.916460  0.032226  0.402831  0.018942  0.013285  0.000000  1.000000  0.004085  0.005953  0.001408  0.293237  0.290499  0.068697  0.191629  0.090433  0.021386  16  0  0  0  0
6  1  17.007515  0.000000  0.139984  0.520399  11833028.791346  6089251.583466  350.456317  820523.052812  422239.427175  24.301258  0.035113  0.438912  0.022238  0.012874  0.000000  1.000000  0.004976  0.007143  0.001689  0.294844  0.291629  0.068965  0.233427  0.108515  0.025662  16  0  0  0  0
5  4  17.783053  0.000000  0.130246  0.505995  11253774.252741  6153455.159110  391.240565  780356.523114  426691.416165  27.129310  0.034160  0.427002  0.021150  0.013010  0.000000  1.000000  0.004674  0.006743  0.001595  0.294313  0.291256  0.068876  0.219288  0.102435  0.024224  16  0  0  0  0
7  1  16.338679  0.000000  0.149630  0.534101  12406758.551906  6025539.569550  359.684153  860306.484673  417821.523942  24.941132  0.036057  0.450706  0.023317  0.012740  0.000000  1.000000  0.005281  0.007547  0.001785  0.295369  0.291999  0.069052  0.247775  0.114648  0.027112  16  0  0  0  0
6  2  17.007520  0.000000  0.139984  0.520399  11833030.929085  6089251.346277  366.972764  820523.201047  422239.410728  25.446538  0.035113  0.438912  0.022238  0.012874  0.000000  1.000000  0.004976  0.007143  0.001689  0.294844  0.291629  0.068965  0.233427  0.108515  0.025662  16  0  0  0  0
1  9  22.696893  0.000000  0.090385  0.440196  8882016.163554  6415051.187341  428.492859  615894.640853  444830.945399  29.712449  0.030256  0.378199  0.016692  0.013563  0.000000  1.000000  0.003512  0.005176  0.001224  0.292141  0.289728  0.068515  0.164787  0.078640  0.018597  16  0  0  0  0
2  8  21.083362  0.000000  0.100485  0.458007  9483101.952184  6348949.926731  425.764733  657574.987870  440247.367592  29.523276  0.031246  0.390572  0.017822  0.013423  0.000000  1.000000  0.003796  0.005563  0.001316  0.292691  0.290115  0.068606  0.178107  0.084510  0.019985  16  0  0  0  0
5  5  17.783059  0.000000  0.130246  0.505995  11253776.656262  6153454.893705  409.679096  780356.689778  426691.397761  28.407870  0.034160  0.427002  0.021150  0.013010  0.000000  1.000000  0.004674  0.006743  0.001595  0.294313  0.291256  0.068876  0.219288  0.102435  0.024224  16  0  0  0  0
7  2  16.338683  0.000000  0.149630  0.534101  12406760.729946  6025539.327034  376.635496  860306.635702  417821.507125  26.116568  0.036057  0.450707  0.023317  0.012740  0.000000  1.000000  0.005281  0.007547  0.001785  0.295369  0.291999  0.069052  0.247775  0.114648  0.027112  16  0  0  0  0
3  7  19.775016  0.000000  0.110496  0.474862  10078779.149770  6283311.746487  421.565821  698880.293661  435695.900594  29.232116  0.032226  0.402831  0.018942  0.013285  0.000000  1.000000  0.004085  0.005953  0.001408  0.293237  0.290499  0.068697  0.191629  0.090433  0.021386  16  0  0  0  0
7  3  16.338689  0.000000  0.149630  0.534101  12406763.004280  6025539.074250  394.385726  860306.793408  417821.489597  27.347401  0.036057  0.450707  0.023317  0.012740  0.000000  1.000000  0.005281  0.007547  0.001785  0.295369  0.291999  0.069052  0.247775  0.114648  0.027112  16  0  0  0  0
0  10  24.736198  0.000000  0.080195  0.421347  8275556.638873  6481607.690375  429.474218  573841.669515  449446.090516  29.780499  0.029257  0.365711  0.015553  0.013704  0.000000  1.000000  0.003233  0.004793  0.001134  0.291585  0.289337  0.068422  0.151670  0.072820  0.017221  17  0  0  0  0
8  2  15.756011  0.000000  0.159183  0.547152  12974932.787651  5962326.352114  385.838560  899704.686660  413438.208135  26.754725  0.036991  0.462383  0.024384  0.012606  0.000000  1.000000  0.005592  0.007954  0.001881  0.295890  0.292365  0.069139  0.262331  0.120834  0.028575  16  0  0  0  0
4  6  18.692878  0.000000  0.120417  0.490836  10669014.573322  6218144.263969  416.134975  739808.257257  431177.072605  28.855532  0.033198  0.414974  0.020051  0.013147  0.000000  1.000000  0.004377  0.006346  0.001501  0.293777  0.290879  0.068787  0.205356  0.096408  0.022799  16  0  0  0  0
8  1  15.756006  0.000000  0.159183  0.547152  12974930.585997  5962326.596964  368.473009  899704.533994  413438.225113  25.550567  0.036991  0.462383  0.024384  0.012606  0.000000  1.000000  0.005592  0.007954  0.001881  0.295890  0.292365  0.069139  0.262331  0.120834  0.028575  16  0  0  0  0
6  3  17.007525  0.000000  0.139984  0.520399  11833033.165983  6089251.098267  384.267602  820523.356157  422239.393531  26.645792  0.035113  0.438913  0.022238  0.012874  0.000000  1.000000  0.004976  0.007143  0.001689  0.294844  0.291629  0.068965  0.233428  0.108515  0.025662  16  0  0  0  0
3  8  19.775022  0.000000  0.110496  0.474862  10078781.797925  6283311.453919  441.433508  698880.477288  435695.880307  30.609777  0.032227  0.402831  0.018942  0.013285  0.000000  1.000000  0.004085  0.005953  0.001408  0.293237  0.290499  0.068697  0.191629  0.090433  0.021386  16  0  0  0  0
9  0  15.243918  0.000000  0.168643  0.559596  13537518.268016  5899619.411842  359.891774  938715.354508  409089.998478  24.955529  0.037915  0.473942  0.025442  0.012473  0.000000  1.000000  0.005906  0.008365  0.001978  0.296405  0.292728  0.069224  0.277097  0.127074  0.030050  16  0  0  0  0
6  4  17.007530  0.000000  0.139984  0.520399  11833035.512296  6089250.837623  402.377515  820523.518855  422239.375457  27.901565  0.035113  0.438913  0.022238  0.012874  0.000000  1.000000  0.004976  0.007143  0.001689  0.294844  0.291629  0.068965  0.233428  0.108515  0.025662  16  0  0  0  0
0  11  24.736203  0.000000  0.080195  0.421346  8275559.400331  6481607.388503  449.714572  573841.861000  449446.069584  31.184000  0.029257  0.365711  0.015553  0.013704  0.000000  1.000000  0.003233  0.004793  0.001134  0.291585  0.289337  0.068422  0.151670  0.072820  0.017221  16  0  0  0  0
10  0  14.790390  0.000000  0.178011  0.571472  14094503.247990  5837423.803295  367.530063  977337.673798  404777.245462  25.485182  0.038831  0.485383  0.026488  0.012342  0.000000  1.000000  0.006226  0.008779  0.002076  0.296915  0.293087  0.069309  0.292075  0.133367  0.031539  16  0  0  0  0
7  4  16.338694  0.000000  0.149630  0.534101  12406765.394965  6025538.807496  412.972494  860306.959183  417821.471100  28.636240  0.036057  0.450707  0.023317  0.012740  0.000000  1.000000  0.005281  0.007547  0.001785  0.295369  0.291999  0.069052  0.247775  0.114648  0.027112  16  0  0  0  0
6  5  17.007536  0.000000  0.139984  0.520398  11833037.970574  6089250.564530  421.340916  820523.689316  422239.356521  29.216521  0.035113  0.438913  0.022238  0.012874  0.000000  1.000000  0.004976  0.007143  0.001689  0.294844  0.291629  0.068965  0.233428  0.108515  0.025662  16  0  0  0  0
9  1  15.243923  0.000000  0.168643  0.559596  13537520.399211  5899619.174191  376.852910  938715.502289  409089.981998  26.131644  0.037915  0.473942  0.025442  0.012473  0.000000  1.000000  0.005906  0.008365  0.001978  0.296405  0.292728  0.069224  0.277097  0.127074  0.030050  16  0  0  0  0
2  9  21.083368  0.000000  0.100485  0.458007  9483104.637787  6348949.632488  445.830295  657575.174095  440247.347189  30.914658  0.031246  0.390573  0.017822  0.013423  0.000000  1.000000  0.003796  0.005563  0.001316  0.292691  0.290115  0.068606  0.178107  0.084510  0.019985  16  0  0  0  0
1  10  22.696899  0.000000  0.090385  0.440196  8882018.917906  6415050.882853  448.686980  615894.831845  444830.924285  31.112745  0.030256  0.378199  0.016692  0.013563  0.000000  1.000000  0.003512  0.005176  0.001224  0.292141  0.289728  0.068515  0.164787  0.078640  0.018597  16  0  0  0  0
4  7  18.692884  0.000000  0.120417  0.490836  10669017.172490  6218143.975045  435.746726  739808.437488  431177.052570  30.215445  0.033198  0.414975  0.020051  0.013147  0.000000  1.000000  0.004377  0.006346  0.001501  0.293777  0.290879  0.068787  0.205356  0.096408  0.022799  16  0  0  0  0
9  2  15.243927  0.000000  0.168644  0.559596  13537522.643348  5899618.922500  394.613395  938715.657902  409089.964546  27.363188  0.037915  0.473943  0.025442  0.012473  0.000000  1.000000  0.005906  0.008365  0.001978  0.296405  0.292728  0.069224  0.277097  0.127074  0.030050  16  0  0  0  0
8  3  15.756016  0.000000  0.159183  0.547152  12974935.108223  5962326.092054  404.022520  899704.847573  413438.190102  28.015633  0.036991  0.462384  0.024384  0.012606  0.000000  1.000000  0.005592  0.007954  0.001881  0.295890  0.292365  0.069139  0.262331  0.120834  0.028575  16  0  0  0  0
2  10  21.083375  0.000000  0.100485  0.458007  9483107.463844  6348949.320908  466.841508  657575.370058  440247.325584  32.371612  0.031246  0.390573  0.017822  0.013423  0.000000  1.000000  0.003796  0.005563  0.001316  0.292691  0.290115  0.068606  0.178107  0.084510  0.019985  16  0  0  0  0
10  1  14.790394  0.000000  0.178011  0.571472  14094505.407409  5837423.561440  384.851181  977337.823536  404777.228692  26.686259  0.038831  0.485383  0.026488  0.012342  0.000000  1.000000  0.006226  0.008779  0.002076  0.296915  0.293087  0.069309  0.292075  0.133367  0.031539  16  0  0  0  0
5  7  17.783071  0.000000  0.130246  0.505995  11253781.829596  6153454.319748  449.204033  780357.048506  426691.357962  31.148599  0.034160  0.427002  0.021150  0.013010  0.000000  1.000000  0.004674  0.006743  0.001595  0.294313  0.291256  0.068876  0.219288  0.102435  0.024224  16  0  0  0  0
4  8  18.692890  0.000000  0.120417  0.490836  10669019.872722  6218143.677768  456.282741  739808.624727  431177.031957  31.639449  0.033198  0.414975  0.020051  0.013147  0.000000  1.000000  0.004377  0.006346  0.001501  0.293777  0.290879  0.068787  0.205356  0.096408  0.022799  16  0  0  0  0
5  6  17.783065  0.000000  0.130246  0.505995  11253779.181494  6153454.613795  428.986600  780356.864882  426691.378352  29.746686  0.034160  0.427002  0.021150  0.013010  0.000000  1.000000  0.004674  0.006743  0.001595  0.294313  0.291256  0.068876  0.219288  0.102435  0.024224  16  0  0  0  0
9  3  15.243932  0.000000  0.168644  0.559595  13537524.983429  5899618.660861  413.210902  938715.820167  409089.946403  28.652772  0.037915  0.473943  0.025442  0.012473  0.000000  1.000000  0.005906  0.008365  0.001978  0.296405  0.292728  0.069224  0.277097  0.127074  0.030050  16  0  0  0  0
3  9  19.775029  0.000000  0.110496  0.474862  10078784.559405  6283311.150414  462.237520  698880.668774  435695.859261  32.052364  0.032227  0.402832  0.018942  0.013285  0.000000  1.000000  0.004085  0.005953  0.001408  0.293237  0.290499  0.068697  0.191629  0.090433  0.021386  16  0  0  0  0
11  0  14.385972  0.000000  0.187284  0.582820  14645862.780856  5775746.012858  374.827704  1015569.914679  400500.398867  25.991213  0.039736  0.496706  0.027525  0.012211  0.000000  1.000000  0.006549  0.009197  0.002175  0.297420  0.293442  0.069393  0.307264  0.139715  0.033040  16  0  0  0  0
1  11  22.696905  0.000000  0.090385  0.440196  8882021.785029  6415050.567763  469.832808  615895.030656  444830.902436  32.579034  0.030256  0.378199  0.016692  0.013563  0.000000  1.000000  0.003512  0.005176  0.001224  0.292141  0.289728  0.068515  0.164787  0.078640  0.018597  16  0  0  0  0
12  0  14.023149  0.000000  0.196463  0.593671  15191578.201477  5714591.790638  381.806461  1053410.782878  396259.857414  26.475132  0.040633  0.507909  0.028550  0.012082  0.000000  1.000000  0.006878  0.009618  0.002275  0.297920  0.293794  0.069476  0.322665  0.146117  0.034554  16  0  0  0  0
1  12  22.696912  0.000000  0.090385  0.440196  8882024.795932  6415050.235643  491.975195  615895.239437  444830.879406  34.114426  0.030256  0.378200  0.016692  0.013563  0.000000  1.000000  0.003512  0.005176  0.001224  0.292141  0.289728  0.068515  0.164787  0.078640  0.018597  16  0  0  0  0
2  11  21.083382  0.000000  0.100485  0.458007  9483110.434109  6348948.991988  488.842937  657575.576022  440247.302776  33.897230  0.031246  0.390573  0.017822  0.013423  0.000000  1.000000  0.003796  0.005563  0.001316  0.292691  0.290115  0.068606  0.178107  0.084510  0.019985  16  0  0  0  0
8  4  15.756021  0.000000  0.159183  0.547152  12974937.514903  5962325.825505  423.063458  899705.014456  413438.171619  29.335965  0.036991  0.462384  0.024384  0.012606  0.000000  1.000000  0.005592  0.007954  0.001881  0.295890  0.292365  0.069139  0.262331  0.120834  0.028575  16  0  0  0  0
6  6  17.007542  0.000000  0.139984  0.520398  11833040.534107  6089250.280865  441.198029  820523.867076  422239.336851  30.593448  0.035113  0.438913  0.022238  0.012874  0.000000  1.000000  0.004976  0.007143  0.001689  0.294844  0.291629  0.068965  0.233428  0.108515  0.025662  16  0  0  0  0
7  5  16.338699  0.000000  0.149630  0.534101  12406767.878352  6025538.532872  432.435224  860307.131385  417821.452057  29.985820  0.036057  0.450707  0.023317  0.012740  0.000000  1.000000  0.005281  0.007547  0.001785  0.295369  0.291999  0.069052  0.247775  0.114647  0.027112  16  0  0  0  0
10  2  14.790399  0.000000  0.178011  0.571472  14094507.661213  5837423.309834  402.988615  977337.979818  404777.211245  27.943940  0.038831  0.485384  0.026488  0.012342  0.000000  1.000000  0.006226  0.008779  0.002076  0.296915  0.293087  0.069309  0.292075  0.133367  0.031539  16  0  0  0  0
4  9  18.692897  0.000000  0.120417  0.490836  10669022.710765  6218143.363925  477.786580  739808.821522  431177.010194  33.130563  0.033198  0.414975  0.020051  0.013147  0.000000  1.000000  0.004377  0.006346  0.001501  0.293777  0.290879  0.068787  0.205356  0.096408  0.022798  16  0  0  0  0
0  12  24.736209  0.000000  0.080195  0.421346  8275562.304230  6481607.069323  470.908811  573842.062361  449446.047452  32.653646  0.029257  0.365711  0.015553  0.013704  0.000000  1.000000  0.003233  0.004793  0.001134  0.291585  0.289337  0.068422  0.151670  0.072820  0.017221  16  0  0  0  0
0  13  24.736215  0.000000  0.080195  0.421346  8275565.339354  6481606.736417  493.101889  573842.272822  449446.024367  34.192553  0.029257  0.365712  0.015553  0.013704  0.000000  1.000000  0.003233  0.004793  0.001134  0.291585  0.289337  0.068422  0.151670  0.072820  0.017221  16  0  0  0  0
6  7  17.007548  0.000000  0.139984  0.520398  11833043.194710  6089249.988837  461.990970  820524.051567  422239.316601  32.035267  0.035113  0.438914  0.022238  0.012874  0.000000  1.000000  0.004976  0.007143  0.001689  0.294844  0.291629  0.068965  0.233428  0.108515  0.025662  16  0  0  0  0
3  10  19.775036  0.000000  0.110496  0.474862  10078787.459466  6283310.830505  484.021985  698880.869870  435695.837078  33.562937  0.032227  0.402832  0.018942  0.013285  0.000000  1.000000  0.004085  0.005953  0.001408  0.293237  0.290499  0.068697  0.191629  0.090433  0.021386  16  0  0  0  0
9  4  15.243938  0.000000  0.168644  0.559595  13537527.431990  5899618.387649  432.684878  938715.989955  409089.927458  30.003131  0.037915  0.473943  0.025442  0.012473  0.000000  1.000000  0.005906  0.008365  0.001978  0.296405  0.292728  0.069224  0.277098  0.127074  0.030050  16  0  0  0  0
12  1  14.023153  0.000000  0.196463  0.593671  15191580.409177  5714591.541272  399.800409  1053410.935964  396259.840122  27.722864  0.040633  0.507910  0.028550  0.012082  0.000000  1.000000  0.006878  0.009618  0.002275  0.297920  0.293794  0.069476  0.322665  0.146117  0.034554  16  0  0  0  0
7  6  16.338705  0.000000  0.149630  0.534101  12406770.491716  6025538.242408  452.815198  860307.312600  417821.431916  31.399003  0.036057  0.450708  0.023317  0.012740  0.000000  1.000000  0.005281  0.007547  0.001785  0.295369  0.291999  0.069052  0.247775  0.114647  0.027112  16  0  0  0  0
11  1  14.385977  0.000000  0.187284  0.582819  14645864.958586  5775745.768821  392.492752  1015570.065687  400500.381945  27.216139  0.039736  0.496706  0.027525  0.012211  0.000000  1.000000  0.006549  0.009197  0.002175  0.297420  0.293442  0.069393  0.307264  0.139715  0.033040  16  0  0  0  0
0  14  24.736222  0.000000  0.080195  0.421346  8275568.511291  6481606.389509  516.340878  573842.492770  449446.000312  35.803986  0.029257  0.365712  0.015553  0.013704  0.000000  1.000000  0.003233  0.004793  0.001134  0.291585  0.289337  0.068422  0.151670  0.072820  0.017221  17  0  0  0  0
11  2  14.385982  0.000000  0.187284  0.582819  14645867.234686  5775745.514260  410.990323  1015570.223515  400500.364293  28.498793  0.039736  0.496706  0.027525  0.012211  0.000000  1.000000  0.006549  0.009197  0.002175  0.297420  0.293442  0.069393  0.307264  0.139715  0.033040  16  0  0  0  0
8  5  15.756027  0.000000  0.159183  0.547152  12974940.046210  5962325.543605  443.001763  899705.189982  413438.152071  30.718522  0.036991  0.462384  0.024384  0.012606  0.000000  1.000000  0.005592  0.007954  0.001881  0.295890  0.292365  0.069139  0.262331  0.120834  0.028575  16  0  0  0  0
13  0  13.695863  0.000000  0.205548  0.604057  15731632.898208  5653966.613729  388.486265  1090859.126516  392056.000894  26.938322  0.041520  0.518994  0.029565  0.011954  0.000000  1.000000  0.007211  0.010043  0.002375  0.298415  0.294142  0.069559  0.338280  0.152573  0.036081  16  0  0  0  0
5  8  17.783077  0.000000  0.130246  0.505995  11253784.590654  6153454.014706  470.374275  780357.239963  426691.336810  32.616580  0.034160  0.427003  0.021150  0.013010  0.000000  1.000000  0.004674  0.006743  0.001595  0.294313  0.291256  0.068876  0.219289  0.102435  0.024224  16  0  0  0  0
10  3  14.790404  0.000000  0.178011  0.571472  14094510.025842  5837423.045484  421.980836  977338.143786  404777.192915  29.260894  0.038831  0.485384  0.026488  0.012342  0.000000  1.000000  0.006226  0.008779  0.002076  0.296915  0.293087  0.069309  0.292075  0.133367  0.031539  16  0  0  0  0
4  10  18.692904  0.000000  0.120417  0.490836  10669025.675988  6218143.036534  500.303854  739809.027136  431176.987492  34.691950  0.033198  0.414976  0.020051  0.013147  0.000000  1.000000  0.004377  0.006346  0.001501  0.293777  0.290879  0.068787  0.205356  0.096408  0.022798  16  0  0  0  0
2  12  21.083389  0.000000  0.100485  0.458006  9483113.516363  6348948.654280  511.881248  657575.789751  440247.279358  35.494747  0.031246  0.390574  0.017822  0.013423  0.000000  1.000000  0.003796  0.005563  0.001316  0.292691  0.290115  0.068606  0.178107  0.084510  0.019985  17  0  0  0  0
1  13  22.696919  0.000000  0.090385  0.440195  8882027.927950  6415049.893020  515.161105  615895.456617  444830.855648  35.722178  0.030256  0.378200  0.016692  0.013563  0.000000  1.000000  0.003512  0.005176  0.001224  0.292141  0.289728  0.068515  0.164788  0.078640  0.018597  16  0  0  0  0
3  11  19.775043  0.000000  0.110496  0.474862  10078790.499068  6283310.494750  506.833109  698881.080641  435695.813796  35.144700  0.032227  0.402832  0.018942  0.013285  0.000000  1.000000  0.004085  0.005953  0.001408  0.293237  0.290499  0.068697  0.191629  0.090433  0.021386  16  0  0  0  0
5  9  17.783084  0.000000  0.130246  0.505995  11253787.489350  6153453.693422  492.542231  780357.440964  426691.314531  34.153746  0.034160  0.427003  0.021150  0.013010  0.000000  1.000000  0.004674  0.006743  0.001595  0.294313  0.291256  0.068876  0.219289  0.102435  0.024224  16  0  0  0  0
7  7  16.338711  0.000000  0.149630  0.534101  12406773.237428  6025537.935872  474.155643  860307.502993  417821.410660  32.878787  0.036057  0.450708  0.023317  0.012740  0.000000  1.000000  0.005281  0.007547  0.001785  0.295369  0.291999  0.069052  0.247775  0.114647  0.027112  16  0  0  0  0
10  4  14.790409  0.000000  0.178011  0.571472  14094512.507379  5837422.767443  441.868128  977338.315860  404777.173635  30.639914  0.038831  0.485384  0.026488  0.012342  0.000000  1.000000  0.006226  0.008779  0.002076  0.296915  0.293087  0.069309  0.292075  0.133367  0.031539  16  0  0  0  0
8  6  15.756033  0.000000  0.159183  0.547152  12974942.701438  5962325.247283  463.879725  899705.374100  413438.131524  32.166237  0.036991  0.462385  0.024384  0.012606  0.000000  1.000000  0.005592  0.007954  0.001881  0.295890  0.292365  0.069139  0.262331  0.120834  0.028575  16  0  0  0  0
11  3  14.385986  0.000000  0.187284  0.582819  14645869.631520  5775745.244538  430.359655  1015570.389716  400500.345590  29.841896  0.039737  0.496706  0.027525  0.012211  0.000000  1.000000  0.006549  0.009197  0.002175  0.297420  0.293442  0.069393  0.307264  0.139715  0.033040  16  0  0  0  0
9  5  15.243943  0.000000  0.168644  0.559595  13537529.986626  5899618.103715  453.076628  938716.167097  409089.907770  31.417131  0.037915  0.473943  0.025442  0.012473  0.000000  1.000000  0.005906  0.008365  0.001978  0.296405  0.292728  0.069224  0.277098  0.127073  0.030050  16  0  0  0  0
12  2  14.023158  0.000000  0.196463  0.593671  15191582.709018  5714591.282971  418.642381  1053411.095439  396259.822211  29.029400  0.040633  0.507910  0.028550  0.012082  0.000000  1.000000  0.006878  0.009618  0.002275  0.297920  0.293794  0.069476  0.322666  0.146117  0.034554  16  0  0  0  0
1  14  22.696926  0.000000  0.090385  0.440195  8882031.212323  6415049.532797  539.439718  615895.684361  444830.830670  37.405700  0.030256  0.378200  0.016692  0.013563  0.000001  1.000000  0.003512  0.005176  0.001224  0.292141  0.289728  0.068515  0.164788  0.078640  0.018597  16  0  0  0  0
3  12  19.775050  0.000000  0.110496  0.474862  10078793.650615  6283310.150043  530.719275  698881.299175  435695.789894  36.801009  0.032227  0.402833  0.018942  0.013285  0.000000  1.000000  0.004085  0.005953  0.001408  0.293237  0.290499  0.068697  0.191629  0.090433  0.021386  16  0  0  0  0
0  15  24.736228  0.000000  0.080195  0.421346  8275571.853872  6481606.020787  540.675069  573842.724550  449445.974744  37.491361  0.029257  0.365712  0.015553  0.013704  0.000001  1.000000  0.003233  0.004793  0.001134  0.291585  0.289337  0.068422  0.151670  0.072820  0.017221  16  0  0  0  0
2  13  21.083396  0.000000  0.100486  0.458006  9483116.761932  6348948.296153  536.005307  657576.014804  440247.254525  37.167552  0.031246  0.390574  0.017822  0.013423  0.000001  1.000000  0.003796  0.005563  0.001316  0.292691  0.290115  0.068606  0.178107  0.084510  0.019985  16  0  0  0  0
6  8  17.007554  0.000000  0.139984  0.520398  11833046.046068  6089249.669140  483.763846  820524.249285  422239.294433  33.545037  0.035113  0.438914  0.022238  0.012874  0.000000  1.000000  0.004976  0.007143  0.001689  0.294844  0.291629  0.068965  0.233428  0.108514  0.025662  16  0  0  0  0
13  1  13.695868  0.000000  0.205548  0.604057  15731635.110271  5653966.364843  406.795024  1090859.279904  392055.983636  28.207883  0.041520  0.518994  0.029565  0.011954  0.000000  1.000000  0.007211  0.010043  0.002375  0.298415  0.294142  0.069559  0.338280  0.152573  0.036081  16  0  0  0  0
5  10  17.783091  0.000000  0.130246  0.505994  11253790.524566  6153453.357068  515.754922  780357.651431  426691.291208  35.763354  0.034160  0.427003  0.021150  0.013010  0.000000  1.000000  0.004674  0.006743  0.001595  0.294313  0.291256  0.068876  0.219289  0.102435  0.024224  16  0  0  0  0
14  0  13.399180  0.000000  0.214539  0.614007  16266012.286736  5593875.695089  394.885411  1127913.934289  387889.190783  27.382050  0.042397  0.529960  0.030569  0.011827  0.000000  1.000000  0.007548  0.010472  0.002476  0.298905  0.294486  0.069640  0.354109  0.159084  0.037620  16  0  0  0  0
8  7  15.756039  0.000000  0.159183  0.547152  12974945.476466  5962324.938336  485.741629  899705.566525  413438.110101  33.682180  0.036991  0.462385  0.024384  0.012606  0.000000  1.000000  0.005592  0.007954  0.001881  0.295890  0.292365  0.069139  0.262331  0.120834  0.028575  16  0  0  0  0
6  9  17.007561  0.000000  0.139984  0.520398  11833048.998660  6089249.341259  506.562837  820524.454023  422239.271697  35.125959  0.035113  0.438914  0.022238  0.012874  0.000000  1.000000  0.004976  0.007143  0.001689  0.294844  0.291629  0.068965  0.233428  0.108514  0.025662  16  0  0  0  0
7  8  16.338718  0.000000  0.149630  0.534101  12406776.091299  6025537.620088  496.501825  860307.700885  417821.388763  34.428311  0.036057  0.450708  0.023317  0.012740  0.000000  1.000000  0.005281  0.007547  0.001785  0.295369  0.291999  0.069052  0.247775  0.114647  0.027112  16  0  0  0  0
4  11  18.692911  0.000000  0.120417  0.490836  10669028.786663  6218142.692978  523.882323  739809.242836  431176.963669  36.326923  0.033198  0.414976  0.020051  0.013147  0.000000  1.000000  0.004377  0.006346  0.001501  0.293777  0.290879  0.068787  0.205356  0.096407  0.022798  16  0  0  0  0
11  4  14.385992  0.000000  0.187284  0.582819  14645872.122603  5775744.966454  450.641831  1015570.562452  400500.326308  31.248298  0.039737  0.496707  0.027525  0.012211  0.000000  1.000000  0.006549  0.009197  0.002175  0.297420  0.293442  0.069393  0.307264  0.139715  0.033040  16  0  0  0  0
9  6  15.243949  0.000000  0.168644  0.559595  13537532.665954  5899617.805407  474.429407  938716.352887  409089.887085  32.897770  0.037915  0.473944  0.025442  0.012473  0.000000  1.000000  0.005906  0.008365  0.001978  0.296405  0.292728  0.069224  0.277098  0.127073  0.030050  16  0  0  0  0
13  2  13.695872  0.000000  0.205548  0.604057  15731637.433428  5653966.102548  425.966645  1090859.440996  392055.965448  29.537277  0.041520  0.518995  0.029565  0.011954  0.000000  1.000000  0.007211  0.010043  0.002375  0.298415  0.294142  0.069559  0.338280  0.152573  0.036081  16  0  0  0  0
10  5  14.790415  0.000000  0.178011  0.571472  14094515.093039  5837422.479065  462.692674  977338.495154  404777.153638  32.083925  0.038831  0.485384  0.026488  0.012342  0.000000  1.000000  0.006226  0.008779  0.002076  0.296915  0.293087  0.069309  0.292075  0.133367  0.031539  16  0  0  0  0
3  13  19.775058  0.000000  0.110496  0.474862  10078797.012254  6283309.775667  555.731149  698881.532277  435695.763934  38.535376  0.032227  0.402833  0.018942  0.013285  0.000001  1.000000  0.004085  0.005953  0.001408  0.293237  0.290499  0.068697  0.191630  0.090433  0.021386  16  0  0  0  0
12  3  14.023163  0.000000  0.196463  0.593671  15191585.106196  5714591.015097  438.372345  1053411.261664  396259.803636  30.397510  0.040633  0.507910  0.028550  0.012082  0.000000  1.000000  0.006878  0.009618  0.002275  0.297920  0.293794  0.069476  0.322666  0.146117  0.034554  16  0  0  0  0
0  16  24.736235  0.000000  0.080195  0.421346  8275575.326314  6481605.641718  566.156074  573842.965336  449445.948459  39.258259  0.029257  0.365713  0.015553  0.013704  0.000001  1.000000  0.003233  0.004793  0.001134  0.291585  0.289337  0.068422  0.151670  0.072820  0.017221  16  0  0  0  0
7  9  16.338724  0.000000  0.149630  0.534101  12406779.099781  6025537.284453  519.901142  860307.909499  417821.365489  36.050861  0.036057  0.450709  0.023317  0.012740  0.000000  1.000000  0.005281  0.007547  0.001785  0.295369  0.291999  0.069052  0.247775  0.114647  0.027112  16  0  0  0  0
8  8  15.756045  0.000000  0.159183  0.547152  12974948.402584  5962324.610052  508.633845  899705.769427  413438.087337  35.269566  0.036991  0.462385  0.024384  0.012606  0.000000  1.000000  0.005592  0.007954  0.001881  0.295890  0.292365  0.069139  0.262331  0.120834  0.028575  16  0  0  0  0
9  7  15.243955  0.000000  0.168644  0.559595  13537535.443811  5899617.498809  496.788504  938716.545508  409089.865824  34.448190  0.037916  0.473944  0.025442  0.012473  0.000000  1.000000  0.005906  0.008365  0.001978  0.296405  0.292728  0.069224  0.277098  0.127073  0.030050  16  0  0  0  0
10  6  14.790420  0.000000  0.178011  0.571472  14094517.817891  5837422.173024  484.498646  977338.684100  404777.132417  33.595989  0.038831  0.485385  0.026488  0.012342  0.000000  1.000000  0.006226  0.008779  0.002076  0.296915  0.293087  0.069309  0.292075  0.133367  0.031539  16  0  0  0  0
14  1  13.399185  0.000000  0.214539  0.614007  16266014.508574  5593875.445009  413.495753  1127914.088355  387889.173442  28.672524  0.042397  0.529960  0.030569  0.011827  0.000000  1.000000  0.007548  0.010472  0.002476  0.298905  0.294486  0.069640  0.354109  0.159084  0.037620  16  0  0  0  0
1  15  22.696934  0.000000  0.090385  0.440195  8882034.664301  6415049.152958  564.862529  615895.923727  444830.804331  39.168562  0.030256  0.378201  0.016692  0.013563  0.000001  1.000000  0.003512  0.005176  0.001224  0.292141  0.289728  0.068515  0.164788  0.078639  0.018597  16  0  0  0  0
6  10  17.007568  0.000000  0.139984  0.520398  11833052.090062  6089248.998226  530.436303  820524.668386  422239.247910  36.781387  0.035113  0.438915  0.022238  0.012874  0.000000  1.000000  0.004976  0.007143  0.001689  0.294844  0.291629  0.068965  0.233428  0.108514  0.025662  16  0  0  0  0
2  14  21.083404  0.000000  0.100486  0.458006  9483120.146901  6348947.924749  561.266282  657576.249524  440247.228771  38.919192  0.031246  0.390574  0.017822  0.013423  0.000001  1.000000  0.003796  0.005563  0.001316  0.292691  0.290115  0.068606  0.178107  0.084510  0.019985  16  0  0  0  0
12  4  14.023168  0.000000  0.196463  0.593671  15191587.633926  5714590.730455  459.032149  1053411.436941  396259.783899  31.830098  0.040633  0.507910  0.028550  0.012082  0.000000  1.000000  0.006878  0.009618  0.002275  0.297920  0.293794  0.069476  0.322666  0.146117  0.034554  16  0  0  0  0
15  0  13.129039  0.000000  0.223434  0.623547  16794703.888742  5534323.966587  401.020715  1164574.340929  383759.769066  27.807483  0.043264  0.540806  0.031563  0.011701  0.000000  1.000000  0.007890  0.010904  0.002579  0.299389  0.294827  0.069721  0.370152  0.165650  0.039173  16  0  0  0  0
11  5  14.385997  0.000000  0.187284  0.582819  14645874.736264  5775744.674129  471.879871  1015570.743688  400500.306037  32.720981  0.039737  0.496707  0.027525  0.012211  0.000000  1.000000  0.006549  0.009197  0.002175  0.297420  0.293442  0.069393  0.307264  0.139715  0.033040  16  0  0  0  0
0  17  24.736243  0.000000  0.080195  0.421346  8275578.941360  6481605.248743  592.837940  573843.216009  449445.921209  41.108427  0.029257  0.365713  0.015553  0.013704  0.000001  1.000000  0.003233  0.004793  0.001134  0.291585  0.289337  0.068422  0.151670  0.072820  0.017221  16  0  0  0  0
4  12  18.692918  0.000000  0.120417  0.490836  10669032.044152  6218142.332780  548.571999  739809.468716  431176.938693  38.038948  0.033198  0.414976  0.020051  0.013147  0.000001  1.000000  0.004377  0.006346  0.001501  0.293777  0.290879  0.068787  0.205356  0.096407  0.022798  16  0  0  0  0
15  1  13.129044  0.000000  0.223434  0.623547  16794706.124515  5534323.714102  419.920207  1164574.495961  383759.751558  29.118007  0.043264  0.540806  0.031563  0.011701  0.000000  1.000000  0.007890  0.010904  0.002579  0.299389  0.294827  0.069721  0.370152  0.165650  0.039173  16  0  0  0  0
4  13  18.692926  0.000000  0.120417  0.490835  10669035.452571  6218141.956248  574.425251  739809.705061  431176.912583  39.831658  0.033198  0.414977  0.020051  0.013147  0.000001  1.000000  0.004377  0.006346  0.001501  0.293777  0.290879  0.068787  0.205356  0.096407  0.022798  16  0  0  0  0
5  11  17.783098  0.000000  0.130246  0.505994  11253793.696523  6153453.006390  540.061581  780357.871380  426691.266891  37.448821  0.034160  0.427004  0.021150  0.013010  0.000001  1.000000  0.004674  0.006743  0.001595  0.294313  0.291256  0.068876  0.219289  0.102435  0.024224  16  0  0  0  0
13  3  13.695877  0.000000  0.205548  0.604057  15731639.844634  5653965.832902  446.041792  1090859.608193  392055.946750  30.929323  0.041520  0.518995  0.029565  0.011954  0.000000  1.000000  0.007211  0.010043  0.002375  0.298415  0.294142  0.069559  0.338281  0.152573  0.036081  16  0  0  0  0
3  14  19.775066  0.000000  0.110496  0.474862  10078800.446893  6283309.402774  581.921779  698881.770441  435695.738077  40.351481  0.032227  0.402833  0.018942  0.013285  0.000001  1.000000  0.004085  0.005953  0.001408  0.293237  0.290499  0.068697  0.191630  0.090433  0.021386  16  0  0  0  0
2  15  21.083412  0.000000  0.100486  0.458006  9483123.711699  6348947.531268  587.717754  657576.496713  440247.201487  40.753384  0.031246  0.390575  0.017822  0.013423  0.000001  1.000000  0.003796  0.005563  0.001316  0.292691  0.290115  0.068606  0.178107  0.084510  0.019985  16  0  0  0  0
9  8  15.243961  0.000000  0.168644  0.559595  13537538.419930  5899617.163190  520.201347  938716.751878  409089.842552  36.071677  0.037916  0.473944  0.025442  0.012473  0.000000  1.000000  0.005906  0.008365  0.001978  0.296405  0.292728  0.069224  0.277098  0.127073  0.030050  16  0  0  0  0
14  2  13.399189  0.000000  0.214539  0.614007  16266016.834926  5593875.183156  432.983171  1127914.249668  387889.155285  30.023816  0.042397  0.529960  0.030569  0.011827  0.000000  1.000000  0.007548  0.010472  0.002476  0.298905  0.294486  0.069640  0.354109  0.159084  0.037620  16  0  0  0  0
11  6  14.386003  0.000000  0.187284  0.582819  14645877.490303  5775744.363952  494.118824  1015570.934658  400500.284529  34.263069  0.039737  0.496707  0.027525  0.012211  0.000000  1.000000  0.006549  0.009197  0.002175  0.297420  0.293442  0.069393  0.307264  0.139715  0.033040  16  0  0  0  0
1  16  22.696942  0.000000  0.090385  0.440195  8882038.272077  6415048.756687  591.483461  615896.173897  444830.776853  41.014505  0.030256  0.378201  0.016692  0.013563  0.000001  1.000000  0.003512  0.005176  0.001224  0.292141  0.289728  0.068515  0.164788  0.078639  0.018597  16  0  0  0  0
6  11  17.007575  0.000000  0.139984  0.520398  11833055.324603  6089248.639558  555.434879  820524.892675  422239.223040  38.514833  0.035113  0.438915  0.022238  0.012874  0.000001  1.000000  0.004976  0.007143  0.001689  0.294844  0.291629  0.068965  0.233428  0.108514  0.025662  16  0  0  0  0
10  7  14.790426  0.000000  0.178011  0.571472  14094520.653686  5837421.856943  507.332295  977338.880739  404777.110499  35.179315  0.038831  0.485385  0.026488  0.012342  0.000000  1.000000  0.006226  0.008779  0.002076  0.296915  0.293087  0.069309  0.292075  0.133367  0.031539  16  0  0  0  0
14  3  13.399194  0.000000  0.214539  0.614007  16266019.279182  5593874.907001  453.388999  1127914.419157  387889.136136  31.438792  0.042397  0.529960  0.030569  0.011827  0.000000  1.000000  0.007548  0.010472  0.002476  0.298905  0.294486  0.069640  0.354109  0.159084  0.037620  16  0  0  0  0
8  9  15.756052  0.000000  0.159183  0.547151  12974951.436330  5962324.273233  532.604930  899705.979792  413438.063981  36.931764  0.036991  0.462386  0.024384  0.012606  0.000001  1.000000  0.005592  0.007954  0.001881  0.295890  0.292365  0.069139  0.262332  0.120834  0.028575  16  0  0  0  0
15  2  13.129048  0.000000  0.223434  0.623547  16794708.463167  5534323.450361  439.710402  1164574.658127  383759.733270  30.490294  0.043264  0.540806  0.031563  0.011701  0.000000  1.000000  0.007890  0.010904  0.002579  0.299389  0.294827  0.069721  0.370152  0.165649  0.039173  16  0  0  0  0
13  4  13.695882  0.000000  0.205548  0.604057  15731642.383835  5653965.547240  467.063048  1090859.784266  392055.926942  32.386974  0.041520  0.518995  0.029565  0.011954  0.000000  1.000000  0.007211  0.010043  0.002375  0.298415  0.294142  0.069559  0.338281  0.152573  0.036080  16  0  0  0  0
4  14  18.692935  0.000000  0.120417  0.490835  10669039.046122  6218141.556634  601.496915  739809.954244  431176.884873  41.708855  0.033198  0.414977  0.020051  0.013147  0.000001  1.000000  0.004377  0.006346  0.001501  0.293777  0.290879  0.068787  0.205356  0.096407  0.022798  16  0  0  0  0
1  17  22.696950  0.000000  0.090385  0.440195  8882042.056681  6415048.340133  619.358979  615896.436328  444830.747968  42.947442  0.030256  0.378201  0.016692  0.013563  0.000001  1.000000  0.003512  0.005176  0.001224  0.292141  0.289728  0.068515  0.164788  0.078639  0.018597  16  0  0  0  0
12  5  14.023173  0.000000  0.196463  0.593670  15191590.261648  5714590.436927  480.665615  1053411.619152  396259.763545  33.330200  0.040633  0.507911  0.028550  0.012082  0.000000  1.000000  0.006878  0.009618  0.002275  0.297920  0.293794  0.069476  0.322666  0.146117  0.034554  16  0  0  0  0
6  12  17.007583  0.000000  0.139984  0.520398  11833058.717691  6089248.262566  581.611591  820525.127958  422239.196898  40.329972  0.035113  0.438915  0.022238  0.012874  0.000001  1.000000  0.004976  0.007143  0.001689  0.294844  0.291629  0.068965  0.233428  0.108514  0.025661  16  0  0  0  0
7  10  16.338731  0.000000  0.149630  0.534101  12406782.233844  6025536.936938  544.403226  860308.126820  417821.341392  37.749878  0.036057  0.450709  0.023317  0.012740  0.000001  1.000000  0.005281  0.007547  0.001785  0.295369  0.291999  0.069052  0.247775  0.114647  0.027112  16  0  0  0  0
2  16  21.083421  0.000000  0.100486  0.458006  9483127.423091  6348947.123566  615.415826  657576.754068  440247.173216  42.674017  0.031246  0.390575  0.017822  0.013423  0.000001  1.000000  0.003796  0.005563  0.001316  0.292691  0.290115  0.068606  0.178107  0.084510  0.019985  16  0  0  0  0
10  8  14.790433  0.000000  0.178011  0.571472  14094523.632121  5837421.523496  531.242054  977339.087269  404777.087377  36.837259  0.038831  0.485385  0.026488  0.012342  0.000000  1.000000  0.006226  0.008779  0.002076  0.296915  0.293087  0.069309  0.292075  0.133367  0.031539  16  0  0  0  0
11  7  14.386009  0.000000  0.187284  0.582819  14645880.359843  5775744.042762  517.405861  1015571.133637  400500.262257  35.877833  0.039737  0.496708  0.027525  0.012211  0.000000  1.000000  0.006549  0.009197  0.002175  0.297420  0.293442  0.069393  0.307264  0.139715  0.033040  16  0  0  0  0
5  13  17.783114  0.000000  0.130246  0.505994  11253800.509161  6153452.251137  592.165465  780358.343780  426691.214521  41.061796  0.034160  0.427005  0.021150  0.013010  0.000001  1.000000  0.004674  0.006743  0.001595  0.294313  0.291256  0.068876  0.219289  0.102434  0.024224  16  0  0  0  0
5  12  17.783106  0.000000  0.130246  0.505994  11253797.022699  6153452.638018  565.513767  780358.102023  426691.241348  39.213720  0.034160  0.427004  0.021150  0.013010  0.000001  1.000000  0.004674  0.006743  0.001595  0.294313  0.291256  0.068876  0.219289  0.102434  0.024224  16  0  0  0  0
9  9  15.243968  0.000000  0.168644  0.559595  13537541.504696  5899616.818818  544.717595  938716.965781  409089.818673  37.771677  0.037916  0.473945  0.025442  0.012473  0.000001  1.000000  0.005906  0.008365  0.001978  0.296405  0.292728  0.069224  0.277098  0.127073  0.030050  16  0  0  0  0
3  15  19.775075  0.000000  0.110497  0.474861  10078804.143981  6283308.989896  609.346722  698882.026803  435695.709447  42.253175  0.032227  0.402834  0.018942  0.013285  0.000001  1.000000  0.004085  0.005953  0.001408  0.293237  0.290499  0.068697  0.191630  0.090433  0.021386  16  0  0  0  0
14  4  13.399199  0.000000  0.214539  0.614007  16266021.821798  5593874.621815  474.756520  1127914.595467  387889.116360  32.920453  0.042397  0.529961  0.030569  0.011827  0.000000  1.000000  0.007548  0.010472  0.002476  0.298905  0.294486  0.069640  0.354109  0.159084  0.037620  16  0  0  0  0
12  6  14.023179  0.000000  0.196464  0.593670  15191593.025433  5714590.126594  503.318630  1053411.810798  396259.742026  34.901000  0.040633  0.507911  0.028550  0.012082  0.000000  1.000000  0.006878  0.009618  0.002275  0.297920  0.293794  0.069476  0.322666  0.146117  0.034554  16  0  0  0  0
7  11  16.338739  0.000000  0.149630  0.534101  12406785.523914  6025536.571222  570.060048  860308.354960  417821.316033  39.528968  0.036057  0.450709  0.023317  0.012740  0.000001  1.000000  0.005281  0.007547  0.001785  0.295369  0.291999  0.069052  0.247775  0.114647  0.027112  16  0  0  0  0
1  18  22.696959  0.000000  0.090385  0.440195  8882046.007266  6415047.906711  648.548205  615896.710268  444830.717914  44.971475  0.030256  0.378202  0.016692  0.013563  0.000001  1.000000  0.003512  0.005176  0.001224  0.292141  0.289728  0.068515  0.164788  0.078639  0.018597  17  0  0  0  0
13  5  13.695887  0.000000  0.205548  0.604057  15731645.037312  5653965.249353  489.075001  1090859.968262  392055.906286  33.913322  0.041520  0.518995  0.029565  0.011954  0.000000  1.000000  0.007211  0.010043  0.002375  0.298415  0.294142  0.069559  0.338281  0.152573  0.036080  16  0  0  0  0
8  10  15.756059  0.000000  0.159183  0.547151  12974954.610169  5962323.921422  557.705729  899706.199872  413438.039586  38.672297  0.036991  0.462386  0.024384  0.012606  0.000001  1.000000  0.005592  0.007954  0.001881  0.295890  0.292365  0.069139  0.262332  0.120833  0.028575  16  0  0  0  0
0  18  24.736251  0.000000  0.080195  0.421345  8275582.796576  6481604.822589  620.777262  573843.483337  449445.891659  43.045788  0.029257  0.365714  0.015553  0.013704  0.000001  1.000000  0.003233  0.004793  0.001134  0.291585  0.289337  0.068422  0.151670  0.072820  0.017221  17  0  0  0  0
2  17  21.083430  0.000000  0.100486  0.458006  9483131.319129  6348946.694670  644.419248  657577.024226  440247.143476  44.685165  0.031246  0.390575  0.017822  0.013423  0.000001  1.000000  0.003796  0.005563  0.001316  0.292691  0.290115  0.068606  0.178107  0.084510  0.019985  16  0  0  0  0
3  16  19.775083  0.000000  0.110497  0.474861  10078807.970069  6283308.567473  638.064143  698882.292111  435695.680156  44.244491  0.032227  0.402834  0.018942  0.013285  0.000001  1.000000  0.004085  0.005953  0.001408  0.293237  0.290499  0.068697  0.191630  0.090433  0.021386  16  0  0  0  0
0  19  24.736259  0.000000  0.080195  0.421345  8275586.796587  6481604.384131  650.033297  573843.760704  449445.861256  45.074453  0.029257  0.365714  0.015553  0.013704  0.000001  1.000000  0.003233  0.004793  0.001134  0.291585  0.289337  0.068422  0.151670  0.072820  0.017220  16  0  0  0  0
7  12  16.338746  0.000000  0.149630  0.534100  12406788.980769  6025536.185285  596.926028  860308.594664  417821.289271  41.391902  0.036057  0.450710  0.023317  0.012740  0.000001  1.000000  0.005281  0.007547  0.001785  0.295369  0.291999  0.069052  0.247775  0.114647  0.027112  16  0  0  0  0
8  11  15.756066  0.000000  0.159183  0.547151  12974957.955949  5962323.547749  583.989483  899706.431874  413438.013675  40.494859  0.036991  0.462386  0.024384  0.012606  0.000001  1.000000  0.005592  0.007954  0.001881  0.295890  0.292365  0.069139  0.262332  0.120833  0.028575  16  0  0  0  0
4  15  18.692943  0.000000  0.120417  0.490835  10669042.762404  6218141.148329  629.844409  739810.211938  431176.856561  43.674520  0.033198  0.414978  0.020051  0.013147  0.000001  1.000000  0.004377  0.006346  0.001501  0.293777  0.290879  0.068787  0.205357  0.096407  0.022798  16  0  0  0  0
5  14  17.783122  0.000000  0.130246  0.505994  11253804.145564  6153451.849354  620.073205  780358.595935  426691.186660  42.996968  0.034160  0.427005  0.021150  0.013010  0.000001  1.000000  0.004674  0.006743  0.001595  0.294313  0.291256  0.068876  0.219289  0.102434  0.024224  16  0  0  0  0
15  3  13.129053  0.000000  0.223434  0.623547  16794710.905878  5534323.175413  460.433276  1164574.827509  383759.714204  31.927254  0.043265  0.540807  0.031563  0.011701  0.000000  1.000000  0.007890  0.010904  0.002579  0.299389  0.294827  0.069721  0.370153  0.165649  0.039173  16  0  0  0  0
14  5  13.399204  0.000000  0.214539  0.614007  16266024.493477  5593874.321010  497.131057  1127914.780725  387889.095502  34.471943  0.042397  0.529961  0.030569  0.011827  0.000000  1.000000  0.007548  0.010472  0.002476  0.298905  0.294486  0.069640  0.354109  0.159084  0.037620  16  0  0  0  0
13  6  13.695893  0.000000  0.205548  0.604057  15731647.816877  5653964.937170  512.124340  1090860.161002  392055.884638  35.511604  0.041520  0.518996  0.029565  0.011954  0.000000  1.000000  0.007211  0.010043  0.002375  0.298415  0.294142  0.069559  0.338281  0.152573  0.036080  16  0  0  0  0
6  13  17.007591  0.000000  0.139984  0.520398  11833062.261216  6089247.869815  609.021961  820525.373672  422239.169664  42.230655  0.035113  0.438916  0.022238  0.012874  0.000001  1.000000  0.004976  0.007143  0.001689  0.294844  0.291629  0.068965  0.233428  0.108514  0.025661  16  0  0  0  0
9  10  15.243975  0.000000  0.168644  0.559595  13537544.727871  5899616.459593  570.389250  938717.189281  409089.793763  39.551795  0.037916  0.473945  0.025442  0.012473  0.000001  1.000000  0.005906  0.008365  0.001978  0.296405  0.292728  0.069224  0.277098  0.127073  0.030050  16  0  0  0  0
2  18  21.083439  0.000000  0.100486  0.458006  9483135.386060  6348946.248695  674.789536  657577.306234  440247.112551  46.791095  0.031246  0.390576  0.017822  0.013423  0.000001  1.000000  0.003796  0.005563  0.001316  0.292691  0.290115  0.068606  0.178107  0.084510  0.019985  16  0  0  0  0
10  9  14.790439  0.000000  0.178011  0.571472  14094526.741992  5837421.176624  556.278638  977339.302913  404777.063325  38.573340  0.038831  0.485386  0.026488  0.012342  0.000001  1.000000  0.006226  0.008779  0.002076  0.296915  0.293087  0.069309  0.292075  0.133367  0.031539  16  0  0  0  0
11  8  14.386015  0.000000  0.187284  0.582819  14645883.350915  5775743.709204  541.790376  1015571.341043  400500.239128  37.568699  0.039737  0.496708  0.027525  0.012211  0.000001  1.000000  0.006549  0.009197  0.002175  0.297420  0.293442  0.069393  0.307264  0.139715  0.033040  16  0  0  0  0
1  19  22.696968  0.000000  0.090385  0.440194  8882050.150055  6415047.451548  679.113052  615896.997537  444830.686352  47.090895  0.030256  0.378202  0.016692  0.013563  0.000001  1.000000  0.003512  0.005176  0.001224  0.292141  0.289728  0.068515  0.164788  0.078639  0.018597  16  0  0  0  0
12  7  14.023185  0.000000  0.196464  0.593670  15191595.917030  5714589.802323  527.039243  1053412.011306  396259.719540  36.545829  0.040633  0.507911  0.028550  0.012082  0.000000  1.000000  0.006878  0.009618  0.002275  0.297920  0.293794  0.069476  0.322666  0.146117  0.034554  16  0  0  0  0
0  20  24.736267  0.000000  0.080195  0.421345  8275590.985266  6481603.924909  680.668097  573844.051155  449445.829412  47.198724  0.029257  0.365714  0.015553  0.013704  0.000001  1.000000  0.003233  0.004793  0.001134  0.291585  0.289337  0.068422  0.151670  0.072820  0.017220  16  0  0  0  0
15  4  13.129058  0.000000  0.223434  0.623547  16794713.467895  5534322.886588  482.132785  1164575.005164  383759.694177  33.431936  0.043265  0.540807  0.031563  0.011701  0.000000  1.000000  0.007890  0.010904  0.002579  0.299389  0.294827  0.069721  0.370153  0.165649  0.039173  16  0  0  0  0
3  17  19.775093  0.000000  0.110497  0.474861  10078811.969649  6283308.126769  668.134954  698882.569449  435695.649596  46.329654  0.032227  0.402835  0.018942  0.013285  0.000001  1.000000  0.004085  0.005953  0.001408  0.293237  0.290499  0.068697  0.191630  0.090433  0.021386  17  0  0  0  0
4  16  18.692952  0.000000  0.120417  0.490835  10669046.678297  6218140.715465  659.527864  739810.483473  431176.826545  45.732823  0.033198  0.414978  0.020051  0.013147  0.000001  1.000000  0.004377  0.006346  0.001501  0.293777  0.290879  0.068787  0.205357  0.096407  0.022798  16  0  0  0  0
9  11  15.243982  0.000000  0.168644  0.559595  13537548.112822  5899616.081250  597.270764  938717.424000  409089.767528  41.415807  0.037916  0.473946  0.025442  0.012473  0.000001  1.000000  0.005906  0.008365  0.001978  0.296405  0.292728  0.069224  0.277098  0.127073  0.030050  16  0  0  0  0
11  9  14.386021  0.000000  0.187284  0.582819  14645886.499184  5775743.356305  567.324090  1015571.559350  400500.214657  39.339251  0.039737  0.496708  0.027525  0.012211  0.000001  1.000000  0.006549  0.009197  0.002175  0.297420  0.293442  0.069393  0.307264  0.139715  0.033040  16  0  0  0  0
7  13  16.338754  0.000000  0.149630  0.534100  12406792.588623  6025535.784068  625.058151  860308.844839  417821.261450  43.342633  0.036057  0.450710  0.023317  0.012740  0.000001  1.000000  0.005281  0.007547  0.001785  0.295369  0.291999  0.069052  0.247776  0.114647  0.027112  16  0  0  0  0
14  6  13.399210  0.000000  0.214539  0.614007  16266027.293571  5593874.005474  520.560069  1127914.974889  387889.073622  36.096552  0.042397  0.529961  0.030569  0.011827  0.000000  1.000000  0.007548  0.010472  0.002476  0.298905  0.294486  0.069640  0.354110  0.159084  0.037620  16  0  0  0  0
5  15  17.783131  0.000000  0.130246  0.505994  11253807.970755  6153451.425639  649.296180  780358.861180  426691.157279  45.023340  0.034160  0.427005  0.021150  0.013010  0.000001  1.000000  0.004674  0.006743  0.001595  0.294313  0.291256  0.068876  0.219289  0.102434  0.024224  16  0  0  0  0
0  21  24.736276  0.000000  0.080195  0.421345  8275595.367176  6481603.444963  712.746639  573844.355004  449445.796132  49.423107  0.029257  0.365715  0.015553  0.013704  0.000001  1.000000  0.003233  0.004793  0.001134  0.291585  0.289337  0.068422  0.151670  0.072820  0.017220  16  0  0  0  0
1  20  22.696978  0.000000  0.090385  0.440194  8882054.491577  6415046.974143  711.118348  615897.298586  444830.653248  49.310198  0.030256  0.378203  0.016692  0.013563  0.000001  1.000000  0.003512  0.005176  0.001224  0.292141  0.289728  0.068515  0.164788  0.078639  0.018597  16  0  0  0  0
2  19  21.083449  0.000000  0.100486  0.458005  9483139.680160  6348945.773284  706.591108  657577.603995  440247.079585  48.996272  0.031246  0.390576  0.017822  0.013423  0.000001  1.000000  0.003796  0.005563  0.001316  0.292691  0.290115  0.068606  0.178108  0.084510  0.019985  16  0  0  0  0
6  14  17.007599  0.000000  0.139984  0.520398  11833065.975032  6089247.457936  637.724129  820525.631195  422239.141104  44.220914  0.035113  0.438916  0.022238  0.012874  0.000001  1.000000  0.004976  0.007143  0.001689  0.294844  0.291629  0.068965  0.233428  0.108514  0.025661  16  0  0  0  0
8  12  15.756074  0.000000  0.159184  0.547151  12974961.441557  5962323.160541  611.511941  899706.673573  413437.986825  42.403315  0.036991  0.462387  0.024384  0.012606  0.000001  1.000000  0.005592  0.007954  0.001881  0.295890  0.292365  0.069139  0.262332  0.120833  0.028575  16  0  0  0  0
15  5  13.129063  0.000000  0.223434  0.623547  16794716.152673  5534322.583779  504.854957  1164575.191331  383759.673180  35.007532  0.043265  0.540807  0.031563  0.011701  0.000000  1.000000  0.007890  0.010904  0.002579  0.299389  0.294827  0.069721  0.370153  0.165649  0.039173  16  0  0  0  0
6  15  17.007608  0.000000  0.139984  0.520397  11833069.847038  6089247.030086  667.778973  820525.899686  422239.111436  46.304970  0.035113  0.438917  0.022238  0.012874  0.000001  1.000000  0.004976  0.007143  0.001689  0.294844  0.291629  0.068965  0.233428  0.108514  0.025661  16  0  0  0  0
13  7  13.695899  0.000000  0.205549  0.604057  15731650.730285  5653964.609622  536.259956  1090860.363023  392055.861926  37.185210  0.041520  0.518996  0.029565  0.011954  0.000001  1.000000  0.007211  0.010043  0.002375  0.298415  0.294142  0.069559  0.338281  0.152573  0.036080  16  0  0  0  0
7  14  16.338763  0.000000  0.149630  0.534100  12406796.371498  6025535.363240  654.516087  860309.107150  417821.232269  45.385298  0.036057  0.450711  0.023317  0.012740  0.000001  1.000000  0.005281  0.007547  0.001785  0.295369  0.291999  0.069052  0.247776  0.114647  0.027112  16  0  0  0  0
12  8  14.023191  0.000000  0.196464  0.593670  15191598.945557  5714589.462599  551.877768  1053412.221309  396259.695983  38.268176  0.040633  0.507912  0.028550  0.012082  0.000001  1.000000  0.006878  0.009618  0.002275  0.297920  0.293794  0.069476  0.322666  0.146116  0.034554  16  0  0  0  0
3  18  19.775103  0.000000  0.110497  0.474861  10078816.161446  6283307.664431  699.622938  698882.860116  435695.617537  48.513086  0.032227  0.402835  0.018942  0.013285  0.000001  1.000000  0.004085  0.005953  0.001408  0.293237  0.290499  0.068697  0.191630  0.090432  0.021386  16  0  0  0  0
8  13  15.756082  0.000000  0.159184  0.547151  12974965.103692  5962322.752260  640.331482  899706.927511  413437.958514  44.401712  0.036991  0.462387  0.024384  0.012606  0.000001  1.000000  0.005592  0.007954  0.001881  0.295890  0.292365  0.069139  0.262332  0.120833  0.028575  16  0  0  0  0
10  10  14.790446  0.000000  0.178011  0.571472  14094530.003355  5837420.812225  582.495152  977339.529062  404777.038056  40.391240  0.038831  0.485386  0.026488  0.012342  0.000001  1.000000  0.006226  0.008779  0.002076  0.296915  0.293087  0.069309  0.292075  0.133367  0.031539  16  0  0  0  0
10  11  14.790453  0.000000  0.178011  0.571472  14094533.417187  5837420.430944  609.947203  977339.765783  404777.011618  42.294813  0.038831  0.485387  0.026489  0.012342  0.000001  1.000000  0.006226  0.008779  0.002076  0.296915  0.293087  0.069309  0.292075  0.133367  0.031539  16  0  0  0  0
4  17  18.692962  0.000000  0.120417  0.490835  10669050.778416  6218140.262296  690.610237  739810.767782  431176.795122  47.888130  0.033198  0.414978  0.020051  0.013147  0.000001  1.000000  0.004377  0.006346  0.001501  0.293777  0.290879  0.068787  0.205357  0.096407  0.022798  16  0  0  0  0
14  7  13.399216  0.000000  0.214539  0.614007  16266030.224851  5593873.675224  545.093251  1127915.178149  387889.050722  37.797726  0.042397  0.529962  0.030569  0.011827  0.000001  1.000000  0.007548  0.010472  0.002476  0.298905  0.294486  0.069640  0.354110  0.159084  0.037620  16  0  0  0  0
5  16  17.783140  0.000000  0.130247  0.505994  11253811.968387  6153450.983057  679.896375  780359.138383  426691.126590  47.145212  0.034160  0.427006  0.021150  0.013010  0.000001  1.000000  0.004674  0.006743  0.001595  0.294313  0.291256  0.068876  0.219289  0.102434  0.024224  16  0  0  0  0
2  20  21.083460  0.000000  0.100486  0.458005  9483144.125579  6348945.286661  739.891413  657577.912248  440247.045842  51.305373  0.031246  0.390577  0.017822  0.013423  0.000001  1.000000  0.003796  0.005563  0.001316  0.292691  0.290115  0.068606  0.178108  0.084510  0.019985  16  0  0  0  0
1  21  22.696988  0.000000  0.090385  0.440194  8882059.035614  6415046.474672  744.631976  615897.613677  444830.618614  51.634092  0.030256  0.378203  0.016692  0.013563  0.000001  1.000000  0.003512  0.005176  0.001224  0.292141  0.289728  0.068515  0.164788  0.078639  0.018597  16  0  0  0  0
11  10  14.386028  0.000000  0.187284  0.582819  14645889.789221  5775742.988272  594.061164  1015571.787486  400500.189137  41.193247  0.039737  0.496709  0.027525  0.012211  0.000001  1.000000  0.006549  0.009197  0.002175  0.297420  0.293442  0.069393  0.307264  0.139715  0.033040  16  0  0  0  0
3  19  19.775113  0.000000  0.110497  0.474861  10078820.515423  6283307.187899  732.594879  698883.162028  435695.584493  50.799419  0.032227  0.402836  0.018942  0.013285  0.000001  1.000000  0.004085  0.005953  0.001408  0.293237  0.290499  0.068697  0.191630  0.090432  0.021385  16  0  0  0  0
6  16  17.007618  0.000000  0.139984  0.520397  11833073.905039  6089246.581425  699.250241  820526.181075  422239.080325  48.487243  0.035113  0.438917  0.022238  0.012874  0.000001  1.000000  0.004976  0.007143  0.001689  0.294844  0.291629  0.068965  0.233429  0.108514  0.025661  16  0  0  0  0
9  12  15.243990  0.000000  0.168644  0.559595  13537551.647232  5899615.687386  625.419155  938717.669082  409089.740217  43.367665  0.037916  0.473946  0.025442  0.012473  0.000001  1.000000  0.005906  0.008365  0.001978  0.296405  0.292728  0.069224  0.277098  0.127073  0.030050  16  0  0  0  0
0  22  24.736285  0.000000  0.080195  0.421345  8275599.964546  6481602.940480  746.336963  573844.673794  449445.761150  51.752319  0.029257  0.365715  0.015553  0.013704  0.000001  1.000000  0.003233  0.004793  0.001134  0.291585  0.289337  0.068422  0.151670  0.072820  0.017220  16  0  0  0  0
13  8  13.695905  0.000000  0.205549  0.604057  15731653.779028  5653964.267094  561.533042  1090860.574428  392055.838174  38.937690  0.041520  0.518996  0.029565  0.011954  0.000001  1.000000  0.007211  0.010043  0.002375  0.298415  0.294142  0.069559  0.338281  0.152573  0.036080  16  0  0  0  0
12  9  14.023197  0.000000  0.196464  0.593670  15191602.116682  5714589.106872  577.886890  1053412.441201  396259.671317  40.071695  0.040633  0.507912  0.028550  0.012082  0.000001  1.000000  0.006878  0.009618  0.002275  0.297920  0.293794  0.069476  0.322666  0.146116  0.034554  16  0  0  0  0
15  6  13.129068  0.000000  0.223434  0.623547  16794718.962690  5534322.266970  528.647987  1164575.386183  383759.651211  36.657382  0.043265  0.540807  0.031563  0.011701  0.000000  1.000000  0.007890  0.010904  0.002579  0.299389  0.294827  0.069721  0.370153  0.165649  0.039173  16  0  0  0  0
4  18  18.692972  0.000000  0.120417  0.490835  10669055.076340  6218139.786592  723.157457  739811.065808  431176.762135  50.145011  0.033198  0.414979  0.020051  0.013147  0.000001  1.000000  0.004377  0.006346  0.001501  0.293777  0.290879  0.068787  0.205357  0.096407  0.022798  16  0  0  0  0
11  11  14.386035  0.000000  0.187284  0.582819  14645893.249122  5775742.599532  622.058309  1015572.027402  400500.162181  43.134618  0.039737  0.496709  0.027525  0.012211  0.000001  1.000000  0.006549  0.009197  0.002175  0.297420  0.293442  0.069393  0.307265  0.139714  0.033040  16  0  0  0  0
12  10  14.023204  0.000000  0.196464  0.593670  15191605.442766  5714588.733089  605.121776  1053412.671837  396259.645398  41.960210  0.040633  0.507912  0.028550  0.012082  0.000001  1.000000  0.006878  0.009618  0.002275  0.297920  0.293794  0.069476  0.322666  0.146116  0.034554  16  0  0  0  0
13  9  13.695911  0.000000  0.205549  0.604057  15731656.976369  5653963.907315  587.997206  1090860.796138  392055.813226  40.772762  0.041520  0.518997  0.029565  0.011954  0.000001  1.000000  0.007211  0.010043  0.002375  0.298415  0.294142  0.069559  0.338281  0.152573  0.036080  16  0  0  0  0
7  15  16.338772  0.000000  0.149630  0.534100  12406800.305195  6025534.928178  685.362317  860309.379920  417821.202101  47.524230  0.036057  0.450711  0.023317  0.012740  0.000001  1.000000  0.005281  0.007547  0.001785  0.295369  0.291999  0.069052  0.247776  0.114647  0.027112  16  0  0  0  0
14  8  13.399222  0.000000  0.214539  0.614007  16266033.291104  5593873.330147  570.782640  1127915.390768  387889.026794  39.579073  0.042397  0.529962  0.030570  0.011827  0.000001  1.000000  0.007548  0.010472  0.002476  0.298905  0.294486  0.069640  0.354110  0.159084  0.037620  16  0  0  0  0
5  17  17.783150  0.000000  0.130247  0.505994  11253816.157289  6153450.518987  711.938695  780359.428849  426691.094410  49.367083  0.034160  0.427006  0.021150  0.013010  0.000001  1.000000  0.004674  0.006743  0.001595  0.294313  0.291256  0.068876  0.219289  0.102434  0.024224  16  0  0  0  0
0  23  24.736295  0.000000  0.080196  0.421344  8275604.763621  6481602.415620  781.510311  573845.006570  449445.724756  54.191301  0.029257  0.365716  0.015553  0.013704  0.000001  1.000000  0.003233  0.004793  0.001134  0.291585  0.289337  0.068422  0.151671  0.072820  0.017220  16  0  0  0  0
3  20  19.775124  0.000000  0.110497  0.474861  10078825.123442  6283306.678065  767.120716  698883.481556  435695.549141  53.193501  0.032227  0.402836  0.018942  0.013285  0.000001  1.000000  0.004085  0.005953  0.001408  0.293237  0.290499  0.068697  0.191630  0.090432  0.021385  16  0  0  0  0
2  21  21.083470  0.000000  0.100486  0.458005  9483148.835876  6348944.765337  774.761086  657578.238868  440247.009692  53.723298  0.031246  0.390577  0.017822  0.013423  0.000001  1.000000  0.003796  0.005563  0.001316  0.292691  0.290115  0.068606  0.178108  0.084510  0.019985  16  0  0  0  0
4  19  18.692982  0.000000  0.120417  0.490835  10669059.580350  6218139.287973  757.238557  739811.378124  431176.727560  52.508255  0.033198  0.414979  0.020051  0.013147  0.000001  1.000000  0.004377  0.006346  0.001501  0.293777  0.290879  0.068787  0.205357  0.096407  0.022798  16  0  0  0  0
15  7  13.129074  0.000000  0.223434  0.623547  16794721.904141  5534321.935474  553.562343  1164575.590148  383759.628225  38.384988  0.043265  0.540808  0.031563  0.011701  0.000001  1.000000  0.007890  0.010904  0.002579  0.299389  0.294827  0.069721  0.370153  0.165649  0.039173  16  0  0  0  0
5  18  17.783160  0.000000  0.130247  0.505993  11253820.545016  6153450.032668  745.491102  780359.733102  426691.060688  51.693666  0.034161  0.427007  0.021150  0.013010  0.000001  1.000000  0.004674  0.006743  0.001595  0.294313  0.291256  0.068876  0.219289  0.102434  0.024224  16  0  0  0  0
8  14  15.756090  0.000000  0.159184  0.547151  12974968.932023  5962322.326262  670.509233  899707.192975  413437.928975  46.494291  0.036991  0.462388  0.024384  0.012606  0.000001  1.000000  0.005592  0.007954  0.001881  0.295890  0.292365  0.069139  0.262332  0.120833  0.028575  16  0  0  0  0
10  12  14.790461  0.000000  0.178011  0.571471  14094536.997356  5837420.030415  638.693021  977340.014038  404776.983844  44.288099  0.038831  0.485387  0.026489  0.012342  0.000001  1.000000  0.006226  0.008779  0.002076  0.296915  0.293087  0.069309  0.292076  0.133367  0.031539  16  0  0  0  0
1  22  22.696998  0.000000  0.090385  0.440194  8882063.787672  6415045.953191  779.725020  615897.943193  444830.582454  54.067506  0.030256  0.378204  0.016692  0.013563  0.000001  1.000000  0.003513  0.005176  0.001224  0.292141  0.289728  0.068515  0.164788  0.078639  0.018597  16  0  0  0  0
9  13  15.243998  0.000000  0.168644  0.559595  13537555.352779  5899615.273886  654.894127  938717.926031  409089.711544  45.411512  0.037916  0.473946  0.025442  0.012473  0.000001  1.000000  0.005906  0.008365  0.001978  0.296405  0.292728  0.069224  0.277098  0.127073  0.030050  16  0  0  0  0
8  15  15.756099  0.000000  0.159184  0.547151  12974972.946525  5962321.878859  702.109204  899707.471347  413437.897951  48.685489  0.036991  0.462388  0.024384  0.012606  0.000001  1.000000  0.005592  0.007954  0.001881  0.295890  0.292365  0.069139  0.262332  0.120833  0.028575  16  0  0  0  0
6  17  17.007627  0.000000  0.139985  0.520397  11833078.211967  6089246.099260  732.204689  820526.479725  422239.046891  50.772362  0.035113  0.438918  0.022238  0.012874  0.000001  1.000000  0.004976  0.007143  0.001689  0.294844  0.291629  0.068965  0.233429  0.108514  0.025661  16  0  0  0  0
10  13  14.790469  0.000000  0.178011  0.571471  14094540.745772  5837419.611118  668.793576  977340.273960  404776.954770  46.375324  0.038831  0.485387  0.026489  0.012342  0.000001  1.000000  0.006226  0.008779  0.002076  0.296915  0.293087  0.069309  0.292076  0.133367  0.031539  17  0  0  0  0
7  16  16.338781  0.000000  0.149630  0.534100  12406804.445386  6025534.468067  717.662271  860309.667008  417821.170196  49.763966  0.036057  0.450712  0.023317  0.012740  0.000001  1.000000  0.005281  0.007547  0.001785  0.295369  0.291999  0.069052  0.247776  0.114647  0.027112  16  0  0  0  0
9  14  15.244006  0.000000  0.168644  0.559594  13537559.235687  5899614.840248  685.758200  938718.195279  409089.681475  47.551681  0.037916  0.473947  0.025442  0.012473  0.000001  1.000000  0.005906  0.008365  0.001978  0.296405  0.292728  0.069224  0.277098  0.127073  0.030050  16  0  0  0  0
1  23  22.697009  0.000000  0.090385  0.440194  8882068.772643  6415045.404954  816.471911  615898.288860  444830.544438  56.615600  0.030256  0.378204  0.016692  0.013563  0.000001  1.000000  0.003513  0.005176  0.001224  0.292141  0.289728  0.068515  0.164788  0.078639  0.018597  16  0  0  0  0
11  12  14.386043  0.000000  0.187285  0.582819  14645896.854223  5775742.196598  651.374909  1015572.277386  400500.134241  45.167483  0.039737  0.496709  0.027525  0.012211  0.000001  1.000000  0.006549  0.009197  0.002175  0.297420  0.293442  0.069393  0.307265  0.139714  0.033040  16  0  0  0  0
2  22  21.083482  0.000000  0.100486  0.458005  9483153.718072  6348944.230527  811.274082  657578.577408  440246.972608  56.255173  0.031246  0.390578  0.017822  0.013423  0.000001  1.000000  0.003796  0.005563  0.001316  0.292691  0.290115  0.068606  0.178108  0.084510  0.019985  16  0  0  0  0
13  10  13.695918  0.000000  0.205549  0.604057  15731660.319675  5653963.531629  615.708581  1090861.027968  392055.787176  42.694317  0.041520  0.518997  0.029565  0.011954  0.000001  1.000000  0.007211  0.010043  0.002375  0.298415  0.294142  0.069559  0.338281  0.152573  0.036080  16  0  0  0  0
0  24  24.736305  0.000000  0.080196  0.421344  8275609.818340  6481601.859213  818.341288  573845.357073  449445.686173  56.745226  0.029257  0.365716  0.015553  0.013704  0.000001  1.000000  0.003233  0.004793  0.001134  0.291585  0.289337  0.068422  0.151671  0.072820  0.017220  16  0  0  0  0
5  19  17.783170  0.000000  0.130247  0.505993  11253825.136281  6153449.524269  780.624763  780360.051468  426691.025435  54.129896  0.034161  0.427007  0.021150  0.013010  0.000001  1.000000  0.004674  0.006743  0.001595  0.294313  0.291256  0.068876  0.219289  0.102434  0.024224  16  0  0  0  0
6  18  17.007637  0.000000  0.139985  0.520397  11833082.651419  6089245.609666  766.712211  820526.787565  422239.012942  53.165175  0.035113  0.438918  0.022238  0.012874  0.000001  1.000000  0.004976  0.007143  0.001689  0.294844  0.291629  0.068965  0.233429  0.108514  0.025661  16  0  0  0  0
15  8  13.129080  0.000000  0.223434  0.623547  16794724.987595  5534321.587541  579.650871  1164575.803960  383759.604099  40.194012  0.043265  0.540808  0.031563  0.011701  0.000001  1.000000  0.007890  0.010904  0.002579  0.299389  0.294827  0.069721  0.370153  0.165649  0.039173  16  0  0  0  0
3  21  19.775135  0.000000  0.110497  0.474860  10078829.958179  6283306.142741  803.273678  698883.816805  435695.512020  55.700411  0.032227  0.402837  0.018942  0.013285  0.000001  1.000000  0.004085  0.005953  0.001408  0.293237  0.290499  0.068697  0.191630  0.090432  0.021385  16  0  0  0  0
12  12  14.023219  0.000000  0.196464  0.593670  15191612.558439  5714587.935165  663.502638  1053413.165251  396259.590068  46.008441  0.040633  0.507913  0.028550  0.012082  0.000001  1.000000  0.006878  0.009618  0.002275  0.297920  0.293794  0.069476  0.322666  0.146116  0.034554  16  0  0  0  0
7  17  16.338791  0.000000  0.149630  0.534100  12406808.782744  6025533.985700  751.484457  860309.967768  417821.136748  52.109256  0.036057  0.450712  0.023317  0.012740  0.000001  1.000000  0.005281  0.007547  0.001785  0.295369  0.291999  0.069052  0.247776  0.114647  0.027112  16  0  0  0  0
8  16  15.756108  0.000000  0.159184  0.547151  12974977.144862  5962321.411623  735.198421  899707.762467  413437.865552  50.979953  0.036991  0.462389  0.024384  0.012606  0.000001  1.000000  0.005592  0.007954  0.001881  0.295890  0.292365  0.069139  0.262332  0.120833  0.028575  16  0  0  0  0
12  11  14.023211  0.000000  0.196464  0.593670  15191608.914531  5714588.344286  633.640195  1053412.912576  396259.618438  43.937727  0.040633  0.507913  0.028550  0.012082  0.000001  1.000000  0.006878  0.009618  0.002275  0.297920  0.293794  0.069476  0.322666  0.146116  0.034554  16  0  0  0  0
14  10  13.399234  0.000000  0.214539  0.614007  16266039.865312  5593872.590126  625.850570  1127915.846636  387888.975479  43.397581  0.042397  0.529963  0.030570  0.011827  0.000001  1.000000  0.007548  0.010472  0.002476  0.298905  0.294486  0.069640  0.354110  0.159084  0.037620  16  0  0  0  0
11  13  14.386050  0.000000  0.187285  0.582819  14645900.633034  5775741.773811  682.073148  1015572.539416  400500.104924  47.296153  0.039737  0.496710  0.027525  0.012211  0.000001  1.000000  0.006549  0.009197  0.002175  0.297420  0.293442  0.069393  0.307265  0.139714  0.033040  16  0  0  0  0
10  14  14.790477  0.000000  0.178011  0.571471  14094544.665866  5837419.173311  700.312715  977340.545786  404776.924411  48.560917  0.038831  0.485388  0.026489  0.012342  0.000001  1.000000  0.006226  0.008779  0.002076  0.296915  0.293087  0.069309  0.292076  0.133367  0.031539  16  0  0  0  0
14  9  13.399228  0.000000  0.214539  0.614007  16266036.497934  5593872.969734  597.682727  1127915.613136  387889.001802  41.444373  0.042397  0.529962  0.030570  0.011827  0.000001  1.000000  0.007548  0.010472  0.002476  0.298905  0.294486  0.069640  0.354110  0.159084  0.037620  16  0  0  0  0
1  24  22.697021  0.000000  0.090386  0.440193  8882073.959990  6415044.838153  854.950588  615898.648560  444830.505135  59.283779  0.030256  0.378205  0.016692  0.013563  0.000001  1.000000  0.003513  0.005176  0.001224  0.292141  0.289728  0.068515  0.164789  0.078639  0.018597  16  0  0  0  0
9  15  15.244015  0.000000  0.168644  0.559594  13537563.294931  5899614.387804  718.076839  938718.476754  409089.650102  49.792712  0.037916  0.473947  0.025442  0.012473  0.000001  1.000000  0.005906  0.008365  0.001978  0.296405  0.292728  0.069224  0.277099  0.127073  0.030050  16  0  0  0  0
0  25  24.736316  0.000000  0.080196  0.421344  8275615.096109  6481601.279589  856.908009  573845.723043  449445.645981  59.419510  0.029257  0.365717  0.015553  0.013704  0.000001  1.000000  0.003233  0.004793  0.001134  0.291585  0.289337  0.068422  0.151671  0.072820  0.017220  16  0  0  0  0
13  11  13.695925  0.000000  0.205549  0.604056  15731663.818194  5653963.138822  644.725944  1090861.270562  392055.759938  44.706432  0.041520  0.518998  0.029565  0.011954  0.000001  1.000000  0.007211  0.010043  0.002375  0.298415  0.294142  0.069559  0.338281  0.152573  0.036080  16  0  0  0  0
3  22  19.775147  0.000000  0.110497  0.474860  10078835.003805  6283305.585335  841.130443  698884.166678  435695.473369  58.325466  0.032227  0.402837  0.018942  0.013285  0.000001  1.000000  0.004085  0.005953  0.001408  0.293237  0.290499  0.068697  0.191630  0.090432  0.021385  16  0  0  0  0
4  20  18.692993  0.000000  0.120417  0.490834  10669064.276061  6218138.770220  792.925824  739811.703733  431176.691658  54.982873  0.033198  0.414980  0.020051  0.013147  0.000001  1.000000  0.004377  0.006346  0.001501  0.293777  0.290879  0.068787  0.205357  0.096407  0.022798  16  0  0  0  0
8  17  15.756118  0.000000  0.159184  0.547151  12974981.533994  5962320.923704  769.847068  899708.066817  413437.831719  53.382551  0.036991  0.462389  0.024384  0.012606  0.000001  1.000000  0.005592  0.007954  0.001881  0.295890  0.292365  0.069139  0.262332  0.120833  0.028575  16  0  0  0  0
4  21  18.693005  0.000000  0.120417  0.490834  10669069.173024  6218138.232303  830.294951  739812.043297  431176.654358  57.574114  0.033198  0.414980  0.020051  0.013147  0.000001  1.000000  0.004377  0.006346  0.001501  0.293777  0.290879  0.068787  0.205357  0.096407  0.022798  16  0  0  0  0
6  19  17.007648  0.000000  0.139985  0.520397  11833087.356619  6089245.084585  802.846003  820527.113832  422238.976532  55.670756  0.035113  0.438919  0.022238  0.012874  0.000001  1.000000  0.004976  0.007143  0.001689  0.294844  0.291629  0.068965  0.233429  0.108514  0.025661  16  0  0  0  0
12  13  14.023226  0.000000  0.196464  0.593670  15191616.378579  5714587.505668  694.772444  1053413.430146  396259.560286  48.176745  0.040633  0.507914  0.028550  0.012082  0.000001  1.000000  0.006878  0.009618  0.002275  0.297920  0.293794  0.069476  0.322666  0.146116  0.034554  16  0  0  0  0
15  9  13.129086  0.000000  0.223434  0.623546  16794728.211975  5534321.224151  606.968908  1164576.027544  383759.578901  42.088293  0.043265  0.540809  0.031563  0.011701  0.000001  1.000000  0.007890  0.010904  0.002579  0.299389  0.294827  0.069721  0.370153  0.165649  0.039173  16  0  0  0  0
11  14  14.386059  0.000000  0.187285  0.582818  14645904.588462  5775741.331374  714.218139  1015572.813692  400500.074245  49.525143  0.039737  0.496710  0.027525  0.012211  0.000001  1.000000  0.006549  0.009197  0.002175  0.297420  0.293442  0.069393  0.307265  0.139714  0.033040  16  0  0  0  0
0  26  24.736327  0.000000  0.080196  0.421344  8275620.612827  6481600.675767  897.292274  573846.105582  449445.604111  62.219826  0.029257  0.365718  0.015553  0.013704  0.000001  1.000000  0.003233  0.004793  0.001134  0.291585  0.289337  0.068422  0.151671  0.072820  0.017220  16  0  0  0  0
5  20  17.783181  0.000000  0.130247  0.505993  11253829.940635  6153448.992658  817.414199  780360.384611  426690.988572  56.680940  0.034161  0.427008  0.021150  0.013010  0.000001  1.000000  0.004674  0.006743  0.001595  0.294313  0.291256  0.068876  0.219290  0.102434  0.024224  16  0  0  0  0
10  15  14.790486  0.000000  0.178011  0.571471  14094548.775337  5837418.713648  733.317293  977340.830744  404776.892537  50.849512  0.038831  0.485388  0.026489  0.012342  0.000001  1.000000  0.006226  0.008779  0.002076  0.296915  0.293087  0.069309  0.292076  0.133367  0.031539  16  0  0  0  0
2  24  21.083506  0.000000  0.100486  0.458004  9483164.198120  6348943.080207  889.543474  657579.304113  440246.892842  61.682511  0.031246  0.390579  0.017822  0.013423  0.000001  1.000000  0.003796  0.005563  0.001316  0.292691  0.290115  0.068606  0.178108  0.084510  0.019985  16  0  0  0  0
2  23  21.083493  0.000000  0.100486  0.458005  9483158.868138  6348943.662135  849.507848  657578.934523  440246.933194  58.906370  0.031246  0.390578  0.017822  0.013423  0.000001  1.000000  0.003796  0.005563  0.001316  0.292691  0.290115  0.068606  0.178108  0.084510  0.019985  17  0  0  0  0
13  12  13.695932  0.000000  0.205549  0.604056  15731667.485984  5653962.726453  675.110846  1090861.524893  392055.731343  46.813375  0.041520  0.518998  0.029565  0.011954  0.000001  1.000000  0.007211  0.010043  0.002375  0.298415  0.294142  0.069559  0.338281  0.152573  0.036080  16  0  0  0  0
7  18  16.338801  0.000000  0.149631  0.534100  12406813.321999  6025533.481275  786.900616  860310.282528  417821.101770  54.565074  0.036057  0.450712  0.023317  0.012740  0.000001  1.000000  0.005281  0.007547  0.001785  0.295369  0.291999  0.069052  0.247776  0.114647  0.027112  16  0  0  0  0
3  23  19.775159  0.000000  0.110497  0.474860  10078840.280241  6283305.003447  880.771309  698884.532555  435695.433020  61.074233  0.032227  0.402838  0.018942  0.013285  0.000001  1.000000  0.004085  0.005953  0.001408  0.293237  0.290499  0.068697  0.191631  0.090432  0.021385  16  0  0  0  0
14  11  13.399241  0.000000  0.214539  0.614007  16266043.381600  5593872.194932  655.345914  1127916.090461  387888.948076  45.442840  0.042397  0.529963  0.030570  0.011827  0.000001  1.000000  0.007548  0.010472  0.002476  0.298905  0.294486  0.069640  0.354110  0.159083  0.037620  16  0  0  0  0
1  25  22.697033  0.000000  0.090386  0.440193  8882079.444028  6415044.233301  895.242669  615899.028832  444830.463193  62.077703  0.030256  0.378205  0.016692  0.013563  0.000001  1.000000  0.003513  0.005176  0.001224  0.292141  0.289728  0.068515  0.164789  0.078639  0.018597  16  0  0  0  0
15  10  13.129093  0.000000  0.223434  0.623546  16794731.591849  5534320.843035  635.574397  1164576.261911  383759.552473  44.071848  0.043265  0.540809  0.031563  0.011701  0.000001  1.000000  0.007890  0.010904  0.002579  0.299389  0.294827  0.069721  0.370153  0.165649  0.039173  16  0  0  0  0
9  16  15.244024  0.000000  0.168644  0.559594  13537567.549938  5899613.912907  751.918594  938718.771804  409089.617172  52.139359  0.037916  0.473948  0.025442  0.012473  0.000001  1.000000  0.005906  0.008365  0.001978  0.296405  0.292728  0.069224  0.277099  0.127073  0.030050  16  0  0  0  0
6  20  17.007659  0.000000  0.139985  0.520397  11833092.246803  6089244.542950  840.682703  820527.452926  422238.938974  58.294419  0.035114  0.438919  0.022238  0.012874  0.000001  1.000000  0.004976  0.007143  0.001689  0.294844  0.291629  0.068965  0.233429  0.108514  0.025661  16  0  0  0  0
10  16  14.790495  0.000000  0.178011  0.571471  14094553.083039  5837418.231265  767.877315  977341.129448  404776.859088  53.245965  0.038831  0.485389  0.026489  0.012342  0.000001  1.000000  0.006226  0.008779  0.002076  0.296915  0.293087  0.069309  0.292076  0.133367  0.031539  16  0  0  0  0
7  19  16.338811  0.000000  0.149631  0.534099  12406818.080646  6025532.951715  823.985866  860310.612501  417821.065050  57.136631  0.036057  0.450713  0.023317  0.012740  0.000001  1.000000  0.005281  0.007547  0.001785  0.295369  0.291999  0.069052  0.247776  0.114647  0.027112  16  0  0  0  0
12  14  14.023234  0.000000  0.196464  0.593670  15191620.366369  5714587.058902  727.515939  1053413.706666  396259.529307  50.447236  0.040633  0.507914  0.028550  0.012082  0.000001  1.000000  0.006878  0.009618  0.002275  0.297920  0.293794  0.069476  0.322667  0.146116  0.034554  16  0  0  0  0
4  22  18.693017  0.000000  0.120418  0.490834  10669074.367630  6218137.654637  869.425203  739812.403500  431176.614302  60.287475  0.033198  0.414981  0.020051  0.013147  0.000001  1.000000  0.004377  0.006346  0.001501  0.293777  0.290879  0.068787  0.205357  0.096407  0.022798  16  0  0  0  0
5  21  17.783193  0.000000  0.130247  0.505993  11253834.976485  6153448.434716  855.937440  780360.733805  426690.949883  59.352209  0.034161  0.427008  0.021150  0.013010  0.000001  1.000000  0.004674  0.006743  0.001595  0.294313  0.291256  0.068876  0.219290  0.102434  0.024224  16  0  0  0  0
0  27  24.736339  0.000000  0.080196  0.421343  8275626.390611  6481600.042756  939.579736  573846.506224  449445.560217  65.152113  0.029257  0.365718  0.015553  0.013704  0.000001  1.000000  0.003233  0.004793  0.001134  0.291585  0.289337  0.068422  0.151671  0.072819  0.017220  16  0  0  0  0
9  17  15.244033  0.000000  0.168644  0.559594  13537572.004523  5899613.415858  787.355246  938719.080692  409089.582705  54.596599  0.037916  0.473948  0.025442  0.012473  0.000001  1.000000  0.005906  0.008365  0.001978  0.296405  0.292728  0.069224  0.277099  0.127073  0.030050  16  0  0  0  0
11  15  14.386067  0.000000  0.187285  0.582818  14645908.738580  5775740.866226  747.878065  1015573.101468  400500.041991  51.859182  0.039737  0.496711  0.027525  0.012211  0.000001  1.000000  0.006549  0.009197  0.002175  0.297420  0.293442  0.069393  0.307265  0.139714  0.033040  16  0  0  0  0
15  11  13.129100  0.000000  0.223434  0.623546  16794735.131749  5534320.443568  665.528015  1164576.507374  383759.524774  46.148884  0.043265  0.540809  0.031563  0.011701  0.000001  1.000000  0.007890  0.010904  0.002579  0.299389  0.294827  0.069721  0.370153  0.165649  0.039173  16  0  0  0  0
3  24  19.775172  0.000000  0.110497  0.474860  10078845.759950  6283304.403661  922.280351  698884.912528  435695.391429  63.952544  0.032227  0.402838  0.018942  0.013285  0.000001  1.000000  0.004085  0.005953  0.001408  0.293237  0.290499  0.068697  0.191631  0.090432  0.021385  16  0  0  0  0
1  26  22.697046  0.000000  0.090386  0.440193  8882085.170740  6415043.603304  937.433607  615899.425933  444830.419508  65.003297  0.030256  0.378206  0.016693  0.013563  0.000001  1.000000  0.003513  0.005176  0.001224  0.292141  0.289728  0.068515  0.164789  0.078639  0.018597  16  0  0  0  0
13  13  13.695940  0.000000  0.205549  0.604056  15731671.322097  5653962.295668  706.927734  1090861.790896  392055.701472  49.019614  0.041520  0.518999  0.029565  0.011954  0.000001  1.000000  0.007211  0.010043  0.002375  0.298415  0.294142  0.069559  0.338281  0.152573  0.036080  16  0  0  0  0
5  22  17.783205  0.000000  0.130247  0.505993  11253840.249691  6153447.850533  896.276197  780361.099459  426690.909375  62.149370  0.034161  0.427009  0.021150  0.013010  0.000001  1.000000  0.004674  0.006743  0.001595  0.294313  0.291256  0.068876  0.219290  0.102434  0.024224  16  0  0  0  0
4  23  18.693030  0.000000  0.120418  0.490834  10669079.777680  6218137.056090  910.399574  739812.778642  431176.572798  63.128710  0.033199  0.414982  0.020051  0.013147  0.000001  1.000000  0.004377  0.006346  0.001501  0.293777  0.290879  0.068787  0.205357  0.096407  0.022798  16  0  0  0  0
9  18  15.244043  0.000000  0.168644  0.559594  13537576.676377  5899612.893825  824.461959  938719.404647  409089.546507  57.169644  0.037916  0.473949  0.025442  0.012473  0.000001  1.000000  0.005906  0.008365  0.001978  0.296405  0.292728  0.069224  0.277099  0.127073  0.030050  16  0  0  0  0
8  19  15.756138  0.000000  0.159184  0.547150  12974990.966650  5962319.872506  844.120085  899708.720894  413437.758827  58.532773  0.036991  0.462390  0.024384  0.012606  0.000001  1.000000  0.005592  0.007954  0.001881  0.295890  0.292365  0.069139  0.262333  0.120833  0.028575  16  0  0  0  0
7  20  16.338822  0.000000  0.149631  0.534099  12406823.070232  6025532.395625  862.818867  860310.958487  417821.026489  59.829380  0.036057  0.450714  0.023317  0.012740  0.000001  1.000000  0.005281  0.007547  0.001785  0.295369  0.291999  0.069052  0.247776  0.114647  0.027112  16  0  0  0  0
14  12  13.399248  0.000000  0.214539  0.614006  16266047.069518  5593871.779706  686.231323  1127916.346188  387888.919283  47.584488  0.042397  0.529964  0.030570  0.011827  0.000001  1.000000  0.007548  0.010472  0.002476  0.298905  0.294486  0.069640  0.354110  0.159083  0.037620  16  0  0  0  0
11  16  14.386076  0.000000  0.187285  0.582818  14645913.079543  5775740.380329  783.124322  1015573.402478  400500.008298  54.303219  0.039737  0.496711  0.027525  0.012211  0.000001  1.000000  0.006549  0.009197  0.002175  0.297420  0.293442  0.069393  0.307265  0.139714  0.033040  16  0  0  0  0
13  14  13.695948  0.000000  0.205549  0.604056  15731675.350660  5653961.841944  740.244096  1090862.070243  392055.670010  51.329829  0.041520  0.518999  0.029565  0.011954  0.000001  1.000000  0.007211  0.010043  0.002375  0.298415  0.294142  0.069559  0.338282  0.152572  0.036080  16  0  0  0  0
2  25  21.083519  0.000000  0.100486  0.458004  9483169.876510  6348942.450329  931.465883  657579.697863  440246.849165  64.589485  0.031246  0.390580  0.017822  0.013423  0.000001  1.000000  0.003796  0.005563  0.001316  0.292691  0.290115  0.068606  0.178108  0.084510  0.019985  16  0  0  0  0
8  18  15.756128  0.000000  0.159184  0.547150  12974986.150434  5962320.408547  806.128638  899708.386930  413437.795997  55.898379  0.036991  0.462390  0.024384  0.012606  0.000001  1.000000  0.005592  0.007954  0.001881  0.295890  0.292365  0.069139  0.262332  0.120833  0.028575  16  0  0  0  0
10  17  14.790504  0.000000  0.178011  0.571471  14094557.578610  5837417.729761  804.066086  977341.441179  404776.824313  55.755358  0.038831  0.485389  0.026489  0.012342  0.000001  1.000000  0.006226  0.008779  0.002076  0.296915  0.293087  0.069309  0.292076  0.133366  0.031539  16  0  0  0  0
12  15  14.023243  0.000000  0.196464  0.593670  15191624.541249  5714586.591252  761.802577  1053413.996160  396259.496879  52.824732  0.040633  0.507915  0.028550  0.012082  0.000001  1.000000  0.006878  0.009618  0.002275  0.297920  0.293794  0.069476  0.322667  0.146116  0.034554  16  0  0  0  0
1  27  22.697059  0.000000  0.090386  0.440193  8882091.154545  6415042.946176  981.612889  615899.840860  444830.373942  68.066766  0.030257  0.378207  0.016693  0.013563  0.000001  1.000000  0.003513  0.005176  0.001224  0.292141  0.289728  0.068515  0.164789  0.078639  0.018596  17  0  0  0  0
2  26  21.083532  0.000000  0.100487  0.458004  9483175.771652  6348941.801646  975.363985  657580.106642  440246.804185  67.633456  0.031246  0.390580  0.017822  0.013423  0.000001  1.000000  0.003796  0.005563  0.001316  0.292691  0.290115  0.068606  0.178108  0.084509  0.019985  16  0  0  0  0
0  28  24.736351  0.000000  0.080196  0.421343  8275632.402540  6481599.387976  983.860082  573846.923102  449445.514813  68.222591  0.029258  0.365719  0.015553  0.013704  0.000001  1.000000  0.003233  0.004793  0.001134  0.291585  0.289337  0.068422  0.151671  0.072819  0.017220  16  0  0  0  0
6  21  17.007671  0.000000  0.139985  0.520396  11833097.377693  6089243.973385  880.302566  820527.808710  422238.899479  61.041730  0.035114  0.438920  0.022238  0.012874  0.000001  1.000000  0.004976  0.007143  0.001689  0.294844  0.291629  0.068965  0.233429  0.108514  0.025661  16  0  0  0  0
5  23  17.783218  0.000000  0.130247  0.505993  11253845.764281  6153447.240425  938.516028  780361.481850  426690.867069  65.078354  0.034161  0.427010  0.021150  0.013010  0.000001  1.000000  0.004674  0.006743  0.001595  0.294313  0.291256  0.068876  0.219290  0.102434  0.024224  16  0  0  0  0
15  12  13.129107  0.000000  0.223435  0.623546  16794738.838037  5534320.025543  696.893295  1164576.764374  383759.495787  48.323808  0.043265  0.540810  0.031563  0.011701  0.000001  1.000000  0.007890  0.010904  0.002579  0.299389  0.294827  0.069721  0.370153  0.165649  0.039173  16  0  0  0  0
14  13  13.399256  0.000000  0.214539  0.614006  16266050.930606  5593871.345079  718.572307  1127916.613923  387888.889146  49.827069  0.042397  0.529964  0.030570  0.011827  0.000001  1.000000  0.007548  0.010472  0.002476  0.298905  0.294486  0.069640  0.354110  0.159083  0.037620  16  0  0  0  1
3  25  19.775185  0.000000  0.110497  0.474860  10078851.593689  6283303.755198  965.745617  698885.317050  435695.346464  66.966502  0.032227  0.402839  0.018942  0.013285  0.000001  1.000000  0.004085  0.005953  0.001408  0.293237  0.290499  0.068697  0.191631  0.090432  0.021385  16  0  0  0  0
9  19  15.244054  0.000000  0.168645  0.559594  13537581.563399  5899612.348052  863.317438  938719.743522  409089.508662  59.863951  0.037916  0.473949  0.025442  0.012473  0.000001  1.000000  0.005906  0.008365  0.001978  0.296405  0.292728  0.069224  0.277099  0.127073  0.030050  16  0  0  0  0
10  18  14.790514  0.000000  0.178012  0.571471  14094562.301961  5837417.201008  841.960364  977341.768704  404776.787648  58.383014  0.038831  0.485390  0.026489  0.012342  0.000001  1.000000  0.006226  0.008779  0.002076  0.296915  0.293087  0.069309  0.292076  0.133366  0.031539  16  0  0  0  0
12  16  14.023252  0.000000  0.196464  0.593670  15191628.926959  5714586.098238  797.705081  1053414.300273  396259.462693  55.314275  0.040633  0.507915  0.028550  0.012082  0.000001  1.000000  0.006878  0.009618  0.002275  0.297920  0.293794  0.069476  0.322667  0.146116  0.034554  16  0  0  0  0
14  14  13.399264  0.000000  0.214539  0.614006  16266054.990091  5593870.886380  752.437466  1127916.895414  387888.857339  52.175339  0.042397  0.529965  0.030570  0.011827  0.000001  1.000000  0.007548  0.010472  0.002476  0.298905  0.294486  0.069640  0.354110  0.159083  0.037620  16  0  0  0  0
8  20  15.756149  0.000000  0.159184  0.547150  12974996.025679  5962319.308552  883.901993  899709.071696  413437.719722  61.291321  0.036991  0.462391  0.024385  0.012606  0.000001  1.000000  0.005592  0.007954  0.001881  0.295890  0.292365  0.069139  0.262333  0.120833  0.028575  16  0  0  0  0
6  22  17.007683  0.000000  0.139985  0.520396  11833102.746556  6089243.377807  921.789628  820528.180997  422238.858181  63.918516  0.035114  0.438920  0.022238  0.012874  0.000001  1.000000  0.004976  0.007143  0.001689  0.294844  0.291629  0.068965  0.233429  0.108514  0.025661  16  0  0  0  0
0  29  24.736364  0.000000  0.080196  0.421343  8275638.774412  6481598.686491  1030.227236  573847.364938  449445.466171  71.437771  0.029258  0.365720  0.015553  0.013704  0.000001  1.000000  0.003233  0.004793  0.001134  0.291585  0.289337  0.068422  0.151671  0.072819  0.017220  16  0  0  0  0
7  21  16.338834  0.000000  0.149631  0.534099  12406828.267453  6025531.819855  903.481986  860311.318872  417820.986564  62.649032  0.036057  0.450714  0.023317  0.012740  0.000001  1.000000  0.005281  0.007547  0.001785  0.295369  0.291999  0.069052  0.247776  0.114647  0.027112  16  0  0  0  0
11  17  14.386086  0.000000  0.187285  0.582818  14645917.632570  5775739.869681  820.031668  1015573.718193  400499.972888  56.862440  0.039737  0.496712  0.027525  0.012211  0.000001  1.000000  0.006549  0.009197  0.002175  0.297420  0.293442  0.069393  0.307265  0.139714  0.033040  16  0  0  0  0
1  28  22.697073  0.000000  0.090386  0.440192  8882097.427690  6415042.256565  1027.874219  615900.275851  444830.326123  71.274608  0.030257  0.378207  0.016693  0.013563  0.000001  1.000000  0.003513  0.005176  0.001224  0.292141  0.289728  0.068515  0.164789  0.078639  0.018596  16  0  0  0  0
3  26  19.775199  0.000000  0.110497  0.474859  10078857.656330  6283303.086304  1011.259291  698885.737444  435695.300082  70.122500  0.032227  0.402840  0.018942  0.013285  0.000001  1.000000  0.004085  0.005953  0.001408  0.293237  0.290499  0.068697  0.191631  0.090432  0.021385  16  0  0  0  0
13  15  13.695956  0.000000  0.205549  0.604056  15731679.550606  5653961.371009  775.130599  1090862.361475  392055.637354  53.748921  0.041520  0.519000  0.029565  0.011954  0.000001  1.000000  0.007211  0.010043  0.002375  0.298415  0.294142  0.069559  0.338282  0.152572  0.036080  16  0  0  0  0
4  24  18.693043  0.000000  0.120418  0.490834  10669085.431350  6218136.431934  953.304969  739813.170678  431176.529518  66.103845  0.033199  0.414982  0.020051  0.013147  0.000001  1.000000  0.004377  0.006346  0.001501  0.293777  0.290879  0.068787  0.205358  0.096407  0.022798  16  0  0  0  0
2  27  21.083547  0.000000  0.100487  0.458004  9483181.948623  6348941.121414  1021.330889  657580.534964  440246.757016  70.820882  0.031246  0.390581  0.017822  0.013423  0.000001  1.000000  0.003796  0.005563  0.001316  0.292691  0.290115  0.068606  0.178108  0.084509  0.019985  16  0  0  0  0
15  13  13.129114  0.000000  0.223435  0.623546  16794742.714629  5534319.588653  729.736767  1164577.033184  383759.465492  50.601232  0.043265  0.540810  0.031563  0.011701  0.000001  1.000000  0.007890  0.010904  0.002579  0.299389  0.294827  0.069721  0.370154  0.165649  0.039173  16  0  0  0  0
6  23  17.007696  0.000000  0.139985  0.520396  11833108.377435  6089242.752100  965.231884  820528.571452  422238.814793  66.930878  0.035114  0.438921  0.022239  0.012874  0.000001  1.000000  0.004976  0.007143  0.001689  0.294844  0.291629  0.068965  0.233429  0.108514  0.025661  16  0  0  0  0
7  22  16.338846  0.000000  0.149631  0.534099  12406833.731042  6025531.212003  946.061473  860311.697727  417820.944415  65.601568  0.036057  0.450715  0.023317  0.012740  0.000001  1.000000  0.005281  0.007547  0.001785  0.295369  0.291999  0.069052  0.247777  0.114647  0.027112  16  0  0  0  0
4  25  18.693056  0.000000  0.120418  0.490833  10669091.369451  6218135.773974  998.232395  739813.582436  431176.483894  69.219192  0.033199  0.414983  0.020051  0.013147  0.000001  1.000000  0.004377  0.006346  0.001501  0.293777  0.290879  0.068787  0.205358  0.096407  0.022798  16  0  0  0  0
11  18  14.386095  0.000000  0.187285  0.582818  14645922.392058  5775739.336876  858.678389  1015574.048225  400499.935943  59.542271  0.039737  0.496712  0.027525  0.012211  0.000001  1.000000  0.006549  0.009197  0.002175  0.297420  0.293442  0.069393  0.307265  0.139714  0.033040  16  0  0  0  0
8  21  15.756161  0.000000  0.159184  0.547150  12975001.318670  5962318.718499  925.558741  899709.438722  413437.678806  64.179873  0.036991  0.462391  0.024385  0.012606  0.000001  1.000000  0.005592  0.007954  0.001881  0.295890  0.292365  0.069139  0.262333  0.120833  0.028575  16  0  0  0  0
0  30  24.736377  0.000000  0.080196  0.421342  8275645.424807  6481597.955740  1078.779534  573847.826088  449445.415500  74.804472  0.029258  0.365720  0.015553  0.013704  0.000001  1.000000  0.003233  0.004793  0.001134  0.291585  0.289337  0.068422  0.151671  0.072819  0.017220  17  0  0  0  0
10  19  14.790524  0.000000  0.178012  0.571471  14094567.233710  5837416.650387  881.640526  977342.110680  404776.749467  61.134506  0.038831  0.485390  0.026489  0.012342  0.000001  1.000000  0.006226  0.008779  0.002076  0.296915  0.293087  0.069309  0.292076  0.133366  0.031539  16  0  0  0  0
5  24  17.783231  0.000000  0.130247  0.505992  11253851.546700  6153446.599784  982.746527  780361.882813  426690.822646  68.145375  0.034161  0.427010  0.021150  0.013010  0.000001  1.000000  0.004674  0.006743  0.001595  0.294313  0.291256  0.068876  0.219290  0.102434  0.024224  16  0  0  0  0
14  15  13.399272  0.000000  0.214539  0.614006  16266059.210921  5593870.412538  787.898629  1127917.188094  387888.824482  54.634278  0.042397  0.529965  0.030570  0.011827  0.000001  1.000000  0.007548  0.010472  0.002476  0.298905  0.294486  0.069640  0.354111  0.159083  0.037620  16  0  0  0  0
15  14  13.129122  0.000000  0.223435  0.623546  16794746.778470  5534319.130208  764.128095  1164577.314978  383759.433703  52.985988  0.043265  0.540811  0.031563  0.011701  0.000001  1.000000  0.007890  0.010904  0.002579  0.299389  0.294827  0.069721  0.370154  0.165649  0.039173  16  0  0  0  0
9  20  15.244065  0.000000  0.168645  0.559594  13537586.670556  5899611.779239  904.004099  938720.097661  409089.469219  62.685236  0.037916  0.473950  0.025442  0.012473  0.000001  1.000000  0.005906  0.008365  0.001978  0.296405  0.292728  0.069224  0.277099  0.127073  0.030050  16  0  0  0  0
2  28  21.083562  0.000000  0.100487  0.458003  9483188.420112  6348940.408237  1069.464091  657580.983709  440246.707563  74.158523  0.031247  0.390582  0.017822  0.013423  0.000001  1.000000  0.003796  0.005563  0.001316  0.292691  0.290115  0.068606  0.178109  0.084509  0.019985  16  0  0  0  0
12  17  14.023261  0.000000  0.196464  0.593669  15191633.502029  5714585.586132  835.299604  1053414.617516  396259.427182  57.921145  0.040633  0.507916  0.028550  0.012082  0.000001  1.000000  0.006878  0.009618  0.002275  0.297920  0.293794  0.069476  0.322667  0.146116  0.034554  16  0  0  0  0
13  16  13.695965  0.000000  0.205549  0.604056  15731683.959673  5653960.875485  811.661239  1090862.667208  392055.602994  56.282020  0.041520  0.519000  0.029565  0.011954  0.000001  1.000000  0.007211  0.010043  0.002375  0.298415  0.294142  0.069559  0.338282  0.152572  0.036080  16  0  0  0  0
8  22  15.756173  0.000000  0.159184  0.547150  12975006.826880  5962318.107920  969.178683  899709.820671  413437.636468  67.204556  0.036991  0.462392  0.024385  0.012606  0.000001  1.000000  0.005592  0.007954  0.001881  0.295890  0.292365  0.069139  0.262333  0.120833  0.028575  16  0  0  0  0
7  23  16.338859  0.000000  0.149631  0.534099  12406839.449001  6025530.576106  990.647639  860312.094220  417820.900321  68.693252  0.036057  0.450715  0.023317  0.012740  0.000001  1.000000  0.005281  0.007547  0.001785  0.295369  0.291999  0.069052  0.247777  0.114646  0.027112  17  0  0  0  0
1  29  22.697087  0.000000  0.090386  0.440192  8882103.987528  6415041.536693  1076.315713  615900.730722  444830.276206  74.633627  0.030257  0.378208  0.016693  0.013563  0.000001  1.000000  0.003513  0.005176  0.001224  0.292141  0.289728  0.068515  0.164789  0.078638  0.018596  16  0  0  0  0
3  27  19.775214  0.000000  0.110498  0.474859  10078863.993394  6283302.387909  1058.917907  698886.176867  435695.251654  73.427232  0.032227  0.402840  0.018942  0.013285  0.000001  1.000000  0.004085  0.005953  0.001408  0.293237  0.290499  0.068697  0.191631  0.090432  0.021385  16  0  0  0  0
11  19  14.386106  0.000000  0.187285  0.582818  14645927.384763  5775738.776853  899.146455  1015574.394428  400499.897110  62.348398  0.039737  0.496713  0.027525  0.012211  0.000001  1.000000  0.006549  0.009197  0.002175  0.297420  0.293442  0.069393  0.307266  0.139714  0.033040  16  0  0  0  0
5  25  17.783245  0.000000  0.130247  0.505992  11253857.596202  6153445.930162  1029.061506  780362.302296  426690.776213  71.356937  0.034161  0.427011  0.021150  0.013010  0.000001  1.000000  0.004674  0.006743  0.001595  0.294313  0.291256  0.068876  0.219290  0.102434  0.024224  16  0  0  0  0
13  17  13.695974  0.000000  0.205549  0.604056  15731688.583960  5653960.354741  849.913502  1090862.987864  392055.566885  58.934499  0.041520  0.519001  0.029565  0.011954  0.000001  1.000000  0.007211  0.010043  0.002375  0.298415  0.294142  0.069559  0.338282  0.152572  0.036080  16  0  0  0  0
4  26  18.693071  0.000000  0.120418  0.490833  10669097.562213  6218135.091282  1045.277140  739814.011853  431176.436554  72.481357  0.033199  0.414984  0.020051  0.013147  0.000001  1.000000  0.004377  0.006346  0.001501  0.293777  0.290879  0.068787  0.205358  0.096406  0.022798  16  0  0  0  0
6  24  17.007709  0.000000  0.139985  0.520396  11833114.261062  6089242.099926  1010.721476  820528.979433  422238.769570  70.085207  0.035114  0.438922  0.022239  0.012874  0.000001  1.000000  0.004976  0.007143  0.001689  0.294844  0.291629  0.068965  0.233430  0.108513  0.025661  16  0  0  0  0
12  18  14.023271  0.000000  0.196464  0.593669  15191638.305215  5714585.046857  874.665888  1053414.950577  396259.389788  60.650873  0.040633  0.507916  0.028550  0.012082  0.000001  1.000000  0.006878  0.009618  0.002275  0.297920  0.293794  0.069476  0.322667  0.146116  0.034554  17  0  0  0  0
0  31  24.736391  0.000000  0.080196  0.421342  8275652.371665  6481597.194739  1129.619951  573848.307796  449445.362731  78.329837  0.029258  0.365721  0.015553  0.013704  0.000001  1.000000  0.003233  0.004793  0.001134  0.291585  0.289337  0.068422  0.151672  0.072819  0.017220  16  0  0  0  0
1  30  22.697103  0.000000  0.090386  0.440192  8882110.868942  6415040.779814  1127.040117  615901.207891  444830.223722  78.150946  0.030257  0.378209  0.016693  0.013563  0.000001  1.000000  0.003513  0.005176  0.001224  0.292141  0.289728  0.068515  0.164789  0.078638  0.018596  16  0  0  0  0
9  21  15.244076  0.000000  0.168645  0.559594  13537592.023652  5899611.182177  946.608240  938720.468854  409089.427818  65.639482  0.037916  0.473951  0.025442  0.012473  0.000001  1.000000  0.005906  0.008365  0.001978  0.296405  0.292728  0.069224  0.277099  0.127073  0.030050  16  0  0  0  0
14  16  13.399281  0.000000  0.214539  0.614006  16266063.645495  5593869.913169  825.031014  1127917.495595  387888.789855  57.209103  0.042397  0.529966  0.030570  0.011827  0.000001  1.000000  0.007548  0.010472  0.002476  0.298905  0.294486  0.069640  0.354111  0.159083  0.037620  16  0  0  0  0
2  29  21.083577  0.000000  0.100487  0.458003  9483195.157109  6348939.670483  1119.865676  657581.450864  440246.656406  77.653458  0.031247  0.390582  0.017822  0.013423  0.000001  1.000000  0.003796  0.005563  0.001316  0.292691  0.290115  0.068606  0.178109  0.084509  0.019985  16  0  0  0  0
15  15  13.129130  0.000000  0.223435  0.623546  16794751.029167  5534318.651264  800.140226  1164577.609729  383759.400492  55.483132  0.043265  0.540811  0.031563  0.011701  0.000001  1.000000  0.007890  0.010904  0.002579  0.299389  0.294827  0.069721  0.370154  0.165649  0.039173  16  0  0  0  0
10  20  14.790535  0.000000  0.178012  0.571471  14094572.405558  5837416.072280  923.190736  977342.469305  404776.709380  64.015671  0.038831  0.485391  0.026489  0.012342  0.000001  1.000000  0.006226  0.008779  0.002076  0.296915  0.293087  0.069309  0.292076  0.133366  0.031538  16  0  0  0  0
9  22  15.244088  0.000000  0.168645  0.559593  13537597.639662  5899610.554539  991.220227  938720.858278  409089.384297  68.732956  0.037916  0.473951  0.025442  0.012473  0.000001  1.000000  0.005906  0.008365  0.001978  0.296405  0.292728  0.069224  0.277099  0.127072  0.030050  16  0  0  0  0
4  27  18.693086  0.000000  0.120418  0.490833  10669104.067860  6218134.371118  1094.538988  739814.462966  431176.386617  75.897261  0.033199  0.414984  0.020051  0.013147  0.000001  1.000000  0.004377  0.006346  0.001501  0.293778  0.290879  0.068787  0.205358  0.096406  0.022798  16  0  0  0  0
3  28  19.775230  0.000000  0.110498  0.474859  10078870.638358  6283301.654765  1108.822551  698886.637641  435695.200816  76.887708  0.032227  0.402841  0.018942  0.013285  0.000001  1.000000  0.004085  0.005953  0.001408  0.293237  0.290499  0.068697  0.191631  0.090432  0.021385  16  0  0  0  0
6  25  17.007723  0.000000  0.139985  0.520396  11833120.429603  6089241.415124  1058.354890  820529.407171  422238.722085  73.388192  0.035114  0.438922  0.022239  0.012874  0.000001  1.000000  0.004976  0.007143  0.001689  0.294844  0.291629  0.068965  0.233430  0.108513  0.025661  16  0  0  0  0
8  23  15.756186  0.000000  0.159184  0.547150  12975012.650104  5962317.457156  1014.854343  899710.224463  413437.591343  70.371787  0.036991  0.462393  0.024385  0.012606  0.000001  1.000000  0.005592  0.007954  0.001881  0.295890  0.292365  0.069139  0.262333  0.120833  0.028575  16  0  0  0  0
14  17  13.399290  0.000000  0.214539  0.614006  16266068.295038  5593869.388882  863.913382  1127917.818003  387888.753500  59.905275  0.042397  0.529966  0.030570  0.011827  0.000001  1.000000  0.007548  0.010472  0.002476  0.298905  0.294486  0.069640  0.354111  0.159083  0.037620  16  0  0  0  0
5  26  17.783260  0.000000  0.130247  0.505992  11253863.934994  6153445.228039  1077.559200  780362.741839  426690.727527  74.719852  0.034161  0.427012  0.021150  0.013010  0.000001  1.000000  0.004674  0.006743  0.001595  0.294313  0.291256  0.068876  0.219290  0.102434  0.024224  16  0  0  0  0
10  21  14.790547  0.000000  0.178012  0.571470  14094577.820289  5837415.466835  966.699126  977342.844772  404776.667398  67.032620  0.038831  0.485392  0.026489  0.012342  0.000001  1.000000  0.006226  0.008779  0.002076  0.296915  0.293087  0.069309  0.292077  0.133366  0.031538  16  0  0  0  0
11  20  14.386116  0.000000  0.187285  0.582818  14645932.593407  5775738.195023  941.521704  1015574.755604  400499.856765  65.286773  0.039737  0.496714  0.027525  0.012211  0.000001  1.000000  0.006549  0.009197  0.002175  0.297420  0.293442  0.069393  0.307266  0.139714  0.033040  16  0  0  0  0
7  24  16.338872  0.000000  0.149631  0.534099  12406845.429186  6025529.911924  1037.335053  860312.508897  417820.854265  71.930639  0.036057  0.450716  0.023317  0.012740  0.000001  1.000000  0.005281  0.007547  0.001785  0.295369  0.291999  0.069052  0.247777  0.114646  0.027112  16  0  0  0  0
1  31  22.697119  0.000000  0.090386  0.440191  8882118.064570  6415039.989800  1180.155010  615901.706849  444830.168942  81.834026  0.030257  0.378210  0.016693  0.013563  0.000001  1.000000  0.003513  0.005176  0.001224  0.292141  0.289728  0.068515  0.164790  0.078638  0.018596  17  0  0  0  0
12  19  14.023281  0.000000  0.196464  0.593669  15191643.328085  5714584.483827  915.887430  1053415.298872  396259.350747  63.509247  0.040633  0.507917  0.028550  0.012082  0.000001  1.000000  0.006878  0.009618  0.002275  0.297920  0.293794  0.069476  0.322667  0.146116  0.034554  16  0  0  0  0
2  30  21.083594  0.000000  0.100487  0.458003  9483202.277220  6348938.883245  1172.642552  657581.944585  440246.601818  81.313099  0.031247  0.390583  0.017822  0.013423  0.000001  1.000000  0.003796  0.005563  0.001316  0.292691  0.290115  0.068606  0.178109  0.084509  0.019985  16  0  0  0  0
13  18  13.695984  0.000000  0.205549  0.604056  15731693.408021  5653959.813816  889.968524  1090863.322373  392055.529376  61.711985  0.041520  0.519001  0.029565  0.011954  0.000001  1.000000  0.007211  0.010043  0.002375  0.298415  0.294142  0.069559  0.338282  0.152572  0.036080  16  0  0  0  0
15  16  13.129139  0.000000  0.223435  0.623546  16794755.483405  5534318.148947  837.849545  1164577.918593  383759.365661  58.097963  0.043265  0.540812  0.031563  0.011701  0.000001  1.000000  0.007890  0.010904  0.002579  0.299389  0.294827  0.069721  0.370154  0.165649  0.039173  16  0  0  0  0
0  32  24.736406  0.000000  0.080196  0.421342  8275659.655301  6481596.395645  1182.856317  573848.812856  449445.307320  82.021340  0.029258  0.365722  0.015553  0.013704  0.000001  1.000000  0.003233  0.004793  0.001134  0.291585  0.289337  0.068422  0.151672  0.072819  0.017220  17  0  0  0  0
7  25  16.338886  0.000000  0.149631  0.534098  12406851.702382  6025529.213928  1086.222743  860312.943891  417820.805865  75.320598  0.036057  0.450717  0.023317  0.012740  0.000001  1.000000  0.005281  0.007547  0.001785  0.295369  0.291999  0.069052  0.247777  0.114646  0.027112  17  0  0  0  0
10  22  14.790559  0.000000  0.178012  0.571470  14094583.486634  5837414.833937  1012.257978  977343.237687  404776.623511  70.191751  0.038831  0.485392  0.026489  0.012342  0.000001  1.000000  0.006226  0.008779  0.002076  0.296915  0.293087  0.069309  0.292077  0.133366  0.031538  16  0  0  0  0
4  28  18.693102  0.000000  0.120418  0.490833  10669110.866305  6218133.620443  1146.122423  739814.934382  431176.334564  79.474147  0.033199  0.414985  0.020051  0.013147  0.000001  1.000000  0.004377  0.006346  0.001501  0.293778  0.290879  0.068787  0.205358  0.096406  0.022798  16  0  0  0  0
11  21  14.386128  0.000000  0.187285  0.582818  14645938.067113  5775737.581145  985.894015  1015575.135160  400499.814197  68.363627  0.039737  0.496714  0.027525  0.012211  0.000001  1.000000  0.006549  0.009197  0.002175  0.297420  0.293442  0.069393  0.307266  0.139714  0.033040  16  0  0  0  0
9  23  15.244101  0.000000  0.168645  0.559593  13537603.511179  5899609.899520  1037.934685  938721.265419  409089.338876  71.972219  0.037916  0.473952  0.025442  0.012473  0.000001  1.000000  0.005906  0.008365  0.001978  0.296405  0.292728  0.069224  0.277100  0.127072  0.030050  16  0  0  0  0
6  26  17.007738  0.000000  0.139985  0.520396  11833126.882769  6089240.699517  1108.233157  820529.854644  422238.672463  76.846839  0.035114  0.438923  0.022239  0.012874  0.000001  1.000000  0.004976  0.007143  0.001689  0.294844  0.291629  0.068965  0.233430  0.108513  0.025661  16  0  0  0  0
3  29  19.775246  0.000000  0.110498  0.474858  10078877.593172  6283300.887839  1161.079068  698887.119900  435695.147636  80.511267  0.032227  0.402842  0.018942  0.013285  0.000001  1.000000  0.004085  0.005953  0.001408  0.293237  0.290499  0.068697  0.191631  0.090432  0.021385  16  0  0  0  0
5  27  17.783275  0.000000  0.130248  0.505992  11253870.571606  6153444.493059  1128.342475  780363.202034  426690.676562  78.241254  0.034161  0.427012  0.021150  0.013010  0.000001  1.000000  0.004674  0.006743  0.001595  0.294313  0.291256  0.068876  0.219291  0.102433  0.024223  16  0  0  0  0
12  20  14.023292  0.000000  0.196464  0.593669  15191648.592504  5714583.893066  959.051665  1053415.663916  396259.309782  66.502331  0.040633  0.507918  0.028550  0.012082  0.000001  1.000000  0.006878  0.009618  0.002275  0.297920  0.293794  0.069476  0.322667  0.146116  0.034553  16  0  0  0  0
5  28  17.783291  0.000000  0.130248  0.505991  11253877.533808  6153443.720492  1181.519041  780363.684805  426690.622991  81.928611  0.034161  0.427013  0.021150  0.013010  0.000001  1.000000  0.004674  0.006743  0.001595  0.294313  0.291256  0.068876  0.219291  0.102433  0.024223  16  0  0  0  0
0  33  24.736421  0.000000  0.080197  0.421341  8275667.277712  6481595.559917  1238.601541  573849.341407  449445.249369  85.886812  0.029258  0.365723  0.015553  0.013704  0.000001  1.000000  0.003233  0.004793  0.001134  0.291585  0.289337  0.068422  0.151672  0.072819  0.017220  17  0  0  0  0
6  27  17.007753  0.000000  0.139985  0.520395  11833133.613926  6089239.955578  1160.462068  820530.321395  422238.620877  80.468483  0.035114  0.438924  0.022239  0.012874  0.000001  1.000000  0.004976  0.007143  0.001689  0.294844  0.291629  0.068965  0.233430  0.108513  0.025661  16  0  0  0  0
8  24  15.756199  0.000000  0.159185  0.547149  12975018.723087  5962316.780661  1062.682599  899710.645575  413437.544433  73.688283  0.036991  0.462393  0.024385  0.012606  0.000001  1.000000  0.005592  0.007954  0.001881  0.295890  0.292365  0.069139  0.262333  0.120833  0.028575  16  0  0  0  0
14  18  13.399299  0.000000  0.214540  0.614006  16266073.142374  5593868.844852  904.628204  1127918.154126  387888.715776  62.728513  0.042397  0.529967  0.030570  0.011827  0.000001  1.000000  0.007548  0.010472  0.002476  0.298905  0.294486  0.069640  0.354111  0.159083  0.037620  16  0  0  0  0
15  17  13.129148  0.000000  0.223435  0.623546  16794760.147172  5534317.623091  877.336037  1164578.241987  383759.329197  60.836026  0.043265  0.540812  0.031563  0.011701  0.000001  1.000000  0.007890  0.010904  0.002579  0.299389  0.294827  0.069721  0.370154  0.165649  0.039173  16  0  0  0  0
4  29  18.693119  0.000000  0.120418  0.490832  10669117.988302  6218132.833652  1200.136852  739815.428234  431176.280006  83.219603  0.033199  0.414986  0.020051  0.013147  0.000001  1.000000  0.004377  0.006346  0.001501  0.293778  0.290879  0.068787  0.205358  0.096406  0.022798  16  0  0  0  0
13  19  13.695994  0.000000  0.205549  0.604056  15731698.469400  5653959.244904  931.911265  1090863.673338  392055.489926  64.620368  0.041520  0.519002  0.029565  0.011954  0.000001  1.000000  0.007211  0.010043  0.002375  0.298415  0.294142  0.069559  0.338282  0.152572  0.036080  16  0  0  0  0
8  25  15.756213  0.000000  0.159185  0.547149  12975025.084917  5962316.071782  1112.764897  899711.086715  413437.495278  77.161077  0.036992  0.462394  0.024385  0.012606  0.000001  1.000000  0.005592  0.007954  0.001881  0.295890  0.292365  0.069139  0.262333  0.120832  0.028574  16  0  0  0  0
3  30  19.775263  0.000000  0.110498  0.474858  10078884.875862  6283300.084655  1215.798294  698887.624894  435695.091942  84.305595  0.032227  0.402843  0.018942  0.013285  0.000001  1.000000  0.004085  0.005953  0.001408  0.293237  0.290499  0.068697  0.191632  0.090431  0.021385  16  0  0  0  0
2  31  21.083611  0.000000  0.100487  0.458002  9483209.701554  6348938.065736  1227.906648  657582.459401  440246.545130  85.145209  0.031247  0.390584  0.017822  0.013423  0.000001  1.000000  0.003796  0.005563  0.001316  0.292691  0.290115  0.068606  0.178109  0.084509  0.019985  16  0  0  0  0
10  23  14.790571  0.000000  0.178012  0.571470  14094589.431851  5837414.168372  1059.963928  977343.649938  404776.577360  73.499765  0.038831  0.485393  0.026489  0.012342  0.000001  1.000000  0.006226  0.008779  0.002076  0.296915  0.293087  0.069309  0.292077  0.133366  0.031538  16  0  0  0  0
7  26  16.338901  0.000000  0.149631  0.534098  12406858.261391  6025528.485313  1137.414398  860313.398704  417820.755341  78.870317  0.036057  0.450718  0.023317  0.012740  0.000001  1.000000  0.005281  0.007547  0.001785  0.295369  0.291999  0.069052  0.247777  0.114646  0.027112  16  0  0  0  0
14  19  13.399309  0.000000  0.214540  0.614006  16266078.241901  5593868.269792  947.261842  1127918.507736  387888.675900  65.684804  0.042397  0.529967  0.030570  0.011827  0.000001  1.000000  0.007548  0.010472  0.002476  0.298905  0.294486  0.069640  0.354111  0.159083  0.037620  16  0  0  0  0
11  22  14.386140  0.000000  0.187285  0.582817  14645943.783496  5775736.941942  1032.357506  1015575.531545  400499.769874  71.585487  0.039737  0.496715  0.027525  0.012211  0.000001  1.000000  0.006549  0.009197  0.002175  0.297420  0.293442  0.069393  0.307266  0.139714  0.033040  16  0  0  0  0
1  33  22.697153  0.000000  0.090387  0.440191  8882133.459242  6415038.302069  1294.012186  615902.774343  444830.051911  89.729084  0.030257  0.378211  0.016693  0.013563  0.000001  1.000000  0.003513  0.005176  0.001224  0.292141  0.289728  0.068515  0.164790  0.078638  0.018596  16  0  0  0  0
1  32  22.697135  0.000000  0.090386  0.440191  8882125.599981  6415039.162338  1235.773047  615902.229368  444830.111564  85.690679  0.030257  0.378210  0.016693  0.013563  0.000001  1.000000  0.003513  0.005176  0.001224  0.292141  0.289728  0.068515  0.164790  0.078638  0.018596  16  0  0  0  0
0  34  24.736437  0.000000  0.080197  0.421341  8275675.265114  6481594.683348  1296.973853  573849.895268  449445.188586  89.934451  0.029258  0.365723  0.015553  0.013704  0.000001  1.000000  0.003233  0.004793  0.001134  0.291585  0.289337  0.068422  0.151672  0.072819  0.017220  16  0  0  0  0
9  24  15.244114  0.000000  0.168645  0.559593  13537609.656198  5899609.214505  1086.850697  938721.691526  409089.291376  75.364141  0.037916  0.473953  0.025442  0.012473  0.000001  1.000000  0.005906  0.008365  0.001978  0.296405  0.292728  0.069224  0.277100  0.127072  0.030050  16  0  0  0  0
4  30  18.693136  0.000000  0.120418  0.490832  10669125.455182  6218132.007524  1256.696841  739815.946001  431176.222721  87.141572  0.033199  0.414987  0.020051  0.013147  0.000001  1.000000  0.004377  0.006346  0.001501  0.293778  0.290879  0.068787  0.205359  0.096406  0.022798  16  0  0  0  0
2  32  21.083629  0.000000  0.100487  0.458002  9483217.489081  6348937.207096  1285.775181  657582.999402  440246.485590  89.157915  0.031247  0.390585  0.017822  0.013423  0.000001  1.000000  0.003796  0.005563  0.001316  0.292691  0.290115  0.068606  0.178109  0.084509  0.019985  16  0  0  0  0
13  20  13.696004  0.000000  0.205549  0.604056  15731703.768064  5653958.649531  975.830689  1090864.040756  392055.448642  67.665818  0.041520  0.519002  0.029565  0.011954  0.000001  1.000000  0.007211  0.010043  0.002375  0.298415  0.294142  0.069559  0.338282  0.152572  0.036080  16  0  0  0  0
3  31  19.775281  0.000000  0.110498  0.474858  10078892.509113  6283299.241940  1273.096286  698888.154197  435695.033507  88.278738  0.032227  0.402843  0.018942  0.013285  0.000001  1.000000  0.004085  0.005953  0.001408  0.293237  0.290499  0.068697  0.191632  0.090431  0.021385  16  0  0  0  0
12  21  14.023303  0.000000  0.196465  0.593669  15191654.100180  5714583.275456  1004.250147  1053416.045828  396259.266956  69.636474  0.040633  0.507918  0.028550  0.012082  0.000001  1.000000  0.006878  0.009618  0.002274  0.297920  0.293794  0.069476  0.322668  0.146116  0.034553  16  0  0  0  0
9  25  15.244128  0.000000  0.168645  0.559593  13537616.090599  5899608.496983  1138.072017  938722.137699  409089.241622  78.915918  0.037916  0.473953  0.025442  0.012473  0.000001  1.000000  0.005906  0.008365  0.001978  0.296405  0.292728  0.069224  0.277100  0.127072  0.030050  16  0  0  0  0
10  24  14.790584  0.000000  0.178012  0.571470  14094595.651256  5837413.472847  1109.918160  977344.081203  404776.529131  76.963680  0.038831  0.485394  0.026489  0.012342  0.000001  1.000000  0.006226  0.008779  0.002076  0.296915  0.293087  0.069309  0.292077  0.133366  0.031538  16  0  0  0  0
15  18  13.129157  0.000000  0.223435  0.623546  16794765.028948  5534317.072839  918.683456  1164578.580498  383759.291041  63.703129  0.043265  0.540813  0.031563  0.011701  0.000001  1.000000  0.007890  0.010904  0.002579  0.299389  0.294827  0.069721  0.370154  0.165649  0.039173  16  0  0  0  0
11  23  14.386152  0.000000  0.187285  0.582817  14645949.777576  5775736.270678  1081.010728  1015575.947185  400499.723327  74.959187  0.039737  0.496716  0.027525  0.012211  0.000001  1.000000  0.006549  0.009197  0.002175  0.297420  0.293442  0.069393  0.307266  0.139714  0.033040  16  0  0  0  0
6  28  17.007769  0.000000  0.139986  0.520395  11833140.725433  6089239.163289  1215.152406  820530.814519  422238.565938  84.260808  0.035114  0.438925  0.022239  0.012874  0.000001  1.000000  0.004976  0.007143  0.001689  0.294844  0.291629  0.068965  0.233430  0.108513  0.025661  17  0  0  0  0
5  29  17.783308  0.000000  0.130248  0.505991  11253884.799808  6153442.917023  1237.201684  780364.188642  426690.567277  85.789743  0.034161  0.427014  0.021150  0.013010  0.000001  1.000000  0.004674  0.006743  0.001595  0.294313  0.291256  0.068876  0.219291  0.102433  0.024223  16  0  0  0  0
12  22  14.023314  0.000000  0.196465  0.593669  15191659.882467  5714582.625475  1051.578747  1053416.446782  396259.221885  72.918322  0.040634  0.507919  0.028550  0.012082  0.000001  1.000000  0.006878  0.009618  0.002274  0.297920  0.293794  0.069476  0.322668  0.146116  0.034553  16  0  0  0  0
15  19  13.129167  0.000000  0.223435  0.623546  16794770.152993  5534316.493860  961.979505  1164578.935809  383759.250894  66.705353  0.043265  0.540814  0.031563  0.011701  0.000001  1.000000  0.007890  0.010904  0.002579  0.299389  0.294827  0.069721  0.370154  0.165649  0.039173  16  0  0  0  0
8  26  15.756227  0.000000  0.159185  0.547149  12975031.740737  5962315.330764  1165.207462  899711.548241  413437.443895  80.797537  0.036992  0.462395  0.024385  0.012606  0.000001  1.000000  0.005592  0.007954  0.001881  0.295890  0.292365  0.069139  0.262334  0.120832  0.028574  16  0  0  0  0
14  20  13.399320  0.000000  0.214540  0.614006  16266083.564973  5593867.671242  991.904724  1127918.876847  387888.634395  68.780420  0.042397  0.529968  0.030570  0.011827  0.000001  1.000000  0.007548  0.010472  0.002476  0.298905  0.294486  0.069640  0.354111  0.159083  0.037620  16  0  0  0  0
7  27  16.338916  0.000000  0.149631  0.534098  12406865.133853  6025527.721345  1191.018599  860313.875253  417820.702367  82.587327  0.036057  0.450718  0.023317  0.012740  0.000001  1.000000  0.005281  0.007547  0.001785  0.295369  0.291999  0.069052  0.247777  0.114646  0.027112  16  0  0  0  0
5  30  17.783325  0.000000  0.130248  0.505991  11253892.429401  6153442.071059  1295.508510  780364.717692  426690.508616  89.832841  0.034161  0.427015  0.021150  0.013010  0.000001  1.000000  0.004674  0.006743  0.001595  0.294313  0.291256  0.068876  0.219291  0.102433  0.024223  16  0  0  0  0
4  31  18.693154  0.000000  0.120418  0.490832  10669133.249869  6218131.147904  1315.922348  739816.486498  431176.163114  91.248373  0.033199  0.414987  0.020051  0.013147  0.000001  1.000000  0.004377  0.006346  0.001501  0.293778  0.290879  0.068787  0.205359  0.096406  0.022798  16  0  0  0  0
1  34  22.697171  0.000000  0.090387  0.440190  8882141.760199  6415037.386691  1354.995957  615903.349945  444829.988437  93.957806  0.030257  0.378212  0.016693  0.013563  0.000001  1.000000  0.003513  0.005176  0.001224  0.292141  0.289728  0.068515  0.164790  0.078638  0.018596  16  0  0  0  0
3  32  19.775299  0.000000  0.110498  0.474858  10078900.492941  6283298.361761  1333.094569  698888.707810  435694.972473  92.439125  0.032228  0.402844  0.018942  0.013285  0.000001  1.000000  0.004085  0.005953  0.001408  0.293237  0.290499  0.068697  0.191632  0.090431  0.021385  16  0  0  0  0
0  35  24.736454  0.000000  0.080197  0.421340  8275683.613522  6481593.769368  1358.097052  573850.474161  449445.125209  94.172841  0.029258  0.365724  0.015553  0.013704  0.000001  1.000000  0.003233  0.004793  0.001134  0.291585  0.289337  0.068422  0.151672  0.072819  0.017220  16  0  0  0  0
9  26  15.244142  0.000000  0.168645  0.559593  13537622.838048  5899607.743496  1191.707288  938722.605579  409089.189374  82.635082  0.037916  0.473954  0.025442  0.012473  0.000001  1.000000  0.005906  0.008365  0.001978  0.296405  0.292728  0.069224  0.277100  0.127072  0.030050  16  0  0  0  0
2  33  21.083647  0.000000  0.100487  0.458002  9483225.614652  6348936.314136  1346.370882  657583.562844  440246.423671  93.359728  0.031247  0.390586  0.017822  0.013423  0.000001  1.000000  0.003796  0.005563  0.001316  0.292691  0.290115  0.068606  0.178109  0.084509  0.019985  16  0  0  0  0
13  21  13.696015  0.000000  0.205550  0.604055  15731709.317646  5653958.025840  1021.819952  1090864.425574  392055.405394  70.854795  0.041520  0.519003  0.029565  0.011954  0.000001  1.000000  0.007211  0.010043  0.002375  0.298415  0.294142  0.069559  0.338283  0.152572  0.036080  16  0  0  0  0
11  24  14.386165  0.000000  0.187286  0.582817  14645956.038127  5775735.571261  1131.956878  1015576.381302  400499.674828  78.491883  0.039737  0.496716  0.027525  0.012211  0.000001  1.000000  0.006549  0.009197  0.002175  0.297420  0.293442  0.069393  0.307266  0.139714  0.033039  16  0  0  0  0
13  22  13.696027  0.000000  0.205550  0.604055  15731715.137447  5653957.370686  1069.976601  1090864.829129  392055.359965  74.194062  0.041520  0.519004  0.029565  0.011954  0.000001  1.000000  0.007211  0.010043  0.002375  0.298415  0.294142  0.069559  0.338283  0.152572  0.036080  16  0  0  0  0
8  27  15.756243  0.000000  0.159185  0.547149  12975038.711445  5962314.554576  1220.121529  899712.031603  413437.390073  84.605375  0.036992  0.462395  0.024385  0.012606  0.000001  1.000000  0.005592  0.007954  0.001881  0.295890  0.292365  0.069139  0.262334  0.120832  0.028574  16  0  0  0  0
7  28  16.338932  0.000000  0.149632  0.534098  12406872.330272  6025526.921315  1247.149041  860314.374265  417820.646891  86.479511  0.036058  0.450719  0.023317  0.012740  0.000001  1.000000  0.005281  0.007547  0.001785  0.295369  0.291999  0.069052  0.247778  0.114646  0.027112  16  0  0  0  0
6  29  17.007786  0.000000  0.139986  0.520395  11833148.135832  6089238.341404  1272.420165  820531.328369  422238.508948  88.231855  0.035114  0.438925  0.022239  0.012874  0.000001  1.000000  0.004976  0.007143  0.001689  0.294844  0.291629  0.068965  0.233430  0.108513  0.025661  16  0  0  0  0
12  23  14.023327  0.000000  0.196465  0.593669  15191665.919627  5714581.948908  1101.137850  1053416.865409  396259.174971  76.354837  0.040634  0.507920  0.028550  0.012082  0.000001  1.000000  0.006878  0.009618  0.002274  0.297920  0.293794  0.069476  0.322668  0.146115  0.034553  16  0  0  0  0
2  34  21.083667  0.000000  0.100487  0.458001  9483234.143857  6348935.374475  1409.822274  657584.154274  440246.358513  97.759559  0.031247  0.390587  0.017822  0.013423  0.000001  1.000000  0.003796  0.005563  0.001315  0.292691  0.290115  0.068606  0.178110  0.084509  0.019985  16  0  0  0  0
1  35  22.697190  0.000000  0.090387  0.440190  8882150.410255  6415036.436996  1418.853690  615903.949756  444829.922584  98.385813  0.030257  0.378213  0.016693  0.013563  0.000001  1.000000  0.003513  0.005176  0.001224  0.292141  0.289728  0.068515  0.164790  0.078638  0.018596  16  0  0  0  0
15  20  13.129177  0.000000  0.223435  0.623545  16794775.503331  5534315.891093  1007.316017  1164579.306810  383759.209097  69.849066  0.043265  0.540814  0.031563  0.011701  0.000001  1.000000  0.007890  0.010904  0.002579  0.299389  0.294827  0.069721  0.370155  0.165648  0.039173  16  0  0  0  0
3  33  19.775319  0.000000  0.110498  0.474857  10078908.854132  6283297.439726  1395.920399  698889.287590  435694.908538  96.795578  0.032228  0.402845  0.018942  0.013285  0.000001  1.000000  0.004085  0.005953  0.001408  0.293237  0.290499  0.068697  0.191632  0.090431  0.021385  16  0  0  0  0
6  30  17.007804  0.000000  0.139986  0.520395  11833155.892367  6089237.481389  1332.386811  820531.866221  422238.449313  92.390048  0.035114  0.438926  0.022239  0.012874  0.000001  1.000000  0.004976  0.007143  0.001689  0.294844  0.291629  0.068965  0.233431  0.108513  0.025661  16  0  0  0  0
10  25  14.790598  0.000000  0.178012  0.571470  14094602.151583  5837412.747427  1162.226630  977344.531947  404776.478829  80.590841  0.038832  0.485394  0.026489  0.012342  0.000001  1.000000  0.006226  0.008779  0.002076  0.296915  0.293087  0.069309  0.292077  0.133366  0.031538  16  0  0  0  0
5  31  17.783344  0.000000  0.130248  0.505991  11253900.410672  6153441.186918  1356.563184  780365.271127  426690.447308  94.066480  0.034161  0.427016  0.021150  0.013010  0.000001  1.000000  0.004674  0.006743  0.001595  0.294313  0.291256  0.068876  0.219291  0.102433  0.024223  16  0  0  0  0
0  36  24.736472  0.000000  0.080197  0.421340  8275692.369600  6481592.808706  1422.100774  573851.081323  449445.058595  98.610972  0.029258  0.365725  0.015553  0.013704  0.000001  1.000000  0.003233  0.004793  0.001134  0.291585  0.289337  0.068422  0.151672  0.072818  0.017220  16  0  0  0  0
14  21  13.399331  0.000000  0.214540  0.614006  16266089.142455  5593867.043789  1038.651542  1127919.263599  387888.590887  72.021927  0.042397  0.529969  0.030570  0.011827  0.000001  1.000000  0.007548  0.010472  0.002476  0.298905  0.294486  0.069640  0.354111  0.159083  0.037620  16  0  0  0  0
4  32  18.693173  0.000000  0.120419  0.490831  10669141.448604  6218130.239673  1377.938994  739817.055013  431176.100135  95.548716  0.033199  0.414988  0.020051  0.013147  0.000001  1.000000  0.004377  0.006346  0.001501  0.293778  0.290879  0.068787  0.205359  0.096406  0.022798  16  0  0  0  0
7  29  16.338949  0.000000  0.149632  0.534098  12406879.860788  6025526.084596  1305.924778  860314.896444  417820.588872  90.555124  0.036058  0.450720  0.023317  0.012740  0.000001  1.000000  0.005281  0.007547  0.001785  0.295369  0.291999  0.069052  0.247778  0.114646  0.027111  16  0  0  0  0
15  21  13.129188  0.000000  0.223435  0.623545  16794781.114214  5534315.257984  1054.789156  1164579.695879  383759.165196  73.140937  0.043265  0.540815  0.031563  0.011701  0.000001  1.000000  0.007890  0.010904  0.002579  0.299389  0.294827  0.069721  0.370155  0.165648  0.039173  16  0  0  0  0
14  22  13.399342  0.000000  0.214540  0.614005  16266094.985632  5593866.386169  1087.601449  1127919.668776  387888.545286  75.416200  0.042398  0.529969  0.030570  0.011827  0.000001  1.000000  0.007548  0.010472  0.002476  0.298905  0.294486  0.069640  0.354112  0.159083  0.037620  16  0  0  0  0
8  28  15.756259  0.000000  0.159185  0.547149  12975046.012148  5962313.741377  1277.623570  899712.537846  413437.333684  88.592668  0.036992  0.462396  0.024385  0.012606  0.000001  1.000000  0.005592  0.007954  0.001881  0.295890  0.292365  0.069139  0.262334  0.120832  0.028574  16  0  0  0  0
2  35  21.083688  0.000000  0.100488  0.458001  9483243.061586  6348934.393598  1476.263930  657584.772645  440246.290498  102.366740  0.031247  0.390588  0.017822  0.013423  0.000001  1.000000  0.003796  0.005563  0.001315  0.292691  0.290115  0.068606  0.178110  0.084508  0.019985  16  0  0  0  0
3  34  19.775339  0.000000  0.110498  0.474857  10078917.618244  6283296.472120  1461.707024  698889.895309  435694.841442  101.357339  0.032228  0.402846  0.018942  0.013285  0.000001  1.000000  0.004085  0.005953  0.001408  0.293237  0.290499  0.068697  0.191632  0.090431  0.021385  16  0  0  0  0
10  26  14.790612  0.000000  0.178012  0.571470  14094608.969185  5837411.985236  1217.000289  977345.004692  404776.425978  84.388943  0.038832  0.485395  0.026489  0.012342  0.000001  1.000000  0.006226  0.008779  0.002076  0.296915  0.293087  0.069309  0.292077  0.133366  0.031538  16  0  0  0  0
12  24  14.023340  0.000000  0.196465  0.593668  15191672.243489  5714581.239885  1153.032575  1053417.303917  396259.125806  79.953309  0.040634  0.507920  0.028550  0.012082  0.000001  1.000000  0.006878  0.009618  0.002274  0.297920  0.293794  0.069476  0.322668  0.146115  0.034553  16  0  0  0  0
13  23  13.696039  0.000000  0.205550  0.604055  15731721.212229  5653956.689272  1120.402779  1090865.250365  392055.312715  77.690702  0.041520  0.519004  0.029565  0.011954  0.000001  1.000000  0.007211  0.010043  0.002375  0.298415  0.294142  0.069559  0.338283  0.152572  0.036080  16  0  0  0  0
1  36  22.697210  0.000000  0.090387  0.440189  8882159.477532  6415035.440472  1485.720824  615904.578497  444829.853483  103.022498  0.030257  0.378214  0.016693  0.013563  0.000001  1.000000  0.003513  0.005176  0.001224  0.292141  0.289728  0.068515  0.164790  0.078638  0.018596  16  0  0  0  0
6  31  17.007822  0.000000  0.139986  0.520394  11833163.989982  6089236.585911  1395.179532  820532.427724  422238.387219  96.744205  0.035114  0.438927  0.022239  0.012874  0.000001  1.000000  0.004976  0.007143  0.001689  0.294844  0.291629  0.068965  0.233431  0.108513  0.025661  16  0  0  0  0
7  30  16.338967  0.000000  0.149632  0.534097  12406887.765047  6025525.204478  1367.470474  860315.444540  417820.527843  94.822811  0.036058  0.450721  0.023317  0.012740  0.000001  1.000000  0.005281  0.007547  0.001785  0.295369  0.291999  0.069052  0.247778  0.114646  0.027111  16  0  0  0  0
9  27  15.244157  0.000000  0.168645  0.559592  13537629.895715  5899606.956417  1247.870271  938723.094970  409089.134796  86.529522  0.037916  0.473955  0.025442  0.012473  0.000001  1.000000  0.005906  0.008365  0.001978  0.296405  0.292728  0.069224  0.277100  0.127072  0.030050  16  0  0  0  0
4  33  18.693193  0.000000  0.120419  0.490831  10669150.008997  6218129.294253  1442.878309  739817.648606  431176.034578  100.051723  0.033199  0.414989  0.020051  0.013147  0.000001  1.000000  0.004377  0.006346  0.001501  0.293778  0.290879  0.068787  0.205359  0.096406  0.022798  16  0  0  0  0
0  37  24.736490  0.000000  0.080197  0.421340  8275701.529610  6481591.805054  1489.120762  573851.716494  449444.989000  103.258256  0.029258  0.365726  0.015553  0.013704  0.000001  1.000000  0.003233  0.004793  0.001134  0.291585  0.289337  0.068422  0.151673  0.072818  0.017220  16  0  0  0  0
11  25  14.386178  0.000000  0.187286  0.582817  14645962.626995  5775734.831593  1185.304017  1015576.838186  400499.623538  82.191068  0.039737  0.496717  0.027525  0.012211  0.000001  1.000000  0.006549  0.009197  0.002175  0.297420  0.293442  0.069393  0.307266  0.139713  0.033039  16  0  0  0  0
11  26  14.386193  0.000000  0.187286  0.582817  14645969.519782  5775734.058343  1241.165295  1015577.316144  400499.569920  86.064587  0.039737  0.496718  0.027525  0.012211  0.000001  1.000000  0.006549  0.009197  0.002175  0.297420  0.293442  0.069393  0.307267  0.139713  0.033039  16  0  0  0  0
12  25  14.023353  0.000000  0.196465  0.593668  15191678.878532  5714580.494428  1207.372994  1053417.764003  396259.074115  83.721369  0.040634  0.507921  0.028550  0.012082  0.000001  1.000000  0.006878  0.009618  0.002274  0.297920  0.293794  0.069476  0.322668  0.146115  0.034553  16  0  0  0  0
13  24  13.696052  0.000000  0.205550  0.604055  15731727.605858  5653955.968485  1173.205445  1090865.693711  392055.262734  81.352131  0.041520  0.519005  0.029565  0.011954  0.000001  1.000000  0.007211  0.010043  0.002375  0.298415  0.294142  0.069559  0.338283  0.152572  0.036080  16  0  0  0  0
9  28  15.244173  0.000000  0.168645  0.559592  13537637.290986  5899606.130864  1306.680090  938723.607771  409089.077551  90.607498  0.037916  0.473956  0.025442  0.012473  0.000001  1.000000  0.005906  0.008365  0.001978  0.296405  0.292728  0.069224  0.277100  0.127072  0.030050  16  0  0  0  0
15  22  13.129199  0.000000  0.223435  0.623545  16794786.985814  5534314.595894  1104.499614  1164580.103026  383759.119286  76.587948  0.043265  0.540816  0.031563  0.011701  0.000001  1.000000  0.007890  0.010904  0.002579  0.299389  0.294827  0.069721  0.370155  0.165648  0.039173  16  0  0  0  0
0  38  24.736510  0.000000  0.080197  0.421339  8275711.106124  6481590.756811  1559.299152  573852.380547  449444.916313  108.124549  0.029258  0.365727  0.015553  0.013704  0.000001  1.000000  0.003233  0.004793  0.001134  0.291585  0.289337  0.068422  0.151673  0.072818  0.017220  16  0  0  0  0
3  35  19.775361  0.000000  0.110499  0.474857  10078926.830732  6283295.451642  1530.593977  698890.534119  435694.770681  106.134082  0.032228  0.402847  0.018942  0.013285  0.000001  1.000000  0.004085  0.005953  0.001408  0.293237  0.290499  0.068697  0.191633  0.090431  0.021385  16  0  0  0  0
8  29  15.756275  0.000000  0.159185  0.547148  12975053.656546  5962312.890052  1337.835550  899713.067922  413437.274652  92.767873  0.036992  0.462397  0.024385  0.012606  0.000001  1.000000  0.005592  0.007954  0.001881  0.295890  0.292365  0.069139  0.262334  0.120832  0.028574  16  0  0  0  0
1  37  22.697231  0.000000  0.090387  0.440189  8882168.971089  6415034.397055  1555.739177  615905.236796  444829.781131  107.877694  0.030257  0.378215  0.016693  0.013563  0.000001  1.000000  0.003513  0.005176  0.001224  0.292141  0.289728  0.068515  0.164791  0.078638  0.018596  16  0  0  0  0
2  36  21.083709  0.000000  0.100488  0.458001  9483252.415216  6348933.363033  1545.836768  657585.421242  440246.219036  107.191044  0.031247  0.390589  0.017822  0.013423  0.000001  1.000000  0.003796  0.005563  0.001315  0.292691  0.290115  0.068606  0.178110  0.084508  0.019985  16  0  0  0  0
7  31  16.338985  0.000000  0.149632  0.534097  12406896.025667  6025524.286199  1431.916666  860316.017346  417820.464168  99.291623  0.036058  0.450722  0.023317  0.012740  0.000001  1.000000  0.005281  0.007547  0.001785  0.295369  0.291999  0.069052  0.247778  0.114646  0.027111  16  0  0  0  0
10  27  14.790627  0.000000  0.178012  0.571469  14094616.106138  5837411.187567  1274.355312  977345.499580  404776.370666  88.366041  0.038832  0.485396  0.026489  0.012342  0.000001  1.000000  0.006226  0.008779  0.002076  0.296915  0.293087  0.069309  0.292078  0.133366  0.031538  16  0  0  0  0
14  23  13.399354  0.000000  0.214540  0.614005  16266101.108780  5593865.696446  1138.858272  1127920.093366  387888.497460  78.970438  0.042398  0.529970  0.030570  0.011827  0.000001  1.000000  0.007548  0.010472  0.002476  0.298905  0.294486  0.069640  0.354112  0.159083  0.037620  16  0  0  0  0
4  34  18.693214  0.000000  0.120419  0.490831  10669158.982697  6218128.301859  1510.878029  739818.270858  431175.965764  104.766943  0.033199  0.414990  0.020051  0.013147  0.000001  1.000000  0.004377  0.006346  0.001501  0.293778  0.290879  0.068787  0.205359  0.096406  0.022798  16  0  0  0  0
8  30  15.756293  0.000000  0.159185  0.547148  12975061.684470  5962311.993511  1400.885179  899713.624593  413437.212484  97.139845  0.036992  0.462398  0.024385  0.012606  0.000001  1.000000  0.005592  0.007954  0.001881  0.295890  0.292365  0.069139  0.262334  0.120832  0.028574  16  0  0  0  0
5  32  17.783363  0.000000  0.130248  0.505990  11253908.751627  6153440.264662  1420.495202  780365.849503  426690.383358  98.499639  0.034161  0.427016  0.021150  0.013010  0.000001  1.000000  0.004674  0.006743  0.001595  0.294313  0.291256  0.068876  0.219292  0.102433  0.024223  16  0  0  0  0
5  33  17.783383  0.000000  0.130248  0.505990  11253917.495360  6153439.296948  1487.440163  780366.455809  426690.316255  103.141720  0.034161  0.427017  0.021150  0.013010  0.000001  1.000000  0.004674  0.006743  0.001595  0.294313  0.291256  0.068876  0.219292  0.102433  0.024223  16  0  0  0  0
9  29  15.244190  0.000000  0.168646  0.559592  13537645.035390  5899605.266359  1368.261484  938724.144781  409089.017605  94.877661  0.037917  0.473957  0.025442  0.012473  0.000001  1.000000  0.005906  0.008365  0.001978  0.296405  0.292728  0.069224  0.277101  0.127072  0.030050  16  0  0  0  0
10  28  14.790643  0.000000  0.178013  0.571469  14094623.587801  5837410.350342  1334.413353  977346.018372  404776.312611  92.530572  0.038832  0.485397  0.026489  0.012342  0.000001  1.000000  0.006226  0.008779  0.002076  0.296915  0.293087  0.069309  0.292078  0.133365  0.031538  16  0  0  0  0
13  25  13.696065  0.000000  0.205550  0.604055  15731734.258088  5653955.222755  1228.496595  1090866.154988  392055.211024  85.186117  0.041520  0.519006  0.029565  0.011954  0.000001  1.000000  0.007211  0.010043  0.002375  0.298415  0.294142  0.069559  0.338283  0.152572  0.036080  16  0  0  0  0
15  23  13.129211  0.000000  0.223435  0.623545  16794793.140935  5534313.901238  1156.552834  1164580.529833  383759.071117  80.197410  0.043265  0.540816  0.031563  0.011701  0.000001  1.000000  0.007890  0.010904  0.002579  0.299389  0.294827  0.069721  0.370155  0.165648  0.039173  16  0  0  0  0
4  35  18.693236  0.000000  0.120419  0.490830  10669168.376213  6218127.263456  1582.082376  739818.922221  431175.893759  109.704378  0.033199  0.414991  0.020051  0.013147  0.000001  1.000000  0.004377  0.006346  0.001501  0.293778  0.290879  0.068787  0.205360  0.096405  0.022798  16  0  0  0  0
2  37  21.083732  0.000000  0.100488  0.458000  9483262.201888  6348932.285647  1618.688344  657586.099867  440246.144329  112.242700  0.031247  0.390590  0.017822  0.013423  0.000002  1.000000  0.003796  0.005563  0.001315  0.292691  0.290115  0.068606  0.178110  0.084508  0.019985  16  0  0  0  0
11  27  14.386208  0.000000  0.187286  0.582817  14645976.717704  5775733.253271  1299.659197  1015577.815261  400499.514095  90.120657  0.039738  0.496719  0.027525  0.012211  0.000001  1.000000  0.006549  0.009197  0.002175  0.297420  0.293442  0.069393  0.307267  0.139713  0.033039  16  0  0  0  0
3  36  19.775383  0.000000  0.110499  0.474856  10078936.391659  6283294.401260  1602.727350  698891.197090  435694.697845  111.135937  0.032228  0.402848  0.018942  0.013285  0.000002  1.000000  0.004085  0.005953  0.001408  0.293237  0.290499  0.068697  0.191633  0.090431  0.021385  17  0  0  0  0
12  26  14.023367  0.000000  0.196465  0.593668  15191685.807290  5714579.718227  1264.274366  1053418.244455  396259.020291  87.667011  0.040634  0.507922  0.028550  0.012082  0.000001  1.000000  0.006878  0.009618  0.002274  0.297920  0.293794  0.069476  0.322668  0.146115  0.034553  16  0  0  0  0
5  34  17.783404  0.000000  0.130248  0.505990  11253926.663784  6153438.280540  1557.540056  780367.091564  426690.245775  108.002570  0.034161  0.427018  0.021150  0.013010  0.000001  1.000000  0.004674  0.006743  0.001595  0.294313  0.291256  0.068876  0.219292  0.102433  0.024223  16  0  0  0  0
14  24  13.399367  0.000000  0.214540  0.614005  16266107.515666  5593864.975326  1192.530730  1127920.537630  387888.447456  82.692181  0.042398  0.529971  0.030570  0.011827  0.000001  1.000000  0.007548  0.010472  0.002476  0.298905  0.294486  0.069640  0.354112  0.159083  0.037620  16  0  0  0  0
1  38  22.697253  0.000000  0.090387  0.440189  8882178.907445  6415033.305550  1629.057246  615905.925801  444829.705444  112.961698  0.030257  0.378216  0.016693  0.013563  0.000002  1.000000  0.003513  0.005176  0.001224  0.292141  0.289728  0.068515  0.164791  0.078637  0.018596  16  0  0  0  0
0  39  24.736530  0.000000  0.080197  0.421339  8275721.173390  6481589.651349  1632.784788  573853.078629  449444.839659  113.220172  0.029258  0.365728  0.015553  0.013704  0.000002  1.000000  0.003233  0.004793  0.001134  0.291585  0.289337  0.068422  0.151673  0.072818  0.017220  16  0  0  0  0
11  28  14.386223  0.000000  0.187286  0.582816  14645984.265472  5775732.407823  1360.909792  1015578.338636  400499.455470  94.367881  0.039738  0.496720  0.027525  0.012211  0.000001  1.000000  0.006549  0.009197  0.002175  0.297421  0.293442  0.069393  0.307267  0.139713  0.033039  16  0  0  0  0
6  32  17.007841  0.000000  0.139986  0.520394  11833172.537978  6089235.633800  1460.931516  820533.020457  422238.321197  101.303564  0.035114  0.438928  0.022239  0.012874  0.000001  1.000000  0.004976  0.007143  0.001689  0.294844  0.291629  0.068965  0.233431  0.108513  0.025661  16  0  0  0  0
7  32  16.339004  0.000000  0.149632  0.534097  12406904.680450  6025523.323647  1499.400046  860316.617484  417820.397422  103.971039  0.036058  0.450723  0.023317  0.012740  0.000001  1.000000  0.005281  0.007547  0.001785  0.295369  0.291999  0.069052  0.247778  0.114645  0.027111  16  0  0  0  0
6  33  17.007862  0.000000  0.139986  0.520394  11833181.452244  6089234.644444  1529.782216  820533.638588  422238.252594  106.077793  0.035114  0.438929  0.022239  0.012874  0.000001  1.000000  0.004976  0.007143  0.001689  0.294844  0.291629  0.068965  0.233431  0.108513  0.025661  16  0  0  0  0
8  31  15.756311  0.000000  0.159185  0.547148  12975070.044384  5962311.064588  1466.906184  899714.204284  413437.148071  101.717858  0.036992  0.462399  0.024385  0.012606  0.000001  1.000000  0.005592  0.007954  0.001881  0.295890  0.292365  0.069139  0.262335  0.120832  0.028574  16  0  0  0  0
12  27  14.023382  0.000000  0.196465  0.593668  15191693.078743  5714578.901721  1323.857382  1053418.748670  396258.963674  91.798602  0.040634  0.507923  0.028550  0.012082  0.000001  1.000000  0.006878  0.009618  0.002274  0.297920  0.293794  0.069476  0.322669  0.146115  0.034553  16  0  0  0  0
9  30  15.244207  0.000000  0.168646  0.559592  13537653.135028  5899604.363504  1432.745066  938724.706425  409088.954999  99.349066  0.037917  0.473957  0.025442  0.012473  0.000001  1.000000  0.005906  0.008365  0.001978  0.296405  0.292728  0.069224  0.277101  0.127072  0.030050  16  0  0  0  0
0  40  24.736551  0.000000  0.080198  0.421338  8275731.715686  6481588.493117  1709.733514  573853.809650  449444.759345  118.555933  0.029258  0.365729  0.015553  0.013704  0.000002  1.000000  0.003233  0.004793  0.001134  0.291585  0.289337  0.068422  0.151673  0.072818  0.017220  16  0  0  0  0
15  24  13.129223  0.000000  0.223436  0.623545  16794799.568846  5534313.177415  1211.059222  1164580.975556  383759.020926  83.976979  0.043265  0.540817  0.031563  0.011701  0.000001  1.000000  0.007890  0.010904  0.002579  0.299389  0.294827  0.069721  0.370155  0.165648  0.039173  16  0  0  0  0
3  37  19.775407  0.000000  0.110499  0.474856  10078946.450440  6283293.291213  1678.260144  698891.894584  435694.620873  116.373514  0.032228  0.402849  0.018942  0.013285  0.000002  1.000000  0.004085  0.005953  0.001408  0.293237  0.290499  0.068697  0.191633  0.090431  0.021385  16  0  0  0  0
2  38  21.083755  0.000000  0.100488  0.458000  9483272.458007  6348931.155773  1694.973167  657586.811044  440246.065981  117.532424  0.031247  0.390591  0.017822  0.013423  0.000002  1.000000  0.003796  0.005563  0.001315  0.292691  0.290115  0.068606  0.178111  0.084508  0.019984  16  0  0  0  0
13  26  13.696079  0.000000  0.205550  0.604055  15731741.240706  5653954.438499  1286.393506  1090866.639175  392055.156642  89.200791  0.041521  0.519007  0.029565  0.011954  0.000001  1.000000  0.007211  0.010043  0.002375  0.298415  0.294142  0.069559  0.338283  0.152571  0.036080  16  0  0  0  0
5  35  17.783426  0.000000  0.130249  0.505989  11253936.250044  6153437.219756  1630.943557  780367.756292  426690.172218  113.092498  0.034162  0.427020  0.021150  0.013010  0.000002  1.000000  0.004674  0.006743  0.001595  0.294313  0.291256  0.068876  0.219292  0.102432  0.024223  16  0  0  0  0
10  29  14.790659  0.000000  0.178013  0.571469  14094631.409023  5837409.476744  1397.301795  977346.560709  404776.252034  96.891367  0.038832  0.485398  0.026489  0.012342  0.000001  1.000000  0.006226  0.008779  0.002076  0.296915  0.293087  0.069309  0.292078  0.133365  0.031538  16  0  0  0  0
14  25  13.399380  0.000000  0.214540  0.614005  16266114.222933  5593864.220559  1248.732666  1127921.002724  387888.395119  86.589322  0.042398  0.529972  0.030570  0.011827  0.000001  1.000000  0.007548  0.010472  0.002476  0.298905  0.294486  0.069640  0.354112  0.159082  0.037620  16  0  0  0  0
9  31  15.244226  0.000000  0.168646  0.559592  13537661.627500  5899603.415299  1500.267608  938725.295308  409088.889249  104.031198  0.037917  0.473958  0.025442  0.012473  0.000001  1.000000  0.005906  0.008365  0.001978  0.296405  0.292728  0.069224  0.277101  0.127072  0.030050  16  0  0  0  0
4  36  18.693259  0.000000  0.120419  0.490830  10669178.204301  6218126.178055  1656.642371  739819.603718  431175.818496  114.874499  0.033199  0.414992  0.020051  0.013147  0.000002  1.000000  0.004377  0.006346  0.001501  0.293778  0.290879  0.068787  0.205360  0.096405  0.022798  16  0  0  0  0
10  30  14.790677  0.000000  0.178013  0.571469  14094639.607528  5837408.559908  1463.154029  977347.129208  404776.188459  101.457677  0.038832  0.485399  0.026489  0.012342  0.000001  1.000000  0.006226  0.008779  0.002076  0.296915  0.293087  0.069309  0.292078  0.133365  0.031538  16  0  0  0  0
8  32  15.756330  0.000000  0.159186  0.547148  12975078.819159  5962310.087662  1536.038599  899714.812742  413437.080329  106.511621  0.036992  0.462400  0.024385  0.012606  0.000001  1.000000  0.005592  0.007954  0.001881  0.295890  0.292365  0.069139  0.262335  0.120832  0.028574  16  0  0  0  0
1  39  22.697276  0.000000  0.090388  0.440188  8882189.310400  6415032.162947  1705.830529  615906.647160  444829.626214  118.285293  0.030257  0.378217  0.016693  0.013563  0.000002  1.000000  0.003513  0.005176  0.001224  0.292141  0.289728  0.068515  0.164791  0.078637  0.018596  16  0  0  0  0
7  33  16.339025  0.000000  0.149632  0.534096  12406913.732109  6025522.318394  1570.063744  860317.245141  417820.327716  108.870985  0.036058  0.450724  0.023317  0.012740  0.000001  1.000000  0.005281  0.007547  0.001785  0.295369  0.291999  0.069052  0.247779  0.114645  0.027111  17  0  0  0  0
14  26  13.399394  0.000000  0.214540  0.614005  16266121.253034  5593863.428766  1307.583288  1127921.490204  387888.340215  90.670128  0.042398  0.529972  0.030570  0.011827  0.000001  1.000000  0.007548  0.010472  0.002476  0.298905  0.294486  0.069640  0.354112  0.159082  0.037620  16  0  0  0  0
13  27  13.696093  0.000000  0.205550  0.604054  15731748.556886  5653953.616140  1347.018981  1090867.146492  392055.099618  93.404668  0.041521  0.519008  0.029565  0.011954  0.000001  1.000000  0.007211  0.010043  0.002375  0.298415  0.294142  0.069559  0.338284  0.152571  0.036080  16  0  0  0  0
2  39  21.083780  0.000000  0.100488  0.457999  9483283.174503  6348929.977581  1774.853026  657587.554145  440245.984283  123.071434  0.031247  0.390592  0.017822  0.013423  0.000002  1.000000  0.003796  0.005563  0.001315  0.292691  0.290115  0.068606  0.178111  0.084508  0.019984  16  0  0  0  0
11  29  14.386239  0.000000  0.187286  0.582816  14645992.161698  5775731.524265  1425.046994  1015578.886174  400499.394203  98.815268  0.039738  0.496721  0.027525  0.012211  0.000001  1.000000  0.006549  0.009197  0.002175  0.297421  0.293442  0.069393  0.307267  0.139713  0.033039  16  0  0  0  0
12  28  14.023397  0.000000  0.196465  0.593668  15191700.678094  5714578.050216  1386.248420  1053419.275623  396258.904629  96.124906  0.040634  0.507924  0.028550  0.012082  0.000001  1.000000  0.006878  0.009618  0.002274  0.297920  0.293794  0.069476  0.322669  0.146115  0.034553  16  0  0  0  0
5  36  17.783450  0.000000  0.130249  0.505989  11253946.277335  6153436.110985  1707.806352  780368.451602  426690.095334  118.422300  0.034162  0.427021  0.021150  0.013010  0.000002  1.000000  0.004674  0.006743  0.001595  0.294313  0.291256  0.068876  0.219292  0.102432  0.024223  16  0  0  0  0
1  40  22.697301  0.000000  0.090388  0.440188  8882200.205947  6415030.966017  1786.221850  615907.402677  444829.543217  123.859768  0.030257  0.378218  0.016693  0.013563  0.000002  1.000000  0.003513  0.005176  0.001224  0.292141  0.289728  0.068515  0.164791  0.078637  0.018596  16  0  0  0  0
0  41  24.736574  0.000000  0.080198  0.421338  8275742.714114  6481587.289290  1790.308520  573854.572300  449444.675869  124.143145  0.029258  0.365731  0.015553  0.013704  0.000002  1.000000  0.003233  0.004793  0.001134  0.291585  0.289337  0.068422  0.151674  0.072818  0.017220  16  0  0  0  0
7  34  16.339046  0.000000  0.149632  0.534096  12406923.222439  6025521.262978  1644.057639  860317.903218  417820.254532  114.001852  0.036058  0.450725  0.023317  0.012740  0.000002  1.000000  0.005281  0.007547  0.001785  0.295369  0.291999  0.069052  0.247779  0.114645  0.027111  16  0  0  0  0
4  37  18.693283  0.000000  0.120419  0.490830  10669188.502616  6218125.039808  1734.716149  739820.317821  431175.739568  120.288272  0.033199  0.414994  0.020051  0.013147  0.000002  1.000000  0.004377  0.006346  0.001501  0.293778  0.290879  0.068787  0.205360  0.096405  0.022798  16  0  0  0  0
6  35  17.007905  0.000000  0.139987  0.520393  11833200.559759  6089232.523986  1677.370774  820534.963537  422238.105558  116.311843  0.035114  0.438931  0.022239  0.012874  0.000002  1.000000  0.004976  0.007143  0.001689  0.294844  0.291629  0.068965  0.233432  0.108512  0.025661  16  0  0  0  0
3  38  19.775431  0.000000  0.110499  0.474855  10078956.971037  6283292.131766  1757.352550  698892.624100  435694.540475  121.857920  0.032228  0.402850  0.018942  0.013285  0.000002  1.000000  0.004085  0.005953  0.001408  0.293237  0.290499  0.068697  0.191633  0.090430  0.021385  16  0  0  0  0
6  34  17.007883  0.000000  0.139986  0.520393  11833190.782418  6089233.609443  1601.877664  820534.285559  422238.180825  111.077018  0.035114  0.438930  0.022239  0.012874  0.000002  1.000000  0.004976  0.007143  0.001689  0.294844  0.291629  0.068965  0.233431  0.108512  0.025661  16  0  0  0  0
11  30  14.386256  0.000000  0.187286  0.582816  14646000.445912  5775730.595176  1492.206841  1015579.460616  400499.329778  103.472250  0.039738  0.496722  0.027525  0.012211  0.000001  1.000000  0.006549  0.009197  0.002175  0.297421  0.293442  0.069393  0.307268  0.139713  0.033039  16  0  0  0  0
0  42  24.736597  0.000000  0.080198  0.421337  8275754.259994  6481586.022428  1874.680695  573855.372912  449444.588023  129.993660  0.029259  0.365732  0.015553  0.013704  0.000002  1.000000  0.003233  0.004793  0.001134  0.291585  0.289337  0.068422  0.151674  0.072818  0.017220  16  0  0  0  0
9  32  15.244245  0.000000  0.168646  0.559591  13537670.515130  5899602.423713  1570.972327  938725.911591  409088.820491  108.933987  0.037917  0.473959  0.025442  0.012473  0.000001  1.000000  0.005906  0.008365  0.001978  0.296405  0.292728  0.069224  0.277101  0.127071  0.030050  16  0  0  0  0
15  26  13.129250  0.000000  0.223436  0.623545  16794813.365717  5534311.622120  1327.899401  1164581.932255  383758.913079  92.078883  0.043266  0.540819  0.031563  0.011701  0.000001  1.000000  0.007890  0.010904  0.002579  0.299389  0.294827  0.069721  0.370156  0.165648  0.039172  17  0  0  0  0
8  33  15.756351  0.000000  0.159186  0.547147  12975088.010843  5962309.063835  1608.429052  899715.450110  413437.009335  111.531303  0.036992  0.462401  0.024385  0.012606  0.000002  1.000000  0.005592  0.007954  0.001881  0.295890  0.292365  0.069139  0.262335  0.120832  0.028574  16  0  0  0  0
15  25  13.129236  0.000000  0.223436  0.623545  16794806.304810  5534312.418518  1268.134391  1164581.442639  383758.968302  87.934672  0.043265  0.540818  0.031563  0.011701  0.000001  1.000000  0.007890  0.010904  0.002579  0.299389  0.294827  0.069721  0.370155  0.165648  0.039172  16  0  0  0  0
1  41  22.697326  0.000000  0.090388  0.440187  8882211.612798  6415029.713260  1870.401704  615908.193648  444829.456348  129.696948  0.030258  0.378220  0.016693  0.013563  0.000002  1.000000  0.003513  0.005176  0.001224  0.292141  0.289728  0.068515  0.164792  0.078637  0.018596  16  0  0  0  0
12  29  14.023413  0.000000  0.196465  0.593668  15191708.644331  5714577.156445  1451.579815  1053419.828016  396258.842653  100.655100  0.040634  0.507925  0.028550  0.012082  0.000001  1.000000  0.006878  0.009618  0.002274  0.297920  0.293794  0.069476  0.322669  0.146115  0.034553  16  0  0  0  0
10  31  14.790695  0.000000  0.178013  0.571468  14094648.186018  5837407.601406  1532.109727  977347.724056  404776.121995  106.239186  0.038832  0.485400  0.026489  0.012342  0.000001  1.000000  0.006226  0.008779  0.002076  0.296915  0.293087  0.069309  0.292079  0.133365  0.031538  16  0  0  0  0
14  27  13.399408  0.000000  0.214540  0.614005  16266128.608606  5593862.600879  1369.207422  1127922.000252  387888.282807  94.943254  0.042398  0.529973  0.030570  0.011827  0.000001  1.000000  0.007548  0.010472  0.002476  0.298905  0.294486  0.069640  0.354113  0.159082  0.037620  16  0  0  0  0
3  39  19.775457  0.000000  0.110499  0.474855  10078968.007842  6283290.912817  1840.172319  698893.389412  435694.455951  127.600789  0.032228  0.402852  0.018942  0.013285  0.000002  1.000000  0.004085  0.005953  0.001408  0.293237  0.290499  0.068697  0.191633  0.090430  0.021385  16  0  0  0  0
13  28  13.696109  0.000000  0.205550  0.604054  15731756.220941  5653952.754385  1410.501609  1090867.677931  392055.039862  97.806665  0.041521  0.519009  0.029565  0.011954  0.000001  1.000000  0.007211  0.010043  0.002375  0.298415  0.294142  0.069559  0.338284  0.152571  0.036080  16  0  0  0  0
2  40  21.083806  0.000000  0.100488  0.457999  9483294.421177  6348928.738081  1858.497339  657588.334009  440245.898334  128.871478  0.031247  0.390593  0.017822  0.013423  0.000002  1.000000  0.003796  0.005563  0.001315  0.292691  0.290115  0.068606  0.178111  0.084508  0.019984  16  0  0  0  0
6  36  17.007928  0.000000  0.139987  0.520393  11833210.793553  6089231.388351  1756.421661  820535.673166  422238.026811  121.793371  0.035115  0.438932  0.022239  0.012874  0.000002  1.000000  0.004976  0.007143  0.001689  0.294844  0.291629  0.068965  0.233432  0.108512  0.025661  16  0  0  0  0
5  37  17.783474  0.000000  0.130249  0.505989  11253956.813832  6153434.942196  1788.291465  780369.182221  426690.014288  124.003279  0.034162  0.427022  0.021150  0.013010  0.000002  1.000000  0.004674  0.006743  0.001595  0.294313  0.291256  0.068876  0.219293  0.102432  0.024223  16  0  0  0  0
15  27  13.129264  0.000000  0.223436  0.623545  16794820.760044  5534310.788028  1390.481019  1164582.444991  383758.855241  96.418402  0.043266  0.540820  0.031563  0.011701  0.000001  1.000000  0.007890  0.010904  0.002579  0.299389  0.294827  0.069721  0.370156  0.165648  0.039172  16  0  0  0  0
10  32  14.790714  0.000000  0.178013  0.571468  14094657.172323  5837406.596866  1604.315147  977348.347182  404776.052338  111.246037  0.038832  0.485401  0.026489  0.012342  0.000002  1.000000  0.006226  0.008779  0.002076  0.296915  0.293087  0.069309  0.292079  0.133365  0.031538  16  0  0  0  0
13  29  13.696125  0.000000  0.205550  0.604054  15731764.234217  5653951.854789  1476.976041  1090868.233586  392054.977483  102.416119  0.041521  0.519009  0.029565  0.011954  0.000001  1.000000  0.007211  0.010043  0.002375  0.298415  0.294142  0.069559  0.338284  0.152571  0.036080  16  0  0  0  0
0  43  24.736621  0.000000  0.080198  0.421337  8275766.335267  6481584.699030  1963.028968  573856.210233  449444.496256  136.119885  0.029259  0.365733  0.015553  0.013704  0.000002  1.000000  0.003233  0.004793  0.001134  0.291585  0.289337  0.068422  0.151674  0.072817  0.017220  16  0  0  0  0
11  31  14.386274  0.000000  0.187286  0.582816  14646009.098735  5775729.627536  1562.531781  1015580.060618  400499.262680  108.348705  0.039738  0.496723  0.027525  0.012211  0.000001  1.000000  0.006549  0.009197  0.002175  0.297421  0.293442  0.069393  0.307268  0.139713  0.033039  16  0  0  0  0
8  34  15.756372  0.000000  0.159186  0.547147  12975097.636238  5962307.991552  1684.231084  899716.117552  413436.934981  116.787549  0.036992  0.462402  0.024385  0.012606  0.000002  1.000000  0.005592  0.007954  0.001881  0.295890  0.292365  0.069139  0.262335  0.120831  0.028574  16  0  0  0  0
7  35  16.339068  0.000000  0.149633  0.534096  12406933.151914  6025520.159647  1721.538669  860318.591745  417820.178025  119.374523  0.036058  0.450726  0.023317  0.012740  0.000002  1.000000  0.005281  0.007547  0.001785  0.295369  0.291999  0.069052  0.247779  0.114645  0.027111  16  0  0  0  0
14  28  13.399423  0.000000  0.214541  0.614004  16266136.314887  5593861.733174  1433.735776  1127922.534619  387888.222639  99.417763  0.042398  0.529974  0.030570  0.011827  0.000001  1.000000  0.007548  0.010472  0.002476  0.298905  0.294486  0.069640  0.354113  0.159082  0.037620  16  0  0  0  0
4  38  18.693308  0.000000  0.120420  0.490829  10669199.289045  6218123.847256  1816.469300  739821.065771  431175.656874  125.957180  0.033200  0.414995  0.020051  0.013147  0.000002  1.000000  0.004377  0.006346  0.001501  0.293778  0.290879  0.068787  0.205360  0.096405  0.022798  16  0  0  0  0
12  30  14.023430  0.000000  0.196466  0.593667  15191716.986749  5714576.220454  1519.990138  1053420.406494  396258.777750  105.398793  0.040634  0.507925  0.028550  0.012082  0.000001  1.000000  0.006878  0.009618  0.002274  0.297920  0.293794  0.069476  0.322669  0.146115  0.034553  16  0  0  0  0
3  40  19.775484  0.000000  0.110499  0.474854  10078979.516514  6283289.647093  1926.895093  698894.187444  435694.368183  133.614299  0.032228  0.402853  0.018942  0.013285  0.000002  1.000000  0.004085  0.005953  0.001408  0.293237  0.290499  0.068697  0.191634  0.090430  0.021385  16  0  0  0  0
9  33  15.244265  0.000000  0.168646  0.559591  13537679.820006  5899601.385740  1645.009188  938726.556808  409088.748516  114.067834  0.037917  0.473961  0.025442  0.012473  0.000002  1.000000  0.005906  0.008365  0.001978  0.296405  0.292728  0.069224  0.277102  0.127071  0.030050  16  0  0  0  0
4  39  18.693334  0.000000  0.120420  0.490829  10669210.586456  6218122.597844  1902.075213  739821.849153  431175.570237  131.893245  0.033200  0.414996  0.020051  0.013147  0.000002  1.000000  0.004377  0.006346  0.001501  0.293778  0.290879  0.068787  0.205361  0.096405  0.022798  16  0  0  0  0
11  32  14.386293  0.000000  0.187287  0.582815  14646018.173189  5775728.611002  1636.170976  1015580.689857  400499.192192  113.454977  0.039738  0.496724  0.027525  0.012211  0.000002  1.000000  0.006549  0.009197  0.002175  0.297421  0.293442  0.069393  0.307268  0.139713  0.033039  16  0  0  0  0
7  36  16.339091  0.000000  0.149633  0.534095  12406943.560280  6025519.001689  1802.671169  860319.313479  417820.097730  125.000393  0.036058  0.450727  0.023317  0.012740  0.000002  1.000000  0.005281  0.007547  0.001785  0.295369  0.291999  0.069052  0.247779  0.114645  0.027111  16  0  0  0  0
8  35  15.756394  0.000000  0.159186  0.547147  12975107.687970  5962306.874562  1763.605467  899716.814556  413436.857527  122.291509  0.036992  0.462403  0.024385  0.012606  0.000002  1.000000  0.005592  0.007954  0.001881  0.295890  0.292365  0.069139  0.262336  0.120831  0.028574  16  0  0  0  0
2  41  21.083833  0.000000  0.100489  0.457998  9483306.180860  6348927.444347  1946.083499  657589.149446  440245.808624  134.944857  0.031248  0.390594  0.017822  0.013423  0.000002  1.000000  0.003796  0.005563  0.001315  0.292691  0.290115  0.068606  0.178111  0.084508  0.019984  16  0  0  0  0
1  42  22.697352  0.000000  0.090388  0.440187  8882223.565512  6415028.399344  1958.548623  615909.022470  444829.365239  135.809210  0.030258  0.378221  0.016693  0.013563  0.000002  1.000000  0.003513  0.005176  0.001224  0.292141  0.289728  0.068515  0.164792  0.078637  0.018596  16  0  0  0  0
6  37  17.007953  0.000000  0.139987  0.520392  11833221.503217  6089230.200753  1839.197989  820536.415793  422237.944460  127.533227  0.035115  0.438934  0.022239  0.012874  0.000002  1.000000  0.004976  0.007143  0.001689  0.294844  0.291629  0.068965  0.233432  0.108512  0.025661  16  0  0  0  0
5  38  17.783499  0.000000  0.130249  0.505988  11253967.829148  6153433.722079  1872.569595  780369.946043  426689.929683  129.847273  0.034162  0.427023  0.021150  0.013010  0.000002  1.000000  0.004674  0.006743  0.001595  0.294313  0.291256  0.068876  0.219293  0.102432  0.024223  16  0  0  0  0
0  44  24.736647  0.000000  0.080198  0.421336  8275778.947870  6481583.319444  2055.540700  573857.084813  449444.400593  142.534812  0.029259  0.365734  0.015553  0.013704  0.000002  1.000000  0.003233  0.004793  0.001134  0.291585  0.289337  0.068422  0.151674  0.072817  0.017220  16  0  0  0  0
9  34  15.244286  0.000000  0.168646  0.559591  13537689.565995  5899600.298196  1722.535223  938727.232612  409088.673104  119.443626  0.037917  0.473962  0.025442  0.012473  0.000002  1.000000  0.005906  0.008365  0.001978  0.296405  0.292728  0.069224  0.277102  0.127071  0.030050  16  0  0  0  0
1  43  22.697380  0.000000  0.090388  0.440186  8882236.091372  6415027.020816  2050.849548  615909.891035  444829.269649  142.209519  0.030258  0.378222  0.016693  0.013563  0.000002  1.000000  0.003513  0.005176  0.001224  0.292141  0.289728  0.068515  0.164792  0.078637  0.018596  16  0  0  0  0
15  28  13.129279  0.000000  0.223436  0.623544  16794828.495874  5534309.916161  1456.011984  1164582.981407  383758.794785  100.962435  0.043266  0.540821  0.031563  0.011701  0.000001  1.000000  0.007890  0.010904  0.002579  0.299389  0.294827  0.069721  0.370156  0.165648  0.039172  16  0  0  0  0
10  33  14.790733  0.000000  0.178013  0.571468  14094666.582017  5837405.545121  1679.923438  977348.999667  404775.979409  116.488849  0.038832  0.485402  0.026489  0.012342  0.000002  1.000000  0.006226  0.008779  0.002076  0.296915  0.293087  0.069309  0.292079  0.133365  0.031538  16  0  0  0  0
13  30  13.696141  0.000000  0.205551  0.604054  15731772.633084  5653950.910947  1546.583272  1090868.815978  392054.912035  107.242807  0.041521  0.519010  0.029565  0.011954  0.000001  1.000000  0.007211  0.010043  0.002375  0.298415  0.294142  0.069559  0.338284  0.152571  0.036080  16  0  0  0  0
4  40  18.693362  0.000000  0.120420  0.490828  10669222.408436  6218121.291481  1991.715448  739822.668910  431175.479652  138.109056  0.033200  0.414997  0.020051  0.013147  0.000002  1.000000  0.004377  0.006346  0.001501  0.293778  0.290879  0.068787  0.205361  0.096405  0.022798  16  0  0  0  0
14  29  13.399439  0.000000  0.214541  0.614004  16266144.377773  5593860.826140  1501.305219  1127923.093714  387888.159744  104.103148  0.042398  0.529975  0.030570  0.011827  0.000001  1.000000  0.007548  0.010472  0.002476  0.298905  0.294486  0.069640  0.354113  0.159082  0.037620  16  0  0  0  0
3  41  19.775512  0.000000  0.110500  0.474854  10078991.638161  6283288.306930  2017.704813  698895.027980  435694.275254  139.911205  0.032228  0.402854  0.018942  0.013285  0.000002  1.000000  0.004085  0.005953  0.001408  0.293237  0.290499  0.068697  0.191634  0.090430  0.021385  16  0  0  0  0
5  39  17.783526  0.000000  0.130249  0.505988  11253979.370569  6153432.442648  1960.819493  780370.746345  426689.840965  135.966676  0.034162  0.427024  0.021150  0.013010  0.000002  1.000000  0.004674  0.006743  0.001594  0.294313  0.291256  0.068876  0.219293  0.102432  0.024223  16  0  0  0  0
12  31  14.023448  0.000000  0.196466  0.593667  15191725.719246  5714575.241049  1591.624488  1053421.012020  396258.709836  110.366045  0.040634  0.507927  0.028551  0.012082  0.000001  1.000000  0.006878  0.009618  0.002274  0.297920  0.293794  0.069476  0.322670  0.146115  0.034553  16  0  0  0  0
2  42  21.083861  0.000000  0.100489  0.457998  9483318.500260  6348926.088349  2037.797263  657590.003695  440245.714597  141.304450  0.031248  0.390596  0.017822  0.013423  0.000002  1.000000  0.003796  0.005563  0.001315  0.292691  0.290115  0.068606  0.178112  0.084507  0.019984  16  0  0  0  0
7  37  16.339116  0.000000  0.149633  0.534095  12406954.450126  6025517.791356  1887.627218  860320.068601  417820.013804  130.891395  0.036058  0.450728  0.023317  0.012740  0.000002  1.000000  0.005281  0.007547  0.001785  0.295369  0.291999  0.069052  0.247780  0.114645  0.027111  16  0  0  0  0
9  35  15.244307  0.000000  0.168647  0.559590  13537699.777268  5899599.158254  1803.714865  938727.940680  409088.594058  125.072765  0.037917  0.473963  0.025442  0.012473  0.000002  1.000000  0.005906  0.008365  0.001978  0.296405  0.292728  0.069224  0.277102  0.127071  0.030050  16  0  0  0  0
12  32  14.023466  0.000000  0.196466  0.593667  15191734.870982  5714574.213664  1666.634807  1053421.646618  396258.638595  115.567392  0.040634  0.507928  0.028551  0.012082  0.000002  1.000000  0.006878  0.009618  0.002274  0.297920  0.293794  0.069476  0.322670  0.146114  0.034553  16  0  0  0  0
10  34  14.790754  0.000000  0.178013  0.571468  14094676.442448  5837404.441869  1759.094965  977349.683406  404775.902907  121.978742  0.038832  0.485403  0.026489  0.012342  0.000002  1.000000  0.006226  0.008779  0.002076  0.296915  0.293087  0.069309  0.292079  0.133365  0.031538  16  0  0  0  0
11  33  14.386313  0.000000  0.187287  0.582815  14646027.678595  5775727.545800  1713.280616  1015581.348978  400499.118329  118.801895  0.039738  0.496725  0.027525  0.012211  0.000002  1.000000  0.006549  0.009197  0.002175  0.297421  0.293442  0.069393  0.307268  0.139712  0.033039  16  0  0  0  0
0  45  24.736674  0.000000  0.080199  0.421335  8275792.236162  6481581.858893  2152.412104  573858.006246  449444.299316  149.252045  0.029259  0.365736  0.015553  0.013704  0.000002  1.000000  0.003233  0.004793  0.001134  0.291585  0.289337  0.068422  0.151675  0.072817  0.017220  16  0  0  0  0
13  31  13.696159  0.000000  0.205551  0.604054  15731781.431162  5653949.921822  1619.470942  1090869.426052  392054.843448  112.296967  0.041521  0.519012  0.029565  0.011954  0.000002  1.000000  0.007211  0.010043  0.002375  0.298415  0.294142  0.069559  0.338285  0.152571  0.036080  16  0  0  0  0
14  30  13.399455  0.000000  0.214541  0.614004  16266152.828179  5593859.874381  1572.059070  1127923.679680  387888.093747  109.009344  0.042398  0.529976  0.030570  0.011827  0.000001  1.000000  0.007548  0.010472  0.002476  0.298905  0.294486  0.069640  0.354113  0.159082  0.037620  16  0  0  0  0
8  36  15.756417  0.000000  0.159186  0.547146  12975118.264746  5962305.694270  1846.720558  899717.547969  413436.775683  128.054855  0.036992  0.462404  0.024385  0.012606  0.000002  1.000000  0.005592  0.007954  0.001881  0.295890  0.292365  0.069139  0.262336  0.120831  0.028574  16  0  0  0  0
15  29  13.129295  0.000000  0.223436  0.623544  16794836.597851  5534309.002993  1524.631290  1164583.543212  383758.731464  105.720618  0.043266  0.540822  0.031563  0.011701  0.000001  1.000000  0.007890  0.010904  0.002579  0.299389  0.294827  0.069721  0.370156  0.165648  0.039172  16  0  0  0  0
7  38  16.339141  0.000000  0.149633  0.534095  12406965.855017  6025516.523765  1976.587003  860320.859436  417819.925907  137.060023  0.036058  0.450730  0.023317  0.012740  0.000002  1.000000  0.005281  0.007547  0.001785  0.295369  0.291999  0.069052  0.247780  0.114645  0.027111  16  0  0  0  0
9  36  15.244330  0.000000  0.168647  0.559590  13537710.451926  5899597.968424  1888.720294  938728.680879  409088.511553  130.967191  0.037917  0.473964  0.025442  0.012473  0.000002  1.000000  0.005907  0.008365  0.001978  0.296405  0.292728  0.069224  0.277102  0.127071  0.030050  16  0  0  0  0
2  43  21.083891  0.000000  0.100489  0.457997  9483331.403293  6348924.667527  2133.833140  657590.898414  440245.616075  147.963747  0.031248  0.390597  0.017822  0.013423  0.000002  1.000000  0.003796  0.005563  0.001315  0.292691  0.290115  0.068606  0.178112  0.084507  0.019984  17  0  0  0  0
3  42  19.775542  0.000000  0.110500  0.474853  10079004.289989  6283286.912076  2112.794061  698895.905280  435694.178532  146.504861  0.032228  0.402856  0.018942  0.013285  0.000002  1.000000  0.004085  0.005953  0.001408  0.293237  0.290499  0.068697  0.191634  0.090430  0.021385  16  0  0  0  0
1  44  22.697409  0.000000  0.090389  0.440185  8882249.174375  6415025.585960  2147.500224  615910.798234  444829.170154  148.911447  0.030258  0.378224  0.016693  0.013563  0.000002  1.000000  0.003513  0.005176  0.001224  0.292141  0.289728  0.068515  0.164792  0.078636  0.018596  16  0  0  0  0
6  38  17.007978  0.000000  0.139987  0.520392  11833232.723413  6089228.955758  1925.875323  820537.193821  422237.858130  133.543586  0.035115  0.438935  0.022239  0.012874  0.000002  1.000000  0.004976  0.007143  0.001689  0.294844  0.291629  0.068965  0.233432  0.108512  0.025661  16  0  0  0  0
5  40  17.783554  0.000000  0.130250  0.505987  11253991.435253  6153431.108094  2053.228324  780371.582932  426689.748425  142.374467  0.034162  0.427026  0.021150  0.013010  0.000002  1.000000  0.004674  0.006743  0.001594  0.294313  0.291256  0.068876  0.219293  0.102432  0.024223  16  0  0  0  0
14  31  13.399473  0.000000  0.214541  0.614004  16266161.687399  5593858.875681  1646.147400  1127924.293994  387888.024496  114.146759  0.042398  0.529977  0.030570  0.011827  0.000002  1.000000  0.007548  0.010472  0.002476  0.298905  0.294486  0.069640  0.354114  0.159082  0.037620  16  0  0  0  0
10  35  14.790776  0.000000  0.178014  0.571467  14094686.751175  5837403.290607  1841.997651  977350.398232  404775.823077  127.727361  0.038832  0.485404  0.026489  0.012342  0.000002  1.000000  0.006226  0.008779  0.002076  0.296915  0.293087  0.069309  0.292080  0.133365  0.031538  16  0  0  0  0
6  39  17.008005  0.000000  0.139987  0.520392  11833244.472104  6089227.652227  2016.637500  820538.008496  422237.767741  139.837195  0.035115  0.438936  0.022239  0.012874  0.000002  1.000000  0.004976  0.007143  0.001689  0.294844  0.291629  0.068965  0.233433  0.108512  0.025661  16  0  0  0  0
15  30  13.129311  0.000000  0.223436  0.623544  16794845.090377  5534308.044740  1596.484484  1164584.132099  383758.665017  110.703045  0.043266  0.540823  0.031563  0.011701  0.000002  1.000000  0.007890  0.010904  0.002579  0.299389  0.294827  0.069721  0.370157  0.165647  0.039172  16  0  0  0  0
4  41  18.693390  0.000000  0.120420  0.490828  10669234.783486  6218119.924438  2085.580123  739823.527018  431175.384859  144.617798  0.033200  0.414999  0.020051  0.013147  0.000002  1.000000  0.004377  0.006346  0.001501  0.293778  0.290879  0.068787  0.205361  0.096404  0.022798  16  0  0  0  0
0  46  24.736702  0.000000  0.080199  0.421335  8275806.107355  6481580.337543  2253.848595  573858.968099  449444.193823  156.285830  0.029259  0.365737  0.015553  0.013704  0.000002  1.000000  0.003233  0.004793  0.001134  0.291585  0.289337  0.068422  0.151675  0.072817  0.017220  16  0  0  0  0
8  37  15.756441  0.000000  0.159186  0.547146  12975129.314931  5962304.463455  1933.752638  899718.314208  413436.690337  134.089813  0.036992  0.462406  0.024385  0.012606  0.000002  1.000000  0.005592  0.007954  0.001881  0.295890  0.292365  0.069139  0.262336  0.120831  0.028574  16  0  0  0  0
13  32  13.696177  0.000000  0.205551  0.604053  15731790.640532  5653948.886876  1695.793649  1090870.064646  392054.771683  117.589318  0.041521  0.519013  0.029565  0.011954  0.000002  1.000000  0.007211  0.010043  0.002375  0.298415  0.294142  0.069559  0.338285  0.152571  0.036080  16  0  0  0  0
12  33  14.023486  0.000000  0.196466  0.593667  15191744.441467  5714573.140829  1745.180191  1053422.310252  396258.564203  121.013867  0.040634  0.507929  0.028551  0.012082  0.000002  1.000000  0.006878  0.009618  0.002274  0.297920  0.293794  0.069476  0.322670  0.146114  0.034553  16  0  0  0  0
6  40  17.008033  0.000000  0.139988  0.520391  11833256.769726  6089226.288291  2111.677017  820538.861235  422237.673163  146.427403  0.035115  0.438937  0.022239  0.012874  0.000002  1.000000  0.004976  0.007143  0.001689  0.294844  0.291629  0.068965  0.233433  0.108511  0.025661  16  0  0  0  0
1  45  22.697440  0.000000  0.090389  0.440185  8882262.896568  6415024.077817  2248.705630  615911.749755  444829.065577  155.929208  0.030258  0.378225  0.016693  0.013563  0.000002  1.000000  0.003513  0.005176  0.001224  0.292141  0.289728  0.068515  0.164793  0.078636  0.018596  16  0  0  0  0
9  37  15.244354  0.000000  0.168647  0.559590  13537721.639703  5899596.720111  1977.731805  938729.456659  409088.424993  137.139406  0.037917  0.473965  0.025442  0.012473  0.000002  1.000000  0.005907  0.008364  0.001978  0.296405  0.292728  0.069224  0.277103  0.127071  0.030050  16  0  0  0  0
11  34  14.386333  0.000000  0.187287  0.582815  14646037.616955  5775726.433959  1794.024250  1015582.038122  400499.041232  124.400801  0.039738  0.496726  0.027525  0.012211  0.000002  1.000000  0.006550  0.009197  0.002175  0.297421  0.293442  0.069393  0.307269  0.139712  0.033039  16  0  0  0  0
5  41  17.783583  0.000000  0.130250  0.505987  11254004.080567  6153429.707687  2149.992083  780372.459780  426689.651318  149.084237  0.034162  0.427027  0.021150  0.013010  0.000002  1.000000  0.004674  0.006743  0.001594  0.294313  0.291256  0.068876  0.219294  0.102431  0.024223  16  0  0  0  0
8  38  15.756466  0.000000  0.159187  0.547146  12975140.885839  5962303.174601  2024.886299  899719.116555  413436.600965  140.409182  0.036993  0.462407  0.024385  0.012606  0.000002  1.000000  0.005592  0.007954  0.001881  0.295890  0.292365  0.069139  0.262336  0.120831  0.028574  16  0  0  0  0
2  44  21.083922  0.000000  0.100489  0.457997  9483344.909639  6348923.181030  2234.394801  657591.834968  440245.512998  154.936870  0.031248  0.390599  0.017822  0.013423  0.000002  1.000000  0.003797  0.005563  0.001315  0.292691  0.290115  0.068606  0.178112  0.084507  0.019984  16  0  0  0  0
4  42  18.693421  0.000000  0.120420  0.490827  10669247.748905  6218118.491398  2183.868313  739824.426063  431175.285489  151.433274  0.033200  0.415000  0.020051  0.013147  0.000002  1.000000  0.004377  0.006346  0.001501  0.293778  0.290879  0.068787  0.205361  0.096404  0.022798  16  0  0  0  0
15  31  13.129328  0.000000  0.223436  0.623544  16794853.990546  5534307.039819  1671.723971  1164584.749252  383758.595334  115.920284  0.043266  0.540824  0.031563  0.011701  0.000002  1.000000  0.007890  0.010904  0.002579  0.299389  0.294827  0.069721  0.370157  0.165647  0.039172  16  0  0  0  0
3  43  19.775573  0.000000  0.110500  0.474853  10079017.546622  6283285.449510  2212.364511  698896.824518  435694.077115  153.409251  0.032229  0.402857  0.018942  0.013285  0.000002  1.000000  0.004085  0.005953  0.001408  0.293237  0.290499  0.068697  0.191635  0.090430  0.021385  16  0  0  0  0
10  36  14.790799  0.000000  0.178014  0.571467  14094697.553256  5837402.083345  1928.807333  977351.147267  404775.739363  133.746897  0.038832  0.485405  0.026489  0.012342  0.000002  1.000000  0.006226  0.008779  0.002076  0.296915  0.293087  0.069309  0.292080  0.133364  0.031538  16  0  0  0  0
14  32  13.399491  0.000000  0.214541  0.614004  16266170.940343  5593857.834938  1723.727354  1127924.935609  387887.952329  119.526290  0.042398  0.529978  0.030570  0.011827  0.000002  1.000000  0.007548  0.010472  0.002476  0.298905  0.294486  0.069640  0.354114  0.159082  0.037620  16  0  0  0  0
7  39  16.339168  0.000000  0.149633  0.534094  12406977.791857  6025515.197303  2069.739205  860321.687157  417819.833927  143.519361  0.036058  0.450731  0.023317  0.012740  0.000002  1.000000  0.005281  0.007547  0.001785  0.295369  0.291999  0.069052  0.247780  0.114644  0.027111  16  0  0  0  0
0  47  24.736731  0.000000  0.080199  0.421334  8275820.624886  6481578.746739  2360.065295  573859.974770  449444.083514  163.651083  0.029259  0.365739  0.015553  0.013704  0.000002  1.000000  0.003233  0.004793  0.001133  0.291585  0.289337  0.068422  0.151675  0.072817  0.017220  16  0  0  0  0
11  35  14.386355  0.000000  0.187287  0.582815  14646048.034083  5775725.267180  1878.573139  1015582.760464  400498.960325  130.263569  0.039738  0.496727  0.027525  0.012211  0.000002  1.000000  0.006550  0.009197  0.002175  0.297421  0.293442  0.069393  0.307269  0.139712  0.033039  16  0  0  0  0
6  41  17.008062  0.000000  0.139988  0.520391  11833269.629038  6089224.863546  2211.195446  820539.752922  422237.574369  153.328186  0.035115  0.438939  0.022239  0.012874  0.000002  1.000000  0.004976  0.007143  0.001689  0.294844  0.291629  0.068965  0.233433  0.108511  0.025661  16  0  0  0  0
13  33  13.696196  0.000000  0.205551  0.604053  15731800.281122  5653947.803853  1775.713275  1090870.733142  392054.696584  123.131085  0.041521  0.519014  0.029565  0.011954  0.000002  1.000000  0.007211  0.010043  0.002375  0.298415  0.294142  0.069559  0.338285  0.152571  0.036080  16  0  0  0  0
1  46  22.697471  0.000000  0.090389  0.440184  8882277.257438  6415022.500440  2354.680394  615912.745563  444828.956199  163.277685  0.030258  0.378227  0.016693  0.013563  0.000002  1.000000  0.003513  0.005176  0.001224  0.292141  0.289728  0.068515  0.164793  0.078636  0.018596  16  0  0  0  0
7  40  16.339195  0.000000  0.149634  0.534094  12406990.307630  6025513.804847  2167.281393  860322.555023  417819.737372  150.283108  0.036059  0.450732  0.023317  0.012740  0.000002  1.000000  0.005281  0.007547  0.001785  0.295369  0.291999  0.069052  0.247781  0.114644  0.027111  16  0  0  0  0
5  42  17.783613  0.000000  0.130250  0.505986  11254017.329096  6153428.239690  2251.315993  780373.378456  426689.549525  156.110215  0.034162  0.427028  0.021150  0.013010  0.000002  1.000000  0.004674  0.006743  0.001594  0.294313  0.291256  0.068876  0.219294  0.102431  0.024223  16  0  0  0  0
4  43  18.693452  0.000000  0.120421  0.490827  10669261.331604  6218116.989156  2286.788474  739825.367911  431175.181321  158.569940  0.033200  0.415002  0.020051  0.013147  0.000002  1.000000  0.004377  0.006346  0.001501  0.293778  0.290879  0.068787  0.205362  0.096404  0.022798  16  0  0  0  0
2  45  21.083955  0.000000  0.100490  0.457996  9483359.054060  6348921.623993  2339.695518  657592.815767  440245.405031  162.238607  0.031248  0.390600  0.017823  0.013423  0.000002  1.000000  0.003797  0.005563  0.001315  0.292691  0.290115  0.068606  0.178112  0.084507  0.019984  16  0  0  0  0
12  34  14.023506  0.000000  0.196466  0.593666  15191754.468499  5714572.016146  1827.427238  1053423.005544  396258.486216  126.717023  0.040634  0.507930  0.028551  0.012082  0.000002  1.000000  0.006878  0.009618  0.002274  0.297920  0.293794  0.069476  0.322670  0.146114  0.034553  16  0  0  0  0
8  39  15.756493  0.000000  0.159187  0.547145  12975153.004392  5962301.824584  2120.314833  899719.956877  413436.507353  147.026364  0.036993  0.462408  0.024385  0.012606  0.000002  1.000000  0.005592  0.007954  0.001881  0.295890  0.292365  0.069139  0.262337  0.120831  0.028574  16  0  0  0  0
3  44  19.775605  0.000000  0.110500  0.474852  10079031.425259  6283283.918768  2316.627333  698897.786887  435693.970971  160.639019  0.032229  0.402859  0.018942  0.013285  0.000002  1.000000  0.004085  0.005953  0.001408  0.293237  0.290499  0.068697  0.191635  0.090429  0.021385  16  0  0  0  0
12  35  14.023527  0.000000  0.196466  0.593666  15191764.974040  5714570.837016  1913.550396  1053423.734017  396258.404453  132.688954  0.040634  0.507931  0.028551  0.012082  0.000002  1.000000  0.006878  0.009618  0.002274  0.297920  0.293794  0.069476  0.322671  0.146114  0.034553  16  0  0  0  0
15  32  13.129346  0.000000  0.223437  0.623544  16794863.286270  5534305.992599  1750.509334  1164585.393834  383758.522718  121.383400  0.043266  0.540825  0.031563  0.011701  0.000002  1.000000  0.007890  0.010904  0.002579  0.299389  0.294827  0.069721  0.370157  0.165647  0.039172  16  0  0  0  0
14  33  13.399510  0.000000  0.214541  0.614003  16266180.636485  5593856.743746  1804.963482  1127925.607957  387887.876664  125.159346  0.042398  0.529980  0.030570  0.011827  0.000002  1.000000  0.007548  0.010472  0.002476  0.298905  0.294486  0.069640  0.354114  0.159081  0.037620  16  0  0  0  0
0  48  24.736762  0.000000  0.080199  0.421333  8275835.832500  6481577.079465  2471.287458  573861.029293  449443.967902  171.363424  0.029259  0.365741  0.015553  0.013704  0.000002  1.000000  0.003233  0.004793  0.001133  0.291585  0.289337  0.068422  0.151676  0.072816  0.017220  16  0  0  0  0
5  43  17.783645  0.000000  0.130250  0.505986  11254031.200246  6153426.702910  2357.414950  780374.340306  426689.442962  163.467304  0.034162  0.427030  0.021150  0.013010  0.000002  1.000000  0.004674  0.006743  0.001594  0.294313  0.291256  0.068876  0.219294  0.102431  0.024223  16  0  0  0  0
13  34  13.696216  0.000000  0.205551  0.604053  15731810.380632  5653946.668611  1859.399333  1090871.433459  392054.617864  128.934024  0.041521  0.519015  0.029566  0.011954  0.000002  1.000000  0.007211  0.010043  0.002375  0.298415  0.294142  0.069559  0.338286  0.152570  0.036080  16  0  0  0  0
10  37  14.790822  0.000000  0.178014  0.571467  14094708.871576  5837400.817529  2019.708134  977351.932099  404775.651589  140.050118  0.038833  0.485407  0.026489  0.012342  0.000002  1.000000  0.006226  0.008779  0.002076  0.296915  0.293087  0.069309  0.292080  0.133364  0.031538  16  0  0  0  0
9  38  15.244380  0.000000  0.168647  0.559589  13537733.364541  5899595.411049  2070.938192  938730.269680  409088.334220  143.602501  0.037917  0.473967  0.025442  0.012473  0.000002  1.000000  0.005907  0.008364  0.001978  0.296405  0.292728  0.069224  0.277103  0.127070  0.030050  16  0  0  0  0
11  36  14.386377  0.000000  0.187287  0.582814  14646058.939406  5775724.046217  1967.106610  1015583.516658  400498.875662  136.402636  0.039738  0.496728  0.027525  0.012211  0.000002  1.000000  0.006550  0.009197  0.002175  0.297421  0.293442  0.069393  0.307269  0.139712  0.033039  17  0  0  0  0
1  47  22.697505  0.000000  0.090389  0.440183  8882292.296683  6415020.848407  2465.649261  615913.788410  444828.841644  170.972461  0.030258  0.378228  0.016693  0.013563  0.000002  1.000000  0.003513  0.005176  0.001224  0.292141  0.289728  0.068515  0.164793  0.078636  0.018596  16  0  0  0  0
3  45  19.775639  0.000000  0.110501  0.474852  10079045.962355  6283282.314604  2425.803650  698898.794915  435693.859735  168.209497  0.032229  0.402860  0.018942  0.013285  0.000002  1.000000  0.004085  0.005953  0.001408  0.293237  0.290499  0.068697  0.191635  0.090429  0.021385  17  0  0  0  0
2  46  21.083989  0.000000  0.100490  0.457995  9483373.868017  6348919.992974  2449.958610  657593.842993  440245.291933  169.884444  0.031248  0.390602  0.017823  0.013423  0.000002  1.000000  0.003797  0.005563  0.001315  0.292691  0.290115  0.068607  0.178113  0.084507  0.019984  16  0  0  0  0
6  42  17.008092  0.000000  0.139988  0.520390  11833283.153798  6089223.359319  2315.403861  820540.690753  422237.470063  160.554181  0.035115  0.438940  0.022239  0.012874  0.000002  1.000000  0.004976  0.007143  0.001689  0.294844  0.291629  0.068965  0.233434  0.108511  0.025661  16  0  0  0  0
7  41  16.339225  0.000000  0.149634  0.534094  12407003.405997  6025512.348139  2269.420446  860323.463287  417819.636361  157.365610  0.036059  0.450734  0.023317  0.012740  0.000002  1.000000  0.005282  0.007547  0.001785  0.295369  0.291999  0.069052  0.247781  0.114644  0.027111  16  0  0  0  0
11  37  14.386401  0.000000  0.187287  0.582814  14646070.363469  5775722.766465  2059.812444  1015584.308823  400498.786921  142.831022  0.039738  0.496730  0.027525  0.012211  0.000002  1.000000  0.006550  0.009197  0.002175  0.297421  0.293442  0.069393  0.307269  0.139712  0.033039  16  0  0  0  0
9  39  15.244406  0.000000  0.168647  0.559589  13537745.643447  5899594.039972  2168.537141  938731.121121  409088.239147  150.370184  0.037917  0.473968  0.025442  0.012473  0.000002  1.000000  0.005907  0.008364  0.001978  0.296405  0.292728  0.069224  0.277103  0.127070  0.030050  16  0  0  0  0
4  44  18.693485  0.000000  0.120421  0.490826  10669275.541622  6218115.419235  2394.558882  739826.353259  431175.072460  166.042929  0.033200  0.415003  0.020051  0.013147  0.000002  1.000000  0.004377  0.006346  0.001501  0.293778  0.290879  0.068787  0.205362  0.096404  0.022798  16  0  0  0  0
2  47  21.084025  0.000000  0.100490  0.457995  9483389.399567  6348918.280919  2565.417920  657594.919978  440245.173216  177.890596  0.031248  0.390603  0.017823  0.013423  0.000002  1.000000  0.003797  0.005563  0.001315  0.292691  0.290115  0.068607  0.178113  0.084506  0.019984  16  0  0  0  0
3  46  19.775674  0.000000  0.110501  0.474851  10079061.145654  6283280.643581  2540.124997  698899.847752  435693.743864  176.136740  0.032229  0.402862  0.018942  0.013285  0.000002  1.000000  0.004085  0.005953  0.001408  0.293237  0.290499  0.068697  0.191636  0.090429  0.021385  16  0  0  0  0
0  49  24.736794  0.000000  0.080200  0.421332  8275851.750234  6481575.335223  2587.750945  573862.133057  449443.846953  179.439207  0.029259  0.365742  0.015553  0.013704  0.000002  1.000000  0.003233  0.004793  0.001133  0.291585  0.289337  0.068422  0.151676  0.072816  0.017220  16  0  0  0  0
4  45  18.693520  0.000000  0.120421  0.490826  10669290.424878  6218113.774544  2507.408100  739827.385290  431174.958414  173.868093  0.033200  0.415005  0.020051  0.013147  0.000002  1.000000  0.004377  0.006346  0.001501  0.293778  0.290879  0.068787  0.205362  0.096404  0.022798  16  0  0  0  0
10  38  14.790847  0.000000  0.178014  0.571466  14094720.716452  5837399.493486  2114.892852  977352.753444  404775.559778  146.650394  0.038833  0.485408  0.026489  0.012342  0.000002  1.000000  0.006226  0.008779  0.002076  0.296916  0.293087  0.069309  0.292081  0.133364  0.031538  16  0  0  0  0
8  40  15.756521  0.000000  0.159187  0.547145  12975165.688203  5962300.412290  2220.240638  899720.836395  413436.409422  153.955395  0.036993  0.462410  0.024385  0.012606  0.000002  1.000000  0.005592  0.007954  0.001881  0.295890  0.292365  0.069139  0.262337  0.120830  0.028574  16  0  0  0  0
12  36  14.023550  0.000000  0.196467  0.593666  15191775.966863  5714569.604156  2003.732333  1053424.496279  396258.318964  138.942328  0.040635  0.507932  0.028551  0.012082  0.000002  1.000000  0.006878  0.009618  0.002274  0.297920  0.293794  0.069476  0.322671  0.146114  0.034553  16  0  0  0  0
5  44  17.783679  0.000000  0.130250  0.505985  11254045.709447  6153425.096951  2468.513973  780375.346400  426689.331602  171.171106  0.034163  0.427032  0.021150  0.013010  0.000002  1.000000  0.004674  0.006743  0.001594  0.294313  0.291256  0.068876  0.219295  0.102431  0.024223  17  0  0  0  0
15  33  13.129365  0.000000  0.223437  0.623543  16794873.020977  5534304.896007  1833.007684  1164586.068856  383758.446678  127.103981  0.043266  0.540826  0.031563  0.011701  0.000002  1.000000  0.007890  0.010904  0.002579  0.299389  0.294827  0.069721  0.370158  0.165647  0.039172  16  0  0  0  0
14  34  13.399530  0.000000  0.214542  0.614003  16266190.785123  5593855.602168  1890.028089  1127926.311681  387887.797505  131.057876  0.042398  0.529981  0.030570  0.011827  0.000002  1.000000  0.007548  0.010472  0.002476  0.298905  0.294486  0.069640  0.354114  0.159081  0.037620  16  0  0  0  0
11  38  14.386425  0.000000  0.187288  0.582814  14646082.325124  5775721.426614  2156.887267  1015585.138265  400498.694014  149.562361  0.039738  0.496731  0.027525  0.012211  0.000002  1.000000  0.006550  0.009197  0.002175  0.297421  0.293442  0.069393  0.307270  0.139712  0.033039  16  0  0  0  0
12  37  14.023573  0.000000  0.196467  0.593666  15191787.486324  5714568.311389  2098.164326  1053425.295058  396258.229321  145.490409  0.040635  0.507934  0.028551  0.012082  0.000002  1.000000  0.006878  0.009618  0.002274  0.297921  0.293794  0.069476  0.322671  0.146114  0.034553  16  0  0  0  0
13  36  13.696259  0.000000  0.205552  0.604053  15731832.044147  5653944.232121  2038.789111  1090872.935646  392054.448914  141.373227  0.041521  0.519017  0.029566  0.011954  0.000002  1.000000  0.007211  0.010043  0.002375  0.298415  0.294142  0.069559  0.338286  0.152570  0.036080  16  0  0  0  0
6  43  17.008125  0.000000  0.139988  0.520390  11833297.271478  6089221.793755  2424.523269  820541.669698  422237.361504  168.120713  0.035115  0.438942  0.022239  0.012874  0.000002  1.000000  0.004976  0.007143  0.001689  0.294844  0.291629  0.068965  0.233434  0.108511  0.025661  16  0  0  0  0
13  35  13.696237  0.000000  0.205551  0.604053  15731820.952156  5653945.480839  1947.029323  1090872.166508  392054.535502  135.010442  0.041521  0.519016  0.029566  0.011954  0.000002  1.000000  0.007211  0.010043  0.002375  0.298415  0.294142  0.069559  0.338286  0.152570  0.036080  16  0  0  0  0
1  48  22.697540  0.000000  0.090389  0.440183  8882308.046550  6415019.117991  2581.847563  615914.880534  444828.721654  179.029856  0.030258  0.378230  0.016693  0.013563  0.000002  1.000000  0.003513  0.005176  0.001224  0.292141  0.289728  0.068515  0.164794  0.078636  0.018596  16  0  0  0  0
10  39  14.790874  0.000000  0.178014  0.571466  14094733.119635  5837398.107306  2214.563372  977353.613502  404775.463657  153.561724  0.038833  0.485409  0.026489  0.012342  0.000002  1.000000  0.006226  0.008779  0.002076  0.296916  0.293087  0.069309  0.292081  0.133364  0.031538  16  0  0  0  0
9  40  15.244433  0.000000  0.168648  0.559589  13537758.480037  5899592.608728  2270.735653  938732.011233  409088.139902  157.456809  0.037918  0.473969  0.025442  0.012473  0.000002  1.000000  0.005907  0.008364  0.001978  0.296405  0.292728  0.069224  0.277104  0.127070  0.030050  16  0  0  0  0
14  35  13.399550  0.000000  0.214542  0.614003  16266201.422065  5593854.404417  1979.101600  1127927.049265  387887.714450  137.234390  0.042399  0.529982  0.030570  0.011827  0.000002  1.000000  0.007548  0.010472  0.002476  0.298905  0.294486  0.069640  0.354115  0.159081  0.037620  16  0  0  0  0
7  42  16.339255  0.000000  0.149634  0.534093  12407017.103887  6025510.827111  2376.372993  860324.413123  417819.530891  164.781888  0.036059  0.450735  0.023317  0.012740  0.000002  1.000000  0.005282  0.007546  0.001785  0.295369  0.291999  0.069052  0.247781  0.114644  0.027111  16  0  0  0  0
1  49  22.697576  0.000000  0.090390  0.440182  8882324.547908  6415017.303685  2703.521721  615916.024767  444828.595846  187.466957  0.030259  0.378232  0.016693  0.013563  0.000003  1.000000  0.003513  0.005176  0.001224  0.292141  0.289728  0.068515  0.164794  0.078635  0.018596  16  0  0  0  0
2  48  21.084062  0.000000  0.100490  0.457994  9483405.625601  6348916.496065  2686.318298  657596.045120  440245.049451  186.274041  0.031248  0.390605  0.017823  0.013423  0.000003  1.000000  0.003797  0.005563  0.001315  0.292691  0.290115  0.068607  0.178113  0.084506  0.019984  16  0  0  0  0
0  50  24.736828  0.000000  0.080200  0.421332  8275868.442508  6481573.503126  2709.702738  573863.290529  449443.719912  187.895559  0.029260  0.365744  0.015553  0.013704  0.000003  1.000000  0.003233  0.004793  0.001133  0.291585  0.289337  0.068422  0.151676  0.072816  0.017220  16  0  0  0  0
3  47  19.775712  0.000000  0.110501  0.474851  10079077.111070  6283278.879607  2659.833839  698900.954822  435693.621547  184.437562  0.032229  0.402864  0.018942  0.013285  0.000002  1.000000  0.004085  0.005953  0.001408  0.293237  0.290499  0.068697  0.191636  0.090429  0.021385  16  0  0  0  0
5  45  17.783714  0.000000  0.130251  0.505985  11254060.916021  6153423.412633  2584.848690  780376.400851  426689.214808  179.237960  0.034163  0.427033  0.021150  0.013010  0.000002  1.000000  0.004674  0.006743  0.001594  0.294313  0.291256  0.068876  0.219295  0.102431  0.024223  16  0  0  0  0
15  34  13.129384  0.000000  0.223437  0.623543  16794883.225885  5534303.745191  1919.394003  1164586.776482  383758.366879  133.094160  0.043266  0.540827  0.031563  0.011701  0.000002  1.000000  0.007890  0.010904  0.002579  0.299389  0.294827  0.069721  0.370158  0.165647  0.039172  16  0  0  0  0
7  43  16.339287  0.000000  0.149634  0.534093  12407031.419551  6025509.239917  2488.365866  860325.405796  417819.420832  172.547671  0.036059  0.450737  0.023317  0.012740  0.000002  1.000000  0.005282  0.007546  0.001785  0.295369  0.291999  0.069052  0.247782  0.114644  0.027111  16  0  0  0  0
8  41  15.756550  0.000000  0.159187  0.547145  12975178.972260  5962298.932843  2324.875651  899721.757535  413436.306834  161.210971  0.036993  0.462411  0.024385  0.012606  0.000002  1.000000  0.005592  0.007954  0.001881  0.295890  0.292365  0.069139  0.262337  0.120830  0.028574  16  0  0  0  0
11  39  14.386451  0.000000  0.187288  0.582813  14646094.845527  5775720.024804  2258.536976  1015586.006452  400498.596810  156.610931  0.039739  0.496732  0.027525  0.012211  0.000002  1.000000  0.006550  0.009197  0.002175  0.297421  0.293442  0.069393  0.307270  0.139711  0.033039  16  0  0  0  0
4  46  18.693556  0.000000  0.120421  0.490825  10669306.014424  6218112.051017  2625.575463  739828.466297  431174.838902  182.062026  0.033201  0.415006  0.020051  0.013147  0.000002  1.000000  0.004377  0.006346  0.001501  0.293778  0.290879  0.068787  0.205363  0.096403  0.022798  16  0  0  0  0
15  35  13.129405  0.000000  0.223437  0.623543  16794893.914140  5534302.539500  2009.851518  1164587.517624  383758.283274  139.366643  0.043266  0.540828  0.031563  0.011701  0.000002  1.000000  0.007890  0.010904  0.002579  0.299389  0.294827  0.069721  0.370158  0.165647  0.039172  16  0  0  0  0
6  44  17.008158  0.000000  0.139988  0.520389  11833312.063812  6089220.152134  2538.785103  820542.695424  422237.247672  176.043830  0.035115  0.438944  0.022239  0.012874  0.000002  1.000000  0.004976  0.007143  0.001689  0.294844  0.291629  0.068965  0.233434  0.108511  0.025661  16  0  0  0  0
9  41  15.244462  0.000000  0.168648  0.559588  13537771.932253  5899591.107775  2377.750489  938732.944033  409088.035824  164.877406  0.037918  0.473971  0.025442  0.012473  0.000002  1.000000  0.005907  0.008364  0.001978  0.296405  0.292728  0.069224  0.277104  0.127070  0.030050  16  0  0  0  0
0  51  24.736863  0.000000  0.080200  0.421331  8275885.884554  6481571.593075  2837.401438  573864.499991  449443.587466  196.750412  0.029260  0.365746  0.015553  0.013704  0.000003  1.000000  0.003233  0.004793  0.001133  0.291585  0.289337  0.068422  0.151677  0.072816  0.017219  17  0  0  0  0
8  42  15.756580  0.000000  0.159187  0.547144  12975192.884620  5962297.383218  2434.441797  899722.722242  413436.199380  168.808481  0.036993  0.462413  0.024385  0.012606  0.000002  1.000000  0.005592  0.007954  0.001881  0.295890  0.292365  0.069139  0.262338  0.120830  0.028574  16  0  0  0  0
14  36  13.399572  0.000000  0.214542  0.614003  16266212.559025  5593853.150605  2072.372943  1127927.821522  387887.627509  143.701989  0.042399  0.529983  0.030570  0.011827  0.000002  1.000000  0.007548  0.010472  0.002476  0.298905  0.294486  0.069640  0.354115  0.159081  0.037620  16  0  0  0  0
12  38  14.023597  0.000000  0.196467  0.593665  15191799.534377  5714566.960667  2197.046663  1053426.130491  396258.135660  152.347084  0.040635  0.507935  0.028551  0.012082  0.000002  1.000000  0.006878  0.009618  0.002274  0.297921  0.293794  0.069476  0.322672  0.146113  0.034553  16  0  0  0  0
3  48  19.775750  0.000000  0.110501  0.474850  10079093.811870  6283277.035759  2785.184038  698902.112885  435693.493691  193.129566  0.032229  0.402865  0.018942  0.013285  0.000003  1.000000  0.004085  0.005953  0.001408  0.293237  0.290499  0.068697  0.191636  0.090428  0.021385  16  0  0  0  0
10  40  14.790901  0.000000  0.178015  0.571466  14094746.109001  5837396.655171  2318.931094  977354.514208  404775.362964  160.798765  0.038833  0.485411  0.026489  0.012342  0.000002  1.000000  0.006226  0.008779  0.002076  0.296916  0.293087  0.069309  0.292081  0.133364  0.031538  17  0  0  0  0
1  50  22.697615  0.000000  0.090390  0.440181  8882341.808484  6415015.408492  2830.929762  615917.221646  444828.464430  196.301655  0.030259  0.378234  0.016693  0.013563  0.000003  1.000000  0.003513  0.005176  0.001224  0.292141  0.289728  0.068515  0.164794  0.078635  0.018596  16  0  0  0  0
8  43  15.756612  0.000000  0.159188  0.547144  12975207.455665  5962295.759592  2549.171456  899723.732624  413436.086795  176.764037  0.036993  0.462415  0.024385  0.012606  0.000002  1.000000  0.005592  0.007954  0.001881  0.295890  0.292365  0.069139  0.262338  0.120830  0.028574  16  0  0  0  0
13  37  13.696283  0.000000  0.205552  0.604052  15731843.616346  5653942.934058  2134.873318  1090873.738082  392054.358904  148.035875  0.041522  0.519019  0.029566  0.011954  0.000002  1.000000  0.007211  0.010043  0.002375  0.298415  0.294142  0.069559  0.338286  0.152570  0.036080  16  0  0  0  0
5  46  17.783750  0.000000  0.130251  0.505984  11254076.834233  6153421.649595  2706.665827  780377.504647  426689.092556  187.684974  0.034163  0.427035  0.021150  0.013010  0.000003  1.000000  0.004674  0.006743  0.001594  0.294313  0.291256  0.068876  0.219296  0.102430  0.024223  16  0  0  0  0
7  44  16.339321  0.000000  0.149634  0.534092  12407046.497587  6025507.559399  2605.636605  860326.451334  417819.304302  180.679430  0.036059  0.450739  0.023317  0.012740  0.000002  1.000000  0.005282  0.007546  0.001785  0.295369  0.291999  0.069052  0.247782  0.114643  0.027111  16  0  0  0  0
9  42  15.244492  0.000000  0.168648  0.559588  13537786.035522  5899589.532400  2489.808623  938733.921979  409087.926584  172.647714  0.037918  0.473973  0.025442  0.012473  0.000002  1.000000  0.005907  0.008364  0.001978  0.296405  0.292728  0.069224  0.277104  0.127070  0.030049  16  0  0  0  0
11  40  14.386478  0.000000  0.187288  0.582813  14646107.963728  5775718.555078  2364.977167  1015586.916091  400498.494896  163.991681  0.039739  0.496734  0.027525  0.012211  0.000002  1.000000  0.006550  0.009197  0.002175  0.297421  0.293442  0.069393  0.307271  0.139711  0.033039  16  0  0  0  0
4  47  18.693594  0.000000  0.120422  0.490825  10669322.337480  6218110.246746  2749.311579  739829.598166  431174.713791  190.642106  0.033201  0.415008  0.020051  0.013147  0.000003  1.000000  0.004377  0.006346  0.001501  0.293778  0.290879  0.068787  0.205363  0.096403  0.022797  16  0  0  0  0
6  45  17.008193  0.000000  0.139989  0.520389  11833327.559588  6089218.431721  2658.431699  820543.769928  422237.128375  184.340335  0.035116  0.438945  0.022239  0.012874  0.000002  1.000000  0.004976  0.007143  0.001689  0.294844  0.291629  0.068965  0.233435  0.108510  0.025661  16  0  0  0  0
10  41  14.790929  0.000000  0.178015  0.571465  14094759.711952  5837395.134340  2428.217376  977355.457460  404775.257507  168.376869  0.038833  0.485413  0.026489  0.012342  0.000002  1.000000  0.006226  0.008779  0.002076  0.296916  0.293087  0.069309  0.292082  0.133363  0.031538  16  0  0  0  0
13  38  13.696307  0.000000  0.205552  0.604052  15731855.759661  5653941.568986  2235.485742  1090874.580121  392054.264247  155.012518  0.041522  0.519020  0.029566  0.011954  0.000002  1.000000  0.007211  0.010043  0.002375  0.298415  0.294142  0.069559  0.338287  0.152570  0.036080  16  0  0  0  0
12  39  14.023623  0.000000  0.196467  0.593665  15191812.170561  5714565.541748  2300.589077  1053427.006707  396258.037269  159.526898  0.040635  0.507937  0.028551  0.012082  0.000002  1.000000  0.006878  0.009618  0.002274  0.297921  0.293794  0.069476  0.322672  0.146113  0.034553  16  0  0  0  0
14  37  13.399595  0.000000  0.214542  0.614002  16266224.219360  5593851.838010  2170.039947  1127928.630070  387887.536491  150.474391  0.042399  0.529985  0.030570  0.011827  0.000002  1.000000  0.007548  0.010472  0.002476  0.298905  0.294486  0.069640  0.354115  0.159081  0.037619  16  0  0  0  0
1  51  22.697655  0.000000  0.090390  0.440180  8882359.866547  6415013.427113  2964.341872  615918.473824  444828.327038  205.552685  0.030259  0.378236  0.016693  0.013563  0.000003  1.000000  0.003513  0.005176  0.001224  0.292141  0.289728  0.068515  0.164795  0.078635  0.018596  16  0  0  0  0
0  52  24.736900  0.000000  0.080201  0.421330  8275904.177338  6481569.586184  2971.117852  573865.768445  449443.448305  206.022544  0.029260  0.365748  0.015553  0.013704  0.000003  1.000000  0.003233  0.004793  0.001133  0.291585  0.289337  0.068422  0.151677  0.072815  0.017219  16  0  0  0  0
2  49  21.084101  0.000000  0.100491  0.457993  9483422.626662  6348914.625213  2812.916147  657597.224003  440244.919723  195.052559  0.031249  0.390607  0.017823  0.013423  0.000003  1.000000  0.003797  0.005563  0.001315  0.292691  0.290115  0.068607  0.178114  0.084506  0.019984  16  0  0  0  0
4  48  18.693634  0.000000  0.120422  0.490824  10669339.439703  6218108.355302  2878.878868  739830.784064  431174.582635  199.626530  0.033201  0.415010  0.020051  0.013147  0.000003  1.000000  0.004377  0.006346  0.001501  0.293778  0.290879  0.068787  0.205364  0.096403  0.022797  16  0  0  0  0
2  50  21.084142  0.000000  0.100491  0.457993  9483440.442458  6348912.663106  2945.479944  657598.459382  440244.783667  204.244766  0.031249  0.390609  0.017823  0.013423  0.000003  1.000000  0.003797  0.005563  0.001315  0.292691  0.290115  0.068607  0.178114  0.084506  0.019984  16  0  0  0  0
3  49  19.775791  0.000000  0.110502  0.474849  10079111.287101  6283275.107737  2916.441431  698903.324648  435693.359999  202.231184  0.032229  0.402867  0.018942  0.013285  0.000003  1.000000  0.004085  0.005952  0.001408  0.293237  0.290499  0.068697  0.191637  0.090428  0.021384  16  0  0  0  0
7  45  16.339356  0.000000  0.149635  0.534092  12407062.247593  6025505.807862  2728.433915  860327.543467  417819.182847  189.194412  0.036059  0.450740  0.023317  0.012740  0.000003  1.000000  0.005282  0.007546  0.001785  0.295370  0.291999  0.069052  0.247782  0.114643  0.027111  16  0  0  0  0
11  41  14.386507  0.000000  0.187288  0.582813  14646121.692602  5775717.017881  2476.433596  1015587.868075  400498.388304  171.720266  0.039739  0.496736  0.027525  0.012211  0.000002  1.000000  0.006550  0.009197  0.002175  0.297421  0.293442  0.069393  0.307271  0.139711  0.033039  16  0  0  0  0
5  47  17.783789  0.000000  0.130251  0.505984  11254093.497029  6153419.804957  2834.223735  780378.660075  426688.964646  196.530064  0.034163  0.427037  0.021150  0.013010  0.000003  1.000000  0.004674  0.006743  0.001594  0.294313  0.291256  0.068876  0.219296  0.102430  0.024223  16  0  0  0  0
15  36  13.129426  0.000000  0.223437  0.623543  16794905.098761  5534301.278612  2104.572093  1164588.293186  383758.195842  145.934735  0.043266  0.540830  0.031563  0.011701  0.000002  1.000000  0.007890  0.010904  0.002579  0.299389  0.294827  0.069721  0.370159  0.165647  0.039172  16  0  0  0  0
10  42  14.790959  0.000000  0.178015  0.571465  14094773.954136  5837393.542271  2542.654010  977356.445039  404775.147110  176.312106  0.038833  0.485414  0.026489  0.012342  0.000002  1.000000  0.006226  0.008779  0.002076  0.296916  0.293087  0.069309  0.292082  0.133363  0.031538  16  0  0  0  0
15  37  13.129449  0.000000  0.223438  0.623542  16794916.815556  5534299.957290  2203.756634  1164589.105649  383758.104219  152.812366  0.043266  0.540831  0.031563  0.011701  0.000002  1.000000  0.007890  0.010904  0.002579  0.299389  0.294827  0.069721  0.370159  0.165646  0.039172  16  0  0  0  0
6  46  17.008230  0.000000  0.139989  0.520388  11833343.766686  6089216.634763  2783.716805  820544.893757  422237.003771  193.027825  0.035116  0.438947  0.022239  0.012874  0.000003  1.000000  0.004976  0.007143  0.001689  0.294844  0.291629  0.068965  0.233435  0.108510  0.025661  16  0  0  0  0
12  40  14.023650  0.000000  0.196467  0.593665  15191825.379246  5714564.061306  2409.011176  1053427.922620  396257.934613  167.045077  0.040635  0.507938  0.028551  0.012082  0.000002  1.000000  0.006878  0.009618  0.002274  0.297921  0.293794  0.069476  0.322672  0.146113  0.034553  16  0  0  0  0
9  43  15.244524  0.000000  0.168648  0.559588  13537800.771504  5899587.889708  2607.147718  938734.943798  409087.812677  180.784214  0.037918  0.473974  0.025442  0.012473  0.000002  1.000000  0.005907  0.008364  0.001978  0.296405  0.292728  0.069224  0.277105  0.127069  0.030049  16  0  0  0  0
8  44  15.756645  0.000000  0.159188  0.547143  12975222.701009  5962294.062743  2669.307958  899724.789763  413435.969133  185.094514  0.036993  0.462416  0.024385  0.012606  0.000003  1.000000  0.005592  0.007954  0.001881  0.295890  0.292365  0.069139  0.262339  0.120830  0.028574  16  0  0  0  0
3  50  19.775834  0.000000  0.110502  0.474848  10079129.579872  6283273.090293  3053.884380  698904.593101  435693.220105  211.761720  0.032230  0.402869  0.018942  0.013284  0.000003  1.000000  0.004085  0.005952  0.001408  0.293237  0.290499  0.068697  0.191637  0.090428  0.021384  16  0  0  0  0
0  53  24.736939  0.000000  0.080201  0.421329  8275923.316221  6481567.488703  3111.135525  573867.095568  449443.302862  215.731616  0.029260  0.365750  0.015553  0.013704  0.000003  1.000000  0.003233  0.004793  0.001133  0.291585  0.289337  0.068422  0.151677  0.072815  0.017219  16  0  0  0  0
13  39  13.696332  0.000000  0.205552  0.604052  15731868.470463  5653940.140800  2340.839781  1090875.461511  392054.165214  162.317952  0.041522  0.519022  0.029566  0.011954  0.000002  1.000000  0.007211  0.010043  0.002375  0.298415  0.294142  0.069559  0.338287  0.152570  0.036080  16  0  0  0  0
5  48  17.783829  0.000000  0.130252  0.505983  11254110.958394  6153417.870527  2967.792943  780379.870877  426688.830509  205.791989  0.034163  0.427039  0.021150  0.013010  0.000003  1.000000  0.004674  0.006743  0.001594  0.294313  0.291256  0.068876  0.219296  0.102430  0.024223  16  0  0  0  0
6  47  17.008269  0.000000  0.139989  0.520388  11833360.758879  6089214.748035  2914.906138  820546.072026  422236.872942  202.124724  0.035116  0.438949  0.022239  0.012874  0.000003  1.000000  0.004976  0.007143  0.001689  0.294844  0.291629  0.068965  0.233436  0.108510  0.025660  16  0  0  0  0
4  49  18.693676  0.000000  0.120422  0.490823  10669357.325710  6218106.379455  3014.552107  739832.024312  431174.445626  209.034351  0.033201  0.415012  0.020051  0.013147  0.000003  1.000000  0.004377  0.006346  0.001501  0.293778  0.290879  0.068787  0.205364  0.096403  0.022797  16  0  0  0  0
14  38  13.399619  0.000000  0.214542  0.614002  16266236.424619  5593850.464617  2272.309765  1127929.476404  387887.441258  157.565960  0.042399  0.529986  0.030570  0.011827  0.000002  1.000000  0.007548  0.010472  0.002476  0.298905  0.294486  0.069640  0.354116  0.159081  0.037619  16  0  0  0  0
1  52  22.697697  0.000000  0.090391  0.440180  8882378.824969  6415011.341970  3104.040981  615919.788434  444828.182451  215.239667  0.030259  0.378238  0.016693  0.013563  0.000003  1.000000  0.003513  0.005176  0.001224  0.292141  0.289728  0.068515  0.164795  0.078635  0.018596  16  0  0  0  0
9  44  15.244557  0.000000  0.168648  0.559587  13537816.209507  5899586.168060  2730.016644  938736.014296  409087.693295  189.304161  0.037918  0.473976  0.025442  0.012473  0.000003  1.000000  0.005907  0.008364  0.001978  0.296405  0.292728  0.069224  0.277105  0.127069  0.030049  16  0  0  0  0
12  41  14.023678  0.000000  0.196468  0.593664  15191839.229726  5714562.506753  2522.542926  1053428.883037  396257.826818  174.917568  0.040635  0.507940  0.028551  0.012082  0.000002  1.000000  0.006878  0.009618  0.002274  0.297921  0.293794  0.069476  0.322673  0.146113  0.034553  16  0  0  0  0
11  42  14.386536  0.000000  0.187289  0.582812  14646136.059627  5775715.410327  2593.142658  1015588.864310  400498.276834  179.813078  0.039739  0.496737  0.027525  0.012211  0.000002  1.000000  0.006550  0.009197  0.002175  0.297421  0.293442  0.069393  0.307271  0.139711  0.033039  16  0  0  0  0
15  38  13.129473  0.000000  0.223438  0.623542  16794929.084897  5534298.573542  2307.615513  1164589.956427  383758.008267  160.014123  0.043267  0.540833  0.031563  0.011701  0.000002  1.000000  0.007890  0.010904  0.002579  0.299389  0.294827  0.069721  0.370159  0.165646  0.039172  16  0  0  0  0
2  51  21.084185  0.000000  0.100491  0.457992  9483459.081649  6348910.612065  3084.290809  657599.751856  440244.641444  213.870156  0.031249  0.390611  0.017823  0.013423  0.000003  1.000000  0.003797  0.005563  0.001315  0.292691  0.290115  0.068607  0.178115  0.084505  0.019984  16  0  0  0  0
13  40  13.696358  0.000000  0.205552  0.604051  15731881.786355  5653938.643741  2451.158893  1090876.384858  392054.061406  169.967674  0.041522  0.519023  0.029566  0.011954  0.000002  1.000000  0.007211  0.010043  0.002375  0.298415  0.294142  0.069559  0.338288  0.152569  0.036080  16  0  0  0  0
2  52  21.084230  0.000000  0.100492  0.457991  9483478.614316  6348908.460794  3229.643116  657601.106286  440244.492271  223.949141  0.031249  0.390613  0.017823  0.013423  0.000003  1.000000  0.003797  0.005563  0.001315  0.292691  0.290115  0.068607  0.178115  0.084505  0.019984  16  0  0  0  0
7  46  16.339393  0.000000  0.149635  0.534091  12407078.725426  6025503.976852  2857.018234  860328.686069  417819.055882  198.110675  0.036059  0.450742  0.023317  0.012740  0.000003  1.000000  0.005282  0.007546  0.001785  0.295370  0.291999  0.069052  0.247783  0.114643  0.027111  16  0  0  0  0
4  50  18.693719  0.000000  0.120423  0.490823  10669376.058967  6218104.309598  3156.619030  739833.323309  431174.302098  218.885522  0.033201  0.415014  0.020051  0.013147  0.000003  1.000000  0.004377  0.006346  0.001501  0.293778  0.290879  0.068787  0.205364  0.096402  0.022797  16  0  0  0  0
0  54  24.736979  0.000000  0.080201  0.421328  8275943.367081  6481565.289950  3257.751375  573868.485930  449443.150396  225.898217  0.029260  0.365752  0.015553  0.013704  0.000003  1.000000  0.003233  0.004793  0.001133  0.291585  0.289337  0.068422  0.151678  0.072815  0.017219  16  0  0  0  0
14  39  13.399644  0.000000  0.214543  0.614002  16266249.211381  5593849.024973  2379.399314  1127930.363061  387887.341430  164.991738  0.042399  0.529988  0.030570  0.011827  0.000002  1.000000  0.007548  0.010472  0.002476  0.298905  0.294486  0.069640  0.354116  0.159080  0.037619  16  0  0  0  0
8  45  15.756680  0.000000  0.159188  0.547143  12975238.672547  5962292.283711  2795.106103  899725.897258  413435.845772  193.817579  0.036993  0.462418  0.024385  0.012606  0.000003  1.000000  0.005592  0.007954  0.001881  0.295890  0.292365  0.069139  0.262339  0.120829  0.028574  16  0  0  0  0
7  47  16.339431  0.000000  0.149635  0.534091  12407096.001249  6025502.054804  2991.662277  860329.884005  417818.922603  207.447130  0.036060  0.450744  0.023317  0.012740  0.000003  1.000000  0.005282  0.007546  0.001785  0.295370  0.291999  0.069052  0.247783  0.114643  0.027111  16  0  0  0  0
5  49  17.783871  0.000000  0.130252  0.505982  11254129.233078  6153415.847035  3107.656722  780381.138076  426688.690196  215.490389  0.034163  0.427041  0.021150  0.013010  0.000003  1.000000  0.004674  0.006742  0.001594  0.294313  0.291256  0.068876  0.219297  0.102430  0.024223  16  0  0  0  0
10  43  14.790991  0.000000  0.178015  0.571465  14094788.864566  5837391.875946  2662.483710  977357.478954  404775.031564  184.621309  0.038833  0.485416  0.026489  0.012342  0.000003  1.000000  0.006226  0.008779  0.002076  0.296916  0.293087  0.069309  0.292082  0.133363  0.031538  16  0  0  0  0
6  48  17.008309  0.000000  0.139990  0.520387  11833378.521660  6089212.779435  3052.277921  820547.303728  422236.736436  211.650326  0.035116  0.438951  0.022239  0.012874  0.000003  1.000000  0.004976  0.007143  0.001689  0.294844  0.291629  0.068965  0.233436  0.108510  0.025660  16  0  0  0  0
1  53  22.697740  0.000000  0.090391  0.440179  8882398.653767  6415009.163187  3250.323320  615921.163398  444828.031370  225.383142  0.030259  0.378240  0.016693  0.013563  0.000003  1.000000  0.003513  0.005176  0.001224  0.292141  0.289728  0.068515  0.164796  0.078634  0.018595  16  0  0  0  0
3  51  19.775879  0.000000  0.110502  0.474848  10079148.734616  6283270.977955  3197.804362  698905.921325  435693.073632  221.741385  0.032230  0.402871  0.018942  0.013284  0.000003  1.000000  0.004085  0.005952  0.001408  0.293237  0.290499  0.068697  0.191638  0.090428  0.021384  16  0  0  0  0
8  46  15.756717  0.000000  0.159188  0.547142  12975255.404280  5962290.419248  2926.832695  899727.057465  413435.716487  202.951733  0.036994  0.462420  0.024385  0.012606  0.000003  1.000000  0.005592  0.007954  0.001881  0.295890  0.292365  0.069139  0.262339  0.120829  0.028574  16  0  0  0  0
14  40  13.399670  0.000000  0.214543  0.614002  16266262.607569  5593847.516008  2491.535732  1127931.291976  387887.236796  172.767475  0.042399  0.529989  0.030570  0.011827  0.000002  1.000000  0.007548  0.010472  0.002476  0.298905  0.294486  0.069640  0.354117  0.159080  0.037619  16  0  0  0  0
11  43  14.386567  0.000000  0.187289  0.582812  14646151.124411  5775713.722137  2715.351891  1015589.908929  400498.159772  188.287282  0.039739  0.496739  0.027525  0.012211  0.000003  1.000000  0.006550  0.009197  0.002175  0.297421  0.293442  0.069393  0.307272  0.139711  0.033039  16  0  0  0  0
0  55  24.737021  0.000000  0.080202  0.421327  8275964.369657  6481562.985819  3411.276300  573869.942286  449442.990624  236.543905  0.029260  0.365754  0.015553  0.013704  0.000003  1.000000  0.003233  0.004793  0.001133  0.291585  0.289337  0.068422  0.151678  0.072815  0.017219  16  0  0  0  0
2  53  21.084278  0.000000  0.100492  0.457990  9483499.057695  6348906.210605  3381.845102  657602.523866  440244.336239  234.503094  0.031249  0.390615  0.017823  0.013423  0.000003  1.000000  0.003797  0.005563  0.001315  0.292691  0.290115  0.068607  0.178116  0.084505  0.019984  17  0  0  0  0
10  44  14.791024  0.000000  0.178016  0.571464  14094804.489850  5837390.128065  2787.960628  977358.562439  404774.910363  193.322099  0.038833  0.485418  0.026489  0.012342  0.000003  1.000000  0.006226  0.008779  0.002076  0.296916  0.293087  0.069309  0.292083  0.133363  0.031538  16  0  0  0  0
3  52  19.775926  0.000000  0.110503  0.474847  10079168.751507  6283268.774598  3348.506579  698907.309331  435692.920847  232.191342  0.032230  0.402873  0.018942  0.013284  0.000003  1.000000  0.004085  0.005952  0.001408  0.293237  0.290499  0.068697  0.191638  0.090427  0.021384  16  0  0  0  0
15  39  13.129497  0.000000  0.223438  0.623542  16794941.924487  5534297.126475  2416.369016  1164590.846746  383757.907925  167.555282  0.043267  0.540834  0.031564  0.011701  0.000002  1.000000  0.007890  0.010904  0.002579  0.299389  0.294827  0.069721  0.370160  0.165646  0.039172  16  0  0  0  0
5  50  17.783915  0.000000  0.130252  0.505982  11254148.370986  6153413.727691  3254.111693  780382.465132  426688.543237  225.645835  0.034163  0.427043  0.021150  0.013010  0.000003  1.000000  0.004674  0.006742  0.001594  0.294313  0.291256  0.068876  0.219297  0.102429  0.024223  16  0  0  0  0
1  54  22.697787  0.000000  0.090391  0.440178  8882419.416618  6415006.881903  3403.499096  615922.603131  444827.873182  236.004620  0.030259  0.378242  0.016693  0.013563  0.000003  1.000000  0.003513  0.005176  0.001224  0.292141  0.289728  0.068515  0.164796  0.078634  0.018595  16  0  0  0  0
8  47  15.756755  0.000000  0.159189  0.547142  12975272.917139  5962288.468663  3064.767109  899728.271838  413435.581230  212.516348  0.036994  0.462422  0.024385  0.012606  0.000003  1.000000  0.005592  0.007954  0.001881  0.295890  0.292365  0.069139  0.262340  0.120829  0.028574  16  0  0  0  0
9  46  15.244628  0.000000  0.168649  0.559586  13537849.335462  5899582.469742  2993.398652  938738.311308  409087.436847  207.567534  0.037918  0.473980  0.025442  0.012473  0.000003  1.000000  0.005907  0.008364  0.001978  0.296405  0.292728  0.069224  0.277106  0.127069  0.030049  16  0  0  0  0
13  41  13.696386  0.000000  0.205553  0.604051  15731895.717557  5653937.079023  2566.677060  1090877.350872  392053.952905  177.977907  0.041522  0.519025  0.029566  0.011954  0.000002  1.000000  0.007211  0.010043  0.002375  0.298415  0.294142  0.069559  0.338288  0.152569  0.036080  16  0  0  0  0
12  42  14.023707  0.000000  0.196468  0.593664  15191853.719968  5714560.881660  2641.425121  1053429.887816  396257.714131  183.161069  0.040635  0.507941  0.028551  0.012082  0.000002  1.000000  0.006878  0.009618  0.002274  0.297921  0.293794  0.069476  0.322673  0.146113  0.034553  16  0  0  0  0
13  42  13.696415  0.000000  0.205553  0.604051  15731910.317790  5653935.437645  2687.639297  1090878.363278  392053.839089  186.365641  0.041522  0.519027  0.029566  0.011954  0.000003  1.000000  0.007211  0.010043  0.002375  0.298415  0.294142  0.069559  0.338288  0.152569  0.036080  16  0  0  0  0
7  48  16.339472  0.000000  0.149636  0.534090  12407114.063991  6025500.048298  3132.651599  860331.136507  417818.783469  217.223578  0.036060  0.450746  0.023317  0.012739  0.000003  1.000000  0.005282  0.007546  0.001785  0.295370  0.291999  0.069052  0.247784  0.114642  0.027111  16  0  0  0  0
4  51  18.693765  0.000000  0.120423  0.490822  10669395.684926  6218102.139916  3305.380924  739834.684207  431174.151649  229.200934  0.033201  0.415016  0.020051  0.013147  0.000003  1.000000  0.004377  0.006346  0.001501  0.293778  0.290879  0.068787  0.205365  0.096402  0.022797  16  0  0  0  0
10  45  14.791058  0.000000  0.178016  0.571464  14094820.831873  5837388.302537  2919.350889  977359.695623  404774.783777  202.432931  0.038834  0.485420  0.026489  0.012342  0.000003  1.000000  0.006226  0.008779  0.002076  0.296916  0.293087  0.069309  0.292083  0.133363  0.031538  16  0  0  0  0
9  45  15.244592  0.000000  0.168649  0.559587  13537832.389771  5899584.361819  2858.675998  938737.136264  409087.568047  198.225627  0.037918  0.473978  0.025442  0.012473  0.000003  1.000000  0.005907  0.008364  0.001978  0.296405  0.292728  0.069224  0.277106  0.127069  0.030049  16  0  0  0  0
6  49  17.008351  0.000000  0.139990  0.520386  11833397.153710  6089210.710770  3196.123503  820548.595707  422236.592991  221.624832  0.035116  0.438953  0.022239  0.012874  0.000003  1.000000  0.004976  0.007143  0.001689  0.294844  0.291629  0.068965  0.233437  0.108509  0.025660  16  0  0  0  0
15  40  13.129523  0.000000  0.223438  0.623542  16794955.381991  5534295.608150  2530.247811  1164591.779913  383757.802642  175.451839  0.043267  0.540836  0.031564  0.011701  0.000002  1.000000  0.007890  0.010904  0.002579  0.299389  0.294827  0.069721  0.370160  0.165646  0.039172  16  0  0  0  0
12  43  14.023738  0.000000  0.196468  0.593664  15191868.897667  5714559.179096  2765.909908  1053430.940264  396257.596072  191.793063  0.040635  0.507943  0.028551  0.012082  0.000003  1.000000  0.006878  0.009618  0.002274  0.297921  0.293794  0.069476  0.322674  0.146112  0.034553  16  0  0  0  0
14  41  13.399697  0.000000  0.214543  0.614001  16266276.616884  5593845.940108  2608.956858  1127932.263407  387887.127520  180.909663  0.042399  0.529991  0.030570  0.011827  0.000002  1.000000  0.007548  0.010472  0.002476  0.298905  0.294486  0.069640  0.354117  0.159080  0.037619  16  0  0  0  0
11  44  14.386600  0.000000  0.187289  0.582812  14646166.882369  5775711.958336  2843.320491  1015591.001613  400498.037467  197.160850  0.039739  0.496741  0.027525  0.012211  0.000003  1.000000  0.006550  0.009197  0.002175  0.297421  0.293442  0.069393  0.307272  0.139710  0.033039  16  0  0  0  0
4  52  18.693813  0.000000  0.120423  0.490821  10669416.236251  6218099.867918  3461.153271  739836.109272  431173.994104  240.002462  0.033201  0.415018  0.020052  0.013147  0.000003  1.000000  0.004377  0.006346  0.001501  0.293778  0.290879  0.068787  0.205365  0.096402  0.022797  16  0  0  0  0
1  55  22.697835  0.000000  0.090392  0.440177  8882441.155787  6415004.493557  3563.893125  615924.110563  444827.707570  247.126625  0.030260  0.378244  0.016693  0.013563  0.000003  1.000000  0.003513  0.005176  0.001224  0.292141  0.289728  0.068515  0.164797  0.078634  0.018595  17  0  0  0  0
0  56  24.737066  0.000000  0.080202  0.421326  8275986.338157  6481560.579071  3572.035837  573871.465620  449442.823736  247.691255  0.029261  0.365757  0.015553  0.013704  0.000003  1.000000  0.003233  0.004793  0.001133  0.291585  0.289337  0.068423  0.151679  0.072814  0.017219  16  0  0  0  0
2  54  21.084327  0.000000  0.100492  0.457989  9483520.464112  6348903.854524  3541.219528  657604.008224  440244.172864  245.554398  0.031249  0.390618  0.017823  0.013423  0.000003  1.000000  0.003797  0.005563  0.001315  0.292692  0.290115  0.068607  0.178116  0.084504  0.019984  16  0  0  0  0
6  50  17.008396  0.000000  0.139990  0.520386  11833416.652471  6089208.547089  3346.747945  820549.947786  422236.442957  232.069396  0.035116  0.438955  0.022239  0.012874  0.000003  1.000000  0.004976  0.007143  0.001689  0.294844  0.291629  0.068965  0.233437  0.108509  0.025660  17  0  0  0  0
11  45  14.386634  0.000000  0.187289  0.582811  14646183.404157  5775710.106646  2977.319875  1015592.147263  400497.909067  206.452603  0.039739  0.496743  0.027525  0.012211  0.000003  1.000000  0.006550  0.009196  0.002175  0.297421  0.293442  0.069393  0.307273  0.139710  0.033039  16  0  0  0  0
12  44  14.023770  0.000000  0.196468  0.593663  15191884.792485  5714557.395882  2896.261314  1053432.042439  396257.472421  200.831859  0.040636  0.507945  0.028551  0.012082  0.000003  1.000000  0.006878  0.009618  0.002274  0.297921  0.293794  0.069476  0.322674  0.146112  0.034553  16  0  0  0  0
7  49  16.339514  0.000000  0.149636  0.534089  12407132.991726  6025497.943999  3280.285218  860332.448989  417818.637553  227.460753  0.036060  0.450748  0.023317  0.012739  0.000003  1.000000  0.005282  0.007546  0.001785  0.295370  0.291999  0.069052  0.247784  0.114642  0.027111  16  0  0  0  0
5  51  17.783961  0.000000  0.130253  0.505981  11254168.408253  6153411.509230  3407.468451  780383.854551  426688.389405  236.279862  0.034164  0.427045  0.021150  0.013010  0.000003  1.000000  0.004674  0.006742  0.001594  0.294313  0.291256  0.068876  0.219298  0.102429  0.024222  16  0  0  0  0
0  57  24.737113  0.000000  0.080202  0.421325  8276009.309121  6481558.065050  3740.370864  573873.058468  449442.649409  259.363902  0.029261  0.365759  0.015553  0.013704  0.000004  1.000000  0.003233  0.004793  0.001133  0.291585  0.289337  0.068423  0.151679  0.072814  0.017219  16  0  0  0  0
9  47  15.244666  0.000000  0.168649  0.559586  13537867.059161  5899580.493478  3134.470337  938739.540301  409087.299810  217.349693  0.037919  0.473982  0.025442  0.012473  0.000003  1.000000  0.005907  0.008364  0.001978  0.296405  0.292728  0.069224  0.277107  0.127068  0.030049  16  0  0  0  0
2  55  21.084379  0.000000  0.100493  0.457988  9483542.870474  6348901.388761  3708.104360  657605.561921  440244.001884  257.126486  0.031250  0.390620  0.017823  0.013423  0.000003  1.000000  0.003797  0.005563  0.001315  0.292692  0.290115  0.068607  0.178117  0.084504  0.019984  16  0  0  0  0
1  56  22.697885  0.000000  0.090392  0.440176  8882463.921212  6415001.992400  3731.845526  615925.689157  444827.534135  258.772740  0.030260  0.378247  0.016693  0.013563  0.000004  1.000000  0.003513  0.005176  0.001224  0.292141  0.289728  0.068515  0.164797  0.078633  0.018595  16  0  0  0  0
3  53  19.775974  0.000000  0.110503  0.474846  10079189.802651  6283266.448003  3506.310645  698908.769055  435692.759517  243.133754  0.032230  0.402876  0.018942  0.013284  0.000003  1.000000  0.004085  0.005952  0.001408  0.293237  0.290499  0.068697  0.191639  0.090427  0.021384  16  0  0  0  0
10  46  14.791094  0.000000  0.178016  0.571463  14094837.953463  5837386.388654  3056.933164  977360.882865  404774.651065  211.973128  0.038834  0.485422  0.026489  0.012342  0.000003  1.000000  0.006226  0.008779  0.002076  0.296916  0.293087  0.069309  0.292084  0.133362  0.031538  16  0  0  0  0
14  42  13.399726  0.000000  0.214543  0.614001  16266291.299080  5593844.287009  2731.911742  1127933.281496  387887.012891  189.435571  0.042399  0.529993  0.030570  0.011827  0.000003  1.000000  0.007548  0.010472  0.002476  0.298905  0.294486  0.069640  0.354117  0.159080  0.037619  16  0  0  0  0
13  43  13.696446  0.000000  0.205553  0.604050  15731925.595579  5653933.721560  2814.302162  1090879.422667  392053.720093  195.148667  0.041522  0.519029  0.029566  0.011954  0.000003  1.000000  0.007211  0.010043  0.002375  0.298415  0.294142  0.069559  0.338289  0.152569  0.036079  16  0  0  0  0
8  48  15.756795  0.000000  0.159189  0.547141  12975291.246970  5962286.428147  3209.201885  899729.542861  413435.439737  222.531710  0.036994  0.462424  0.024385  0.012606  0.000003  1.000000  0.005592  0.007954  0.001881  0.295890  0.292365  0.069139  0.262340  0.120829  0.028574  16  0  0  0  0
5  52  17.784010  0.000000  0.130253  0.505980  11254189.399427  6153409.183894  3568.052228  780385.310116  426688.228162  247.415024  0.034164  0.427047  0.021151  0.013010  0.000003  1.000000  0.004674  0.006742  0.001594  0.294313  0.291256  0.068876  0.219298  0.102429  0.024222  16  0  0  0  0
7  50  16.339558  0.000000  0.149636  0.534089  12407152.815532  6025495.739671  3434.876238  860333.823607  417818.484701  238.180367  0.036060  0.450751  0.023317  0.012739  0.000003  1.000000  0.005282  0.007546  0.001785  0.295370  0.291999  0.069052  0.247785  0.114642  0.027111  16  0  0  0  0
10  47  14.791132  0.000000  0.178017  0.571463  14094855.899510  5837384.380588  3200.999253  977362.127275  404774.511823  221.962925  0.038834  0.485424  0.026489  0.012342  0.000003  1.000000  0.006226  0.008779  0.002076  0.296916  0.293087  0.069309  0.292084  0.133362  0.031537  16  0  0  0  0
15  41  13.129550  0.000000  0.223438  0.623541  16794969.458432  5534294.021946  2649.493435  1164592.755999  383757.692652  183.720540  0.043267  0.540838  0.031564  0.011701  0.000002  1.000000  0.007890  0.010904  0.002579  0.299389  0.294827  0.069721  0.370160  0.165646  0.039172  16  0  0  0  0
12  45  14.023804  0.000000  0.196469  0.593663  15191901.429856  5714555.529999  3032.755808  1053433.196103  396257.343037  210.296628  0.040636  0.507947  0.028551  0.012082  0.000003  1.000000  0.006878  0.009618  0.002274  0.297921  0.293794  0.069476  0.322675  0.146112  0.034553  16  0  0  0  0
6  51  17.008442  0.000000  0.139991  0.520385  11833437.066154  6089206.282461  3504.470691  820551.363307  422236.285924  243.006169  0.035117  0.438958  0.022239  0.012874  0.000003  1.000000  0.004976  0.007143  0.001689  0.294844  0.291630  0.068965  0.233437  0.108509  0.025660  16  0  0  0  0
3  54  19.776026  0.000000  0.110503  0.474845  10079211.799000  6283264.021778  3671.551180  698910.294320  435692.591279  254.591824  0.032230  0.402878  0.018942  0.013284  0.000003  1.000000  0.004085  0.005952  0.001408  0.293237  0.290499  0.068697  0.191639  0.090427  0.021384  16  0  0  0  0
4  53  18.693863  0.000000  0.120424  0.490820  10669437.747377  6218097.490850  3624.266414  739837.600892  431173.829274  251.313015  0.033202  0.415021  0.020052  0.013147  0.000003  1.000000  0.004377  0.006346  0.001501  0.293778  0.290879  0.068787  0.205366  0.096402  0.022797  16  0  0  0  0
9  48  15.244706  0.000000  0.168650  0.559585  13537885.629412  5899578.421327  3282.190252  938740.827994  409087.156123  227.592852  0.037919  0.473984  0.025442  0.012473  0.000003  1.000000  0.005907  0.008364  0.001978  0.296405  0.292728  0.069224  0.277107  0.127068  0.030049  16  0  0  0  0
3  55  19.776080  0.000000  0.110504  0.474844  10079234.839584  6283261.479272  3844.578608  698911.891995  435692.414977  266.589850  0.032230  0.402881  0.018942  0.013284  0.000004  1.000000  0.004085  0.005952  0.001408  0.293237  0.290499  0.068697  0.191640  0.090426  0.021384  16  0  0  0  0
11  46  14.386670  0.000000  0.187290  0.582811  14646200.675481  5775708.174117  3117.634242  1015593.344887  400497.775062  216.182248  0.039740  0.496745  0.027525  0.012211  0.000003  1.000000  0.006550  0.009196  0.002175  0.297421  0.293442  0.069393  0.307273  0.139710  0.033039  16  0  0  0  0
0  58  24.737161  0.000000  0.080203  0.421324  8276033.459957  6481555.412348  3916.638357  573874.733129  449442.465466  271.586600  0.029261  0.365762  0.015554  0.013704  0.000004  1.000000  0.003233  0.004793  0.001133  0.291585  0.289337  0.068423  0.151680  0.072814  0.017219  16  0  0  0  0
14  43  13.399756  0.000000  0.214543  0.614001  16266306.664998  5593842.557861  2860.661170  1127934.346996  387886.892989  198.363283  0.042400  0.529995  0.030570  0.011827  0.000003  1.000000  0.007548  0.010471  0.002476  0.298905  0.294486  0.069640  0.354118  0.159080  0.037619  16  0  0  0  0
13  44  13.696477  0.000000  0.205553  0.604050  15731941.598951  5653931.923098  2946.934301  1090880.532369  392053.595384  204.345614  0.041522  0.519030  0.029566  0.011954  0.000003  1.000000  0.007211  0.010043  0.002375  0.298415  0.294142  0.069559  0.338289  0.152568  0.036079  16  0  0  0  0
5  53  17.784060  0.000000  0.130253  0.505980  11254211.373088  6153406.750227  3736.203577  780386.833808  426688.059408  259.074935  0.034164  0.427050  0.021151  0.013010  0.000004  1.000000  0.004674  0.006742  0.001594  0.294313  0.291256  0.068876  0.219299  0.102428  0.024222  16  0  0  0  0
7  51  16.339604  0.000000  0.149637  0.534088  12407173.575780  6025493.430938  3596.752518  860335.263159  417818.324609  249.405153  0.036060  0.450753  0.023317  0.012739  0.000003  1.000000  0.005282  0.007546  0.001785  0.295370  0.291999  0.069052  0.247785  0.114642  0.027110  16  0  0  0  0
8  49  15.756837  0.000000  0.159189  0.547141  12975310.448624  5962284.289548  3360.443349  899730.874337  413435.291442  233.019059  0.036994  0.462426  0.024385  0.012606  0.000003  1.000000  0.005592  0.007954  0.001881  0.295890  0.292365  0.069139  0.262341  0.120828  0.028574  16  0  0  0  0
8  50  15.756881  0.000000  0.159190  0.547140  12975330.529802  5962282.055581  3518.812258  899732.266801  413435.136535  244.000638  0.036994  0.462428  0.024385  0.012606  0.000003  1.000000  0.005592  0.007954  0.001881  0.295890  0.292365  0.069139  0.262341  0.120828  0.028573  16  0  0  0  0
15  42  13.129579  0.000000  0.223439  0.623541  16794984.207049  5534292.358794  2774.358809  1164593.778694  383757.577326  192.378925  0.043267  0.540839  0.031564  0.011701  0.000003  1.000000  0.007890  0.010904  0.002579  0.299389  0.294827  0.069721  0.370161  0.165645  0.039172  16  0  0  0  0
4  54  18.693915  0.000000  0.120424  0.490819  10669460.274834  6218095.001174  3795.066265  739839.162985  431173.656636  263.156577  0.033202  0.415023  0.020052  0.013147  0.000004  1.000000  0.004377  0.006346  0.001501  0.293778  0.290879  0.068787  0.205366  0.096401  0.022797  16  0  0  0  0
6  52  17.008490  0.000000  0.139991  0.520384  11833458.445177  6089203.910196  3669.626235  820552.845766  422236.121427  254.458345  0.035117  0.438960  0.022239  0.012874  0.000003  1.000000  0.004976  0.007143  0.001689  0.294844  0.291630  0.068965  0.233438  0.108508  0.025660  16  0  0  0  0
10  48  14.791171  0.000000  0.178017  0.571462  14094874.668970  5837382.283106  3351.854702  977363.428782  404774.366379  232.423507  0.038834  0.485426  0.026489  0.012342  0.000003  1.000000  0.006226  0.008779  0.002076  0.296916  0.293087  0.069309  0.292085  0.133362  0.031537  16  0  0  0  0
1  57  22.697938  0.000000  0.090393  0.440175  8882487.755252  6414999.374226  3907.712438  615927.341852  444827.352586  270.967661  0.030260  0.378249  0.016693  0.013563  0.000004  1.000000  0.003513  0.005176  0.001224  0.292141  0.289728  0.068515  0.164798  0.078633  0.018595  16  0  0  0  0
9  49  15.244748  0.000000  0.168650  0.559585  13537905.074509  5899576.251499  3436.871691  938742.176352  409087.005663  238.318735  0.037919  0.473986  0.025442  0.012473  0.000003  1.000000  0.005907  0.008364  0.001978  0.296405  0.292728  0.069224  0.277108  0.127068  0.030049  16  0  0  0  0
12  46  14.023839  0.000000  0.196469  0.593662  15191918.862728  5714553.573600  3175.682888  1053434.404929  396257.207377  220.207443  0.040636  0.507949  0.028551  0.012082  0.000003  1.000000  0.006878  0.009618  0.002274  0.297921  0.293794  0.069476  0.322675  0.146112  0.034553  16  0  0  0  0
14  44  13.399788  0.000000  0.214544  0.614000  16266322.763358  5593840.745369  2995.478217  1127935.463284  387886.767308  207.711734  0.042400  0.529996  0.030570  0.011827  0.000003  1.000000  0.007548  0.010471  0.002476  0.298905  0.294486  0.069640  0.354118  0.159079  0.037619  16  0  0  0  0
2  57  21.084489  0.000000  0.100493  0.457986  9483590.950249  6348896.093213  4065.837488  657608.895857  440243.634681  281.932331  0.031250  0.390625  0.017823  0.013423  0.000004  1.000000  0.003797  0.005563  0.001315  0.292692  0.290115  0.068607  0.178118  0.084503  0.019983  16  0  0  0  0
11  47  14.386707  0.000000  0.187290  0.582810  14646218.775956  5775706.147105  3264.561191  1015594.600006  400497.634506  226.370421  0.039740  0.496747  0.027525  0.012211  0.000003  1.000000  0.006550  0.009196  0.002175  0.297421  0.293442  0.069393  0.307274  0.139710  0.033039  16  0  0  0  0
13  45  13.696511  0.000000  0.205554  0.604050  15731958.356197  5653930.040030  3085.817025  1090881.694346  392053.464809  213.975986  0.041523  0.519032  0.029566  0.011954  0.000003  1.000000  0.007211  0.010043  0.002375  0.298415  0.294142  0.069559  0.338290  0.152568  0.036079  16  0  0  0  0
2  56  21.084433  0.000000  0.100493  0.457987  9483566.357980  6348898.802059  3882.853495  657607.190586  440243.822518  269.243899  0.031250  0.390622  0.017823  0.013423  0.000004  1.000000  0.003797  0.005563  0.001315  0.292692  0.290115  0.068607  0.178117  0.084504  0.019983  16  0  0  0  0
3  56  19.776136  0.000000  0.110504  0.474843  10079258.959160  6283258.818640  4025.759847  698913.564489  435692.230484  279.153277  0.032231  0.402883  0.018942  0.013284  0.000004  1.000000  0.004085  0.005952  0.001408  0.293237  0.290499  0.068697  0.191640  0.090426  0.021384  16  0  0  0  0
9  50  15.244792  0.000000  0.168650  0.559584  13537925.445160  5899573.977386  3598.842712  938743.588889  409086.847972  249.550091  0.037919  0.473989  0.025442  0.012473  0.000003  1.000000  0.005907  0.008364  0.001978  0.296405  0.292728  0.069224  0.277108  0.127068  0.030049  16  0  0  0  0
10  49  14.791213  0.000000  0.178017  0.571462  14094894.311895  5837380.089100  3509.819458  977364.790858  404774.214243  243.377062  0.038834  0.485428  0.026489  0.012342  0.000003  1.000000  0.006226  0.008779  0.002076  0.296916  0.293087  0.069309  0.292085  0.133361  0.031537  16  0  0  0  0
4  55  18.693970  0.000000  0.120424  0.490819  10669483.840990  6218092.398413  3973.915027  739840.797104  431173.476156  275.558266  0.033202  0.415026  0.020052  0.013147  0.000004  1.000000  0.004377  0.006346  0.001501  0.293778  0.290879  0.068787  0.205367  0.096401  0.022797  16  0  0  0  0
8  51  15.756927  0.000000  0.159190  0.547139  12975351.612036  5962279.704602  3684.644493  899733.728681  413434.973514  255.499737  0.036994  0.462431  0.024385  0.012606  0.000003  1.000000  0.005592  0.007954  0.001881  0.295890  0.292365  0.069139  0.262342  0.120828  0.028573  17  0  0  0  0
0  59  24.737212  0.000000  0.080203  0.421322  8276058.695008  6481552.646064  4101.212026  573876.482972  449442.273647  284.385264  0.029261  0.365764  0.015554  0.013704  0.000004  1.000000  0.003233  0.004793  0.001133  0.291586  0.289337  0.068423  0.151680  0.072813  0.017219  16  0  0  0  0
15  43  13.129608  0.000000  0.223439  0.623541  16794999.650114  5534290.617472  2905.108771  1164594.849543  383757.456580  201.445358  0.043267  0.540841  0.031564  0.011701  0.000003  1.000000  0.007890  0.010904  0.002579  0.299389  0.294827  0.069721  0.370161  0.165645  0.039172  16  0  0  0  0
1  58  22.697993  0.000000  0.090393  0.440173  8882512.715581  6414996.631941  4091.866782  615929.072645  444827.162431  283.737248  0.030260  0.378252  0.016693  0.013563  0.000004  1.000000  0.003513  0.005176  0.001224  0.292141  0.289728  0.068515  0.164798  0.078633  0.018595  16  0  0  0  0
5  54  17.784113  0.000000  0.130254  0.505979  11254234.375083  6153404.203835  3912.279097  780388.428807  426687.882836  271.284322  0.034164  0.427052  0.021151  0.013010  0.000004  1.000000  0.004674  0.006742  0.001594  0.294313  0.291256  0.068876  0.219299  0.102428  0.024222  16  0  0  0  0
11  48  14.386746  0.000000  0.187290  0.582810  14646237.726581  5775704.025249  3418.412341  1015595.914076  400497.487372  237.038731  0.039740  0.496749  0.027525  0.012211  0.000003  1.000000  0.006550  0.009196  0.002175  0.297421  0.293442  0.069393  0.307274  0.139709  0.033039  16  0  0  0  0
13  46  13.696546  0.000000  0.205554  0.604049  15731975.908698  5653928.066867  3231.244895  1090882.911467  392053.327987  224.060211  0.041523  0.519034  0.029566  0.011954  0.000003  1.000000  0.007211  0.010043  0.002375  0.298415  0.294142  0.069559  0.338290  0.152568  0.036079  16  0  0  0  0
14  45  13.399821  0.000000  0.214544  0.614000  16266339.624584  5593838.846437  3136.648827  1127936.632471  387886.635633  217.500753  0.042400  0.529998  0.030570  0.011827  0.000003  1.000000  0.007548  0.010471  0.002476  0.298905  0.294486  0.069640  0.354119  0.159079  0.037619  16  0  0  0  0
12  47  14.023876  0.000000  0.196469  0.593662  15191937.108925  5714551.526947  3325.345691  1053435.670153  396257.065458  230.585326  0.040636  0.507951  0.028551  0.012082  0.000003  1.000000  0.006878  0.009618  0.002274  0.297921  0.293794  0.069476  0.322676  0.146111  0.034552  16  0  0  0  0
2  58  21.084549  0.000000  0.100494  0.457985  9483616.718042  6348893.253838  4257.444363  657610.682641  440243.437794  295.218689  0.031250  0.390628  0.017823  0.013423  0.000004  1.000000  0.003797  0.005562  0.001315  0.292692  0.290115  0.068607  0.178118  0.084503  0.019983  16  0  0  0  0
3  57  19.776195  0.000000  0.110505  0.474842  10079284.217782  6283256.032045  4215.479108  698915.315966  435692.037256  292.308744  0.032231  0.402886  0.018942  0.013284  0.000004  1.000000  0.004085  0.005952  0.001408  0.293237  0.290499  0.068697  0.191641  0.090426  0.021384  16  0  0  0  0
15  44  13.129639  0.000000  0.223439  0.623540  16795015.819750  5534288.794367  3042.020640  1164595.970774  383757.330162  210.939068  0.043267  0.540843  0.031564  0.011701  0.000003  1.000000  0.007890  0.010904  0.002579  0.299389  0.294827  0.069721  0.370162  0.165645  0.039172  16  0  0  0  0
0  60  24.737266  0.000000  0.080204  0.421321  8276085.121958  6481549.748585  4294.483245  573878.315463  449442.072731  297.787030  0.029261  0.365767  0.015554  0.013704  0.000004  1.000000  0.003233  0.004793  0.001133  0.291586  0.289337  0.068423  0.151681  0.072813  0.017219  16  0  0  0  0
4  56  18.694028  0.000000  0.120425  0.490818  10669508.567367  6218089.663744  4161.191989  739842.511674  431173.286529  288.544380  0.033202  0.415029  0.020052  0.013147  0.000004  1.000000  0.004377  0.006346  0.001501  0.293778  0.290879  0.068787  0.205368  0.096400  0.022797  16  0  0  0  0
7  52  16.339653  0.000000  0.149637  0.534087  12407195.296353  6025491.017719  3766.257359  860336.769302  417818.157273  261.158917  0.036060  0.450755  0.023317  0.012739  0.000004  1.000000  0.005282  0.007546  0.001785  0.295370  0.291999  0.069052  0.247786  0.114641  0.027110  16  0  0  0  0
6  53  17.008541  0.000000  0.139991  0.520384  11833480.831239  6089201.426317  3842.564831  820554.398055  422235.949190  266.450212  0.035117  0.438962  0.022239  0.012874  0.000004  1.000000  0.004976  0.007143  0.001689  0.294844  0.291630  0.068965  0.233439  0.108508  0.025660  16  0  0  0  0
5  55  17.784169  0.000000  0.130254  0.505978  11254258.473107  6153401.534548  4096.652192  780390.099807  426687.697743  284.069077  0.034164  0.427055  0.021151  0.013010  0.000004  1.000000  0.004674  0.006742  0.001594  0.294314  0.291256  0.068876  0.219300  0.102428  0.024222  16  0  0  0  0
7  53  16.339703  0.000000  0.149637  0.534087  12407218.038275  6025488.491324  3943.750246  860338.346267  417817.982088  273.466587  0.036061  0.450758  0.023317  0.012739  0.000004  1.000000  0.005282  0.007546  0.001785  0.295370  0.291999  0.069052  0.247786  0.114641  0.027110  16  0  0  0  0
6  54  17.008594  0.000000  0.139992  0.520383  11833504.294408  6089198.820764  4023.653240  820556.025032  422235.768517  279.007201  0.035117  0.438965  0.022239  0.012874  0.000004  1.000000  0.004976  0.007143  0.001689  0.294844  0.291630  0.068965  0.233439  0.108508  0.025660  16  0  0  0  0
1  60  22.698112  0.000000  0.090394  0.440171  8882566.227529  6414990.751858  4486.618103  615932.783258  444826.754696  311.110000  0.030261  0.378258  0.016693  0.013563  0.000004  1.000000  0.003513  0.005176  0.001224  0.292141  0.289728  0.068515  0.164799  0.078632  0.018595  16  0  0  0  0
1  59  22.698051  0.000000  0.090393  0.440172  8882538.851398  6414993.760708  4284.699043  615930.884948  444826.963335  297.108576  0.030260  0.378255  0.016693  0.013563  0.000004  1.000000  0.003513  0.005176  0.001224  0.292141  0.289728  0.068515  0.164799  0.078632  0.018595  16  0  0  0  0
2  59  21.084611  0.000000  0.100494  0.457984  9483643.601884  6348890.301642  4458.080385  657612.546814  440243.233084  309.131144  0.031250  0.390631  0.017823  0.013423  0.000004  1.000000  0.003797  0.005562  0.001315  0.292692  0.290115  0.068607  0.178119  0.084503  0.019983  16  0  0  0  0
13  47  13.696582  0.000000  0.205554  0.604049  15731994.280576  5653926.002587  3383.526357  1090884.185405  392053.184846  234.619676  0.041523  0.519037  0.029566  0.011954  0.000003  1.000000  0.007211  0.010043  0.002375  0.298415  0.294142  0.069559  0.338291  0.152568  0.036079  16  0  0  0  0
11  49  14.386787  0.000000  0.187291  0.582809  14646257.578286  5775701.801558  3579.513996  1015597.290628  400497.333178  248.209804  0.039740  0.496751  0.027525  0.012211  0.000003  1.000000  0.006550  0.009196  0.002175  0.297421  0.293442  0.069393  0.307275  0.139709  0.033038  16  0  0  0  0
10  50  14.791256  0.000000  0.178018  0.571461  14094914.902502  5837377.787063  3675.228549  977366.218646  404774.054616  254.846819  0.038834  0.485430  0.026489  0.012342  0.000003  1.000000  0.006226  0.008779  0.002076  0.296916  0.293087  0.069309  0.292086  0.133361  0.031537  16  0  0  0  0
12  48  14.023915  0.000000  0.196470  0.593661  15191956.211660  5714549.384620  3482.061641  1053436.994770  396256.916906  241.452286  0.040636  0.507953  0.028551  0.012082  0.000003  1.000000  0.006878  0.009618  0.002274  0.297921  0.293794  0.069476  0.322676  0.146111  0.034552  16  0  0  0  0
9  51  15.244837  0.000000  0.168651  0.559583  13537946.756610  5899571.600593  3768.446829  938745.066662  409086.683161  261.310739  0.037919  0.473991  0.025442  0.012473  0.000004  1.000000  0.005907  0.008364  0.001978  0.296405  0.292728  0.069224  0.277109  0.127067  0.030049  16  0  0  0  0
3  58  19.776256  0.000000  0.110505  0.474841  10079310.661496  6283253.115441  4414.138696  698917.149620  435691.835014  306.084150  0.032231  0.402889  0.018943  0.013284  0.000004  1.000000  0.004085  0.005952  0.001408  0.293237  0.290499  0.068697  0.191641  0.090425  0.021384  16  0  0  0  0
14  46  13.399855  0.000000  0.214544  0.613999  16266357.261996  5593836.862258  3284.472414  1127937.855481  387886.498046  227.751101  0.042400  0.530001  0.030570  0.011827  0.000003  1.000000  0.007548  0.010471  0.002476  0.298905  0.294486  0.069640  0.354119  0.159079  0.037619  16  0  0  0  0
0  61  24.737321  0.000000  0.080204  0.421320  8276112.795238  6481546.714462  4496.861808  573880.234377  449441.862339  311.820316  0.029262  0.365770  0.015554  0.013704  0.000004  1.000000  0.003233  0.004793  0.001133  0.291586  0.289337  0.068423  0.151681  0.072812  0.017219  16  0  0  0  0
6  55  17.008650  0.000000  0.139992  0.520382  11833528.805870  6089196.104487  4213.275483  820557.724700  422235.580165  292.155941  0.035117  0.438968  0.022239  0.012874  0.000004  1.000000  0.004976  0.007143  0.001689  0.294844  0.291630  0.068965  0.233440  0.108507  0.025660  16  0  0  0  0
8  52  15.756976  0.000000  0.159190  0.547139  12975373.655739  5962277.249821  3858.291744  899735.257230  413434.803295  267.540743  0.036995  0.462433  0.024385  0.012606  0.000004  1.000000  0.005592  0.007954  0.001881  0.295890  0.292365  0.069139  0.262342  0.120827  0.028573  16  0  0  0  0
9  52  15.244885  0.000000  0.168651  0.559583  13537969.056499  5899569.114923  3946.043741  938746.612976  409086.510801  273.625621  0.037919  0.473993  0.025443  0.012473  0.000004  1.000000  0.005907  0.008364  0.001978  0.296405  0.292728  0.069224  0.277109  0.127067  0.030049  16  0  0  0  0
8  53  15.757026  0.000000  0.159191  0.547138  12975396.744761  5962274.677744  4040.122286  899736.858263  413434.624943  280.149193  0.036995  0.462436  0.024385  0.012606  0.000004  1.000000  0.005592  0.007954  0.001881  0.295890  0.292365  0.069139  0.262343  0.120827  0.028573  16  0  0  0  0
4  57  18.694088  0.000000  0.120425  0.490817  10669534.435893  6218086.804277  4357.294276  739844.305444  431173.088248  302.142458  0.033203  0.415031  0.020052  0.013147  0.000004  1.000000  0.004377  0.006346  0.001501  0.293778  0.290879  0.068787  0.205368  0.096400  0.022797  16  0  0  0  0
7  54  16.339757  0.000000  0.149638  0.534086  12407241.878394  6025485.839484  4129.607604  860339.999383  417817.798205  286.354263  0.036061  0.450761  0.023317  0.012739  0.000004  1.000000  0.005282  0.007546  0.001785  0.295370  0.291999  0.069052  0.247787  0.114641  0.027110  16  0  0  0  0
15  45  13.129672  0.000000  0.223439  0.623540  16795032.753547  5534286.884855  3185.384804  1164597.144993  383757.197753  220.880191  0.043268  0.540845  0.031564  0.011701  0.000003  1.000000  0.007890  0.010904  0.002578  0.299389  0.294827  0.069721  0.370162  0.165645  0.039172  16  0  0  0  0
12  49  14.023955  0.000000  0.196470  0.593661  15191976.226741  5714547.138475  3646.163121  1053438.382651  396256.761154  252.831371  0.040636  0.507956  0.028551  0.012082  0.000003  1.000000  0.006878  0.009618  0.002274  0.297921  0.293794  0.069476  0.322677  0.146111  0.034552  16  0  0  0  0
5  56  17.784227  0.000000  0.130254  0.505977  11254283.703817  6153398.740154  4289.713853  780391.849349  426687.503975  297.456312  0.034165  0.427058  0.021151  0.013010  0.000004  1.000000  0.004674  0.006742  0.001594  0.294314  0.291256  0.068876  0.219301  0.102427  0.024222  16  0  0  0  0
13  48  13.696621  0.000000  0.205555  0.604048  15732013.519460  5653923.840730  3542.984389  1090885.519464  392053.034939  245.676776  0.041523  0.519039  0.029566  0.011954  0.000003  1.000000  0.007211  0.010043  0.002375  0.298415  0.294142  0.069559  0.338291  0.152567  0.036079  16  0  0  0  0
11  50  14.386830  0.000000  0.187291  0.582809  14646278.360139  5775699.474183  3748.207832  1015598.731678  400497.171793  259.907331  0.039740  0.496754  0.027525  0.012211  0.000004  1.000000  0.006550  0.009196  0.002175  0.297421  0.293442  0.069393  0.307275  0.139709  0.033038  16  0  0  0  0
3  59  19.776321  0.000000  0.110505  0.474840  10079338.361323  6283250.058864  4622.159878  698919.070374  435691.623066  320.508705  0.032231  0.402892  0.018943  0.013284  0.000004  1.000000  0.004085  0.005952  0.001408  0.293237  0.290499  0.068697  0.191642  0.090425  0.021384  16  0  0  0  0
0  62  24.737380  0.000000  0.080205  0.421318  8276141.773160  6481543.537027  4708.776809  573882.243757  449441.642010  326.514875  0.029262  0.365773  0.015554  0.013704  0.000004  1.000000  0.003233  0.004793  0.001133  0.291586  0.289337  0.068423  0.151682  0.072812  0.017219  16  0  0  0  0
14  47  13.399891  0.000000  0.214545  0.613999  16266375.745111  5593834.781298  3439.262510  1127939.137132  387886.353749  238.484519  0.042400  0.530003  0.030570  0.011827  0.000003  1.000000  0.007548  0.010471  0.002476  0.298905  0.294486  0.069640  0.354120  0.159078  0.037619  16  0  0  0  0
15  46  13.129706  0.000000  0.223440  0.623540  16795050.487952  5534284.884753  3335.505335  1164598.374728  383757.059063  231.289813  0.043268  0.540847  0.031564  0.011701  0.000003  1.000000  0.007890  0.010904  0.002578  0.299389  0.294827  0.069721  0.370163  0.165644  0.039172  16  0  0  0  0
2  60  21.084676  0.000000  0.100495  0.457983  9483671.849806  6348887.189264  4668.171044  657614.505575  440243.017266  323.699200  0.031251  0.390634  0.017823  0.013423  0.000004  1.000000  0.003797  0.005562  0.001315  0.292692  0.290115  0.068607  0.178119  0.084502  0.019983  16  0  0  0  0
6  56  17.008708  0.000000  0.139993  0.520381  11833554.525316  6089193.248761  4411.833713  820559.508132  422235.382144  305.924318  0.035118  0.438971  0.022239  0.012874  0.000004  1.000000  0.004976  0.007143  0.001689  0.294844  0.291630  0.068965  0.233440  0.108507  0.025660  16  0  0  0  0
4  58  18.694151  0.000000  0.120426  0.490816  10669561.528173  6218083.808954  4562.637745  739846.184070  431172.880548  316.381335  0.033203  0.415034  0.020052  0.013147  0.000004  1.000000  0.004377  0.006346  0.001501  0.293778  0.290879  0.068787  0.205369  0.096400  0.022797  16  0  0  0  0
1  61  22.698175  0.000000  0.090394  0.440170  8882594.875545  6414987.605720  4698.052096  615934.769761  444826.536537  325.771205  0.030261  0.378261  0.016693  0.013563  0.000004  1.000000  0.003513  0.005176  0.001224  0.292141  0.289728  0.068515  0.164800  0.078631  0.018595  16  0  0  0  0
10  51  14.791301  0.000000  0.178018  0.571461  14094936.460239  5837375.377018  3848.432783  977367.713498  404773.887499  266.857106  0.038835  0.485433  0.026489  0.012342  0.000004  1.000000  0.006226  0.008779  0.002076  0.296916  0.293087  0.069309  0.292086  0.133361  0.031537  16  0  0  0  0
15  47  13.129742  0.000000  0.223440  0.623539  16795069.059148  5534282.790158  3492.700632  1164599.662488  383756.913820  242.190012  0.043268  0.540849  0.031564  0.011701  0.000003  1.000000  0.007890  0.010904  0.002578  0.299389  0.294827  0.069721  0.370164  0.165644  0.039172  16  0  0  0  0
14  48  13.399929  0.000000  0.214545  0.613999  16266395.113574  5593832.599259  3601.347416  1127940.480176  387886.202442  249.723771  0.042400  0.530005  0.030570  0.011827  0.000003  1.000000  0.007548  0.010471  0.002476  0.298905  0.294486  0.069640  0.354121  0.159078  0.037619  16  0  0  0  0
11  51  14.386875  0.000000  0.187291  0.582808  14646300.116238  5775697.038584  3924.851629  1015600.240284  400497.002905  272.156123  0.039740  0.496756  0.027525  0.012211  0.000004  1.000000  0.006550  0.009196  0.002175  0.297421  0.293442  0.069393  0.307276  0.139708  0.033038  16  0  0  0  0
5  57  17.784288  0.000000  0.130255  0.505976  11254310.116895  6153395.815807  4491.873494  780393.680878  426687.301196  311.474418  0.034165  0.427061  0.021151  0.013010  0.000004  1.000000  0.004674  0.006742  0.001594  0.294314  0.291256  0.068876  0.219301  0.102427  0.024222  16  0  0  0  0
12  50  14.023998  0.000000  0.196470  0.593660  15191997.174921  5714544.788828  3817.998172  1053439.835235  396256.598225  264.746716  0.040637  0.507958  0.028551  0.012082  0.000004  1.000000  0.006878  0.009618  0.002274  0.297921  0.293794  0.069476  0.322677  0.146111  0.034552  16  0  0  0  0
7  55  16.339812  0.000000  0.149638  0.534085  12407266.829431  6025483.065770  4324.223580  860341.729532  417817.605870  299.849277  0.036061  0.450763  0.023318  0.012739  0.000004  1.000000  0.005282  0.007546  0.001785  0.295370  0.291999  0.069052  0.247788  0.114640  0.027110  16  0  0  0  0
8  54  15.757079  0.000000  0.159191  0.547137  12975420.914040  5962271.986460  4230.521740  899738.534204  413434.438325  293.351827  0.036995  0.462439  0.024385  0.012606  0.000004  1.000000  0.005592  0.007953  0.001881  0.295890  0.292365  0.069139  0.262344  0.120827  0.028573  16  0  0  0  0
3  60  19.776389  0.000000  0.110506  0.474839  10079367.302426  6283246.872450  4839.983739  698921.077202  435691.402114  335.612995  0.032232  0.402895  0.018943  0.013284  0.000005  1.000000  0.004085  0.005952  0.001408  0.293237  0.290499  0.068697  0.191643  0.090424  0.021384  16  0  0  0  0
13  49  13.696661  0.000000  0.205555  0.604048  15732033.663876  5653921.577205  3709.957191  1090886.916313  392052.877982  257.254964  0.041523  0.519041  0.029566  0.011954  0.000003  1.000000  0.007211  0.010043  0.002375  0.298415  0.294142  0.069559  0.338292  0.152567  0.036079  16  0  0  0  0
10  52  14.791349  0.000000  0.178018  0.571460  14094959.029984  5837372.854216  4029.799498  977369.278524  404773.712564  279.433393  0.038835  0.485435  0.026489  0.012342  0.000004  1.000000  0.006226  0.008779  0.002076  0.296916  0.293087  0.069309  0.292087  0.133360  0.031537  16  0  0  0  0
4  59  18.694217  0.000000  0.120426  0.490815  10669589.927874  6218080.666181  4777.657847  739848.153355  431172.662622  331.291208  0.033203  0.415038  0.020052  0.013147  0.000004  1.000000  0.004377  0.006346  0.001501  0.293778  0.290879  0.068787  0.205369  0.096399  0.022797  16  0  0  0  0
9  53  15.244935  0.000000  0.168651  0.559582  13537992.457804  5899566.501415  4132.010110  938748.235663  409086.329575  286.520857  0.037920  0.473996  0.025443  0.012473  0.000004  1.000000  0.005907  0.008364  0.001978  0.296406  0.292728  0.069224  0.277110  0.127067  0.030049  16  0  0  0  0
1  62  22.698242  0.000000  0.090395  0.440168  8882624.885602  6414984.308422  4919.449338  615936.850712  444826.307897  341.123280  0.030261  0.378264  0.016694  0.013563  0.000005  1.000000  0.003513  0.005176  0.001224  0.292141  0.289728  0.068515  0.164801  0.078631  0.018595  16  0  0  0  0
2  61  21.084744  0.000000  0.100495  0.457982  9483701.407243  6348883.934662  4888.161788  657616.555140  440242.791586  338.953746  0.031251  0.390637  0.017823  0.013423  0.000005  1.000000  0.003797  0.005562  0.001315  0.292692  0.290115  0.068607  0.178120  0.084502  0.019983  16  0  0  0  0
5  58  17.784352  0.000000  0.130255  0.505975  11254337.783754  6153392.751424  4703.559823  780395.599347  426687.088706  326.153121  0.034165  0.427064  0.021151  0.013010  0.000004  1.000000  0.004674  0.006742  0.001594  0.294314  0.291256  0.068876  0.219302  0.102427  0.024222  16  0  0  0  0
7  56  16.339870  0.000000  0.149639  0.534084  12407292.961779  6025480.159919  4528.010905  860343.541595  417817.404374  313.980249  0.036061  0.450766  0.023318  0.012739  0.000004  1.000000  0.005282  0.007546  0.001785  0.295370  0.291999  0.069052  0.247788  0.114640  0.027110  16  0  0  0  0
0  63  24.737441  0.000000  0.080205  0.421317  8276172.111176  6481540.211256  4930.677553  573884.347449  449441.411395  341.901864  0.029262  0.365776  0.015554  0.013704  0.000005  1.000000  0.003233  0.004793  0.001133  0.291586  0.289337  0.068423  0.151683  0.072812  0.017219  16  0  0  0  0
6  57  17.008770  0.000000  0.139993  0.520380  11833581.434447  6089190.263663  4619.748992  820561.374058  422235.175152  320.341530  0.035118  0.438974  0.022239  0.012874  0.000004  1.000000  0.004976  0.007143  0.001689  0.294844  0.291630  0.068965  0.233441  0.108507  0.025660  16  0  0  0  0
14  49  13.399969  0.000000  0.214545  0.613998  16266415.361408  5593830.321562  3771.070899  1127941.884196  387886.044503  261.492696  0.042401  0.530007  0.030570  0.011827  0.000004  1.000000  0.007548  0.010471  0.002476  0.298905  0.294486  0.069640  0.354121  0.159078  0.037619  16  0  0  0  0
10  53  14.791399  0.000000  0.178019  0.571459  14094982.667687  5837370.211673  4219.713346  977370.917604  404773.529325  292.602354  0.038835  0.485438  0.026489  0.012342  0.000004  1.000000  0.006226  0.008779  0.002076  0.296916  0.293087  0.069309  0.292088  0.133360  0.031537  16  0  0  0  0
13  50  13.696703  0.000000  0.205555  0.604047  15732054.757423  5653919.207162  3884.798898  1090888.378976  392052.713639  269.378796  0.041523  0.519044  0.029566  0.011954  0.000004  1.000000  0.007211  0.010043  0.002375  0.298415  0.294142  0.069559  0.338293  0.152567  0.036079  16  0  0  0  0
8  55  15.757134  0.000000  0.159192  0.547137  12975446.225525  5962269.167425  4429.893899  899740.289346  413434.242848  307.176643  0.036995  0.462442  0.024385  0.012606  0.000004  1.000000  0.005592  0.007953  0.001881  0.295890  0.292365  0.069139  0.262344  0.120826  0.028573  16  0  0  0  0
15  48  13.129779  0.000000  0.223440  0.623539  16795088.495010  5534280.599291  3657.304100  1164601.010205  383756.761901  253.603906  0.043268  0.540852  0.031564  0.011701  0.000003  1.000000  0.007890  0.010904  0.002578  0.299389  0.294827  0.069721  0.370164  0.165644  0.039171  16  0  0  0  0
9  54  15.244988  0.000000  0.168652  0.559581  13538016.938636  5899563.769747  4326.740324  938749.933207  409086.140157  300.023793  0.037920  0.473999  0.025443  0.012473  0.000004  1.000000  0.005907  0.008364  0.001978  0.296406  0.292728  0.069224  0.277111  0.127066  0.030049  16  0  0  0  0
0  64  24.737505  0.000000  0.080206  0.421315  8276203.880034  6481536.728417  5163.034510  573886.550357  449441.169889  358.013904  0.029262  0.365780  0.015554  0.013704  0.000005  1.000000  0.003233  0.004793  0.001133  0.291586  0.289337  0.068423  0.151683  0.072811  0.017218  16  0  0  0  0
3  61  19.776460  0.000000  0.110506  0.474838  10079397.707611  6283243.514492  5068.072212  698923.185551  435691.169267  351.429051  0.032232  0.402898  0.018943  0.013284  0.000005  1.000000  0.004085  0.005952  0.001408  0.293237  0.290499  0.068697  0.191643  0.090424  0.021384  16  0  0  0  0
11  52  14.386922  0.000000  0.187292  0.582808  14646322.905018  5775694.486361  4109.820027  1015601.820499  400496.825929  284.982158  0.039741  0.496759  0.027526  0.012211  0.000004  1.000000  0.006550  0.009196  0.002175  0.297421  0.293442  0.069393  0.307277  0.139708  0.033038  16  0  0  0  0
4  60  18.694286  0.000000  0.120427  0.490813  10669619.587099  6218077.392092  5002.810510  739850.209978  431172.435591  346.903690  0.033203  0.415041  0.020052  0.013147  0.000005  1.000000  0.004378  0.006346  0.001501  0.293778  0.290880  0.068787  0.205370  0.096399  0.022796  17  0  0  0  0
12  51  14.024042  0.000000  0.196471  0.593660  15192019.113217  5714542.327874  3997.931240  1053441.356475  396256.427579  277.223592  0.040637  0.507961  0.028551  0.012082  0.000004  1.000000  0.006878  0.009618  0.002274  0.297921  0.293794  0.069476  0.322678  0.146110  0.034552  16  0  0  0  0
9  55  15.245043  0.000000  0.168652  0.559581  13538042.582256  5899560.906969  4530.647368  938751.711381  409085.941647  314.163066  0.037920  0.474002  0.025443  0.012473  0.000004  1.000000  0.005907  0.008364  0.001978  0.296406  0.292728  0.069224  0.277111  0.127066  0.030049  16  0  0  0  0
1  63  22.698312  0.000000  0.090395  0.440167  8882656.306665  6414980.856447  5151.279249  615939.029503  444826.068531  357.198774  0.030261  0.378267  0.016694  0.013563  0.000005  1.000000  0.003513  0.005176  0.001224  0.292141  0.289728  0.068515  0.164801  0.078631  0.018595  16  0  0  0  0
10  54  14.791451  0.000000  0.178019  0.571459  14095007.418991  5837367.444647  4418.577100  977372.633903  404773.337455  306.391917  0.038835  0.485441  0.026489  0.012342  0.000004  1.000000  0.006226  0.008778  0.002076  0.296916  0.293087  0.069309  0.292088  0.133360  0.031537  16  0  0  0  0
2  62  21.084815  0.000000  0.100496  0.457980  9483732.351867  6348880.528048  5118.519084  657618.700894  440242.555366  354.927126  0.031251  0.390640  0.017823  0.013423  0.000005  1.000000  0.003797  0.005562  0.001315  0.292692  0.290115  0.068607  0.178121  0.084501  0.019983  16  0  0  0  0
6  58  17.008834  0.000000  0.139993  0.520379  11833609.615617  6089187.136931  4837.462241  820563.328190  422234.958339  335.438150  0.035118  0.438977  0.022239  0.012874  0.000005  1.000000  0.004976  0.007143  0.001689  0.294844  0.291630  0.068965  0.233442  0.108506  0.025660  16  0  0  0  0
15  49  13.129818  0.000000  0.223441  0.623538  16795108.854174  5534278.303479  3829.664856  1164602.421945  383756.602706  265.555705  0.043268  0.540854  0.031564  0.011701  0.000004  1.000000  0.007890  0.010904  0.002578  0.299389  0.294827  0.069721  0.370165  0.165643  0.039171  16  0  0  0  0
12  52  14.024089  0.000000  0.196471  0.593659  15192042.087637  5714539.750327  4186.343940  1053442.949562  396256.248847  290.288460  0.040637  0.507963  0.028551  0.012082  0.000004  1.000000  0.006878  0.009618  0.002274  0.297921  0.293794  0.069476  0.322679  0.146110  0.034552  16  0  0  0  0
0  65  24.737573  0.000000  0.080206  0.421314  8276237.157059  6481533.078953  5406.340311  573888.857845  449440.916829  374.885157  0.029263  0.365783  0.015554  0.013704  0.000005  1.000000  0.003233  0.004793  0.001133  0.291586  0.289337  0.068423  0.151684  0.072811  0.017218  16  0  0  0  0
7  57  16.339931  0.000000  0.149639  0.534083  12407320.317662  6025477.119104  4741.401749  860345.438500  417817.193518  328.777146  0.036062  0.450769  0.023318  0.012739  0.000004  1.000000  0.005282  0.007546  0.001785  0.295370  0.291999  0.069052  0.247789  0.114639  0.027110  16  0  0  0  0
8  56  15.757192  0.000000  0.159192  0.547136  12975472.731790  5962266.215049  4638.661582  899742.127338  413434.038125  321.652962  0.036996  0.462445  0.024385  0.012606  0.000004  1.000000  0.005592  0.007953  0.001881  0.295890  0.292365  0.069139  0.262345  0.120826  0.028573  16  0  0  0  0
14  50  13.400010  0.000000  0.214546  0.613998  16266436.573443  5593827.934283  3948.792935  1127943.355076  387885.878965  273.816255  0.042401  0.530010  0.030570  0.011827  0.000004  1.000000  0.007548  0.010471  0.002476  0.298905  0.294486  0.069640  0.354122  0.159078  0.037619  16  0  0  0  0
11  53  14.386971  0.000000  0.187292  0.582807  14646346.765516  5775691.814435  4303.505315  1015603.475027  400496.640653  298.412636  0.039741  0.496762  0.027526  0.012211  0.000004  1.000000  0.006550  0.009196  0.002175  0.297421  0.293442  0.069393  0.307277  0.139708  0.033038  16  0  0  0  0
13  51  13.696747  0.000000  0.205556  0.604047  15732076.850004  5653916.724235  4067.880334  1090889.910915  392052.541468  282.073985  0.041524  0.519046  0.029566  0.011954  0.000004  1.000000  0.007211  0.010043  0.002375  0.298415  0.294142  0.069559  0.338293  0.152566  0.036079  16  0  0  0  0
4  61  18.694359  0.000000  0.120427  0.490812  10669650.724764  6218073.946783  5238.573214  739852.369119  431172.196687  363.251891  0.033204  0.415044  0.020052  0.013147  0.000005  1.000000  0.004378  0.006346  0.001501  0.293778  0.290880  0.068787  0.205371  0.096398  0.022796  16  0  0  0  0
8  57  15.757253  0.000000  0.159193  0.547135  12975500.496829  5962263.121355  4857.267530  899744.052614  413433.823603  336.811484  0.036996  0.462448  0.024385  0.012606  0.000005  1.000000  0.005592  0.007953  0.001881  0.295890  0.292365  0.069139  0.262346  0.120825  0.028573  16  0  0  0  0
5  59  17.784419  0.000000  0.130256  0.505974  11254366.746957  6153389.544192  4925.221737  780397.607706  426686.866311  341.523548  0.034165  0.427067  0.021151  0.013010  0.000005  1.000000  0.004674  0.006742  0.001594  0.294314  0.291256  0.068876  0.219303  0.102426  0.024222  16  0  0  0  0
1  64  22.698384  0.000000  0.090396  0.440166  8882689.212987  6414977.240651  5394.033369  615941.311286  444825.817805  374.031772  0.030262  0.378271  0.016694  0.013563  0.000005  1.000000  0.003513  0.005176  0.001224  0.292141  0.289728  0.068515  0.164802  0.078630  0.018594  17  0  0  0  0
2  63  21.084890  0.000000  0.100496  0.457979  9483764.755873  6348876.960733  5359.731370  657620.947845  440242.308002  371.653211  0.031252  0.390644  0.017823  0.013423  0.000005  1.000000  0.003797  0.005562  0.001315  0.292692  0.290115  0.068607  0.178122  0.084501  0.019983  17  0  0  0  0
5  60  17.784488  0.000000  0.130256  0.505973  11254397.087053  6153386.183042  5157.329291  780399.711542  426686.633243  357.618294  0.034166  0.427070  0.021151  0.013010  0.000005  1.000000  0.004674  0.006742  0.001594  0.294314  0.291256  0.068876  0.219303  0.102426  0.024222  16  0  0  0  0
9  56  15.245101  0.000000  0.168653  0.559580  13538069.419043  5899557.913183  4744.163679  938753.572291  409085.734052  328.968663  0.037920  0.474005  0.025443  0.012473  0.000004  1.000000  0.005907  0.008364  0.001978  0.296406  0.292728  0.069224  0.277112  0.127066  0.030048  16  0  0  0  0
10  55  14.791505  0.000000  0.178019  0.571458  14095033.361348  5837364.541886  4626.812515  977374.432791  404773.136172  320.831327  0.038836  0.485444  0.026489  0.012342  0.000004  1.000000  0.006226  0.008778  0.002076  0.296916  0.293087  0.069309  0.292089  0.133359  0.031537  16  0  0  0  0
7  58  16.339995  0.000000  0.149640  0.534083  12407348.966204  6025473.934161  4964.848648  860347.425040  417816.972669  344.271348  0.036062  0.450773  0.023318  0.012739  0.000005  1.000000  0.005282  0.007546  0.001785  0.295370  0.291999  0.069052  0.247790  0.114639  0.027110  16  0  0  0  0
0  66  24.737643  0.000000  0.080207  0.421312  8276271.984336  6481529.261680  5661.110775  573891.272829  449440.652133  392.551390  0.029263  0.365787  0.015554  0.013704  0.000005  1.000000  0.003233  0.004793  0.001133  0.291586  0.289337  0.068423  0.151685  0.072810  0.017218  16  0  0  0  0
6  59  17.008901  0.000000  0.139994  0.520378  11833639.126994  6089183.862081  5065.435150  820565.374561  422234.731255  351.246193  0.035118  0.438980  0.022239  0.012874  0.000005  1.000000  0.004976  0.007142  0.001689  0.294844  0.291630  0.068965  0.233442  0.108506  0.025659  16  0  0  0  0
3  62  19.776534  0.000000  0.110507  0.474836  10079429.506071  6283240.006343  5306.908903  698925.390512  435690.926006  367.990408  0.032232  0.402902  0.018943  0.013284  0.000005  1.000000  0.004085  0.005952  0.001408  0.293237  0.290499  0.068697  0.191644  0.090424  0.021383  16  0  0  0  0
1  65  22.698461  0.000000  0.090396  0.440164  8882723.661661  6414973.456623  5648.226379  615943.700018  444825.555414  391.657963  0.030262  0.378275  0.016694  0.013563  0.000005  1.000000  0.003513  0.005176  0.001224  0.292141  0.289728  0.068515  0.164803  0.078630  0.018594  16  0  0  0  0
12  53  14.024137  0.000000  0.196471  0.593659  15192066.143142  5714537.051700  4383.635872  1053444.617613  396256.061719  303.969030  0.040637  0.507966  0.028551  0.012082  0.000004  1.000000  0.006878  0.009618  0.002274  0.297921  0.293794  0.069476  0.322679  0.146109  0.034552  17  0  0  0  0
13  52  13.696793  0.000000  0.205556  0.604046  15732099.982955  5653914.124388  4259.589795  1090891.514994  392052.361190  295.367457  0.041524  0.519049  0.029566  0.011954  0.000004  1.000000  0.007211  0.010043  0.002375  0.298415  0.294142  0.069559  0.338294  0.152566  0.036079  16  0  0  0  0
11  54  14.387023  0.000000  0.187293  0.582806  14646371.750680  5775689.016379  4506.318269  1015605.207543  400496.446631  312.476044  0.039741  0.496765  0.027526  0.012211  0.000004  1.000000  0.006550  0.009196  0.002175  0.297421  0.293442  0.069393  0.307278  0.139707  0.033038  16  0  0  0  0
4  62  18.694435  0.000000  0.120428  0.490811  10669683.248522  6218070.355771  5485.445841  739854.624373  431171.947680  380.370474  0.033204  0.415048  0.020052  0.013147  0.000005  1.000000  0.004378  0.006345  0.001501  0.293778  0.290880  0.068787  0.205372  0.096398  0.022796  16  0  0  0  0
3  63  19.776611  0.000000  0.110508  0.474835  10079462.811097  6283236.330871  5557.000253  698927.699941  435690.671142  385.332183  0.032232  0.402905  0.018943  0.013284  0.000005  1.000000  0.004085  0.005952  0.001408  0.293237  0.290499  0.068697  0.191645  0.090423  0.021383  16  0  0  0  0
14  51  13.400054  0.000000  0.214546  0.613997  16266458.790392  5593825.433445  4134.890458  1127944.895638  387885.705552  286.720585  0.042401  0.530013  0.030570  0.011827  0.000004  1.000000  0.007548  0.010471  0.002476  0.298905  0.294486  0.069640  0.354123  0.159077  0.037619  16  0  0  0  0
15  50  13.129859  0.000000  0.223441  0.623538  16795130.167491  5534275.900694  4010.148465  1164603.899848  383756.436092  278.070756  0.043269  0.540857  0.031564  0.011701  0.000004  1.000000  0.007890  0.010904  0.002578  0.299389  0.294827  0.069721  0.370165  0.165643  0.039171  16  0  0  0  0
8  58  15.757317  0.000000  0.159193  0.547134  12975529.560358  5962259.884432  5086.175340  899746.067931  413433.599149  352.684354  0.036996  0.462451  0.024386  0.012606  0.000005  1.000000  0.005592  0.007953  0.001881  0.295890  0.292366  0.069139  0.262347  0.120825  0.028573  16  0  0  0  0
5  61  17.784562  0.000000  0.130257  0.505972  11254428.843200  6153382.666847  5400.374672  780401.913569  426686.389424  374.471489  0.034166  0.427074  0.021151  0.013010  0.000005  1.000000  0.004675  0.006742  0.001594  0.294314  0.291256  0.068876  0.219304  0.102425  0.024222  16  0  0  0  0
11  55  14.387077  0.000000  0.187293  0.582806  14646397.919263  5775686.085195  4718.689022  1015607.022118  400496.243377  327.202206  0.039741  0.496768  0.027526  0.012211  0.000004  1.000000  0.006550  0.009196  0.002175  0.297421  0.293442  0.069393  0.307279  0.139707  0.033038  16  0  0  0  0
9  57  15.245161  0.000000  0.168653  0.559579  13538097.524245  5899554.776835  4967.742075  938755.521155  409085.516572  344.471983  0.037921  0.474008  0.025443  0.012473  0.000005  1.000000  0.005907  0.008364  0.001978  0.296406  0.292728  0.069224  0.277113  0.127065  0.030048  16  0  0  0  0
2  64  21.084968  0.000000  0.100497  0.457977  9483798.685258  6348873.225534  5612.310087  657623.300568  440242.048996  389.167464  0.031252  0.390648  0.017823  0.013423  0.000005  1.000000  0.003797  0.005562  0.001315  0.292692  0.290115  0.068607  0.178122  0.084500  0.019983  16  0  0  0  0
13  53  13.696841  0.000000  0.205556  0.604046  15732124.214501  5653911.400149  4460.333875  1090893.195253  392052.172287  309.287405  0.041524  0.519052  0.029566  0.011954  0.000004  1.000000  0.007211  0.010043  0.002375  0.298416  0.294142  0.069559  0.338295  0.152566  0.036079  16  0  0  0  0
12  54  14.024188  0.000000  0.196472  0.593658  15192091.339907  5714534.224159  4590.225465  1053446.364801  396255.865653  318.294317  0.040638  0.507969  0.028551  0.012082  0.000004  1.000000  0.006878  0.009618  0.002274  0.297921  0.293794  0.069476  0.322680  0.146109  0.034552  16  0  0  0  0
15  51  13.129902  0.000000  0.223441  0.623537  16795152.494971  5534273.382546  4199.137722  1164605.448075  383756.261479  291.175604  0.043269  0.540859  0.031564  0.011701  0.000004  1.000000  0.007890  0.010904  0.002578  0.299389  0.294827  0.069721  0.370166  0.165643  0.039171  16  0  0  0  0
2  65  21.085050  0.000000  0.100498  0.457976  9483834.226630  6348869.311203  5876.790776  657625.765070  440241.777570  407.507021  0.031252  0.390651  0.017823  0.013423  0.000006  1.000000  0.003797  0.005562  0.001315  0.292692  0.290115  0.068607  0.178123  0.084500  0.019983  16  0  0  0  0
10  56  14.791562  0.000000  0.178020  0.571457  14095060.468959  5837361.514806  4844.861202  977376.312481  404772.926269  335.951207  0.038836  0.485447  0.026489  0.012342  0.000005  1.000000  0.006226  0.008778  0.002076  0.296916  0.293087  0.069309  0.292090  0.133359  0.031537  16  0  0  0  0
6  60  17.008971  0.000000  0.139994  0.520377  11833670.026301  6089180.433882  5304.151159  820567.517173  422234.493538  367.799181  0.035119  0.438983  0.022240  0.012874  0.000005  1.000000  0.004976  0.007142  0.001689  0.294844  0.291630  0.068965  0.233443  0.108505  0.025659  16  0  0  0  0
0  67  24.737717  0.000000  0.080207  0.421310  8276308.474413  6481525.259083  5927.886040  573893.803116  449440.374586  411.050056  0.029263  0.365791  0.015554  0.013704  0.000006  1.000000  0.003233  0.004793  0.001133  0.291586  0.289337  0.068423  0.151686  0.072810  0.017218  16  0  0  0  0
14  52  13.400099  0.000000  0.214546  0.613997  16266482.074596  5593822.810030  4329.758166  1127946.510206  387885.523640  300.233055  0.042401  0.530015  0.030570  0.011827  0.000004  1.000000  0.007548  0.010471  0.002476  0.298905  0.294486  0.069640  0.354123  0.159077  0.037619  16  0  0  0  0
3  64  19.776693  0.000000  0.110508  0.474834  10079497.674532  6283232.484897  5818.876541  698930.117433  435690.404456  403.491146  0.032233  0.402909  0.018943  0.013284  0.000005  1.000000  0.004085  0.005952  0.001408  0.293237  0.290499  0.068697  0.191646  0.090423  0.021383  16  0  0  0  0
7  59  16.340062  0.000000  0.149640  0.534082  12407378.958579  6025470.600526  5198.825455  860349.504764  417816.741508  360.495711  0.036062  0.450776  0.023318  0.012739  0.000005  1.000000  0.005282  0.007546  0.001785  0.295370  0.291999  0.069052  0.247790  0.114639  0.027110  16  0  0  0  0
4  63  18.694514  0.000000  0.120428  0.490810  10669717.353350  6218066.585339  5743.951909  739856.989262  431171.686232  398.295740  0.033204  0.415051  0.020052  0.013147  0.000005  1.000000  0.004378  0.006345  0.001501  0.293778  0.290880  0.068787  0.205372  0.096397  0.022796  16  0  0  0  0
5  62  17.784638  0.000000  0.130257  0.505971  11254462.102405  6153378.983360  5654.873267  780404.219821  426686.134004  392.118870  0.034166  0.427078  0.021151  0.013010  0.000005  1.000000  0.004675  0.006742  0.001594  0.294314  0.291256  0.068876  0.219305  0.102425  0.024221  16  0  0  0  0
8  59  15.757383  0.000000  0.159194  0.547133  12975559.983737  5962256.496828  5325.870454  899748.177541  413433.364246  369.305235  0.036996  0.462454  0.024386  0.012606  0.000005  1.000000  0.005592  0.007953  0.001881  0.295890  0.292366  0.069139  0.262347  0.120825  0.028573  16  0  0  0  0
10  57  14.791622  0.000000  0.178020  0.571456  14095088.909674  5837358.332964  5073.185612  977378.284610  404772.705634  351.783624  0.038836  0.485450  0.026490  0.012342  0.000005  1.000000  0.006226  0.008778  0.002076  0.296916  0.293087  0.069309  0.292091  0.133359  0.031537  16  0  0  0  0
1  66  22.698541  0.000000  0.090397  0.440162  8882759.739707  6414969.492766  5914.397215  615946.201733  444825.280553  410.114717  0.030262  0.378278  0.016694  0.013563  0.000006  1.000000  0.003513  0.005176  0.001224  0.292141  0.289728  0.068515  0.164804  0.078629  0.018594  16  0  0  0  0
12  55  14.024242  0.000000  0.196472  0.593657  15192117.715954  5714531.265240  4806.550861  1053448.193762  396255.660476  333.294700  0.040638  0.507972  0.028551  0.012082  0.000005  1.000000  0.006878  0.009618  0.002274  0.297921  0.293794  0.069476  0.322681  0.146109  0.034552  16  0  0  0  0
0  68  24.737794  0.000000  0.080208  0.421309  8276346.666329  6481521.072499  6207.231647  573896.451410  449440.084280  430.420373  0.029264  0.365795  0.015554  0.013704  0.000006  1.000000  0.003233  0.004793  0.001133  0.291586  0.289337  0.068423  0.151686  0.072809  0.017218  16  0  0  0  0
6  61  17.009044  0.000000  0.139995  0.520376  11833702.383682  6089176.843463  5554.116484  820569.760891  422234.244572  385.132217  0.035119  0.438987  0.022240  0.012874  0.000005  1.000000  0.004976  0.007142  0.001689  0.294844  0.291630  0.068965  0.233444  0.108505  0.025659  16  0  0  0  0
11  56  14.387133  0.000000  0.187293  0.582805  14646425.310826  5775683.018246  4941.067969  1015608.921498  400496.030710  342.622354  0.039742  0.496771  0.027526  0.012211  0.000005  1.000000  0.006550  0.009196  0.002175  0.297421  0.293442  0.069393  0.307279  0.139707  0.033038  16  0  0  0  0
14  53  13.400147  0.000000  0.214547  0.613996  16266506.416783  5593820.072121  4533.809347  1127948.198136  387885.333788  314.382324  0.042401  0.530018  0.030570  0.011827  0.000004  1.000000  0.007548  0.010471  0.002476  0.298905  0.294486  0.069640  0.354124  0.159077  0.037618  16  0  0  0  0
2  66  21.085136  0.000000  0.100498  0.457974  9483871.407246  6348865.221100  6153.734177  657628.343239  440241.493955  426.710764  0.031252  0.390655  0.017823  0.013423  0.000006  1.000000  0.003797  0.005562  0.001315  0.292692  0.290115  0.068607  0.178124  0.084499  0.019982  16  0  0  0  0
9  58  15.245224  0.000000  0.168654  0.559578  13538126.949819  5899551.494367  5201.856706  938757.561576  409085.288960  360.705904  0.037921  0.474011  0.025443  0.012473  0.000005  1.000000  0.005907  0.008364  0.001978  0.296406  0.292728  0.069224  0.277113  0.127065  0.030048  16  0  0  0  0
4  64  18.694597  0.000000  0.120429  0.490808  10669753.058154  6218062.638953  6014.639539  739859.465096  431171.412582  417.065697  0.033204  0.415055  0.020052  0.013147  0.000006  1.000000  0.004378  0.006345  0.001501  0.293778  0.290880  0.068787  0.205373  0.096397  0.022796  16  0  0  0  0
13  54  13.696891  0.000000  0.205557  0.604045  15732149.564634  5653908.553037  4670.538324  1090894.953075  392051.974863  323.863352  0.041524  0.519055  0.029566  0.011954  0.000004  1.000000  0.007211  0.010043  0.002375  0.298416  0.294142  0.069559  0.338295  0.152565  0.036079  16  0  0  0  0
3  65  19.776778  0.000000  0.110509  0.474832  10079534.172944  6283228.459608  6093.093029  698932.648297  435690.125335  422.505800  0.032233  0.402913  0.018943  0.013284  0.000006  1.000000  0.004085  0.005952  0.001408  0.293237  0.290499  0.068697  0.191646  0.090422  0.021383  16  0  0  0  0
7  60  16.340132  0.000000  0.149641  0.534081  12407410.369094  6025467.108692  5443.828353  860351.682825  417816.499378  377.484644  0.036062  0.450779  0.023318  0.012739  0.000005  1.000000  0.005282  0.007546  0.001785  0.295370  0.291999  0.069052  0.247791  0.114638  0.027110  16  0  0  0  0
5  63  17.784718  0.000000  0.130258  0.505969  11254496.924801  6153375.127265  5921.364734  780406.634467  426685.866616  410.597857  0.034167  0.427081  0.021151  0.013010  0.000006  1.000000  0.004675  0.006742  0.001594  0.294314  0.291256  0.068876  0.219306  0.102424  0.024221  16  0  0  0  0
15  52  13.129947  0.000000  0.223442  0.623537  16795175.862673  5534270.748301  4397.033456  1164607.068432  383756.078816  304.898042  0.043269  0.540862  0.031564  0.011701  0.000004  1.000000  0.007890  0.010904  0.002578  0.299389  0.294827  0.069721  0.370167  0.165642  0.039171  16  0  0  0  0
1  67  22.698624  0.000000  0.090398  0.440161  8882797.519955  6414965.341574  6193.110186  615948.821482  444824.992702  429.441166  0.030263  0.378282  0.016694  0.013563  0.000006  1.000000  0.003513  0.005176  0.001224  0.292141  0.289728  0.068515  0.164804  0.078628  0.018594  16  0  0  0  0
10  58  14.791685  0.000000  0.178021  0.571456  14095118.636346  5837355.012962  5312.269948  977380.345910  404772.475420  368.362152  0.038836  0.485454  0.026490  0.012342  0.000005  1.000000  0.006226  0.008778  0.002076  0.296916  0.293087  0.069309  0.292091  0.133358  0.031537  16  0  0  0  0
14  54  13.400197  0.000000  0.214547  0.613996  16266531.938398  5593817.197672  4747.476778  1127949.967850  387885.134469  329.198399  0.042402  0.530021  0.030570  0.011827  0.000004  1.000000  0.007548  0.010471  0.002476  0.298905  0.294486  0.069640  0.354125  0.159076  0.037618  16  0  0  0  0
9  59  15.245290  0.000000  0.168654  0.559577  13538157.768218  5899548.055404  5447.004064  938759.698579  409085.050496  377.704853  0.037921  0.474015  0.025443  0.012473  0.000005  1.000000  0.005907  0.008364  0.001978  0.296406  0.292728  0.069224  0.277114  0.127064  0.030048  16  0  0  0  0
13  55  13.696944  0.000000  0.205557  0.604044  15732176.130798  5653905.566570  4890.648962  1090896.795220  392051.767776  339.126211  0.041525  0.519058  0.029566  0.011954  0.000005  1.000000  0.007211  0.010043  0.002375  0.298416  0.294142  0.069559  0.338296  0.152565  0.036079  16  0  0  0  0
7  61  16.340206  0.000000  0.149641  0.534080  12407443.262593  6025463.451563  5700.376899  860353.963718  417816.245787  395.274172  0.036063  0.450783  0.023318  0.012739  0.000005  1.000000  0.005282  0.007546  0.001785  0.295370  0.291999  0.069052  0.247792  0.114638  0.027110  16  0  0  0  0
2  67  21.085225  0.000000  0.100499  0.457973  9483910.389718  6348860.925998  6443.727491  657631.046352  440241.196125  446.819411  0.031253  0.390660  0.017824  0.013423  0.000006  1.000000  0.003797  0.005562  0.001315  0.292692  0.290115  0.068607  0.178125  0.084499  0.019982  16  0  0  0  0
1  68  22.698712  0.000000  0.090398  0.440159  8882837.083066  6414960.994010  6484.956183  615951.564857  444824.691234  449.678281  0.030263  0.378287  0.016694  0.013563  0.000006  1.000000  0.003513  0.005176  0.001224  0.292141  0.289728  0.068515  0.164805  0.078628  0.018594  16  0  0  0  0
8  60  15.757453  0.000000  0.159194  0.547132  12975591.846367  5962252.948373  5576.861188  899750.386952  413433.118190  386.709375  0.036997  0.462458  0.024386  0.012606  0.000005  1.000000  0.005592  0.007953  0.001881  0.295890  0.292366  0.069139  0.262348  0.120824  0.028573  16  0  0  0  0
3  66  19.776867  0.000000  0.110509  0.474831  10079572.401990  6283224.242379  6380.231141  698935.299166  435689.832905  442.416462  0.032233  0.402917  0.018943  0.013284  0.000006  1.000000  0.004085  0.005952  0.001408  0.293237  0.290499  0.068697  0.191647  0.090422  0.021383  16  0  0  0  0
4  65  18.694684  0.000000  0.120430  0.490807  10669790.435016  6218058.509125  6298.082691  739862.056874  431171.126213  436.720144  0.033205  0.415060  0.020052  0.013147  0.000006  1.000000  0.004378  0.006345  0.001501  0.293778  0.290880  0.068787  0.205374  0.096396  0.022796  16  0  0  0  0
12  56  14.024298  0.000000  0.196473  0.593657  15192145.323629  5714528.169579  5033.070849  1053450.108127  396255.445817  349.001995  0.040638  0.507976  0.028551  0.012082  0.000005  1.000000  0.006878  0.009618  0.002274  0.297921  0.293794  0.069476  0.322682  0.146108  0.034552  16  0  0  0  0
10  59  14.791750  0.000000  0.178021  0.571455  14095149.803117  5837351.527803  5562.621262  977382.507069  404772.233753  385.721953  0.038837  0.485457  0.026490  0.012342  0.000005  1.000000  0.006226  0.008778  0.002076  0.296916  0.293087  0.069309  0.292092  0.133358  0.031536  16  0  0  0  0
6  62  17.009121  0.000000  0.139996  0.520375  11833736.265721  6089173.083879  5815.861192  820572.110331  422233.983876  403.282056  0.035119  0.438991  0.022240  0.012874  0.000005  1.000000  0.004976  0.007142  0.001689  0.294844  0.291630  0.068965  0.233445  0.108504  0.025659  16  0  0  0  0
0  69  24.737875  0.000000  0.080209  0.421307  8276386.657281  6481516.688555  6499.739797  573899.224453  449439.780290  450.703403  0.029264  0.365799  0.015554  0.013704  0.000006  1.000000  0.003233  0.004793  0.001133  0.291586  0.289337  0.068423  0.151687  0.072808  0.017218  16  0  0  0  0
11  57  14.387193  0.000000  0.187294  0.582804  14646453.994268  5775679.806521  5173.926733  1015610.910458  400495.808003  358.769190  0.039742  0.496774  0.027526  0.012211  0.000005  1.000000  0.006550  0.009196  0.002175  0.297421  0.293442  0.069393  0.307280  0.139706  0.033038  16  0  0  0  0
15  53  13.129994  0.000000  0.223442  0.623536  16795200.335711  5534267.988925  4604.255390  1164608.765436  383755.887476  319.267176  0.043269  0.540865  0.031564  0.011701  0.000004  1.000000  0.007890  0.010903  0.002578  0.299389  0.294827  0.069721  0.370168  0.165642  0.039171  16  0  0  0  0
5  64  17.784802  0.000000  0.130259  0.505968  11254533.386409  6153371.089841  6200.414158  780409.162779  426685.586654  429.947636  0.034167  0.427085  0.021151  0.013010  0.000006  1.000000  0.004675  0.006742  0.001594  0.294314  0.291256  0.068876  0.219307  0.102424  0.024221  16  0  0  0  0
8  61  15.757526  0.000000  0.159195  0.547131  12975625.218090  5962249.231082  5839.679806  899752.701006  413432.860427  404.933681  0.036997  0.462462  0.024386  0.012606  0.000005  1.000000  0.005592  0.007953  0.001881  0.295890  0.292366  0.069139  0.262349  0.120824  0.028572  16  0  0  0  0
12  57  14.024356  0.000000  0.196473  0.593656  15192174.254277  5714524.922818  5270.265841  1053452.114229  396255.220681  365.449514  0.040638  0.507979  0.028551  0.012082  0.000005  1.000000  0.006878  0.009618  0.002274  0.297921  0.293794  0.069477  0.322682  0.146108  0.034552  16  0  0  0  0
9  60  15.245359  0.000000  0.168655  0.559576  13538190.036222  5899544.455123  5703.704031  938761.936099  409084.800847  395.504881  0.037921  0.474019  0.025443  0.012473  0.000005  1.000000  0.005907  0.008364  0.001978  0.296406  0.292728  0.069224  0.277115  0.127064  0.030048  16  0  0  0  0
7  62  16.340282  0.000000  0.149642  0.534078  12407477.701965  6025459.623369  5969.015125  860356.351804  417815.980333  413.902019  0.036063  0.450787  0.023318  0.012739  0.000006  1.000000  0.005282  0.007546  0.001784  0.295370  0.291999  0.069052  0.247793  0.114637  0.027109  16  0  0  0  0
1  69  22.698804  0.000000  0.090399  0.440157  8882878.449989  6414956.454863  6790.553892  615954.433313  444824.376482  470.868964  0.030263  0.378291  0.016694  0.013563  0.000006  1.000000  0.003513  0.005176  0.001224  0.292141  0.289728  0.068515  0.164806  0.078627  0.018594  16  0  0  0  0
11  58  14.387255  0.000000  0.187294  0.582803  14646484.034089  5775676.442323  5417.759157  1015612.993472  400495.574724  375.676960  0.039742  0.496778  0.027526  0.012211  0.000005  1.000000  0.006550  0.009196  0.002175  0.297421  0.293442  0.069393  0.307281  0.139706  0.033038  16  0  0  0  0
4  66  18.694775  0.000000  0.120430  0.490806  10669829.593130  6218054.179877  6594.882371  739864.772166  431170.826015  457.300756  0.033205  0.415064  0.020052  0.013147  0.000006  1.000000  0.004378  0.006345  0.001501  0.293778  0.290880  0.068787  0.205375  0.096396  0.022796  16  0  0  0  0
13  56  13.696999  0.000000  0.205558  0.604044  15732203.935271  5653902.442617  5121.132605  1090898.723231  392051.551156  355.108352  0.041525  0.519061  0.029566  0.011954  0.000005  1.000000  0.007211  0.010043  0.002375  0.298416  0.294142  0.069559  0.338297  0.152565  0.036079  16  0  0  0  0
3  67  19.776960  0.000000  0.110510  0.474829  10079612.420535  6283219.828605  6680.899670  698938.074123  435689.526846  463.265347  0.032234  0.402922  0.018943  0.013284  0.000006  1.000000  0.004085  0.005952  0.001408  0.293238  0.290499  0.068697  0.191648  0.090421  0.021383  16  0  0  0  0
6  63  17.009202  0.000000  0.139996  0.520374  11833771.743864  6089169.147317  6089.940319  820574.570448  422233.710908  422.287185  0.035120  0.438995  0.022240  0.012874  0.000006  1.000000  0.004976  0.007142  0.001689  0.294844  0.291630  0.068965  0.233446  0.108504  0.025659  16  0  0  0  0
5  65  17.784890  0.000000  0.130259  0.505967  11254571.585283  6153366.857957  6492.613249  780411.811556  426685.293207  450.209235  0.034167  0.427090  0.021151  0.013010  0.000006  1.000000  0.004675  0.006742  0.001594  0.294314  0.291256  0.068876  0.219307  0.102423  0.024221  16  0  0  0  0
14  55  13.400249  0.000000  0.214548  0.613995  16266558.636490  5593814.193904  4971.213615  1127951.819143  387884.926183  344.712706  0.042402  0.530024  0.030570  0.011827  0.000005  1.000000  0.007548  0.010471  0.002476  0.298905  0.294486  0.069640  0.354125  0.159076  0.037618  16  0  0  0  0
0  70  24.737959  0.000000  0.080209  0.421305  8276428.536617  6481512.097292  6806.030572  573902.128440  449439.461924  471.942144  0.029264  0.365804  0.015554  0.013704  0.000006  1.000000  0.003233  0.004793  0.001133  0.291586  0.289337  0.068423  0.151688  0.072808  0.017218  16  0  0  0  0
15  54  13.130044  0.000000  0.223443  0.623536  16795225.966415  5534265.098797  4821.243019  1164610.542714  383755.687070  334.313481  0.043269  0.540868  0.031564  0.011701  0.000005  1.000000  0.007890  0.010903  0.002578  0.299389  0.294827  0.069721  0.370168  0.165642  0.039171  16  0  0  0  0
2  68  21.085319  0.000000  0.100500  0.457971  9483951.168577  6348856.438573  6747.385510  657633.874030  440240.884959  467.875593  0.031253  0.390664  0.017824  0.013423  0.000006  1.000000  0.003797  0.005562  0.001315  0.292692  0.290115  0.068607  0.178126  0.084498  0.019982  16  0  0  0  0
11  59  14.387320  0.000000  0.187295  0.582803  14646515.489837  5775672.919519  5673.082351  1015615.174669  400495.330446  393.381520  0.039742  0.496781  0.027526  0.012211  0.000005  1.000000  0.006550  0.009196  0.002175  0.297421  0.293442  0.069393  0.307282  0.139705  0.033038  16  0  0  0  0
6  64  17.009286  0.000000  0.139997  0.520373  11833808.892857  6089165.025446  6376.935049  820577.146425  422233.425090  442.187905  0.035120  0.438999  0.022240  0.012874  0.000006  1.000000  0.004976  0.007142  0.001689  0.294844  0.291630  0.068965  0.233447  0.108503  0.025659  16  0  0  0  0
7  63  16.340363  0.000000  0.149642  0.534077  12407513.766775  6025455.613917  6250.312699  860358.852602  417815.702311  433.407689  0.036063  0.450791  0.023318  0.012739  0.000006  1.000000  0.005282  0.007546  0.001784  0.295370  0.291999  0.069052  0.247794  0.114637  0.027109  16  0  0  0  0
9  61  15.245432  0.000000  0.168655  0.559575  13538223.819590  5899540.686393  5972.500985  938764.278697  409084.539516  414.143735  0.037922  0.474023  0.025443  0.012473  0.000006  1.000000  0.005907  0.008364  0.001978  0.296406  0.292728  0.069224  0.277116  0.127063  0.030048  16  0  0  0  0
12  58  14.024418  0.000000  0.196474  0.593655  15192204.535272  5714521.526062  5518.638876  1053454.213967  396254.985144  382.672137  0.040639  0.507982  0.028551  0.012082  0.000005  1.000000  0.006878  0.009618  0.002274  0.297921  0.293794  0.069477  0.322683  0.146107  0.034552  16  0  0  0  0
14  56  13.400303  0.000000  0.214548  0.613994  16266586.615105  5593811.043311  5205.494380  1127953.759229  387884.707715  360.958146  0.042402  0.530028  0.030571  0.011827  0.000005  1.000000  0.007548  0.010471  0.002476  0.298905  0.294486  0.069640  0.354126  0.159075  0.037618  16  0  0  0  0
13  57  13.697057  0.000000  0.205558  0.604043  15732233.055849  5653899.170127  5362.478074  1090900.742503  392051.324236  371.843672  0.041525  0.519065  0.029566  0.011954  0.000005  1.000000  0.007211  0.010043  0.002375  0.298416  0.294142  0.069559  0.338298  0.152564  0.036078  16  0  0  0  0
2  69  21.085418  0.000000  0.100500  0.457969  9483993.884124  6348851.735893  7065.352037  657636.836002  440240.558867  489.923951  0.031253  0.390669  0.017824  0.013423  0.000007  1.000000  0.003797  0.005562  0.001315  0.292692  0.290115  0.068607  0.178127  0.084498  0.019982  16  0  0  0  0
4  67  18.694871  0.000000  0.120431  0.490804  10669870.540973  6218049.658901  6905.667856  739867.611562  431170.512523  478.851169  0.033205  0.415068  0.020052  0.013147  0.000006  1.000000  0.004378  0.006345  0.001501  0.293778  0.290880  0.068787  0.205376  0.096395  0.022796  16  0  0  0  0
10  60  14.791819  0.000000  0.178022  0.571454  14095182.421628  5837347.882330  5824.770470  977384.768894  404771.980969  403.899841  0.038837  0.485461  0.026490  0.012342  0.000005  1.000000  0.006226  0.008778  0.002076  0.296916  0.293087  0.069309  0.292093  0.133357  0.031536  16  0  0  0  0
7  64  16.340447  0.000000  0.149643  0.534076  12407551.540200  6025451.413267  6544.866125  860361.471878  417815.411030  453.832542  0.036064  0.450795  0.023318  0.012739  0.000006  1.000000  0.005282  0.007546  0.001784  0.295370  0.291999  0.069052  0.247795  0.114636  0.027109  16  0  0  0  0
1  70  22.698900  0.000000  0.090400  0.440155  8882921.864830  6414951.680942  7110.551243  615957.443774  444824.045450  493.058144  0.030264  0.378296  0.016694  0.013563  0.000007  1.000000  0.003513  0.005176  0.001224  0.292141  0.289728  0.068515  0.164807  0.078627  0.018594  16  0  0  0  0
8  63  15.757683  0.000000  0.159196  0.547129  12975696.749672  5962241.263711  6403.056308  899757.661132  413432.307955  443.999199  0.036998  0.462470  0.024386  0.012606  0.000006  1.000000  0.005592  0.007953  0.001881  0.295890  0.292366  0.069139  0.262351  0.120823  0.028572  16  0  0  0  0
8  62  15.757603  0.000000  0.159195  0.547130  12975660.152870  5962245.340884  6114.883645  899755.123445  413432.590673  424.016799  0.036997  0.462466  0.024386  0.012606  0.000006  1.000000  0.005592  0.007953  0.001881  0.295890  0.292366  0.069139  0.262350  0.120823  0.028572  16  0  0  0  0
3  68  19.777058  0.000000  0.110511  0.474827  10079654.329768  6283215.206022  6995.736103  698940.980183  435689.206308  485.096660  0.032234  0.402926  0.018943  0.013284  0.000007  1.000000  0.004085  0.005952  0.001408  0.293238  0.290499  0.068697  0.191649  0.090420  0.021383  16  0  0  0  0
6  65  17.009374  0.000000  0.139997  0.520371  11833847.794529  6089160.708936  6677.453947  820579.843935  422233.125776  463.026415  0.035120  0.439003  0.022240  0.012874  0.000006  1.000000  0.004976  0.007142  0.001689  0.294844  0.291630  0.068965  0.233448  0.108503  0.025659  16  0  0  0  0
15  55  13.130095  0.000000  0.223443  0.623535  16795252.803225  5534262.072605  5048.456551  1164612.403625  383755.477228  350.068867  0.043270  0.540872  0.031564  0.011701  0.000005  1.000000  0.007890  0.010903  0.002578  0.299389  0.294827  0.069721  0.370169  0.165641  0.039171  16  0  0  0  0
0  71  24.738048  0.000000  0.080210  0.421303  8276472.390827  6481507.289099  7126.753249  573905.169368  449439.128515  494.181620  0.029265  0.365808  0.015554  0.013704  0.000007  1.000000  0.003233  0.004793  0.001133  0.291586  0.289337  0.068423  0.151689  0.072807  0.017217  16  0  0  0  0
13  58  13.697118  0.000000  0.205559  0.604042  15732263.556012  5653895.741729  5615.197219  1090902.857438  392051.086505  389.367663  0.041525  0.519068  0.029566  0.011954  0.000005  1.000000  0.007211  0.010043  0.002375  0.298416  0.294142  0.069559  0.338299  0.152564  0.036078  16  0  0  0  0
15  56  13.130149  0.000000  0.223444  0.623535  16795280.932893  5534258.897784  5286.377881  1164614.354186  383755.257081  366.566751  0.043270  0.540875  0.031564  0.011701  0.000005  1.000000  0.007890  0.010903  0.002578  0.299389  0.294827  0.069721  0.370170  0.165641  0.039171  16  0  0  0  0
1  71  22.699001  0.000000  0.090401  0.440153  8882967.288656  6414946.689337  7445.626536  615960.593542  444823.699323  516.292855  0.030264  0.378301  0.016694  0.013563  0.000007  1.000000  0.003513  0.005176  0.001224  0.292141  0.289728  0.068515  0.164808  0.078626  0.018594  16  0  0  0  0
10  61  14.791891  0.000000  0.178023  0.571453  14095216.583015  5837344.063930  6099.273518  977387.137704  404771.716195  422.934366  0.038837  0.485465  0.026490  0.012342  0.000006  1.000000  0.006226  0.008778  0.002076  0.296916  0.293087  0.069309  0.292094  0.133357  0.031536  16  0  0  0  0
0  72  24.738141  0.000000  0.080211  0.421300  8276518.315669  6481502.252950  7462.587682  573908.353878  449438.779300  517.468970  0.029265  0.365813  0.015554  0.013704  0.000007  1.000000  0.003233  0.004793  0.001133  0.291586  0.289337  0.068423  0.151690  0.072807  0.017217  16  0  0  0  0
2  70  21.085521  0.000000  0.100501  0.457967  9484038.617748  6348846.810207  7398.301169  657639.937910  440240.217311  513.011231  0.031254  0.390673  0.017824  0.013423  0.000007  1.000000  0.003797  0.005562  0.001315  0.292692  0.290115  0.068607  0.178128  0.084497  0.019982  16  0  0  0  0
5  67  17.785079  0.000000  0.130261  0.505964  11254653.431791  6153357.794002  7118.967892  780417.486937  426684.664697  493.641769  0.034168  0.427099  0.021151  0.013010  0.000007  1.000000  0.004675  0.006742  0.001594  0.294314  0.291257  0.068876  0.219309  0.102422  0.024221  16  0  0  0  0
11  60  14.387388  0.000000  0.187296  0.582802  14646548.421179  5775669.232352  5940.437791  1015617.458186  400495.074772  411.920417  0.039743  0.496785  0.027526  0.012211  0.000006  1.000000  0.006550  0.009196  0.002175  0.297421  0.293442  0.069393  0.307283  0.139705  0.033037  16  0  0  0  0
14  57  13.400361  0.000000  0.214549  0.613994  16266615.893930  5593807.748632  5450.815941  1127955.789474  387884.479256  377.969176  0.042403  0.530031  0.030571  0.011827  0.000005  1.000000  0.007548  0.010471  0.002476  0.298905  0.294486  0.069640  0.354127  0.159075  0.037618  16  0  0  0  0
5  66  17.784983  0.000000  0.130260  0.505965  11254611.554968  6153362.433017  6798.581567  780414.583125  426684.986374  471.425617  0.034168  0.427094  0.021151  0.013010  0.000006  1.000000  0.004675  0.006742  0.001594  0.294314  0.291256  0.068876  0.219308  0.102423  0.024221  16  0  0  0  0
8  64  15.757766  0.000000  0.159197  0.547128  12975735.052594  5962236.998507  6704.808878  899760.317124  413432.012198  464.923254  0.036998  0.462474  0.024386  0.012606  0.000006  1.000000  0.005592  0.007953  0.001881  0.295890  0.292366  0.069139  0.262352  0.120822  0.028572  16  0  0  0  0
9  62  15.245508  0.000000  0.168656  0.559574  13538259.208194  5899536.736916  6253.964954  938766.732605  409084.265653  433.660942  0.037922  0.474027  0.025443  0.012473  0.000006  1.000000  0.005907  0.008364  0.001978  0.296406  0.292728  0.069224  0.277117  0.127063  0.030048  17  0  0  0  0
4  68  18.694971  0.000000  0.120432  0.490802  10669913.506202  6218044.905931  7231.098146  739870.590846  431170.182943  501.417078  0.033206  0.415073  0.020052  0.013147  0.000007  1.000000  0.004378  0.006345  0.001501  0.293778  0.290880  0.068787  0.205377  0.096395  0.022795  16  0  0  0  0
11  61  14.387459  0.000000  0.187296  0.582801  14646582.928759  5775665.365908  6220.392470  1015619.851003  400494.806666  431.332967  0.039743  0.496789  0.027526  0.012211  0.000006  1.000000  0.006550  0.009196  0.002175  0.297421  0.293442  0.069393  0.307284  0.139704  0.033037  16  0  0  0  0
12  59  14.024482  0.000000  0.196474  0.593655  15192236.238155  5714517.970597  5778.716702  1053456.412300  396254.738602  400.706392  0.040639  0.507986  0.028551  0.012082  0.000005  1.000000  0.006878  0.009618  0.002274  0.297921  0.293794  0.069477  0.322684  0.146107  0.034551  16  0  0  0  0
3  69  19.777161  0.000000  0.110512  0.474826  10079698.216455  6283210.364934  7325.407940  698944.023363  435688.870619  507.956686  0.032234  0.402931  0.018943  0.013284  0.000007  1.000000  0.004085  0.005952  0.001408  0.293238  0.290499  0.068697  0.191650  0.090420  0.021382  16  0  0  0  0
10  62  14.791966  0.000000  0.178023  0.571452  14095252.360870  5837340.063965  6386.712539  977389.618604  404771.438830  442.865894  0.038838  0.485469  0.026490  0.012342  0.000006  1.000000  0.006226  0.008778  0.002076  0.296916  0.293087  0.069309  0.292095  0.133356  0.031536  16  0  0  0  0
15  57  13.130206  0.000000  0.223444  0.623534  16795310.346284  5534255.582330  5535.511601  1164616.393763  383755.027181  383.842122  0.043270  0.540878  0.031564  0.011701  0.000005  1.000000  0.007890  0.010903  0.002578  0.299389  0.294827  0.069721  0.370171  0.165640  0.039171  16  0  0  0  0
6  66  17.009467  0.000000  0.139998  0.520370  11833888.529026  6089156.189016  6992.134244  820582.668537  422232.812356  484.846901  0.035121  0.439008  0.022240  0.012874  0.000007  1.000000  0.004976  0.007142  0.001689  0.294844  0.291630  0.068965  0.233449  0.108502  0.025659  16  0  0  0  0
9  63  15.245587  0.000000  0.168657  0.559573  13538296.258908  5899532.602569  6548.692818  938769.301767  409083.978970  454.097891  0.037922  0.474031  0.025443  0.012473  0.000006  1.000000  0.005907  0.008364  0.001978  0.296406  0.292728  0.069224  0.277118  0.127062  0.030048  16  0  0  0  0
2  71  21.085629  0.000000  0.100502  0.457965  9484085.440964  6348841.656993  7746.938746  657643.184714  440239.859978  537.186374  0.031254  0.390679  0.017824  0.013423  0.000007  1.000000  0.003797  0.005562  0.001315  0.292692  0.290116  0.068607  0.178129  0.084496  0.019982  16  0  0  0  0
0  73  24.738238  0.000000  0.080212  0.421298  8276566.407749  6481496.979027  7814.245734  573911.688667  449438.413597  541.853559  0.029265  0.365818  0.015555  0.013704  0.000007  1.000000  0.003233  0.004793  0.001133  0.291586  0.289337  0.068423  0.151691  0.072806  0.017217  16  0  0  0  0
1  72  22.699106  0.000000  0.090401  0.440151  8883014.837596  6414941.466314  7796.490090  615963.890670  444823.337150  540.622351  0.030264  0.378306  0.016694  0.013563  0.000007  1.000000  0.003513  0.005176  0.001224  0.292141  0.289728  0.068515  0.164809  0.078625  0.018593  16  0  0  0  0
6  67  17.009563  0.000000  0.139999  0.520368  11833931.170428  6089151.458731  7321.643187  820585.625367  422232.484350  507.695631  0.035121  0.439013  0.022240  0.012874  0.000007  1.000000  0.004976  0.007142  0.001689  0.294845  0.291630  0.068965  0.233450  0.108502  0.025658  16  0  0  0  0
12  60  14.024549  0.000000  0.196475  0.593654  15192269.441010  5714514.246035  6051.050884  1053458.714645  396254.480334  419.590523  0.040639  0.507990  0.028552  0.012082  0.000006  1.000000  0.006878  0.009618  0.002274  0.297921  0.293794  0.069477  0.322685  0.146106  0.034551  16  0  0  0  0
13  59  13.697181  0.000000  0.205559  0.604042  15732295.473796  5653892.156361  5879.826005  1090905.070674  392050.837889  407.717489  0.041526  0.519072  0.029566  0.011954  0.000006  1.000000  0.007211  0.010043  0.002375  0.298416  0.294142  0.069559  0.338300  0.152563  0.036078  16  0  0  0  0
14  58  13.400421  0.000000  0.214549  0.613993  16266646.562156  5593804.296252  5707.698591  1127957.916063  387884.239862  395.781871  0.042403  0.530035  0.030571  0.011827  0.000005  1.000000  0.007548  0.010471  0.002476  0.298905  0.294486  0.069640  0.354128  0.159074  0.037618  16  0  0  0  0
7  65  16.340535  0.000000  0.149644  0.534075  12407591.072848  6025447.019963  6853.299998  860364.213141  417815.106391  475.219890  0.036064  0.450800  0.023318  0.012739  0.000006  1.000000  0.005282  0.007546  0.001784  0.295370  0.292000  0.069052  0.247796  0.114635  0.027109  16  0  0  0  0
8  65  15.757854  0.000000  0.159197  0.547127  12975775.179224  5962232.527901  7020.781246  899763.099575  413431.702199  486.833334  0.036998  0.462479  0.024386  0.012606  0.000007  1.000000  0.005592  0.007953  0.001881  0.295890  0.292366  0.069139  0.262353  0.120821  0.028572  16  0  0  0  0
4  69  18.695075  0.000000  0.120432  0.490801  10669958.456834  6218039.937358  7571.863180  739873.707802  431169.838414  525.046326  0.033206  0.415078  0.020053  0.013147  0.000007  1.000000  0.004378  0.006345  0.001501  0.293778  0.290880  0.068787  0.205378  0.096394  0.022795  16  0  0  0  0
5  68  17.785180  0.000000  0.130261  0.505962  11254697.265608  6153352.940631  7454.451532  780420.526451  426684.328155  516.904796  0.034168  0.427104  0.021151  0.013010  0.000007  1.000000  0.004675  0.006742  0.001594  0.294314  0.291257  0.068876  0.219310  0.102421  0.024221  16  0  0  0  0
9  64  15.245671  0.000000  0.168657  0.559572  13538335.071881  5899528.270176  6857.309583  938771.993127  409083.678554  475.497921  0.037923  0.474035  0.025443  0.012473  0.000006  1.000000  0.005907  0.008364  0.001978  0.296406  0.292728  0.069224  0.277119  0.127062  0.030048  16  0  0  0  0
10  63  14.792045  0.000000  0.178024  0.571451  14095289.818009  5837335.876828  6687.697092  977392.215948  404771.148486  463.736693  0.038838  0.485473  0.026490  0.012342  0.000006  1.000000  0.006226  0.008778  0.002076  0.296916  0.293087  0.069309  0.292096  0.133356  0.031536  16  0  0  0  0
11  62  14.387533  0.000000  0.187297  0.582800  14646619.027192  5775661.325016  6513.540080  1015622.354131  400494.526463  451.660339  0.039743  0.496793  0.027526  0.012211  0.000006  1.000000  0.006550  0.009196  0.002175  0.297421  0.293442  0.069393  0.307285  0.139704  0.033037  17  0  0  0  0
7  66  16.340628  0.000000  0.149644  0.534074  12407632.481129  6025442.416379  7176.268356  860367.084464  417814.787170  497.615084  0.036064  0.450804  0.023318  0.012739  0.000007  1.000000  0.005282  0.007546  0.001784  0.295370  0.292000  0.069052  0.247797  0.114635  0.027109  16  0  0  0  0
0  74  24.738340  0.000000  0.080213  0.421296  8276616.695414  6481491.472250  8182.472739  573915.175703  449438.031747  567.387068  0.029266  0.365824  0.015555  0.013704  0.000008  1.000000  0.003233  0.004792  0.001133  0.291586  0.289337  0.068423  0.151692  0.072805  0.017217  16  0  0  0  0
3  70  19.777268  0.000000  0.110512  0.474824  10079744.172460  6283205.295371  7670.614123  698947.210033  435688.519086  531.893890  0.032235  0.402936  0.018943  0.013284  0.000007  1.000000  0.004085  0.005952  0.001408  0.293238  0.290499  0.068697  0.191651  0.090419  0.021382  16  0  0  0  0
5  69  17.785286  0.000000  0.130262  0.505961  11254743.184309  6153347.853721  7805.743818  780423.710535  426683.975420  541.264021  0.034169  0.427109  0.021152  0.013010  0.000007  1.000000  0.004675  0.006742  0.001594  0.294314  0.291257  0.068876  0.219312  0.102421  0.024220  16  0  0  0  0
4  70  18.695185  0.000000  0.120433  0.490799  10670005.527302  6218034.734159  7928.685455  739876.971751  431169.477615  549.789011  0.033207  0.415083  0.020053  0.013147  0.000007  1.000000  0.004378  0.006345  0.001501  0.293778  0.290880  0.068787  0.205379  0.096393  0.022795  16  0  0  0  0
1  73  22.699216  0.000000  0.090402  0.440149  8883064.641480  6414935.993545  8163.885674  615967.344159  444822.957658  566.098208  0.030265  0.378311  0.016694  0.013563  0.000008  1.000000  0.003513  0.005176  0.001224  0.292142  0.289728  0.068515  0.164810  0.078625  0.018593  16  0  0  0  0
2  72  21.085742  0.000000  0.100503  0.457963  9484134.497104  6348836.254434  8112.003875  657646.586353  440239.485355  562.500633  0.031255  0.390684  0.017824  0.013423  0.000008  1.000000  0.003797  0.005562  0.001315  0.292692  0.290116  0.068607  0.178130  0.084496  0.019982  16  0  0  0  0
7  67  16.340724  0.000000  0.149645  0.534072  12407675.843984  6025437.595113  7514.456036  860370.091321  417814.452855  521.065613  0.036065  0.450809  0.023318  0.012739  0.000007  1.000000  0.005282  0.007546  0.001784  0.295370  0.292000  0.069052  0.247798  0.114634  0.027109  16  0  0  0  0
12  61  14.024620  0.000000  0.196476  0.593653  15192304.212449  5714510.345030  6336.218976  1053461.125758  396254.209832  439.364581  0.040640  0.507994  0.028552  0.012082  0.000006  1.000000  0.006878  0.009618  0.002274  0.297921  0.293794  0.069477  0.322686  0.146106  0.034551  16  0  0  0  0
14  59  13.400483  0.000000  0.214550  0.613992  16266678.674461  5593800.681556  5976.687129  1127960.142787  387883.989213  414.434010  0.042403  0.530039  0.030571  0.011827  0.000006  1.000000  0.007548  0.010471  0.002476  0.298905  0.294486  0.069640  0.354129  0.159074  0.037618  16  0  0  0  0
13  60  13.697248  0.000000  0.205560  0.604041  15732328.908938  5653888.399028  6156.925659  1090907.389125  392050.577349  426.932067  0.041526  0.519076  0.029566  0.011954  0.000006  1.000000  0.007211  0.010043  0.002375  0.298416  0.294142  0.069559  0.338301  0.152563  0.036078  16  0  0  0  0
11  63  14.387611  0.000000  0.187297  0.582799  14646656.802532  5775657.098874  6820.502297  1015624.973540  400494.233415  472.945639  0.039744  0.496798  0.027526  0.012211  0.000006  1.000000  0.006550  0.009196  0.002175  0.297421  0.293442  0.069393  0.307286  0.139703  0.033037  16  0  0  0  0
9  65  15.245758  0.000000  0.168658  0.559571  13538375.684304  5899523.739512  7180.469686  938774.809264  409083.364390  497.906412  0.037923  0.474040  0.025443  0.012473  0.000007  1.000000  0.005907  0.008364  0.001978  0.296406  0.292728  0.069224  0.277120  0.127061  0.030047  16  0  0  0  0
6  68  17.009665  0.000000  0.140000  0.520367  11833975.844482  6089146.500843  7666.679467  820588.723145  422232.140561  531.621054  0.035121  0.439017  0.022240  0.012874  0.000007  1.000000  0.004976  0.007142  0.001689  0.294845  0.291630  0.068965  0.233451  0.108501  0.025658  16  0  0  0  0
12  62  14.024693  0.000000  0.196476  0.593652  15192340.624338  5714506.259936  6634.825744  1053463.650622  396253.926564  460.070500  0.040640  0.507998  0.028552  0.012082  0.000006  1.000000  0.006878  0.009617  0.002274  0.297921  0.293794  0.069477  0.322687  0.146105  0.034551  16  0  0  0  0
0  75  24.738446  0.000000  0.080213  0.421293  8276669.478626  6481485.679211  8568.049294  573918.835783  449437.630047  594.123625  0.029266  0.365829  0.015555  0.013704  0.000008  1.000000  0.003233  0.004792  0.001133  0.291586  0.289337  0.068423  0.151693  0.072804  0.017217  16  0  0  0  0
3  71  19.777380  0.000000  0.110513  0.474822  10079792.292930  6283199.987258  8032.086511  698950.546791  435688.151012  556.959022  0.032235  0.402941  0.018943  0.013284  0.000008  1.000000  0.004085  0.005952  0.001408  0.293238  0.290499  0.068697  0.191652  0.090418  0.021382  16  0  0  0  0
2  73  21.085860  0.000000  0.100503  0.457961  9484185.830406  6348830.605711  8494.270421  657650.145895  440239.093663  589.007668  0.031255  0.390689  0.017824  0.013423  0.000008  1.000000  0.003797  0.005562  0.001315  0.292692  0.290116  0.068607  0.178131  0.084495  0.019981  16  0  0  0  0
1  74  22.699332  0.000000  0.090403  0.440146  8883116.755521  6414930.271360  8548.592037  615970.957838  444822.560872  592.774425  0.030265  0.378317  0.016694  0.013563  0.000008  1.000000  0.003513  0.005176  0.001224  0.292142  0.289728  0.068515  0.164811  0.078624  0.018593  16  0  0  0  0
8  66  15.757946  0.000000  0.159198  0.547125  12975817.170890  5962227.852941  7351.643426  899766.011351  413431.378029  509.775900  0.036999  0.462483  0.024386  0.012606  0.000007  1.000000  0.005592  0.007953  0.001881  0.295891  0.292366  0.069139  0.262354  0.120821  0.028572  16  0  0  0  0
3  72  19.777498  0.000000  0.110514  0.474820  10079842.690671  6283194.426609  8410.591436  698954.041460  435687.765427  583.205220  0.032236  0.402947  0.018944  0.013284  0.000008  1.000000  0.004085  0.005952  0.001407  0.293238  0.290499  0.068697  0.191654  0.090418  0.021382  16  0  0  0  0
6  69  17.009771  0.000000  0.140000  0.520365  11834022.610200  6089141.312058  8027.974666  820591.965962  422231.780762  556.673900  0.035122  0.439023  0.022240  0.012874  0.000008  1.000000  0.004976  0.007142  0.001689  0.294845  0.291630  0.068965  0.233452  0.108500  0.025658  16  0  0  0  0
15  58  13.130265  0.000000  0.223445  0.623533  16795341.140973  5534252.111936  5796.386091  1164618.529120  383754.786538  401.931618  0.043271  0.540882  0.031564  0.011701  0.000005  1.000000  0.007890  0.010903  0.002578  0.299390  0.294827  0.069721  0.370172  0.165640  0.039171  16  0  0  0  0
13  61  13.697318  0.000000  0.205561  0.604040  15732363.918450  5653884.464830  6447.083844  1090909.816746  392050.304545  447.052146  0.041526  0.519080  0.029567  0.011954  0.000006  1.000000  0.007211  0.010043  0.002375  0.298416  0.294142  0.069559  0.338302  0.152562  0.036078  16  0  0  0  0
5  70  17.785397  0.000000  0.130263  0.505959  11254791.249052  6153342.531496  8173.589563  780427.043429  426683.606368  566.771093  0.034169  0.427114  0.021152  0.013010  0.000008  1.000000  0.004675  0.006742  0.001594  0.294314  0.291257  0.068876  0.219313  0.102420  0.024220  16  0  0  0  0
10  64  14.792127  0.000000  0.178024  0.571450  14095329.037079  5837331.493309  7002.865458  977394.935467  404770.844526  485.591022  0.038838  0.485478  0.026490  0.012342  0.000007  1.000000  0.006226  0.008778  0.002076  0.296916  0.293087  0.069309  0.292097  0.133355  0.031536  16  0  0  0  0
4  71  18.695300  0.000000  0.120434  0.490797  10670054.804605  6218029.288516  8302.321479  739880.388726  431169.100004  575.697591  0.033207  0.415088  0.020053  0.013147  0.000008  1.000000  0.004378  0.006345  0.001500  0.293778  0.290880  0.068787  0.205380  0.096393  0.022795  16  0  0  0  0
8  67  15.758042  0.000000  0.159199  0.547124  12975861.156997  5962222.953916  7698.097020  899769.061425  413431.038322  533.799603  0.036999  0.462488  0.024386  0.012606  0.000007  1.000000  0.005592  0.007953  0.001881  0.295891  0.292366  0.069139  0.262355  0.120820  0.028572  16  0  0  0  0
14  61  13.400618  0.000000  0.214551  0.613991  16266747.517754  5593792.931499  6553.290651  1127964.916502  387883.451810  454.416713  0.042404  0.530047  0.030571  0.011827  0.000006  1.000000  0.007548  0.010471  0.002476  0.298905  0.294487  0.069640  0.354131  0.159073  0.037618  16  0  0  0  0
9  66  15.245849  0.000000  0.168659  0.559570  13538418.215434  5899518.994811  7518.858415  938777.758447  409083.035384  521.370882  0.037924  0.474045  0.025443  0.012473  0.000007  1.000000  0.005907  0.008364  0.001978  0.296406  0.292728  0.069224  0.277121  0.127060  0.030047  16  0  0  0  0
15  60  13.130392  0.000000  0.223446  0.623532  16795407.207198  5534244.660556  6355.596555  1164623.110269  383754.269846  440.708257  0.043271  0.540890  0.031564  0.011701  0.000006  1.000000  0.007890  0.010903  0.002578  0.299390  0.294827  0.069721  0.370174  0.165639  0.039170  16  0  0  0  0
12  63  14.024771  0.000000  0.196477  0.593651  15192378.746421  5714501.983549  6947.504446  1053466.294074  396253.630032  481.752192  0.040640  0.508003  0.028552  0.012082  0.000007  1.000000  0.006878  0.009617  0.002274  0.297921  0.293794  0.069477  0.322688  0.146105  0.034551  16  0  0  0  0
11  64  14.387693  0.000000  0.187298  0.582798  14646696.441405  5775652.655613  7141.930110  1015627.722169  400493.925311  495.234010  0.039744  0.496802  0.027526  0.012211  0.000007  1.000000  0.006550  0.009196  0.002175  0.297421  0.293442  0.069393  0.307287  0.139702  0.033037  16  0  0  0  0
14  60  13.400549  0.000000  0.214550  0.613992  16266712.301809  5593796.896129  6258.352032  1127962.474566  387883.726724  433.965150  0.042403  0.530043  0.030571  0.011827  0.000006  1.000000  0.007548  0.010471  0.002476  0.298905  0.294486  0.069640  0.354130  0.159073  0.037618  17  0  0  0  0
10  65  14.792214  0.000000  0.178025  0.571449  14095370.109786  5837326.901835  7332.885989  977397.783521  404770.526145  508.475227  0.038839  0.485483  0.026490  0.012342  0.000007  1.000000  0.006226  0.008778  0.002076  0.296916  0.293087  0.069309  0.292098  0.133354  0.031536  16  0  0  0  0
15  59  13.130327  0.000000  0.223445  0.623533  16795373.404991  5534248.473933  6069.554628  1164620.766364  383754.534272  420.873606  0.043271  0.540886  0.031564  0.011701  0.000006  1.000000  0.007890  0.010903  0.002578  0.299390  0.294827  0.069721  0.370173  0.165639  0.039170  16  0  0  0  0
0  76  24.738558  0.000000  0.080214  0.421290  8276724.672962  6481479.628880  8971.792490  573922.663056  449437.210507  622.119889  0.029267  0.365835  0.015555  0.013704  0.000008  1.000000  0.003233  0.004792  0.001133  0.291586  0.289337  0.068423  0.151695  0.072804  0.017217  17  0  0  0  0
13  62  13.697391  0.000000  0.205561  0.604039  15732400.577415  5653880.345211  6750.915916  1090912.358744  392050.018883  468.120397  0.041527  0.519084  0.029567  0.011954  0.000006  1.000000  0.007211  0.010042  0.002375  0.298416  0.294142  0.069559  0.338303  0.152562  0.036078  16  0  0  0  0
6  70  17.009882  0.000000  0.140001  0.520364  11834071.551407  6089135.884841  8406.294831  820595.359631  422231.404429  582.907286  0.035122  0.439028  0.022240  0.012874  0.000008  1.000000  0.004976  0.007142  0.001689  0.294845  0.291630  0.068965  0.233453  0.108499  0.025658  16  0  0  0  0
7  68  16.340826  0.000000  0.149646  0.534071  12407721.236997  6025432.549825  7868.580131  860373.238952  417814.103006  545.621202  0.036065  0.450814  0.023318  0.012739  0.000007  1.000000  0.005282  0.007546  0.001784  0.295370  0.292000  0.069052  0.247799  0.114633  0.027109  16  0  0  0  0
4  72  18.695420  0.000000  0.120435  0.490795  10670106.412017  6218023.584609  8693.563399  739883.967275  431168.704485  602.826994  0.033208  0.415094  0.020053  0.013147  0.000008  1.000000  0.004378  0.006345  0.001500  0.293778  0.290880  0.068787  0.205382  0.096392  0.022795  16  0  0  0  0
1  75  22.699453  0.000000  0.090404  0.440144  8883171.375618  6414924.268305  8951.424673  615974.745292  444822.144609  620.707549  0.030266  0.378323  0.016695  0.013563  0.000008  1.000000  0.003513  0.005175  0.001224  0.292142  0.289728  0.068515  0.164813  0.078623  0.018593  16  0  0  0  0
8  68  15.758143  0.000000  0.159199  0.547123  12975907.220132  5962217.822855  8060.876668  899772.255524  413430.682525  558.955382  0.036999  0.462494  0.024386  0.012606  0.000008  1.000000  0.005592  0.007953  0.001881  0.295891  0.292366  0.069139  0.262356  0.120819  0.028571  16  0  0  0  0
5  71  17.785513  0.000000  0.130264  0.505957  11254841.571022  6153336.960153  8558.768676  780430.532843  426683.220041  593.480091  0.034170  0.427119  0.021152  0.013010  0.000008  1.000000  0.004675  0.006742  0.001594  0.294314  0.291257  0.068876  0.219314  0.102419  0.024220  16  0  0  0  0
2  74  21.085984  0.000000  0.100504  0.457959  9484239.607544  6348824.684609  8894.548748  657653.874896  440238.683083  616.763672  0.031256  0.390695  0.017824  0.013423  0.000008  1.000000  0.003797  0.005562  0.001315  0.292692  0.290116  0.068607  0.178132  0.084494  0.019981  16  0  0  0  0
14  62  13.400690  0.000000  0.214552  0.613990  16266784.387402  5593788.781165  6862.128485  1127967.473108  387883.164019  475.832072  0.042404  0.530051  0.030571  0.011827  0.000006  1.000000  0.007548  0.010471  0.002476  0.298905  0.294487  0.069640  0.354132  0.159072  0.037617  16  0  0  0  0
3  73  19.777621  0.000000  0.110515  0.474818  10079895.443926  6283188.608478  8806.931299  698957.699463  435687.361988  610.688124  0.032236  0.402953  0.018944  0.013284  0.000008  1.000000  0.004085  0.005952  0.001407  0.293238  0.290499  0.068697  0.191655  0.090417  0.021382  16  0  0  0  0
10  66  14.792304  0.000000  0.178026  0.571448  14095413.116020  5837322.094630  7678.458525  977400.765649  404770.192805  532.437835  0.038839  0.485488  0.026490  0.012342  0.000007  1.000000  0.006226  0.008778  0.002076  0.296916  0.293087  0.069309  0.292099  0.133354  0.031536  16  0  0  0  0
9  67  15.245945  0.000000  0.168659  0.559569  13538462.756869  5899514.024887  7873.193336  938780.847029  409082.690760  545.941090  0.037924  0.474050  0.025443  0.012473  0.000007  1.000000  0.005907  0.008364  0.001978  0.296406  0.292728  0.069224  0.277122  0.127060  0.030047  16  0  0  0  0
12  64  14.024852  0.000000  0.196477  0.593650  15192418.666940  5714497.505178  7274.918180  1053469.062234  396253.319494  504.455637  0.040641  0.508007  0.028552  0.012082  0.000007  1.000000  0.006878  0.009617  0.002274  0.297921  0.293794  0.069477  0.322689  0.146104  0.034551  16  0  0  0  0
13  63  13.697467  0.000000  0.205562  0.604038  15732438.965197  5653876.031365  7069.066224  1090915.020620  392049.719753  490.181500  0.041527  0.519089  0.029567  0.011954  0.000007  1.000000  0.007211  0.010042  0.002375  0.298416  0.294142  0.069559  0.338304  0.152561  0.036078  16  0  0  0  0
0  77  24.738674  0.000000  0.080215  0.421288  8276782.472229  6481473.292901  9394.558066  573926.670959  449436.771159  651.435199  0.029267  0.365841  0.015555  0.013704  0.000009  1.000000  0.003233  0.004792  0.001133  0.291586  0.289337  0.068423  0.151696  0.072803  0.017216  16  0  0  0  0
11  65  14.387779  0.000000  0.187299  0.582797  14646737.897938  5775648.013938  7478.505126  1015630.596838  400493.603449  518.572714  0.039745  0.496807  0.027526  0.012211  0.000007  1.000000  0.006550  0.009196  0.002175  0.297421  0.293443  0.069393  0.307288  0.139702  0.033037  16  0  0  0  0
1  76  22.699580  0.000000  0.090405  0.440141  8883228.549488  6414917.986633  9373.237380  615978.709828  444821.709027  649.956785  0.030266  0.378329  0.016695  0.013563  0.000009  1.000000  0.003513  0.005175  0.001224  0.292142  0.289728  0.068515  0.164814  0.078622  0.018593  16  0  0  0  0
6  71  17.009998  0.000000  0.140002  0.520362  11834122.861115  6089130.188327  8802.442131  820598.917537  422231.009423  610.376837  0.035123  0.439034  0.022240  0.012874  0.000008  1.000000  0.004976  0.007142  0.001689  0.294845  0.291630  0.068965  0.233454  0.108499  0.025658  16  0  0  0  0
7  70  16.341043  0.000000  0.149647  0.534068  12407818.559278  6025421.730339  8627.676473  860379.987451  417813.352764  598.258279  0.036066  0.450825  0.023319  0.012739  0.000008  1.000000  0.005282  0.007546  0.001784  0.295370  0.292000  0.069052  0.247801  0.114632  0.027108  16  0  0  0  0
15  61  13.130460  0.000000  0.223446  0.623531  16795442.568034  5534240.675055  6655.118507  1164625.562251  383753.993484  461.477636  0.043272  0.540894  0.031564  0.011701  0.000006  1.000000  0.007890  0.010903  0.002578  0.299390  0.294827  0.069721  0.370175  0.165638  0.039170  16  0  0  0  0
3  74  19.777750  0.000000  0.110516  0.474816  10079950.689956  6283182.514505  9221.946315  698961.530320  435686.939421  639.465996  0.032237  0.402959  0.018944  0.013284  0.000009  1.000000  0.004085  0.005952  0.001407  0.293238  0.290500  0.068697  0.191656  0.090416  0.021382  16  0  0  0  0
7  69  16.340932  0.000000  0.149647  0.534069  12407768.776879  6025427.264886  8239.391527  860376.535451  417813.736539  571.333917  0.036066  0.450820  0.023318  0.012739  0.000008  1.000000  0.005282  0.007546  0.001784  0.295370  0.292000  0.069052  0.247800  0.114633  0.027108  16  0  0  0  0
8  69  15.758249  0.000000  0.159200  0.547121  12975955.446307  5962212.451927  8440.751615  899775.599612  413430.310095  585.296580  0.037000  0.462499  0.024386  0.012606  0.000008  1.000000  0.005592  0.007953  0.001881  0.295891  0.292366  0.069139  0.262358  0.120819  0.028571  16  0  0  0  0
9  68  15.246045  0.000000  0.168660  0.559567  13538509.376378  5899508.825297  8244.225807  938784.079707  409082.330212  571.669134  0.037924  0.474055  0.025444  0.012473  0.000008  1.000000  0.005907  0.008364  0.001978  0.296406  0.292728  0.069224  0.277124  0.127059  0.030047  16  0  0  0  0
4  73  18.695546  0.000000  0.120436  0.490793  10670160.451895  6218017.610982  9103.240660  739887.714495  431168.290264  631.234737  0.033208  0.415100  0.020053  0.013147  0.000009  1.000000  0.004378  0.006345  0.001500  0.293778  0.290880  0.068787  0.205383  0.096391  0.022795  16  0  0  0  0
5  72  17.785634  0.000000  0.130265  0.505955  11254894.279067  6153331.122761  8962.097804  780434.187712  426682.815266  621.447643  0.034170  0.427125  0.021152  0.013010  0.000008  1.000000  0.004675  0.006742  0.001594  0.294314  0.291257  0.068876  0.219315  0.102418  0.024220  16  0  0  0  0
2  75  21.086114  0.000000  0.100505  0.457956  9484295.912074  6348818.486283  9313.687334  657657.779151  440238.253280  645.827480  0.031256  0.390701  0.017824  0.013423  0.000009  1.000000  0.003797  0.005562  0.001315  0.292692  0.290116  0.068607  0.178133  0.084493  0.019981  16  0  0  0  0
0  78  24.738797  0.000000  0.080216  0.421285  8276843.014973  6481466.653489  9837.242006  573930.869099  449436.310770  682.131683  0.029268  0.365848  0.015555  0.013704  0.000009  1.000000  0.003233  0.004792  0.001133  0.291586  0.289338  0.068423  0.151697  0.072802  0.017216  16  0  0  0  0
12  65  14.024936  0.000000  0.196478  0.593649  15192460.469973  5714492.815489  7617.761285  1053471.960930  396252.994303  528.228981  0.040641  0.508012  0.028552  0.012082  0.000007  1.000000  0.006878  0.009617  0.002274  0.297921  0.293794  0.069477  0.322691  0.146104  0.034551  16  0  0  0  0
15  62  13.130531  0.000000  0.223447  0.623530  16795479.613027  5534236.497809  6968.755716  1164628.131017  383753.703827  483.225792  0.043272  0.540899  0.031565  0.011701  0.000007  1.000000  0.007890  0.010903  0.002578  0.299390  0.294827  0.069721  0.370176  0.165638  0.039170  16  0  0  0  0
11  66  14.387868  0.000000  0.187299  0.582796  14646781.318757  5775643.151036  7830.941107  1015633.607714  400493.266247  543.011246  0.039745  0.496812  0.027526  0.012211  0.000007  1.000000  0.006550  0.009196  0.002175  0.297421  0.293443  0.069393  0.307289  0.139701  0.033037  16  0  0  0  0
1  77  22.699712  0.000000  0.090406  0.440138  8883288.416800  6414911.408959  9814.924208  615982.861133  444821.252920  680.584127  0.030267  0.378335  0.016695  0.013563  0.000009  1.000000  0.003513  0.005175  0.001224  0.292142  0.289728  0.068515  0.164815  0.078621  0.018592  16  0  0  0  0
5  73  17.785761  0.000000  0.130266  0.505953  11254949.486332  6153325.007023  9384.432051  780438.015880  426682.391190  650.733043  0.034171  0.427131  0.021152  0.013010  0.000009  1.000000  0.004675  0.006742  0.001594  0.294314  0.291257  0.068876  0.219317  0.102418  0.024220  16  0  0  0  0
13  64  13.697547  0.000000  0.205562  0.604037  15732479.161376  5653871.514110  7402.209474  1090917.807894  392049.406519  513.282239  0.041528  0.519094  0.029567  0.011954  0.000007  1.000000  0.007211  0.010042  0.002375  0.298416  0.294142  0.069559  0.338305  0.152560  0.036078  16  0  0  0  0
10  67  14.792399  0.000000  0.178027  0.571446  14095458.149298  5837317.060696  8040.315874  977403.888336  404769.843743  557.529661  0.038839  0.485493  0.026490  0.012342  0.000008  1.000000  0.006226  0.008778  0.002076  0.296916  0.293087  0.069309  0.292101  0.133353  0.031535  16  0  0  0  0
7  71  16.341159  0.000000  0.149648  0.534066  12407870.679991  6025415.936815  9034.258251  860383.601593  417812.951030  626.451375  0.036066  0.450831  0.023319  0.012739  0.000008  1.000000  0.005282  0.007546  0.001784  0.295370  0.292000  0.069052  0.247803  0.114631  0.027108  17  0  0  0  0
8  70  15.758359  0.000000  0.159201  0.547120  12976005.947991  5962206.827151  8838.527350  899779.101488  413429.920063  612.879050  0.037000  0.462505  0.024386  0.012606  0.000008  1.000000  0.005592  0.007953  0.001881  0.295891  0.292366  0.069139  0.262359  0.120818  0.028571  16  0  0  0  0
3  75  19.777885  0.000000  0.110517  0.474813  10080008.548817  6283176.131070  9656.516256  698965.542355  435686.496782  669.599841  0.032237  0.402965  0.018944  0.013284  0.000009  1.000000  0.004085  0.005952  0.001407  0.293238  0.290500  0.068697  0.191657  0.090415  0.021381  16  0  0  0  0
9  69  15.246149  0.000000  0.168661  0.559566  13538558.243741  5899503.369664  8632.742616  938787.468256  409081.951909  598.609574  0.037925  0.474061  0.025444  0.012473  0.000008  1.000000  0.005907  0.008364  0.001978  0.296406  0.292728  0.069224  0.277125  0.127058  0.030047  16  0  0  0  0
4  74  18.695677  0.000000  0.120437  0.490791  10670217.041417  6218011.355614  9532.221775  739891.638512  431167.856505  660.981043  0.033209  0.415106  0.020053  0.013147  0.000009  1.000000  0.004378  0.006345  0.001500  0.293779  0.290880  0.068787  0.205384  0.096390  0.022794  16  0  0  0  0
10  68  14.792498  0.000000  0.178027  0.571445  14095505.308047  5837311.788761  8419.225372  977407.158407  404769.478177  583.803912  0.038840  0.485498  0.026490  0.012342  0.000008  1.000000  0.006226  0.008778  0.002076  0.296916  0.293087  0.069309  0.292102  0.133352  0.031535  17  0  0  0  0
15  63  13.130606  0.000000  0.223448  0.623530  16795518.403382  5534232.123800  7297.173336  1164630.820808  383753.400525  505.998848  0.043272  0.540903  0.031565  0.011701  0.000007  1.000000  0.007890  0.010903  0.002578  0.299390  0.294827  0.069721  0.370177  0.165637  0.039170  16  0  0  0  0
6  72  17.010120  0.000000  0.140003  0.520360  11834176.560241  6089124.229523  9217.256453  820602.641129  422230.596229  639.140793  0.035123  0.439040  0.022241  0.012874  0.000009  1.000000  0.004976  0.007142  0.001689  0.294845  0.291630  0.068965  0.233456  0.108498  0.025658  16  0  0  0  0
0  79  24.738925  0.000000  0.080217  0.421282  8276906.399237  6481459.703383  10300.782434  573935.264276  449435.828838  714.274392  0.029268  0.365855  0.015555  0.013704  0.000010  1.000000  0.003233  0.004792  0.001133  0.291586  0.289338  0.068423  0.151698  0.072801  0.017216  16  0  0  0  0
14  63  13.400766  0.000000  0.214552  0.613989  16266822.991750  5593784.436016  7185.520506  1127970.150002  387882.862718  498.256645  0.042404  0.530056  0.030571  0.011827  0.000007  1.000000  0.007548  0.010471  0.002476  0.298905  0.294487  0.069640  0.354133  0.159072  0.037617  16  0  0  0  0
2  76  21.086250  0.000000  0.100506  0.457954  9484354.870457  6348811.995355  9752.574627  657661.867430  440237.803188  676.260698  0.031257  0.390708  0.017824  0.013423  0.000009  1.000000  0.003797  0.005562  0.001315  0.292692  0.290116  0.068607  0.178135  0.084492  0.019981  16  0  0  0  0
13  65  13.697631  0.000000  0.205563  0.604036  15732521.254791  5653866.783554  7751.052167  1090920.726725  392049.078494  537.471606  0.041528  0.519099  0.029567  0.011954  0.000007  1.000000  0.007211  0.010042  0.002375  0.298416  0.294142  0.069559  0.338306  0.152560  0.036077  17  0  0  0  0
2  77  21.086392  0.000000  0.100507  0.457951  9484416.602282  6348805.199996  10212.140899  657666.148023  440237.331986  708.127832  0.031257  0.390714  0.017824  0.013423  0.000010  1.000000  0.003797  0.005562  0.001315  0.292692  0.290116  0.068607  0.178136  0.084491  0.019981  16  0  0  0  0
14  64  13.400845  0.000000  0.214553  0.613988  16266863.421813  5593779.884588  7524.152548  1127972.953494  387882.547114  521.737987  0.042405  0.530061  0.030571  0.011827  0.000007  1.000000  0.007548  0.010471  0.002476  0.298905  0.294487  0.069640  0.354135  0.159071  0.037617  16  0  0  0  0
1  78  22.699851  0.000000  0.090407  0.440136  8883351.109419  6414904.520458  10277.421286  615987.208350  444820.775259  712.654489  0.030267  0.378342  0.016695  0.013563  0.000010  1.000000  0.003513  0.005175  0.001224  0.292142  0.289728  0.068515  0.164816  0.078621  0.018592  16  0  0  0  0
5  74  17.785894  0.000000  0.130267  0.505951  11255007.270050  6153318.607995  9826.666773  780442.022705  426681.947470  681.398377  0.034171  0.427138  0.021152  0.013010  0.000009  1.000000  0.004675  0.006742  0.001594  0.294314  0.291257  0.068876  0.219318  0.102417  0.024220  16  0  0  0  0
12  66  14.025025  0.000000  0.196479  0.593648  15192504.235658  5714487.906474  7976.760810  1053474.995719  396252.653903  553.122641  0.040641  0.508017  0.028552  0.012082  0.000007  1.000000  0.006878  0.009617  0.002274  0.297921  0.293794  0.069477  0.322692  0.146103  0.034550  16  0  0  0  0
4  75  18.695815  0.000000  0.120438  0.490789  10670276.292591  6218004.806552  9981.416151  739895.747093  431167.402382  692.128972  0.033209  0.415113  0.020053  0.013147  0.000009  1.000000  0.004378  0.006345  0.001500  0.293779  0.290880  0.068787  0.205386  0.096389  0.022794  16  0  0  0  0
6  73  17.010248  0.000000  0.140004  0.520358  11834232.792457  6089117.989237  9651.617286  820606.540370  422230.163516  669.260138  0.035124  0.439046  0.022241  0.012874  0.000009  1.000000  0.004976  0.007142  0.001689  0.294845  0.291630  0.068965  0.233457  0.108497  0.025657  16  0  0  0  0
7  72  16.341281  0.000000  0.149649  0.534064  12407925.269238  6025409.867135  9459.998933  860387.386907  417812.530148  655.972984  0.036067  0.450837  0.023319  0.012739  0.000009  1.000000  0.005282  0.007546  0.001784  0.295370  0.292000  0.069052  0.247804  0.114630  0.027108  16  0  0  0  0
8  71  15.758475  0.000000  0.159202  0.547118  12976058.830510  5962200.937127  9255.047301  899782.768455  413429.511639  641.761277  0.037001  0.462511  0.024387  0.012606  0.000009  1.000000  0.005592  0.007953  0.001881  0.295891  0.292366  0.069139  0.262360  0.120817  0.028571  16  0  0  0  0
3  76  19.778026  0.000000  0.110518  0.474811  10080069.120630  6283169.450118  10111.562306  698969.742512  435686.033513  701.153535  0.032238  0.402971  0.018944  0.013284  0.000010  1.000000  0.004085  0.005952  0.001407  0.293238  0.290500  0.068697  0.191659  0.090414  0.021381  16  0  0  0  0
14  65  13.400927  0.000000  0.214554  0.613987  16266905.755132  5593775.119135  7878.742754  1127975.888960  387882.216669  546.325896  0.042405  0.530066  0.030571  0.011827  0.000007  1.000000  0.007548  0.010471  0.002476  0.298905  0.294487  0.069640  0.354136  0.159071  0.037617  16  0  0  0  0
11  67  14.387962  0.000000  0.187300  0.582795  14646826.777431  5775638.060907  8199.985425  1015636.759899  400492.913289  568.601428  0.039745  0.496817  0.027526  0.012211  0.000008  1.000000  0.006550  0.009196  0.002175  0.297421  0.293443  0.069393  0.307291  0.139701  0.033036  16  0  0  0  0
0  80  24.739059  0.000000  0.080218  0.421279  8276972.765215  6481452.427339  10786.161659  573939.866210  449435.324304  747.931442  0.029269  0.365862  0.015555  0.013704  0.000010  1.000000  0.003234  0.004792  0.001133  0.291586  0.289338  0.068423  0.151700  0.072800  0.017216  16  0  0  0  0
3  77  19.778174  0.000000  0.110519  0.474808  10080132.554473  6283162.452344  10588.049048  698974.141126  435685.548275  734.193965  0.032238  0.402978  0.018944  0.013284  0.000010  1.000000  0.004085  0.005952  0.001407  0.293238  0.290500  0.068697  0.191660  0.090413  0.021381  16  0  0  0  0
4  76  18.695960  0.000000  0.120439  0.490786  10670338.335204  6217997.949005  10451.776025  739900.049237  431166.926867  724.744554  0.033210  0.415120  0.020053  0.013146  0.000010  1.000000  0.004378  0.006345  0.001500  0.293779  0.290880  0.068787  0.205387  0.096388  0.022794  16  0  0  0  0
12  67  14.025118  0.000000  0.196480  0.593647  15192550.069887  5714482.764767  8352.678064  1053478.173945  396252.297368  579.189405  0.040642  0.508023  0.028552  0.012082  0.000008  1.000000  0.006878  0.009617  0.002274  0.297921  0.293794  0.069477  0.322693  0.146102  0.034550  16  0  0  0  0
13  66  13.697718  0.000000  0.205564  0.604035  15732565.325910  5653861.831364  8116.334083  1090923.782694  392048.735100  562.800897  0.041528  0.519104  0.029567  0.011954  0.000008  1.000000  0.007211  0.010042  0.002375  0.298416  0.294142  0.069559  0.338308  0.152559  0.036077  16  0  0  0  0
9  70  15.246259  0.000000  0.168662  0.559564  13538609.379587  5899497.664497  9039.567565  938791.014106  409081.556302  626.819532  0.037925  0.474066  0.025444  0.012473  0.000008  1.000000  0.005907  0.008364  0.001978  0.296406  0.292728  0.069225  0.277126  0.127058  0.030047  16  0  0  0  0
2  78  21.086541  0.000000  0.100508  0.457948  9484481.250301  6348798.082423  10693.360232  657670.630830  440236.838441  741.496428  0.031258  0.390721  0.017825  0.013423  0.000010  1.000000  0.003797  0.005562  0.001315  0.292692  0.290116  0.068607  0.178138  0.084491  0.019980  16  0  0  0  0
1  79  22.699997  0.000000  0.090408  0.440133  8883416.738384  6414897.311462  10761.708794  615991.759178  444820.275374  746.235838  0.030268  0.378349  0.016695  0.013563  0.000010  1.000000  0.003513  0.005175  0.001224  0.292142  0.289728  0.068515  0.164818  0.078620  0.018592  16  0  0  0  0
6  74  17.010382  0.000000  0.140005  0.520356  11834291.665339  6089111.457078  10106.445526  820610.622719  422229.710565  700.798729  0.035124  0.439053  0.022241  0.012874  0.000009  1.000000  0.004976  0.007142  0.001689  0.294845  0.291630  0.068965  0.233459  0.108496  0.025657  16  0  0  0  0
5  75  17.786034  0.000000  0.130268  0.505949  11255067.756957  6153311.913031  10289.739513  780446.216974  426681.483229  713.508657  0.034172  0.427144  0.021152  0.013010  0.000010  1.000000  0.004675  0.006742  0.001594  0.294314  0.291257  0.068876  0.219319  0.102416  0.024219  16  0  0  0  0
15  64  13.130684  0.000000  0.223448  0.623529  16795559.015679  5534227.545035  7641.067863  1164633.636936  383753.083026  529.845101  0.043273  0.540908  0.031565  0.011701  0.000007  1.000000  0.007890  0.010903  0.002578  0.299390  0.294827  0.069721  0.370179  0.165637  0.039170  16  0  0  0  0
10  69  14.792602  0.000000  0.178028  0.571444  14095554.682722  5837306.269877  8815.990496  977410.582133  404769.095488  611.316305  0.038840  0.485504  0.026490  0.012342  0.000008  1.000000  0.006226  0.008778  0.002076  0.296916  0.293087  0.069309  0.292103  0.133352  0.031535  16  0  0  0  0
7  73  16.341408  0.000000  0.149650  0.534062  12407982.423246  6025403.513528  9905.801181  860391.350067  417812.089578  686.885697  0.036067  0.450844  0.023319  0.012739  0.000009  1.000000  0.005282  0.007546  0.001784  0.295370  0.292000  0.069052  0.247806  0.114630  0.027108  16  0  0  0  0
11  68  14.388060  0.000000  0.187301  0.582793  14646874.382618  5775632.729896  8586.420668  1015640.060926  400492.543627  595.397529  0.039746  0.496823  0.027527  0.012211  0.000008  1.000000  0.006550  0.009196  0.002175  0.297421  0.293443  0.069393  0.307292  0.139700  0.033036  16  0  0  0  0
10  70  14.792711  0.000000  0.178029  0.571442  14095606.391741  5837300.489119  9231.452587  977414.167728  404768.694640  640.125178  0.038841  0.485510  0.026491  0.012342  0.000009  1.000000  0.006226  0.008778  0.002076  0.296916  0.293087  0.069309  0.292105  0.133351  0.031535  16  0  0  0  0
12  68  14.025215  0.000000  0.196480  0.593646  15192598.073022  5714477.378498  8746.310219  1053481.502567  396251.923874  606.484552  0.040642  0.508028  0.028552  0.012082  0.000008  1.000000  0.006878  0.009617  0.002274  0.297921  0.293794  0.069477  0.322694  0.146102  0.034550  16  0  0  0  0
8  72  15.758596  0.000000  0.159203  0.547116  12976114.180273  5962194.775097  9691.194619  899786.606505  413429.084353  672.004500  0.037001  0.462517  0.024387  0.012606  0.000009  1.000000  0.005592  0.007953  0.001881  0.295891  0.292366  0.069139  0.262362  0.120816  0.028571  16  0  0  0  0
13  67  13.697810  0.000000  0.205565  0.604034  15732611.488162  5653856.642382  8498.829866  1090926.983666  392048.375287  589.323828  0.041529  0.519109  0.029567  0.011954  0.000008  1.000000  0.007211  0.010042  0.002375  0.298416  0.294142  0.069559  0.338309  0.152558  0.036077  16  0  0  0  0
0  81  24.739199  0.000000  0.080220  0.421275  8277042.237678  6481444.813183  11294.408203  573944.683553  449434.796325  783.174153  0.029270  0.365869  0.015555  0.013703  0.000011  1.000000  0.003234  0.004792  0.001133  0.291586  0.289338  0.068423  0.151701  0.072799  0.017216  16  0  0  0  0
14  66  13.401014  0.000000  0.214554  0.613986  16266950.077476  5593770.130437  8250.043105  1127978.962350  387881.870744  572.072516  0.042406  0.530071  0.030571  0.011827  0.000008  1.000000  0.007549  0.010471  0.002476  0.298905  0.294487  0.069640  0.354137  0.159070  0.037617  16  0  0  0  0
2  79  21.086697  0.000000  0.100510  0.457946  9484548.944789  6348790.629395  11197.252555  657675.324885  440236.321635  776.437209  0.031258  0.390729  0.017825  0.013423  0.000011  1.000000  0.003797  0.005562  0.001315  0.292692  0.290116  0.068607  0.178139  0.084490  0.019980  17  0  0  0  0
11  69  14.388163  0.000000  0.187302  0.582792  14646924.229481  5775627.148053  8991.066290  1015643.517396  400492.156572  623.456369  0.039746  0.496829  0.027527  0.012211  0.000008  1.000000  0.006550  0.009196  0.002175  0.297421  0.293443  0.069393  0.307293  0.139699  0.033036  16  0  0  0  0
4  77  18.696111  0.000000  0.120440  0.490784  10670403.281132  6217990.772852  10944.298463  739904.552702  431166.429260  758.896927  0.033210  0.415127  0.020053  0.013146  0.000010  1.000000  0.004378  0.006345  0.001500  0.293779  0.290880  0.068787  0.205389  0.096387  0.022794  16  0  0  0  0
3  78  19.778329  0.000000  0.110520  0.474806  10080198.978571  6283155.124719  11086.986468  698978.747090  435685.040165  768.791164  0.032239  0.402986  0.018944  0.013284  0.000010  1.000000  0.004085  0.005952  0.001407  0.293238  0.290500  0.068697  0.191662  0.090412  0.021381  16  0  0  0  0
6  75  17.010521  0.000000  0.140006  0.520354  11834353.313331  6089104.616872  10582.705450  820614.897499  422229.236253  733.823431  0.035125  0.439060  0.022241  0.012874  0.000010  1.000000  0.004976  0.007142  0.001689  0.294845  0.291630  0.068965  0.233460  0.108495  0.025657  16  0  0  0  0
8  73  15.758723  0.000000  0.159204  0.547115  12976172.189705  5962188.311179  10147.894088  899790.628981  413428.636133  703.672845  0.037002  0.462524  0.024387  0.012606  0.000010  1.000000  0.005592  0.007953  0.001881  0.295891  0.292366  0.069139  0.262363  0.120816  0.028570  16  0  0  0  0
15  65  13.130766  0.000000  0.223449  0.623528  16795601.546994  5534222.749375  8001.168612  1164636.586132  383752.750486  554.815121  0.043273  0.540913  0.031565  0.011701  0.000008  1.000000  0.007890  0.010903  0.002578  0.299390  0.294827  0.069721  0.370180  0.165636  0.039170  16  0  0  0  0
9  71  15.246374  0.000000  0.168663  0.559563  13538662.930706  5899491.689130  9465.563300  938794.727435  409081.141960  656.358827  0.037926  0.474073  0.025444  0.012473  0.000009  1.000000  0.005907  0.008364  0.001978  0.296406  0.292728  0.069225  0.277128  0.127057  0.030046  16  0  0  0  0
1  80  22.700149  0.000000  0.090409  0.440130  8883485.470116  6414889.760262  11268.813091  615996.525157  444819.751761  781.399343  0.030268  0.378356  0.016695  0.013563  0.000011  1.000000  0.003513  0.005175  0.001224  0.292142  0.289728  0.068515  0.164819  0.078619  0.018592  16  0  0  0  0
12  69  14.025317  0.000000  0.196481  0.593644  15192648.333691  5714471.739681  9158.492004  1053484.987731  396251.532869  635.065962  0.040643  0.508034  0.028552  0.012082  0.000009  1.000000  0.006878  0.009617  0.002274  0.297921  0.293794  0.069477  0.322696  0.146101  0.034550  16  0  0  0  0
13  68  13.697906  0.000000  0.205566  0.604033  15732659.804929  5653851.213875  8899.350642  1090930.334036  392047.998865  617.096644  0.041529  0.519115  0.029567  0.011954  0.000008  1.000000  0.007211  0.010042  0.002375  0.298416  0.294142  0.069559  0.338310  0.152558  0.036077  16  0  0  0  0
10  71  14.792825  0.000000  0.178030  0.571441  14095660.529848  5837294.437753  9666.492606  977417.921760  404768.275028  670.291619  0.038841  0.485516  0.026491  0.012342  0.000009  1.000000  0.006226  0.008778  0.002076  0.296916  0.293087  0.069309  0.292106  0.133350  0.031535  16  0  0  0  0
5  76  17.786180  0.000000  0.130269  0.505947  11255131.135488  6153304.892255  10774.631995  780450.611753  426680.996396  747.131955  0.034172  0.427151  0.021152  0.013010  0.000010  1.000000  0.004675  0.006742  0.001594  0.294314  0.291257  0.068877  0.219321  0.102415  0.024219  16  0  0  0  0
1  81  22.700308  0.000000  0.090410  0.440126  8883557.421408  6414881.857363  11799.808799  616001.514387  444819.203760  818.219520  0.030269  0.378364  0.016695  0.013563  0.000011  1.000000  0.003513  0.005175  0.001224  0.292142  0.289729  0.068515  0.164821  0.078618  0.018592  16  0  0  0  0
7  74  16.341541  0.000000  0.149651  0.534060  12408042.265334  6025396.861602  10372.610183  860395.499622  417811.628322  719.255055  0.036068  0.450850  0.023319  0.012739  0.000010  1.000000  0.005282  0.007546  0.001784  0.295370  0.292000  0.069052  0.247807  0.114629  0.027107  16  0  0  0  0
2  80  21.086860  0.000000  0.100511  0.457943  9484619.823305  6348782.826539  11724.885813  657680.239727  440235.780571  813.024228  0.031259  0.390736  0.017825  0.013423  0.000011  1.000000  0.003797  0.005562  0.001315  0.292693  0.290116  0.068607  0.178141  0.084489  0.019980  17  0  0  0  0
11  70  14.388271  0.000000  0.187303  0.582791  14646976.429046  5775621.302278  9414.780352  1015647.137005  400491.751216  652.837448  0.039747  0.496835  0.027527  0.012211  0.000009  1.000000  0.006550  0.009196  0.002175  0.297421  0.293443  0.069393  0.307295  0.139698  0.033036  16  0  0  0  0
4  78  18.696269  0.000000  0.120441  0.490781  10670471.338652  6217983.246709  11460.027533  739909.271931  431165.907384  794.658489  0.033211  0.415134  0.020054  0.013146  0.000011  1.000000  0.004378  0.006345  0.001500  0.293779  0.290880  0.068787  0.205390  0.096386  0.022794  16  0  0  0  0
0  82  24.739346  0.000000  0.080221  0.421272  8277115.014904  6481436.833048  11826.599054  573949.730054  449434.242969  820.077204  0.029270  0.365877  0.015556  0.013703  0.000011  1.000000  0.003234  0.004792  0.001133  0.291586  0.289338  0.068423  0.151703  0.072798  0.017215  16  0  0  0  0
14  67  13.401105  0.000000  0.214555  0.613985  16266996.495007  5593764.905210  8638.841015  1127982.181023  387881.508418  599.032448  0.042406  0.530077  0.030571  0.011827  0.000008  1.000000  0.007549  0.010471  0.002476  0.298905  0.294487  0.069640  0.354139  0.159069  0.037617  16  0  0  0  0
9  72  15.246494  0.000000  0.168664  0.559561  13538719.004680  5899485.432366  9911.633091  938798.615703  409080.708105  687.290092  0.037926  0.474079  0.025444  0.012473  0.000009  1.000000  0.005907  0.008364  0.001978  0.296406  0.292728  0.069225  0.277129  0.127056  0.030046  16  0  0  0  0
3  79  19.778491  0.000000  0.110521  0.474803  10080268.524802  6283147.453266  11609.432100  698983.569548  435684.508213  805.018465  0.032239  0.402993  0.018944  0.013284  0.000011  1.000000  0.004085  0.005951  0.001407  0.293238  0.290500  0.068697  0.191663  0.090411  0.021381  16  0  0  0  0
8  74  15.758856  0.000000  0.159205  0.547113  12976232.899792  5962181.550046  10626.113994  899794.838725  413428.167304  736.833456  0.037002  0.462530  0.024387  0.012606  0.000010  1.000000  0.005592  0.007953  0.001881  0.295891  0.292366  0.069139  0.262365  0.120815  0.028570  16  0  0  0  0
11  71  14.388384  0.000000  0.187304  0.582789  14647031.083906  5775615.182146  9858.461334  1015650.926870  400491.326835  683.603068  0.039747  0.496841  0.027527  0.012211  0.000009  1.000000  0.006550  0.009196  0.002175  0.297421  0.293443  0.069393  0.307296  0.139698  0.033036  16  0  0  0  0
15  66  13.130852  0.000000  0.223450  0.623527  16795646.084996  5534217.727102  8378.239260  1164639.674476  383752.402233  580.961863  0.043273  0.540919  0.031565  0.011701  0.000008  1.000000  0.007890  0.010903  0.002578  0.299390  0.294827  0.069721  0.370181  0.165635  0.039169  16  0  0  0  0
14  68  13.401200  0.000000  0.214556  0.613984  16267045.106047  5593759.432315  9045.960995  1127985.551798  387881.128918  627.262864  0.042407  0.530082  0.030571  0.011827  0.000009  1.000000  0.007549  0.010471  0.002476  0.298906  0.294487  0.069640  0.354140  0.159068  0.037617  16  0  0  0  0
13  69  13.698007  0.000000  0.205566  0.604032  15732710.406747  5653845.527505  9318.745769  1090933.842855  392047.604562  646.178241  0.041530  0.519121  0.029567  0.011954  0.000009  1.000000  0.007211  0.010042  0.002375  0.298416  0.294142  0.069559  0.338312  0.152557  0.036077  16  0  0  0  0
7  75  16.341681  0.000000  0.149652  0.534058  12408104.930658  6025389.895363  10861.415643  860399.844946  417811.145270  753.149686  0.036069  0.450857  0.023319  0.012739  0.000010  1.000000  0.005282  0.007545  0.001784  0.295370  0.292000  0.069052  0.247809  0.114628  0.027107  16  0  0  0  0
1  82  22.700475  0.000000  0.090412  0.440123  8883632.774498  6414873.579082  12355.821173  616006.739502  444818.629729  856.774397  0.030270  0.378372  0.016695  0.013563  0.000012  1.000000  0.003513  0.005175  0.001224  0.292142  0.289729  0.068515  0.164823  0.078616  0.018591  16  0  0  0  0
5  77  17.786333  0.000000  0.130270  0.505944  11255197.486335  6153297.544167  11282.372117  780455.212637  426680.486867  782.339549  0.034173  0.427159  0.021152  0.013010  0.000011  1.000000  0.004675  0.006742  0.001594  0.294314  0.291257  0.068877  0.219323  0.102414  0.024219  16  0  0  0  0
0  83  24.739500  0.000000  0.080222  0.421268  8277191.216926  6481428.477523  12383.861809  573955.014036  449433.663582  858.718784  0.029271  0.365885  0.015556  0.013703  0.000012  1.000000  0.003234  0.004792  0.001133  0.291587  0.289338  0.068423  0.151704  0.072797  0.017215  16  0  0  0  0
10  72  14.792944  0.000000  0.178031  0.571439  14095717.221928  5837288.100626  10122.033024  977421.852888  404767.835601  701.879593  0.038842  0.485523  0.026491  0.012342  0.000010  1.000000  0.006226  0.008778  0.002076  0.296916  0.293087  0.069309  0.292108  0.133349  0.031534  16  0  0  0  0
9  73  15.246620  0.000000  0.168665  0.559560  13538777.722838  5899478.880412  10378.722758  938802.687324  409080.253781  719.678912  0.037927  0.474086  0.025444  0.012473  0.000010  1.000000  0.005907  0.008364  0.001978  0.296406  0.292728  0.069225  0.277131  0.127055  0.030046  16  0  0  0  0
6  76  17.010668  0.000000  0.140007  0.520352  11834417.862072  6089097.455355  11081.406740  820619.373423  422228.739661  768.404256  0.035125  0.439067  0.022241  0.012874  0.000010  1.000000  0.004976  0.007142  0.001689  0.294845  0.291630  0.068965  0.233462  0.108494  0.025657  16  0  0  0  0
15  67  13.130941  0.000000  0.223451  0.623526  16795692.716285  5534212.469414  8773.079463  1164642.907972  383752.037656  608.340778  0.043274  0.540924  0.031565  0.011701  0.000008  1.000000  0.007891  0.010903  0.002578  0.299390  0.294827  0.069721  0.370183  0.165635  0.039169  16  0  0  0  0
4  79  18.696435  0.000000  0.120442  0.490779  10670542.559881  6217975.376089  12000.056367  739914.210536  431165.361622  832.105039  0.033211  0.415142  0.020054  0.013146  0.000011  1.000000  0.004378  0.006345  0.001500  0.293779  0.290880  0.068787  0.205392  0.096385  0.022793  16  0  0  0  0
5  78  17.786493  0.000000  0.130271  0.505942  11255266.964933  6153289.849425  11814.036217  780460.030406  426679.953300  819.206074  0.034173  0.427166  0.021153  0.013010  0.000011  1.000000  0.004675  0.006741  0.001594  0.294314  0.291257  0.068877  0.219324  0.102413  0.024219  16  0  0  0  0
7  76  16.341827  0.000000  0.149653  0.534056  12408170.564485  6025382.597110  11373.253886  860404.396112  417810.639197  788.641451  0.036069  0.450865  0.023319  0.012739  0.000011  1.000000  0.005282  0.007545  0.001784  0.295371  0.292000  0.069052  0.247810  0.114627  0.027107  16  0  0  0  0
12  70  14.025423  0.000000  0.196482  0.593643  15192700.943245  5714465.839500  9590.097468  1053488.635770  396251.123740  664.994245  0.040643  0.508040  0.028552  0.012082  0.000009  1.000000  0.006878  0.009617  0.002274  0.297921  0.293794  0.069477  0.322697  0.146100  0.034550  16  0  0  0  0
2  81  21.087031  0.000000  0.100512  0.457939  9484694.039505  6348774.656492  12277.378232  657685.386009  440235.214045  851.335025  0.031260  0.390744  0.017825  0.013423  0.000012  1.000000  0.003797  0.005561  0.001315  0.292693  0.290116  0.068607  0.178142  0.084487  0.019980  16  0  0  0  0
14  69  13.401299  0.000000  0.214557  0.613983  16267096.001687  5593753.702912  9472.266399  1127989.080992  387880.731631  656.823632  0.042407  0.530088  0.030571  0.011827  0.000009  1.000000  0.007549  0.010471  0.002476  0.298906  0.294487  0.069640  0.354142  0.159068  0.037616  16  0  0  0  0
13  70  13.698112  0.000000  0.205567  0.604031  15732763.389463  5653839.574088  9757.904608  1090937.516770  392047.191741  676.630288  0.041530  0.519127  0.029567  0.011954  0.000009  1.000000  0.007211  0.010042  0.002375  0.298416  0.294142  0.069559  0.338313  0.152556  0.036077  16  0  0  0  0
3  80  19.778661  0.000000  0.110522  0.474800  10080341.346581  6283139.420847  12156.493282  698988.619138  435683.951231  842.952650  0.032240  0.403001  0.018944  0.013284  0.000011  1.000000  0.004085  0.005951  0.001407  0.293238  0.290500  0.068697  0.191665  0.090410  0.021380  16  0  0  0  0
15  68  13.131035  0.000000  0.223451  0.623525  16795741.555699  5534206.961554  9186.526559  1164646.294583  383751.655731  637.009928  0.043274  0.540930  0.031565  0.011701  0.000009  1.000000  0.007891  0.010903  0.002578  0.299390  0.294827  0.069721  0.370184  0.165634  0.039169  16  0  0  0  0
0  84  24.739661  0.000000  0.080224  0.421264  8277270.995421  6481419.731638  12967.377147  573960.546017  449433.057127  899.180765  0.029271  0.365893  0.015556  0.013703  0.000012  1.000000  0.003234  0.004792  0.001133  0.291587  0.289338  0.068423  0.151706  0.072796  0.017215  16  0  0  0  0
1  83  22.700650  0.000000  0.090413  0.440119  8883711.717417  6414864.902658  12938.028427  616012.213543  444818.028091  897.145673  0.030270  0.378381  0.016696  0.013563  0.000012  1.000000  0.003513  0.005175  0.001224  0.292142  0.289729  0.068515  0.164824  0.078615  0.018591  16  0  0  0  0
10  73  14.793069  0.000000  0.178032  0.571438  14095776.584974  5837281.464842  10599.039763  977425.969226  404767.375464  734.956081  0.038842  0.485529  0.026491  0.012342  0.000010  1.000000  0.006226  0.008778  0.002076  0.296916  0.293087  0.069309  0.292109  0.133348  0.031534  16  0  0  0  0
6  77  17.010821  0.000000  0.140008  0.520350  11834485.458580  6089089.954770  11603.606640  820624.060683  422228.219557  804.614517  0.035126  0.439074  0.022241  0.012874  0.000011  1.000000  0.004976  0.007142  0.001689  0.294845  0.291630  0.068965  0.233463  0.108493  0.025657  16  0  0  0  0
11  72  14.388502  0.000000  0.187305  0.582788  14647088.317224  5775608.772814  10323.050048  1015654.895529  400490.882401  715.818468  0.039748  0.496848  0.027527  0.012211  0.000010  1.000000  0.006550  0.009196  0.002175  0.297422  0.293443  0.069393  0.307298  0.139697  0.033036  16  0  0  0  0
12  71  14.025535  0.000000  0.196483  0.593642  15192756.045204  5714459.658265  10042.041851  1053492.456636  396250.695122  696.332865  0.040644  0.508047  0.028552  0.012082  0.000009  1.000000  0.006878  0.009617  0.002274  0.297921  0.293794  0.069477  0.322699  0.146099  0.034550  16  0  0  0  0
2  82  21.087210  0.000000  0.100513  0.457936  9484771.757640  6348766.100291  12855.900675  657690.775121  440234.620743  891.450790  0.031260  0.390753  0.017825  0.013423  0.000012  1.000000  0.003797  0.005561  0.001315  0.292693  0.290116  0.068607  0.178144  0.084486  0.019979  16  0  0  0  0
9  74  15.246752  0.000000  0.168666  0.559558  13538839.207210  5899472.019740  10867.822671  938806.950758  409079.778050  753.593961  0.037927  0.474093  0.025444  0.012473  0.000010  1.000000  0.005907  0.008363  0.001978  0.296406  0.292729  0.069225  0.277132  0.127054  0.030046  16  0  0  0  0
8  76  15.759140  0.000000  0.159207  0.547109  12976363.038193  5962167.056474  11651.218612  899803.862751  413427.162295  807.916015  0.037004  0.462545  0.024387  0.012606  0.000011  1.000000  0.005592  0.007953  0.001881  0.295891  0.292366  0.069139  0.262368  0.120813  0.028570  16  0  0  0  0
6  78  17.010982  0.000000  0.140009  0.520347  11834556.234129  6089082.102295  12150.412166  820628.968385  422227.675053  842.530975  0.035127  0.439082  0.022241  0.012874  0.000011  1.000000  0.004976  0.007142  0.001689  0.294845  0.291630  0.068965  0.233465  0.108492  0.025656  16  0  0  0  0
4  80  18.696609  0.000000  0.120443  0.490776  10670617.142225  6217967.133286  12565.529648  739919.382207  431164.790051  871.315952  0.033212  0.415150  0.020054  0.013146  0.000012  1.000000  0.004378  0.006345  0.001500  0.293779  0.290880  0.068787  0.205394  0.096384  0.022793  16  0  0  0  0
3  81  19.778839  0.000000  0.110524  0.474797  10080417.614679  6283131.006214  12729.329487  698993.907703  435683.367745  882.674121  0.032241  0.403009  0.018945  0.013284  0.000012  1.000000  0.004085  0.005951  0.001407  0.293238  0.290500  0.068697  0.191667  0.090409  0.021380  16  0  0  0  0
8  75  15.758995  0.000000  0.159206  0.547111  12976296.470055  5962174.470268  11126.868275  899799.246799  413427.676380  771.556639  0.037003  0.462538  0.024387  0.012606  0.000010  1.000000  0.005592  0.007953  0.001881  0.295891  0.292366  0.069139  0.262366  0.120814  0.028570  16  0  0  0  0
11  73  14.388625  0.000000  0.187306  0.582786  14647148.251171  5775602.060695  10809.531621  1015659.051454  400490.416971  749.551957  0.039748  0.496855  0.027527  0.012211  0.000010  1.000000  0.006550  0.009196  0.002175  0.297422  0.293443  0.069393  0.307300  0.139696  0.033035  16  0  0  0  0
0  85  24.739830  0.000000  0.080225  0.421260  8277354.500724  6481410.580011  13578.381290  573966.336422  449432.422537  941.548868  0.029272  0.365902  0.015556  0.013703  0.000013  1.000000  0.003234  0.004792  0.001133  0.291587  0.289338  0.068423  0.151708  0.072795  0.017214  16  0  0  0  0
13  71  13.698223  0.000000  0.205568  0.604029  15732818.880747  5653833.337355  10217.758427  1090941.364633  392046.759275  708.517361  0.041531  0.519134  0.029567  0.011954  0.000010  1.000000  0.007211  0.010042  0.002375  0.298416  0.294142  0.069559  0.338315  0.152555  0.036076  16  0  0  0  0
5  79  17.786660  0.000000  0.130272  0.505939  11255339.711245  6153281.793544  12370.751301  780465.074763  426679.394691  857.809679  0.034174  0.427175  0.021153  0.013010  0.000012  1.000000  0.004675  0.006741  0.001594  0.294315  0.291257  0.068877  0.219326  0.102412  0.024218  16  0  0  0  0
7  77  16.341981  0.000000  0.149655  0.534054  12408239.262931  6025374.961804  11909.210015  860409.159783  417810.109751  825.805593  0.036070  0.450872  0.023319  0.012739  0.000011  1.000000  0.005282  0.007545  0.001784  0.295371  0.292000  0.069052  0.247812  0.114626  0.027107  16  0  0  0  0
9  75  15.246890  0.000000  0.168667  0.559556  13538903.585385  5899464.836584  11379.969850  938811.414854  409079.279957  789.107148  0.037928  0.474100  0.025444  0.012473  0.000011  1.000000  0.005907  0.008363  0.001978  0.296406  0.292729  0.069225  0.277134  0.127053  0.030046  16  0  0  0  0
10  74  14.793200  0.000000  0.178033  0.571436  14095838.750022  5837274.515209  11098.524245  977430.279860  404766.893564  769.591214  0.038843  0.485537  0.026491  0.012342  0.000010  1.000000  0.006226  0.008778  0.002076  0.296917  0.293087  0.069309  0.292111  0.133347  0.031534  16  0  0  0  0
12  72  14.025652  0.000000  0.196484  0.593640  15192813.747862  5714453.184741  10515.283501  1053496.457840  396250.246237  729.148274  0.040644  0.508054  0.028553  0.012082  0.000010  1.000000  0.006878  0.009617  0.002274  0.297921  0.293794  0.069477  0.322701  0.146098  0.034549  16  0  0  0  0
2  83  21.087398  0.000000  0.100515  0.457933  9484853.127933  6348757.142921  13461.679103  657696.417480  440233.999624  933.456533  0.031261  0.390761  0.017825  0.013423  0.000013  1.000000  0.003797  0.005561  0.001315  0.292693  0.290116  0.068607  0.178146  0.084485  0.019979  16  0  0  0  0
14  70  13.401404  0.000000  0.214558  0.613982  16267149.286554  5593747.705600  9918.661256  1127992.775858  387880.315767  687.777437  0.042408  0.530095  0.030572  0.011827  0.000009  1.000000  0.007549  0.010471  0.002476  0.298906  0.294487  0.069640  0.354143  0.159067  0.037616  16  0  0  0  0
6  79  17.011150  0.000000  0.140011  0.520345  11834630.356438  6089073.876984  12722.982486  820634.108156  422227.104695  882.234009  0.035127  0.439090  0.022241  0.012874  0.000012  1.000000  0.004976  0.007142  0.001689  0.294845  0.291630  0.068965  0.233467  0.108491  0.025656  17  0  0  0  0
15  69  13.131134  0.000000  0.223452  0.623524  16795792.684224  5534201.196989  9619.457327  1164649.839925  383751.256006  667.030110  0.043275  0.540936  0.031565  0.011701  0.000009  1.000000  0.007891  0.010903  0.002578  0.299390  0.294827  0.069721  0.370186  0.165633  0.039169  16  0  0  0  0
9  76  15.247035  0.000000  0.168668  0.559554  13538971.003694  5899457.313462  11916.250165  938816.089758  409078.758290  826.293769  0.037929  0.474108  0.025444  0.012473  0.000011  1.000000  0.005907  0.008363  0.001978  0.296406  0.292729  0.069225  0.277136  0.127052  0.030045  16  0  0  0  0
3  82  19.779025  0.000000  0.110525  0.474794  10080497.452657  6283122.200855  13329.154733  698999.443809  435682.757166  924.267060  0.032241  0.403018  0.018945  0.013284  0.000013  1.000000  0.004085  0.005951  0.001407  0.293238  0.290500  0.068697  0.191669  0.090408  0.021380  16  0  0  0  0
1  84  22.700833  0.000000  0.090414  0.440116  8883794.340708  6414855.825888  13547.664131  616017.942788  444817.398692  939.418887  0.030271  0.378389  0.016696  0.013563  0.000013  1.000000  0.003513  0.005175  0.001224  0.292142  0.289729  0.068515  0.164826  0.078614  0.018591  16  0  0  0  0
7  78  16.342141  0.000000  0.149656  0.534052  12408311.219772  6025366.961435  12470.420280  860414.149397  417809.554991  864.720901  0.036070  0.450881  0.023320  0.012739  0.000012  1.000000  0.005282  0.007545  0.001784  0.295371  0.292000  0.069052  0.247814  0.114625  0.027107  16  0  0  0  0
12  73  14.025774  0.000000  0.196485  0.593639  15192874.168249  5714446.406605  11010.825911  1053500.647496  396249.776229  763.510057  0.040645  0.508061  0.028553  0.012082  0.000010  1.000000  0.006878  0.009617  0.002274  0.297921  0.293794  0.069477  0.322702  0.146097  0.034549  16  0  0  0  0
5  80  17.786836  0.000000  0.130273  0.505937  11255415.888230  6153273.357435  12953.697455  780470.357009  426678.809716  898.232191  0.034175  0.427183  0.021153  0.013010  0.000012  1.000000  0.004675  0.006741  0.001594  0.294315  0.291257  0.068877  0.219328  0.102411  0.024218  16  0  0  0  0
8  77  15.759293  0.000000  0.159208  0.547107  12976432.748157  5962159.292097  12200.276691  899808.696563  413426.623899  845.988669  0.037004  0.462553  0.024387  0.012606  0.000011  1.000000  0.005592  0.007953  0.001881  0.295891  0.292366  0.069139  0.262370  0.120812  0.028570  16  0  0  0  0
11  74  14.388755  0.000000  0.187307  0.582785  14647210.996770  5775595.035279  11318.937583  1015663.402344  400489.929816  784.875063  0.039749  0.496862  0.027527  0.012211  0.000011  1.000000  0.006550  0.009196  0.002175  0.297422  0.293443  0.069393  0.307301  0.139695  0.033035  16  0  0  0  0
10  75  14.793337  0.000000  0.178034  0.571434  14095903.838805  5837267.239553  11621.545533  977434.793231  404766.389057  805.858431  0.038844  0.485544  0.026491  0.012342  0.000011  1.000000  0.006226  0.008778  0.002076  0.296917  0.293088  0.069309  0.292113  0.133346  0.031534  16  0  0  0  0
3  83  19.779220  0.000000  0.110526  0.474790  10080581.062426  6283112.978161  13957.240239  699005.241457  435682.117648  967.819615  0.032242  0.403027  0.018945  0.013284  0.000013  1.000000  0.004086  0.005951  0.001407  0.293238  0.290500  0.068698  0.191670  0.090407  0.021379  16  0  0  0  0
13  72  13.698338  0.000000  0.205569  0.604028  15732876.978715  5653826.808569  10699.282359  1090945.393249  392046.306558  741.907079  0.041531  0.519141  0.029568  0.011954  0.000010  1.000000  0.007211  0.010042  0.002375  0.298416  0.294142  0.069559  0.338317  0.152554  0.036076  16  0  0  0  0
4  81  18.696790  0.000000  0.120445  0.490773  10670695.242081  6217958.501283  13157.645924  739924.797789  431164.191493  912.374337  0.033213  0.415159  0.020054  0.013146  0.000012  1.000000  0.004378  0.006345  0.001500  0.293779  0.290880  0.068787  0.205395  0.096383  0.022793  16  0  0  0  0
15  70  13.131237  0.000000  0.223453  0.623523  16795846.225331  5534195.160043  10072.789865  1164653.552559  383750.837393  698.464986  0.043275  0.540943  0.031565  0.011701  0.000009  1.000000  0.007891  0.010903  0.002578  0.299390  0.294827  0.069721  0.370187  0.165632  0.039169  16  0  0  0  0
0  86  24.740006  0.000000  0.080226  0.421256  8277442.020120  6481400.980628  14218.168766  573972.405171  449431.756899  985.912859  0.029273  0.365912  0.015556  0.013703  0.000013  1.000000  0.003234  0.004792  0.001133  0.291587  0.289338  0.068423  0.151710  0.072793  0.017214  16  0  0  0  0
14  71  13.401513  0.000000  0.214559  0.613980  16267205.089460  5593741.424210  10386.092194  1127996.645330  387879.880204  720.189921  0.042408  0.530101  0.030572  0.011827  0.000010  1.000000  0.007549  0.010471  0.002476  0.298906  0.294487  0.069640  0.354145  0.159066  0.037616  16  0  0  0  0
5  81  17.787019  0.000000  0.130275  0.505934  11255495.653462  6153264.523784  13564.110319  780475.888071  426678.197176  940.559294  0.034175  0.427192  0.021153  0.013010  0.000013  1.000000  0.004675  0.006741  0.001594  0.294315  0.291257  0.068877  0.219330  0.102410  0.024218  16  0  0  0  0
10  76  14.793480  0.000000  0.178035  0.571432  14095971.959977  5837259.628524  12169.212563  977439.516873  404765.861295  843.834627  0.038844  0.485552  0.026491  0.012342  0.000011  1.000000  0.006226  0.008778  0.002076  0.296917  0.293088  0.069309  0.292115  0.133345  0.031534  16  0  0  0  0
2  84  21.087594  0.000000  0.100516  0.457929  9484938.341001  6348747.761482  14095.997205  657702.326304  440233.349098  977.441267  0.031262  0.390771  0.017825  0.013423  0.000013  1.000000  0.003797  0.005561  0.001315  0.292693  0.290116  0.068607  0.178148  0.084484  0.019979  16  0  0  0  0
6  80  17.011326  0.000000  0.140012  0.520342  11834707.960731  6089065.266576  13322.531325  820639.489374  422226.507634  923.807781  0.035128  0.439099  0.022242  0.012874  0.000013  1.000000  0.004976  0.007141  0.001689  0.294845  0.291630  0.068965  0.233469  0.108490  0.025656  16  0  0  0  0
9  77  15.247186  0.000000  0.168669  0.559552  13539041.593910  5899449.436957  12477.800621  938820.984608  409078.212120  865.232667  0.037929  0.474116  0.025445  0.012473  0.000012  1.000000  0.005907  0.008363  0.001978  0.296406  0.292729  0.069225  0.277138  0.127051  0.030045  16  0  0  0  0
7  79  16.342309  0.000000  0.149657  0.534050  12408386.552068  6025358.587846  13058.074399  860419.373071  417808.974352  905.469872  0.036071  0.450889  0.023320  0.012739  0.000012  1.000000  0.005282  0.007545  0.001784  0.295371  0.292000  0.069052  0.247816  0.114624  0.027106  16  0  0  0  0
1  85  22.701025  0.000000  0.090416  0.440112  8883880.861000  6414846.320477  14186.020011  616023.942257  444816.739570  983.683607  0.030272  0.378399  0.016696  0.013563  0.000013  1.000000  0.003513  0.005175  0.001224  0.292142  0.289729  0.068515  0.164828  0.078613  0.018590  16  0  0  0  0
8  78  15.759453  0.000000  0.159210  0.547105  12976505.742067  5962151.162036  12775.206552  899813.758089  413426.060146  885.855318  0.037005  0.462561  0.024387  0.012606  0.000012  1.000000  0.005593  0.007952  0.001881  0.295891  0.292366  0.069139  0.262372  0.120811  0.028569  16  0  0  0  0
12  74  14.025902  0.000000  0.196486  0.593637  15192937.434343  5714439.309300  11529.719848  1053505.034479  396249.284089  799.491077  0.040645  0.508068  0.028553  0.012082  0.000011  1.000000  0.006879  0.009617  0.002274  0.297922  0.293794  0.069477  0.322704  0.146096  0.034549  16  0  0  0  0
11  75  14.388891  0.000000  0.187308  0.582783  14647276.715722  5775587.674702  11852.348069  1015667.959412  400489.419421  821.862686  0.039750  0.496869  0.027527  0.012211  0.000011  1.000000  0.006550  0.009195  0.002175  0.297422  0.293443  0.069393  0.307303  0.139694  0.033035  16  0  0  0  0
4  82  18.696981  0.000000  0.120446  0.490770  10670777.022532  6217949.462332  13777.660170  739930.468589  431163.564716  955.367217  0.033213  0.415168  0.020054  0.013146  0.000013  1.000000  0.004378  0.006344  0.001500  0.293779  0.290880  0.068787  0.205397  0.096382  0.022792  16  0  0  0  0
1  86  22.701226  0.000000  0.090417  0.440108  8883971.464093  6414836.365443  14854.448541  616030.224835  444816.049270  1030.033619  0.030273  0.378408  0.016696  0.013563  0.000014  1.000000  0.003513  0.005175  0.001224  0.292142  0.289729  0.068515  0.164830  0.078612  0.018590  16  0  0  0  0
14  72  13.401627  0.000000  0.214560  0.613979  16267263.522813  5593734.846426  10875.550432  1128000.697201  387879.424089  754.129817  0.042409  0.530108  0.030572  0.011827  0.000010  1.000000  0.007549  0.010471  0.002476  0.298906  0.294487  0.069640  0.354147  0.159065  0.037616  16  0  0  0  0
13  73  13.698459  0.000000  0.205570  0.604027  15732937.811032  5653819.973076  11203.497481  1090949.611469  392045.832573  776.870243  0.041532  0.519148  0.029568  0.011954  0.000011  1.000000  0.007211  0.010042  0.002375  0.298416  0.294143  0.069559  0.338318  0.152554  0.036076  16  0  0  0  0
3  84  19.779424  0.000000  0.110528  0.474787  10080668.626669  6283103.317070  14614.917042  699011.313316  435681.447731  1013.424083  0.032243  0.403037  0.018945  0.013284  0.000014  1.000000  0.004086  0.005951  0.001407  0.293238  0.290500  0.068698  0.191672  0.090406  0.021379  16  0  0  0  0
4  83  18.697180  0.000000  0.120448  0.490767  10670862.668676  6217939.994392  14426.886451  739936.407443  431162.908193  1000.385710  0.033214  0.415177  0.020054  0.013146  0.000014  1.000000  0.004378  0.006344  0.001500  0.293779  0.290880  0.068787  0.205399  0.096381  0.022792  16  0  0  0  0
9  78  15.247345  0.000000  0.168670  0.559550  13539115.477710  5899441.196130  13065.811767  938826.107841  409077.640686  906.006395  0.037930  0.474124  0.025445  0.012473  0.000012  1.000000  0.005907  0.008363  0.001978  0.296407  0.292729  0.069225  0.277140  0.127050  0.030045  16  0  0  0  0
0  87  24.740191  0.000000  0.080228  0.421252  8277533.622562  6481390.937148  14888.094759  573978.757046  449431.060466  1032.366707  0.029274  0.365921  0.015556  0.013703  0.000014  1.000000  0.003234  0.004792  0.001133  0.291587  0.289338  0.068423  0.151712  0.072792  0.017214  17  0  0  0  0
7  80  16.342485  0.000000  0.149658  0.534047  12408465.443790  6025349.817169  13673.418147  860424.843562  417808.366178  948.138891  0.036072  0.450898  0.023320  0.012739  0.000013  1.000000  0.005282  0.007545  0.001784  0.295371  0.292000  0.069052  0.247818  0.114623  0.027106  17  0  0  0  0
10  77  14.793630  0.000000  0.178036  0.571430  14096043.368277  5837251.642065  12742.686563  977444.468450  404765.307500  883.600324  0.038845  0.485560  0.026491  0.012341  0.000012  1.000000  0.006227  0.008778  0.002076  0.296917  0.293088  0.069309  0.292116  0.133344  0.031533  16  0  0  0  0
11  76  14.389033  0.000000  0.187309  0.582781  14647345.527248  5775579.968352  12410.894075  1015672.730925  400488.885049  860.593249  0.039750  0.496877  0.027527  0.012211  0.000012  1.000000  0.006550  0.009195  0.002175  0.297422  0.293443  0.069393  0.307305  0.139693  0.033035  16  0  0  0  0
5  82  17.787212  0.000000  0.130276  0.505931  11255579.182800  6153255.273017  14203.283719  780481.680142  426677.555711  984.880703  0.034176  0.427201  0.021153  0.013010  0.000013  1.000000  0.004675  0.006741  0.001594  0.294315  0.291257  0.068877  0.219332  0.102408  0.024218  16  0  0  0  0
15  71  13.131344  0.000000  0.223454  0.623521  16795902.291420  5534188.838134  10547.485521  1164657.440281  383750.399021  731.381219  0.043276  0.540949  0.031565  0.011701  0.000010  1.000000  0.007891  0.010903  0.002578  0.299390  0.294828  0.069721  0.370189  0.165631  0.039169  16  0  0  0  0
8  79  15.759620  0.000000  0.159211  0.547102  12976582.175527  5962142.648870  13377.227057  899819.058120  413425.469828  927.600480  0.037006  0.462570  0.024387  0.012606  0.000013  1.000000  0.005593  0.007952  0.001881  0.295891  0.292366  0.069139  0.262374  0.120810  0.028569  16  0  0  0  0
15  72  13.131457  0.000000  0.223455  0.623520  16795961.007610  5534182.216430  11044.550937  1164661.511765  383749.939860  765.848610  0.043277  0.540956  0.031565  0.011701  0.000010  1.000000  0.007891  0.010903  0.002578  0.299390  0.294828  0.069721  0.370191  0.165631  0.039168  16  0  0  0  0
13  74  13.698586  0.000000  0.205571  0.604025  15733001.520469  5653812.813021  11731.472973  1090954.029193  392045.336082  813.480994  0.041532  0.519155  0.029568  0.011954  0.000011  1.000000  0.007211  0.010042  0.002375  0.298416  0.294143  0.069559  0.338320  0.152553  0.036076  16  0  0  0  0
1  87  22.701436  0.000000  0.090419  0.440103  8884066.325202  6414825.943964  15554.365814  616036.802672  444815.326626  1078.567115  0.030273  0.378419  0.016696  0.013563  0.000015  1.000000  0.003513  0.005175  0.001224  0.292142  0.289729  0.068515  0.164832  0.078610  0.018590  16  0  0  0  0
2  85  21.087799  0.000000  0.100518  0.457925  9485027.564598  6348737.939086  14760.199057  657708.513226  440232.667996  1023.498193  0.031262  0.390780  0.017826  0.013423  0.000014  1.000000  0.003797  0.005561  0.001315  0.292693  0.290116  0.068607  0.178150  0.084483  0.019978  16  0  0  0  0
3  85  19.779638  0.000000  0.110529  0.474783  10080760.290147  6283093.207311  15303.578788  699017.669423  435680.746703  1061.177101  0.032244  0.403047  0.018945  0.013284  0.000014  1.000000  0.004086  0.005951  0.001407  0.293239  0.290500  0.068698  0.191675  0.090404  0.021379  16  0  0  0  0
5  83  17.787413  0.000000  0.130278  0.505928  11255666.655628  6153245.584473  14872.572391  780487.745662  426676.883890  1031.290358  0.034177  0.427211  0.021153  0.013010  0.000014  1.000000  0.004675  0.006741  0.001594  0.294315  0.291257  0.068877  0.219334  0.102407  0.024217  16  0  0  0  0
7  81  16.342669  0.000000  0.149660  0.534044  12408548.056183  6025340.632378  14317.755947  860430.572051  417807.729288  992.818409  0.036073  0.450907  0.023320  0.012739  0.000013  1.000000  0.005282  0.007545  0.001784  0.295371  0.292000  0.069052  0.247820  0.114621  0.027106  16  0  0  0  0
8  80  15.759795  0.000000  0.159212  0.547100  12976662.209559  5962133.734766  14007.614469  899824.607821  413424.851709  971.312653  0.037006  0.462579  0.024388  0.012606  0.000013  1.000000  0.005593  0.007952  0.001881  0.295891  0.292366  0.069139  0.262376  0.120808  0.028569  16  0  0  0  0
12  75  14.026036  0.000000  0.196487  0.593636  15193003.677800  5714431.878554  12073.065579  1053509.627917  396248.768828  837.167626  0.040646  0.508076  0.028553  0.012082  0.000011  1.000000  0.006879  0.009617  0.002274  0.297922  0.293795  0.069477  0.322706  0.146095  0.034549  16  0  0  0  0
6  82  17.011704  0.000000  0.140015  0.520337  11834874.320608  6089046.807232  14607.707991  820651.025061  422225.227631  1012.924194  0.035129  0.439117  0.022242  0.012874  0.000014  1.000000  0.004977  0.007141  0.001689  0.294845  0.291630  0.068965  0.233473  0.108488  0.025655  16  0  0  0  0
0  88  24.740385  0.000000  0.080230  0.421247  8277629.538313  6481380.420922  15589.578374  573985.408013  449430.331252  1081.008816  0.029275  0.365932  0.015557  0.013703  0.000015  1.000000  0.003234  0.004792  0.001133  0.291587  0.289338  0.068423  0.151714  0.072791  0.017214  16  0  0  0  0
6  81  17.011511  0.000000  0.140013  0.520340  11834789.224814  6089056.249673  13950.329583  820645.124369  422225.882386  967.340418  0.035129  0.439108  0.022242  0.012874  0.000013  1.000000  0.004976  0.007141  0.001689  0.294845  0.291630  0.068965  0.233471  0.108489  0.025656  16  0  0  0  0
14  73  13.401747  0.000000  0.214561  0.613978  16267324.710529  5593727.958468  11388.073887  1128004.940065  387878.946466  789.669096  0.042409  0.530116  0.030572  0.011827  0.000011  1.000000  0.007549  0.010471  0.002476  0.298906  0.294487  0.069640  0.354148  0.159064  0.037616  16  0  0  0  0
4  84  18.697389  0.000000  0.120449  0.490763  10670952.326424  6217930.086116  15106.700656  739942.624470  431162.221135  1047.525224  0.033215  0.415187  0.020054  0.013146  0.000014  1.000000  0.004378  0.006344  0.001500  0.293779  0.290880  0.068787  0.205401  0.096380  0.022792  16  0  0  0  0
13  75  13.698719  0.000000  0.205572  0.604023  15733068.226712  5653805.316584  12284.328377  1090958.654722  392044.816266  851.816961  0.041533  0.519163  0.029568  0.011954  0.000012  1.000000  0.007211  0.010042  0.002375  0.298416  0.294143  0.069559  0.338322  0.152552  0.036075  16  0  0  0  0
12  76  14.026177  0.000000  0.196488  0.593634  15193073.049843  5714424.095847  12642.015202  1053514.438296  396248.229162  876.619595  0.040647  0.508084  0.028553  0.012082  0.000012  1.000000  0.006879  0.009617  0.002274  0.297922  0.293795  0.069477  0.322708  0.146094  0.034548  17  0  0  0  0
15  73  13.131576  0.000000  0.223456  0.623519  16796022.485379  5534175.284000  11565.040174  1164665.774741  383749.459153  801.940250  0.043277  0.540964  0.031566  0.011701  0.000011  1.000000  0.007891  0.010903  0.002578  0.299390  0.294828  0.069721  0.370193  0.165630  0.039168  16  0  0  0  0
14  74  13.401872  0.000000  0.214562  0.613976  16267388.784606  5593720.745407  11924.749374  1128009.383075  387878.446299  826.883120  0.042410  0.530123  0.030572  0.011827  0.000011  1.000000  0.007549  0.010470  0.002476  0.298906  0.294487  0.069640  0.354150  0.159063  0.037615  16  0  0  0  0
1  88  22.701656  0.000000  0.090421  0.440099  8884165.638301  6414815.035127  16287.254555  616043.689217  444814.570188  1129.386911  0.030274  0.378429  0.016696  0.013563  0.000015  1.000000  0.003513  0.005175  0.001224  0.292143  0.289729  0.068515  0.164834  0.078609  0.018589  16  0  0  0  0
0  89  24.740588  0.000000  0.080231  0.421242  8277729.956465  6481369.412768  16324.105408  573992.371184  449429.567928  1131.942214  0.029275  0.365942  0.015557  0.013703  0.000015  1.000000  0.003234  0.004791  0.001133  0.291587  0.289338  0.068423  0.151716  0.072789  0.017213  16  0  0  0  0
9  79  15.247511  0.000000  0.168672  0.559548  13539192.906609  5899432.553738  13681.530282  938831.476897  409077.041408  948.701401  0.037931  0.474133  0.025445  0.012473  0.000013  1.000000  0.005907  0.008363  0.001978  0.296407  0.292729  0.069225  0.277142  0.127049  0.030045  16  0  0  0  0
3  86  19.779862  0.000000  0.110531  0.474779  10080856.296225  6283082.615273  16024.684792  699024.326653  435680.012232  1111.179861  0.032245  0.403057  0.018945  0.013284  0.000015  1.000000  0.004086  0.005951  0.001407  0.293239  0.290500  0.068698  0.191677  0.090403  0.021379  16  0  0  0  0
2  87  21.088240  0.000000  0.100521  0.457917  9485218.819229  6348716.884225  16183.949618  657721.775159  440231.208015  1122.223564  0.031264  0.390801  0.017826  0.013423  0.000015  1.000000  0.003797  0.005561  0.001315  0.292693  0.290116  0.068607  0.178154  0.084480  0.019978  16  0  0  0  0
10  78  14.793787  0.000000  0.178038  0.571428  14096118.095122  5837243.289429  13343.183360  977449.650141  404764.728313  925.239830  0.038845  0.485569  0.026491  0.012341  0.000013  1.000000  0.006227  0.008777  0.002076  0.296917  0.293088  0.069309  0.292119  0.133343  0.031533  16  0  0  0  0
4  85  18.697607  0.000000  0.120451  0.490760  10671046.212248  6217919.710048  15818.543487  739949.134678  431161.501640  1096.885660  0.033216  0.415197  0.020055  0.013146  0.000015  1.000000  0.004378  0.006344  0.001500  0.293779  0.290880  0.068787  0.205404  0.096378  0.022792  16  0  0  0  0
7  82  16.342862  0.000000  0.149661  0.534042  12408634.548777  6025331.017925  14992.453639  860436.569599  417807.062605  1039.603135  0.036073  0.450917  0.023320  0.012739  0.000014  1.000000  0.005282  0.007545  0.001784  0.295371  0.292000  0.069052  0.247822  0.114620  0.027105  16  0  0  0  0
6  83  17.011906  0.000000  0.140016  0.520334  11834963.427971  6089036.919393  15296.059936  820657.203923  422224.541991  1060.655730  0.035130  0.439127  0.022242  0.012874  0.000014  1.000000  0.004977  0.007141  0.001689  0.294845  0.291630  0.068965  0.233475  0.108486  0.025655  16  0  0  0  0
11  77  14.389181  0.000000  0.187310  0.582779  14647417.569304  5775571.901708  12995.759878  1015677.726448  400488.325693  901.148874  0.039751  0.496886  0.027528  0.012211  0.000012  1.000000  0.006550  0.009195  0.002175  0.297422  0.293443  0.069393  0.307307  0.139692  0.033034  16  0  0  0  0
8  81  15.759978  0.000000  0.159214  0.547097  12976746.004722  5962124.403022  14667.705150  899830.418325  413424.204629  1017.084503  0.037007  0.462589  0.024388  0.012606  0.000014  1.000000  0.005593  0.007952  0.001881  0.295891  0.292366  0.069139  0.262378  0.120807  0.028568  16  0  0  0  0
11  78  14.389337  0.000000  0.187311  0.582777  14647493.025551  5775563.450371  13608.185550  1015682.958717  400487.739663  943.615548  0.039752  0.496894  0.027528  0.012211  0.000013  1.000000  0.006550  0.009195  0.002175  0.297422  0.293443  0.069393  0.307309  0.139691  0.033034  16  0  0  0  0
2  86  21.088015  0.000000  0.100519  0.457921  9485120.992286  6348727.653700  15455.692006  657714.991666  440231.954789  1071.724899  0.031263  0.390790  0.017826  0.013423  0.000015  1.000000  0.003797  0.005561  0.001315  0.292693  0.290116  0.068607  0.178152  0.084481  0.019978  16  0  0  0  0
14  75  13.402003  0.000000  0.214563  0.613975  16267455.874166  5593713.193244  12486.714905  1128014.035183  387877.922619  865.850799  0.042410  0.530131  0.030572  0.011827  0.000012  1.000000  0.007549  0.010470  0.002476  0.298906  0.294487  0.069640  0.354152  0.159062  0.037615  16  0  0  0  0
0  90  24.740800  0.000000  0.080233  0.421237  8277835.148768  6481357.876663  17093.231638  573999.665404  449428.767994  1185.274781  0.029276  0.365953  0.015557  0.013703  0.000016  1.000000  0.003234  0.004791  0.001133  0.291587  0.289338  0.068423  0.151718  0.072788  0.017213  16  0  0  0  0
1  89  22.701886  0.000000  0.090422  0.440094  8884269.652748  6414803.606991  17054.667297  616050.901762  444813.777741  1182.600661  0.030275  0.378440  0.016697  0.013563  0.000016  1.000000  0.003514  0.005174  0.001224  0.292143  0.289729  0.068515  0.164837  0.078607  0.018589  16  0  0  0  0
15  74  13.131699  0.000000  0.223457  0.623517  16796086.849116  5534168.027341  12110.056956  1164670.237836  383748.955964  839.732674  0.043278  0.540972  0.031566  0.011701  0.000011  1.000000  0.007891  0.010903  0.002578  0.299390  0.294828  0.069721  0.370195  0.165629  0.039168  16  0  0  0  0
10  79  14.793952  0.000000  0.178039  0.571426  14096196.349460  5837234.541751  13971.976118  977455.076435  404764.121734  968.841427  0.038846  0.485578  0.026492  0.012341  0.000013  1.000000  0.006227  0.008777  0.002076  0.296917  0.293088  0.069309  0.292121  0.133342  0.031533  16  0  0  0  0
5  84  17.787624  0.000000  0.130279  0.505924  11255758.221521  6153235.445677  15573.394819  780494.095003  426676.180848  1079.886619  0.034178  0.427221  0.021153  0.013010  0.000015  1.000000  0.004675  0.006741  0.001594  0.294315  0.291257  0.068877  0.219336  0.102406  0.024217  16  0  0  0  0
9  80  15.247685  0.000000  0.168673  0.559545  13539273.955281  5899423.510022  14326.261470  938837.096955  409076.414300  993.408197  0.037931  0.474142  0.025445  0.012473  0.000013  1.000000  0.005907  0.008363  0.001978  0.296407  0.292729  0.069225  0.277144  0.127048  0.030044  16  0  0  0  0
3  87  19.780096  0.000000  0.110533  0.474775  10080956.787135  6283071.532502  16779.762951  699031.294870  435679.243733  1163.538310  0.032245  0.403068  0.018946  0.013284  0.000016  1.000000  0.004086  0.005951  0.001407  0.293239  0.290500  0.068698  0.191679  0.090401  0.021378  16  0  0  0  0
2  88  21.088476  0.000000  0.100523  0.457913  9485321.261900  6348705.605706  16946.514808  657728.878714  440230.425942  1175.101177  0.031265  0.390812  0.017826  0.013423  0.000016  1.000000  0.003797  0.005561  0.001315  0.292693  0.290116  0.068607  0.178156  0.084478  0.019977  16  0  0  0  0
12  77  14.026324  0.000000  0.196490  0.593632  15193145.684913  5714415.947832  13237.775078  1053519.474940  396247.664164  917.930634  0.040647  0.508092  0.028553  0.012082  0.000012  1.000000  0.006879  0.009617  0.002274  0.297922  0.293795  0.069477  0.322710  0.146093  0.034548  16  0  0  0  0
6  84  17.012118  0.000000  0.140018  0.520331  11835056.722503  6089026.568246  16016.844400  820663.673130  422223.824224  1110.636194  0.035131  0.439138  0.022242  0.012874  0.000015  1.000000  0.004977  0.007141  0.001689  0.294846  0.291631  0.068965  0.233477  0.108485  0.025655  16  0  0  0  0
13  76  13.698858  0.000000  0.205574  0.604022  15733138.067087  5653797.469173  12863.235973  1090963.497576  392044.272112  891.959433  0.041534  0.519171  0.029568  0.011954  0.000012  1.000000  0.007211  0.010042  0.002375  0.298416  0.294143  0.069559  0.338324  0.152551  0.036075  17  0  0  0  0
8  82  15.760170  0.000000  0.159215  0.547095  12976833.750956  5962114.630599  15358.898401  899836.502803  413423.526992  1065.013060  0.037008  0.462598  0.024388  0.012605  0.000014  1.000000  0.005593  0.007952  0.001881  0.295891  0.292366  0.069139  0.262380  0.120806  0.028568  16  0  0  0  0
4  86  18.697836  0.000000  0.120452  0.490756  10671144.544790  6217908.839652  16563.923456  739955.953230  431160.747868  1148.571619  0.033217  0.415208  0.020055  0.013146  0.000016  1.000000  0.004378  0.006344  0.001500  0.293779  0.290880  0.068788  0.205406  0.096377  0.022791  16  0  0  0  0
9  81  15.247867  0.000000  0.168674  0.559543  13539358.827477  5899414.038963  15001.372169  938842.982142  409075.757560  1040.221562  0.037932  0.474152  0.025445  0.012473  0.000014  1.000000  0.005907  0.008363  0.001978  0.296407  0.292729  0.069225  0.277146  0.127046  0.030044  16  0  0  0  0
13  77  13.699003  0.000000  0.205575  0.604020  15733211.211238  5653789.248996  13469.423276  1090968.569520  392043.702111  933.993528  0.041534  0.519180  0.029568  0.011954  0.000013  1.000000  0.007212  0.010042  0.002375  0.298416  0.294143  0.069559  0.338326  0.152549  0.036075  16  0  0  0  0
[truncated: 1,563,241 more chars]
