# Supplementary material for: Computational modelling predicts substantial carbon assimilation gains for C3 plants with a single-celled C4 biochemical pump
Source: PLoS Comput Biol. 2019 Sep 30;15(9):e1007373. doi: 10.1371/journal.pcbi.1007373 (PMC6786660; doi:10.1371/journal.pcbi.1007373)
Supplement: S1 Dataset — The input parameter files and the raw output files used to make all the Figures. (ZIP) [file pcbi.1007373.s004.zip › modelling results/pCO2cP_thdiff_250ppm_SP600_nocap_scanresults.txt]

1  0  -318.734264  0.000000  -0.004455  0.219156  3235039.979828  7029454.884216  140.945258  224323.368685  487434.779625  9.773392  0.020942  1.047101  0.006080  0.014862  0.000000  1.000000  0.001147  0.001848  0.000437  0.286968  0.286089  0.067654  0.053802  0.028070  0.006638  17  0  0  0  0
1  2  -318.833484  0.000000  -0.004454  0.219149  3235114.891184  7029446.813052  654.190759  224328.563170  487434.219956  45.362739  0.020943  1.047131  0.006080  0.014862  0.000001  1.000000  0.001147  0.001848  0.000437  0.286968  0.286089  0.067654  0.053803  0.028069  0.006638  17  0  0  0  0
3  0  90.857646  0.000000  0.017219  0.280365  4526051.817735  6890049.379265  180.310889  313844.402829  477768.156437  12.503075  0.023074  1.153678  0.008506  0.014567  0.000000  1.000000  0.001644  0.002565  0.000607  0.288151  0.286920  0.067851  0.077112  0.038963  0.009214  17  0  0  0  0
1  3  -318.979543  0.000000  -0.004452  0.219140  3235225.088392  7029434.942912  1409.350473  224336.204439  487433.396860  97.726843  0.020944  1.047176  0.006080  0.014862  0.000001  1.000000  0.001147  0.001848  0.000437  0.286969  0.286089  0.067654  0.053805  0.028068  0.006637  17  0  0  0  0
2  0  232.342362  0.000000  0.006424  0.250874  3883068.885146  6959558.846973  161.344425  269258.834074  482588.065325  11.187907  0.022012  1.100606  0.007298  0.014714  0.000000  1.000000  0.001393  0.002205  0.000521  0.287562  0.286506  0.067753  0.065363  0.033493  0.007920  17  0  0  0  0
0  2  -87.370885  0.000000  -0.015415  0.184942  2582074.930381  7099721.434044  552.077407  179045.622370  492307.185920  38.282020  0.019864  0.993191  0.004853  0.015011  0.000001  1.000000  0.000904  0.001494  0.000353  0.286370  0.285668  0.067555  0.042428  0.022694  0.005367  17  0  0  0  0
1  1  -318.765719  0.000000  -0.004455  0.219154  3235063.732581  7029452.324592  303.654531  224325.015743  487434.602136  21.055940  0.020942  1.047110  0.006080  0.014862  0.000000  1.000000  0.001147  0.001848  0.000437  0.286968  0.286089  0.067654  0.053802  0.028070  0.006638  17  0  0  0  0
2  1  232.328303  0.000000  0.006424  0.250872  3883095.857165  6959555.935313  347.603069  269260.704361  482587.863425  24.103409  0.022012  1.100617  0.007298  0.014714  0.000000  1.000000  0.001393  0.002205  0.000521  0.287562  0.286506  0.067753  0.065363  0.033492  0.007920  18  0  0  0  0
3  1  90.855960  0.000000  0.017219  0.280363  4526081.734473  6890046.141032  388.465002  313846.477308  477767.931892  26.936847  0.023074  1.153691  0.008506  0.014567  0.000000  1.000000  0.001644  0.002565  0.000607  0.288151  0.286920  0.067851  0.077113  0.038963  0.009214  17  0  0  0  0
0  0  -87.362575  0.000000  -0.015416  0.184948  2582011.254848  7099728.276833  118.945292  179041.206996  492307.660411  8.247876  0.019863  0.993165  0.004852  0.015011  0.000000  1.000000  0.000904  0.001494  0.000353  0.286370  0.285668  0.067555  0.042427  0.022695  0.005367  17  0  0  0  0
0  5  -87.466261  0.000000  -0.015403  0.184874  2582805.150810  7099642.954357  5518.740708  179096.257140  492301.744000  382.679198  0.019870  0.993484  0.004854  0.015011  0.000005  1.000000  0.000905  0.001493  0.000353  0.286371  0.285668  0.067555  0.042441  0.022684  0.005364  16  0  0  0  0
0  4  -87.409467  0.000000  -0.015410  0.184914  2582370.462215  7099689.671594  2562.134383  179066.115068  492304.983456  177.662910  0.019866  0.993310  0.004853  0.015011  0.000002  1.000000  0.000904  0.001494  0.000353  0.286371  0.285668  0.067555  0.042433  0.022690  0.005366  18  0  0  0  0
2  3  232.232797  0.000000  0.006427  0.250858  3883279.173812  6959536.140916  1613.337260  269273.415860  482586.490847  111.871647  0.022014  1.100692  0.007298  0.014714  0.000002  1.000000  0.001393  0.002204  0.000521  0.287562  0.286506  0.067753  0.065366  0.033490  0.007920  17  0  0  0  0
2  2  232.298017  0.000000  0.006425  0.250868  3883153.969669  6959549.660834  748.874386  269264.733985  482587.428342  51.928269  0.022013  1.100641  0.007298  0.014714  0.000001  1.000000  0.001393  0.002205  0.000521  0.287562  0.286506  0.067753  0.065364  0.033491  0.007920  18  0  0  0  0
0  3  -87.383115  0.000000  -0.015414  0.184933  2582168.632853  7099711.362703  1189.358514  179052.119864  492306.487556  82.472214  0.019865  0.993228  0.004853  0.015011  0.000001  1.000000  0.000904  0.001494  0.000353  0.286370  0.285668  0.067555  0.042430  0.022693  0.005366  17  0  0  0  0
4  1  58.569320  0.000000  0.027930  0.307852  5163976.281793  6820932.024277  426.553360  358079.208468  472975.437335  29.577961  0.024127  1.206327  0.009705  0.014421  0.000000  1.000000  0.001898  0.002928  0.000692  0.288735  0.287332  0.067948  0.089053  0.044482  0.010519  16  0  0  0  0
1  4  -319.294609  0.000000  -0.004448  0.219120  3235462.486006  7029409.368370  3036.071423  224352.666007  487431.623476  210.526539  0.020945  1.047272  0.006081  0.014862  0.000003  1.000000  0.001147  0.001847  0.000437  0.286969  0.286089  0.067654  0.053809  0.028064  0.006637  16  0  0  0  0
3  2  90.852329  0.000000  0.017220  0.280358  4526146.177818  6890039.166975  836.908401  313850.945923  477767.448298  58.032702  0.023074  1.153717  0.008506  0.014567  0.000001  1.000000  0.001644  0.002565  0.000606  0.288151  0.286921  0.067851  0.077114  0.038962  0.009214  17  0  0  0  0
0  1  -87.365210  0.000000  -0.015416  0.184946  2582031.442725  7099726.107313  256.257254  179042.606859  492307.509973  17.769329  0.019863  0.993173  0.004853  0.015011  0.000000  1.000000  0.000904  0.001494  0.000353  0.286370  0.285668  0.067555  0.042428  0.022695  0.005367  16  0  0  0  0
5  0  44.263845  0.000000  0.038556  0.333538  5796700.406707  6752226.357223  214.507861  401953.413435  468211.265400  14.874353  0.025170  1.258510  0.010894  0.014276  0.000000  1.000000  0.002157  0.003295  0.000779  0.289315  0.287739  0.068045  0.101185  0.050050  0.011836  16  0  0  0  0
2  4  232.092463  0.000000  0.006432  0.250836  3883548.857253  6959507.023577  3475.534118  269292.116185  482584.471799  240.999656  0.022016  1.100802  0.007299  0.014714  0.000003  1.000000  0.001393  0.002204  0.000521  0.287562  0.286506  0.067753  0.065371  0.033486  0.007919  16  0  0  0  0
1  6  -321.449196  0.000000  -0.004421  0.218981  3237074.611241  7029235.703326  14083.300245  224464.453610  487419.581236  976.560838  0.020958  1.047924  0.006084  0.014862  0.000013  1.000000  0.001148  0.001846  0.000437  0.286970  0.286090  0.067655  0.053837  0.028042  0.006631  16  0  0  0  0
0  6  -87.588719  0.000000  -0.015387  0.184787  2583741.006178  7099542.374513  11884.150892  179161.150999  492294.769617  824.067949  0.019877  0.993861  0.004856  0.015010  0.000011  1.000000  0.000905  0.001492  0.000353  0.286372  0.285669  0.067555  0.042457  0.022671  0.005361  18  0  0  0  0
4  0  58.569816  0.000000  0.027930  0.307855  5163943.685470  6820935.560870  197.989953  358076.948182  472975.682569  13.728972  0.024126  1.206314  0.009705  0.014421  0.000000  1.000000  0.001898  0.002928  0.000692  0.288735  0.287332  0.067948  0.089052  0.044482  0.010519  16  0  0  0  0
5  1  44.263681  0.000000  0.038556  0.333536  5796735.423321  6752222.551206  462.140117  401955.841548  468211.001484  32.045610  0.025170  1.258524  0.010894  0.014276  0.000000  1.000000  0.002157  0.003295  0.000779  0.289315  0.287739  0.068045  0.101185  0.050050  0.011836  16  0  0  0  0
1  5  -319.975083  0.000000  -0.004439  0.219076  3235973.764366  7029354.291699  6539.708311  224388.118949  487427.804363  453.474890  0.020950  1.047478  0.006082  0.014862  0.000006  1.000000  0.001147  0.001847  0.000437  0.286969  0.286089  0.067654  0.053818  0.028057  0.006635  16  0  0  0  0
2  5  231.790858  0.000000  0.006441  0.250790  3884129.742142  6959444.302076  7486.439313  269332.395766  482580.122580  519.122885  0.022021  1.101038  0.007300  0.014714  0.000007  1.000000  0.001394  0.002204  0.000521  0.287563  0.286507  0.067753  0.065382  0.033478  0.007917  17  0  0  0  0
3  3  90.844509  0.000000  0.017223  0.280348  4526285.015062  6890024.141051  1802.999160  313860.573142  477766.406374  125.023137  0.023075  1.153774  0.008506  0.014567  0.000002  1.000000  0.001644  0.002565  0.000606  0.288151  0.286921  0.067851  0.077117  0.038960  0.009213  17  0  0  0  0
5  2  44.263326  0.000000  0.038558  0.333531  5796810.889176  6752214.346619  995.636498  401961.074483  468210.432563  69.039188  0.025171  1.258556  0.010894  0.014276  0.000001  1.000000  0.002157  0.003294  0.000779  0.289315  0.287739  0.068045  0.101187  0.050049  0.011836  17  0  0  0  0
0  7  -87.852999  0.000000  -0.015353  0.184599  2585754.209249  7099326.006778  25577.592403  179300.750045  492279.766297  1773.595296  0.019893  0.994670  0.004860  0.015010  0.000024  1.000000  0.000906  0.001491  0.000353  0.286374  0.285670  0.067555  0.042492  0.022643  0.005355  17  0  0  0  0
4  2  58.568253  0.000000  0.027931  0.307848  5164046.478018  6820924.411161  918.967136  358084.075998  472974.909428  63.722799  0.024127  1.206356  0.009705  0.014421  0.000001  1.000000  0.001898  0.002928  0.000692  0.288735  0.287332  0.067948  0.089054  0.044481  0.010519  17  0  0  0  0
6  0  36.190517  0.000000  0.049096  0.357588  6424279.003856  6683930.603650  229.974829  445470.818445  463475.517587  15.946860  0.026205  1.310263  0.012073  0.014132  0.000000  1.000000  0.002420  0.003664  0.000867  0.289889  0.288144  0.068140  0.113511  0.055668  0.013164  16  0  0  0  0
4  3  58.565953  0.000000  0.027934  0.307837  5164197.726790  6820908.004934  1979.788680  358094.563854  472973.771792  137.282033  0.024128  1.206419  0.009705  0.014421  0.000002  1.000000  0.001898  0.002928  0.000692  0.288735  0.287332  0.067948  0.089057  0.044479  0.010518  16  0  0  0  0
0  8  -88.424480  0.000000  -0.015281  0.184195  2590077.448584  7098861.364824  54984.714308  179600.531073  492247.547206  3812.736911  0.019928  0.996409  0.004868  0.015009  0.000052  1.000000  0.000907  0.001487  0.000352  0.286378  0.285673  0.067556  0.042566  0.022582  0.005340  17  0  0  0  0
3  5  90.791436  0.000000  0.017239  0.280279  4527228.209775  6889922.071146  8366.720214  313925.975924  477759.328668  580.163112  0.023083  1.154160  0.008508  0.014567  0.000008  1.000000  0.001644  0.002564  0.000606  0.288152  0.286921  0.067851  0.077134  0.038946  0.009210  16  0  0  0  0
7  0  31.005806  0.000000  0.059549  0.380154  7046637.754951  6616056.974423  244.487507  488626.270138  458769.040620  16.953194  0.027231  1.361569  0.013243  0.013988  0.000000  1.000000  0.002686  0.004037  0.000955  0.290459  0.288545  0.068235  0.126033  0.061335  0.014505  16  0  0  0  0
7  1  31.005838  0.000000  0.059550  0.380151  7046677.021842  6616052.686409  526.729383  488628.992974  458768.743282  36.524343  0.027232  1.361586  0.013243  0.013988  0.000000  1.000000  0.002686  0.004037  0.000955  0.290459  0.288545  0.068235  0.126033  0.061334  0.014504  16  0  0  0  0
1  7  -324.662863  0.000000  -0.004381  0.218778  3239443.044738  7028980.560284  30313.384788  224628.684959  487401.889168  2101.983479  0.020978  1.048882  0.006088  0.014861  0.000028  1.000000  0.001148  0.001844  0.000436  0.286972  0.286091  0.067655  0.053879  0.028008  0.006623  18  0  0  0  0
5  3  44.262564  0.000000  0.038560  0.333521  5796973.405120  6752196.683254  2144.967873  401972.343625  468209.207755  148.735849  0.025172  1.258623  0.010895  0.014276  0.000002  1.000000  0.002157  0.003294  0.000779  0.289315  0.287739  0.068045  0.101190  0.050046  0.011835  17  0  0  0  0
6  1  36.190486  0.000000  0.049096  0.357586  6424316.242912  6683926.546766  495.462717  445473.400667  463475.236276  34.356257  0.026206  1.310278  0.012074  0.014132  0.000000  1.000000  0.002420  0.003664  0.000867  0.289889  0.288144  0.068140  0.113512  0.055667  0.013164  16  0  0  0  0
0  9  -89.665566  0.000000  -0.015126  0.183330  2599326.757673  7097867.265518  117904.515262  180241.894452  492178.614610  8175.706703  0.020003  1.000130  0.004885  0.015007  0.000111  1.000000  0.000911  0.001479  0.000350  0.286386  0.285679  0.067557  0.042725  0.022452  0.005309  17  0  0  0  0
1  8  -331.767043  0.000000  -0.004296  0.218341  3244530.490403  7028432.502733  65177.753858  224981.457400  487363.885893  4519.540222  0.021019  1.050940  0.006098  0.014860  0.000061  1.000000  0.001150  0.001839  0.000435  0.286977  0.286095  0.067656  0.053969  0.027937  0.006606  16  0  0  0  0
3  4  90.827670  0.000000  0.017228  0.280326  4526584.075252  6889991.777722  3884.140706  313881.310502  477764.162244  269.333156  0.023078  1.153896  0.008507  0.014567  0.000004  1.000000  0.001644  0.002564  0.000606  0.288151  0.286921  0.067851  0.077122  0.038956  0.009212  16  0  0  0  0
2  7  229.768043  0.000000  0.006508  0.250478  3888071.655343  6959018.674327  34705.737438  269605.734969  482550.608802  2406.556946  0.022053  1.102642  0.007307  0.014713  0.000033  1.000000  0.001395  0.002200  0.000520  0.287566  0.286509  0.067754  0.065453  0.033422  0.007904  17  0  0  0  0
4  4  58.561002  0.000000  0.027940  0.307815  5164523.518158  6820872.670153  4265.019086  358117.154801  472971.321616  295.743934  0.024131  1.206553  0.009706  0.014421  0.000004  1.000000  0.001898  0.002928  0.000692  0.288736  0.287332  0.067948  0.089063  0.044474  0.010517  17  0  0  0  0
2  6  231.144555  0.000000  0.006462  0.250691  3885380.464116  6959309.256669  16122.678950  269419.123030  482570.758293  1117.974948  0.022031  1.101547  0.007302  0.014714  0.000015  1.000000  0.001394  0.002203  0.000521  0.287564  0.286508  0.067753  0.065404  0.033460  0.007913  18  0  0  0  0
3  6  90.713563  0.000000  0.017262  0.280178  4528615.280755  6889771.959172  18019.022758  314022.157868  477748.919639  1249.470767  0.023095  1.154728  0.008511  0.014567  0.000017  1.000000  0.001645  0.002562  0.000606  0.288153  0.286922  0.067851  0.077160  0.038927  0.009205  16  0  0  0  0
6  2  36.190417  0.000000  0.049098  0.357581  6424396.469609  6683917.806842  1067.427995  445478.963727  463474.630234  74.017337  0.026206  1.310312  0.012074  0.014132  0.000001  1.000000  0.002420  0.003664  0.000867  0.289889  0.288144  0.068140  0.113513  0.055666  0.013164  16  0  0  0  0
5  4  44.260921  0.000000  0.038566  0.333499  5797323.544182  6752158.622862  4620.887183  401996.622884  468206.568580  320.420454  0.025175  1.258768  0.010895  0.014276  0.000004  1.000000  0.002157  0.003294  0.000779  0.289315  0.287740  0.068045  0.101197  0.050041  0.011834  16  0  0  0  0
8  0  27.395008  0.000000  0.069916  0.401368  7663736.139530  6548614.005348  258.131009  531416.958755  454092.426386  17.899259  0.028249  1.412428  0.014403  0.013845  0.000000  1.000000  0.002958  0.004414  0.001044  0.291025  0.288942  0.068329  0.138752  0.067052  0.015857  16  0  0  0  0
6  3  36.190270  0.000000  0.049101  0.357571  6424569.297918  6683898.979054  2299.638590  445490.947946  463473.324682  159.460989  0.026208  1.310384  0.012074  0.014132  0.000002  1.000000  0.002420  0.003664  0.000866  0.289890  0.288144  0.068140  0.113517  0.055663  0.013163  16  0  0  0  0
8  1  27.395075  0.000000  0.069917  0.401366  7663777.226994  6548609.511407  556.123479  531419.807832  454092.114768  38.562581  0.028249  1.412445  0.014403  0.013845  0.000001  1.000000  0.002958  0.004414  0.001044  0.291025  0.288942  0.068329  0.138752  0.067052  0.015856  17  0  0  0  0
2  8  226.874274  0.000000  0.006605  0.250020  3893853.778972  6958394.340256  74634.468625  270006.677603  482507.316378  5175.285476  0.022100  1.104996  0.007318  0.014712  0.000070  1.000000  0.001397  0.002195  0.000519  0.287572  0.286513  0.067755  0.065557  0.033340  0.007884  16  0  0  0  0
3  7  90.546702  0.000000  0.017312  0.279959  4531600.091650  6889448.937735  38790.521918  314229.129912  477726.520764  2689.803095  0.023119  1.155950  0.008516  0.014566  0.000036  1.000000  0.001646  0.002560  0.000605  0.288156  0.286924  0.067852  0.077215  0.038885  0.009195  16  0  0  0  0
0  10  -92.385955  0.000000  -0.014796  0.181487  2618956.848774  7095757.348660  251464.718171  181603.079535  492032.309259  17437.006355  0.020161  1.008026  0.004922  0.015002  0.000236  1.000000  0.000918  0.001461  0.000346  0.286404  0.285691  0.067560  0.043063  0.022176  0.005244  17  0  0  0  0
7  2  31.005908  0.000000  0.059552  0.380147  7046761.591990  6616043.454788  1134.790207  488634.857217  458768.103145  78.688351  0.027232  1.361622  0.013243  0.013988  0.000001  1.000000  0.002686  0.004037  0.000955  0.290460  0.288545  0.068235  0.126035  0.061333  0.014504  17  0  0  0  0
9  1  24.736240  0.000000  0.080195  0.421346  8275577.717035  6481605.382020  583.807116  573843.131112  449445.930451  40.482213  0.029257  1.462852  0.015553  0.013704  0.000001  1.000000  0.003233  0.004793  0.001134  0.291585  0.289337  0.068422  0.151670  0.072820  0.017221  16  0  0  0  0
8  2  27.395219  0.000000  0.069918  0.401361  7663865.776896  6548599.822666  1198.118157  531425.948038  454091.442934  83.079623  0.028250  1.412482  0.014403  0.013845  0.000001  1.000000  0.002958  0.004414  0.001044  0.291025  0.288943  0.068329  0.138754  0.067051  0.015856  17  0  0  0  0
1  9  -347.966742  0.000000  -0.004113  0.217404  3255421.108167  7027259.248667  139818.501652  225736.632012  487282.530390  9695.261107  0.021107  1.055346  0.006118  0.014857  0.000131  1.000000  0.001154  0.001830  0.000433  0.286987  0.286102  0.067657  0.054161  0.027783  0.006570  16  0  0  0  0
5  5  44.257383  0.000000  0.038579  0.333451  5798077.776204  6752076.632619  9953.979476  402048.922661  468200.883232  690.226465  0.025182  1.259081  0.010897  0.014276  0.000009  1.000000  0.002157  0.003293  0.000779  0.289316  0.287740  0.068045  0.101211  0.050031  0.011831  16  0  0  0  0
7  3  31.006057  0.000000  0.059555  0.380137  7046943.816179  6616023.559415  2444.767117  488647.492963  458766.723565  169.524457  0.027234  1.361698  0.013244  0.013988  0.000002  1.000000  0.002687  0.004037  0.000955  0.290460  0.288545  0.068235  0.126039  0.061331  0.014503  16  0  0  0  0
6  4  36.189953  0.000000  0.049107  0.357549  6424941.642426  6683858.414285  4954.118039  445516.766970  463470.511850  343.527268  0.026211  1.310539  0.012075  0.014131  0.000005  1.000000  0.002420  0.003664  0.000866  0.289890  0.288144  0.068140  0.113524  0.055658  0.013162  16  0  0  0  0
4  6  58.527418  0.000000  0.027977  0.307665  5166736.404404  6820632.651724  19786.805453  358270.600230  472954.678315  1372.051932  0.024149  1.207465  0.009710  0.014421  0.000019  1.000000  0.001899  0.002926  0.000692  0.288738  0.287333  0.067949  0.089105  0.044443  0.010510  17  0  0  0  0
0  11  -98.470926  0.000000  -0.014109  0.177616  2659910.325627  7091355.031223  530209.369743  184442.865734  491727.044816  36765.651328  0.020490  1.024506  0.004999  0.014993  0.000498  1.000000  0.000933  0.001425  0.000337  0.286442  0.285718  0.067567  0.043769  0.021601  0.005108  18  0  0  0  0
4  7  58.478227  0.000000  0.028031  0.307444  5169988.506309  6820279.913547  42598.779400  358496.106703  472930.218829  2953.874374  0.024176  1.208805  0.009716  0.014420  0.000040  1.000000  0.001901  0.002923  0.000691  0.288741  0.287335  0.067949  0.089167  0.044396  0.010499  17  0  0  0  0
4  5  58.550342  0.000000  0.027951  0.307768  5165225.273073  6820796.555566  9187.283449  358165.815723  472966.043696  637.062412  0.024137  1.206842  0.009707  0.014421  0.000009  1.000000  0.001899  0.002927  0.000692  0.288736  0.287332  0.067948  0.089077  0.044464  0.010515  16  0  0  0  0
5  6  44.249773  0.000000  0.038606  0.333349  5799701.923172  6751900.080653  21438.608299  402161.543871  468188.640808  1486.590850  0.025195  1.259754  0.010900  0.014275  0.000020  1.000000  0.002158  0.003292  0.000778  0.289317  0.287741  0.068045  0.101243  0.050007  0.011826  17  0  0  0  0
1  10  -387.671367  0.000000  -0.003724  0.215405  3278563.195880  7024765.983079  298460.124968  227341.345125  487109.642963  20695.750615  0.021294  1.064711  0.006162  0.014852  0.000280  1.000000  0.001163  0.001809  0.000428  0.287008  0.286117  0.067661  0.054569  0.027457  0.006493  18  0  0  0  0
9  0  24.736154  0.000000  0.080194  0.421348  8275534.967049  6481610.066457  270.980582  573840.166753  449446.255278  18.790271  0.029257  1.462834  0.015553  0.013704  0.000000  1.000000  0.003233  0.004793  0.001134  0.291585  0.289337  0.068422  0.151669  0.072821  0.017221  16  0  0  0  0
10  1  22.696947  0.000000  0.090385  0.440195  8882040.780474  6415048.480059  609.924148  615896.347834  444830.757671  42.293214  0.030256  1.512805  0.016692  0.013563  0.000001  1.000000  0.003512  0.005176  0.001224  0.292141  0.289728  0.068515  0.164788  0.078639  0.018597  16  0  0  0  0
2  9  220.953946  0.000000  0.006813  0.249037  3906237.897622  6957057.098963  160162.735902  270865.414197  482414.589712  11105.966133  0.022201  1.110036  0.007341  0.014709  0.000151  1.000000  0.001402  0.002184  0.000516  0.287583  0.286521  0.067757  0.065781  0.033166  0.007843  18  0  0  0  0
11  0  21.083322  0.000000  0.100485  0.458008  9483084.333706  6348951.865311  294.557710  657573.766174  440247.502017  20.425150  0.031246  1.562282  0.017822  0.013423  0.000000  1.000000  0.003796  0.005563  0.001316  0.292691  0.290115  0.068606  0.178106  0.084511  0.019985  16  0  0  0  0
9  2  24.736426  0.000000  0.080197  0.421341  8275669.900421  6481595.271928  1257.761083  573849.523271  449445.229399  87.215368  0.029258  1.462892  0.015553  0.013704  0.000001  1.000000  0.003233  0.004793  0.001134  0.291585  0.289337  0.068422  0.151672  0.072819  0.017220  16  0  0  0  0
3  8  90.191380  0.000000  0.017420  0.279489  4538014.414141  6888754.760329  83431.289262  314673.910328  477678.385280  5785.272509  0.023172  1.158577  0.008528  0.014565  0.000078  1.000000  0.001648  0.002554  0.000604  0.288162  0.286928  0.067853  0.077333  0.038794  0.009174  17  0  0  0  0
6  5  36.189271  0.000000  0.049120  0.357502  6425743.645973  6683771.042328  10671.916925  445572.379308  463464.453324  740.009511  0.026217  1.310874  0.012076  0.014131  0.000010  1.000000  0.002420  0.003663  0.000866  0.289891  0.288145  0.068141  0.113540  0.055647  0.013159  16  0  0  0  0
0  12  -112.708561  0.000000  -0.012726  0.169716  2742311.746438  7082495.261634  1091490.589741  190156.725351  491112.692792  75685.879465  0.021154  1.057683  0.005154  0.014974  0.001026  1.000000  0.000963  0.001352  0.000320  0.286517  0.285771  0.067579  0.045193  0.020443  0.004834  19  0  0  0  0
2  10  209.488755  0.000000  0.007255  0.246937  3932582.434732  6954212.208226  342149.983604  272692.190789  482217.319979  23725.282345  0.022415  1.120762  0.007391  0.014703  0.000322  1.000000  0.001412  0.002161  0.000511  0.287607  0.286538  0.067761  0.066257  0.032794  0.007755  17  0  0  0  0
7  4  31.006380  0.000000  0.059561  0.380115  7047336.341695  6615980.706362  5266.792760  488674.711373  458763.752058  365.208684  0.027237  1.361863  0.013244  0.013988  0.000005  1.000000  0.002687  0.004037  0.000955  0.290460  0.288545  0.068235  0.126047  0.061325  0.014502  16  0  0  0  0
10  0  22.696849  0.000000  0.090384  0.440197  8881996.476148  6415053.348334  283.102997  615893.275694  444831.095246  19.630860  0.030256  1.512786  0.016692  0.013563  0.000000  1.000000  0.003512  0.005177  0.001224  0.292141  0.289728  0.068515  0.164787  0.078640  0.018597  16  0  0  0  0
6  6  36.187803  0.000000  0.049149  0.357400  6427470.759305  6683582.887159  22985.419359  445692.140388  463451.406313  1593.849453  0.026232  1.311595  0.012079  0.014131  0.000022  1.000000  0.002421  0.003661  0.000866  0.289892  0.288146  0.068141  0.113574  0.055622  0.013154  17  0  0  0  0
1  11  -504.979301  0.000000  -0.002912  0.211190  3326968.750580  7019550.227529  630431.852842  230697.871523  486747.973289  43715.254784  0.021686  1.084305  0.006253  0.014841  0.000592  1.000000  0.001181  0.001766  0.000418  0.287053  0.286148  0.067668  0.055424  0.026776  0.006332  18  0  0  0  0
3  9  89.444649  0.000000  0.017650  0.278479  4551758.802951  6887267.245547  179097.968682  315626.970450  477575.238386  12418.968517  0.023284  1.164206  0.008554  0.014562  0.000168  1.000000  0.001654  0.002542  0.000601  0.288174  0.286937  0.067855  0.077588  0.038600  0.009128  17  0  0  0  0
11  1  21.083427  0.000000  0.100486  0.458006  9483130.016886  6348946.835814  634.602663  657576.933926  440247.153263  44.004466  0.031246  1.562301  0.017822  0.013423  0.000001  1.000000  0.003796  0.005563  0.001316  0.292691  0.290115  0.068606  0.178107  0.084510  0.019985  16  0  0  0  0
8  3  27.395528  0.000000  0.069921  0.401351  7664056.529778  6548578.953267  2581.204385  531439.175179  454089.995813  178.985257  0.028251  1.412563  0.014403  0.013845  0.000002  1.000000  0.002958  0.004413  0.001044  0.291025  0.288943  0.068329  0.138758  0.067048  0.015856  17  0  0  0  0
8  4  27.396195  0.000000  0.069928  0.401330  7664467.477404  6548533.991168  5560.744170  531467.671011  454086.878062  385.591792  0.028255  1.412737  0.014404  0.013845  0.000005  1.000000  0.002958  0.004413  0.001044  0.291025  0.288943  0.068329  0.138767  0.067042  0.015854  17  0  0  0  0
1  12  -1201.780687  0.000000  -0.001268  0.202525  3424875.451083  7008997.883299  1302497.168118  237486.894537  486016.255159  90317.447165  0.022479  1.123966  0.006437  0.014819  0.001224  1.000000  0.001218  0.001680  0.000397  0.287143  0.286211  0.067683  0.057158  0.025397  0.006006  17  0  0  0  0
12  0  19.774980  0.000000  0.110496  0.474863  10078763.684718  6283313.452428  305.397837  698879.221287  435696.018887  21.176824  0.032226  1.611318  0.018941  0.013285  0.000000  1.000000  0.004085  0.005953  0.001408  0.293237  0.290499  0.068697  0.191629  0.090433  0.021386  16  0  0  0  0
4  8  58.373147  0.000000  0.028149  0.306969  5176978.620190  6819521.718717  91634.438605  358980.813508  472877.644264  6354.093329  0.024234  1.211685  0.009729  0.014418  0.000086  1.000000  0.001903  0.002916  0.000690  0.288747  0.287340  0.067950  0.089299  0.044297  0.010475  16  0  0  0  0
7  5  31.007076  0.000000  0.059575  0.380069  7048181.886987  6615888.391664  11345.576462  488733.342973  458757.350795  786.722250  0.027244  1.362218  0.013246  0.013988  0.000011  1.000000  0.002687  0.004036  0.000954  0.290461  0.288546  0.068235  0.126064  0.061313  0.014499  16  0  0  0  0
2  11  189.476605  0.000000  0.008182  0.242495  3987813.593529  6948247.041958  723879.726872  276522.016595  481803.684846  50195.094919  0.022865  1.143256  0.007494  0.014690  0.000680  1.000000  0.001434  0.002112  0.000499  0.287658  0.286574  0.067769  0.067256  0.032015  0.007571  16  0  0  0  0
5  7  44.233432  0.000000  0.038665  0.333128  5803197.522289  6751520.090926  46157.507112  402403.934870  468162.291651  3200.642820  0.025224  1.261204  0.010906  0.014274  0.000043  1.000000  0.002159  0.003289  0.000778  0.289321  0.287743  0.068046  0.101311  0.049958  0.011814  17  0  0  0  0
0  13  -149.710404  0.000000  -0.010142  0.154547  2896216.376149  7065940.404486  2141369.483011  200828.743382  489964.749847  148486.330624  0.022394  1.119722  0.005443  0.014939  0.002012  1.000000  0.001020  0.001216  0.000288  0.286659  0.285870  0.067603  0.047864  0.018281  0.004323  20  0  0  0  0
5  8  44.198476  0.000000  0.038791  0.332653  5810712.304587  6750703.177125  99301.577601  402925.023107  468105.645410  6885.746248  0.025286  1.264321  0.010920  0.014273  0.000093  1.000000  0.002163  0.003282  0.000776  0.289327  0.287748  0.068047  0.101457  0.049851  0.011789  17  0  0  0  0
8  5  27.397631  0.000000  0.069943  0.401285  7665352.669811  6548437.143041  11978.904407  531529.051811  454080.162442  830.638325  0.028262  1.413111  0.014406  0.013845  0.000011  1.000000  0.002958  0.004412  0.001043  0.291026  0.288943  0.068329  0.138785  0.067029  0.015851  16  0  0  0  0
3  10  87.918065  0.000000  0.018142  0.276320  4581025.623235  6884099.540765  382862.924982  317656.383304  477355.584158  26548.389390  0.023524  1.176195  0.008609  0.014555  0.000360  1.000000  0.001665  0.002516  0.000595  0.288201  0.286956  0.067859  0.078129  0.038186  0.009030  17  0  0  0  0
9  4  24.737692  0.000000  0.080207  0.421311  8276296.135629  6481526.610992  5837.592716  573892.947523  449440.468329  404.788958  0.029263  1.463158  0.015554  0.013704  0.000005  1.000000  0.003233  0.004793  0.001133  0.291586  0.289337  0.068423  0.151685  0.072810  0.017218  16  0  0  0  0
7  6  31.008572  0.000000  0.059606  0.379969  7050002.793517  6615689.591876  24436.877896  488859.607838  458743.565667  1694.496143  0.027260  1.362983  0.013249  0.013987  0.000023  1.000000  0.002688  0.004034  0.000954  0.290462  0.288547  0.068236  0.126101  0.061287  0.014493  16  0  0  0  0
6  7  36.184650  0.000000  0.049212  0.357182  6431188.246353  6683177.891167  49490.294310  445949.917486  463423.323178  3431.744153  0.026263  1.313147  0.012086  0.014130  0.000047  1.000000  0.002422  0.003658  0.000865  0.289896  0.288148  0.068141  0.113648  0.055569  0.013141  16  0  0  0  0
11  2  21.083654  0.000000  0.100487  0.458002  9483228.417551  6348936.004895  1367.197529  657583.757201  440246.402228  94.803884  0.031247  1.562344  0.017822  0.013423  0.000001  1.000000  0.003796  0.005563  0.001315  0.292691  0.290115  0.068606  0.178110  0.084509  0.019985  17  0  0  0  0
12  1  19.775090  0.000000  0.110497  0.474861  10078810.624855  6283308.274073  657.957098  698882.476199  435695.659811  45.623904  0.032227  1.611338  0.018942  0.013285  0.000001  1.000000  0.004085  0.005953  0.001408  0.293237  0.290499  0.068697  0.191630  0.090433  0.021386  16  0  0  0  0
13  0  18.692847  0.000000  0.120416  0.490837  10669001.337800  6218145.724799  315.670981  739807.339483  431177.173901  21.889182  0.033198  1.659892  0.020051  0.013147  0.000000  1.000000  0.004377  0.006346  0.001501  0.293777  0.290879  0.068787  0.205356  0.096408  0.022799  16  0  0  0  0
2  12  160.171601  0.000000  0.010067  0.233303  4100053.173213  6936121.139682  1500437.928310  284304.906690  480962.853430  104043.008025  0.023780  1.189006  0.007705  0.014665  0.001410  1.000000  0.001477  0.002012  0.000476  0.287761  0.286646  0.067786  0.069294  0.030431  0.007196  17  0  0  0  0
4  9  58.150854  0.000000  0.028400  0.305948  5191962.862335  6817896.362945  196763.871257  360019.847244  472764.939233  13643.953308  0.024357  1.217861  0.009757  0.014415  0.000185  1.000000  0.001909  0.002903  0.000687  0.288761  0.287350  0.067953  0.089583  0.044085  0.010425  17  0  0  0  0
0  14  -277.607022  0.181982  -0.005961  0.128806  3145312.001339  7039126.720146  3845042.213123  218101.472657  488105.441759  266621.997676  0.024407  1.220339  0.005911  0.014883  0.003613  1.000000  0.001113  0.000996  0.000236  0.286887  0.286031  0.067641  0.052221  0.014785  0.003496  21  0  0  0  0
1  13  887.535176  0.000000  0.001832  0.185653  3609543.308117  6989084.336267  2572362.866906  250292.088920  484635.414743  178372.170787  0.023978  1.198876  0.006784  0.014777  0.002417  1.000000  0.001288  0.001516  0.000358  0.287312  0.286330  0.067711  0.060447  0.022798  0.005391  19  0  0  0  0
4  10  57.690141  0.000000  0.028937  0.303762  5223897.566022  6814432.083687  420886.190955  362234.255830  472524.720009  29184.989606  0.024621  1.231026  0.009818  0.014408  0.000395  1.000000  0.001922  0.002875  0.000680  0.288790  0.287370  0.067957  0.090189  0.043632  0.010318  16  0  0  0  0
10  3  22.697615  0.000000  0.090390  0.440181  8882341.805900  6415015.409172  2830.929762  615917.221467  444828.464478  196.301655  0.030259  1.512934  0.016693  0.013563  0.000003  1.000000  0.003513  0.005176  0.001224  0.292141  0.289728  0.068515  0.164794  0.078635  0.018596  16  0  0  0  0
9  3  24.736828  0.000000  0.080200  0.421332  8275868.429009  6481573.506175  2709.702735  573863.289592  449443.720124  187.895559  0.029260  1.462976  0.015553  0.013704  0.000003  1.000000  0.003233  0.004793  0.001133  0.291585  0.289337  0.068422  0.151676  0.072816  0.017220  16  0  0  0  0
10  2  22.697159  0.000000  0.090387  0.440190  8882136.206873  6415037.997003  1314.028889  615902.964868  444830.030757  91.117077  0.030257  1.512846  0.016693  0.013563  0.000001  1.000000  0.003513  0.005176  0.001224  0.292141  0.289728  0.068515  0.164790  0.078638  0.018596  16  0  0  0  0
6  8  36.177903  0.000000  0.049346  0.356711  6439181.221563  6682307.093759  106483.139440  446504.164462  463362.940553  7383.728392  0.026330  1.316483  0.012101  0.014128  0.000100  1.000000  0.002426  0.003651  0.000863  0.289903  0.288153  0.068143  0.113807  0.055455  0.013114  16  0  0  0  0
3  11  84.966627  0.000000  0.019174  0.271741  4642509.848724  6877443.697900  811183.436117  321919.807765  476894.056294  56248.887849  0.024028  1.201393  0.008725  0.014541  0.000762  1.000000  0.001690  0.002461  0.000582  0.288258  0.286995  0.067869  0.079269  0.037316  0.008825  17  0  0  0  0
12  2  19.775326  0.000000  0.110498  0.474857  10078911.740999  6283297.119659  1417.513539  698889.487770  435694.886344  98.292885  0.032228  1.611382  0.018942  0.013285  0.000001  1.000000  0.004085  0.005953  0.001408  0.293237  0.290499  0.068697  0.191632  0.090431  0.021385  16  0  0  0  0
13  1  18.692959  0.000000  0.120417  0.490835  10669049.401794  6218140.412974  680.090004  739810.672325  431176.805570  47.158638  0.033198  1.659913  0.020051  0.013147  0.000001  1.000000  0.004377  0.006346  0.001501  0.293777  0.290879  0.068787  0.205357  0.096407  0.022798  16  0  0  0  0
14  0  17.783033  0.000000  0.130246  0.505995  11253765.662576  6153456.108685  325.419925  780355.927457  426691.482010  22.565191  0.034160  1.708003  0.021150  0.013010  0.000000  1.000000  0.004674  0.006743  0.001595  0.294313  0.291256  0.068876  0.219288  0.102435  0.024224  16  0  0  0  0
7  7  31.011789  0.000000  0.059672  0.379754  7053922.460591  6615261.648262  52617.843120  489131.404455  458713.891304  3648.613895  0.027293  1.364631  0.013257  0.013986  0.000049  1.000000  0.002690  0.004031  0.000953  0.290466  0.288549  0.068236  0.126181  0.061231  0.014480  16  0  0  0  0
9  5  24.739553  0.000000  0.080223  0.421267  8277217.406407  6481425.605973  12575.390089  573956.830061  449433.464463  871.999692  0.029271  1.463551  0.015556  0.013703  0.000012  1.000000  0.003234  0.004792  0.001133  0.291587  0.289338  0.068423  0.151705  0.072797  0.017215  16  0  0  0  0
0  15  -2925.163994  0.425460  -0.000625  0.093725  3463171.753016  7004875.976673  6027729.979943  240142.427548  485730.434896  417973.410856  0.026983  1.349137  0.006508  0.014810  0.005664  1.000000  0.001233  0.000717  0.000169  0.287179  0.286235  0.067689  0.057840  0.010343  0.002446  22  0  0  0  0
5  9  44.124307  0.000000  0.039062  0.331633  5826827.104859  6748951.304164  213282.351947  404042.451734  467984.167454  14789.373846  0.025420  1.271005  0.010951  0.014269  0.000200  1.000000  0.002169  0.003268  0.000773  0.289342  0.287759  0.068049  0.101769  0.049622  0.011735  17  0  0  0  0
4  11  56.774796  0.000000  0.030065  0.299116  5291110.581468  6807139.540840  892901.146158  366894.924675  472019.042247  61915.337757  0.025175  1.258748  0.009944  0.014392  0.000839  1.000000  0.001950  0.002815  0.000666  0.288852  0.287413  0.067968  0.091466  0.042679  0.010093  17  0  0  0  0
3  12  79.834750  0.000000  0.021281  0.262211  4767988.028991  6863855.804275  1686354.847179  330620.685735  475951.847823  116934.814554  0.025057  1.252866  0.008961  0.014512  0.001585  1.000000  0.001739  0.002350  0.000556  0.288373  0.287076  0.067888  0.081605  0.035541  0.008405  17  0  0  0  0
1  14  258.813424  0.161452  0.006928  0.156327  3913137.147610  6956317.748054  4666564.854628  271343.820339  482363.321818  323587.824232  0.026447  1.322334  0.007354  0.014707  0.004385  1.000000  0.001405  0.001247  0.000295  0.287591  0.286525  0.067758  0.065903  0.018529  0.004382  21  0  0  0  0
2  13  126.759597  0.000000  0.013653  0.215177  4313667.846100  6913029.616264  2981441.091990  299117.324255  479361.646535  206738.375248  0.025524  1.276221  0.008107  0.014616  0.002802  1.000000  0.001560  0.001822  0.000431  0.287957  0.286784  0.067819  0.073197  0.027417  0.006484  18  0  0  0  0
7  8  31.018688  0.000000  0.059813  0.379291  7062351.294451  6614341.381460  113223.424961  489715.874637  458650.078383  7851.111658  0.027363  1.368173  0.013273  0.013984  0.000106  1.000000  0.002693  0.004023  0.000951  0.290474  0.288555  0.068238  0.126352  0.061110  0.014451  16  0  0  0  0
10  4  22.698596  0.000000  0.090398  0.440161  8882784.732350  6414966.746655  6098.776377  615947.934767  444825.090133  422.899893  0.030262  1.513124  0.016694  0.013563  0.000006  1.000000  0.003513  0.005176  0.001224  0.292141  0.289728  0.068515  0.164804  0.078629  0.018594  16  0  0  0  0
9  6  24.743558  0.000000  0.080256  0.421171  8279201.525149  6481208.071682  27086.720346  574094.412348  449418.380253  1878.240885  0.029288  1.464396  0.015559  0.013703  0.000025  1.000000  0.003235  0.004790  0.001133  0.291588  0.289339  0.068423  0.151747  0.072768  0.017208  16  0  0  0  0
11  3  21.084142  0.000000  0.100491  0.457993  9483440.435127  6348912.664526  2945.479943  657598.458874  440244.783765  204.244766  0.031249  1.562435  0.017823  0.013423  0.000003  1.000000  0.003797  0.005563  0.001315  0.292691  0.290115  0.068607  0.178114  0.084506  0.019984  16  0  0  0  0
5  10  43.969622  0.000000  0.039639  0.329445  5861198.106732  6745214.430113  456471.827592  406425.797526  467725.046027  31652.560313  0.025705  1.285266  0.011015  0.014261  0.000429  1.000000  0.002183  0.003237  0.000765  0.289374  0.287781  0.068055  0.102437  0.049134  0.011619  16  0  0  0  0
13  2  18.693200  0.000000  0.120419  0.490831  10669152.965447  6218128.965893  1465.197852  739817.853611  431176.011809  101.599399  0.033199  1.659959  0.020051  0.013147  0.000001  1.000000  0.004377  0.006346  0.001501  0.293778  0.290879  0.068787  0.205359  0.096406  0.022798  16  0  0  0  0
14  1  17.783146  0.000000  0.130247  0.505994  11253814.750510  6153450.673394  701.093555  780359.331301  426691.105117  48.615062  0.034160  1.708024  0.021150  0.013010  0.000001  1.000000  0.004674  0.006743  0.001595  0.294313  0.291256  0.068876  0.219289  0.102434  0.024224  16  0  0  0  0
6  9  36.163581  0.000000  0.049634  0.355699  6456327.100358  6680439.045402  228760.271347  447693.089889  463233.406790  15862.640032  0.026473  1.323642  0.012134  0.014124  0.000215  1.000000  0.002433  0.003636  0.000860  0.289919  0.288164  0.068145  0.114148  0.055211  0.013056  17  0  0  0  0
8  6  27.400721  0.000000  0.069975  0.401187  7667259.031995  6548228.569816  25801.475249  531661.242322  454065.699608  1789.119727  0.028278  1.413918  0.014409  0.013845  0.000024  1.000000  0.002959  0.004411  0.001043  0.291028  0.288945  0.068330  0.138825  0.067002  0.015845  16  0  0  0  0
10  5  22.700710  0.000000  0.090414  0.440118  8883738.833141  6414861.924367  13138.130149  616014.093796  444817.821571  911.021079  0.030271  1.513534  0.016696  0.013563  0.000012  1.000000  0.003513  0.005175  0.001224  0.292142  0.289729  0.068515  0.164825  0.078615  0.018591  17  0  0  0  0
12  3  19.775834  0.000000  0.110502  0.474848  10079129.582185  6283273.089724  3053.884381  698904.593261  435693.220066  211.761720  0.032230  1.611477  0.018942  0.013284  0.000003  1.000000  0.004085  0.005952  0.001408  0.293237  0.290499  0.068697  0.191637  0.090428  0.021384  17  0  0  0  0
8  7  27.407366  0.000000  0.070044  0.400976  7671362.848969  6547779.567790  55558.397053  531945.808217  454034.565016  3852.517083  0.028313  1.415654  0.014417  0.013844  0.000052  1.000000  0.002961  0.004407  0.001042  0.291032  0.288947  0.068330  0.138911  0.066943  0.015831  16  0  0  0  0
2  14  98.208852  0.144929  0.019637  0.182961  4670087.353832  6874461.838718  5461639.821072  323832.080529  476687.288927  378719.722429  0.028443  1.422165  0.008777  0.014534  0.005132  1.000000  0.001701  0.001507  0.000356  0.288284  0.287013  0.067873  0.079780  0.022394  0.005296  20  0  0  0  0
4  12  55.101310  0.000000  0.032377  0.289397  5428807.217285  6792194.171757  1861196.604724  376443.051868  470982.704038  129058.649896  0.026312  1.315601  0.010203  0.014360  0.001749  1.000000  0.002006  0.002692  0.000637  0.288978  0.287502  0.067989  0.094092  0.040727  0.009631  17  0  0  0  0
3  13  72.387841  0.000000  0.025324  0.243203  5008778.400361  6837763.916993  3369767.161915  347317.514087  474142.590415  233665.588728  0.027037  1.351827  0.009413  0.014457  0.003166  1.000000  0.001836  0.002135  0.000505  0.288594  0.287231  0.067925  0.086117  0.032136  0.007600  18  0  0  0  0
0  16  452.461058  0.535341  0.004409  0.058449  3763084.938486  6972523.133511  8098601.957037  260938.935936  483487.031782  561571.320283  0.029424  1.471196  0.007072  0.014742  0.007610  1.000000  0.001347  0.000457  0.000108  0.287454  0.286429  0.067735  0.063204  0.006212  0.001469  21  0  0  0  0
15  0  17.007510  0.000000  0.139984  0.520399  11833026.753117  6089251.809171  334.683229  820522.911478  422239.442826  23.207524  0.035113  1.755647  0.022238  0.012874  0.000000  1.000000  0.004976  0.007143  0.001689  0.294844  0.291629  0.068965  0.233427  0.108515  0.025662  16  0  0  0  0
5  11  43.658390  0.000000  0.040856  0.324785  5933658.956817  6737334.882519  969528.274412  411450.360465  467178.664322  67228.797761  0.026307  1.315347  0.011151  0.014245  0.000911  1.000000  0.002214  0.003172  0.000750  0.289440  0.287828  0.068066  0.103847  0.048104  0.011376  17  0  0  0  0
1  15  148.437666  0.417941  0.013551  0.115073  4307617.218754  6913688.644798  7400651.869255  298697.763101  479407.344734  513174.232197  0.029667  1.483353  0.008096  0.014617  0.006954  1.000000  0.001558  0.000900  0.000213  0.287953  0.286779  0.067818  0.073089  0.013007  0.003076  22  0  0  0  0
6  10  36.133679  0.000000  0.050249  0.353529  6492922.932610  6676451.543780  489841.807346  450230.709338  462956.906406  33966.493469  0.026779  1.338926  0.012202  0.014116  0.000460  1.000000  0.002449  0.003603  0.000852  0.289952  0.288188  0.068151  0.114876  0.054690  0.012933  16  0  0  0  0
7  9  31.033408  0.000000  0.060117  0.378294  7080437.411831  6612366.637404  243291.677712  490969.997863  458513.146153  16870.273337  0.027515  1.375775  0.013307  0.013980  0.000229  1.000000  0.002701  0.004007  0.000948  0.290490  0.288567  0.068240  0.126721  0.060852  0.014390  16  0  0  0  0
11  5  21.087462  0.000000  0.100515  0.457931  9484881.113444  6348754.059692  13669.882305  657698.358045  440233.785827  947.893710  0.031261  1.563058  0.017825  0.013423  0.000013  1.000000  0.003797  0.005561  0.001315  0.292693  0.290116  0.068607  0.178147  0.084485  0.019979  16  0  0  0  0
11  4  21.085195  0.000000  0.100499  0.457973  9483897.190124  6348862.381181  6345.575693  657630.131069  440241.297030  440.013392  0.031253  1.562633  0.017824  0.013423  0.000006  1.000000  0.003797  0.005562  0.001315  0.292692  0.290115  0.068607  0.178125  0.084499  0.019982  16  0  0  0  0
16  0  16.338674  0.000000  0.149630  0.534101  12406756.482458  6025539.798940  343.495742  860306.341174  417821.539848  23.818600  0.036056  1.802824  0.023317  0.012740  0.000000  1.000000  0.005281  0.007547  0.001785  0.295369  0.291999  0.069052  0.247775  0.114648  0.027112  17  0  0  0  0
8  8  27.421616  0.000000  0.070192  0.400523  7680188.778116  6546813.895366  119561.503905  532557.813685  453967.603590  8290.605213  0.028388  1.419389  0.014434  0.013842  0.000112  1.000000  0.002965  0.004399  0.001040  0.291040  0.288953  0.068332  0.139095  0.066817  0.015801  16  0  0  0  0
9  7  24.752172  0.000000  0.080328  0.420966  8283473.010196  6480739.742007  58328.094577  574390.604643  449385.905448  4044.572786  0.029324  1.466216  0.015568  0.013702  0.000055  1.000000  0.003236  0.004786  0.001132  0.291592  0.289342  0.068424  0.151839  0.072707  0.017194  16  0  0  0  0
13  3  18.693719  0.000000  0.120423  0.490823  10669376.069734  6218104.307224  3156.619032  739833.324055  431174.301934  218.885522  0.033201  1.660056  0.020051  0.013147  0.000003  1.000000  0.004377  0.006346  0.001501  0.293778  0.290879  0.068787  0.205364  0.096402  0.022797  16  0  0  0  0
15  1  17.007624  0.000000  0.139985  0.520397  11833076.761460  6089246.261095  721.050828  820526.379145  422239.058113  49.998934  0.035113  1.755670  0.022238  0.012874  0.000001  1.000000  0.004976  0.007143  0.001689  0.294844  0.291629  0.068965  0.233429  0.108514  0.025661  16  0  0  0  0
3  14  64.074147  0.130677  0.032166  0.208713  5416212.638532  6793563.841524  6230381.180095  375569.721600  471077.679351  432025.601917  0.030397  1.519842  0.010179  0.014363  0.005855  1.000000  0.002000  0.001773  0.000419  0.288968  0.287494  0.067987  0.093850  0.026378  0.006238  19  0  0  0  0
10  6  22.705261  0.000000  0.090448  0.440025  8885793.705024  6414636.164101  28299.278272  616156.582230  444802.166957  1962.321787  0.030288  1.514415  0.016699  0.013562  0.000027  1.000000  0.003514  0.005173  0.001223  0.292144  0.289730  0.068515  0.164870  0.078585  0.018584  16  0  0  0  0
4  13  52.469477  0.000000  0.036849  0.269813  5695055.062421  6763275.451171  3738469.826033  394905.146278  468977.429030  259232.080695  0.028515  1.425763  0.010703  0.014299  0.003513  1.000000  0.002115  0.002455  0.000580  0.289222  0.287674  0.068029  0.099211  0.036952  0.008738  18  0  0  0  0
2  15  79.535407  0.413122  0.027554  0.136223  5141558.530497  6823369.330566  8760857.532108  356524.722119  473144.444445  607493.288004  0.032322  1.616076  0.009663  0.014426  0.008232  1.000000  0.001889  0.001091  0.000258  0.288717  0.287317  0.067945  0.088629  0.015776  0.003731  22  0  0  0  0
14  2  17.783390  0.000000  0.130248  0.505990  11253920.504203  6153438.963480  1510.449045  780366.664448  426690.293131  104.737196  0.034161  1.708071  0.021150  0.013010  0.000001  1.000000  0.004674  0.006743  0.001595  0.294313  0.291256  0.068876  0.219292  0.102433  0.024223  17  0  0  0  0
5  12  43.075665  0.000000  0.043358  0.314996  6082622.937981  6721129.911354  2025826.556001  421779.785225  466054.983087  140474.380609  0.027545  1.377260  0.011431  0.014210  0.001904  1.000000  0.002276  0.003039  0.000719  0.289577  0.287923  0.068088  0.106760  0.045986  0.010875  17  0  0  0  0
1  16  111.728987  0.532916  0.019880  0.072384  4684559.011720  6872898.719957  10029366.618739  324835.570770  476578.899520  695453.941750  0.032759  1.637968  0.008804  0.014531  0.009424  1.000000  0.001706  0.000574  0.000136  0.288298  0.287022  0.067875  0.080057  0.007812  0.001847  23  0  0  0  0
0  17  262.010379  0.586115  0.008078  0.032226  3981594.846729  6948929.646832  9620051.048130  276090.797741  481851.017870  667071.279333  0.031214  1.560718  0.007483  0.014692  0.009040  1.000000  0.001431  0.000277  0.000065  0.287655  0.286569  0.067768  0.067151  0.003336  0.000789  26  0  0  0  0
12  4  19.776929  0.000000  0.110510  0.474830  10079598.869042  6283221.323955  6579.134698  698937.134438  435689.630536  456.208785  0.032234  1.611681  0.018943  0.013284  0.000006  1.000000  0.004085  0.005952  0.001408  0.293238  0.290499  0.068697  0.191648  0.090421  0.021383  16  0  0  0  0
6  11  36.073403  0.000000  0.051547  0.348897  6570189.671842  6668030.842297  1041505.624171  455588.521093  462373.000138  72219.833936  0.027424  1.371216  0.012348  0.014098  0.000979  1.000000  0.002481  0.003534  0.000836  0.290023  0.288238  0.068163  0.116417  0.053588  0.012673  16  0  0  0  0
11  6  21.092342  0.000000  0.100551  0.457842  9487000.213028  6348520.769472  29445.085054  657845.300141  440217.609072  2041.774047  0.031279  1.563974  0.017829  0.013422  0.000028  1.000000  0.003798  0.005559  0.001315  0.292695  0.290117  0.068607  0.178194  0.084454  0.019972  16  0  0  0  0
7  10  31.064464  0.000000  0.060766  0.376155  7119064.519535  6608148.692861  521192.312927  493648.469529  458220.666451  36140.392730  0.027840  1.392015  0.013379  0.013971  0.000490  1.000000  0.002718  0.003972  0.000939  0.290526  0.288591  0.068246  0.127508  0.060300  0.014260  17  0  0  0  0
10  7  22.715048  0.000000  0.090522  0.439826  8890217.625776  6414150.121967  60941.264174  616463.344685  444768.463939  4225.774567  0.030326  1.516313  0.016708  0.013561  0.000057  1.000000  0.003516  0.005169  0.001222  0.292148  0.289733  0.068516  0.164967  0.078522  0.018569  16  0  0  0  0
8  9  27.452025  0.000000  0.070510  0.399547  7699132.005568  6544741.160333  256959.658886  533871.370433  453823.876493  17818.035220  0.028548  1.427405  0.014469  0.013837  0.000241  1.000000  0.002973  0.004382  0.001036  0.291057  0.288965  0.068335  0.139490  0.066545  0.015737  16  0  0  0  0
15  2  17.007869  0.000000  0.139986  0.520394  11833184.521002  6089234.303597  1553.446098  820533.851381  422238.228959  107.718688  0.035114  1.755718  0.022239  0.012874  0.000001  1.000000  0.004976  0.007143  0.001689  0.294844  0.291629  0.068965  0.233431  0.108512  0.025661  16  0  0  0  0
14  3  17.783915  0.000000  0.130252  0.505982  11254148.357489  6153413.730604  3254.111691  780382.464196  426688.543439  225.645835  0.034163  1.708172  0.021150  0.013010  0.000003  1.000000  0.004674  0.006742  0.001594  0.294313  0.291256  0.068876  0.219297  0.102429  0.024223  16  0  0  0  0
13  4  18.694839  0.000000  0.120431  0.490805  10669856.676119  6218051.190376  6800.478661  739866.650148  431170.618718  471.557165  0.033205  1.660267  0.020052  0.013147  0.000006  1.000000  0.004378  0.006345  0.001501  0.293778  0.290880  0.068787  0.205376  0.096395  0.022796  16  0  0  0  0
9  8  24.770651  0.000000  0.080482  0.420523  8292660.498898  6479732.402704  125531.963332  575027.681287  449316.054767  8704.607383  0.029403  1.470130  0.015585  0.013700  0.000118  1.000000  0.003241  0.004778  0.001130  0.291601  0.289348  0.068425  0.152035  0.072575  0.017162  16  0  0  0  0
6  12  35.960320  0.000000  0.054223  0.339128  6729534.439887  6650657.912594  2181030.454505  466637.767894  461168.330601  151236.492226  0.028758  1.437891  0.012647  0.014061  0.002049  1.000000  0.002550  0.003391  0.000802  0.290169  0.288340  0.068187  0.119610  0.051317  0.012135  17  0  0  0  0
5  13  42.122322  0.000000  0.048229  0.295085  6372669.550019  6689553.027956  4088638.037573  441892.128038  463865.386389  283513.361084  0.029962  1.498096  0.011976  0.014143  0.003842  1.000000  0.002398  0.002780  0.000657  0.289843  0.288110  0.068132  0.112480  0.041862  0.009900  17  0  0  0  0
16  1  16.338787  0.000000  0.149630  0.534100  12406807.318560  6025534.148003  740.036898  860309.866239  417821.148002  51.315462  0.036057  1.802847  0.023317  0.012740  0.000001  1.000000  0.005281  0.007547  0.001785  0.295369  0.291999  0.069052  0.247776  0.114647  0.027112  16  0  0  0  0
0  18  210.158444  0.611699  0.010448  0.016509  4122796.637713  6933673.586978  10617516.177114  285881.978566  480793.135816  736237.267782  0.032385  1.619238  0.007748  0.014660  0.009977  1.000000  0.001486  0.000174  0.000041  0.287784  0.286660  0.067790  0.069719  0.001684  0.000398  23  0  0  0  0
3  15  57.260822  0.409843  0.041378  0.157155  5964777.264124  6733952.898623  10107104.025159  413608.158689  466944.151603  700844.390397  0.034945  1.747230  0.011210  0.014237  0.009497  1.000000  0.002227  0.001288  0.000305  0.289471  0.287847  0.068070  0.104457  0.018655  0.004412  22  0  0  0  0
2  16  69.499033  0.532580  0.035214  0.086432  5597747.797491  6773851.629460  11975835.954388  388157.689182  469710.799856  830425.552963  0.036095  1.804759  0.010520  0.014322  0.011253  1.000000  0.002075  0.000695  0.000164  0.289135  0.287611  0.068014  0.097346  0.009475  0.002241  24  0  0  0  0
4  14  49.208855  0.117800  0.044516  0.233591  6151579.976837  6713626.508296  6972998.133289  426561.387724  465534.683906  483519.969103  0.032308  1.615383  0.011561  0.014194  0.006552  1.000000  0.002304  0.002048  0.000484  0.289641  0.287968  0.068099  0.108113  0.030481  0.007208  20  0  0  0  0
17  0  15.756001  0.000000  0.159183  0.547152  12974928.479787  5962326.831646  351.889033  899704.387945  413438.241386  24.400605  0.036991  1.849532  0.024384  0.012606  0.000000  1.000000  0.005592  0.007954  0.001881  0.295890  0.292365  0.069139  0.262331  0.120834  0.028575  16  0  0  0  0
1  17  96.891116  0.585649  0.024522  0.040109  4960999.834489  6842949.461294  11972940.348864  344004.464197  474502.165188  830224.766577  0.035042  1.752094  0.009323  0.014468  0.011251  1.000000  0.001817  0.000347  0.000082  0.288552  0.287200  0.067917  0.085232  0.004190  0.000991  25  0  0  0  0
12  6  19.784364  0.000000  0.110563  0.474702  10082787.160782  6282869.619513  30529.445026  699158.216202  435665.242731  2116.965476  0.032261  1.613069  0.018949  0.013284  0.000029  1.000000  0.004087  0.005949  0.001407  0.293240  0.290501  0.068698  0.191721  0.090375  0.021372  16  0  0  0  0
12  5  19.779287  0.000000  0.110527  0.474789  10080609.803198  6283109.807235  14173.110412  699007.234393  435681.897771  982.788433  0.032242  1.612121  0.018945  0.013284  0.000013  1.000000  0.004086  0.005951  0.001407  0.293238  0.290500  0.068698  0.191671  0.090406  0.021379  16  0  0  0  0
7  11  31.128482  0.000000  0.062138  0.371583  7200730.268708  6599229.215329  1109226.365824  499311.316379  457602.174173  76915.709409  0.028527  1.426374  0.013533  0.013953  0.001042  1.000000  0.002753  0.003899  0.000922  0.290601  0.288644  0.068259  0.129177  0.059133  0.013984  16  0  0  0  0
14  4  17.785046  0.000000  0.130260  0.505964  11254639.212337  6153359.373940  7010.529145  780416.500935  426684.774252  486.122436  0.034168  1.708389  0.021151  0.013010  0.000007  1.000000  0.004675  0.006742  0.001594  0.294314  0.291257  0.068876  0.219309  0.102422  0.024221  16  0  0  0  0
8  10  27.516204  0.000000  0.071191  0.397450  7739612.752148  6540311.369713  550697.313225  536678.376683  453516.707011  38186.321405  0.028891  1.444541  0.014545  0.013828  0.000517  1.000000  0.002991  0.004345  0.001028  0.291094  0.288991  0.068341  0.140335  0.065965  0.015600  16  0  0  0  0
11  7  21.102839  0.000000  0.100627  0.457648  9491562.614903  6348018.491718  63410.671161  658161.665121  440182.780248  4397.007596  0.031319  1.565945  0.017838  0.013421  0.000060  1.000000  0.003800  0.005555  0.001314  0.292699  0.290120  0.068608  0.178296  0.084388  0.019956  16  0  0  0  0
17  1  15.756114  0.000000  0.159184  0.547151  12974980.076252  5962321.082399  758.119783  899707.965735  413437.842723  52.569361  0.036991  1.849555  0.024384  0.012606  0.000001  1.000000  0.005592  0.007954  0.001881  0.295890  0.292365  0.069139  0.262332  0.120833  0.028575  16  0  0  0  0
15  3  17.008396  0.000000  0.139990  0.520386  11833416.657957  6089208.545732  3346.747946  820549.948166  422236.442863  232.069396  0.035116  1.755821  0.022239  0.012874  0.000003  1.000000  0.004976  0.007143  0.001689  0.294844  0.291629  0.068965  0.233437  0.108509  0.025660  16  0  0  0  0
9  9  24.810108  0.000000  0.080813  0.419571  8312384.518877  6477569.700083  269837.882060  576395.379564  449166.089159  18711.033891  0.029571  1.478535  0.015622  0.013695  0.000254  1.000000  0.003250  0.004760  0.001126  0.291619  0.289360  0.068428  0.152456  0.072291  0.017095  16  0  0  0  0
13  5  18.697249  0.000000  0.120448  0.490766  10670892.093659  6217936.743028  14650.022740  739938.447824  431162.682737  1015.858374  0.033214  1.660721  0.020054  0.013146  0.000014  1.000000  0.004378  0.006344  0.001500  0.293779  0.290880  0.068787  0.205400  0.096380  0.022792  16  0  0  0  0
5  14  40.877639  0.105792  0.056688  0.257602  6876267.450877  6634651.005923  7689786.217043  476812.493254  460058.383506  533223.317000  0.034176  1.708809  0.012923  0.014027  0.007226  1.000000  0.002613  0.002330  0.000551  0.290305  0.288435  0.068209  0.122568  0.034703  0.008206  20  0  0  0  0
16  2  16.339032  0.000000  0.149632  0.534096  12406916.843980  6025521.972783  1594.350752  860317.460924  417820.303751  110.555089  0.036058  1.802896  0.023317  0.012740  0.000001  1.000000  0.005281  0.007547  0.001785  0.295369  0.291999  0.069052  0.247779  0.114645  0.027111  16  0  0  0  0
10  8  22.736052  0.000000  0.090682  0.439395  8899734.034479  6413104.558192  131165.531082  617123.229222  444695.962706  9095.248891  0.030408  1.520396  0.016726  0.013559  0.000123  1.000000  0.003521  0.005160  0.001220  0.292157  0.289739  0.068518  0.165175  0.078384  0.018536  16  0  0  0  0
0  19  187.677732  0.626237  0.011977  0.008137  4213852.533828  6923831.450052  11274122.969629  292195.954740  480110.664711  781767.538974  0.033152  1.657604  0.007919  0.014639  0.010594  1.000000  0.001522  0.000121  0.000029  0.287868  0.286719  0.067803  0.071382  0.000823  0.000195  27  0  0  0  0
8  11  27.648577  0.000000  0.072630  0.392961  7825302.254470  6530932.358452  1173042.029613  542620.237662  452866.349855  81340.799907  0.029617  1.480842  0.014706  0.013808  0.001102  1.000000  0.003030  0.004268  0.001009  0.291173  0.289047  0.068354  0.142129  0.064738  0.015309  16  0  0  0  0
1  18  89.924968  0.612224  0.027558  0.020618  5141822.486283  6823343.503245  13259769.490294  356543.025278  473142.653533  919455.765182  0.036549  1.827473  0.009663  0.014426  0.012460  1.000000  0.001890  0.000218  0.000052  0.288718  0.287317  0.067945  0.088647  0.002115  0.000500  24  0  0  0  0
3  16  53.037967  0.533463  0.050408  0.100590  6502390.924336  6675420.428606  13937580.161450  450887.236556  462885.407064  966456.350656  0.039431  1.971530  0.012220  0.014114  0.013097  1.000000  0.002453  0.000820  0.000194  0.289964  0.288194  0.068152  0.115076  0.011206  0.002650  24  0  0  0  0
18  0  15.243918  0.000000  0.168643  0.559596  13537518.268957  5899619.411632  359.891774  938715.354574  409089.998463  24.955529  0.037915  1.895768  0.025442  0.012473  0.000000  1.000000  0.005906  0.008365  0.001978  0.296405  0.292728  0.069224  0.277097  0.127074  0.030050  16  0  0  0  0
6  13  35.775850  0.000000  0.059468  0.319095  7041784.144685  6616586.152339  4421316.631865  488289.712256  458805.734749  306581.880616  0.031378  1.568887  0.013234  0.013989  0.004155  1.000000  0.002684  0.003111  0.000736  0.290456  0.288542  0.068234  0.125926  0.046865  0.011083  17  0  0  0  0
9  10  24.893500  0.000000  0.081522  0.417524  8354555.550333  6472945.233132  578511.574770  579319.593143  448845.420478  40115.011278  0.029930  1.496511  0.015701  0.013686  0.000544  1.000000  0.003269  0.004722  0.001117  0.291658  0.289388  0.068434  0.153359  0.071685  0.016952  16  0  0  0  0
2  17  64.542503  0.586915  0.040859  0.048121  5933881.654072  6737314.559094  14364779.624475  411465.802685  467177.255060  996079.113665  0.038894  1.944724  0.011152  0.014244  0.013498  1.000000  0.002214  0.000419  0.000099  0.289444  0.287827  0.068066  0.103868  0.005075  0.001200  23  0  0  0  0
12  7  19.795285  0.000000  0.110642  0.474515  10087475.150007  6282352.476610  65747.724743  699483.289630  435629.383132  4559.063007  0.032302  1.615109  0.018958  0.013283  0.000062  1.000000  0.004089  0.005945  0.001406  0.293245  0.290504  0.068699  0.191829  0.090307  0.021356  16  0  0  0  0
4  15  46.254397  0.407502  0.055022  0.177852  6777077.373259  6645471.973884  11438152.762865  469934.478611  460808.728479  793141.653672  0.037535  1.876744  0.012736  0.014050  0.010748  1.000000  0.002570  0.001493  0.000353  0.290215  0.288371  0.068194  0.120572  0.021646  0.005119  23  0  0  0  0
15  4  17.009531  0.000000  0.139999  0.520369  11833916.761465  6089153.054722  7210.116787  820584.626224  422232.595019  499.962194  0.035121  1.756044  0.022240  0.012874  0.000007  1.000000  0.004976  0.007142  0.001689  0.294844  0.291630  0.068965  0.233449  0.108502  0.025659  16  0  0  0  0
10  9  22.780927  0.000000  0.091026  0.438469  8920168.616092  6410859.303343  281991.885806  618540.199093  444540.272781  19553.813913  0.030583  1.529165  0.016764  0.013554  0.000265  1.000000  0.003530  0.005142  0.001216  0.292176  0.289752  0.068521  0.165622  0.078090  0.018467  16  0  0  0  0
11  8  21.125371  0.000000  0.100792  0.457231  9501377.831090  6346937.898100  136489.597903  658842.269495  440107.849984  9464.429059  0.031404  1.570187  0.017856  0.013419  0.000128  1.000000  0.003805  0.005546  0.001312  0.292708  0.290127  0.068609  0.178516  0.084246  0.019923  16  0  0  0  0
13  6  18.702437  0.000000  0.120486  0.490681  10673122.141942  6217690.256657  31557.112573  740093.083298  431145.590938  2188.225754  0.033234  1.661699  0.020058  0.013146  0.000030  1.000000  0.004379  0.006342  0.001500  0.293781  0.290882  0.068788  0.205452  0.096348  0.022784  16  0  0  0  0
7  12  31.254358  0.000000  0.064975  0.361907  7369629.268367  6580774.153232  2327523.566543  511023.070425  456322.467670  161394.582570  0.029951  1.497534  0.013850  0.013913  0.002187  1.000000  0.002827  0.003747  0.000886  0.290756  0.288753  0.068284  0.132646  0.056719  0.013413  18  0  0  0  0
0  20  176.132376  0.634946  0.012954  0.003920  4272045.539175  6917539.678469  11702490.010416  296231.160201  479674.382190  811471.263881  0.033651  1.682533  0.008029  0.014626  0.010997  1.000000  0.001544  0.000096  0.000023  0.287921  0.286757  0.067812  0.072448  0.000395  0.000093  24  0  0  0  0
14  5  17.787483  0.000000  0.130278  0.505927  11255696.699759  6153242.258852  15102.604162  780489.828975  426676.653286  1047.241166  0.034177  1.708856  0.021153  0.013010  0.000014  1.000000  0.004675  0.006741  0.001594  0.294315  0.291257  0.068877  0.219335  0.102407  0.024217  16  0  0  0  0
1  19  86.137358  0.627476  0.029564  0.010193  5261260.814238  6810386.584684  14123296.875942  364825.089253  472244.197985  979334.274662  0.037558  1.877898  0.009888  0.014399  0.013271  1.000000  0.001938  0.000152  0.000036  0.288828  0.287394  0.067963  0.090916  0.001035  0.000245  25  0  0  0  0
3  17  50.801968  0.589201  0.057087  0.056268  6900051.875812  6632054.756086  16796647.616776  478461.747160  459878.354970  1164709.122453  0.042773  2.138643  0.012968  0.014022  0.015783  1.000000  0.002623  0.000494  0.000117  0.290329  0.288450  0.068213  0.123076  0.005991  0.001417  22  0  0  0  0
2  18  61.989064  0.614226  0.044577  0.024809  6155221.756141  6713231.728772  15955525.322672  426813.915114  465507.309199  1106384.221473  0.040754  2.037715  0.011568  0.014194  0.014993  1.000000  0.002307  0.000263  0.000062  0.289647  0.287970  0.068099  0.108210  0.002560  0.000605  24  0  0  0  0
6  14  35.541598  0.094349  0.068683  0.280762  7590369.063078  6556636.540348  8381123.437853  526329.556484  454648.723090  581161.857246  0.036003  1.800145  0.014265  0.013862  0.007876  1.000000  0.002925  0.002620  0.000620  0.290959  0.288895  0.068318  0.137215  0.039041  0.009232  18  0  0  0  0
19  0  14.790390  0.000000  0.178011  0.571472  14094503.247557  5837423.803382  367.530063  977337.673768  404777.245469  25.485182  0.038831  1.941532  0.026488  0.012342  0.000000  1.000000  0.006226  0.008779  0.002076  0.296915  0.293087  0.069309  0.292075  0.133367  0.031539  16  0  0  0  0
5  15  39.694720  0.405755  0.068480  0.198293  7578260.113519  6557959.288133  12752754.990484  525489.900599  454740.444750  884298.486979  0.040091  2.004542  0.014242  0.013865  0.011983  1.000000  0.002920  0.001705  0.000403  0.290949  0.288887  0.068316  0.136972  0.024752  0.005853  22  0  0  0  0
4  16  44.298627  0.535114  0.065456  0.114855  7398225.243013  6577644.203340  15914079.157000  513005.965660  456105.431433  1103510.271364  0.042765  2.138236  0.013904  0.013907  0.014954  1.000000  0.002840  0.000951  0.000225  0.290785  0.288771  0.068289  0.133254  0.013007  0.003076  24  0  0  0  0
7  13  31.480378  0.000000  0.070568  0.341915  7702552.380983  6544365.013427  4737503.808543  534108.545288  453797.793804  328506.856211  0.032764  1.638199  0.014476  0.013837  0.004452  1.000000  0.002975  0.003448  0.000815  0.291061  0.288967  0.068335  0.139553  0.051958  0.012287  17  0  0  0  0
17  2  15.756357  0.000000  0.159186  0.547147  12975091.169497  5962308.712077  1633.309544  899715.669136  413436.984944  113.256560  0.036992  1.849606  0.024385  0.012606  0.000002  1.000000  0.005592  0.007954  0.001881  0.295890  0.292365  0.069139  0.262335  0.120831  0.028574  16  0  0  0  0
9  11  25.065992  0.000000  0.083024  0.413136  8443922.125925  6463143.093767  1233267.665333  585516.428857  448165.722874  85516.951538  0.030693  1.534635  0.015869  0.013665  0.001159  1.000000  0.003310  0.004642  0.001098  0.291740  0.289445  0.068448  0.155276  0.070401  0.016648  16  0  0  0  0
8  12  27.909016  0.000000  0.075615  0.383432  8002984.610005  6511475.567982  2465957.277401  554941.045070  451517.181743  170993.819844  0.031125  1.556227  0.015040  0.013767  0.002317  1.000000  0.003109  0.004108  0.000972  0.291336  0.289161  0.068381  0.145870  0.062190  0.014707  17  0  0  0  0
18  1  15.244030  0.000000  0.168644  0.559594  13537570.494543  5899613.584529  775.361250  938718.975988  409089.594401  53.764914  0.037916  1.895792  0.025442  0.012473  0.000001  1.000000  0.005906  0.008365  0.001978  0.296405  0.292728  0.069224  0.277099  0.127073  0.030050  16  0  0  0  0
10  10  22.875895  0.000000  0.091760  0.436477  8963879.330653  6406056.053315  604773.200486  621571.177010  444207.206966  41936.038648  0.030959  1.547931  0.016846  0.013544  0.000568  1.000000  0.003551  0.005102  0.001207  0.292216  0.289780  0.068527  0.166581  0.077460  0.018318  16  0  0  0  0
13  7  18.713600  0.000000  0.120566  0.490500  10677923.744594  6217159.533206  67962.653332  740426.034881  431108.789640  4712.650055  0.033276  1.663804  0.020068  0.013145  0.000064  1.000000  0.004382  0.006338  0.001499  0.293786  0.290885  0.068789  0.205565  0.096278  0.022768  16  0  0  0  0
18  2  15.244271  0.000000  0.168646  0.559591  13537683.027694  5899601.026530  1670.455550  938726.779235  409088.723608  115.832329  0.037917  1.895844  0.025442  0.012473  0.000002  1.000000  0.005906  0.008365  0.001978  0.296405  0.292728  0.069224  0.277102  0.127071  0.030050  16  0  0  0  0
15  5  17.011976  0.000000  0.140017  0.520333  11834994.008485  6089033.530576  15532.643784  820659.324429  422224.307004  1077.060871  0.035130  1.756523  0.022242  0.012874  0.000015  1.000000  0.004977  0.007141  0.001689  0.294845  0.291631  0.068965  0.233476  0.108486  0.025655  16  0  0  0  0
16  4  16.340692  0.000000  0.149645  0.534073  12407661.125589  6025439.235958  7399.992175  860369.070721  417814.566634  513.128488  0.036065  1.803230  0.023318  0.012739  0.000007  1.000000  0.005282  0.007546  0.001784  0.295370  0.292000  0.069052  0.247798  0.114634  0.027109  16  0  0  0  0
16  3  16.339558  0.000000  0.149636  0.534089  12407152.811197  6025495.740735  3434.876238  860333.823306  417818.484775  238.180367  0.036060  1.803002  0.023317  0.012739  0.000003  1.000000  0.005282  0.007546  0.001785  0.295370  0.291999  0.069052  0.247785  0.114642  0.027111  16  0  0  0  0
11  9  21.173538  0.000000  0.101147  0.456332  9522458.202512  6344616.959806  293480.164163  660304.019569  439946.912036  20350.431363  0.031586  1.579298  0.017896  0.013414  0.000276  1.000000  0.003815  0.005527  0.001307  0.292727  0.290140  0.068612  0.178989  0.083942  0.019851  17  0  0  0  0
14  6  17.792728  0.000000  0.130316  0.505846  11257974.310671  6152990.023312  32532.361634  780647.762527  426659.162829  2255.851241  0.034197  1.709862  0.021158  0.013009  0.000031  1.000000  0.004676  0.006739  0.001594  0.294317  0.291259  0.068877  0.219389  0.102374  0.024209  17  0  0  0  0
12  8  19.818733  0.000000  0.110812  0.474111  10097561.362663  6281239.816043  141528.657751  700182.685376  435552.229289  9813.846342  0.032390  1.619500  0.018977  0.013280  0.000133  1.000000  0.004094  0.005936  0.001404  0.293254  0.290511  0.068700  0.192060  0.090161  0.021321  17  0  0  0  0
2  19  60.521199  0.629999  0.047071  0.012296  6303717.566814  6697064.555053  17037009.146269  437110.876107  464386.248905  1181376.214154  0.042015  2.100772  0.011847  0.014159  0.016009  1.000000  0.002369  0.000184  0.000043  0.289783  0.288066  0.068122  0.111143  0.001254  0.000297  18  0  0  0  0
1  20  83.945851  0.636707  0.030875  0.004923  5339353.881517  6801911.484622  14697111.817506  370240.200050  471656.519623  1019123.613123  0.038226  1.911300  0.010034  0.014381  0.013810  1.000000  0.001970  0.000120  0.000028  0.288899  0.287444  0.067975  0.092404  0.000497  0.000118  25  0  0  0  0
8  13  28.376363  0.000000  0.081531  0.363614  8355118.525061  6472880.532083  5038149.382542  579358.630802  448840.933993  349354.149710  0.034122  1.706087  0.015702  0.013685  0.004734  1.000000  0.003269  0.003791  0.000897  0.291659  0.289388  0.068435  0.153362  0.057139  0.013512  18  0  0  0  0
0  21  170.073666  0.639950  0.013535  0.001860  4306662.941996  6913796.324372  11961285.137977  298631.591870  479414.811426  829416.573731  0.033951  1.697550  0.008094  0.014618  0.011240  1.000000  0.001558  0.000083  0.000020  0.287953  0.286779  0.067818  0.073083  0.000187  0.000044  27  0  0  0  0
3  18  49.612542  0.617100  0.061501  0.029087  7162793.665958  6603368.847930  18706694.194443  496680.725543  457889.223587  1297155.115492  0.045001  2.250040  0.013461  0.013961  0.017578  1.000000  0.002738  0.000310  0.000073  0.290570  0.288619  0.068253  0.128431  0.003020  0.000714  23  0  0  0  0
20  0  14.385972  0.000000  0.187284  0.582820  14645862.783166  5775746.012276  374.827704  1015569.914839  400500.398827  25.991213  0.039736  1.986822  0.027525  0.012211  0.000000  1.000000  0.006549  0.009197  0.002175  0.297420  0.293442  0.069393  0.307264  0.139715  0.033040  17  0  0  0  0
17  3  15.756881  0.000000  0.159190  0.547140  12975330.557153  5962282.049698  3518.812261  899732.268698  413435.136127  244.000638  0.036994  1.849714  0.024385  0.012606  0.000003  1.000000  0.005592  0.007954  0.001881  0.295890  0.292365  0.069139  0.262341  0.120828  0.028573  16  0  0  0  0
5  16  38.897184  0.537274  0.080353  0.129222  8284950.743255  6480566.010890  17904667.483015  574493.073255  449373.858627  1241541.171057  0.046096  2.304822  0.015570  0.013702  0.016825  1.000000  0.003238  0.001086  0.000257  0.291598  0.289342  0.068424  0.151887  0.014881  0.003519  22  0  0  0  0
9  12  25.407277  0.000000  0.086144  0.403796  8629668.602324  6442759.933938  2596925.167462  598396.416606  446752.318679  180075.363958  0.032280  1.614004  0.016218  0.013622  0.002440  1.000000  0.003395  0.004474  0.001058  0.291910  0.289565  0.068476  0.159284  0.067731  0.016017  17  0  0  0  0
10  11  23.072873  0.000000  0.093318  0.432203  9056602.166828  6395864.618497  1290186.278826  628000.741743  443500.514930  89463.788424  0.031755  1.587769  0.017020  0.013523  0.001212  1.000000  0.003594  0.005019  0.001187  0.292301  0.289840  0.068541  0.168619  0.076124  0.018002  16  0  0  0  0
7  14  31.826587  0.083280  0.080505  0.303084  8293992.813668  6479580.550713  9047461.809861  575120.066339  449305.525083  627366.933296  0.037788  1.889424  0.015587  0.013700  0.008502  1.000000  0.003241  0.002917  0.000690  0.291604  0.289348  0.068425  0.152054  0.043496  0.010286  20  0  0  0  0
4  17  43.236400  0.592142  0.073199  0.064551  7859178.016414  6527214.877080  19269392.974563  544969.242646  452608.573151  1336173.639744  0.046677  2.333865  0.014770  0.013800  0.018107  1.000000  0.003045  0.000571  0.000135  0.291208  0.289068  0.068359  0.142870  0.006941  0.001641  28  0  0  0  0
14  7  17.804012  0.000000  0.130399  0.505671  11262878.506368  6152446.897806  70064.653982  780987.828092  426621.501550  4858.406482  0.034241  1.712029  0.021167  0.013008  0.000066  1.000000  0.004679  0.006734  0.001593  0.294321  0.291262  0.068878  0.219508  0.102302  0.024192  16  0  0  0  0
6  15  35.341329  0.404389  0.081751  0.218459  8368155.732538  6471444.588157  14049692.308607  580262.653725  448741.363113  974230.404355  0.042611  2.130556  0.015727  0.013682  0.013202  1.000000  0.003275  0.001925  0.000455  0.291673  0.289396  0.068436  0.153652  0.027975  0.006616  21  0  0  0  0
15  6  17.017240  0.000000  0.140056  0.520255  11837314.439812  6088776.054894  33459.044900  820820.227224  422206.453187  2320.109090  0.035151  1.757556  0.022246  0.012873  0.000031  1.000000  0.004978  0.007139  0.001688  0.294848  0.291632  0.068965  0.233533  0.108452  0.025647  17  0  0  0  0
19  1  14.790501  0.000000  0.178011  0.571471  14094556.054324  5837417.900149  791.817525  977341.335482  404776.836128  54.906021  0.038831  1.941557  0.026489  0.012342  0.000001  1.000000  0.006226  0.008779  0.002076  0.296915  0.293087  0.069309  0.292076  0.133366  0.031539  16  0  0  0  0
13  8  18.737573  0.000000  0.120740  0.490110  10688255.251114  6216017.551269  146304.680133  741142.439736  431029.602601  10145.024144  0.033367  1.668335  0.020087  0.013142  0.000137  1.000000  0.004387  0.006329  0.001497  0.293795  0.290892  0.068790  0.205808  0.096128  0.022732  16  0  0  0  0
19  2  14.790740  0.000000  0.178013  0.571468  14094669.820586  5837405.182559  1705.909898  977349.224235  404775.954268  118.290796  0.038832  1.941609  0.026489  0.012342  0.000002  1.000000  0.006226  0.008779  0.002076  0.296915  0.293087  0.069309  0.292079  0.133365  0.031538  16  0  0  0  0
21  0  14.023149  0.000000  0.196463  0.593671  15191578.218446  5714591.786635  381.806461  1053410.784055  396259.857136  26.475132  0.040633  2.031637  0.028550  0.012082  0.000000  1.000000  0.006878  0.009618  0.002275  0.297920  0.293794  0.069476  0.322665  0.146117  0.034554  16  0  0  0  0
18  3  15.244792  0.000000  0.168650  0.559584  13537925.427489  5899573.981607  3598.842710  938743.587663  409086.848265  249.550091  0.037919  1.895954  0.025442  0.012473  0.000003  1.000000  0.005907  0.008364  0.001978  0.296405  0.292728  0.069224  0.277108  0.127068  0.030049  16  0  0  0  0
0  22  166.995646  0.642631  0.013852  0.000874  4325512.287177  6911757.794947  12103767.874873  299938.638656  479273.456206  839296.577600  0.034116  1.705800  0.008129  0.014613  0.011374  1.000000  0.001565  0.000078  0.000018  0.287970  0.286791  0.067820  0.073430  0.000088  0.000021  23  0  0  0  0
12  9  19.868883  0.000000  0.111176  0.473242  10119227.664926  6278849.568287  304355.083883  701685.064926  435386.485300  21104.517446  0.032579  1.628933  0.019018  0.013275  0.000286  1.000000  0.004104  0.005916  0.001399  0.293274  0.290525  0.068703  0.192558  0.089847  0.021247  16  0  0  0  0
2  20  59.642094  0.639609  0.048727  0.005951  6402334.663469  6686322.671484  17764980.836238  443949.159241  463641.387783  1231855.052999  0.042862  2.143106  0.012032  0.014137  0.016693  1.000000  0.002411  0.000145  0.000034  0.289873  0.288129  0.068137  0.113101  0.000602  0.000142  26  0  0  0  0
20  1  14.386082  0.000000  0.187285  0.582818  14645916.089180  5775740.043066  807.539896  1015573.611172  400499.984911  55.996238  0.039737  1.986847  0.027525  0.012211  0.000001  1.000000  0.006549  0.009197  0.002175  0.297420  0.293442  0.069393  0.307265  0.139714  0.033040  16  0  0  0  0
1  21  82.719288  0.642032  0.031667  0.002340  5386476.865379  6796796.470646  15047366.531223  373507.790729  471301.835547  1043410.891725  0.038633  1.931644  0.010123  0.014370  0.014140  1.000000  0.001989  0.000105  0.000025  0.288942  0.287475  0.067982  0.093305  0.000235  0.000056  31  0  0  0  0
3  19  48.913806  0.633276  0.064494  0.014447  7340993.472785  6583898.527502  20017782.089414  509037.413935  456539.117284  1388068.258784  0.046527  2.326327  0.013796  0.013920  0.018810  1.000000  0.002816  0.000216  0.000051  0.290734  0.288734  0.068280  0.132094  0.001480  0.000350  25  0  0  0  0
17  4  15.758010  0.000000  0.159198  0.547124  12975846.268284  5962224.612209  7580.835458  899768.029016  413431.153311  525.668480  0.036999  1.849947  0.024386  0.012606  0.000007  1.000000  0.005592  0.007953  0.001881  0.295891  0.292366  0.069139  0.262355  0.120820  0.028572  16  0  0  0  0
16  5  16.343133  0.000000  0.149663  0.534038  12408756.249815  6025317.488824  15941.758595  860445.008564  417806.124473  1105.429612  0.036074  1.803722  0.023320  0.012739  0.000015  1.000000  0.005282  0.007545  0.001784  0.295371  0.292000  0.069052  0.247825  0.114618  0.027105  16  0  0  0  0
4  18  42.668528  0.620533  0.078326  0.033454  8164327.465591  6493786.693475  21515243.844371  566128.842780  450290.604037  1491904.893707  0.049290  2.464523  0.015344  0.013730  0.020217  1.000000  0.003183  0.000358  0.000085  0.291488  0.289265  0.068405  0.149334  0.003495  0.000827  28  0  0  0  0
8  14  29.087591  0.072457  0.092153  0.324585  8987250.915738  6403479.567418  9689314.274048  623191.803874  444028.548897  671874.113381  0.039534  1.976679  0.016890  0.013539  0.009105  1.000000  0.003561  0.003222  0.000762  0.292239  0.289795  0.068531  0.167084  0.048066  0.011367  20  0  0  0  0
6  16  35.240257  0.539782  0.095095  0.143685  9162299.957184  6384225.863244  19908623.230823  635330.012646  442693.463146  1380498.991314  0.049425  2.471233  0.017219  0.013498  0.018708  1.000000  0.003644  0.001226  0.000290  0.292402  0.289908  0.068557  0.170978  0.016832  0.003980  25  0  0  0  0
5  17  38.471704  0.595526  0.089194  0.072976  8811145.294891  6422817.672588  21784220.821361  610980.330026  445369.487162  1510556.230925  0.050609  2.530438  0.016559  0.013580  0.020470  1.000000  0.003480  0.000651  0.000154  0.292080  0.289681  0.068504  0.163271  0.007926  0.001874  26  0  0  0  0
7  15  32.242137  0.403266  0.094831  0.238331  9146599.294067  6385956.913327  15327763.457123  634241.301019  442813.497207  1062854.108309  0.045094  2.254715  0.017190  0.013502  0.014403  1.000000  0.003637  0.002153  0.000509  0.292386  0.289898  0.068555  0.170611  0.031319  0.007406  23  0  0  0  0
15  7  17.028566  0.000000  0.140140  0.520086  11842310.912125  6088221.644694  72062.018152  821166.691412  422168.009407  4996.907230  0.035196  1.759781  0.022256  0.012872  0.000068  1.000000  0.004980  0.007135  0.001687  0.294852  0.291635  0.068966  0.233656  0.108379  0.025629  16  0  0  0  0
11  10  21.275595  0.000000  0.101905  0.454399  9567569.516817  6339649.669070  629605.787023  663432.117538  439602.471350  43657.973926  0.031976  1.598804  0.017981  0.013404  0.000592  1.000000  0.003837  0.005486  0.001297  0.292769  0.290169  0.068619  0.180002  0.083290  0.019696  17  0  0  0  0
9  13  26.025908  0.000000  0.092361  0.384255  8999617.853374  6402124.350708  5324154.179513  624049.349106  443934.575784  369186.225949  0.035452  1.772607  0.016913  0.013536  0.005003  1.000000  0.003567  0.004140  0.000979  0.292249  0.289803  0.068533  0.167356  0.062408  0.014758  18  0  0  0  0
17  5  15.760440  0.000000  0.159217  0.547091  12976957.236238  5962100.875242  16331.413492  899845.065490  413422.573171  1132.448969  0.037009  1.850450  0.024388  0.012605  0.000015  1.000000  0.005593  0.007952  0.001881  0.295892  0.292366  0.069139  0.262384  0.120804  0.028568  16  0  0  0  0
16  6  16.348391  0.000000  0.149703  0.533963  12411114.991974  6025055.269023  34340.644502  860608.567898  417787.941691  2381.240759  0.036096  1.804780  0.023325  0.012739  0.000032  1.000000  0.005284  0.007543  0.001784  0.295373  0.292002  0.069053  0.247885  0.114584  0.027097  17  0  0  0  0
18  4  15.245912  0.000000  0.168659  0.559569  13538447.684866  5899515.706153  7753.264230  938779.801909  409082.807342  537.624994  0.037924  1.896192  0.025443  0.012473  0.000007  1.000000  0.005907  0.008364  0.001978  0.296406  0.292728  0.069224  0.277122  0.127060  0.030047  17  0  0  0  0
11  11  21.487798  0.000000  0.103514  0.450248  9663351.270270  6329100.435299  1344052.673805  670073.792982  438870.968904  93198.979103  0.032805  1.640257  0.018161  0.013381  0.001263  1.000000  0.003883  0.005399  0.001277  0.292857  0.290231  0.068634  0.182160  0.081905  0.019369  17  0  0  0  0
10  12  23.464761  0.000000  0.096564  0.423083  9249741.492820  6374625.758482  2720968.550015  641393.362701  442027.774978  188676.750529  0.033418  1.670896  0.017383  0.013478  0.002557  1.000000  0.003685  0.004844  0.001145  0.292478  0.289964  0.068571  0.172890  0.073339  0.017343  17  0  0  0  0
13  9  18.788867  0.000000  0.121113  0.489270  10710452.060617  6213563.920088  314663.662348  742681.605592  430859.463495  21819.332429  0.033561  1.678072  0.020129  0.013137  0.000296  1.000000  0.004398  0.006308  0.001492  0.293815  0.290906  0.068794  0.206331  0.095805  0.022656  16  0  0  0  0
19  3  14.791256  0.000000  0.178018  0.571461  14094914.917752  5837377.783445  3675.228551  977366.219704  404774.054365  254.846819  0.038834  1.941721  0.026489  0.012342  0.000003  1.000000  0.006226  0.008779  0.002076  0.296916  0.293087  0.069309  0.292086  0.133361  0.031537  16  0  0  0  0
22  0  13.695863  0.000000  0.205548  0.604057  15731632.884274  5653966.616684  388.486265  1090859.125549  392056.001099  26.938322  0.041520  2.075976  0.029565  0.011954  0.000000  1.000000  0.007211  0.010043  0.002375  0.298415  0.294142  0.069559  0.338280  0.152573  0.036081  16  0  0  0  0
14  8  17.828252  0.000000  0.130576  0.505295  11273431.387494  6151278.170890  150837.426709  781719.583451  426540.459968  10459.332773  0.034334  1.716692  0.021187  0.013005  0.000142  1.000000  0.004684  0.006725  0.001590  0.294331  0.291269  0.068879  0.219762  0.102148  0.024156  16  0  0  0  0
2  21  59.141400  0.645163  0.049735  0.002832  6462328.836234  6679786.209249  18212128.724250  448109.260823  463188.137982  1262861.074923  0.043381  2.169061  0.012145  0.014123  0.017113  1.000000  0.002436  0.000127  0.000030  0.289928  0.288168  0.068146  0.114295  0.000285  0.000067  22  0  0  0  0
0  23  165.480544  0.643988  0.014013  0.000408  4335130.672641  6910717.581803  12176906.394746  300605.594441  479201.325995  844368.131356  0.034201  1.710030  0.008147  0.014611  0.011442  1.000000  0.001569  0.000075  0.000018  0.287979  0.286797  0.067822  0.073606  0.000041  0.000010  21  0  0  0  0
20  2  14.386319  0.000000  0.187287  0.582815  14646030.933835  5775727.182464  1739.783088  1015581.574703  400499.093134  120.639623  0.039738  1.986900  0.027525  0.012211  0.000002  1.000000  0.006549  0.009197  0.002175  0.297421  0.293442  0.069393  0.307268  0.139712  0.033039  16  0  0  0  0
1  22  82.075272  0.644885  0.032101  0.001100  5412324.442309  6793990.454644  15241046.077499  375300.107227  471107.261456  1056840.972508  0.038858  1.942876  0.010172  0.014364  0.014322  1.000000  0.001999  0.000098  0.000023  0.288966  0.287491  0.067986  0.093800  0.000110  0.000026  25  0  0  0  0
3  20  48.488842  0.643183  0.066507  0.007004  7460818.658806  6570799.531709  20909370.366410  517346.303330  455630.809850  1449892.559881  0.047562  2.378092  0.014021  0.013892  0.019648  1.000000  0.002868  0.000171  0.000040  0.290844  0.288811  0.068298  0.134571  0.000711  0.000168  29  0  0  0  0
12  10  19.975253  0.000000  0.111955  0.471370  10165610.844346  6273731.940402  653120.254054  704901.356262  435031.619971  45288.508476  0.032983  1.649137  0.019105  0.013264  0.000614  1.000000  0.004127  0.005874  0.001389  0.293316  0.290555  0.068710  0.193625  0.089174  0.021088  16  0  0  0  0
8  15  29.923704  0.402294  0.107718  0.257893  9913443.415206  6301523.323689  16585806.995449  687415.622691  436958.723425  1150089.062508  0.047539  2.376955  0.018631  0.013323  0.015585  1.000000  0.004004  0.002388  0.000565  0.293089  0.290392  0.068672  0.187843  0.034785  0.008226  22  0  0  0  0
4  19  42.334791  0.637038  0.081832  0.016649  8372977.861769  6470909.563976  23068489.288851  580597.028657  448704.263594  1599609.667890  0.051094  2.554688  0.015736  0.013681  0.021677  1.000000  0.003278  0.000250  0.000059  0.291679  0.289399  0.068437  0.153799  0.001712  0.000405  26  0  0  0  0
5  18  38.253297  0.624348  0.095049  0.037913  9159591.475952  6384519.512640  24383176.838851  635142.201789  442713.825313  1690772.417600  0.053625  2.681240  0.017214  0.013499  0.022912  1.000000  0.003644  0.000407  0.000096  0.292400  0.289906  0.068557  0.170944  0.003987  0.000943  26  0  0  0  0
10  13  24.182456  0.000000  0.103058  0.403902  9636176.791356  6332088.826778  5596370.140943  668189.466763  439078.189231  388062.160051  0.036756  1.837809  0.018110  0.013388  0.005259  1.000000  0.003870  0.004494  0.001063  0.292833  0.290213  0.068630  0.181538  0.067761  0.016024  18  0  0  0  0
6  17  35.214714  0.599226  0.105066  0.081544  9755659.701572  6318904.531883  24342035.760758  676474.622151  438163.967008  1687919.622801  0.054568  2.728382  0.018334  0.013360  0.022874  1.000000  0.003928  0.000734  0.000173  0.292946  0.290290  0.068648  0.184295  0.008948  0.002116  26  0  0  0  0
7  16  32.609617  0.542534  0.109676  0.158238  10029973.381328  6288667.249954  21925071.054291  695496.015736  436067.260635  1520323.034095  0.052748  2.637404  0.018850  0.013296  0.020602  1.000000  0.004061  0.001372  0.000324  0.293197  0.290467  0.068690  0.190533  0.018863  0.004461  25  0  0  0  0
9  14  26.981761  0.061800  0.103631  0.345286  9670266.428477  6328328.694055  10307250.281013  670553.302229  438817.455007  714722.884209  0.041239  2.061949  0.018174  0.013380  0.009685  1.000000  0.003886  0.003533  0.000836  0.292865  0.290235  0.068635  0.182307  0.052748  0.012474  20  0  0  0  0
21  1  14.023258  0.000000  0.196464  0.593669  15191631.949881  5714585.760353  822.575248  1053414.509887  396259.439263  57.038816  0.040633  2.031662  0.028550  0.012082  0.000001  1.000000  0.006878  0.009618  0.002275  0.297920  0.293794  0.069476  0.322667  0.146116  0.034554  16  0  0  0  0
17  6  15.765674  0.000000  0.159257  0.547019  12979350.180110  5961834.356751  35180.315554  900010.996432  413404.092310  2439.465028  0.037031  1.851532  0.024393  0.012605  0.000033  1.000000  0.005594  0.007950  0.001880  0.295894  0.292368  0.069139  0.262445  0.120769  0.028559  17  0  0  0  0
11  12  21.912095  0.000000  0.106874  0.441371  9863256.303923  6307072.189353  2838581.452923  683935.560022  437343.491541  196832.236317  0.034539  1.726931  0.018536  0.013335  0.002667  1.000000  0.003979  0.005218  0.001234  0.293040  0.290360  0.068664  0.186690  0.079013  0.018685  17  0  0  0  0
20  3  14.386830  0.000000  0.187291  0.582809  14646278.359542  5775699.474462  3748.207832  1015598.731637  400497.171813  259.907331  0.039740  1.987015  0.027525  0.012211  0.000004  1.000000  0.006550  0.009196  0.002175  0.297421  0.293442  0.069393  0.307275  0.139709  0.033038  18  0  0  0  0
23  0  13.399180  0.000000  0.214539  0.614007  16266012.282196  5593875.695551  394.885411  1127913.933974  387889.190815  27.382050  0.042397  2.119838  0.030569  0.011827  0.000000  1.000000  0.007548  0.010472  0.002476  0.298905  0.294486  0.069640  0.354109  0.159084  0.037620  16  0  0  0  0
21  2  14.023492  0.000000  0.196466  0.593667  15191747.740271  5714572.769867  1772.176128  1053422.538997  396258.538480  122.885813  0.040634  2.031716  0.028551  0.012082  0.000002  1.000000  0.006878  0.009618  0.002274  0.297920  0.293794  0.069476  0.322670  0.146114  0.034553  17  0  0  0  0
12  11  20.196910  0.000000  0.113612  0.467348  10264175.472203  6262854.275200  1395096.761730  711736.001117  434277.343512  96738.466042  0.033842  1.692110  0.019290  0.013241  0.001311  1.000000  0.004176  0.005784  0.001368  0.293407  0.290618  0.068725  0.195900  0.087745  0.020750  16  0  0  0  0
16  7  16.359704  0.000000  0.149788  0.533801  12416194.153441  6024490.616402  73962.241353  860960.765898  417748.787684  5128.672053  0.036141  1.807059  0.023334  0.012737  0.000070  1.000000  0.005286  0.007538  0.001783  0.295378  0.292005  0.069053  0.248013  0.114509  0.027079  16  0  0  0  0
22  1  13.695971  0.000000  0.205549  0.604056  15731687.034841  5653960.527554  836.966526  1090862.880445  392055.578868  58.036733  0.041520  2.076002  0.029565  0.011954  0.000001  1.000000  0.007211  0.010043  0.002375  0.298415  0.294142  0.069559  0.338282  0.152572  0.036080  16  0  0  0  0
0  24  164.747175  0.644648  0.014093  0.000190  4339865.961221  6910205.651341  12212862.039699  300933.947689  479165.827835  846861.359090  0.034242  1.712110  0.008156  0.014610  0.011476  1.000000  0.001571  0.000074  0.000017  0.287983  0.286800  0.067823  0.073693  0.000019  0.000004  23  0  0  0  0
14  9  17.880137  0.000000  0.130958  0.504484  11296107.268884  6148766.684876  324448.230235  783291.968996  426366.309106  22497.811596  0.034534  1.726714  0.021229  0.013000  0.000305  1.000000  0.004696  0.006704  0.001585  0.294352  0.291283  0.068883  0.220309  0.101817  0.024078  16  0  0  0  0
2  22  58.876843  0.648137  0.050289  0.001332  6495321.784938  6676190.928110  18459806.128807  450397.049982  462938.834857  1280035.462283  0.043668  2.183418  0.012207  0.014115  0.017346  1.000000  0.002450  0.000118  0.000028  0.289959  0.288189  0.068151  0.114954  0.000134  0.000032  28  0  0  0  0
1  23  81.753610  0.646328  0.032323  0.000514  5425543.186304  6792555.299187  15340609.793514  376216.718212  471007.745250  1063744.895895  0.038973  1.948644  0.010196  0.014361  0.014415  1.000000  0.002005  0.000095  0.000022  0.288978  0.287500  0.067988  0.094053  0.000051  0.000012  28  0  0  0  0
15  8  17.052898  0.000000  0.140321  0.519724  11853063.028122  6087028.560066  155144.721406  821912.262068  422085.278818  10758.008172  0.035291  1.764569  0.022276  0.012870  0.000146  1.000000  0.004986  0.007125  0.001685  0.294862  0.291642  0.068968  0.233922  0.108222  0.025592  16  0  0  0  0
19  4  14.792367  0.000000  0.178026  0.571447  14095442.907395  5837318.764519  7917.840696  977402.831435  404769.961889  549.037016  0.038839  1.941964  0.026490  0.012342  0.000007  1.000000  0.006226  0.008778  0.002076  0.296916  0.293087  0.069309  0.292100  0.133353  0.031535  16  0  0  0  0
13  10  18.897765  0.000000  0.121912  0.487462  10757987.742964  6208308.720233  675416.411823  745977.813511  430495.058683  46834.563316  0.033979  1.698933  0.020218  0.013126  0.000635  1.000000  0.004422  0.006265  0.001482  0.293859  0.290936  0.068801  0.207452  0.095114  0.022493  16  0  0  0  0
4  20  42.132366  0.647190  0.084211  0.008085  8514586.269618  6455373.838058  24133631.060698  590416.405011  447626.989002  1673468.473926  0.052328  2.616397  0.016002  0.013648  0.022678  1.000000  0.003343  0.000198  0.000047  0.291809  0.289490  0.068459  0.156850  0.000823  0.000195  27  0  0  0  0
3  21  48.246234  0.648914  0.067737  0.003337  7534051.040720  6562791.310383  21459268.794253  522424.365645  455075.505682  1488023.485167  0.048199  2.409963  0.014159  0.013875  0.020165  1.000000  0.002901  0.000150  0.000035  0.290911  0.288859  0.068309  0.136091  0.000336  0.000080  26  0  0  0  0
12  12  20.642107  0.000000  0.117076  0.458729  10470260.163393  6240098.915422  2950215.224095  726026.276492  432699.446796  204573.118583  0.035643  1.782135  0.019677  0.013193  0.002772  1.000000  0.004278  0.005597  0.001323  0.293596  0.290751  0.068757  0.200687  0.084754  0.020043  16  0  0  0  0
18  5  15.248326  0.000000  0.168678  0.559537  13539572.719397  5899390.173160  16702.938962  938857.813785  409074.102664  1158.211199  0.037934  1.896705  0.025446  0.012473  0.000016  1.000000  0.005908  0.008363  0.001978  0.296407  0.292729  0.069225  0.277152  0.127043  0.030043  16  0  0  0  0
10  14  25.310044  0.051250  0.114940  0.365206  10343168.056820  6254122.083700  10901884.947414  717213.486030  433671.837977  755955.899051  0.042905  2.145273  0.019438  0.013223  0.010244  1.000000  0.004214  0.003853  0.000911  0.293481  0.290669  0.068737  0.197722  0.057543  0.013608  19  0  0  0  0
9  15  28.123981  0.401406  0.120409  0.277126  10668576.374390  6218167.068612  17822729.889812  739777.871772  431178.653919  1235859.474063  0.049944  2.497216  0.020050  0.013147  0.016748  1.000000  0.004377  0.002632  0.000622  0.293781  0.290878  0.068787  0.205345  0.038376  0.009075  22  0  0  0  0
8  16  30.633782  0.545457  0.124092  0.172874  10887677.470432  6193933.273710  23953028.966574  754970.727580  429498.239908  1660945.206702  0.056065  2.803267  0.020462  0.013096  0.022508  1.000000  0.004488  0.001523  0.000360  0.293983  0.291020  0.068820  0.210556  0.020979  0.004961  22  0  0  0  0
5  19  38.130768  0.641132  0.099079  0.018903  9399387.120081  6358136.916859  26191799.770516  651770.054001  440884.409665  1816185.516431  0.055719  2.785960  0.017665  0.013443  0.024612  1.000000  0.003758  0.000284  0.000067  0.292620  0.290061  0.068594  0.176288  0.001953  0.000462  29  0  0  0  0
6  18  35.220877  0.628437  0.111665  0.042468  10148339.887963  6275603.302065  27312538.582655  703703.757734  435161.383484  1893899.519140  0.058005  2.900269  0.019072  0.013268  0.025665  1.000000  0.004120  0.000458  0.000108  0.293306  0.290543  0.068708  0.193288  0.004495  0.001063  28  0  0  0  0
11  13  22.696563  0.000000  0.113625  0.422611  10264913.843490  6262766.978194  5855601.214633  711787.201082  434271.290184  406037.699173  0.038035  1.901741  0.019291  0.013241  0.005502  1.000000  0.004176  0.004853  0.001148  0.293408  0.290619  0.068726  0.195908  0.073197  0.017310  17  0  0  0  0
13  11  19.125140  0.000000  0.123611  0.483571  10859078.613516  6197130.048777  1443526.445380  752987.632482  429719.909920  100096.665584  0.034867  1.743339  0.020408  0.013102  0.001356  1.000000  0.004473  0.006173  0.001460  0.293952  0.291002  0.068816  0.209842  0.093643  0.022145  16  0  0  0  0
7  17  32.862659  0.603156  0.120812  0.090260  10692505.630073  6215508.977359  26943865.686792  741437.168497  430994.337191  1868335.091356  0.058555  2.927728  0.020095  0.013141  0.025318  1.000000  0.004390  0.000819  0.000194  0.293804  0.290894  0.068791  0.205960  0.010009  0.002367  26  0  0  0  0
16  8  16.384011  0.000000  0.149972  0.533452  12427124.888693  6023275.409052  159242.681973  861718.722328  417664.523066  11042.167974  0.036239  1.811965  0.023355  0.012735  0.000150  1.000000  0.005292  0.007528  0.001780  0.295388  0.292012  0.069055  0.248290  0.114349  0.027041  16  0  0  0  0
18  6  15.253523  0.000000  0.168719  0.559467  13541996.018502  5899119.775884  35980.923681  939025.849612  409055.352840  2494.980606  0.037956  1.897810  0.025450  0.012472  0.000034  1.000000  0.005909  0.008361  0.001977  0.296409  0.292731  0.069225  0.277216  0.127007  0.030035  17  0  0  0  0
17  7  15.776935  0.000000  0.159344  0.546863  12984503.138989  5961260.427967  75772.116238  900368.311674  413364.295077  5254.171965  0.037077  1.853862  0.024402  0.012604  0.000071  1.000000  0.005597  0.007945  0.001879  0.295898  0.292371  0.069140  0.262579  0.120693  0.028541  16  0  0  0  0
19  5  14.794760  0.000000  0.178046  0.571416  14096580.357954  5837191.614491  17057.546120  977481.704260  404761.145082  1182.800284  0.038850  1.942487  0.026492  0.012341  0.000016  1.000000  0.006227  0.008777  0.002076  0.296917  0.293088  0.069310  0.292131  0.133336  0.031531  16  0  0  0  0
24  0  13.129039  0.000000  0.223434  0.623547  16794703.891819  5534323.965899  401.020715  1164574.341142  383759.769018  27.807483  0.043264  2.163223  0.031563  0.011701  0.000000  1.000000  0.007890  0.010904  0.002579  0.299389  0.294827  0.069721  0.370152  0.165650  0.039173  17  0  0  0  0
23  1  13.399287  0.000000  0.214539  0.614006  16266066.708622  5593869.569272  850.753137  1127917.707998  387888.766008  58.992721  0.042397  2.119864  0.030570  0.011827  0.000001  1.000000  0.007548  0.010472  0.002476  0.298905  0.294486  0.069640  0.354111  0.159083  0.037620  16  0  0  0  0
14  10  17.990383  0.000000  0.131774  0.502739  11344684.610642  6143385.818561  696584.302461  786660.407412  425993.190360  48302.382127  0.034964  1.748194  0.021321  0.012989  0.000655  1.000000  0.004721  0.006660  0.001575  0.294396  0.291315  0.068890  0.221482  0.101109  0.023910  16  0  0  0  0
21  3  14.023998  0.000000  0.196470  0.593660  15191997.177040  5714544.788389  3817.998173  1053439.835382  396256.598195  264.746716  0.040637  2.031833  0.028551  0.012082  0.000004  1.000000  0.006878  0.009618  0.002274  0.297921  0.293794  0.069476  0.322677  0.146111  0.034552  16  0  0  0  0
6  19  35.237287  0.645465  0.116231  0.021212  10419987.615989  6245614.966715  29390599.036189  722540.289532  433081.939505  2037995.890181  0.060405  3.020259  0.019583  0.013205  0.027618  1.000000  0.004254  0.000320  0.000076  0.293555  0.290718  0.068749  0.199593  0.002202  0.000521  29  0  0  0  0
7  18  33.027795  0.632728  0.128171  0.047122  11130344.215046  6167072.496638  30305479.915728  771797.666956  427635.666327  2101435.341354  0.062434  3.121691  0.020918  0.013039  0.028477  1.000000  0.004612  0.000511  0.000121  0.294206  0.291176  0.068857  0.216391  0.005022  0.001187  28  0  0  0  0
1  24  81.597921  0.647031  0.032431  0.000239  5432018.141999  6791852.293121  15389514.555057  376665.703042  470958.997571  1067136.038176  0.039030  1.951476  0.010209  0.014360  0.014461  1.000000  0.002007  0.000093  0.000022  0.288984  0.287504  0.067989  0.094177  0.000024  0.000006  26  0  0  0  0
15  9  17.105002  0.000000  0.140709  0.518943  11876170.194108  6084464.376533  333746.999759  823514.553646  421907.473817  23142.604648  0.035497  1.774860  0.022319  0.012864  0.000314  1.000000  0.004998  0.007103  0.001680  0.294883  0.291657  0.068971  0.234493  0.107883  0.025512  16  0  0  0  0
2  23  58.744151  0.649639  0.050573  0.000623  6512226.612069  6674348.654202  18587200.234817  451569.260463  462811.088340  1288869.193918  0.043816  2.190797  0.012239  0.014111  0.017466  1.000000  0.002457  0.000115  0.000027  0.289974  0.288200  0.068154  0.115291  0.000062  0.000015  25  0  0  0  0
3  22  48.118306  0.651978  0.068414  0.001571  7574362.952907  6558382.108193  21764013.515434  525219.664620  454769.763838  1509155.020750  0.048552  2.427603  0.014235  0.013866  0.020451  1.000000  0.002919  0.000140  0.000033  0.290948  0.288885  0.068316  0.136930  0.000158  0.000037  29  0  0  0  0
20  4  14.387930  0.000000  0.187300  0.582795  14646811.388870  5775639.784309  8075.077715  1015635.692829  400493.032792  559.940108  0.039745  1.987262  0.027526  0.012211  0.000008  1.000000  0.006550  0.009196  0.002175  0.297421  0.293443  0.069393  0.307290  0.139701  0.033036  16  0  0  0  0
4  21  42.017983  0.653065  0.085670  0.003855  8601442.687734  6445841.225005  24792634.118635  596439.181986  446965.980828  1719164.906382  0.053090  2.654513  0.016165  0.013628  0.023297  1.000000  0.003383  0.000173  0.000041  0.291889  0.289546  0.068472  0.158730  0.000389  0.000092  31  0  0  0  0
22  2  13.696203  0.000000  0.205551  0.604053  15731803.592835  5653947.431872  1803.181538  1090870.962782  392054.670790  125.035783  0.041521  2.076057  0.029565  0.011954  0.000002  1.000000  0.007211  0.010043  0.002375  0.298415  0.294142  0.069559  0.338285  0.152571  0.036080  16  0  0  0  0
5  20  38.060057  0.651495  0.101836  0.009193  9563452.394744  6340074.028750  27441366.803283  663146.629044  439631.897197  1902832.694808  0.057164  2.858177  0.017973  0.013405  0.025786  1.000000  0.003836  0.000225  0.000053  0.292771  0.290166  0.068619  0.179973  0.000938  0.000222  31  0  0  0  0
10  15  26.686237  0.400557  0.132904  0.296014  11411892.105971  6135910.477885  19037487.387670  791320.693482  425474.837075  1320092.897994  0.052309  2.615442  0.021447  0.012973  0.017889  1.000000  0.004756  0.002884  0.000682  0.294462  0.291357  0.068900  0.223114  0.042094  0.009954  22  0  0  0  0
12  13  21.472363  0.000000  0.124063  0.440438  10885940.220428  6194152.442646  6102604.613008  754850.263606  429513.437468  423165.349757  0.039289  1.964449  0.020458  0.013096  0.005734  1.000000  0.004486  0.005218  0.001234  0.293977  0.291019  0.068820  0.210469  0.078716  0.018615  17  0  0  0  0
9  16  29.101222  0.548500  0.138339  0.187586  11735150.584232  6100063.904169  25991445.483005  813736.005580  422989.172532  1802292.597337  0.059375  2.968750  0.022054  0.012897  0.024423  1.000000  0.004925  0.001681  0.000397  0.294759  0.291566  0.068950  0.231049  0.023183  0.005482  23  0  0  0  0
8  17  31.096983  0.607260  0.136426  0.099126  11621398.914164  6112671.930220  29590595.218608  805848.264476  423863.435260  2051863.977637  0.062570  3.128495  0.021841  0.012924  0.027805  1.000000  0.004866  0.000907  0.000215  0.294656  0.291492  0.068932  0.228284  0.011111  0.002628  28  0  0  0  0
19  6  14.799913  0.000000  0.178087  0.571349  14099030.398098  5836917.737224  36745.077551  977651.594358  404742.153950  2547.968381  0.038872  1.943613  0.026497  0.012341  0.000035  1.000000  0.006228  0.008775  0.002075  0.296919  0.293090  0.069310  0.292198  0.133300  0.031523  17  0  0  0  0
11  14  23.948951  0.040769  0.126083  0.384367  11006092.599688  6180852.774947  11473872.417472  763181.841156  428591.215090  795618.517420  0.044534  2.226695  0.020684  0.013068  0.010782  1.000000  0.004547  0.004179  0.000988  0.294089  0.291096  0.068839  0.213329  0.062448  0.014768  19  0  0  0  0
16  9  16.436078  0.000000  0.150367  0.532700  12450618.871852  6020663.349241  342594.551316  863347.836490  417483.398239  23756.109453  0.036450  1.822511  0.023399  0.012729  0.000322  1.000000  0.005305  0.007506  0.001775  0.295409  0.292027  0.069059  0.248884  0.114004  0.026960  16  0  0  0  0
15  10  17.215796  0.000000  0.141541  0.517261  11925686.074637  6078968.974495  716705.354474  826948.071993  421526.412963  49697.611304  0.035939  1.796925  0.022412  0.012853  0.000673  1.000000  0.005024  0.007058  0.001669  0.294929  0.291689  0.068979  0.235718  0.107159  0.025341  16  0  0  0  0
22  3  13.696703  0.000000  0.205555  0.604047  15732054.764136  5653919.205694  3884.798899  1090888.379442  392052.713537  269.378796  0.041523  2.076175  0.029566  0.011954  0.000004  1.000000  0.007211  0.010043  0.002375  0.298415  0.294142  0.069559  0.338293  0.152567  0.036079  16  0  0  0  0
24  1  13.129145  0.000000  0.223435  0.623546  16794758.571608  5534317.800404  863.971319  1164578.132735  383759.341492  59.909293  0.043265  2.163249  0.031563  0.011701  0.000001  1.000000  0.007890  0.010904  0.002579  0.299389  0.294827  0.069721  0.370154  0.165649  0.039173  16  0  0  0  0
18  7  15.264708  0.000000  0.168807  0.559318  13547214.450923  5898537.483963  77497.812839  939387.704905  409014.975693  5373.834806  0.038004  1.900189  0.025460  0.012471  0.000073  1.000000  0.005912  0.008356  0.001976  0.296414  0.292734  0.069226  0.277355  0.126930  0.030017  16  0  0  0  0
17  8  15.801136  0.000000  0.159530  0.546527  12995593.268753  5960025.194764  163145.919442  901137.320800  413278.641832  11312.825333  0.037178  1.858879  0.024423  0.012601  0.000153  1.000000  0.005603  0.007935  0.001876  0.295909  0.292378  0.069142  0.262866  0.120529  0.028503  16  0  0  0  0
23  2  13.399516  0.000000  0.214541  0.614003  16266183.969038  5593856.368713  1832.884225  1127925.839042  387887.850658  127.095420  0.042398  2.119920  0.030570  0.011827  0.000002  1.000000  0.007548  0.010472  0.002476  0.298905  0.294486  0.069640  0.354114  0.159081  0.037620  17  0  0  0  0
5  21  38.022619  0.657492  0.103531  0.004387  9664308.126568  6328965.144175  28216309.046800  670140.143083  438861.587579  1956568.554546  0.058058  2.902889  0.018163  0.013381  0.026514  1.000000  0.003885  0.000197  0.000047  0.292863  0.290231  0.068634  0.182251  0.000444  0.000105  29  0  0  0  0
21  4  14.025086  0.000000  0.196479  0.593647  15192534.543487  5714484.507859  8225.444110  1053477.097317  396252.418237  570.366779  0.040642  2.032084  0.028552  0.012082  0.000008  1.000000  0.006878  0.009617  0.002274  0.297921  0.293794  0.069477  0.322693  0.146102  0.034550  16  0  0  0  0
20  5  14.390300  0.000000  0.187319  0.582765  14647959.670211  5775511.195107  17396.339776  1015715.316679  400484.116191  1206.292833  0.039756  1.987794  0.027529  0.012211  0.000016  1.000000  0.006551  0.009195  0.002174  0.297422  0.293443  0.069394  0.307322  0.139684  0.033032  16  0  0  0  0
13  12  19.583665  0.000000  0.127170  0.475221  11070794.766315  6173706.095801  3056282.593607  767668.403322  428095.651774  211928.016756  0.036731  1.836530  0.020806  0.013053  0.002872  1.000000  0.004580  0.005979  0.001414  0.294146  0.291138  0.068848  0.214882  0.090561  0.021416  16  0  0  0  0
7  19  33.144548  0.649976  0.133285  0.023577  11434522.201746  6133380.869749  32667848.679263  792889.904171  425299.429592  2265246.151241  0.065154  3.257705  0.021489  0.012968  0.030697  1.000000  0.004769  0.000356  0.000084  0.294485  0.291372  0.068904  0.223749  0.002459  0.000581  31  0  0  0  0
3  23  48.054137  0.653523  0.068762  0.000734  7595030.754067  6556121.374420  21920732.886336  526652.806346  454613.000577  1520022.217890  0.048733  2.436669  0.014274  0.013861  0.020598  1.000000  0.002928  0.000135  0.000032  0.290967  0.288898  0.068319  0.137360  0.000074  0.000017  28  0  0  0  0
8  18  31.383200  0.637175  0.144563  0.051878  12105372.527731  6058962.111036  33364219.846557  839407.847055  420139.101821  2313533.754200  0.066912  3.345594  0.022750  0.012810  0.031351  1.000000  0.005122  0.000565  0.000134  0.295100  0.291804  0.069006  0.240281  0.005566  0.001316  30  0  0  0  0
14  11  18.220979  0.000000  0.133512  0.498982  11448062.876562  6131931.795134  1489530.122071  793828.838407  425198.948207  103286.641533  0.035879  1.793953  0.021515  0.012965  0.001400  1.000000  0.004774  0.006565  0.001553  0.294491  0.291381  0.068906  0.223987  0.099600  0.023553  17  0  0  0  0
2  24  58.678867  0.650370  0.050713  0.000290  6520578.388252  6673438.772494  18649915.602560  452148.387330  462747.995540  1293217.987951  0.043889  2.194433  0.012254  0.014109  0.017525  1.000000  0.002461  0.000113  0.000027  0.289982  0.288206  0.068155  0.115458  0.000029  0.000007  32  0  0  0  0
4  22  41.958332  0.656199  0.086474  0.001816  8649269.203658  6440590.969453  25157802.640172  599755.556817  446601.918863  1744486.334679  0.053512  2.675609  0.016255  0.013617  0.023640  1.000000  0.003405  0.000162  0.000038  0.291933  0.289577  0.068479  0.159768  0.000183  0.000043  26  0  0  0  0
13  13  20.445532  0.000000  0.134374  0.457433  11499358.704216  6126239.513650  6338091.997630  797385.781421  424804.235385  439494.459669  0.040519  2.025975  0.021611  0.012952  0.005956  1.000000  0.004801  0.005588  0.001321  0.294539  0.291414  0.068914  0.225224  0.084314  0.019939  16  0  0  0  0
6  20  35.255171  0.656016  0.119377  0.010330  10607157.182853  6224936.691692  30836211.514840  735518.956880  431648.071504  2138237.204986  0.062072  3.103581  0.019935  0.013161  0.028976  1.000000  0.004348  0.000253  0.000060  0.293727  0.290839  0.068778  0.203979  0.001057  0.000250  32  0  0  0  0
11  15  25.510964  0.399711  0.145200  0.314542  12143302.613942  6054773.717272  20229104.591482  842037.986023  419848.671223  1402721.733188  0.054632  2.731580  0.022821  0.012801  0.019009  1.000000  0.005140  0.003144  0.000744  0.295132  0.291829  0.069012  0.241143  0.045940  0.010864  22  0  0  0  0
17  9  15.852991  0.000000  0.159931  0.545804  13019432.560540  5957369.788397  351022.253086  902790.379271  413094.511279  24340.501133  0.037393  1.869666  0.024468  0.012595  0.000330  1.000000  0.005616  0.007913  0.001871  0.295931  0.292394  0.069145  0.263485  0.120178  0.028420  16  0  0  0  0
18  8  15.288746  0.000000  0.168995  0.558995  13558446.009214  5897284.195245  166867.709287  940166.520934  408928.070447  11570.900794  0.038106  1.905311  0.025481  0.012468  0.000157  1.000000  0.005918  0.008345  0.001974  0.296424  0.292741  0.069228  0.277653  0.126764  0.029977  16  0  0  0  0
14  12  18.687702  0.000000  0.137157  0.490907  11664897.443133  6107894.271959  3157161.420914  808864.529070  423532.144023  218923.132276  0.037803  1.890139  0.021922  0.012914  0.002967  1.000000  0.004887  0.006367  0.001506  0.294690  0.291521  0.068939  0.229277  0.096433  0.022804  17  0  0  0  0
16  10  16.546870  0.000000  0.151214  0.531080  12500977.220189  6015063.833357  735853.379016  866839.773038  417095.117948  51025.369043  0.036903  1.845128  0.023494  0.012717  0.000691  1.000000  0.005332  0.007460  0.001764  0.295456  0.292060  0.069066  0.250161  0.113264  0.026785  16  0  0  0  0
9  17  29.733343  0.611497  0.151906  0.108146  12542090.858808  6010430.840772  32283146.851702  869690.665136  416773.858084  2238570.249108  0.066614  3.330708  0.023571  0.012708  0.030336  1.000000  0.005356  0.000999  0.000236  0.295499  0.292086  0.069073  0.251284  0.012256  0.002898  29  0  0  0  0
10  16  27.882930  0.551624  0.152408  0.202362  12571969.036007  6007116.172588  28038883.383047  871762.470555  416544.013155  1944265.546597  0.062675  3.133754  0.023627  0.012701  0.026347  1.000000  0.005372  0.001844  0.000436  0.295526  0.292105  0.069077  0.252011  0.025479  0.006025  27  0  0  0  0
12  14  22.817829  0.030333  0.137061  0.402792  11659178.153999  6108513.300363  12023894.797460  808467.943491  423575.068542  833758.037767  0.046125  2.306258  0.021912  0.012915  0.011299  1.000000  0.004884  0.004512  0.001067  0.294687  0.291517  0.068938  0.229129  0.067461  0.015953  19  0  0  0  0
15  11  17.447910  0.000000  0.143314  0.513638  12031129.038529  6067263.621764  1533278.847434  834259.672781  420714.743193  106320.255185  0.036879  1.843961  0.022611  0.012828  0.001441  1.000000  0.005080  0.006961  0.001646  0.295025  0.291757  0.068995  0.238336  0.105615  0.024976  16  0  0  0  0
21  5  14.027431  0.000000  0.196499  0.593619  15193692.224891  5714354.634874  17720.329948  1053557.372984  396243.412615  1228.758882  0.040653  2.032625  0.028554  0.012082  0.000017  1.000000  0.006879  0.009616  0.002274  0.297922  0.293795  0.069477  0.322726  0.146085  0.034546  16  0  0  0  0
22  4  13.697779  0.000000  0.205564  0.604035  15732595.876072  5653858.396181  8369.369322  1090925.901096  392048.496899  580.346806  0.041529  2.076430  0.029567  0.011954  0.000008  1.000000  0.007211  0.010042  0.002375  0.298416  0.294142  0.069559  0.338308  0.152559  0.036077  16  0  0  0  0
6  21  35.269838  0.662121  0.121315  0.004934  10722461.924512  6212191.420038  31734645.945537  743514.390703  430764.291924  2200536.230436  0.063106  3.155281  0.020151  0.013134  0.029820  1.000000  0.004406  0.000222  0.000052  0.293833  0.290913  0.068795  0.206698  0.000500  0.000118  30  0  0  0  0
5  22  38.004124  0.660686  0.104464  0.002067  9719819.947669  6322849.158726  28645467.658501  673989.430507  438437.494379  1986327.168373  0.058552  2.927622  0.018267  0.013368  0.026917  1.000000  0.003912  0.000184  0.000043  0.292914  0.290267  0.068642  0.183509  0.000208  0.000049  32  0  0  0  0
7  20  33.227697  0.660700  0.136831  0.011498  11645487.828385  6109993.755439  34322096.973951  807518.632206  423677.725904  2379954.640910  0.067056  3.352779  0.021886  0.012918  0.032252  1.000000  0.004879  0.000282  0.000067  0.294679  0.291508  0.068936  0.228908  0.001181  0.000279  31  0  0  0  0
20  6  14.395403  0.000000  0.187361  0.582701  14650433.085281  5775234.210074  37475.157021  1015886.827635  400464.909561  2598.593377  0.039779  1.988941  0.027533  0.012210  0.000035  1.000000  0.006552  0.009193  0.002174  0.297425  0.293445  0.069394  0.307391  0.139647  0.033024  16  0  0  0  0
9  18  30.117475  0.641743  0.160835  0.056740  13073137.059306  5951313.355959  36490924.669107  906514.343782  412674.547589  2530344.972315  0.071441  3.572056  0.024569  0.012583  0.034290  1.000000  0.005648  0.000620  0.000147  0.295986  0.292428  0.069153  0.264986  0.006131  0.001450  29  0  0  0  0
8  19  31.577800  0.654624  0.150235  0.026001  12442729.611889  6021472.529994  36026627.243279  862800.781312  417539.508258  2498149.771241  0.069968  3.498421  0.023384  0.012731  0.033853  1.000000  0.005303  0.000393  0.000093  0.295409  0.292022  0.069057  0.248790  0.002725  0.000644  32  0  0  0  0
23  3  13.400010  0.000000  0.214546  0.613998  16266436.579365  5593827.932940  3948.792936  1127943.355487  387885.878872  273.816255  0.042401  2.120040  0.030570  0.011827  0.000004  1.000000  0.007548  0.010471  0.002476  0.298905  0.294486  0.069640  0.354122  0.159078  0.037619  17  0  0  0  0
3  24  48.022526  0.654274  0.068933  0.000342  7605226.872079  6555006.325353  21997838.023685  527359.823123  454535.681111  1525368.823886  0.048823  2.441132  0.014293  0.013859  0.020671  1.000000  0.002932  0.000133  0.000031  0.290976  0.288904  0.068320  0.137573  0.000034  0.000008  29  0  0  0  0
4  23  41.928710  0.657778  0.086885  0.000849  8673752.188060  6437902.972641  25345402.606618  601453.250066  446415.528430  1757494.846691  0.053729  2.686440  0.016301  0.013611  0.023816  1.000000  0.003417  0.000156  0.000037  0.291955  0.289593  0.068483  0.160300  0.000085  0.000020  29  0  0  0  0
11  16  26.895217  0.554799  0.166297  0.217196  13397937.066081  5915123.547100  30094136.442603  929036.548182  410165.082517  2086780.412780  0.065964  3.298207  0.025179  0.012506  0.028279  1.000000  0.005829  0.002014  0.000476  0.296283  0.292637  0.069203  0.273447  0.027872  0.006591  26  0  0  0  0
15  12  17.919267  0.000000  0.147038  0.505840  12252601.643193  6042664.316014  3253198.003290  849616.973173  419008.984016  225582.478006  0.038860  1.942980  0.023027  0.012776  0.003057  1.000000  0.005198  0.006758  0.001598  0.295229  0.291900  0.069029  0.243874  0.102369  0.024208  17  0  0  0  0
13  14  21.861768  0.019923  0.147878  0.420505  12302563.253709  6037095.794710  12552654.706304  853081.399222  418622.852944  870423.180923  0.047680  2.384009  0.023121  0.012764  0.011795  1.000000  0.005225  0.004852  0.001147  0.295276  0.291932  0.069036  0.245122  0.072581  0.017164  19  0  0  0  0
17  10  15.963399  0.000000  0.160791  0.544246  13070543.779936  5951675.920218  754095.432116  906334.521224  412699.688433  52290.305127  0.037856  1.892804  0.024564  0.012583  0.000709  1.000000  0.005645  0.007866  0.001860  0.295977  0.292427  0.069153  0.264812  0.119425  0.028242  16  0  0  0  0
19  7  14.811002  0.000000  0.178175  0.571205  14104306.514522  5836327.942025  79144.948642  978017.449561  404701.256512  5488.050103  0.038921  1.946039  0.026507  0.012340  0.000074  1.000000  0.006231  0.008770  0.002074  0.296924  0.293093  0.069311  0.292341  0.133222  0.031504  16  0  0  0  0
14  13  19.571294  0.000000  0.144561  0.473646  12105266.605822  6059022.983443  6562731.879050  839400.502244  420143.322821  455071.384608  0.041727  2.086359  0.022750  0.012810  0.006167  1.000000  0.005119  0.005963  0.001410  0.295094  0.291805  0.069006  0.240173  0.089992  0.021281  17  0  0  0  0
10  17  28.657760  0.615837  0.167245  0.117322  13454298.721008  5908826.992155  35022340.249366  932944.764580  409728.468310  2428510.742665  0.070688  3.534382  0.025285  0.012493  0.032910  1.000000  0.005861  0.001093  0.000259  0.296335  0.292673  0.069212  0.274977  0.013446  0.003180  30  0  0  0  0
20  7  14.406385  0.000000  0.187450  0.582563  14655759.628161  5774637.713498  80718.649100  1016256.179498  400423.547438  5597.173264  0.039828  1.991410  0.027543  0.012209  0.000076  1.000000  0.006555  0.009188  0.002173  0.297429  0.293448  0.069395  0.307539  0.139568  0.033005  16  0  0  0  0
12  15  24.531922  0.398844  0.157297  0.332697  12862757.667476  5974772.794565  21396705.120102  891926.266302  414301.266371  1483685.209835  0.056912  2.845586  0.024174  0.012632  0.020106  1.000000  0.005530  0.003413  0.000807  0.295791  0.292292  0.069121  0.259428  0.049915  0.011804  22  0  0  0  0
19  8  14.834839  0.000000  0.178366  0.570896  14115662.808269  5835058.430752  170420.142084  978804.914967  404613.226365  11817.232740  0.039025  1.951260  0.026528  0.012337  0.000160  1.000000  0.006238  0.008759  0.002071  0.296935  0.293100  0.069312  0.292650  0.133053  0.031465  17  0  0  0  0
16  11  16.779320  0.000000  0.153018  0.527590  12608277.074664  6003129.680002  1574928.251895  874280.133889  416267.582740  109208.298230  0.037867  1.893372  0.023695  0.012692  0.001480  1.000000  0.005390  0.007361  0.001741  0.295554  0.292129  0.069083  0.252891  0.111688  0.026412  17  0  0  0  0
24  3  13.129859  0.000000  0.223441  0.623538  16795130.174964  5534275.899116  4010.148465  1164603.900366  383756.435983  278.070756  0.043269  2.163427  0.031564  0.011701  0.000004  1.000000  0.007890  0.010904  0.002578  0.299389  0.294827  0.069721  0.370165  0.165643  0.039171  17  0  0  0  0
24  2  13.129371  0.000000  0.223437  0.623543  16794876.372023  5534304.517933  1861.362252  1164586.301223  383758.420462  129.070136  0.043266  2.163305  0.031563  0.011701  0.000002  1.000000  0.007890  0.010904  0.002579  0.299389  0.294827  0.069721  0.370158  0.165647  0.039172  16  0  0  0  0
7  21  33.281078  0.666904  0.139020  0.005497  11775682.197323  6095552.519272  35352173.085554  816546.539003  422676.345159  2451381.932319  0.068238  3.411883  0.022131  0.012888  0.033219  1.000000  0.004948  0.000247  0.000058  0.294798  0.291592  0.068956  0.232114  0.000558  0.000132  33  0  0  0  0
6  22  35.279349  0.665365  0.122381  0.002326  10785843.034039  6205183.483819  32231677.207548  747909.348443  430278.349287  2235001.253351  0.063677  3.183848  0.020270  0.013119  0.030287  1.000000  0.004438  0.000207  0.000049  0.293891  0.290954  0.068805  0.208198  0.000234  0.000055  31  0  0  0  0
8  20  31.712356  0.665510  0.154196  0.012697  12678331.265876  5995266.644298  37903422.025244  879137.814864  415722.345998  2628290.026213  0.072119  3.605968  0.023827  0.012676  0.035617  1.000000  0.005431  0.000311  0.000074  0.295625  0.292174  0.069093  0.254804  0.001308  0.000309  31  0  0  0  0
9  19  30.375958  0.659379  0.167077  0.028486  13444322.794917  5909930.926760  39470079.336653  932253.016299  409805.017079  2736924.802866  0.074851  3.742532  0.025267  0.012495  0.037089  1.000000  0.005856  0.000432  0.000102  0.296327  0.292667  0.069210  0.274751  0.003000  0.000709  29  0  0  0  0
18  9  15.340265  0.000000  0.169401  0.558300  13582591.936630  5894589.675372  359058.625628  941840.842059  408741.227694  24897.757356  0.038327  1.916325  0.025526  0.012463  0.000337  1.000000  0.005932  0.008323  0.001968  0.296446  0.292757  0.069231  0.278294  0.126407  0.029893  17  0  0  0  0
11  17  27.795953  0.620256  0.182438  0.126657  14357728.393050  5807903.141082  37808920.909938  995590.168861  402730.230763  2621737.152474  0.074791  3.739530  0.026983  0.012279  0.035528  1.000000  0.006381  0.001191  0.000282  0.297163  0.293256  0.069349  0.299381  0.014683  0.003472  30  0  0  0  0
4  24  41.914486  0.658545  0.087087  0.000396  8685734.783991  6436587.259937  25437455.689435  602284.144368  446324.294595  1763877.969548  0.053835  2.691752  0.016323  0.013609  0.023903  1.000000  0.003422  0.000154  0.000036  0.291966  0.289601  0.068485  0.160561  0.000040  0.000009  27  0  0  0  0
10  18  29.124957  0.646406  0.176983  0.061711  14033379.977127  5844164.532322  39687888.005188  973099.278566  405244.659483  2752028.039475  0.076023  3.801166  0.026374  0.012356  0.037294  1.000000  0.006193  0.000678  0.000160  0.296866  0.293047  0.069300  0.290535  0.006716  0.001588  33  0  0  0  0
5  23  37.995248  0.662291  0.104941  0.000967  9748211.804481  6319720.689544  28865716.935796  675958.171852  438220.560817  2001599.641091  0.058806  2.940307  0.018320  0.013362  0.027124  1.000000  0.003925  0.000178  0.000042  0.292940  0.290285  0.068647  0.184153  0.000097  0.000023  30  0  0  0  0
21  6  14.032480  0.000000  0.196541  0.593557  15196185.841129  5714074.897458  38173.337816  1053730.284725  396224.015130  2647.006462  0.040676  2.033791  0.028559  0.012081  0.000036  1.000000  0.006880  0.009614  0.002273  0.297925  0.293797  0.069477  0.322797  0.146048  0.034537  16  0  0  0  0
23  4  13.401074  0.000000  0.214555  0.613986  16266980.783938  5593766.673881  8507.247425  1127981.091590  387881.631061  589.907517  0.042406  2.120299  0.030571  0.011827  0.000008  1.000000  0.007549  0.010471  0.002476  0.298905  0.294487  0.069640  0.354138  0.159069  0.037617  16  0  0  0  0
15  13  18.817515  0.000000  0.154623  0.489121  12703754.188983  5992498.191667  6777151.108483  880900.685118  415530.376618  469939.591541  0.042913  2.145639  0.023875  0.012670  0.006368  1.000000  0.005442  0.006343  0.001500  0.295643  0.292190  0.069097  0.255319  0.095748  0.022642  17  0  0  0  0
22  5  13.700098  0.000000  0.205584  0.604007  15733761.511987  5653727.409132  18030.441753  1091006.728343  392039.414026  1250.262580  0.041540  2.076980  0.029569  0.011953  0.000017  1.000000  0.007212  0.010041  0.002375  0.298417  0.294143  0.069559  0.338343  0.152541  0.036073  16  0  0  0  0
17  11  16.195354  0.000000  0.162623  0.540886  13179506.368462  5939534.119270  1614620.193787  913890.178981  411857.754575  111960.607373  0.038844  1.942190  0.024769  0.012558  0.001517  1.000000  0.005705  0.007765  0.001836  0.296077  0.292497  0.069170  0.267652  0.117819  0.027862  17  0  0  0  0
5  24  37.991113  0.663071  0.105174  0.000451  9762094.948175  6318190.736853  28973706.476056  676920.853483  438114.471203  2009087.825968  0.058930  2.946524  0.018346  0.013358  0.027226  1.000000  0.003932  0.000175  0.000041  0.292953  0.290294  0.068649  0.184469  0.000045  0.000011  24  0  0  0  0
12  16  26.081778  0.558002  0.180000  0.232074  14212750.086477  5824130.914118  32155693.285944  985537.117796  403855.493120  2229732.394430  0.069240  3.462013  0.026711  0.012314  0.030216  1.000000  0.006296  0.002190  0.000518  0.297029  0.293162  0.069327  0.295354  0.030364  0.007181  27  0  0  0  0
13  15  23.703349  0.397936  0.169194  0.350466  13570214.444339  5895922.532854  22539487.762185  940982.564948  408833.650379  1562927.770528  0.059148  2.957420  0.025503  0.012466  0.021180  1.000000  0.005925  0.003690  0.000873  0.296439  0.292748  0.069229  0.277965  0.054020  0.012775  23  0  0  0  0
6  23  35.284649  0.666993  0.122924  0.001088  10818198.520373  6201605.399355  32486392.336100  750152.934839  430030.238610  2252663.648885  0.063970  3.198477  0.020331  0.013112  0.030527  1.000000  0.004454  0.000200  0.000047  0.293921  0.290975  0.068810  0.208965  0.000109  0.000026  27  0  0  0  0
14  14  21.042089  0.009531  0.158535  0.437530  12936392.513170  5966591.562544  13060871.486592  897032.236163  413733.965336  905663.827372  0.049200  2.459993  0.024312  0.012615  0.012273  1.000000  0.005570  0.005199  0.001230  0.295857  0.292340  0.069133  0.261309  0.077805  0.018399  19  0  0  0  0
22  6  13.705091  0.000000  0.205626  0.603948  15736272.400737  5653445.243425  38841.612931  1091180.837791  392019.848159  2693.345836  0.041563  2.078164  0.029574  0.011953  0.000036  1.000000  0.007213  0.010039  0.002374  0.298419  0.294145  0.069559  0.338416  0.152503  0.036064  16  0  0  0  0
24  4  13.130911  0.000000  0.223450  0.623526  16795676.936858  5534214.248148  8639.440775  1164641.813798  383752.160996  599.074036  0.043274  2.163690  0.031565  0.011701  0.000008  1.000000  0.007891  0.010903  0.002578  0.299390  0.294827  0.069721  0.370182  0.165635  0.039169  17  0  0  0  0
16  12  17.252791  0.000000  0.156812  0.520069  12833937.474034  5978017.359163  3344710.067669  889927.823340  414526.250193  231928.085690  0.039901  1.995072  0.024119  0.012639  0.003143  1.000000  0.005514  0.007153  0.001692  0.295761  0.292274  0.069117  0.258673  0.108369  0.025627  16  0  0  0  0
20  8  14.429994  0.000000  0.187643  0.582266  14667224.957708  5773353.719857  173814.250865  1017051.205638  400334.513058  12052.586219  0.039935  1.996725  0.027565  0.012206  0.000163  1.000000  0.006562  0.009177  0.002170  0.297440  0.293456  0.069397  0.307859  0.139397  0.032965  16  0  0  0  0
7  22  33.311433  0.670192  0.140221  0.002593  11847117.386876  6087626.184780  35921275.641704  821499.980835  422126.719168  2490844.505678  0.068890  3.444496  0.022265  0.012871  0.033754  1.000000  0.004985  0.000231  0.000055  0.294863  0.291638  0.068967  0.233881  0.000261  0.000062  33  0  0  0  0
8  21  31.796862  0.671806  0.156641  0.006076  12823719.270683  5979084.188168  39073616.078070  889219.275126  414600.225995  2709433.342396  0.073458  3.672899  0.024100  0.012641  0.036716  1.000000  0.005511  0.000273  0.000065  0.295758  0.292267  0.069115  0.258546  0.000618  0.000146  31  0  0  0  0
23  5  13.403366  0.000000  0.214575  0.613959  16268153.161160  5593634.701320  18327.524253  1128062.386291  387872.479851  1270.862804  0.042417  2.120856  0.030573  0.011826  0.000017  1.000000  0.007549  0.010470  0.002476  0.298907  0.294487  0.069640  0.354173  0.159052  0.037613  16  0  0  0  0
9  20  30.553993  0.670421  0.171461  0.013930  13705002.252077  5880838.688921  41583355.002179  950328.988881  407787.710080  2883463.058716  0.077265  3.863242  0.025756  0.012434  0.039075  1.000000  0.006005  0.000342  0.000081  0.296566  0.292835  0.069250  0.281702  0.001440  0.000341  33  0  0  0  0
19  9  14.885939  0.000000  0.178777  0.570228  14140079.152798  5832328.788956  366729.656527  980497.987290  404423.948197  25429.680147  0.039250  1.962489  0.026574  0.012331  0.000345  1.000000  0.006252  0.008737  0.002066  0.296957  0.293116  0.069316  0.293315  0.132691  0.031379  17  0  0  0  0
11  18  28.336443  0.651147  0.193003  0.066795  14985847.211166  5737553.761501  42957478.663508  1039145.033745  397852.080906  2978747.213045  0.080660  4.033013  0.028164  0.012131  0.040366  1.000000  0.006756  0.000737  0.000174  0.297739  0.293660  0.069445  0.316958  0.007323  0.001732  33  0  0  0  0
10  19  29.438320  0.664220  0.183806  0.031035  14439035.630976  5798795.101918  43001528.315959  1001228.155911  402098.663289  2981801.693512  0.079803  3.990175  0.027136  0.012260  0.040407  1.000000  0.006430  0.000472  0.000112  0.297238  0.293308  0.069362  0.301670  0.003285  0.000777  31  0  0  0  0
12  17  27.097371  0.624735  0.197483  0.136154  15252144.062893  5707696.004426  40643704.381847  1057610.526358  395781.691455  2818306.030100  0.078923  3.946171  0.028664  0.012068  0.038192  1.000000  0.006917  0.001293  0.000306  0.297983  0.293832  0.069485  0.324515  0.015971  0.003777  31  0  0  0  0
21  7  14.043348  0.000000  0.196631  0.593425  15201556.027930  5713472.452111  82223.600453  1054102.662934  396182.240509  5701.529240  0.040726  2.036302  0.028569  0.012080  0.000077  1.000000  0.006884  0.009609  0.002272  0.297929  0.293800  0.069478  0.322950  0.145968  0.034518  16  0  0  0  0
18  10  15.450024  0.000000  0.170272  0.556802  13634372.341620  5888810.621711  771492.564936  945431.386519  408340.497937  53496.652950  0.038799  1.939958  0.025624  0.012451  0.000725  1.000000  0.005961  0.008275  0.001957  0.296494  0.292790  0.069239  0.279672  0.125642  0.029712  16  0  0  0  0
16  13  18.160535  0.000000  0.164564  0.503901  13294906.176365  5926660.936143  6981937.186897  921892.204865  410965.105389  484139.818820  0.044077  2.203849  0.024986  0.012531  0.006561  1.000000  0.005769  0.006728  0.001591  0.296184  0.292571  0.069187  0.270664  0.101580  0.024022  17  0  0  0  0
19  10  14.994863  0.000000  0.179658  0.568788  14192450.462794  5826473.169057  788100.474773  984129.506144  404017.909202  54648.274663  0.039732  1.986589  0.026673  0.012319  0.000741  1.000000  0.006283  0.008688  0.002055  0.297005  0.293150  0.069324  0.294743  0.131914  0.031195  16  0  0  0  0
6  24  35.287336  0.667782  0.123191  0.000507  10834029.271889  6199854.599075  32611232.476032  751250.667025  429908.835035  2261320.284015  0.064113  3.205645  0.020361  0.013108  0.030644  1.000000  0.004462  0.000197  0.000047  0.293935  0.290985  0.068812  0.209341  0.000051  0.000012  32  0  0  0  0
18  11  15.680897  0.000000  0.172130  0.553571  13744816.064008  5876481.056742  1652484.220729  953089.748707  407485.544191  114586.165675  0.039808  1.990424  0.025831  0.012424  0.001553  1.000000  0.006024  0.008173  0.001933  0.296595  0.292861  0.069256  0.282622  0.124008  0.029325  16  0  0  0  0
7  23  33.327190  0.671839  0.140834  0.001213  11883546.653088  6083583.387974  36212555.199589  824026.050301  421846.384519  2511042.343127  0.069224  3.461178  0.022333  0.012862  0.034028  1.000000  0.005004  0.000223  0.000053  0.294897  0.291661  0.068972  0.234784  0.000122  0.000029  30  0  0  0  0
20  9  14.480618  0.000000  0.188058  0.581624  14691877.914522  5770592.694462  374059.074718  1018760.685074  400143.058695  25937.914910  0.040163  2.008158  0.027611  0.012201  0.000351  1.000000  0.006577  0.009154  0.002165  0.297463  0.293472  0.069400  0.308546  0.139030  0.032878  16  0  0  0  0
17  12  16.669131  0.000000  0.166481  0.533640  13408932.341237  5913954.740796  3431989.477431  929798.979923  410084.035430  237980.193651  0.040929  2.046431  0.025200  0.012504  0.003225  1.000000  0.005833  0.007553  0.001786  0.296288  0.292645  0.069205  0.273677  0.114433  0.027061  17  0  0  0  0
15  14  20.330772  0.000000  0.169035  0.453891  13560806.202727  5896991.977984  13549270.110157  940330.180908  408907.807587  939530.247936  0.050685  2.534256  0.025485  0.012468  0.012732  1.000000  0.005919  0.005553  0.001313  0.296429  0.292742  0.069228  0.277691  0.083133  0.019659  19  0  0  0  0
14  15  22.992597  0.396973  0.180890  0.367839  14265660.117069  5818234.303154  23656755.863580  989205.992485  403446.611733  1640401.108043  0.061341  3.067050  0.026810  0.012301  0.022230  1.000000  0.006325  0.003975  0.000940  0.297076  0.293197  0.069335  0.296749  0.058257  0.013777  23  0  0  0  0
8  22  31.843798  0.675136  0.157981  0.002867  12903422.108673  5970209.772946  39719407.303736  894746.010259  413984.858417  2754213.643137  0.074196  3.709792  0.024250  0.012623  0.037323  1.000000  0.005555  0.000255  0.000060  0.295832  0.292319  0.069128  0.260607  0.000289  0.000068  33  0  0  0  0
13  16  25.403254  0.561214  0.193512  0.246986  15016076.103051  5734186.191972  34221855.126099  1041241.158337  397618.567705  2373003.694668  0.072501  3.625067  0.028220  0.012124  0.032157  1.000000  0.006773  0.002373  0.000561  0.297765  0.293680  0.069450  0.317731  0.032961  0.007795  28  0  0  0  0
9  21  30.664325  0.676806  0.174174  0.006671  13866336.560019  5862821.083577  42904011.458190  961516.193882  406538.337599  2975039.702880  0.078771  3.938546  0.026060  0.012396  0.040316  1.000000  0.006097  0.000300  0.000071  0.296714  0.292939  0.069274  0.286044  0.000680  0.000161  34  0  0  0  0
22  7  13.715838  0.000000  0.205717  0.603821  15741679.840875  5652837.565914  83664.095638  1091555.799212  391977.710730  5801.415713  0.041614  2.080713  0.029584  0.011952  0.000079  1.000000  0.007217  0.010034  0.002373  0.298424  0.294148  0.069560  0.338574  0.152422  0.036045  16  0  0  0  0
10  20  29.654309  0.675413  0.188627  0.015198  14725641.498978  5766704.653304  45367357.768870  1021101.911473  399873.455075  3145852.473694  0.082497  4.124869  0.027675  0.012192  0.042630  1.000000  0.006600  0.000373  0.000088  0.297501  0.293493  0.069405  0.309657  0.001576  0.000373  32  0  0  0  0
23  6  13.408302  0.000000  0.214617  0.613903  16270678.523730  5593350.425053  39481.811485  1128237.499378  387852.767634  2737.738331  0.042441  2.122057  0.030578  0.011826  0.000037  1.000000  0.007551  0.010467  0.002475  0.298909  0.294489  0.069641  0.354249  0.159014  0.037604  16  0  0  0  0
14  16  24.831227  0.564419  0.206827  0.261918  15807621.232972  5645333.384482  36290846.392283  1096128.291454  391457.357576  2516471.192289  0.075745  3.787262  0.029708  0.011936  0.034102  1.000000  0.007259  0.002563  0.000606  0.298491  0.294190  0.069570  0.340575  0.035667  0.008434  27  0  0  0  0
24  5  13.133176  0.000000  0.223470  0.623501  16796854.813617  5534081.434225  18612.358067  1164723.489847  383742.951445  1290.613682  0.043285  2.164255  0.031567  0.011701  0.000017  1.000000  0.007891  0.010902  0.002578  0.299391  0.294828  0.069721  0.370218  0.165617  0.039165  16  0  0  0  0
11  19  28.698784  0.669131  0.200417  0.033650  15426571.041088  5688107.733925  46624350.966274  1069705.600169  394423.406286  3233014.595403  0.084830  4.241483  0.028992  0.012026  0.043812  1.000000  0.007025  0.000513  0.000121  0.298143  0.293945  0.069512  0.329586  0.003581  0.000847  33  0  0  0  0
13  17  26.526569  0.629262  0.212372  0.145813  16137198.624847  5608254.486952  43527190.827684  1118981.768149  388886.241530  3018252.057698  0.083086  4.154301  0.030327  0.011857  0.040901  1.000000  0.007469  0.001398  0.000331  0.298794  0.294402  0.069620  0.350392  0.017311  0.004094  29  0  0  0  0
12  18  27.704779  0.655949  0.208890  0.071995  15930238.898327  5631524.358942  46302012.285933  1104630.816283  390499.815429  3210663.063712  0.085354  4.267685  0.029938  0.011907  0.043509  1.000000  0.007339  0.000799  0.000189  0.298605  0.294269  0.069589  0.344284  0.007952  0.001880  31  0  0  0  0
17  13  17.582544  0.000000  0.174383  0.518025  13878802.173025  5861507.427248  7177640.367690  962380.581438  406447.246356  497710.221984  0.045220  2.261024  0.026083  0.012393  0.006745  1.000000  0.006101  0.007118  0.001683  0.296719  0.292947  0.069276  0.286208  0.107488  0.025419  17  0  0  0  0
15  15  22.375763  0.395945  0.192385  0.384805  14949101.867995  5741716.992620  24747912.242652  1036597.046946  398140.766683  1716063.812751  0.063489  3.174449  0.028095  0.012140  0.023255  1.000000  0.006731  0.004269  0.001010  0.297702  0.293637  0.069439  0.315774  0.062626  0.014810  22  0  0  0  0
20  10  14.588579  0.000000  0.188948  0.580242  14744766.896794  5764668.613655  803970.078139  1022428.100235  399732.272500  55748.700905  0.040654  2.032701  0.027711  0.012188  0.000755  1.000000  0.006608  0.009105  0.002153  0.297511  0.293506  0.069408  0.310024  0.138242  0.032692  16  0  0  0  0
18  12  16.153673  0.000000  0.176045  0.546595  13977611.487356  5850477.959154  3515304.660142  969232.193284  405682.443616  243757.415127  0.041941  2.097073  0.026269  0.012369  0.003303  1.000000  0.006158  0.007957  0.001882  0.296809  0.293011  0.069291  0.288887  0.120560  0.028510  17  0  0  0  0
7  24  33.334992  0.672637  0.141133  0.000565  11901335.834668  6081608.978369  36355142.504052  825259.583476  421709.475480  2520929.597896  0.069387  3.469340  0.022367  0.012858  0.034162  1.000000  0.005014  0.000220  0.000052  0.294913  0.291673  0.068975  0.235225  0.000057  0.000013  33  0  0  0  0
16  14  19.707011  0.000000  0.179381  0.469613  14175947.289876  5828287.931731  14018579.285463  982985.147074  404143.748041  972072.972544  0.052137  2.606846  0.026642  0.012323  0.013173  1.000000  0.006272  0.005913  0.001398  0.296992  0.293139  0.069322  0.294267  0.088563  0.020943  19  0  0  0  0
8  23  31.867882  0.676799  0.158664  0.001342  12944002.696240  5965690.581044  40049437.728326  897559.939658  413671.489693  2777098.533919  0.074573  3.728634  0.024326  0.012613  0.037633  1.000000  0.005577  0.000247  0.000058  0.295869  0.292345  0.069134  0.261660  0.000135  0.000032  30  0  0  0  0
19  11  15.224239  0.000000  0.181538  0.565682  14304205.327256  5813974.548002  1688638.850010  991878.785232  403151.232809  117093.191333  0.040762  2.038080  0.026883  0.012292  0.001587  1.000000  0.006348  0.008584  0.002030  0.297108  0.293222  0.069341  0.297801  0.130255  0.030803  17  0  0  0  0
9  22  30.725179  0.680173  0.175658  0.003149  13954553.656782  5852965.145680  43631586.949398  967633.322710  405854.909510  3025491.068606  0.079600  3.979978  0.026225  0.012375  0.040999  1.000000  0.006148  0.000280  0.000066  0.296795  0.292996  0.069288  0.288431  0.000318  0.000075  33  0  0  0  0
21  8  14.066712  0.000000  0.196826  0.593139  15213115.687386  5712175.615586  177060.125945  1054904.230076  396092.315581  12277.660913  0.040834  2.041707  0.028591  0.012077  0.000166  1.000000  0.006891  0.009598  0.002270  0.297940  0.293808  0.069480  0.323280  0.145795  0.034478  16  0  0  0  0
24  6  13.138055  0.000000  0.223513  0.623447  16799392.075101  5533795.335467  40095.615315  1164899.428026  383723.112853  2780.300569  0.043309  2.165472  0.031572  0.011700  0.000038  1.000000  0.007893  0.010900  0.002578  0.299393  0.294830  0.069721  0.370296  0.165579  0.039156  16  0  0  0  0
21  9  14.116820  0.000000  0.197244  0.592523  15237973.541932  5709386.737737  381068.590028  1056627.917482  395898.929880  26423.967045  0.041067  2.053333  0.028637  0.012071  0.000358  1.000000  0.006906  0.009575  0.002264  0.297963  0.293824  0.069483  0.323990  0.145423  0.034390  16  0  0  0  0
11  20  28.949353  0.680473  0.205687  0.016502  15739833.023789  5652919.544737  49259714.676822  1091427.737663  391983.395286  3415755.355624  0.087820  4.391019  0.029581  0.011952  0.046288  1.000000  0.007220  0.000406  0.000096  0.298431  0.294146  0.069560  0.338713  0.001718  0.000406  29  0  0  0  0
12  19  28.112199  0.674097  0.216905  0.036333  16406600.780193  5577915.226871  50341962.719181  1137662.587983  386782.463813  3490800.340579  0.089932  4.496592  0.030834  0.011793  0.047305  1.000000  0.007642  0.000555  0.000131  0.299042  0.294576  0.069661  0.358537  0.003888  0.000919  33  0  0  0  0
10  21  29.787638  0.681884  0.191615  0.007285  14903304.587610  5746797.364195  46848717.309070  1033421.382881  398493.048594  3248572.552692  0.084181  4.209059  0.028008  0.012150  0.044022  1.000000  0.006707  0.000327  0.000077  0.297664  0.293607  0.069432  0.314659  0.000744  0.000176  34  0  0  0  0
13  18  27.196713  0.660802  0.224639  0.077316  16866251.772692  5526120.298170  49723839.723448  1169535.597188  383190.912252  3447938.603621  0.090105  4.505267  0.031698  0.011684  0.046724  1.000000  0.007941  0.000862  0.000204  0.299462  0.294872  0.069731  0.372544  0.008605  0.002035  34  0  0  0  0
14  17  26.057826  0.633822  0.227101  0.155637  17012605.154737  5509621.258441  46459925.126576  1179683.998408  382046.839785  3221613.018146  0.087278  4.363925  0.031973  0.011649  0.043657  1.000000  0.008037  0.001507  0.000356  0.299596  0.294967  0.069754  0.377031  0.018706  0.004424  31  0  0  0  0
22  8  13.738947  0.000000  0.205913  0.603547  15753320.089037  5651529.422738  180167.012873  1092362.954516  391887.001779  12493.097923  0.041724  2.086203  0.029606  0.011949  0.000169  1.000000  0.007224  0.010023  0.002370  0.298435  0.294156  0.069562  0.338914  0.152248  0.036004  16  0  0  0  0
21  10  14.223733  0.000000  0.198141  0.591196  15291311.588007  5703401.825865  819148.005778  1060326.471518  395483.925552  56801.165133  0.041566  2.078294  0.028738  0.012058  0.000770  1.000000  0.006938  0.009525  0.002252  0.298012  0.293858  0.069492  0.325517  0.144626  0.034201  16  0  0  0  0
8  24  31.879737  0.677604  0.158996  0.000625  12963786.109343  5963487.128411  40210803.344310  898931.756358  413518.698407  2788287.909875  0.074757  3.737841  0.024363  0.012608  0.037785  1.000000  0.005588  0.000243  0.000057  0.295887  0.292358  0.069137  0.262174  0.000063  0.000015  29  0  0  0  0
20  11  14.816166  0.000000  0.190847  0.577257  14857673.585208  5752018.560470  1723192.696632  1030257.248824  398855.095538  119489.215902  0.041703  2.085161  0.027923  0.012161  0.001619  1.000000  0.006676  0.008999  0.002128  0.297615  0.293578  0.069426  0.313190  0.136560  0.032294  16  0  0  0  0
24  7  13.148556  0.000000  0.223605  0.623330  16804856.434252  5533179.177253  86367.162023  1165278.336312  383680.387358  5988.851096  0.043362  2.168095  0.031582  0.011699  0.000081  1.000000  0.007897  0.010894  0.002576  0.299398  0.294833  0.069722  0.370464  0.165496  0.039137  16  0  0  0  0
10  22  29.860832  0.685289  0.193245  0.003440  15000196.072747  5735935.681643  47663359.857624  1040140.009073  397739.880400  3305061.301488  0.085106  4.255290  0.028191  0.012127  0.044788  1.000000  0.006766  0.000306  0.000072  0.297753  0.293670  0.069447  0.317404  0.000348  0.000082  33  0  0  0  0
9  23  30.756305  0.681853  0.176411  0.001474  13999332.751977  5847961.130821  44002649.392207  970738.384021  405507.922308  3051221.191783  0.080022  4.001091  0.026310  0.012364  0.041348  1.000000  0.006174  0.000271  0.000064  0.296836  0.293025  0.069295  0.289646  0.000148  0.000035  34  0  0  0  0
17  14  19.155042  0.000000  0.189573  0.484719  14781957.714551  5760470.169123  14469524.918954  1025006.977027  399441.144964  1003342.336827  0.053556  2.677809  0.027780  0.012179  0.013597  1.000000  0.006630  0.006280  0.001485  0.297548  0.293529  0.069414  0.311040  0.094091  0.022251  19  0  0  0  0
19  12  15.695062  0.000000  0.185503  0.558971  14539998.311186  5787588.624641  3594902.768857  1008229.085938  401321.586421  249276.888147  0.042940  2.147010  0.027326  0.012236  0.003378  1.000000  0.006486  0.008365  0.001978  0.297324  0.293374  0.069377  0.304304  0.126750  0.029974  16  0  0  0  0
18  13  17.069875  0.000000  0.184083  0.531531  14455517.194715  5797034.242088  7364775.787512  1002371.016562  401976.562168  510686.521516  0.046344  2.317193  0.027167  0.012256  0.006920  1.000000  0.006436  0.007513  0.001777  0.297247  0.293319  0.069364  0.301953  0.113470  0.026833  17  0  0  0  0
11  21  29.103839  0.687030  0.208959  0.007916  15934288.264678  5631059.006643  50913102.971251  1104911.606476  390467.547081  3530404.211361  0.089693  4.484662  0.029946  0.011906  0.047842  1.000000  0.007342  0.000356  0.000084  0.298609  0.294272  0.069589  0.344444  0.000810  0.000192  28  0  0  0  0
16  15  21.834951  0.394844  0.203680  0.401358  15620567.278445  5666376.950238  25812463.313580  1083157.640869  392916.555480  1789881.658545  0.065592  3.279597  0.029356  0.011980  0.024255  1.000000  0.007141  0.004572  0.001081  0.298318  0.294070  0.069542  0.335035  0.067126  0.015874  22  0  0  0  0
15  16  24.344656  0.567602  0.219942  0.276858  16587125.537432  5557612.916097  38360814.302748  1150180.492530  385374.665834  2660006.412144  0.078970  3.948491  0.031173  0.011750  0.036047  1.000000  0.007756  0.002761  0.000653  0.299205  0.294692  0.069689  0.363882  0.038485  0.009101  27  0  0  0  0
15  17  25.672089  0.638406  0.241665  0.165628  17878038.457871  5411843.359317  49442260.134125  1239694.667563  375266.748085  3428413.379072  0.091501  4.575032  0.033599  0.011442  0.046460  1.000000  0.008621  0.001621  0.000383  0.300389  0.295524  0.069886  0.404445  0.020159  0.004767  31  0  0  0  0
12  20  28.395219  0.685587  0.222638  0.017844  16747304.014890  5539523.251954  53265308.392792  1161287.550211  384120.296668  3693510.277218  0.093238  4.661898  0.031474  0.011712  0.050052  1.000000  0.007864  0.000439  0.000104  0.299354  0.294796  0.069713  0.368922  0.001864  0.000441  37  0  0  0  0
13  19  27.646673  0.679109  0.233264  0.039087  17378804.003933  5468263.525420  54157915.003537  1205076.871440  379179.021752  3755405.191371  0.095113  4.755643  0.032661  0.011561  0.050891  1.000000  0.008282  0.000599  0.000142  0.299932  0.295203  0.069810  0.388566  0.004206  0.000995  35  0  0  0  0
16  16  23.927677  0.570754  0.232851  0.291789  17354279.132191  5471070.560345  40429677.999824  1203376.273648  379373.666496  2803465.063898  0.082173  4.108632  0.032615  0.011567  0.037991  1.000000  0.008263  0.002967  0.000702  0.299908  0.295187  0.069806  0.387645  0.041420  0.009795  28  0  0  0  0
14  18  26.788116  0.665693  0.240244  0.082760  17793616.173526  5421382.126635  53225445.512480  1233840.677710  375928.183008  3690746.114904  0.094917  4.745855  0.033440  0.011462  0.050015  1.000000  0.008564  0.000927  0.000219  0.300312  0.295470  0.069873  0.401769  0.009283  0.002195  34  0  0  0  0
22  9  13.788517  0.000000  0.206334  0.602956  15778353.142136  5648716.014467  387778.104413  1094098.790498  391691.915095  26889.216587  0.041960  2.098012  0.029653  0.011943  0.000364  1.000000  0.007240  0.009999  0.002365  0.298458  0.294172  0.069566  0.339647  0.151872  0.035915  16  0  0  0  0
17  15  21.356492  0.393665  0.214776  0.417491  16280108.532116  5592217.551370  26850025.715754  1128891.392765  387774.212178  1861828.062524  0.067650  3.382481  0.030596  0.011823  0.025230  1.000000  0.007557  0.004883  0.001155  0.298922  0.294495  0.069642  0.354528  0.071758  0.016969  22  0  0  0  0
23  9  13.490791  0.000000  0.215329  0.612951  16313005.562916  5588585.384469  394205.894912  1131172.530808  387522.351329  27334.930898  0.042844  2.142197  0.030658  0.011816  0.000370  1.000000  0.007578  0.010428  0.002466  0.298948  0.294516  0.069647  0.355517  0.158376  0.037453  16  0  0  0  0
9  24  30.771523  0.682664  0.176778  0.000687  14021168.233724  5845520.787360  44183970.124863  972252.494775  405338.704595  3063794.290667  0.080228  4.011404  0.026351  0.012359  0.041518  1.000000  0.006187  0.000267  0.000063  0.296856  0.293039  0.069298  0.290240  0.000069  0.000016  32  0  0  0  0
18  14  18.662699  0.000000  0.199616  0.499234  15378974.326999  5693529.647314  14902824.195310  1066405.160202  394799.371308  1033388.071633  0.054944  2.747191  0.028902  0.012038  0.014004  1.000000  0.006992  0.006653  0.001573  0.298095  0.293914  0.069505  0.328008  0.099718  0.023581  18  0  0  0  0
11  22  29.188287  0.690470  0.210739  0.003740  16040113.499911  5619156.424886  51820836.029795  1112249.714632  389642.201103  3593348.020040  0.090720  4.535997  0.030145  0.011880  0.048695  1.000000  0.007409  0.000333  0.000079  0.298706  0.294340  0.069606  0.347585  0.000379  0.000090  31  0  0  0  0
10  23  29.898099  0.686983  0.194071  0.001611  15049290.656680  5730430.815055  48078121.231430  1043544.313972  397358.163257  3333821.585489  0.085576  4.278809  0.028283  0.012116  0.045178  1.000000  0.006795  0.000296  0.000070  0.297798  0.293702  0.069455  0.318799  0.000162  0.000038  34  0  0  0  0
12  21  28.569737  0.692231  0.226201  0.008568  16959080.298578  5515638.369400  55103227.308368  1175972.490632  382464.076854  3820954.811159  0.095312  4.765625  0.031872  0.011662  0.051779  1.000000  0.008003  0.000385  0.000091  0.299548  0.294932  0.069746  0.375460  0.000879  0.000208  35  0  0  0  0
22  10  13.894325  0.000000  0.207238  0.601682  15832075.892548  5642677.471521  833677.045136  1097824.020610  391273.191894  57808.634306  0.042467  2.123372  0.029754  0.011930  0.000783  1.000000  0.007273  0.009949  0.002353  0.298507  0.294206  0.069574  0.341222  0.151066  0.035724  16  0  0  0  0
13  20  27.960986  0.690747  0.239471  0.019225  17747659.908283  5426569.386801  57388886.430066  1230653.989355  376287.876762  3979446.439405  0.098754  4.937698  0.033354  0.011473  0.053927  1.000000  0.008533  0.000474  0.000112  0.300271  0.295440  0.069866  0.400334  0.002017  0.000477  36  0  0  0  0
14  19  27.279073  0.684157  0.249488  0.041915  18342855.410266  5359199.382335  58075863.577705  1271925.893524  371616.322022  4027082.644500  0.100376  5.018782  0.034473  0.011331  0.054572  1.000000  0.008946  0.000644  0.000152  0.300816  0.295824  0.069957  0.419713  0.004536  0.001073  35  0  0  0  0
19  13  16.611866  0.000000  0.193663  0.544453  15025121.790535  5733238.293246  7543825.486056  1041868.402236  397552.838739  523102.142896  0.047448  2.372385  0.028237  0.012122  0.007089  1.000000  0.006776  0.007913  0.001871  0.297769  0.293686  0.069451  0.317901  0.119526  0.028265  17  0  0  0  0
20  12  15.284343  0.000000  0.194858  0.570806  15096114.813003  5725288.419626  3671011.644234  1046791.183423  397001.580503  254554.411584  0.043925  2.196257  0.028371  0.012105  0.003450  1.000000  0.006819  0.008777  0.002076  0.297833  0.293732  0.069462  0.319928  0.133003  0.031453  17  0  0  0  0
17  16  23.568017  0.573863  0.245549  0.306698  18108843.628952  5385744.421419  42495355.062728  1255699.104544  373457.001775  2946702.748828  0.085351  4.267570  0.034033  0.011387  0.039932  1.000000  0.008779  0.003180  0.000752  0.300599  0.295673  0.069921  0.411859  0.044476  0.010518  27  0  0  0  0
15  18  26.461102  0.670617  0.255702  0.088333  18712040.088065  5317353.046373  56809296.948908  1297525.809169  368714.623401  3939256.684200  0.099791  4.989542  0.035166  0.011242  0.053382  1.000000  0.009208  0.000995  0.000235  0.301154  0.296062  0.070013  0.431991  0.009987  0.002362  34  0  0  0  0
16  17  25.354899  0.643004  0.256058  0.175786  18733208.698937  5314964.176509  52474518.494961  1298993.677922  368548.974958  3638675.513224  0.095752  4.787615  0.035206  0.011237  0.049309  1.000000  0.009222  0.001739  0.000411  0.301173  0.296075  0.070016  0.432650  0.021674  0.005125  33  0  0  0  0
19  14  18.220444  0.000000  0.209511  0.513182  15967137.474012  5627456.855779  15319186.022484  1107189.428495  390217.767597  1062259.333888  0.056301  2.815036  0.030008  0.011898  0.014395  1.000000  0.007357  0.007032  0.001663  0.298633  0.294293  0.069595  0.345174  0.105441  0.024935  18  0  0  0  0
20  13  16.200075  0.000000  0.203127  0.556825  15587682.889679  5670116.768874  7715240.531186  1080877.379447  393175.881090  534988.363965  0.048533  2.426629  0.029295  0.011988  0.007250  1.000000  0.007120  0.008317  0.001967  0.298284  0.294049  0.069537  0.334053  0.125654  0.029715  16  0  0  0  0
23  8  13.441774  0.000000  0.214906  0.613518  16287825.187141  5591420.186652  183143.399247  1129426.479212  387718.921504  12699.485795  0.042604  2.130214  0.030610  0.011822  0.000172  1.000000  0.007562  0.010451  0.002472  0.298925  0.294500  0.069643  0.354762  0.158756  0.037543  16  0  0  0  0
24  9  13.219597  0.000000  0.224228  0.622533  16841921.553553  5528999.443920  400368.777309  1167848.496951  383390.557288  27762.276016  0.043718  2.185889  0.031652  0.011690  0.000376  1.000000  0.007921  0.010859  0.002568  0.299432  0.294857  0.069728  0.371602  0.164936  0.039004  16  0  0  0  0
11  23  29.231132  0.692177  0.211639  0.001751  16093633.762280  5613135.320679  52282173.355959  1115960.903867  389224.687135  3625337.962591  0.091241  4.562065  0.030246  0.011868  0.049128  1.000000  0.007443  0.000322  0.000076  0.298755  0.294375  0.069614  0.349179  0.000176  0.000042  36  0  0  0  0
10  24  29.916281  0.687800  0.194473  0.000751  15073201.474172  5727749.452248  48280573.268972  1045202.332161  397172.232839  3347859.966264  0.085806  4.290284  0.028328  0.012110  0.045368  1.000000  0.006810  0.000292  0.000069  0.297820  0.293717  0.069458  0.319480  0.000075  0.000018  36  0  0  0  0
23  7  13.418927  0.000000  0.214709  0.613781  16276117.237852  5592738.188075  85044.075054  1128614.629392  387810.314044  5897.105916  0.042493  2.124645  0.030588  0.011825  0.000080  1.000000  0.007554  0.010462  0.002474  0.298914  0.294493  0.069642  0.354412  0.158932  0.037584  16  0  0  0  0
13  21  28.154945  0.697479  0.243336  0.009240  17977328.115050  5400584.047963  59425056.075945  1246579.587228  374486.007610  4120638.028080  0.101044  5.052199  0.033786  0.011418  0.055840  1.000000  0.008692  0.000416  0.000098  0.300481  0.295588  0.069901  0.407764  0.000950  0.000225  37  0  0  0  0
12  22  28.664812  0.695706  0.228136  0.004050  17074067.437158  5502662.956899  56110507.748178  1183945.901299  381564.338903  3890801.410545  0.096448  4.822384  0.032088  0.011634  0.052726  1.000000  0.008079  0.000360  0.000085  0.299654  0.295006  0.069763  0.379037  0.000410  0.000097  35  0  0  0  0
21  12  14.914356  0.000000  0.204107  0.582130  15645981.959510  5663579.061651  3743841.574231  1084919.939606  392722.544959  259604.567174  0.044896  2.244825  0.029404  0.011974  0.003518  1.000000  0.007157  0.009193  0.002174  0.298337  0.294086  0.069546  0.335762  0.139317  0.032946  17  0  0  0  0
24  8  13.171138  0.000000  0.223803  0.623077  16816619.971893  5531852.689226  185997.090910  1166094.040726  383588.406342  12897.365800  0.043475  2.173741  0.031604  0.011696  0.000175  1.000000  0.007904  0.010883  0.002574  0.299409  0.294841  0.069724  0.370825  0.165318  0.039095  16  0  0  0  0
18  15  20.929776  0.392405  0.225674  0.433200  16927801.039598  5519239.325178  27860325.786699  1173803.531736  382713.773468  1931884.048450  0.069662  3.483096  0.031813  0.011669  0.026180  1.000000  0.007977  0.005203  0.001230  0.299515  0.294912  0.069741  0.374248  0.076521  0.018096  22  0  0  0  0
23  10  13.595462  0.000000  0.216239  0.611728  16367052.659501  5582499.997822  847596.525884  1134920.251655  387100.379903  58773.835612  0.043359  2.167935  0.030759  0.011803  0.000796  1.000000  0.007613  0.010377  0.002454  0.298997  0.294551  0.069656  0.357141  0.157562  0.037260  17  0  0  0  0
18  16  23.256067  0.576920  0.258033  0.321567  18850571.018151  5301673.558868  44555620.193988  1307131.787796  367627.380128  3089565.160888  0.088504  4.425179  0.035427  0.011209  0.041868  1.000000  0.009304  0.003402  0.000804  0.301279  0.296151  0.070034  0.436514  0.047658  0.011270  28  0  0  0  0
22  11  14.117792  0.000000  0.209169  0.598930  15946847.361966  5629773.440870  1787888.848287  1105782.476397  390378.403687  123975.360979  0.043552  2.177625  0.029970  0.011903  0.001680  1.000000  0.007345  0.009841  0.002327  0.298613  0.294280  0.069592  0.344601  0.149343  0.035317  16  0  0  0  0
14  20  27.624169  0.695946  0.256182  0.020648  18740579.880892  5314103.883518  61635630.483080  1299504.808658  368489.320727  4273923.150004  0.104373  5.218639  0.035220  0.011235  0.057917  1.000000  0.009230  0.000509  0.000120  0.301181  0.296080  0.070017  0.433001  0.002174  0.000514  36  0  0  0  0
15  19  26.992252  0.689234  0.265571  0.044818  19298389.481299  5250774.320623  62099448.746723  1338184.308580  364097.937321  4306085.125128  0.105723  5.286152  0.036268  0.011102  0.058353  1.000000  0.009635  0.000690  0.000163  0.301691  0.296440  0.070102  0.452022  0.004879  0.001154  35  0  0  0  0
16  18  26.202156  0.675564  0.271005  0.094037  19621179.965721  5214082.193963  60477734.404271  1360567.169162  361553.640648  4193632.596995  0.104728  5.236411  0.036875  0.011024  0.056829  1.000000  0.009874  0.001065  0.000252  0.301987  0.296648  0.070151  0.463242  0.010719  0.002535  33  0  0  0  0
21  11  14.449329  0.000000  0.200057  0.588330  15405220.742480  5690616.950419  1756245.468916  1068225.132868  394597.399776  121781.153334  0.042633  2.131675  0.028952  0.012031  0.001650  1.000000  0.007008  0.009418  0.002227  0.298116  0.293931  0.069509  0.328789  0.142922  0.033798  16  0  0  0  0
17  17  25.095103  0.647608  0.270275  0.186112  19577812.700488  5219028.719089  55556860.635612  1357560.006627  361896.641411  3852410.544860  0.100033  5.001658  0.036793  0.011034  0.052205  1.000000  0.009840  0.001861  0.000440  0.301947  0.296620  0.070145  0.461660  0.023253  0.005499  33  0  0  0  0
21  13  15.827729  0.000000  0.212474  0.568676  16143264.424924  5607667.085034  7879443.026143  1119402.381408  388845.510047  546374.454104  0.049599  2.479948  0.030339  0.011856  0.007404  1.000000  0.007469  0.008726  0.002064  0.298793  0.294407  0.069621  0.350410  0.131854  0.031181  16  0  0  0  0
11  24  29.252019  0.693000  0.212077  0.000816  16119642.929844  5610208.844014  52507028.046068  1117764.425344  389021.760090  3640929.782743  0.091495  4.574764  0.030294  0.011861  0.049339  1.000000  0.007459  0.000317  0.000075  0.298779  0.294391  0.069618  0.349955  0.000082  0.000019  36  0  0  0  0
24  10  13.323113  0.000000  0.225142  0.621360  16896236.289909  5522873.628290  860942.660136  1171614.776411  382965.782446  59699.280062  0.044240  2.211984  0.031754  0.011677  0.000809  1.000000  0.007956  0.010808  0.002556  0.299482  0.294892  0.069736  0.373274  0.164114  0.038810  16  0  0  0  0
12  23  28.712954  0.697428  0.229111  0.001897  17132035.622367  5496119.848355  56621265.542224  1187965.517335  381110.628235  3926218.255362  0.097023  4.851137  0.032197  0.011620  0.053205  1.000000  0.008118  0.000349  0.000083  0.299707  0.295044  0.069772  0.380848  0.000191  0.000045  37  0  0  0  0
13  22  28.260311  0.700991  0.245430  0.004369  18101716.730250  5386502.470755  60538942.272977  1255204.912838  373509.566251  4197876.858390  0.102295  5.114734  0.034019  0.011388  0.056887  1.000000  0.008778  0.000389  0.000092  0.300595  0.295669  0.069920  0.411823  0.000443  0.000105  36  0  0  0  0
19  16  22.984198  0.579919  0.270298  0.336380  19579196.981714  5218898.722176  46608095.626216  1357655.995125  361887.627196  3231887.421500  0.091627  4.581329  0.036796  0.011034  0.043796  1.000000  0.009839  0.003632  0.000859  0.301947  0.296621  0.070145  0.461601  0.050968  0.012053  27  0  0  0  0
20  14  17.820694  0.000000  0.219259  0.526586  16546580.649352  5562242.681983  15719303.395240  1147369.038597  385695.701953  1090004.177069  0.057628  2.881390  0.031097  0.011760  0.014771  1.000000  0.007728  0.007417  0.001754  0.299164  0.294667  0.069683  0.362538  0.111258  0.026310  19  0  0  0  0
14  21  27.837396  0.702767  0.260359  0.009933  18988740.509040  5285938.261009  63885085.569146  1316712.703592  366536.266866  4429904.326669  0.106893  5.344668  0.035686  0.011176  0.060031  1.000000  0.009409  0.000447  0.000106  0.301408  0.296240  0.070055  0.441421  0.001023  0.000242  38  0  0  0  0
18  17  24.883981  0.652210  0.284310  0.196604  20411489.718257  5124088.536670  58689135.932426  1415368.639035  355313.321984  4069608.029469  0.104343  5.217126  0.038360  0.010834  0.055149  1.000000  0.010476  0.001988  0.000470  0.302710  0.297157  0.070272  0.491486  0.024899  0.005888  28  0  0  0  0
15  20  27.368097  0.701175  0.272766  0.022113  19725754.350301  5202171.746692  66011001.370784  1367818.541131  360727.749262  4577319.071815  0.110099  5.504951  0.037072  0.010999  0.062029  1.000000  0.009954  0.000546  0.000129  0.302083  0.296715  0.070167  0.466982  0.002338  0.000553  38  0  0  0  0
17  18  26.000839  0.680528  0.286150  0.099876  20520754.889537  5111612.017763  64233297.228300  1422945.278414  354448.178194  4454049.936270  0.109731  5.486559  0.038566  0.010807  0.060358  1.000000  0.010563  0.001137  0.000269  0.302811  0.297227  0.070288  0.495555  0.011479  0.002715  31  0  0  0  0
22  12  14.579310  0.000000  0.213253  0.592975  16189619.976167  5602462.269958  3813586.872747  1122616.756957  388484.599004  264440.828985  0.045855  2.292725  0.030426  0.011845  0.003584  1.000000  0.007499  0.009613  0.002273  0.298835  0.294437  0.069628  0.351805  0.145694  0.034454  16  0  0  0  0
16  19  26.773219  0.694333  0.281508  0.047801  20245074.459299  5143036.454630  66232515.851798  1403829.111944  356627.203981  4592679.275986  0.111158  5.557907  0.038047  0.010874  0.062237  1.000000  0.010349  0.000738  0.000175  0.302559  0.297050  0.070246  0.485537  0.005235  0.001238  36  0  0  0  0
19  15  20.546452  0.391061  0.236375  0.448483  17563730.719737  5447441.236787  28843186.150668  1217900.015546  377735.167592  2000037.316777  0.071629  3.581441  0.033008  0.011517  0.027103  1.000000  0.008402  0.005531  0.001308  0.300098  0.295322  0.069838  0.394190  0.081415  0.019253  22  0  0  0  0
21  14  17.457345  0.000000  0.228865  0.539468  17117435.037442  5497878.055493  16103853.106209  1186953.087067  381232.545414  1116669.531170  0.058926  2.946295  0.032170  0.011624  0.015132  1.000000  0.008102  0.007808  0.001847  0.299687  0.295034  0.069770  0.380099  0.117167  0.027708  18  0  0  0  0
12  24  28.736366  0.698256  0.229585  0.000884  17160189.030993  5492941.647927  56869972.252056  1189917.724264  380890.246221  3943464.016562  0.097303  4.865131  0.032250  0.011614  0.053439  1.000000  0.008137  0.000344  0.000081  0.299733  0.295062  0.069776  0.381729  0.000089  0.000021  36  0  0  0  0
20  15  20.199857  0.389634  0.246881  0.463337  18187999.480909  5376820.140862  29798529.711113  1261187.910701  372838.176446  2066282.521493  0.073550  3.677521  0.034182  0.011368  0.028001  1.000000  0.008832  0.005867  0.001387  0.300670  0.295724  0.069933  0.414350  0.086439  0.020441  22  0  0  0  0
14  22  27.952944  0.706315  0.262615  0.004699  19122767.326934  5270717.351705  65113254.830710  1326006.359149  365480.822213  4515067.745911  0.108267  5.413357  0.035938  0.011144  0.061185  1.000000  0.009507  0.000418  0.000099  0.301531  0.296327  0.070075  0.446011  0.000477  0.000113  33  0  0  0  0
13  23  28.313504  0.702725  0.246483  0.002047  18164294.515703  5379416.202029  61102667.347056  1259544.166673  373018.191899  4236966.547673  0.102927  5.146351  0.034137  0.011374  0.057417  1.000000  0.008822  0.000377  0.000089  0.300653  0.295709  0.069929  0.413874  0.000206  0.000049  38  0  0  0  0
15  21  27.600785  0.708089  0.277264  0.010650  19992964.382229  5171750.437312  68489966.033886  1386347.355267  358618.282101  4749214.846688  0.112866  5.643315  0.037574  0.010934  0.064358  1.000000  0.010157  0.000479  0.000113  0.302328  0.296887  0.070208  0.476495  0.001100  0.000260  43  0  0  0  0
20  16  22.746217  0.582850  0.282341  0.351120  20294539.885458  5137451.571543  48650458.588929  1407259.131696  356239.938353  3373508.465669  0.094718  4.735895  0.038140  0.010862  0.045716  1.000000  0.010383  0.003871  0.000915  0.302602  0.297082  0.070254  0.487109  0.054412  0.012867  28  0  0  0  0
22  13  15.489329  0.000000  0.221705  0.580034  16691926.822347  5545886.879649  8036827.809085  1157447.598168  384561.561818  557287.792088  0.050647  2.532368  0.031370  0.011725  0.007552  1.000000  0.007822  0.009140  0.002161  0.299296  0.294760  0.069705  0.366972  0.138125  0.032664  16  0  0  0  0
17  19  26.611999  0.699448  0.297293  0.050866  21182534.856157  5036039.069242  70478859.923037  1468834.266607  349207.816869  4887128.251144  0.116684  5.834195  0.039809  0.010648  0.066227  1.000000  0.011090  0.000788  0.000186  0.303418  0.297654  0.070389  0.520303  0.005606  0.001326  37  0  0  0  0
18  18  25.849014  0.685503  0.301130  0.105855  21410425.138347  5009991.705618  68078346.568445  1484636.580059  347401.646810  4720672.428146  0.114801  5.740071  0.040238  0.010592  0.063971  1.000000  0.011275  0.001212  0.000287  0.303626  0.297801  0.070424  0.528961  0.012270  0.002902  36  0  0  0  0
16  20  27.180203  0.706428  0.289215  0.023624  20702823.897610  5090823.842371  70520534.149902  1435570.264033  353006.689507  4890018.015418  0.115937  5.796867  0.038908  0.010763  0.066266  1.000000  0.010707  0.000584  0.000138  0.302979  0.297345  0.070316  0.502335  0.002509  0.000593  41  0  0  0  0
19  17  24.714564  0.656804  0.298158  0.207264  21233918.385638  5030191.035122  61871119.043051  1472397.291021  348802.303886  4290252.341417  0.108680  5.433982  0.039906  0.010635  0.058139  1.000000  0.011130  0.002120  0.000501  0.303464  0.297687  0.070397  0.522139  0.026617  0.006294  34  0  0  0  0
23  11  13.816713  0.000000  0.218182  0.609087  16482554.844612  5569491.603880  1818207.269876  1142929.376555  386198.354961  126077.693719  0.044460  2.223016  0.030976  0.011775  0.001709  1.000000  0.007687  0.010268  0.002428  0.299103  0.294626  0.069673  0.360624  0.155821  0.036849  16  0  0  0  0
23  13  15.180365  0.000000  0.230821  0.590928  17233728.230774  5484773.943589  8187764.424690  1195017.061870  380323.883220  567754.002793  0.051678  2.583911  0.032388  0.011596  0.007694  1.000000  0.008180  0.009558  0.002260  0.299792  0.295110  0.069788  0.383741  0.144467  0.034164  17  0  0  0  0
13  24  28.339362  0.703558  0.246993  0.000954  18194595.865841  5375984.316118  61376659.031030  1261645.315648  372780.218887  4255965.613504  0.103234  5.161708  0.034194  0.011366  0.057674  1.000000  0.008843  0.000371  0.000088  0.300680  0.295728  0.069934  0.414869  0.000096  0.000023  37  0  0  0  0
15  22  27.726563  0.711675  0.279688  0.005041  20136913.628340  5155351.588572  69840958.403836  1396329.049468  357481.157053  4842895.036541  0.114372  5.718583  0.037844  0.010900  0.065628  1.000000  0.010267  0.000449  0.000106  0.302460  0.296980  0.070230  0.481673  0.000513  0.000121  30  0  0  0  0
14  23  28.011121  0.708063  0.263748  0.002202  19190037.492013  5263075.402045  65733539.257902  1330670.990850  364950.915967  4558079.360333  0.108960  5.448014  0.036065  0.011128  0.061768  1.000000  0.009556  0.000405  0.000096  0.301593  0.296370  0.070086  0.448326  0.000222  0.000052  39  0  0  0  0
23  12  14.274465  0.000000  0.222296  0.603368  16727048.661961  5541939.735863  3880427.306948  1159883.008372  384287.859918  269075.662390  0.046799  2.339968  0.031436  0.011717  0.003646  1.000000  0.007845  0.010037  0.002374  0.299328  0.294783  0.069710  0.368060  0.152132  0.035976  16  0  0  0  0
21  16  22.537079  0.585708  0.294158  0.365770  20996413.660914  5057364.050570  50680285.061291  1455928.295194  350686.528625  3514260.207522  0.097775  4.888751  0.039460  0.010693  0.047623  1.000000  0.010935  0.004119  0.000974  0.303245  0.297534  0.070361  0.513026  0.057992  0.013714  28  0  0  0  0
16  21  27.432821  0.713439  0.294045  0.011389  20989643.099384  5058070.800810  73246691.151899  1455458.812535  350735.535931  5079054.542343  0.118969  5.948441  0.039447  0.010694  0.068828  1.000000  0.010936  0.000513  0.000121  0.303242  0.297530  0.070360  0.513056  0.001179  0.000279  41  0  0  0  0
24  12  13.995908  0.000000  0.231235  0.613335  17258287.594402  5482013.095020  3944529.374143  1196720.051390  380132.441119  273520.612605  0.047731  2.386564  0.032434  0.011590  0.003707  1.000000  0.008196  0.010465  0.002475  0.299814  0.295125  0.069791  0.384525  0.158632  0.037513  16  0  0  0  0
21  15  19.884607  0.388124  0.257194  0.477765  18800736.271125  5307369.666487  30726387.964025  1303676.158685  368022.358260  2130621.846588  0.075427  3.771351  0.035333  0.011221  0.028873  1.000000  0.009266  0.006212  0.001469  0.301231  0.296119  0.070026  0.434723  0.091591  0.021659  22  0  0  0  0
17  20  27.050873  0.711701  0.305524  0.025181  21671350.504098  4980120.233643  75169691.725385  1502729.604376  345330.306343  5212398.788262  0.121892  6.094608  0.040728  0.010529  0.070635  1.000000  0.011491  0.000624  0.000147  0.303866  0.297969  0.070464  0.539117  0.002686  0.000635  40  0  0  0  0
22  14  17.125425  0.000000  0.238329  0.551851  17679830.263717  5434353.903260  16473494.128714  1225950.562362  376827.668841  1142301.090560  0.060196  3.009793  0.033227  0.011490  0.015480  1.000000  0.008480  0.008205  0.001940  0.300202  0.295397  0.069856  0.397859  0.123168  0.029127  18  0  0  0  0
18  19  26.500814  0.704574  0.312918  0.054015  22110385.534977  4929836.865888  74842311.760734  1533173.066501  341843.569080  5189697.685040  0.122303  6.115166  0.041553  0.010423  0.070327  1.000000  0.011859  0.000839  0.000198  0.304268  0.298252  0.070531  0.556365  0.005991  0.001417  37  0  0  0  0
20  17  24.581231  0.661383  0.311812  0.218088  22044771.289544  4937384.446250  65102371.085689  1528623.259184  342366.931593  4514313.047867  0.113044  5.652181  0.041430  0.010439  0.061175  1.000000  0.011801  0.002257  0.000534  0.304207  0.298209  0.070521  0.553629  0.028409  0.006718  35  0  0  0  0
19  18  25.740228  0.690484  0.315940  0.111977  22289873.505438  4909268.163926  72015297.461907  1545619.078427  340417.299068  4993667.535556  0.119941  5.997034  0.041890  0.010379  0.067671  1.000000  0.012011  0.001290  0.000305  0.304432  0.298367  0.070558  0.563493  0.013093  0.003096  37  0  0  0  0
22  15  19.596318  0.386532  0.267316  0.491766  19402071.997767  5239082.768351  31626871.852405  1345373.836844  363287.224499  2193062.985042  0.077259  3.862946  0.036463  0.011077  0.029719  1.000000  0.009705  0.006565  0.001552  0.301782  0.296507  0.070118  0.455305  0.096871  0.022908  22  0  0  0  0
24  11  13.542095  0.000000  0.227096  0.618825  17012345.569522  5509774.842528  1847278.614574  1179665.998313  382057.489576  128093.551951  0.045357  2.267852  0.031972  0.011649  0.001736  1.000000  0.008033  0.010698  0.002530  0.299589  0.294967  0.069754  0.376861  0.162358  0.038394  16  0  0  0  0
23  14  16.820844  0.000000  0.247653  0.563755  18233895.228987  5371661.098355  16828866.429307  1264370.402690  372480.439355  1166943.231647  0.061439  3.071927  0.034268  0.011357  0.015814  1.000000  0.008863  0.008608  0.002036  0.300710  0.295754  0.069940  0.415818  0.129258  0.030567  17  0  0  0  0
14  24  28.039356  0.708902  0.264295  0.001027  19222555.278882  5259380.691874  66034595.877012  1332925.831451  364694.718258  4578955.156424  0.109296  5.464823  0.036126  0.011120  0.062051  1.000000  0.009580  0.000399  0.000094  0.301622  0.296391  0.070091  0.449448  0.000103  0.000024  39  0  0  0  0
16  22  27.568912  0.717064  0.296646  0.005394  21144136.277452  5040417.326206  74731145.456679  1466171.641545  349511.412917  5181989.217767  0.120617  6.030837  0.039737  0.010657  0.070223  1.000000  0.011060  0.000480  0.000114  0.303383  0.297629  0.070383  0.518897  0.000549  0.000130  32  0  0  0  0
15  23  27.789749  0.713436  0.280900  0.002362  20208927.564326  5147144.927729  70521592.769098  1401322.622596  356912.092740  4890091.421937  0.115129  5.756461  0.037980  0.010882  0.066267  1.000000  0.010322  0.000435  0.000103  0.302526  0.297027  0.070241  0.484277  0.000238  0.000056  39  0  0  0  0
22  16  22.352646  0.588489  0.305746  0.380310  21684588.308567  4978672.723302  52694976.549207  1503647.537048  345229.933427  3653962.462904  0.100795  5.039755  0.040753  0.010526  0.049516  1.000000  0.011496  0.004375  0.001035  0.303876  0.297977  0.070466  0.539336  0.061712  0.014594  27  0  0  0  0
17  21  27.324100  0.718812  0.310695  0.012154  21978423.882580  4944949.519863  78162642.763946  1524022.613156  342891.507119  5419935.283472  0.125207  6.260365  0.041305  0.010455  0.073447  1.000000  0.011748  0.000548  0.000129  0.304148  0.298167  0.070511  0.551177  0.001262  0.000298  43  0  0  0  0
21  17  24.479381  0.665941  0.325268  0.229076  22843734.033682  4845715.684842  68382274.825684  1584024.742732  336010.458260  4741747.348681  0.117433  5.871668  0.042931  0.010245  0.064257  1.000000  0.012490  0.002400  0.000567  0.304939  0.298724  0.070642  0.585963  0.030279  0.007161  34  0  0  0  0
24  13  14.897102  0.000000  0.239824  0.601381  17768724.955266  5424326.184349  8332598.836991  1232114.676805  376132.329154  577797.075977  0.052692  2.634598  0.033394  0.011468  0.007830  1.000000  0.008541  0.009981  0.002360  0.300283  0.295454  0.069869  0.400717  0.150878  0.035680  17  0  0  0  0
18  20  26.972611  0.716987  0.321685  0.026787  22630950.632907  4870115.309120  79964329.482385  1569269.967038  337702.371172  5544867.413064  0.127968  6.398420  0.042531  0.010297  0.075140  1.000000  0.012307  0.000664  0.000157  0.304746  0.298587  0.070610  0.577391  0.002871  0.000679  42  0  0  0  0
20  18  25.669312  0.695466  0.330575  0.118245  23158765.888731  4809490.395105  76046475.291573  1605869.606291  333498.532882  5273196.504643  0.125151  6.257534  0.043523  0.010169  0.071459  1.000000  0.012772  0.001370  0.000324  0.305229  0.298927  0.070690  0.599183  0.013949  0.003299  37  0  0  0  0
15  24  27.820354  0.714280  0.281486  0.001102  20243709.309837  5143180.543373  70851578.316880  1403734.450076  356637.195348  4912973.200882  0.115496  5.774814  0.038045  0.010874  0.066577  1.000000  0.010349  0.000428  0.000101  0.302558  0.297049  0.070246  0.485538  0.000111  0.000026  41  0  0  0  0
19  19  26.433503  0.709704  0.328377  0.057252  23028289.418128  4824479.440702  79326945.528462  1596822.138067  334537.899697  5500670.087349  0.128020  6.400986  0.043278  0.010200  0.074541  1.000000  0.012656  0.000892  0.000211  0.305109  0.298843  0.070671  0.593772  0.006391  0.001511  40  0  0  0  0
16  23  27.637302  0.718839  0.297935  0.002528  21220650.342864  5031670.099263  75475098.899324  1471477.261572  348904.864798  5233576.259485  0.121441  6.072056  0.039881  0.010638  0.070922  1.000000  0.011122  0.000465  0.000110  0.303453  0.297679  0.070395  0.521806  0.000255  0.000060  41  0  0  0  0
17  22  27.471098  0.722476  0.313467  0.005758  22143007.682052  4926085.347376  79787856.704545  1535435.143622  341583.432181  5532630.479903  0.127004  6.350195  0.041614  0.010415  0.074974  1.000000  0.011888  0.000513  0.000121  0.304299  0.298273  0.070536  0.557720  0.000587  0.000139  43  0  0  0  0
18  21  27.267353  0.724202  0.327209  0.012944  22958942.511209  4832438.405373  83245548.786039  1592013.501431  335089.788322  5772392.937379  0.131588  6.579421  0.043148  0.010217  0.078224  1.000000  0.012596  0.000583  0.000138  0.305046  0.298799  0.070660  0.590934  0.001347  0.000319  45  0  0  0  0
24  14  16.540210  0.000000  0.256840  0.575203  18779748.705222  5309791.218096  17170585.932640  1302220.843908  368190.272913  1190638.663732  0.062655  3.132734  0.035294  0.011226  0.016135  1.000000  0.009250  0.009017  0.002132  0.301210  0.296106  0.070023  0.433977  0.135436  0.032028  18  0  0  0  0
23  15  19.331381  0.384860  0.277250  0.505345  19992158.482152  5171949.819182  32500186.257507  1386291.472736  358632.107591  2253620.143685  0.079047  3.952329  0.037572  0.010935  0.030540  1.000000  0.010148  0.006926  0.001638  0.302323  0.296887  0.070208  0.476093  0.102276  0.024186  22  0  0  0  0
23  16  22.189403  0.591185  0.317104  0.394725  22359013.374859  4901394.245137  54692247.327366  1550413.358719  339871.307674  3792456.735594  0.103776  5.188799  0.042020  0.010363  0.051393  1.000000  0.012065  0.004641  0.001098  0.304494  0.298412  0.070569  0.566029  0.065575  0.015507  29  0  0  0  0
19  20  26.939534  0.722281  0.337691  0.028444  23581206.037397  4760867.740731  84910366.326004  1635162.350062  330126.952410  5887834.317127  0.134171  6.708547  0.044317  0.010066  0.079788  1.000000  0.013156  0.000706  0.000167  0.305616  0.299200  0.070755  0.617220  0.003063  0.000724  41  0  0  0  0
22  17  24.405218  0.670471  0.338520  0.240223  23630464.596627  4755234.879408  71709885.543194  1638578.025296  329736.359887  4972489.735322  0.121847  6.092373  0.044410  0.010054  0.067384  1.000000  0.013197  0.002548  0.000603  0.305660  0.299231  0.070762  0.619147  0.032232  0.007622  36  0  0  0  0
21  18  25.632079  0.700443  0.345028  0.124663  24016772.109188  4710707.159710  80174164.810892  1665365.268455  326648.729395  5559417.764236  0.130433  6.521649  0.045136  0.009960  0.075337  1.000000  0.013558  0.001453  0.000344  0.306015  0.299480  0.070821  0.636062  0.014840  0.003509  39  0  0  0  0
20  19  26.405185  0.714834  0.343664  0.060579  23935778.365318  4720031.470749  83936374.527073  1659749.019635  327295.293542  5820296.010716  0.133836  6.691787  0.044984  0.009979  0.078873  1.000000  0.013483  0.000947  0.000224  0.305941  0.299428  0.070809  0.632566  0.006808  0.001610  41  0  0  0  0
16  24  27.670301  0.719688  0.298559  0.001179  21257754.998262  5027427.881840  75836090.538396  1474050.163714  348610.701972  5258608.055398  0.121841  6.092055  0.039951  0.010629  0.071261  1.000000  0.011153  0.000458  0.000108  0.303487  0.297703  0.070401  0.523221  0.000118  0.000028  42  0  0  0  0
18  22  27.425586  0.727909  0.330162  0.006136  23134268.123703  4812283.217092  85024078.645167  1604170.888127  333692.192076  5895719.329570  0.133547  6.677327  0.043477  0.010174  0.079895  1.000000  0.012752  0.000547  0.000129  0.305207  0.298912  0.070687  0.598269  0.000627  0.000148  43  0  0  0  0
19  21  27.256912  0.729606  0.343580  0.013761  23930795.812045  4720594.040561  88503367.113958  1659403.520618  327334.303123  6136979.318569  0.138119  6.905952  0.044974  0.009981  0.083164  1.000000  0.013480  0.000620  0.000147  0.305937  0.299425  0.070808  0.632405  0.001436  0.000340  46  0  0  0  0
17  23  27.544566  0.724267  0.314846  0.002700  22224883.235261  4916697.475969  80602815.901205  1541112.538654  340932.460647  5589141.185637  0.127904  6.395186  0.041768  0.010395  0.075740  1.000000  0.011958  0.000497  0.000118  0.304374  0.298326  0.070548  0.560996  0.000273  0.000064  44  0  0  0  0
20  20  26.946977  0.727579  0.353535  0.030154  24521705.510058  4652435.783866  90013930.262056  1700378.239593  322608.089586  6241724.427163  0.140505  7.025244  0.046085  0.009836  0.084584  1.000000  0.014040  0.000750  0.000177  0.306478  0.299806  0.070898  0.658669  0.003263  0.000772  43  0  0  0  0
24  16  22.044457  0.593794  0.328229  0.408995  23019499.329316  4825560.237652  56669472.865654  1596212.617831  334612.844061  3929561.036056  0.106715  5.335744  0.043262  0.010203  0.053251  1.000000  0.012642  0.004917  0.001163  0.305099  0.298838  0.070669  0.593085  0.069583  0.016455  28  0  0  0  0
21  19  26.411896  0.719960  0.358771  0.063998  24832512.125901  4616543.497109  88674725.355217  1721930.117625  320119.255221  6148861.600758  0.139755  6.987735  0.046669  0.009761  0.083325  1.000000  0.014341  0.001004  0.000237  0.306763  0.300006  0.070946  0.672797  0.007243  0.001713  41  0  0  0  0
24  15  19.086802  0.383111  0.286998  0.518506  20571152.647298  5105960.230863  33346608.881520  1426439.947681  354056.273338  2312312.578874  0.080791  4.039528  0.038660  0.010795  0.031335  1.000000  0.010595  0.007295  0.001725  0.302853  0.297260  0.070296  0.497082  0.107806  0.025494  21  0  0  0  0
23  17  24.355559  0.674969  0.351562  0.251526  24404633.560726  4665990.866802  75084027.309484  1692260.264478  323548.022905  5206458.666820  0.126284  6.314215  0.045865  0.009865  0.070554  1.000000  0.013923  0.002702  0.000639  0.306369  0.299730  0.070880  0.653183  0.034272  0.008105  36  0  0  0  0
22  18  25.625101  0.705410  0.359295  0.131235  24863588.532016  4612964.380753  84400683.476951  1724085.010347  319871.072990  5852492.010888  0.135789  6.789467  0.046727  0.009753  0.079309  1.000000  0.014370  0.001539  0.000364  0.306791  0.300026  0.070950  0.674163  0.015768  0.003729  41  0  0  0  0
17  24  27.580040  0.725121  0.315509  0.001259  22264281.885061  4912179.150528  80996716.543596  1543844.510407  340619.152004  5616454.949788  0.128338  6.416917  0.041842  0.010386  0.076110  1.000000  0.011991  0.000490  0.000116  0.304410  0.298351  0.070554  0.562578  0.000127  0.000030  43  0  0  0  0
18  23  27.504474  0.729714  0.331626  0.002878  23221168.147031  4802289.287126  85913460.130956  1610196.688764  332999.195374  5957390.607879  0.134524  6.726223  0.043641  0.010153  0.080731  1.000000  0.012830  0.000530  0.000125  0.305287  0.298968  0.070700  0.601931  0.000291  0.000069  45  0  0  0  0
19  22  27.426960  0.733357  0.346718  0.006528  24117092.912447  4699114.814960  90447135.133916  1672321.689605  325844.895798  6271763.615795  0.140250  7.012512  0.045324  0.009935  0.084991  1.000000  0.013655  0.000581  0.000137  0.306108  0.299545  0.070837  0.640614  0.000668  0.000158  44  0  0  0  0
20  21  27.288331  0.735018  0.359799  0.014607  24893521.211312  4609480.177540  93944160.578964  1726160.595037  319629.472204  6514253.517960  0.144806  7.240299  0.046784  0.009746  0.088277  1.000000  0.014402  0.000659  0.000156  0.306819  0.300046  0.070955  0.675670  0.001529  0.000362  47  0  0  0  0
22  19  26.450436  0.725075  0.373692  0.067514  25718039.906006  4514078.870140  93545666.245043  1783334.173197  313014.177560  6486621.219150  0.145779  7.288968  0.048333  0.009544  0.087902  1.000000  0.015230  0.001062  0.000251  0.307574  0.300577  0.071080  0.714511  0.007695  0.001820  43  0  0  0  0
21  20  26.991222  0.732875  0.369209  0.031918  25451970.265127  4544885.760958  95281006.551034  1764884.435784  315150.381616  6606952.771675  0.146975  7.348756  0.047833  0.009609  0.089533  1.000000  0.014959  0.000795  0.000188  0.307330  0.300405  0.071040  0.701804  0.003472  0.000821  46  0  0  0  0
23  18  25.645561  0.710364  0.373369  0.137963  25698846.031944  4516315.569182  88727995.544509  1782003.236171  313169.274210  6152555.449485  0.141221  7.061050  0.048297  0.009549  0.083375  1.000000  0.015209  0.001629  0.000385  0.307556  0.300564  0.071078  0.713514  0.016734  0.003957  41  0  0  0  0
24  17  24.327700  0.679428  0.364389  0.262981  25165969.096506  4578026.054947  78503433.646425  1745052.611141  317448.387957  5443566.323352  0.130742  6.537113  0.047296  0.009679  0.073768  1.000000  0.014667  0.002863  0.000677  0.307067  0.300221  0.070996  0.688075  0.036402  0.008608  36  0  0  0  0
18  24  27.542500  0.730575  0.332329  0.001343  23262918.025073  4797486.903478  86342701.710602  1613091.698823  332666.189636  5987154.974851  0.134996  6.749806  0.043719  0.010143  0.081134  1.000000  0.012868  0.000522  0.000123  0.305325  0.298995  0.070706  0.603696  0.000135  0.000032  45  0  0  0  0
20  22  27.470864  0.738816  0.363129  0.006933  25091119.283216  4586632.450824  96066675.862242  1739862.393287  318045.170602  6661432.465176  0.147123  7.356174  0.047155  0.009697  0.090271  1.000000  0.014598  0.000618  0.000146  0.307000  0.300173  0.070985  0.684847  0.000710  0.000168  49  0  0  0  0
19  23  27.511507  0.735178  0.348269  0.003062  24209151.312149  4688496.425633  91416689.192221  1678705.181143  325108.597984  6338994.201456  0.141312  7.065593  0.045497  0.009913  0.085902  1.000000  0.013742  0.000564  0.000133  0.306192  0.299605  0.070851  0.644702  0.000310  0.000073  46  0  0  0  0
21  21  27.358092  0.740434  0.375860  0.015483  25846674.516092  4499158.932876  99576416.682154  1792253.923569  311979.602838  6904804.073824  0.151657  7.582825  0.048575  0.009512  0.093569  1.000000  0.015364  0.000699  0.000165  0.307692  0.300660  0.071100  0.720813  0.001626  0.000384  49  0  0  0  0
24  18  25.691110  0.715299  0.387244  0.144851  26522202.493760  4420811.354006  93158031.121615  1839096.223057  306546.843759  6459741.917116  0.146729  7.336461  0.049844  0.009347  0.087538  1.000000  0.016075  0.001721  0.000407  0.308310  0.301095  0.071203  0.754145  0.017741  0.004195  41  0  0  0  0
22  20  27.069273  0.738164  0.384705  0.033740  26371570.085868  4438278.858735  100717915.756324  1828651.106650  307758.071295  6983957.629658  0.153587  7.679344  0.049561  0.009384  0.094642  1.000000  0.015916  0.000841  0.000199  0.308173  0.300998  0.071180  0.746692  0.003689  0.000872  47  0  0  0  0
19  24  27.552187  0.736044  0.349014  0.001429  24253332.856965  4683399.360205  91884039.943856  1681768.807258  324755.158492  6371401.125518  0.141823  7.091164  0.045580  0.009902  0.086341  1.000000  0.013784  0.000555  0.000131  0.306232  0.299633  0.070857  0.646671  0.000144  0.000034  48  0  0  0  0
23  19  26.518172  0.730176  0.388421  0.071128  26592045.643252  4412685.837403  98553429.711470  1843939.270028  305983.406130  6833868.355930  0.151913  7.595661  0.049976  0.009330  0.092608  1.000000  0.016152  0.001123  0.000266  0.308375  0.301140  0.071214  0.757758  0.008166  0.001931  45  0  0  0  0
20  23  27.561367  0.740653  0.364769  0.003254  25188467.135048  4575371.453931  97122688.363822  1746612.664750  317264.313248  6734658.231535  0.148275  7.413747  0.047338  0.009674  0.091264  1.000000  0.014695  0.000599  0.000142  0.307089  0.300236  0.071000  0.689406  0.000329  0.000078  47  0  0  0  0
21  22  27.553899  0.744280  0.379386  0.007354  26055892.793060  4474899.250955  101892437.608824  1806761.487300  310297.393775  7065401.043090  0.154175  7.708735  0.048968  0.009461  0.095746  1.000000  0.015583  0.000655  0.000155  0.307884  0.300795  0.071132  0.731062  0.000754  0.000178  45  0  0  0  0
22  21  27.463407  0.745849  0.391756  0.016390  26789889.306214  4389683.892142  105409381.877897  1857658.097994  304388.410742  7309272.151588  0.158679  7.933938  0.050347  0.009281  0.099050  1.000000  0.016369  0.000740  0.000175  0.308557  0.301268  0.071244  0.767927  0.001727  0.000408  45  0  0  0  0
20  24  27.604848  0.741525  0.365553  0.001518  25235015.127630  4569985.671709  97630473.498866  1749840.384520  316890.853625  6769868.946943  0.148828  7.441409  0.047425  0.009662  0.091741  1.000000  0.014742  0.000590  0.000140  0.307132  0.300266  0.071007  0.691594  0.000153  0.000036  46  0  0  0  0
23  20  27.178718  0.743442  0.400016  0.035620  27279984.410842  4332686.984129  106330627.885590  1891642.155543  300436.144776  7373152.971955  0.160345  8.017249  0.051269  0.009160  0.099916  1.000000  0.016912  0.000890  0.000210  0.309006  0.301583  0.071319  0.793399  0.003917  0.000926  47  0  0  0  0
24  19  26.612955  0.735259  0.402949  0.074843  27454011.867379  4312435.919293  103701261.180625  1903709.525819  299031.900281  7190828.054661  0.158158  7.907924  0.051596  0.009118  0.097445  1.000000  0.017107  0.001186  0.000280  0.309165  0.301696  0.071345  0.802578  0.008657  0.002047  47  0  0  0  0
21  23  27.650714  0.746135  0.381116  0.003452  26158575.272242  4462987.296341  103041352.377802  1813881.671217  309471.397867  7145068.816260  0.155422  7.771105  0.049161  0.009436  0.096825  1.000000  0.015691  0.000635  0.000150  0.307978  0.300861  0.071148  0.736137  0.000350  0.000083  48  0  0  0  0
22  22  27.673400  0.749747  0.395482  0.007790  27010957.355108  4363978.972298  107934625.358368  1872987.345776  302605.986337  7484376.981148  0.161413  8.070639  0.050763  0.009227  0.101423  1.000000  0.016612  0.000694  0.000164  0.308759  0.301410  0.071278  0.779358  0.000800  0.000189  49  0  0  0  0
23  21  27.602089  0.751259  0.407476  0.017330  27722583.518297  4281133.765111  111451556.048809  1922332.757013  296861.353791  7728247.148080  0.165880  8.293989  0.052100  0.009051  0.104728  1.000000  0.017417  0.000783  0.000185  0.309411  0.301869  0.071386  0.817095  0.001832  0.000433  51  0  0  0  0
21  24  27.697142  0.747014  0.381942  0.001611  26207599.150291  4457298.864407  103592975.256664  1817281.073245  309076.951980  7183319.318017  0.156021  7.801028  0.049253  0.009424  0.097344  1.000000  0.015743  0.000626  0.000148  0.308023  0.300892  0.071155  0.738571  0.000162  0.000038  49  0  0  0  0
22  23  27.776927  0.751620  0.397304  0.003658  27119110.258989  4351397.338305  109183966.468972  1880486.858575  301733.553681  7571008.493684  0.162763  8.138170  0.050966  0.009200  0.102597  1.000000  0.016733  0.000673  0.000159  0.308858  0.301480  0.071294  0.785004  0.000371  0.000088  52  0  0  0  0
24  20  27.317596  0.748703  0.415132  0.037561  28176771.492792  4228173.385794  112125538.854644  1953826.950930  293188.987833  7774982.302632  0.167255  8.362735  0.052954  0.008939  0.105361  1.000000  0.017947  0.000940  0.000222  0.309827  0.302161  0.071455  0.841996  0.004154  0.000982  49  0  0  0  0
23  22  27.827290  0.755211  0.411408  0.008242  27955834.359117  4253938.387843  114203802.419374  1938506.781040  294975.578444  7919092.757762  0.168847  8.442342  0.052539  0.008994  0.107314  1.000000  0.017688  0.000735  0.000174  0.309625  0.302019  0.071422  0.829835  0.000848  0.000201  49  0  0  0  0
24  21  27.772404  0.756659  0.423015  0.018303  28644331.368483  4173569.752655  117712532.719512  1986248.376023  289402.675761  8162394.295190  0.173268  8.663395  0.053833  0.008824  0.110611  1.000000  0.018510  0.000827  0.000196  0.310256  0.302463  0.071527  0.868414  0.001941  0.000459  52  0  0  0  0
23  23  27.937985  0.757103  0.413324  0.003871  28069502.112050  4240678.860900  115561298.244790  1946388.703182  294056.139497  8013223.908669  0.170308  8.515402  0.052752  0.008966  0.108590  1.000000  0.017822  0.000713  0.000169  0.309729  0.302092  0.071439  0.836108  0.000393  0.000093  53  0  0  0  0
22  24  27.826483  0.752505  0.398172  0.001707  27170608.795227  4345404.975124  109782573.870587  1884057.857760  301318.032667  7612516.984982  0.163410  8.170500  0.051063  0.009187  0.103160  1.000000  0.016790  0.000664  0.000157  0.308906  0.301513  0.071302  0.787705  0.000172  0.000041  49  0  0  0  0
23  24  27.990870  0.757995  0.414235  0.001807  28123530.317764  4234374.843287  116210638.209870  1950135.114103  293619.007815  8058250.285251  0.171006  8.550320  0.052854  0.008953  0.109200  1.000000  0.017886  0.000703  0.000166  0.309779  0.302127  0.071447  0.839105  0.000182  0.000043  53  0  0  0  0
24  22  28.013969  0.760668  0.427158  0.008712  28890114.480605  4144836.666362  120711412.576989  2003291.409809  287410.272962  8370341.905143  0.176487  8.824352  0.054295  0.008763  0.113429  1.000000  0.018813  0.000776  0.000184  0.310481  0.302621  0.071564  0.882604  0.000898  0.000212  53  0  0  0  0
24  24  28.188785  0.763479  0.430124  0.001911  29065985.466116  4124264.082698  122889888.613710  2015486.613630  285983.733785  8521401.269542  0.178821  8.941056  0.054625  0.008720  0.115476  1.000000  0.019032  0.000743  0.000176  0.310642  0.302735  0.071591  0.892890  0.000192  0.000046  45  0  0  0  0
24  23  28.132341  0.762580  0.429169  0.004093  29009378.946350  4130886.756356  122185740.036181  2011561.417873  286442.961639  8472574.367262  0.178067  8.903353  0.054519  0.008734  0.114815  1.000000  0.018961  0.000753  0.000178  0.310590  0.302698  0.071582  0.889567  0.000416  0.000098  55  0  0  0  0
