# Supplementary material for: Computational modelling predicts substantial carbon assimilation gains for C3 plants with a single-celled C4 biochemical pump
Source: PLoS Comput Biol. 2019 Sep 30;15(9):e1007373. doi: 10.1371/journal.pcbi.1007373 (PMC6786660; doi:10.1371/journal.pcbi.1007373)
Supplement: S1 Dataset — The input parameter files and the raw output files used to make all the Figures. (ZIP) [file pcbi.1007373.s004.zip › modelling results/rPPtR_C4_thdiff_Sc200Sp600_Xchng_scanresults.txt]

3  2  17.654015  0.000000  0.131217  0.481555  4406130.283810  2385923.292584  744.026447  564063.153955  305440.677152  95.248637  0.024779  1.238970  0.015398  0.009380  0.000001  1.000000  0.004667  0.006126  0.000813  0.291037  0.288729  0.038314  0.218957  0.092990  0.012340  16  0  0  0  0
3  0  17.653496  0.000000  0.131214  0.481560  4406058.686939  2385931.371323  117.921466  564053.988280  305441.711375  15.096048  0.024778  1.238905  0.015398  0.009380  0.000000  1.000000  0.004667  0.006126  0.000813  0.291037  0.288728  0.038314  0.218953  0.092991  0.012340  17  0  0  0  0
4  1  18.292395  0.000000  0.124161  0.482142  5528788.642766  3135804.636974  386.351696  596070.410545  338077.737841  41.653394  0.026595  1.329749  0.016235  0.010359  0.000001  1.000000  0.004463  0.006081  0.000961  0.291525  0.292100  0.046141  0.209397  0.092314  0.014582  16  0  0  0  0
0  5  15.768974  0.000000  0.157927  0.512035  1901498.541059  873802.009477  4748.561488  455618.039206  209371.687443  1137.802753  0.019074  0.953698  0.012563  0.006495  0.000016  1.000000  0.005470  0.006782  0.000411  0.289484  0.293579  0.017785  0.256630  0.102894  0.006233  16  0  0  0  0
3  1  17.653644  0.000000  0.131215  0.481559  4406079.072626  2385929.071205  296.204457  564056.598011  305441.416919  37.919446  0.024778  1.238923  0.015398  0.009380  0.000001  1.000000  0.004667  0.006126  0.000813  0.291037  0.288729  0.038314  0.218954  0.092991  0.012340  16  0  0  0  0
2  3  17.062827  0.000000  0.138525  0.479568  3422444.927875  1768907.957729  1392.553568  528718.510744  273270.834378  215.129495  0.022890  1.144485  0.014472  0.008415  0.000003  1.000000  0.004882  0.006165  0.000666  0.290567  0.283997  0.030675  0.229026  0.093583  0.010108  16  0  0  0  0
1  5  16.394975  0.000000  0.147988  0.499666  2600526.681970  1267905.995827  6639.911890  494355.371708  241026.613648  1262.235121  0.021039  1.051974  0.013576  0.007446  0.000017  1.000000  0.005166  0.006514  0.000547  0.290036  0.291361  0.024464  0.242343  0.098859  0.008301  17  0  0  0  0
1  2  16.385665  0.000000  0.147938  0.499729  2599891.236370  1267978.432942  419.003467  494234.574660  241040.383812  79.651794  0.021020  1.051018  0.013572  0.007447  0.000001  1.000000  0.005164  0.006516  0.000547  0.290035  0.291360  0.024464  0.242269  0.098884  0.008303  17  0  0  0  0
1  3  16.386613  0.000000  0.147943  0.499723  2599955.947769  1267971.056034  1052.475480  494246.876179  241038.981475  200.073666  0.021022  1.051115  0.013573  0.007447  0.000003  1.000000  0.005164  0.006515  0.000547  0.290035  0.291360  0.024464  0.242276  0.098882  0.008303  16  0  0  0  0
2  0  17.061395  0.000000  0.138517  0.479579  3422301.587680  1768924.212726  87.866307  528696.366746  273273.345541  13.574080  0.022886  1.144321  0.014471  0.008415  0.000000  1.000000  0.004881  0.006166  0.000666  0.290567  0.283997  0.030675  0.229014  0.093587  0.010109  16  0  0  0  0
5  0  18.960346  0.000000  0.117552  0.475809  6797590.614166  4031519.250787  193.550921  625638.738371  371054.210373  17.814099  0.028357  1.417826  0.017008  0.011348  0.000000  1.000000  0.004275  0.005947  0.001093  0.291995  0.291424  0.053542  0.200576  0.090297  0.016590  17  0  0  0  0
1  1  16.385287  0.000000  0.147936  0.499732  2599865.475018  1267981.369551  166.809146  494229.677474  241040.942056  31.710114  0.021020  1.050979  0.013572  0.007447  0.000000  1.000000  0.005164  0.006516  0.000547  0.290035  0.291360  0.024464  0.242266  0.098885  0.008303  18  0  0  0  0
2  4  17.065138  0.000000  0.138538  0.479549  3422676.211725  1768881.730439  3497.800445  528754.240772  273266.782639  540.359854  0.022895  1.144751  0.014473  0.008415  0.000007  1.000000  0.004882  0.006165  0.000666  0.290567  0.283998  0.030675  0.229045  0.093576  0.010107  17  0  0  0  0
2  1  17.061541  0.000000  0.138518  0.479578  3422316.184525  1768922.557267  220.709642  528698.621748  273273.089797  34.096465  0.022887  1.144338  0.014471  0.008415  0.000000  1.000000  0.004882  0.006166  0.000666  0.290567  0.283997  0.030675  0.229015  0.093587  0.010108  17  0  0  0  0
1  4  16.388995  0.000000  0.147956  0.499706  2600118.477231  1267952.528879  2643.612784  494277.772732  241035.459497  502.545961  0.021027  1.051360  0.013574  0.007447  0.000007  1.000000  0.005165  0.006515  0.000547  0.290035  0.291361  0.024464  0.242295  0.098875  0.008302  16  0  0  0  0
0  6  15.784072  0.000000  0.158004  0.511949  1902177.236531  873724.267660  11925.844308  455780.661419  209353.059727  2857.551390  0.019102  0.955079  0.012568  0.006494  0.000039  1.000000  0.005473  0.006780  0.000411  0.289486  0.293581  0.017785  0.256746  0.102859  0.006231  16  0  0  0  0
4  0  18.292247  0.000000  0.124160  0.482143  5528760.735208  3135807.769897  153.809919  596067.401772  338078.075608  16.582573  0.026595  1.329728  0.016235  0.010359  0.000000  1.000000  0.004463  0.006081  0.000961  0.291525  0.292100  0.046141  0.209396  0.092315  0.014582  16  0  0  0  0
0  2  15.759608  0.000000  0.157879  0.512089  1901077.806485  873850.202698  299.645153  455517.227001  209383.235020  71.797971  0.019057  0.952842  0.012561  0.006495  0.000001  1.000000  0.005469  0.006783  0.000411  0.289482  0.293578  0.017785  0.256558  0.102916  0.006235  16  0  0  0  0
6  0  19.672417  0.000000  0.111250  0.468717  8210131.867548  5087601.863071  238.733393  652615.500334  404408.587942  18.976688  0.030061  1.503048  0.017713  0.012348  0.000000  1.000000  0.004099  0.005816  0.001221  0.292487  0.289746  0.060823  0.192293  0.088302  0.018536  16  0  0  0  0
4  2  18.292767  0.000000  0.124163  0.482137  5528858.711065  3135796.774440  970.463039  596077.964756  338076.890165  104.627675  0.026596  1.329801  0.016235  0.010359  0.000001  1.000000  0.004463  0.006081  0.000960  0.291525  0.292100  0.046141  0.209400  0.092313  0.014582  16  0  0  0  0
2  2  17.061907  0.000000  0.138520  0.479575  3422352.844646  1768918.399990  554.394140  528704.285210  273272.447557  85.645920  0.022888  1.144380  0.014472  0.008415  0.000001  1.000000  0.004882  0.006166  0.000666  0.290567  0.283997  0.030675  0.229018  0.093585  0.010108  16  0  0  0  0
4  3  18.293700  0.000000  0.124169  0.482127  5529034.775087  3135777.011300  2437.639051  596096.946591  338074.759459  262.807028  0.026599  1.329931  0.016236  0.010359  0.000004  1.000000  0.004464  0.006080  0.000960  0.291526  0.292100  0.046141  0.209408  0.092309  0.014581  16  0  0  0  0
1  0  16.385137  0.000000  0.147935  0.499733  2599855.217341  1267982.539017  66.408053  494227.727508  241041.164369  12.624050  0.021019  1.050964  0.013572  0.007447  0.000000  1.000000  0.005164  0.006516  0.000547  0.290035  0.291360  0.024464  0.242265  0.098885  0.008303  18  0  0  0  0
5  1  18.960492  0.000000  0.117553  0.475807  6797626.984653  4031515.191251  486.175970  625642.085849  371053.836741  44.746814  0.028357  1.417849  0.017008  0.011348  0.000001  1.000000  0.004275  0.005947  0.001093  0.291995  0.291424  0.053542  0.200577  0.090296  0.016590  16  0  0  0  0
0  0  15.759077  0.000000  0.157876  0.512092  1901053.959081  873852.934314  47.490836  455511.512924  209383.889543  11.379279  0.019056  0.952794  0.012560  0.006495  0.000000  1.000000  0.005469  0.006783  0.000411  0.289482  0.293578  0.017785  0.256554  0.102917  0.006235  16  0  0  0  0
0  7  15.821912  0.000000  0.158199  0.511733  1903880.709724  873529.139428  29943.730800  456188.830607  209306.305055  7174.816924  0.019171  0.958545  0.012579  0.006493  0.000099  1.000000  0.005479  0.006776  0.000410  0.289491  0.293584  0.017785  0.257038  0.102772  0.006226  16  0  0  0  0
2  5  17.070940  0.000000  0.138572  0.479502  3423257.076276  1768815.860775  8785.219609  528843.975989  273256.606724  1357.190057  0.022908  1.145417  0.014475  0.008414  0.000019  1.000000  0.004883  0.006164  0.000666  0.290568  0.283999  0.030675  0.229093  0.093558  0.010105  16  0  0  0  0
3  3  17.654948  0.000000  0.131223  0.481546  4406258.932372  2385908.774318  1868.875168  564079.623262  305438.818556  239.249308  0.024782  1.239088  0.015398  0.009380  0.000003  1.000000  0.004667  0.006125  0.000813  0.291037  0.288729  0.038314  0.218965  0.092986  0.012339  17  0  0  0  0
3  4  17.657292  0.000000  0.131237  0.481524  4406582.041980  2385872.312352  4694.182801  564120.987047  305434.150775  600.939007  0.024788  1.239384  0.015399  0.009380  0.000008  1.000000  0.004668  0.006125  0.000813  0.291037  0.288729  0.038314  0.218985  0.092978  0.012338  17  0  0  0  0
0  1  15.759228  0.000000  0.157877  0.512091  1901060.749508  873852.156502  119.291387  455513.139978  209383.703171  28.583408  0.019056  0.952808  0.012560  0.006495  0.000000  1.000000  0.005469  0.006783  0.000411  0.289482  0.293578  0.017785  0.256555  0.102916  0.006235  16  0  0  0  0
0  4  15.762958  0.000000  0.157896  0.512070  1901228.262706  873832.968668  1890.562756  455553.277813  209379.105574  452.997716  0.019063  0.953148  0.012562  0.006495  0.000006  1.000000  0.005469  0.006783  0.000411  0.289483  0.293579  0.017785  0.256584  0.102908  0.006234  16  0  0  0  0
3  5  17.663176  0.000000  0.131272  0.481467  4407393.508184  2385780.739693  11789.869969  564224.869174  305422.427843  1509.313345  0.024803  1.240128  0.015402  0.009380  0.000021  1.000000  0.004669  0.006124  0.000813  0.291039  0.288730  0.038314  0.219034  0.092957  0.012335  16  0  0  0  0
5  2  18.960858  0.000000  0.117556  0.475802  6797718.323443  4031504.998000  1221.206437  625650.492517  371052.898571  112.397774  0.028358  1.417904  0.017008  0.011348  0.000002  1.000000  0.004275  0.005947  0.001093  0.291996  0.291424  0.053542  0.200580  0.090294  0.016589  17  0  0  0  0
2  6  17.085495  0.000000  0.138656  0.479385  3424715.534246  1768650.471686  22062.061489  529069.286766  273231.056488  3408.271145  0.022942  1.147089  0.014482  0.008414  0.000047  1.000000  0.004886  0.006161  0.000666  0.290571  0.284001  0.030676  0.229214  0.093513  0.010101  16  0  0  0  0
0  3  15.760562  0.000000  0.157884  0.512083  1901120.649784  873845.295217  752.666619  455527.492683  209382.059139  180.346438  0.019059  0.952929  0.012561  0.006495  0.000002  1.000000  0.005469  0.006783  0.000411  0.289483  0.293579  0.017785  0.256566  0.102913  0.006234  16  0  0  0  0
4  4  18.296045  0.000000  0.124184  0.482100  5529476.937648  3135727.383530  6122.732412  596144.617074  338069.408984  660.104746  0.026605  1.330258  0.016237  0.010359  0.000009  1.000000  0.004464  0.006080  0.000960  0.291526  0.292101  0.046141  0.209429  0.092299  0.014580  16  0  0  0  0
8  0  21.037135  0.000000  0.100891  0.461964  11563706.673207  7723732.706513  352.654350  705622.052356  471305.289751  21.519111  0.033453  1.672670  0.019101  0.014353  0.000000  1.000000  0.003814  0.005661  0.001491  0.293341  0.290284  0.076449  0.178923  0.085955  0.022637  16  0  0  0  0
1  7  16.447578  0.000000  0.148274  0.499305  2604124.007032  1267495.913241  41864.782740  495039.216630  240948.657698  7958.418722  0.021148  1.057390  0.013595  0.007444  0.000109  1.000000  0.005175  0.006507  0.000546  0.290045  0.291368  0.024465  0.242763  0.098718  0.008289  17  0  0  0  0
6  2  19.672914  0.000000  0.111253  0.468709  8210295.746142  5087583.688125  1506.281495  652628.526886  404407.143233  119.732870  0.030063  1.503132  0.017713  0.012348  0.000002  1.000000  0.004099  0.005816  0.001221  0.292487  0.289747  0.060823  0.192297  0.088299  0.018536  17  0  0  0  0
7  1  20.396784  0.000000  0.105503  0.466547  9781670.028698  6316065.992667  735.746166  678278.224035  437967.137700  51.017935  0.031738  1.586883  0.018383  0.013354  0.000001  1.000000  0.003940  0.005757  0.001362  0.292965  0.290307  0.068652  0.184844  0.087465  0.020684  16  0  0  0  0
5  3  18.961778  0.000000  0.117562  0.475790  6797947.764093  4031479.391124  3067.453745  625671.609846  371050.541757  282.323252  0.028361  1.418045  0.017009  0.011348  0.000004  1.000000  0.004276  0.005947  0.001093  0.291996  0.291425  0.053542  0.200589  0.090290  0.016588  16  0  0  0  0
6  3  19.673806  0.000000  0.111259  0.468696  8210590.196286  5087551.027545  3783.498031  652651.932446  404404.547074  300.746626  0.030066  1.503282  0.017714  0.012348  0.000004  1.000000  0.004099  0.005815  0.001221  0.292487  0.289747  0.060823  0.192306  0.088294  0.018535  16  0  0  0  0
7  0  20.396647  0.000000  0.105502  0.466550  9781610.846046  6316072.510540  292.907355  678274.120206  437967.589661  20.310712  0.031737  1.586857  0.018383  0.013354  0.000000  1.000000  0.003940  0.005757  0.001362  0.292964  0.290307  0.068652  0.184842  0.087465  0.020684  16  0  0  0  0
0  8  15.916427  0.000000  0.158685  0.511191  1908151.239191  873039.947200  75135.549112  457212.092114  209189.089712  18003.227887  0.019345  0.967239  0.012607  0.006489  0.000248  1.000000  0.005494  0.006766  0.000410  0.289503  0.293594  0.017786  0.257769  0.102554  0.006213  16  0  0  0  0
3  6  17.677936  0.000000  0.131360  0.481325  4409430.840096  2385550.827782  29606.081913  564485.683945  305392.995024  3790.105799  0.024840  1.241995  0.015409  0.009379  0.000052  1.000000  0.004671  0.006121  0.000812  0.291042  0.288732  0.038315  0.219159  0.092904  0.012328  17  0  0  0  0
8  1  21.037271  0.000000  0.100892  0.461962  11563778.487126  7723724.836322  885.822570  705626.434470  471304.809509  54.053251  0.033454  1.672698  0.019101  0.014353  0.000001  1.000000  0.003814  0.005661  0.001491  0.293341  0.290284  0.076449  0.178925  0.085954  0.022637  16  0  0  0  0
6  1  19.672559  0.000000  0.111251  0.468715  8210178.528328  5087596.688697  599.668406  652619.209355  404408.176636  47.667066  0.030061  1.503072  0.017713  0.012348  0.000001  1.000000  0.004099  0.005816  0.001221  0.292487  0.289746  0.060823  0.192294  0.088301  0.018536  17  0  0  0  0
0  10  16.718403  0.000000  0.162921  0.506418  1945306.462093  868782.922347  469646.786322  466114.854561  208169.064045  112532.059995  0.020862  1.043095  0.012853  0.006458  0.001551  1.000000  0.005631  0.006673  0.000404  0.289610  0.293674  0.017791  0.264171  0.100649  0.006097  16  0  0  0  0
1  8  16.541407  0.000000  0.148787  0.498658  2610570.641462  1266760.989898  105023.212310  496264.710059  240808.950113  19964.720808  0.021342  1.067100  0.013628  0.007440  0.000274  1.000000  0.005191  0.006493  0.000545  0.290060  0.291378  0.024466  0.243518  0.098465  0.008268  17  0  0  0  0
3  7  17.714890  0.000000  0.131580  0.480969  4414542.177191  2384974.004294  74312.027787  565140.026132  305319.151344  9513.263129  0.024934  1.246681  0.015427  0.009376  0.000130  1.000000  0.004678  0.006113  0.000811  0.291050  0.288738  0.038315  0.219472  0.092771  0.012311  17  0  0  0  0
4  6  18.316693  0.000000  0.124313  0.481864  5533375.046722  3135289.857838  38612.904977  596564.880467  338022.238413  4162.939047  0.026663  1.333144  0.016249  0.010358  0.000057  1.000000  0.004468  0.006074  0.000960  0.291531  0.292105  0.046141  0.209609  0.092213  0.014566  16  0  0  0  0
5  4  18.964087  0.000000  0.117577  0.475760  6798524.030031  4031415.077112  7704.602447  625724.648388  371044.622405  709.118573  0.028368  1.418398  0.017011  0.011348  0.000010  1.000000  0.004276  0.005946  0.001092  0.291997  0.291425  0.053542  0.200609  0.090279  0.016586  16  0  0  0  0
2  8  17.212861  0.000000  0.139396  0.478348  3437543.788769  1767195.676579  138901.082503  531051.067560  273006.311571  21458.219206  0.023236  1.161807  0.014536  0.008407  0.000294  1.000000  0.004909  0.006139  0.000663  0.290596  0.284018  0.030677  0.230281  0.093119  0.010058  16  0  0  0  0
1  6  16.409982  0.000000  0.148070  0.499563  2601551.678854  1267789.150829  16675.277485  494550.221743  241004.401628  3169.939788  0.021070  1.053517  0.013581  0.007446  0.000044  1.000000  0.005168  0.006512  0.000547  0.290039  0.291363  0.024464  0.242463  0.098819  0.008297  16  0  0  0  0
6  4  19.676047  0.000000  0.111275  0.468662  8211329.662420  5087469.015304  9503.023159  652710.711899  404398.028000  755.386188  0.030073  1.503661  0.017715  0.012348  0.000010  1.000000  0.004099  0.005815  0.001221  0.292488  0.289747  0.060823  0.192326  0.088282  0.018532  16  0  0  0  0
5  5  18.969883  0.000000  0.117614  0.475683  6799971.192034  4031253.565044  19349.975910  625857.842730  371029.757107  1780.939042  0.028386  1.419285  0.017014  0.011347  0.000024  1.000000  0.004277  0.005945  0.001092  0.291998  0.291426  0.053542  0.200661  0.090251  0.016581  16  0  0  0  0
4  5  18.301930  0.000000  0.124220  0.482033  5530587.360872  3135602.749685  15377.463015  596264.334153  338055.971945  1657.876849  0.026622  1.331080  0.016240  0.010359  0.000023  1.000000  0.004465  0.006078  0.000960  0.291528  0.292102  0.046141  0.209480  0.092275  0.014576  16  0  0  0  0
1  9  16.773315  0.000000  0.150068  0.497033  2626670.968499  1264925.369493  262946.750105  499325.352818  240460.002027  49985.696855  0.021827  1.091374  0.013712  0.007429  0.000686  1.000000  0.005231  0.006459  0.000542  0.290097  0.291406  0.024468  0.245406  0.097833  0.008215  17  0  0  0  0
8  2  21.037611  0.000000  0.100895  0.461955  11563958.837106  7723705.071668  2225.053461  705637.439499  471303.603462  135.773661  0.033455  1.672766  0.019101  0.014352  0.000002  1.000000  0.003814  0.005661  0.001491  0.293341  0.290284  0.076449  0.178928  0.085952  0.022636  16  0  0  0  0
7  3  20.397999  0.000000  0.105512  0.466526  9782192.461864  6316008.416077  4642.030563  678314.450471  437963.145238  321.886573  0.031742  1.587110  0.018384  0.013354  0.000004  1.000000  0.003940  0.005757  0.001361  0.292965  0.290308  0.068652  0.184855  0.087457  0.020682  16  0  0  0  0
0  9  16.150518  0.000000  0.159902  0.509830  1918825.438361  871817.120217  188229.464413  459769.736830  208896.088155  45101.659373  0.019780  0.988991  0.012678  0.006480  0.000622  1.000000  0.005533  0.006739  0.000408  0.289534  0.293617  0.017787  0.259602  0.102007  0.006180  16  0  0  0  0
9  1  21.720953  0.000000  0.096405  0.461876  13508009.461704  9332027.250612  1064.090347  730942.541683  504972.678392  57.579831  0.035126  1.756308  0.019764  0.015361  0.000001  1.000000  0.003693  0.005636  0.001637  0.293775  0.291979  0.084824  0.173244  0.085574  0.024860  16  0  0  0  0
2  7  17.121952  0.000000  0.138867  0.479089  3428375.200626  1768235.457889  55383.248364  529634.652579  273166.942827  8555.915205  0.023026  1.151287  0.014497  0.008412  0.000117  1.000000  0.004892  0.006155  0.000665  0.290578  0.284005  0.030676  0.229519  0.093400  0.010088  18  0  0  0  0
4  7  18.353636  0.000000  0.124544  0.481440  5540367.591331  3134504.986736  96905.847197  597318.761508  337937.619797  10447.624580  0.026766  1.338320  0.016269  0.010355  0.000142  1.000000  0.004475  0.006065  0.000958  0.291541  0.292112  0.046143  0.209933  0.092057  0.014542  17  0  0  0  0
2  9  17.437099  0.000000  0.140715  0.476487  3460422.807593  1764600.759388  347546.454512  534585.546862  272605.434192  53690.927894  0.023762  1.188084  0.014632  0.008394  0.000735  1.000000  0.004949  0.006099  0.000659  0.290640  0.284049  0.030681  0.232188  0.092416  0.009982  16  0  0  0  0
10  0  22.475675  0.000000  0.091892  0.456821  15597821.657589  11156676.207873  498.097147  753582.532544  539016.055964  24.064726  0.036738  1.836886  0.020357  0.016381  0.000000  1.000000  0.003572  0.005550  0.001764  0.294218  0.290519  0.092357  0.167583  0.084276  0.026792  17  0  0  0  0
0  11  18.029609  0.000000  0.170271  0.497895  2009770.123196  861393.367800  1159843.823815  481560.991509  206398.452982  277910.162633  0.023513  1.175650  0.013279  0.006403  0.003832  1.000000  0.005871  0.006513  0.000395  0.289796  0.293812  0.017799  0.275439  0.097336  0.005897  18  0  0  0  0
3  8  17.806950  0.000000  0.132132  0.480074  4427342.141117  2383529.433761  186315.965090  566778.649495  305134.220586  23851.762007  0.025168  1.258419  0.015472  0.009371  0.000326  1.000000  0.004695  0.006093  0.000809  0.291071  0.288753  0.038317  0.220257  0.092438  0.012267  17  0  0  0  0
6  5  19.681672  0.000000  0.111313  0.468576  8213186.662577  5087263.050045  23866.135095  652858.323058  404381.656019  1897.096167  0.030092  1.504611  0.017719  0.012347  0.000026  1.000000  0.004101  0.005813  0.001220  0.292490  0.289749  0.060823  0.192379  0.088252  0.018526  17  0  0  0  0
9  0  21.720821  0.000000  0.096404  0.461879  13507921.627041  9332036.813321  423.624709  730937.788793  504973.195847  22.923090  0.035126  1.756278  0.019764  0.015361  0.000000  1.000000  0.003693  0.005636  0.001637  0.293774  0.291979  0.084824  0.173242  0.085575  0.024861  16  0  0  0  0
0  12  20.742115  0.226102  0.187323  0.476841  2159331.479068  844230.942689  2790201.075071  517397.385927  202286.164538  668560.041128  0.029760  1.487977  0.014267  0.006275  0.009218  1.000000  0.006446  0.006141  0.000372  0.290227  0.294134  0.017818  0.302401  0.089602  0.005428  20  0  0  0  0
1  10  17.333043  0.000000  0.153238  0.492961  2666531.477417  1260379.800603  655081.580339  506902.762747  239595.897685  124529.811746  0.023032  1.151621  0.013920  0.007402  0.001710  1.000000  0.005331  0.006374  0.000535  0.290189  0.291474  0.024474  0.250105  0.096268  0.008083  17  0  0  0  0
10  1  22.475800  0.000000  0.091893  0.456818  15597927.156835  11156664.791843  1251.154697  753587.629563  539015.504418  60.447436  0.036738  1.836917  0.020357  0.016381  0.000001  1.000000  0.003572  0.005550  0.001764  0.294218  0.290519  0.092357  0.167584  0.084275  0.026791  16  0  0  0  0
5  7  19.020777  0.000000  0.117945  0.475009  6812714.682819  4029831.274943  121917.018419  627030.732059  370898.851933  11221.036088  0.028542  1.427095  0.017046  0.011343  0.000153  1.000000  0.004287  0.005930  0.001089  0.292013  0.291437  0.053544  0.201118  0.090009  0.016537  17  0  0  0  0
7  4  20.400180  0.000000  0.105527  0.466487  9783130.872328  6315905.003548  11659.288185  678379.521505  437955.974431  808.475573  0.031750  1.587517  0.018386  0.013353  0.000011  1.000000  0.003941  0.005756  0.001361  0.292966  0.290308  0.068652  0.184877  0.087443  0.020679  17  0  0  0  0
8  3  21.038465  0.000000  0.100901  0.461938  11564411.859661  7723655.427509  5588.878238  705665.083118  471300.574155  341.035608  0.033459  1.672938  0.019102  0.014352  0.000005  1.000000  0.003814  0.005660  0.001491  0.293341  0.290284  0.076449  0.178936  0.085946  0.022635  17  0  0  0  0
1  11  18.609976  0.000000  0.160917  0.482803  2763056.803660  1249366.352053  1611582.723694  525252.050938  237502.261234  306358.931801  0.025968  1.298415  0.014424  0.007337  0.004207  1.000000  0.005577  0.006170  0.000518  0.290413  0.291638  0.024487  0.261641  0.092468  0.007764  18  0  0  0  0
9  2  21.721284  0.000000  0.096407  0.461869  13508230.134963  9332003.217945  2672.831133  730954.482708  504971.377941  144.631671  0.035128  1.756381  0.019765  0.015361  0.000002  1.000000  0.003693  0.005635  0.001637  0.293775  0.291979  0.084824  0.173247  0.085572  0.024860  16  0  0  0  0
2  10  17.975654  0.000000  0.143975  0.471826  3516944.356147  1758188.435960  864457.869629  543317.313072  271614.822461  133546.305949  0.025063  1.253153  0.014871  0.008364  0.001828  1.000000  0.005050  0.006000  0.000648  0.290748  0.284125  0.030689  0.236927  0.090678  0.009794  17  0  0  0  0
11  0  23.222286  0.000000  0.087828  0.453019  17880320.064183  13205333.440420  581.706334  775993.107126  573102.030069  25.245639  0.038346  1.917281  0.020944  0.017401  0.000000  1.000000  0.003464  0.005483  0.001894  0.294623  0.289687  0.100086  0.162528  0.083257  0.028765  16  0  0  0  0
8  4  21.040610  0.000000  0.100917  0.461896  11565549.674607  7723530.732621  14037.344340  705734.513046  471292.965223  856.564422  0.033467  1.673369  0.019104  0.014352  0.000012  1.000000  0.003815  0.005659  0.001490  0.293342  0.290285  0.076449  0.178957  0.085931  0.022631  17  0  0  0  0
9  3  21.722117  0.000000  0.096413  0.461850  13508784.381422  9331942.861653  6713.577122  730984.473975  504968.111954  363.283661  0.035131  1.756564  0.019765  0.015361  0.000005  1.000000  0.003693  0.005635  0.001637  0.293775  0.291979  0.084824  0.173256  0.085565  0.024858  16  0  0  0  0
11  1  23.222404  0.000000  0.087829  0.453016  17880445.000520  13205320.021243  1461.169125  775998.529274  573101.447686  63.413695  0.038346  1.917313  0.020944  0.017401  0.000001  1.000000  0.003464  0.005483  0.001894  0.294623  0.289687  0.100086  0.162529  0.083256  0.028765  17  0  0  0  0
10  2  22.476114  0.000000  0.091896  0.456810  15598192.047452  11156636.143941  3142.703179  753600.427308  539014.120343  151.834421  0.036740  1.836994  0.020357  0.016381  0.000002  1.000000  0.003572  0.005550  0.001764  0.294218  0.290519  0.092357  0.167587  0.084272  0.026790  16  0  0  0  0
7  2  20.397130  0.000000  0.105505  0.466541  9781818.819655  6316049.592263  1848.086566  678288.541462  437966.000467  128.149577  0.031739  1.586948  0.018383  0.013354  0.000002  1.000000  0.003940  0.005757  0.001361  0.292965  0.290307  0.068652  0.184847  0.087462  0.020683  16  0  0  0  0
12  0  23.921704  0.000000  0.084344  0.455338  20391676.898074  15489232.470331  682.760024  799324.218796  607155.493194  26.763205  0.039978  1.998899  0.021557  0.018421  0.000000  1.000000  0.003373  0.005501  0.002053  0.295064  0.292112  0.109037  0.158262  0.083529  0.031179  16  0  0  0  0
3  9  18.033489  0.000000  0.133509  0.477828  4459248.159446  2379928.150863  465815.329293  570863.188119  304673.192233  59632.658791  0.025754  1.287705  0.015584  0.009357  0.000814  1.000000  0.004737  0.006044  0.000802  0.291122  0.288790  0.038322  0.222217  0.091609  0.012157  17  0  0  0  0
6  6  19.695775  0.000000  0.111410  0.468360  8217847.914190  5086746.052252  59921.389285  653228.841474  404340.560361  4763.093709  0.030140  1.506995  0.017729  0.012346  0.000065  1.000000  0.004103  0.005808  0.001219  0.292495  0.289752  0.060824  0.192511  0.088175  0.018509  16  0  0  0  0
5  6  18.984417  0.000000  0.117709  0.475491  6803603.986978  4030848.120398  48585.318387  626192.199030  370992.440668  4471.710496  0.028430  1.421511  0.017023  0.011346  0.000061  1.000000  0.004280  0.005940  0.001091  0.292002  0.291429  0.053543  0.200791  0.090182  0.016569  16  0  0  0  0
3  10  18.574425  0.000000  0.136900  0.472206  4537853.295312  2371053.108433  1156309.665772  580926.045547  303537.028728  148028.232261  0.027200  1.360021  0.015858  0.009322  0.002020  1.000000  0.004840  0.005923  0.000786  0.291247  0.288880  0.038334  0.227075  0.089564  0.011885  17  0  0  0  0
4  8  18.445570  0.000000  0.125123  0.480375  5557869.961779  3132540.339246  242878.049358  599205.729126  337725.806991  26185.196785  0.027026  1.351281  0.016321  0.010348  0.000357  1.000000  0.004492  0.006042  0.000954  0.291565  0.292129  0.046145  0.210745  0.091669  0.014480  16  0  0  0  0
0  13  25.274257  0.606995  0.222343  0.426983  2466439.229105  808911.159998  6275847.459015  590983.469679  193823.191894  1503755.723125  0.043041  2.152052  0.016296  0.006013  0.020732  1.000000  0.007708  0.005373  0.000325  0.291112  0.294796  0.017859  0.361628  0.073494  0.004452  27  0  0  0  0
5  8  19.111173  0.000000  0.118537  0.473798  6835508.429075  4027287.093650  305461.205763  629128.629897  370664.689791  28114.132528  0.028821  1.441069  0.017103  0.011336  0.000382  1.000000  0.004304  0.005903  0.001085  0.292040  0.291456  0.053548  0.201936  0.089575  0.016457  17  0  0  0  0
2  11  19.190127  0.000000  0.151826  0.460215  3653061.771834  1742736.093134  2117983.943613  564345.495797  269227.657771  327198.052867  0.028215  1.410771  0.015447  0.008290  0.004478  1.000000  0.005297  0.005761  0.000622  0.291009  0.284309  0.030709  0.248497  0.086484  0.009341  18  0  0  0  0
6  7  19.731041  0.000000  0.111652  0.467817  8229535.545351  5085449.692852  150341.433376  654157.880055  404237.513997  11950.496210  0.030260  1.512976  0.017755  0.012343  0.000162  1.000000  0.004110  0.005796  0.001217  0.292507  0.289761  0.060826  0.192841  0.087983  0.018469  16  0  0  0  0
8  5  21.045994  0.000000  0.100956  0.461790  11568406.752447  7723217.619251  35252.119641  705908.853090  471273.858919  2151.098581  0.033489  1.674452  0.019108  0.014352  0.000029  1.000000  0.003816  0.005657  0.001490  0.293344  0.290286  0.076450  0.179010  0.085895  0.022621  16  0  0  0  0
4  9  18.671186  0.000000  0.126566  0.477704  5601443.767330  3127648.437572  606689.891314  603903.513368  337198.400713  65408.521822  0.027672  1.383579  0.016449  0.010332  0.000891  1.000000  0.004535  0.005983  0.000945  0.291624  0.292172  0.046152  0.212771  0.090700  0.014327  17  0  0  0  0
9  4  21.724206  0.000000  0.096429  0.461803  13510176.365828  9331791.277416  16862.032567  731059.796739  504959.909460  912.434728  0.035140  1.757025  0.019768  0.015361  0.000012  1.000000  0.003693  0.005634  0.001637  0.293776  0.291980  0.084824  0.173277  0.085549  0.024853  16  0  0  0  0
1  12  21.182997  0.222672  0.178489  0.457831  2983956.308361  1224130.021109  3838736.619830  567244.643251  232704.880823  729736.818984  0.032787  1.639330  0.015577  0.007189  0.010020  1.000000  0.006158  0.005700  0.000479  0.290926  0.292013  0.024519  0.288892  0.083724  0.007030  21  0  0  0  0
0  14  30.652423  0.756169  0.276101  0.326339  2937782.550232  754498.526209  12048450.481931  703922.036356  180785.381462  2886929.053856  0.064821  3.241041  0.019410  0.005608  0.039803  1.000000  0.009893  0.004185  0.000254  0.292471  0.295810  0.017920  0.464105  0.048090  0.002913  40  0  0  0  0
11  2  23.222703  0.000000  0.087831  0.453007  17880758.840584  13205286.309998  3670.220717  776012.149708  573099.984642  159.284955  0.038348  1.917394  0.020944  0.017401  0.000002  1.000000  0.003464  0.005483  0.001894  0.294624  0.289687  0.100086  0.162532  0.083253  0.028764  17  0  0  0  0
4  10  19.206380  0.000000  0.130109  0.471022  5708457.266223  3115629.968306  1502620.857695  615440.865280  335902.664093  162000.736402  0.029262  1.463078  0.016763  0.010293  0.002206  1.000000  0.004642  0.005839  0.000922  0.291770  0.292277  0.046169  0.217778  0.088321  0.013951  17  0  0  0  0
3  11  19.777794  0.000000  0.145009  0.458229  4725808.525405  2349815.836186  2818542.545481  604987.662671  300818.279623  360823.646909  0.030678  1.533911  0.016515  0.009238  0.004925  1.000000  0.005091  0.005634  0.000748  0.291547  0.289096  0.038363  0.238858  0.084666  0.011235  20  0  0  0  0
2  12  21.576198  0.206714  0.169536  0.431828  3960069.533793  1707832.481515  4991982.321793  611773.778826  263835.551851  771189.460886  0.035424  1.771198  0.016745  0.008124  0.010554  1.000000  0.005871  0.005221  0.000564  0.291599  0.284724  0.030754  0.275443  0.076980  0.008315  20  0  0  0  0
12  1  23.921817  0.000000  0.084345  0.455334  20391825.399142  15489216.641065  1715.001407  799330.039823  607154.872709  67.225573  0.039979  1.998934  0.021557  0.018421  0.000001  1.000000  0.003373  0.005501  0.002053  0.295064  0.292112  0.109037  0.158263  0.083528  0.031179  16  0  0  0  0
13  0  24.641767  0.000000  0.081036  0.456210  23094410.005335  18025923.959380  792.750110  821686.704814  641352.693400  28.205623  0.041589  2.079456  0.022144  0.019445  0.000000  1.000000  0.003288  0.005502  0.002207  0.295486  0.293570  0.117781  0.154236  0.083546  0.033519  17  0  0  0  0
6  8  19.818627  0.000000  0.112258  0.466456  8258762.032549  5082207.719527  376541.755443  656481.065465  403979.812650  29930.942656  0.030559  1.527935  0.017818  0.012335  0.000406  1.000000  0.004128  0.005766  0.001210  0.292537  0.289782  0.060830  0.193669  0.087502  0.018368  16  0  0  0  0
5  9  19.332492  0.000000  0.120008  0.470763  6892190.073843  4020959.362320  762367.895628  634345.512574  370082.296107  70167.051161  0.029517  1.475850  0.017245  0.011318  0.000954  1.000000  0.004348  0.005837  0.001072  0.292107  0.291504  0.053556  0.203976  0.088496  0.016259  17  0  0  0  0
1  13  25.267576  0.593691  0.213309  0.399844  3421604.852176  1174000.915710  8421183.889786  650440.831952  223175.429460  1600851.673977  0.046738  2.336901  0.017862  0.006895  0.021981  1.000000  0.007389  0.004764  0.000400  0.291942  0.292757  0.024581  0.346654  0.066200  0.005559  28  0  0  0  0
8  6  21.059488  0.000000  0.101055  0.461523  11575577.064757  7722431.812610  88498.251459  706346.388443  471225.908680  5400.199053  0.033543  1.677170  0.019120  0.014350  0.000073  1.000000  0.003818  0.005651  0.001488  0.293350  0.290291  0.076451  0.179143  0.085803  0.022597  17  0  0  0  0
9  5  21.729451  0.000000  0.096470  0.461686  13513671.582152  9331410.649581  42344.717761  731248.929143  504939.313008  2291.348382  0.035164  1.758181  0.019773  0.015360  0.000031  1.000000  0.003695  0.005631  0.001636  0.293779  0.291982  0.084825  0.173330  0.085509  0.024841  16  0  0  0  0
13  1  24.641874  0.000000  0.081037  0.456206  23094584.539153  18025905.455659  1991.280392  821692.914633  641352.035047  70.848687  0.041590  2.079492  0.022144  0.019445  0.000001  1.000000  0.003288  0.005502  0.002207  0.295486  0.293570  0.117781  0.154237  0.083545  0.033518  16  0  0  0  0
1  14  29.716652  0.736986  0.262686  0.290498  4042070.899383  1102636.033347  15368299.453489  768390.294084  209609.095689  2921485.651933  0.067691  3.384568  0.021101  0.006476  0.040114  1.000000  0.009343  0.003428  0.000288  0.293382  0.293811  0.024670  0.438312  0.040888  0.003433  40  0  0  0  0
10  4  22.478888  0.000000  0.091918  0.456739  15600528.318756  11156383.486644  19826.037073  753713.300329  539001.913630  957.861652  0.036753  1.837672  0.020360  0.016380  0.000013  1.000000  0.003573  0.005548  0.001764  0.294220  0.290520  0.092357  0.167617  0.084248  0.026783  17  0  0  0  0
14  0  25.504966  0.000000  0.077390  0.449150  25897218.923443  20840211.653982  898.252607  840089.968152  676043.740312  29.138766  0.043109  2.155453  0.022625  0.020483  0.000000  1.000000  0.003193  0.005401  0.002319  0.295883  0.290252  0.124597  0.149801  0.082022  0.035210  16  0  0  0  0
12  2  23.922101  0.000000  0.084348  0.455324  20392198.593513  15489176.829454  4307.798976  799344.668502  607153.312152  168.859485  0.039980  1.999019  0.021557  0.018421  0.000002  1.000000  0.003373  0.005500  0.002053  0.295065  0.292112  0.109037  0.158267  0.083525  0.031177  17  0  0  0  0
7  5  20.405654  0.000000  0.105567  0.466390  9785487.310581  6315645.322863  29280.716864  678542.921083  437937.967715  2030.376467  0.031771  1.588538  0.018390  0.013353  0.000028  1.000000  0.003942  0.005754  0.001361  0.292968  0.290310  0.068653  0.184930  0.087409  0.020671  16  0  0  0  0
2  13  25.182381  0.573901  0.203317  0.367384  4545615.507450  1641065.247877  10667986.056203  702232.208892  253520.974676  1648050.390624  0.049583  2.479145  0.019221  0.007807  0.022555  1.000000  0.007041  0.004185  0.000452  0.292722  0.285516  0.030839  0.330342  0.058680  0.006338  27  0  0  0  0
4  11  20.378880  0.000000  0.138512  0.454447  5962260.429085  3087100.975510  3641591.825753  642803.921685  332826.892971  392607.725646  0.033053  1.652656  0.017508  0.010198  0.005347  1.000000  0.004899  0.005496  0.000868  0.292115  0.292528  0.046208  0.229828  0.082668  0.013058  17  0  0  0  0
5  10  19.854493  0.000000  0.123610  0.463175  7030984.598455  4005458.434511  1884114.754394  647119.925774  368655.616939  173410.734008  0.031224  1.561200  0.017592  0.011275  0.002357  1.000000  0.004455  0.005674  0.001042  0.292270  0.291622  0.053578  0.209001  0.085851  0.015773  17  0  0  0  0
6  9  20.032513  0.000000  0.113762  0.463044  8331349.001128  5074154.404919  938910.980416  662250.933913  403339.662403  74633.132468  0.031302  1.565119  0.017974  0.012315  0.001013  1.000000  0.004172  0.005692  0.001195  0.292612  0.289835  0.060842  0.195729  0.086309  0.018118  17  0  0  0  0
3  12  22.073240  0.215683  0.162960  0.424310  5141825.454752  2302730.168960  6555803.236584  658245.239309  294790.475575  839259.579754  0.038477  1.923858  0.017969  0.009053  0.011455  1.000000  0.005666  0.004991  0.000662  0.292212  0.289573  0.038426  0.265804  0.073778  0.009790  21  0  0  0  0
9  6  21.742594  0.000000  0.096570  0.461390  13522442.766213  9330455.455662  106297.034056  731723.553594  504887.625757  5751.922551  0.035222  1.761083  0.019785  0.015358  0.000078  1.000000  0.003697  0.005625  0.001634  0.293785  0.291987  0.084826  0.173464  0.085408  0.024812  16  0  0  0  0
0  15  34.784315  0.811900  0.325292  0.193129  3368976.228995  704505.615472  17910574.144028  807240.347779  168806.580810  4291552.423706  0.086664  4.333195  0.022259  0.005237  0.059168  1.000000  0.012206  0.003090  0.000187  0.293714  0.296739  0.017976  0.572637  0.023989  0.001453  54  0  0  0  0
7  6  20.419376  0.000000  0.105666  0.466146  9791401.722343  6314993.541246  73511.409470  678953.036809  437892.772030  5097.410577  0.031822  1.591103  0.018401  0.013352  0.000069  1.000000  0.003945  0.005749  0.001359  0.292973  0.290314  0.068653  0.185064  0.087324  0.020650  16  0  0  0  0
10  5  22.483866  0.000000  0.091959  0.456612  15604723.927826  11155929.730053  49786.857536  753916.004128  538979.991143  2405.368327  0.036778  1.838890  0.020366  0.016380  0.000032  1.000000  0.003574  0.005545  0.001763  0.294223  0.290522  0.092358  0.167671  0.084205  0.026769  16  0  0  0  0
12  3  23.922815  0.000000  0.084354  0.455300  20393135.840364  15489076.859219  10820.135250  799381.407222  607149.393463  424.133640  0.039985  1.999235  0.021558  0.018421  0.000006  1.000000  0.003374  0.005500  0.002053  0.295065  0.292112  0.109037  0.158275  0.083517  0.031174  17  0  0  0  0
7  7  20.453674  0.000000  0.105916  0.465534  9806228.388438  6313359.551292  184409.943797  679981.143944  437779.468289  12787.310225  0.031951  1.597534  0.018429  0.013348  0.000173  1.000000  0.003952  0.005735  0.001356  0.292987  0.290323  0.068656  0.185401  0.087109  0.020600  16  0  0  0  0
13  2  24.642140  0.000000  0.081039  0.456196  23095022.812255  18025859.027838  5001.757547  821708.508155  641350.383171  177.959847  0.041592  2.079583  0.022145  0.019445  0.000002  1.000000  0.003288  0.005501  0.002207  0.295486  0.293570  0.117781  0.154241  0.083541  0.033517  16  0  0  0  0
2  14  28.810362  0.713609  0.247559  0.254309  5312292.499517  1553257.070263  18549116.436138  820672.775800  239955.874323  2865571.667159  0.069070  3.453495  0.022463  0.007389  0.039218  1.000000  0.008740  0.002823  0.000305  0.294193  0.286553  0.030951  0.410058  0.034441  0.003720  39  0  0  0  0
11  3  23.223452  0.000000  0.087838  0.452985  17881547.150797  13205201.626631  9218.734821  776046.361808  573096.309445  400.086500  0.038352  1.917597  0.020945  0.017401  0.000005  1.000000  0.003465  0.005482  0.001894  0.294624  0.289688  0.100086  0.162541  0.083246  0.028761  17  0  0  0  0
11  4  23.225333  0.000000  0.087854  0.452931  17883526.892178  13204988.963273  23153.621087  776132.281168  573087.080007  1004.850601  0.038362  1.918107  0.020948  0.017401  0.000014  1.000000  0.003465  0.005481  0.001894  0.294625  0.289689  0.100087  0.162562  0.083227  0.028755  17  0  0  0  0
14  1  25.505061  0.000000  0.077391  0.449145  25897419.612065  20840190.553307  2256.287000  840096.478369  676043.055819  73.192573  0.043110  2.155490  0.022626  0.020483  0.000001  1.000000  0.003193  0.005401  0.002319  0.295883  0.290252  0.124597  0.149802  0.082020  0.035209  16  0  0  0  0
10  3  22.476904  0.000000  0.091902  0.456790  15598857.351648  11156564.198288  7893.764374  753632.570362  539010.644409  381.373956  0.036744  1.837187  0.020358  0.016381  0.000005  1.000000  0.003572  0.005549  0.001764  0.294219  0.290519  0.092357  0.167596  0.084265  0.026788  16  0  0  0  0
3  13  25.349584  0.565333  0.195586  0.349618  5897837.745552  2216884.393731  13568630.359100  755028.277873  283800.687346  1737026.356965  0.053035  2.651767  0.020611  0.008716  0.023709  1.000000  0.006779  0.003818  0.000507  0.293420  0.290441  0.038541  0.318044  0.053842  0.007145  28  0  0  0  0
6  10  20.533859  0.000000  0.117433  0.454521  8508520.262405  5054488.505220  2315029.939933  676334.107385  401776.438915  184019.507471  0.033121  1.656066  0.018356  0.012268  0.002497  1.000000  0.004280  0.005510  0.001157  0.292796  0.289965  0.060869  0.200791  0.083394  0.017506  17  0  0  0  0
5  11  20.982960  0.000000  0.132089  0.444399  7357635.231269  3968941.363456  4540835.546902  677184.297314  365294.647507  417930.820487  0.035262  1.763110  0.018409  0.011172  0.005681  1.000000  0.004711  0.005291  0.000972  0.292655  0.291898  0.053629  0.221008  0.079617  0.014628  18  0  0  0  0
4  12  22.543380  0.219669  0.156715  0.414598  6511990.234924  3025188.431447  8345166.397763  702071.456082  326151.970499  899710.059868  0.041369  2.068442  0.019122  0.009994  0.012253  1.000000  0.005474  0.004753  0.000751  0.292864  0.293070  0.046294  0.256814  0.070376  0.011117  22  0  0  0  0
7  8  20.538760  0.000000  0.106538  0.463999  9843284.506314  6309275.379707  461688.942059  682550.680408  437496.264640  32014.324216  0.032272  1.613612  0.018499  0.013339  0.000434  1.000000  0.003970  0.005701  0.001348  0.293021  0.290347  0.068661  0.186242  0.086573  0.020473  16  0  0  0  0
8  8  21.176778  0.000000  0.101924  0.459177  11638445.247156  7715541.196413  555546.872407  710182.630329  470805.440496  33899.694567  0.034020  1.701008  0.019224  0.014337  0.000459  1.000000  0.003843  0.005600  0.001475  0.293401  0.290327  0.076460  0.180306  0.084995  0.022384  16  0  0  0  0
8  7  21.093204  0.000000  0.101304  0.460855  11593548.970611  7720462.149120  221975.457496  707443.041398  471105.719018  13545.032083  0.033680  1.683983  0.019150  0.014346  0.000183  1.000000  0.003826  0.005637  0.001484  0.293365  0.290301  0.076454  0.179475  0.085572  0.022536  16  0  0  0  0
9  7  21.775419  0.000000  0.096823  0.460648  13544422.229661  9328061.758762  266576.660743  732912.901656  504758.098538  14424.939700  0.035367  1.768357  0.019818  0.015354  0.000195  1.000000  0.003705  0.005609  0.001629  0.293801  0.291998  0.084829  0.173799  0.085153  0.024738  16  0  0  0  0
0  16  37.010063  0.832330  0.352816  0.092430  3610202.099212  676448.668575  21531612.198571  865040.475216  162083.856151  5159189.302029  0.100011  5.000569  0.023853  0.005028  0.071130  1.000000  0.013658  0.002491  0.000151  0.294409  0.297258  0.018008  0.640756  0.010270  0.000622  65  0  0  0  0
1  15  32.822693  0.789556  0.303745  0.162984  4557898.477837  1043044.778678  21658535.405024  866448.174456  198280.907036  4117248.015576  0.086453  4.322650  0.023794  0.006126  0.056533  1.000000  0.011186  0.002327  0.000195  0.294579  0.294688  0.024744  0.524797  0.019620  0.001647  53  0  0  0  0
12  4  23.924608  0.000000  0.084371  0.455241  20395489.885169  15488825.745093  27175.376585  799473.682371  607139.550153  1065.235428  0.039996  1.999777  0.021561  0.018420  0.000014  1.000000  0.003374  0.005499  0.002052  0.295066  0.292113  0.109037  0.158297  0.083496  0.031167  16  0  0  0  0
13  3  24.642811  0.000000  0.081046  0.456170  23096123.118209  18025742.508737  12563.135969  821747.656450  641346.237484  446.989631  0.041596  2.079811  0.022146  0.019444  0.000006  1.000000  0.003288  0.005501  0.002207  0.295487  0.293570  0.117781  0.154249  0.083532  0.033513  17  0  0  0  0
10  6  22.496339  0.000000  0.092060  0.456292  15615251.742450  11154791.137830  124971.270295  754424.637793  538924.981974  6037.776840  0.036839  1.841947  0.020379  0.016378  0.000082  1.000000  0.003577  0.005539  0.001761  0.294229  0.290527  0.092359  0.167805  0.084096  0.026734  16  0  0  0  0
15  1  26.198898  0.000000  0.074704  0.453413  29046160.670784  23919044.488177  2604.990191  862594.880528  710332.961264  77.361384  0.044728  2.236419  0.023218  0.021509  0.000001  1.000000  0.003125  0.005452  0.002494  0.296323  0.293352  0.134198  0.146607  0.082791  0.037874  17  0  0  0  0
15  0  26.198811  0.000000  0.074703  0.453418  29045927.282185  23919068.824098  1037.075917  862587.949498  710333.683977  30.798438  0.044728  2.236380  0.023218  0.021510  0.000000  1.000000  0.003125  0.005452  0.002494  0.296323  0.293352  0.134198  0.146606  0.082793  0.037875  16  0  0  0  0
14  2  25.505298  0.000000  0.077393  0.449135  25897923.546701  20840137.592619  5667.400807  840112.825701  676041.337807  183.847021  0.043112  2.155584  0.022626  0.020483  0.000002  1.000000  0.003193  0.005401  0.002318  0.295883  0.290252  0.124597  0.149805  0.082017  0.035207  16  0  0  0  0
11  5  23.230052  0.000000  0.087895  0.452793  17888497.594896  13204455.003119  58141.640341  776348.006112  573063.906518  2523.305622  0.038388  1.919387  0.020953  0.017400  0.000034  1.000000  0.003466  0.005478  0.001893  0.294628  0.289691  0.100087  0.162615  0.083181  0.028739  17  0  0  0  0
3  14  28.364746  0.696019  0.234555  0.229487  6800599.641041  2113907.498706  22371772.410512  870597.879596  270617.810660  2863985.332389  0.071167  3.558364  0.023766  0.008311  0.039091  1.000000  0.008240  0.002420  0.000321  0.294862  0.291477  0.038679  0.386593  0.029947  0.003974  39  0  0  0  0
2  15  31.165425  0.764354  0.281453  0.136645  5899503.234799  1485708.745417  25035437.296363  911388.387590  229520.629793  3867614.936721  0.084945  4.247270  0.024946  0.007068  0.052932  1.000000  0.010190  0.001807  0.000195  0.295320  0.287347  0.031037  0.478052  0.016073  0.001736  47  0  0  0  0
16  0  26.979375  0.000000  0.071892  0.453379  32347233.882172  27298091.996298  1179.177580  882720.088422  744934.613837  32.178447  0.046292  2.314612  0.023747  0.022545  0.000000  1.000000  0.003054  0.005448  0.002647  0.296746  0.293812  0.142724  0.143265  0.082738  0.040191  17  0  0  0  0
6  11  21.602236  0.000000  0.126002  0.433496  8921996.211844  5008541.923297  5546091.592228  709200.913665  398124.189227  440853.496357  0.037387  1.869360  0.019248  0.012156  0.005983  1.000000  0.004536  0.005087  0.001068  0.293223  0.290267  0.060932  0.212783  0.076580  0.016076  18  0  0  0  0
1  16  34.461870  0.809427  0.326350  0.076115  4841844.714069  1010141.111218  25406829.896386  920425.835262  192025.979958  4829791.951154  0.097526  4.876294  0.025276  0.005933  0.066317  1.000000  0.012300  0.001763  0.000148  0.295238  0.295171  0.024784  0.577053  0.008352  0.000701  61  0  0  0  0
8  9  21.379890  0.000000  0.103461  0.454973  11749667.956802  7703347.517592  1382694.746658  716969.485000  470061.377289  84372.591980  0.034864  1.743217  0.019408  0.014315  0.001142  1.000000  0.003887  0.005510  0.001451  0.293491  0.290390  0.076477  0.182371  0.083565  0.022008  17  0  0  0  0
5  12  23.007493  0.215254  0.150084  0.399713  8050805.021094  3891283.836124  10259125.626008  740982.471903  358147.180091  944232.563825  0.043932  2.196590  0.020144  0.010953  0.012835  1.000000  0.005272  0.004475  0.000822  0.293470  0.292485  0.053737  0.247345  0.066346  0.012189  22  0  0  0  0
4  13  25.449390  0.553014  0.188048  0.330009  7458106.532351  2918252.132486  16685317.745464  804074.257467  314622.941675  1798879.436569  0.056039  2.801958  0.021901  0.009641  0.024498  1.000000  0.006529  0.003469  0.000548  0.294152  0.294002  0.046441  0.306288  0.049101  0.007756  27  0  0  0  0
11  6  23.241876  0.000000  0.087997  0.452449  17900969.519259  13203115.213003  145934.006796  776889.278713  573005.760585  6333.431558  0.038452  1.922600  0.020968  0.017398  0.000085  1.000000  0.003469  0.005470  0.001890  0.294636  0.289696  0.100089  0.162749  0.083064  0.028699  17  0  0  0  0
0  17  38.044027  0.840294  0.365406  0.039813  3720529.192884  663595.350710  23296100.353346  891475.948609  159004.072834  5581978.284467  0.106474  5.323692  0.024582  0.004932  0.076960  1.000000  0.014365  0.002239  0.000136  0.294727  0.297496  0.018022  0.673929  0.004177  0.000253  72  0  0  0  0
10  7  22.527479  0.000000  0.092315  0.455488  15641627.660396  11151938.413683  313360.802160  755698.945930  538787.157402  15139.500379  0.036992  1.849605  0.020414  0.016374  0.000204  1.000000  0.003584  0.005521  0.001755  0.294247  0.290539  0.092363  0.168140  0.083823  0.026648  16  0  0  0  0
7  10  21.228356  0.000000  0.111840  0.450549  10158735.601847  6274486.897355  2828616.899899  704424.614841  435083.970016  196141.276664  0.035016  1.750784  0.019092  0.013266  0.002658  1.000000  0.004124  0.005415  0.001280  0.293311  0.290550  0.068709  0.193460  0.082004  0.019392  17  0  0  0  0
14  3  25.505894  0.000000  0.077400  0.449108  25899189.203359  20840004.560256  14235.009740  840153.882830  676037.022318  461.775024  0.043116  2.155820  0.022627  0.020483  0.000006  1.000000  0.003193  0.005400  0.002318  0.295884  0.290253  0.124597  0.149814  0.082008  0.035204  17  0  0  0  0
12  5  23.929105  0.000000  0.084412  0.455090  20401400.027463  15488195.284339  68238.909020  799705.351395  607114.837004  2674.866462  0.040023  2.001137  0.021567  0.018420  0.000036  1.000000  0.003375  0.005495  0.002051  0.295070  0.292116  0.109038  0.158351  0.083446  0.031148  17  0  0  0  0
15  2  26.199117  0.000000  0.074707  0.453402  29046747.198418  23918983.266003  6543.270887  862612.298862  710331.143125  194.318004  0.044730  2.236519  0.023218  0.021509  0.000003  1.000000  0.003125  0.005452  0.002494  0.296323  0.293352  0.134198  0.146611  0.082787  0.037872  16  0  0  0  0
7  9  20.745959  0.000000  0.108083  0.460151  9935191.769456  6299143.527707  1150092.297542  688923.691871  436793.704181  79749.425074  0.033070  1.653521  0.018672  0.013318  0.001081  1.000000  0.004014  0.005618  0.001329  0.293105  0.290406  0.068675  0.188336  0.085242  0.020158  16  0  0  0  0
13  4  24.644495  0.000000  0.081063  0.456105  23098886.918018  18025449.771895  31552.685633  821845.990963  641335.822064  1122.627609  0.041608  2.080383  0.022148  0.019444  0.000015  1.000000  0.003288  0.005499  0.002206  0.295488  0.293571  0.117782  0.154271  0.083511  0.033505  17  0  0  0  0
3  15  30.180971  0.743167  0.262195  0.118311  7440760.972057  2040579.275566  28971189.628614  952549.931885  261230.492049  3708828.278587  0.084647  4.232373  0.026003  0.008023  0.050622  1.000000  0.009375  0.001476  0.000196  0.295884  0.292212  0.038777  0.439815  0.013615  0.001807  44  0  0  0  0
4  14  27.906569  0.675583  0.222124  0.205982  8486767.472866  2801443.170289  26160025.008362  914976.371609  302029.520122  2820367.688861  0.072585  3.629252  0.024921  0.009255  0.038409  1.000000  0.007778  0.002084  0.000329  0.295553  0.295016  0.046601  0.364894  0.026055  0.004116  36  0  0  0  0
9  8  21.856696  0.000000  0.097454  0.458786  13599299.566682  9322084.662140  666903.919007  735882.412473  504434.667154  36087.363353  0.035730  1.786524  0.019898  0.015345  0.000488  1.000000  0.003722  0.005569  0.001618  0.293841  0.292026  0.084837  0.174638  0.084519  0.024554  16  0  0  0  0
2  16  32.417245  0.784357  0.300093  0.062699  6222393.228732  1448457.849088  28855018.162383  961270.246999  223765.902150  4457685.237254  0.094209  4.710457  0.026312  0.006890  0.061007  1.000000  0.011049  0.001312  0.000142  0.295939  0.287783  0.031084  0.518356  0.006823  0.000737  52  0  0  0  0
16  1  26.979451  0.000000  0.071893  0.453374  32347501.895964  27298064.250922  2961.927815  882727.402221  744933.856697  80.827721  0.046293  2.314653  0.023747  0.022545  0.000001  1.000000  0.003054  0.005448  0.002647  0.296746  0.293812  0.142724  0.143266  0.082736  0.040190  17  0  0  0  0
8  10  21.850483  0.000000  0.107188  0.444493  12019381.423459  7673761.018623  3393174.609621  733427.509686  468255.997170  207052.885351  0.036915  1.845765  0.019853  0.014260  0.002802  1.000000  0.003995  0.005291  0.001393  0.293709  0.290545  0.076518  0.187411  0.080096  0.021094  17  0  0  0  0
0  18  38.493867  0.843509  0.370816  0.016381  3767940.319926  658067.783972  24077668.297699  902836.128106  157679.612644  5769249.768837  0.109328  5.466397  0.024895  0.004891  0.079541  1.000000  0.014678  0.002140  0.000130  0.294864  0.297598  0.018028  0.688601  0.001672  0.000101  67  0  0  0  0
6  12  23.461754  0.207553  0.143787  0.384032  9780025.968489  4912968.231121  12341554.491024  777404.875302  390527.128188  981018.318463  0.046337  2.316833  0.021100  0.011924  0.013313  1.000000  0.005084  0.004205  0.000883  0.294111  0.290895  0.061064  0.238506  0.062403  0.013100  22  0  0  0  0
1  17  35.266703  0.817762  0.337308  0.032588  4979466.636013  994167.921466  27323903.360184  946587.511222  188989.505766  5194224.114591  0.103154  5.157723  0.025995  0.005839  0.071321  1.000000  0.012868  0.001529  0.000128  0.295557  0.295405  0.024804  0.603700  0.003407  0.000286  62  0  0  0  0
5  13  25.584463  0.537881  0.179557  0.308322  9185888.638760  3763631.909915  19877745.054743  845453.647472  346398.312794  1829514.021011  0.058446  2.922294  0.022984  0.010594  0.024868  1.000000  0.006249  0.003137  0.000576  0.294806  0.293446  0.053913  0.293161  0.044538  0.008183  27  0  0  0  0
9  9  22.053706  0.000000  0.099015  0.454124  13735057.875485  9307294.348035  1658162.302254  743228.537272  503634.336816  89726.126649  0.036630  1.831497  0.020097  0.015320  0.001213  1.000000  0.003767  0.005469  0.001589  0.293939  0.292096  0.084858  0.176718  0.082950  0.024098  17  0  0  0  0
7  11  22.240533  0.000000  0.120528  0.426936  10675648.613132  6217400.621625  6732791.307813  740268.273259  431125.507135  466863.604851  0.039535  1.976754  0.020063  0.013145  0.006327  1.000000  0.004380  0.004944  0.001169  0.293785  0.290883  0.068788  0.205496  0.074505  0.017619  18  0  0  0  0
12  6  23.940369  0.000000  0.084517  0.454712  20416227.628725  15486613.525540  171266.137293  800286.571902  607052.834349  6713.384685  0.040091  2.004550  0.021583  0.018418  0.000091  1.000000  0.003378  0.005487  0.002048  0.295078  0.292121  0.109040  0.158486  0.083319  0.031101  17  0  0  0  0
13  5  24.648720  0.000000  0.081105  0.455942  23105825.740942  18024714.800211  79228.466522  822092.870556  641309.672166  2818.906288  0.041636  2.081819  0.022155  0.019443  0.000038  1.000000  0.003289  0.005496  0.002205  0.295491  0.293574  0.117782  0.154325  0.083456  0.033483  17  0  0  0  0
14  4  25.507389  0.000000  0.077417  0.449040  25902367.804457  20839670.445761  35751.318014  840256.994709  676026.183848  1159.750925  0.043128  2.156413  0.022630  0.020483  0.000016  1.000000  0.003194  0.005399  0.002318  0.295885  0.290254  0.124598  0.149835  0.081985  0.035194  17  0  0  0  0
15  3  26.199665  0.000000  0.074714  0.453372  29048219.552399  23918829.710313  16434.889125  862656.023918  710326.582924  488.073153  0.044735  2.236768  0.023220  0.021509  0.000007  1.000000  0.003125  0.005451  0.002494  0.296324  0.293353  0.134198  0.146620  0.082778  0.037868  16  0  0  0  0
10  8  22.604506  0.000000  0.092952  0.453472  15707446.914935  11144818.834951  783642.967424  758878.892567  538443.186924  37860.392622  0.037374  1.868722  0.020500  0.016363  0.000511  1.000000  0.003602  0.005478  0.001741  0.294290  0.290570  0.092373  0.168979  0.083143  0.026431  17  0  0  0  0
16  2  26.979641  0.000000  0.071896  0.453361  32348175.006047  27297994.586412  7439.822174  882745.770647  744931.955630  203.024485  0.046295  2.314757  0.023747  0.022545  0.000003  1.000000  0.003054  0.005448  0.002646  0.296746  0.293812  0.142724  0.143270  0.082732  0.040188  17  0  0  0  0
4  15  29.320356  0.720175  0.244809  0.102741  9171422.823137  2723386.666915  32775545.868213  988790.514649  293614.083212  3533601.000837  0.084051  4.202541  0.026932  0.008997  0.048122  1.000000  0.008675  0.001227  0.000194  0.296485  0.295692  0.046708  0.407000  0.011640  0.001839  40  0  0  0  0
3  16  31.145219  0.762541  0.277646  0.053393  7798560.148853  1999484.938435  32841705.081538  998354.599280  255969.684964  4204323.194348  0.092499  4.624967  0.027253  0.007861  0.057385  1.000000  0.010048  0.001036  0.000137  0.296455  0.292623  0.038831  0.471413  0.005757  0.000764  45  0  0  0  0
2  17  33.067903  0.793329  0.309647  0.026737  6387869.783762  1429337.726722  30908464.972334  986833.994431  220812.118281  4774913.231313  0.099159  4.957972  0.027011  0.006799  0.065349  1.000000  0.011508  0.001107  0.000120  0.296257  0.288007  0.031108  0.539883  0.002790  0.000301  54  0  0  0  0
18  0  28.604521  0.000000  0.066674  0.452757  39576974.251987  34994827.863197  1499.340029  921126.620552  814480.342059  34.896099  0.049383  2.469151  0.024756  0.024626  0.000000  1.000000  0.002923  0.005440  0.002952  0.297582  0.294015  0.159547  0.137120  0.082611  0.044829  16  0  0  0  0
9  10  22.507261  0.000000  0.102786  0.442513  14063079.242655  9271535.041217  4058628.307622  760978.359888  501699.336793  219619.633768  0.038807  1.940358  0.020577  0.015261  0.002969  1.000000  0.003875  0.005228  0.001519  0.294177  0.292265  0.084907  0.181778  0.079156  0.022996  17  0  0  0  0
17  1  27.781859  0.000000  0.069218  0.452777  35856143.589405  30985539.444479  3345.925071  902210.196865  779656.339017  84.189972  0.047844  2.392215  0.024259  0.023584  0.000001  1.000000  0.002986  0.005439  0.002796  0.297169  0.293858  0.151091  0.140107  0.082590  0.042465  16  0  0  0  0
1  18  35.636098  0.821320  0.342268  0.013398  5041767.320749  986931.470303  28216800.029970  958430.757582  187613.869619  5363962.140411  0.105768  5.288392  0.026320  0.005796  0.073652  1.000000  0.013132  0.001437  0.000121  0.295701  0.295510  0.024813  0.616063  0.001367  0.000115  65  0  0  0  0
8  11  22.826812  0.000000  0.115739  0.418812  12638149.097759  7605793.777851  8030826.676564  771184.963123  464108.608683  490044.287855  0.041641  2.082061  0.020875  0.014133  0.006633  1.000000  0.004245  0.004788  0.001261  0.294210  0.290899  0.076611  0.199152  0.072130  0.018996  17  0  0  0  0
11  7  23.271383  0.000000  0.088254  0.451583  17932209.304773  13199759.152554  365868.460583  778245.063069  572860.109961  15878.429609  0.038613  1.930649  0.021005  0.017394  0.000214  1.000000  0.003476  0.005452  0.001884  0.294654  0.289709  0.100094  0.163084  0.082773  0.028598  16  0  0  0  0
12  7  23.968469  0.000000  0.084777  0.453764  20453358.939998  15482652.310291  429304.056187  801742.065559  606897.560445  16828.097613  0.040262  2.013096  0.021622  0.018413  0.000227  1.000000  0.003385  0.005467  0.002041  0.295098  0.292135  0.109046  0.158825  0.083001  0.030982  16  0  0  0  0
17  0  27.781796  0.000000  0.069217  0.452782  35855838.201155  30985570.805806  1332.052171  902202.512704  779657.128129  33.517019  0.047843  2.392172  0.024259  0.023584  0.000000  1.000000  0.002986  0.005439  0.002796  0.297168  0.293858  0.151091  0.140106  0.082592  0.042466  16  0  0  0  0
0  19  38.681203  0.844807  0.373055  0.006610  3787560.160416  655779.631721  24405428.180847  907537.237816  157131.348515  5847784.309919  0.110523  5.526166  0.025025  0.004874  0.080624  1.000000  0.014809  0.002101  0.000127  0.294921  0.297640  0.018031  0.694749  0.000667  0.000040  70  0  0  0  0
6  13  25.703718  0.520197  0.171429  0.286934  11113401.923792  4763842.467601  23162430.728052  883393.649934  378673.264408  1841159.382384  0.060524  3.026196  0.023976  0.011562  0.024985  1.000000  0.005987  0.002836  0.000595  0.295490  0.291871  0.061269  0.280860  0.040343  0.008469  29  0  0  0  0
10  9  22.790746  0.000000  0.094524  0.448425  15870055.456611  11127224.612945  1946515.104158  766735.050903  537593.151665  94042.605053  0.038320  1.915983  0.020712  0.016337  0.001270  1.000000  0.003646  0.005371  0.001707  0.294397  0.290645  0.092397  0.171058  0.081461  0.025897  17  0  0  0  0
5  14  27.616267  0.654918  0.209263  0.184842  10329663.536194  3634397.511784  29933904.439095  950724.753726  334503.797459  2755065.915380  0.073525  3.676231  0.025846  0.010230  0.037449  1.000000  0.007312  0.001810  0.000333  0.296152  0.294414  0.054091  0.343032  0.022823  0.004193  36  0  0  0  0
7  12  23.946205  0.204735  0.138125  0.372112  11722436.539399  6101492.532812  14740285.926242  812854.391324  423088.236158  1022117.381847  0.048782  2.439086  0.022031  0.012900  0.013851  1.000000  0.004917  0.003990  0.000944  0.294745  0.291558  0.068948  0.230686  0.059288  0.014020  20  0  0  0  0
13  6  24.659300  0.000000  0.081210  0.455533  23123232.398556  18022871.032396  198834.415765  822712.190085  641244.071897  7074.421726  0.041708  2.085421  0.022172  0.019441  0.000095  1.000000  0.003292  0.005487  0.002201  0.295500  0.293580  0.117785  0.154462  0.083319  0.033428  18  0  0  0  0
16  3  26.980120  0.000000  0.071903  0.453330  32349865.980495  27297819.511122  18686.700650  882791.915462  744927.178020  509.939308  0.046300  2.315018  0.023749  0.022545  0.000007  1.000000  0.003054  0.005447  0.002646  0.296747  0.293813  0.142724  0.143278  0.082722  0.040183  16  0  0  0  0
15  4  26.201041  0.000000  0.074731  0.453299  29051918.482730  23918443.770972  41275.861711  862765.872459  710315.121536  1225.784964  0.044748  2.237395  0.023222  0.021509  0.000016  1.000000  0.003126  0.005449  0.002493  0.296325  0.293354  0.134199  0.146641  0.082753  0.037857  17  0  0  0  0
14  5  25.511141  0.000000  0.077459  0.448869  25910347.430182  20838831.721060  89769.120171  840515.848894  675998.976131  2912.055442  0.043158  2.157900  0.022637  0.020482  0.000039  1.000000  0.003195  0.005395  0.002316  0.295889  0.290256  0.124599  0.149889  0.081928  0.035169  17  0  0  0  0
17  2  27.782019  0.000000  0.069220  0.452763  35856910.419193  30985460.674000  8404.339546  902229.491792  779654.356999  211.469502  0.047846  2.392324  0.024260  0.023584  0.000003  1.000000  0.002986  0.005438  0.002796  0.297169  0.293858  0.151091  0.140111  0.082586  0.042463  16  0  0  0  0
11  8  23.344298  0.000000  0.088893  0.449412  18010125.565386  13191387.607884  914601.955878  781626.573073  572496.790908  39693.070984  0.039015  1.950730  0.021096  0.017383  0.000536  1.000000  0.003494  0.005405  0.001868  0.294701  0.289741  0.100105  0.163921  0.082046  0.028347  17  0  0  0  0
18  1  28.604571  0.000000  0.066675  0.452752  39577320.436848  34994792.708620  3766.125761  921134.677765  814479.523861  87.653964  0.049384  2.469196  0.024756  0.024626  0.000001  1.000000  0.002923  0.005440  0.002952  0.297582  0.294015  0.159547  0.137122  0.082609  0.044828  17  0  0  0  0
6  14  27.364526  0.632435  0.197352  0.165884  12363492.838360  4623368.715304  33636179.463982  982762.176632  367507.140694  2673707.614488  0.074178  3.708901  0.026673  0.011221  0.036284  1.000000  0.006894  0.001582  0.000332  0.296784  0.292786  0.061461  0.323430  0.020076  0.004214  32  0  0  0  0
3  17  31.665748  0.771738  0.286064  0.022665  7993485.629355  1977064.229553  35018907.961394  1023308.532603  253099.434892  4483043.941150  0.096897  4.844834  0.027934  0.007773  0.061189  1.000000  0.010428  0.000856  0.000114  0.296767  0.292847  0.038861  0.489225  0.002357  0.000313  51  0  0  0  0
5  15  28.745580  0.697971  0.228337  0.090053  11063928.763331  3551115.882908  36632033.219946  1018305.282829  326838.697253  3371550.354905  0.083507  4.175352  0.027683  0.009996  0.045828  1.000000  0.008040  0.001040  0.000191  0.297016  0.295036  0.054205  0.377200  0.010082  0.001852  38  0  0  0  0
4  16  30.098132  0.739639  0.257832  0.045843  9564421.040469  2678470.137352  36735283.473521  1031160.484616  288771.537051  3960508.696637  0.090870  4.543515  0.028086  0.008848  0.053936  1.000000  0.009216  0.000840  0.000133  0.297020  0.296079  0.046769  0.432389  0.004917  0.000777  42  0  0  0  0
11  9  23.520174  0.000000  0.090470  0.443980  18202363.050668  13170726.584400  2269604.310949  789969.542492  571600.117260  98499.204426  0.040006  2.000306  0.021321  0.017356  0.001329  1.000000  0.003538  0.005291  0.001828  0.294815  0.289821  0.100132  0.165992  0.080253  0.027727  16  0  0  0  0
2  18  33.379227  0.797328  0.314159  0.010987  6466033.071410  1420299.335692  31903995.196849  998909.098023  219415.816880  4928708.330664  0.101552  5.077588  0.027342  0.006756  0.067453  1.000000  0.011729  0.001027  0.000111  0.296407  0.288113  0.031120  0.550267  0.001120  0.000121  57  0  0  0  0
8  12  24.432682  0.200250  0.132703  0.359950  13865550.697085  7470599.424619  17337350.385163  846081.504522  455858.994637  1057932.123921  0.051103  2.555175  0.022903  0.013882  0.014319  1.000000  0.004758  0.003789  0.000998  0.295202  0.291602  0.076796  0.223201  0.056304  0.014828  21  0  0  0  0
10  10  23.216936  0.000000  0.098309  0.435872  16261590.633165  11084831.019973  4752550.851487  785651.414765  535544.976487  229611.505076  0.040599  2.029974  0.021223  0.016275  0.003101  1.000000  0.003754  0.005112  0.001625  0.294654  0.290825  0.092454  0.176096  0.077411  0.024609  17  0  0  0  0
12  8  24.037827  0.000000  0.085428  0.451386  20545913.946595  15472776.987483  1072711.770353  805370.087850  606510.462084  42048.748718  0.040688  2.034405  0.021720  0.018401  0.000567  1.000000  0.003403  0.005416  0.002022  0.295148  0.292171  0.109059  0.159672  0.082209  0.030686  16  0  0  0  0
19  0  29.381809  0.000000  0.064443  0.454280  43581201.650154  39333161.644537  1685.814660  940978.421973  849257.362672  36.399070  0.050946  2.547321  0.025279  0.025667  0.000000  1.000000  0.002868  0.005461  0.003119  0.298013  0.295119  0.168576  0.134535  0.082929  0.047370  17  0  0  0  0
1  19  35.794702  0.822799  0.344373  0.005406  5068208.318831  983859.211788  28601533.243311  963457.143016  187029.838888  5437099.221452  0.106892  5.344603  0.026458  0.005778  0.074656  1.000000  0.013245  0.001401  0.000118  0.295763  0.295555  0.024816  0.621368  0.000545  0.000046  64  0  0  0  0
9  11  23.434621  0.000000  0.111357  0.414171  14808447.670937  9190159.363042  9541847.855683  801311.578117  497295.953363  516326.446451  0.043775  2.188761  0.021667  0.015127  0.006981  1.000000  0.004124  0.004680  0.001360  0.294717  0.292649  0.085018  0.193455  0.070527  0.020489  18  0  0  0  0
0  20  38.757385  0.845328  0.373962  0.002646  3795507.912222  654852.608807  24539009.187154  909441.598516  156909.224567  5879791.652998  0.111010  5.550512  0.025077  0.004867  0.081066  1.000000  0.014862  0.002086  0.000126  0.294943  0.297657  0.018032  0.697252  0.000266  0.000016  71  0  0  0  0
15  5  26.204493  0.000000  0.074773  0.453113  29061203.525761  23917475.040290  103637.922050  863041.613913  710286.352773  3077.774788  0.044779  2.238969  0.023230  0.021508  0.000041  1.000000  0.003127  0.005445  0.002491  0.296329  0.293356  0.134200  0.146696  0.082691  0.037828  16  0  0  0  0
7  13  25.890980  0.504819  0.164013  0.269163  13262108.164779  5930273.936702  26782335.454428  919617.932989  411215.637210  1857134.300610  0.062629  3.131444  0.024924  0.012538  0.025167  1.000000  0.005752  0.002590  0.000612  0.296158  0.292550  0.069182  0.269849  0.036927  0.008733  25  0  0  0  0
16  4  26.981324  0.000000  0.071920  0.453251  32354111.814473  27297380.042676  46930.744665  882907.779556  744915.185414  1280.687902  0.046313  2.315674  0.023752  0.022544  0.000017  1.000000  0.003054  0.005446  0.002645  0.296749  0.293814  0.142725  0.143300  0.082695  0.040171  17  0  0  0  0
7  14  27.249829  0.611649  0.186692  0.150526  14610611.274831  5779601.498806  37622193.374614  1013125.513178  400767.745052  2608789.136372  0.075031  3.751527  0.027458  0.012220  0.035353  1.000000  0.006531  0.001402  0.000332  0.297395  0.293419  0.069388  0.306377  0.017907  0.004235  28  0  0  0  0
6  15  28.275052  0.674615  0.213584  0.079323  13146095.373142  4535103.440610  40401674.468447  1044970.500814  360491.018745  3211490.317443  0.082950  4.147509  0.028362  0.011007  0.043582  1.000000  0.007495  0.000891  0.000187  0.297593  0.293359  0.061581  0.351611  0.008804  0.001848  34  0  0  0  0
3  18  31.921926  0.775975  0.290194  0.009304  8089114.141918  1966056.339075  36108131.837260  1035550.685452  251690.228849  4622483.997437  0.099091  4.954541  0.028269  0.007730  0.063093  1.000000  0.010618  0.000785  0.000104  0.296919  0.292957  0.038875  0.498123  0.000947  0.000126  45  0  0  0  0
5  16  29.380963  0.717694  0.239709  0.039873  11501620.928443  3501354.954138  40741735.707749  1058589.729116  322258.785566  3749800.418125  0.089604  4.480177  0.028778  0.009856  0.050970  1.000000  0.008493  0.000698  0.000128  0.297531  0.295406  0.054273  0.398427  0.004257  0.000782  37  0  0  0  0
17  3  27.782421  0.000000  0.069227  0.452730  35858837.034832  30985262.881755  21109.205727  902277.969182  779649.380162  531.148605  0.047852  2.392596  0.024261  0.023584  0.000007  1.000000  0.002987  0.005438  0.002796  0.297170  0.293859  0.151091  0.140119  0.082575  0.042457  16  0  0  0  0
11  10  23.920331  0.000000  0.094256  0.430482  18663642.698692  13121112.380694  5527669.929466  809988.749422  569446.896291  239896.922893  0.042389  2.119461  0.021861  0.017290  0.003237  1.000000  0.003645  0.005015  0.001733  0.295090  0.290013  0.100199  0.170996  0.075949  0.026240  17  0  0  0  0
4  17  30.539221  0.749435  0.265333  0.019413  9790743.326943  2652566.646561  39074741.322594  1055560.769549  285978.826860  4212730.601045  0.094884  4.744210  0.028750  0.008763  0.057371  1.000000  0.009537  0.000682  0.000108  0.297328  0.296302  0.046804  0.447435  0.002015  0.000318  46  0  0  0  0
2  19  33.515845  0.799025  0.316114  0.004434  6499890.126398  1416382.887160  32341777.304644  1004139.525997  218810.781919  4996339.368984  0.102602  5.130094  0.027485  0.006738  0.068379  1.000000  0.011826  0.000996  0.000108  0.296472  0.288159  0.031125  0.554808  0.000447  0.000048  57  0  0  0  0
19  1  29.381845  0.000000  0.064444  0.454274  43581593.975132  39333122.026484  4234.520381  940986.892812  849256.507263  91.429152  0.050947  2.547368  0.025279  0.025667  0.000001  1.000000  0.002868  0.005461  0.003119  0.298013  0.295119  0.168576  0.134536  0.082927  0.047369  16  0  0  0  0
1  20  35.860257  0.823402  0.345237  0.002164  5079053.148791  982598.945720  28760552.147783  965518.725380  186790.264610  5467328.424703  0.107356  5.367817  0.026515  0.005771  0.075071  1.000000  0.013291  0.001387  0.000116  0.295788  0.295574  0.024818  0.623554  0.000217  0.000018  64  0  0  0  0
13  8  24.750724  0.000000  0.082132  0.451933  23275377.707727  18006752.533825  1244643.453183  828125.438473  640670.584375  44283.745611  0.042338  2.116915  0.022318  0.019424  0.000597  1.000000  0.003318  0.005410  0.002171  0.295576  0.293633  0.117806  0.155655  0.082122  0.032947  16  0  0  0  0
14  6  25.520537  0.000000  0.077564  0.448440  25930363.658926  20836727.782842  225274.544601  841165.163132  675930.725660  7307.768667  0.043233  2.161630  0.022654  0.020480  0.000098  1.000000  0.003198  0.005386  0.002312  0.295898  0.290263  0.124602  0.150025  0.081785  0.035108  16  0  0  0  0
10  11  24.076509  0.000000  0.106832  0.405350  17143143.229514  10989228.177279  11101929.812392  828242.146517  530926.085856  536371.075898  0.045753  2.287646  0.022374  0.016135  0.007245  1.000000  0.003999  0.004531  0.001440  0.295232  0.291231  0.092583  0.187618  0.068285  0.021708  19  0  0  0  0
8  13  26.186251  0.491908  0.156589  0.253664  15593452.128969  7279441.689667  30690204.628113  951518.747881  444194.472432  1872728.683709  0.064630  3.231514  0.025757  0.013527  0.025347  1.000000  0.005518  0.002389  0.000629  0.296600  0.292592  0.077057  0.258867  0.034101  0.008981  26  0  0  0  0
9  12  24.914504  0.198113  0.127940  0.350187  16250467.252375  9032258.700986  20265286.401814  879341.835721  488751.666243  1096590.877618  0.053470  2.673513  0.023777  0.014868  0.014826  1.000000  0.004621  0.003620  0.001052  0.295762  0.293392  0.085234  0.216774  0.053819  0.015635  21  0  0  0  0
18  2  28.604695  0.000000  0.066678  0.452738  39578192.760190  34994703.821591  9459.789664  921154.980485  814477.455077  220.170042  0.049386  2.469309  0.024757  0.024626  0.000003  1.000000  0.002923  0.005439  0.002952  0.297583  0.294015  0.159547  0.137125  0.082604  0.044825  17  0  0  0  0
14  7  25.543954  0.000000  0.077828  0.447365  25980467.212619  20831460.953463  564506.613062  842790.491819  675759.872931  18312.249821  0.043419  2.170970  0.022698  0.020475  0.000247  1.000000  0.003205  0.005363  0.002302  0.295921  0.290279  0.124608  0.150364  0.081428  0.034955  17  0  0  0  0
13  7  24.685680  0.000000  0.081474  0.454507  23166812.547377  18018254.584625  498323.964651  824262.748375  641079.821165  17730.099030  0.041889  2.094440  0.022213  0.019436  0.000239  1.000000  0.003300  0.005465  0.002193  0.295522  0.293595  0.117791  0.154803  0.082976  0.033290  16  0  0  0  0
16  5  26.984341  0.000000  0.071963  0.453054  32364770.513108  27296276.699131  117833.441361  883198.643604  744885.076394  3215.543751  0.046346  2.317321  0.023760  0.022544  0.000043  1.000000  0.003056  0.005441  0.002643  0.296753  0.293817  0.142726  0.143355  0.082630  0.040139  16  0  0  0  0
17  4  27.783430  0.000000  0.069245  0.452647  35863674.748038  30984766.145334  53014.205982  902399.695440  779636.881309  1333.940364  0.047866  2.393281  0.024264  0.023584  0.000018  1.000000  0.002987  0.005436  0.002795  0.297171  0.293860  0.151092  0.140141  0.082547  0.042443  17  0  0  0  0
5  17  29.753576  0.728058  0.246568  0.016857  11765622.537922  3471298.661581  43265224.504748  1082887.990553  319492.455255  3982058.057171  0.093336  4.666824  0.029439  0.009771  0.054127  1.000000  0.008772  0.000559  0.000103  0.297842  0.295630  0.054314  0.411554  0.001747  0.000321  42  0  0  0  0
4  18  30.761235  0.754067  0.269129  0.007966  9905283.745546  2639446.819893  40276286.146212  1067909.614613  284564.350566  4342271.692698  0.096941  4.847068  0.029087  0.008720  0.059135  1.000000  0.009702  0.000619  0.000098  0.297484  0.296415  0.046822  0.455174  0.000811  0.000128  45  0  0  0  0
12  9  24.204654  0.000000  0.087029  0.445438  20773917.456615  15448441.390306  2659019.609953  814307.495423  605556.541899  104229.719954  0.041739  2.086933  0.021961  0.018372  0.001405  1.000000  0.003448  0.005291  0.001975  0.295272  0.292258  0.109091  0.161763  0.080256  0.029957  17  0  0  0  0
3  19  32.035971  0.777800  0.292015  0.003754  8131279.951514  1961200.816579  36594479.492108  1040948.660096  251068.635488  4684745.159600  0.100069  5.003444  0.028416  0.007710  0.063942  1.000000  0.010702  0.000757  0.000100  0.296987  0.293005  0.038882  0.502081  0.000378  0.000050  44  0  0  0  0
6  16  28.810272  0.695083  0.223668  0.034945  13632257.461943  4480148.074192  44708128.513952  1083615.058532  356122.669426  3553806.215277  0.088511  4.425552  0.029410  0.010874  0.048227  1.000000  0.007881  0.000590  0.000124  0.298096  0.293715  0.061656  0.369744  0.003722  0.000781  26  0  0  0  0
8  14  27.353034  0.595068  0.176563  0.138450  17037942.047724  7118894.755345  42076035.055057  1039662.106225  434397.833647  2567496.655664  0.076121  3.806065  0.028143  0.013229  0.034750  1.000000  0.006190  0.001267  0.000334  0.297768  0.293419  0.077275  0.290424  0.016248  0.004279  29  0  0  0  0
18  3  28.605007  0.000000  0.066685  0.452703  39580382.547869  34994480.820504  23760.083754  921205.946274  814472.264881  552.999467  0.049392  2.469593  0.024758  0.024626  0.000007  1.000000  0.002923  0.005439  0.002951  0.297584  0.294015  0.159547  0.137134  0.082593  0.044819  16  0  0  0  0
7  15  27.988937  0.652825  0.200680  0.070848  15442183.776295  5686358.650638  44479511.291995  1070788.214720  394302.121771  3084287.635606  0.082840  4.141993  0.029021  0.012022  0.041796  1.000000  0.007034  0.000778  0.000184  0.298157  0.293955  0.069514  0.330017  0.007806  0.001846  32  0  0  0  0
15  6  26.213137  0.000000  0.074881  0.452648  29084491.568984  23915045.329542  260059.523392  863733.207790  710214.196729  7723.086574  0.044858  2.242916  0.023249  0.021506  0.000104  1.000000  0.003130  0.005435  0.002487  0.296339  0.293363  0.134203  0.146833  0.082537  0.037758  19  0  0  0  0
20  0  30.241192  0.000000  0.062142  0.453639  47748471.568448  44027743.624812  1878.620745  959009.275380  884279.917730  37.731359  0.052469  2.623430  0.025753  0.026715  0.000001  1.000000  0.002811  0.005456  0.003273  0.298431  0.294794  0.176831  0.131868  0.082852  0.049699  16  0  0  0  0
2  20  33.572981  0.799723  0.316923  0.001775  6513902.403140  1414761.759767  32524540.032899  1006304.221192  218560.341056  5024573.581525  0.103040  5.151992  0.027544  0.006730  0.068765  1.000000  0.011866  0.000984  0.000106  0.296498  0.288177  0.031127  0.556696  0.000178  0.000019  58  0  0  0  0
19  2  29.381936  0.000000  0.064447  0.454260  43582579.018086  39333022.602416  10636.289796  941008.161252  849254.360560  229.652208  0.050950  2.547486  0.025280  0.025667  0.000003  1.000000  0.002868  0.005460  0.003119  0.298014  0.295119  0.168576  0.134540  0.082922  0.047366  16  0  0  0  0
20  1  30.241212  0.000000  0.062144  0.453633  47748912.029988  44027699.582249  4718.818129  959018.121877  884279.033152  94.775607  0.052470  2.623479  0.025754  0.026715  0.000001  1.000000  0.002811  0.005456  0.003272  0.298431  0.294794  0.176832  0.131869  0.082850  0.049698  17  0  0  0  0
11  11  24.716869  0.000000  0.102702  0.397801  19692758.399130  13010232.766100  12830765.970243  854651.635047  564634.800292  556846.069663  0.047726  2.386287  0.023067  0.017144  0.007515  1.000000  0.003886  0.004401  0.001521  0.295702  0.290442  0.100347  0.182332  0.066339  0.022920  19  0  0  0  0
10  12  25.410353  0.189928  0.122938  0.337493  18808579.759403  10808040.716925  23218395.773439  908704.912763  522172.318296  1121757.760325  0.055567  2.778353  0.024547  0.015869  0.015151  1.000000  0.004478  0.003432  0.001091  0.296325  0.291999  0.092827  0.210074  0.051039  0.016225  22  0  0  0  0
14  8  25.601641  0.000000  0.078484  0.444667  26105220.188928  20818344.951395  1409426.775092  846837.402192  675334.397833  45720.943940  0.043885  2.194229  0.022807  0.020462  0.000616  1.000000  0.003223  0.005306  0.002278  0.295978  0.290318  0.124625  0.151209  0.080539  0.034573  16  0  0  0  0
13  9  24.906757  0.000000  0.083750  0.445495  23542419.606917  17978449.908452  3081870.307897  837626.645828  639663.592165  109651.290393  0.043445  2.172232  0.022574  0.019393  0.001478  1.000000  0.003363  0.005275  0.002116  0.295709  0.293727  0.117844  0.157756  0.080020  0.032104  17  0  0  0  0
15  7  26.234670  0.000000  0.075149  0.451481  29142770.617469  23908964.429680  651555.515309  865463.942858  710033.609933  19349.491943  0.045056  2.252796  0.023295  0.021500  0.000260  1.000000  0.003137  0.005410  0.002475  0.296364  0.293381  0.134211  0.147176  0.082149  0.037580  17  0  0  0  0
9  13  26.451484  0.478356  0.150125  0.239743  18179159.016945  8820109.761444  34849743.985616  983706.795230  477271.907843  1885781.951669  0.066613  3.330635  0.026599  0.014518  0.025495  1.000000  0.005319  0.002212  0.000643  0.297159  0.294386  0.085523  0.249547  0.031604  0.009181  26  0  0  0  0
12  10  24.581687  0.000000  0.090858  0.430676  21318836.848867  15390232.107373  6457813.505458  835667.546864  603274.822262  253136.942155  0.044253  2.212670  0.022537  0.018303  0.003413  1.000000  0.003555  0.004991  0.001863  0.295569  0.292466  0.109169  0.166795  0.075588  0.028215  18  0  0  0  0
16  6  26.991895  0.000000  0.072071  0.452559  32391502.079632  27293509.504500  295660.897904  883928.118367  744809.562726  8068.257548  0.046429  2.321452  0.023779  0.022541  0.000109  1.000000  0.003059  0.005431  0.002638  0.296763  0.293824  0.142730  0.143493  0.082465  0.040059  16  0  0  0  0
5  18  29.944755  0.733054  0.250111  0.006916  11901951.183743  3455765.347036  44585623.723565  1095435.448441  318062.795267  4103585.367110  0.095286  4.764287  0.029780  0.009727  0.055779  1.000000  0.008919  0.000503  0.000093  0.298002  0.295745  0.054336  0.418432  0.000704  0.000129  42  0  0  0  0
8  15  27.966662  0.635337  0.188903  0.064410  17930170.143743  7019393.484089  49169152.035779  1094106.225059  428326.225881  3000321.519091  0.083268  4.163412  0.029616  0.013044  0.040608  1.000000  0.006624  0.000694  0.000183  0.298489  0.293930  0.077410  0.310757  0.007048  0.001856  31  0  0  0  0
9  14  27.426470  0.577093  0.167756  0.127650  19711528.655930  8650779.581713  46609555.894399  1066626.055976  468109.149089  2522126.398324  0.077179  3.858966  0.028841  0.014240  0.034099  1.000000  0.005904  0.001149  0.000334  0.298270  0.295176  0.085752  0.276962  0.014798  0.004299  28  0  0  0  0
17  5  27.785959  0.000000  0.069288  0.452439  35875818.955895  30983519.115458  133104.335306  902705.267291  779605.503616  3349.163533  0.047900  2.394999  0.024272  0.023583  0.000045  1.000000  0.002988  0.005431  0.002793  0.297176  0.293863  0.151094  0.140196  0.082478  0.042407  16  0  0  0  0
7  16  28.441471  0.673935  0.209756  0.031080  15981673.386416  5625733.557259  49013811.277518  1108197.374257  390098.271043  3398703.980913  0.087986  4.399316  0.030035  0.011894  0.046057  1.000000  0.007371  0.000509  0.000120  0.298652  0.294302  0.069597  0.345829  0.003303  0.000781  33  0  0  0  0
4  19  30.860803  0.756079  0.270827  0.003214  9956523.454936  2633575.427603  40818704.366598  1073433.876180  283931.343331  4400750.949585  0.097869  4.893442  0.029237  0.008700  0.059932  1.000000  0.009777  0.000595  0.000094  0.297554  0.296466  0.046830  0.458663  0.000324  0.000051  45  0  0  0  0
6  17  29.137342  0.706304  0.229995  0.014766  13937237.404244  4445624.179993  47454675.313824  1107857.621362  353378.398219  3772126.583684  0.092048  4.602397  0.030068  0.010790  0.051190  1.000000  0.008129  0.000467  0.000098  0.298411  0.293938  0.061703  0.381376  0.001530  0.000321  37  0  0  0  0
3  20  32.084013  0.778557  0.292776  0.001503  8148892.796661  1959172.333324  36799108.203413  1043203.417977  250808.953502  4710941.279291  0.100480  5.024001  0.028478  0.007702  0.064300  1.000000  0.010737  0.000746  0.000099  0.297015  0.293025  0.038884  0.503741  0.000151  0.000020  48  0  0  0  0
20  2  30.241260  0.000000  0.062146  0.453617  47750019.102047  44027588.692919  11852.732608  959040.356984  884276.805984  238.057474  0.052472  2.623602  0.025754  0.026715  0.000003  1.000000  0.002811  0.005455  0.003272  0.298431  0.294795  0.176832  0.131873  0.082845  0.049694  17  0  0  0  0
18  4  28.605789  0.000000  0.066702  0.452615  39585881.483296  34993920.812794  59671.063652  921333.930182  814459.231090  1388.802612  0.049406  2.470307  0.024762  0.024626  0.000019  1.000000  0.002924  0.005437  0.002950  0.297585  0.294017  0.159548  0.137156  0.082563  0.044803  17  0  0  0  0
19  3  29.382164  0.000000  0.064454  0.454223  43585054.826353  39332772.510045  26714.979160  941061.617376  849248.960720  576.813350  0.050956  2.547783  0.025281  0.025667  0.000008  1.000000  0.002868  0.005459  0.003119  0.298015  0.295120  0.168576  0.134549  0.082910  0.047359  17  0  0  0  0
10  13  26.735376  0.462102  0.143510  0.225224  20935511.033736  10575562.766913  38920944.306668  1011464.021788  510940.536950  1880399.995814  0.068248  3.412415  0.027323  0.015527  0.025398  1.000000  0.005119  0.002041  0.000649  0.297720  0.292980  0.093139  0.240133  0.029198  0.009282  26  0  0  0  0
13  10  25.257154  0.000000  0.087603  0.429541  24178146.599396  17911011.311270  7464076.108541  860245.470794  637264.163096  265567.819255  0.046082  2.304120  0.023183  0.019321  0.003578  1.000000  0.003470  0.004953  0.001987  0.296026  0.293951  0.117934  0.162794  0.075016  0.030096  18  0  0  0  0
15  8  26.287655  0.000000  0.075816  0.448555  29287788.040278  23893830.439080  1626025.409764  869770.580417  709584.170058  48288.695018  0.045548  2.277384  0.023411  0.021487  0.000650  1.000000  0.003155  0.005348  0.002447  0.296425  0.293424  0.134231  0.148031  0.081185  0.037139  16  0  0  0  0
22  0  31.992278  0.000000  0.057935  0.453019  56800671.328694  54519149.955866  2309.947250  994486.672541  954540.972159  40.443391  0.055505  2.775227  0.026687  0.028817  0.000001  1.000000  0.002708  0.005457  0.003587  0.299277  0.294370  0.193490  0.127042  0.082869  0.054470  17  0  0  0  0
11  12  25.920272  0.183177  0.118292  0.326270  21591981.389144  12804918.608448  26434106.414321  937076.554951  555724.312641  1147221.319133  0.057647  2.882343  0.025291  0.016874  0.015482  1.000000  0.004346  0.003268  0.001129  0.296833  0.291232  0.100620  0.203903  0.048612  0.016795  22  0  0  0  0
12  11  25.320922  0.000000  0.099309  0.395102  22521703.617683  15261499.820542  14881389.099668  882818.183131  598228.702950  583328.912877  0.049824  2.491215  0.023808  0.018150  0.007866  1.000000  0.003796  0.004330  0.001616  0.296223  0.292926  0.109341  0.178077  0.065280  0.024367  18  0  0  0  0
4  20  30.902847  0.756917  0.271541  0.001287  9978055.995338  2631107.641051  41047890.345307  1075755.344955  283665.286037  4425459.975241  0.098260  4.913021  0.029300  0.008692  0.060268  1.000000  0.009808  0.000585  0.000092  0.297583  0.296487  0.046834  0.460134  0.000129  0.000020  47  0  0  0  0
5  19  30.031319  0.735244  0.251709  0.002790  11963456.959682  3448754.594587  45186654.052241  1101096.335989  317417.537474  4158903.181597  0.096172  4.808591  0.029934  0.009708  0.056530  1.000000  0.008986  0.000482  0.000089  0.298075  0.295797  0.054345  0.421558  0.000281  0.000052  38  0  0  0  0
14  9  25.739719  0.000000  0.080097  0.437925  26411685.706162  20786111.423079  3486637.217039  856778.956433  674288.761857  113104.382261  0.045028  2.251402  0.023075  0.020430  0.001523  1.000000  0.003267  0.005165  0.002217  0.296119  0.290416  0.124667  0.153290  0.078353  0.033635  17  0  0  0  0
6  18  29.307991  0.711797  0.233317  0.006060  14097370.725898  4427482.241188  48914752.181288  1120586.465370  351936.312920  3888186.692188  0.093924  4.696219  0.030414  0.010746  0.052765  1.000000  0.008261  0.000418  0.000088  0.298577  0.294055  0.061727  0.387564  0.000616  0.000129  39  0  0  0  0
17  6  27.792292  0.000000  0.069397  0.451915  35906271.476717  30980392.128606  333956.125919  903471.511846  779526.822555  8402.984592  0.047986  2.399307  0.024293  0.023580  0.000113  1.000000  0.002991  0.005420  0.002787  0.297187  0.293871  0.151098  0.140334  0.082304  0.042318  16  0  0  0  0
16  7  27.010705  0.000000  0.072342  0.451317  32458382.887440  27286585.542609  740628.138426  885753.221336  744620.615495  20210.919370  0.046636  2.331787  0.023828  0.022536  0.000272  1.000000  0.003066  0.005404  0.002625  0.296790  0.293843  0.142739  0.143838  0.082054  0.039859  17  0  0  0  0
18  5  28.607753  0.000000  0.066746  0.452395  39599684.506279  34992515.117769  149813.953488  921655.185966  814426.514514  3486.815839  0.049442  2.472099  0.024770  0.024625  0.000047  1.000000  0.002925  0.005432  0.002948  0.297590  0.294020  0.159550  0.137212  0.082490  0.044763  17  0  0  0  0
19  4  29.382739  0.000000  0.064472  0.454130  43591270.211198  39332144.842028  67091.282857  941195.816132  849235.408499  1448.593593  0.050971  2.548529  0.025285  0.025666  0.000019  1.000000  0.002868  0.005457  0.003117  0.298017  0.295121  0.168577  0.134571  0.082879  0.047341  16  0  0  0  0
9  15  27.931868  0.616602  0.178682  0.058756  20661011.548827  8545518.572025  53889185.278370  1118004.272803  462413.287668  2916040.158862  0.083721  4.186046  0.030230  0.014066  0.039424  1.000000  0.006279  0.000623  0.000181  0.298957  0.295665  0.085895  0.294592  0.006396  0.001858  27  0  0  0  0
8  16  28.333317  0.656476  0.197261  0.028137  18534474.064810  6951857.489738  53954006.872264  1130981.094431  424205.152225  3292295.294054  0.088093  4.404633  0.030615  0.012918  0.044560  1.000000  0.006925  0.000448  0.000118  0.298978  0.294277  0.077501  0.324907  0.002979  0.000785  31  0  0  0  0
21  1  31.092367  0.000000  0.060025  0.454226  52174194.080579  49083174.786844  5252.452449  977234.437097  919338.947712  98.379620  0.053998  2.699907  0.026233  0.027764  0.000001  1.000000  0.002759  0.005469  0.003437  0.298860  0.295066  0.185462  0.129437  0.083049  0.052200  17  0  0  0  0
10  14  27.544011  0.557909  0.159207  0.117549  22557925.914687  10397419.391924  51025564.782723  1089848.269388  502333.839256  2465214.385546  0.078003  3.900152  0.029440  0.015266  0.033297  1.000000  0.005631  0.001044  0.000332  0.298785  0.293728  0.093377  0.264164  0.013494  0.004290  28  0  0  0  0
7  17  28.727090  0.685931  0.215660  0.013128  16332584.619042  5586244.036990  52003122.809344  1132530.177036  387359.998172  3605988.106317  0.091371  4.568565  0.030695  0.011811  0.048866  1.000000  0.007595  0.000398  0.000094  0.298974  0.294528  0.069650  0.356322  0.001359  0.000321  34  0  0  0  0
20  3  30.241381  0.000000  0.062153  0.453579  47752799.014295  44027310.396304  29770.177675  959096.190429  884271.216505  597.922312  0.052478  2.623910  0.025756  0.026715  0.000008  1.000000  0.002811  0.005454  0.003272  0.298432  0.294795  0.176832  0.131882  0.082832  0.049687  17  0  0  0  0
23  0  32.817696  0.000000  0.056149  0.455395  61773590.016056  60335987.562037  2563.342064  1013227.272746  989647.325176  42.044636  0.057049  2.852449  0.027181  0.029867  0.000001  1.000000  0.002665  0.005496  0.003771  0.299720  0.295525  0.202763  0.125030  0.083463  0.057265  16  0  0  0  0
22  1  31.992259  0.000000  0.057936  0.453012  56801220.037097  54519096.016348  5802.239467  994496.279526  954540.027766  101.587705  0.055506  2.775279  0.026687  0.028817  0.000001  1.000000  0.002708  0.005457  0.003587  0.299277  0.294370  0.193490  0.127043  0.082867  0.054468  16  0  0  0  0
21  0  31.092365  0.000000  0.060024  0.454232  52173699.975830  49083223.804862  2091.068620  977225.182403  919339.865830  39.166187  0.053997  2.699857  0.026233  0.027764  0.000001  1.000000  0.002759  0.005469  0.003437  0.298860  0.295066  0.185462  0.129435  0.083051  0.052201  17  0  0  0  0
21  2  31.092370  0.000000  0.060028  0.454209  52175435.088206  49083051.659992  13193.094311  977257.681450  919336.641518  247.109636  0.054001  2.700035  0.026234  0.027764  0.000003  1.000000  0.002759  0.005468  0.003437  0.298860  0.295066  0.185463  0.129440  0.083043  0.052196  16  0  0  0  0
11  13  27.066862  0.447458  0.137364  0.212673  23914710.832062  12552619.359551  43281228.023582  1037881.352122  544774.705622  1878374.352007  0.069902  3.495096  0.028012  0.016541  0.025348  1.000000  0.004934  0.001898  0.000656  0.298215  0.292199  0.100954  0.231486  0.027168  0.009387  25  0  0  0  0
12  12  26.404255  0.181199  0.114494  0.318623  24682555.927821  15029417.445630  30144752.401490  967520.465998  589131.409777  1181630.661596  0.059900  2.995015  0.026093  0.017874  0.015933  1.000000  0.004241  0.003144  0.001173  0.297398  0.293752  0.109649  0.198968  0.046779  0.017461  22  0  0  0  0
13  11  25.934362  0.000000  0.096020  0.391276  25566921.015570  17763392.526906  17078688.362031  909657.318661  632011.966029  607650.559572  0.051864  2.593213  0.024515  0.019161  0.008188  1.000000  0.003708  0.004250  0.001705  0.296718  0.294439  0.118130  0.173973  0.064080  0.025709  18  0  0  0  0
14  10  26.048169  0.000000  0.083925  0.421234  27138822.670456  20709558.555294  8424249.579168  880366.835540  671805.433572  273277.512214  0.047745  2.387249  0.023710  0.020355  0.003680  1.000000  0.003373  0.004831  0.002074  0.296454  0.290648  0.124767  0.158264  0.073166  0.031408  17  0  0  0  0
17  7  27.808056  0.000000  0.069669  0.450602  35982445.389814  30972569.588632  836421.025359  905388.195412  779329.992259  21045.977130  0.048202  2.410085  0.024344  0.023574  0.000283  1.000000  0.002999  0.005392  0.002772  0.297215  0.293890  0.151108  0.140680  0.081869  0.042094  16  0  0  0  0
16  8  27.056945  0.000000  0.073014  0.448203  32624707.289798  27269363.179056  1847538.056927  890292.029559  744150.636321  50417.261733  0.047150  2.357496  0.023950  0.022521  0.000678  1.000000  0.003084  0.005338  0.002593  0.296856  0.293889  0.142761  0.144696  0.081030  0.039361  16  0  0  0  0
6  19  29.385777  0.714217  0.234825  0.002445  14170067.981405  4419242.701256  49583322.392040  1126365.100420  351281.359801  3941330.696406  0.094782  4.739120  0.030571  0.010726  0.053486  1.000000  0.008321  0.000399  0.000084  0.298652  0.294109  0.061739  0.390393  0.000246  0.000052  38  0  0  0  0
5  20  30.068013  0.736158  0.252384  0.001117  11989450.775948  3445791.171445  45441796.862339  1103488.762856  317144.789023  4182386.094128  0.096548  4.827386  0.029999  0.009699  0.056850  1.000000  0.009014  0.000473  0.000087  0.298105  0.295819  0.054349  0.422883  0.000112  0.000021  38  0  0  0  0
8  17  28.562623  0.668652  0.202843  0.011866  18937983.232860  6906697.266443  57154409.789406  1155603.386863  421449.457157  3487585.172860  0.091318  4.565920  0.031281  0.012834  0.047203  1.000000  0.007131  0.000348  0.000092  0.299304  0.294508  0.077562  0.334531  0.001226  0.000323  33  0  0  0  0
10  15  27.959569  0.597277  0.169022  0.053682  23572234.524128  10285694.266731  58532151.368387  1138852.884741  496936.027649  2827882.497426  0.084061  4.203060  0.030764  0.015102  0.038195  1.000000  0.005962  0.000562  0.000179  0.299450  0.294196  0.093526  0.279693  0.005822  0.001851  27  0  0  0  0
7  18  28.878339  0.691873  0.218796  0.005388  16518971.606832  5565251.157659  53610956.335746  1145454.578972  385904.314954  3717478.114223  0.093188  4.659402  0.031045  0.011766  0.050377  1.000000  0.007715  0.000355  0.000084  0.299145  0.294649  0.069679  0.361965  0.000548  0.000130  35  0  0  0  0
9  16  28.236297  0.638209  0.186405  0.025593  21332139.157510  8470960.313701  58962645.489597  1154320.187555  458378.807014  3190574.161257  0.088292  4.414590  0.031212  0.013944  0.043136  1.000000  0.006551  0.000399  0.000116  0.299443  0.296011  0.085995  0.307359  0.002705  0.000786  30  0  0  0  0
18  6  28.612666  0.000000  0.066856  0.451841  39634294.988120  34988990.327180  375855.306924  922460.720921  814344.477458  8747.771532  0.049532  2.476592  0.024792  0.024622  0.000118  1.000000  0.002928  0.005420  0.002941  0.297602  0.294028  0.159554  0.137351  0.082306  0.044663  18  0  0  0  0
23  1  32.817657  0.000000  0.056151  0.455388  61774203.379085  60335927.629162  6438.724894  1013237.333293  989646.342140  105.609722  0.057050  2.852504  0.027181  0.029867  0.000001  1.000000  0.002665  0.005496  0.003771  0.299721  0.295525  0.202763  0.125032  0.083460  0.057263  16  0  0  0  0
19  5  29.384177  0.000000  0.064516  0.453897  43606872.573067  39330569.047615  168439.189465  941532.692705  849201.384918  3636.835073  0.051008  2.550399  0.025294  0.025665  0.000049  1.000000  0.002870  0.005452  0.003115  0.298022  0.295125  0.168579  0.134627  0.082801  0.047297  16  0  0  0  0
21  3  31.092377  0.000000  0.060035  0.454169  52178552.422313  49082742.318558  33136.591069  977316.069822  919330.847483  620.655834  0.054007  2.700355  0.026235  0.027764  0.000008  1.000000  0.002759  0.005467  0.003436  0.298861  0.295067  0.185463  0.129449  0.083030  0.052188  17  0  0  0  0
13  12  26.898744  0.177537  0.110754  0.310480  27997605.859771  17504051.697961  34041153.561739  996139.779985  622784.758617  1211165.961449  0.062047  3.102370  0.026846  0.018882  0.016320  1.000000  0.004138  0.003021  0.001212  0.297930  0.295294  0.118473  0.194131  0.044970  0.018042  21  0  0  0  0
24  0  33.779091  0.000000  0.054198  0.454051  66856480.615894  66570811.381092  2812.456406  1029441.538642  1025042.865934  43.305592  0.058535  2.926729  0.027608  0.030926  0.000001  1.000000  0.002618  0.005485  0.003922  0.300125  0.294543  0.210589  0.122811  0.083302  0.059559  16  0  0  0  0
6  20  29.418808  0.715230  0.235465  0.000979  14200911.555582  4415746.280890  49867972.229010  1128816.826521  351003.432703  3963957.238680  0.095148  4.757376  0.030637  0.010717  0.053793  1.000000  0.008347  0.000391  0.000082  0.298684  0.294131  0.061743  0.391597  0.000098  0.000021  38  0  0  0  0
11  14  27.741044  0.540519  0.151428  0.109106  25627241.298344  12365761.092078  55774272.722608  1112203.949973  536665.190409  2420563.559956  0.078978  3.948921  0.030018  0.016295  0.032665  1.000000  0.005387  0.000958  0.000331  0.299234  0.292912  0.101200  0.252715  0.012421  0.004291  26  0  0  0  0
12  13  27.390063  0.434834  0.132201  0.202529  27201822.987193  14757511.201319  48130719.932461  1066272.088252  578473.078567  1886654.555307  0.071747  3.587345  0.028756  0.017551  0.025440  1.000000  0.004783  0.001780  0.000664  0.298767  0.294716  0.110009  0.224380  0.025503  0.009520  23  0  0  0  0
15  10  26.694795  0.000000  0.081318  0.423166  30483765.135521  23768871.826888  9678830.381479  905287.967079  705873.226626  287435.906975  0.049610  2.480490  0.024367  0.021374  0.003868  1.000000  0.003307  0.004835  0.002212  0.296934  0.293780  0.134394  0.155141  0.073233  0.033501  17  0  0  0  0
14  11  26.637354  0.000000  0.092212  0.381384  28713203.908100  20543453.217501  19158861.482890  931438.801518  666417.077843  621501.767452  0.053646  2.682320  0.025086  0.020192  0.008369  1.000000  0.003607  0.004107  0.001763  0.297178  0.291150  0.124983  0.169203  0.061935  0.026587  18  0  0  0  0
17  8  27.846772  0.000000  0.070346  0.447308  36171773.250740  30953122.781999  2085639.700457  910152.052023  778840.672843  52478.744683  0.048738  2.436879  0.024473  0.023560  0.000706  1.000000  0.003017  0.005322  0.002736  0.297285  0.293939  0.151133  0.141540  0.080788  0.041538  16  0  0  0  0
7  19  28.947699  0.694502  0.220226  0.002175  16603977.776424  5555672.673942  54350525.686345  1151349.056457  385240.126026  3768761.155279  0.094022  4.701124  0.031205  0.011746  0.051072  1.000000  0.007771  0.000337  0.000080  0.299223  0.294703  0.069692  0.364555  0.000219  0.000052  37  0  0  0  0
8  18  28.684348  0.674710  0.205826  0.004867  19153615.061068  6882542.738729  58881630.632873  1168761.328125  419975.538119  3592980.886439  0.093056  4.652809  0.031637  0.012789  0.048629  1.000000  0.007242  0.000308  0.000081  0.299478  0.294631  0.077594  0.339734  0.000495  0.000130  32  0  0  0  0
9  17  28.428564  0.650924  0.191689  0.010787  21791192.903119  8419887.662267  62425283.471373  1179160.406429  455615.174537  3377943.692979  0.091413  4.570630  0.031884  0.013860  0.045669  1.000000  0.006741  0.000307  0.000089  0.299776  0.296248  0.086064  0.316242  0.001114  0.000324  30  0  0  0  0
15  9  26.414129  0.000000  0.077452  0.441243  29643457.043174  23856696.624444  4017809.181993  880333.018068  708481.393042  119318.407366  0.046755  2.337726  0.023695  0.021453  0.001606  1.000000  0.003200  0.005196  0.002377  0.296577  0.293530  0.134279  0.150135  0.078820  0.036058  16  0  0  0  0
10  16  28.212583  0.619668  0.176229  0.023344  24317008.160138  10203486.539929  63936201.392763  1174835.370957  492964.299525  3088970.089832  0.088439  4.421946  0.031736  0.014981  0.041722  1.000000  0.006210  0.000357  0.000113  0.299938  0.294540  0.093635  0.291348  0.002464  0.000783  31  0  0  0  0
22  2  31.992213  0.000000  0.057939  0.452995  56802598.591435  54518960.470761  14574.025994  994520.415753  954537.654585  255.167312  0.055508  2.775411  0.026688  0.028817  0.000003  1.000000  0.002708  0.005456  0.003586  0.299277  0.294370  0.193490  0.127047  0.082861  0.054465  16  0  0  0  0
12  14  27.947010  0.524308  0.144816  0.102112  28996089.651354  14562990.179740  60955589.711300  1136604.744404  570848.136077  2389370.887484  0.080191  4.009556  0.030653  0.017319  0.032219  1.000000  0.005184  0.000887  0.000331  0.299742  0.295402  0.110265  0.243206  0.011533  0.004305  24  0  0  0  0
18  7  28.624893  0.000000  0.067130  0.450452  39720849.135481  34980174.657974  941203.858165  924475.208657  814139.298873  21905.866871  0.049757  2.487830  0.024846  0.024616  0.000294  1.000000  0.002935  0.005390  0.002925  0.297632  0.294049  0.159565  0.137698  0.081846  0.044414  17  0  0  0  0
20  4  30.241687  0.000000  0.062171  0.453482  47759779.695181  44026611.537277  74763.276543  959236.394659  884257.180197  1501.591010  0.052494  2.624683  0.025759  0.026714  0.000020  1.000000  0.002812  0.005452  0.003271  0.298434  0.294797  0.176833  0.131904  0.082800  0.049667  18  0  0  0  0
20  5  30.242452  0.000000  0.062216  0.453237  47777300.625510  44024857.474135  187695.738801  959588.295655  884221.950528  3769.795106  0.052533  2.626625  0.025769  0.026713  0.000051  1.000000  0.002813  0.005447  0.003267  0.298440  0.294800  0.176835  0.131960  0.082718  0.049618  16  0  0  0  0
11  15  28.080106  0.579686  0.160340  0.049493  26712171.631412  12247016.311934  63552832.371013  1159289.150750  531511.751848  2758147.487361  0.084648  4.232422  0.031289  0.016139  0.037221  1.000000  0.005682  0.000512  0.000177  0.299880  0.293364  0.101357  0.266569  0.005349  0.001848  29  0  0  0  0
23  2  32.817561  0.000000  0.056153  0.455370  61775741.009196  60335777.921905  16172.718955  1013262.553922  989643.886601  265.269348  0.057053  2.852641  0.027182  0.029867  0.000004  1.000000  0.002665  0.005495  0.003770  0.299721  0.295525  0.202763  0.125035  0.083454  0.057259  17  0  0  0  0
21  4  31.092395  0.000000  0.060053  0.454067  52186379.635415  49081965.720035  83216.655374  977462.675291  919316.301617  1558.666747  0.054023  2.701160  0.026239  0.027763  0.000021  1.000000  0.002760  0.005465  0.003435  0.298864  0.295069  0.185464  0.129472  0.082996  0.052167  17  0  0  0  0
16  9  27.167052  0.000000  0.074661  0.440425  33032023.812792  27227166.899712  4560271.417319  901407.245114  742999.146720  124444.742428  0.048410  2.420492  0.024249  0.022486  0.001674  1.000000  0.003129  0.005176  0.002514  0.297017  0.294001  0.142815  0.146805  0.078522  0.038143  16  0  0  0  0
22  3  31.992096  0.000000  0.057946  0.452953  56806060.688141  54518620.063738  36604.887216  994581.031393  954531.694616  640.891589  0.055515  2.775742  0.026690  0.028817  0.000009  1.000000  0.002708  0.005455  0.003586  0.299278  0.294371  0.193491  0.127056  0.082847  0.054455  17  0  0  0  0
8  19  28.740522  0.677397  0.207188  0.001964  19252079.443853  6871508.028929  59677311.460603  1174769.664537  419302.195669  3641533.651962  0.093855  4.692773  0.031800  0.012769  0.049287  1.000000  0.007292  0.000292  0.000077  0.299558  0.294688  0.077609  0.342124  0.000198  0.000052  33  0  0  0  0
24  1  33.779029  0.000000  0.054199  0.454043  66857155.673356  66570746.406359  7064.457912  1029451.933030  1025041.865467  108.776985  0.058536  2.926785  0.027608  0.030926  0.000001  1.000000  0.002618  0.005485  0.003922  0.300125  0.294543  0.210589  0.122813  0.083300  0.059557  16  0  0  0  0
15  11  27.223038  0.000000  0.089595  0.380233  32282683.205787  23580424.900938  21845505.514955  958711.121192  700276.846595  648754.285750  0.055741  2.787048  0.025805  0.021205  0.008731  1.000000  0.003539  0.004063  0.001859  0.297700  0.294315  0.134639  0.166027  0.061270  0.028029  19  0  0  0  0
9  18  28.531309  0.657281  0.194529  0.004424  22037971.069269  8392407.170800  64303385.033632  1192514.014191  454128.156014  3479571.126195  0.093102  4.655121  0.032245  0.013814  0.047043  1.000000  0.006844  0.000270  0.000079  0.299955  0.296375  0.086101  0.321070  0.000449  0.000131  29  0  0  0  0
19  6  29.387778  0.000000  0.064627  0.453312  43645990.086859  39326618.288218  422554.558649  942377.293932  849116.082559  9123.537368  0.051102  2.555090  0.025317  0.025663  0.000123  1.000000  0.002873  0.005440  0.003107  0.298034  0.295133  0.168584  0.134766  0.082607  0.047186  17  0  0  0  0
7  20  28.977256  0.695604  0.220834  0.000871  16640087.220574  5551603.072563  54665955.826414  1153852.948898  384957.932701  3790633.636623  0.094378  4.718907  0.031272  0.011738  0.051368  1.000000  0.007794  0.000331  0.000078  0.299256  0.294727  0.069697  0.365658  0.000087  0.000021  37  0  0  0  0
11  16  28.283322  0.602680  0.167121  0.021488  27537644.455402  12156480.484715  69308438.554539  1195114.081133  527582.561676  3007936.680715  0.088867  4.443346  0.032256  0.016019  0.040592  1.000000  0.005911  0.000323  0.000112  0.300371  0.293708  0.101475  0.277324  0.002266  0.000783  29  0  0  0  0
10  17  28.374495  0.633091  0.181251  0.009839  24835893.559306  10146126.766802  67689506.791857  1199904.446742  490193.058511  3270304.730665  0.091481  4.574056  0.032413  0.014897  0.044171  1.000000  0.006386  0.000273  0.000087  0.300279  0.294779  0.093711  0.299599  0.001016  0.000323  29  0  0  0  0
13  13  27.739849  0.422060  0.127201  0.192942  30710132.679286  17213189.215854  53137262.468160  1092650.027422  612436.027716  1890595.260506  0.073490  3.674485  0.029446  0.018568  0.025475  1.000000  0.004637  0.001674  0.000671  0.299282  0.296248  0.118855  0.217555  0.023994  0.009626  24  0  0  0  0
12  15  28.219499  0.563022  0.152938  0.046016  30151169.041150  14437388.266141  68999277.354414  1181882.184583  565924.722865  2704671.800386  0.085514  4.275722  0.031874  0.017170  0.036471  1.000000  0.005449  0.000471  0.000176  0.300370  0.295844  0.110430  0.255653  0.004958  0.001851  25  0  0  0  0
16  10  27.410001  0.000000  0.078538  0.421222  33990588.913581  27127751.427252  10955438.397051  927565.422150  740286.208885  298961.746954  0.051379  2.568942  0.024953  0.022404  0.004021  1.000000  0.003236  0.004794  0.002329  0.297395  0.294266  0.142944  0.151804  0.072620  0.035276  18  0  0  0  0
14  12  27.457308  0.166341  0.106407  0.298581  31409278.738471  20257881.622704  37676404.859593  1018897.822701  657153.309688  1222199.567149  0.063810  3.190512  0.027441  0.019911  0.016458  1.000000  0.004018  0.002871  0.001233  0.298418  0.292010  0.125352  0.188490  0.042744  0.018349  21  0  0  0  0
17  9  27.938767  0.000000  0.072000  0.439086  36634744.489630  30905544.376846  5142584.629453  921801.307374  777643.507784  129397.414961  0.050049  2.502435  0.024786  0.023523  0.001740  1.000000  0.003062  0.005151  0.002648  0.297456  0.294058  0.151194  0.143651  0.078144  0.040179  17  0  0  0  0
18  8  28.654903  0.000000  0.067813  0.446972  39935849.804043  34958271.497107  2345928.279796  929479.200069  813629.517998  54599.853305  0.050315  2.515751  0.024981  0.024601  0.000734  1.000000  0.002953  0.005316  0.002885  0.297706  0.294100  0.159593  0.138562  0.080704  0.043794  17  0  0  0  0
20  6  30.244367  0.000000  0.062327  0.452624  47821227.507008  44020459.427710  470832.589682  960470.549797  884133.617495  9456.487419  0.052630  2.631494  0.025793  0.026710  0.000127  1.000000  0.002816  0.005434  0.003259  0.298453  0.294809  0.176841  0.132100  0.082514  0.049496  17  0  0  0  0
19  7  29.396738  0.000000  0.064904  0.451843  43743792.701859  39316739.525217  1057969.929169  944488.987663  848902.786402  22843.034078  0.051336  2.566818  0.025373  0.025656  0.000307  1.000000  0.002880  0.005408  0.003089  0.298066  0.295155  0.168596  0.135116  0.082120  0.046908  16  0  0  0  0
23  3  32.817321  0.000000  0.056161  0.455326  61779602.605056  60335401.910672  40620.078814  1013325.892870  989637.719162  666.261612  0.057060  2.852986  0.027184  0.029867  0.000009  1.000000  0.002665  0.005494  0.003770  0.299722  0.295526  0.202763  0.125044  0.083440  0.057249  16  0  0  0  0
9  19  28.578965  0.660105  0.195828  0.001785  22150782.448787  8379838.824574  65169518.094491  1198618.439622  453448.060330  3526439.134597  0.093880  4.694022  0.032410  0.013794  0.047677  1.000000  0.006891  0.000256  0.000074  0.300036  0.296434  0.086118  0.323290  0.000180  0.000052  29  0  0  0  0
11  17  28.413215  0.616644  0.171915  0.009054  28121221.296588  12092377.289859  73355369.135217  1220440.898809  524800.528850  3183570.574535  0.091836  4.591808  0.032939  0.015935  0.042962  1.000000  0.006076  0.000246  0.000085  0.300718  0.293952  0.101559  0.285042  0.000934  0.000323  25  0  0  0  0
14  13  28.149159  0.406128  0.121714  0.182303  34315804.793350  19948444.943063  57783157.608499  1113183.753097  647115.372753  1874450.348455  0.074829  3.741434  0.029980  0.019607  0.025241  1.000000  0.004478  0.001565  0.000672  0.299755  0.292938  0.125750  0.210097  0.022446  0.009636  22  0  0  0  0
8  20  28.764601  0.678527  0.207767  0.000786  19293927.911433  6866817.212142  60017181.496189  1177323.274933  419015.960134  3662272.658824  0.094197  4.709828  0.031869  0.012760  0.049567  1.000000  0.007314  0.000286  0.000075  0.299591  0.294712  0.077615  0.343143  0.000079  0.000021  33  0  0  0  0
15  12  27.937028  0.164976  0.103385  0.292759  35279340.491976  23265204.242863  42249508.559716  1047703.992335  690915.618824  1254699.724397  0.066008  3.300388  0.028200  0.020922  0.016886  1.000000  0.003937  0.002781  0.001272  0.298974  0.295207  0.135047  0.184691  0.041402  0.018940  21  0  0  0  0
13  15  28.410525  0.547028  0.146072  0.042968  33821487.634397  16877696.281150  74665737.615181  1203350.365728  600499.369280  2656566.844069  0.086432  4.321621  0.032430  0.018206  0.035797  1.000000  0.005237  0.000436  0.000175  0.300832  0.297343  0.119295  0.245684  0.004618  0.001853  23  0  0  0  0
22  4  31.991804  0.000000  0.057964  0.452847  56814753.627192  54517765.439982  91925.798751  994733.230510  954516.731555  1609.470092  0.055531  2.776574  0.026694  0.028816  0.000022  1.000000  0.002709  0.005453  0.003584  0.299280  0.294373  0.193492  0.127078  0.082812  0.054432  17  0  0  0  0
10  18  28.462052  0.639832  0.183960  0.004035  25115705.676697  10115165.789444  69733298.499580  1213423.098813  488697.230937  3369047.091292  0.093135  4.656726  0.032779  0.014851  0.045505  1.000000  0.006482  0.000239  0.000076  0.300462  0.294909  0.093752  0.304095  0.000410  0.000130  32  0  0  0  0
12  16  28.378969  0.586552  0.159343  0.019947  31061945.181235  14338144.928914  75129054.996761  1217583.290986  562034.527694  2944950.211517  0.089599  4.479961  0.032837  0.017052  0.039711  1.000000  0.005662  0.000296  0.000110  0.300865  0.296193  0.110560  0.265651  0.002101  0.000784  28  0  0  0  0
24  2  33.778871  0.000000  0.054202  0.454025  66858854.021927  66570582.488733  17744.402367  1029478.083831  1025039.341499  273.224446  0.058539  2.926927  0.027609  0.030926  0.000004  1.000000  0.002618  0.005485  0.003921  0.300125  0.294543  0.210589  0.122816  0.083294  0.059552  17  0  0  0  0
13  14  28.196763  0.508594  0.138597  0.095865  32589131.704434  17010815.936033  66318164.326463  1159503.803594  605235.695107  2359564.669637  0.081392  4.069617  0.031248  0.018350  0.031795  1.000000  0.004996  0.000825  0.000331  0.300218  0.296909  0.119121  0.234380  0.010756  0.004315  24  0  0  0  0
17  10  28.140726  0.000000  0.075879  0.418810  37720098.859355  30793869.995313  12321105.337927  949110.930818  774833.563499  310022.934977  0.053126  2.656319  0.025520  0.023438  0.004168  1.000000  0.003168  0.004749  0.002442  0.297855  0.294336  0.151337  0.148634  0.071946  0.036992  18  0  0  0  0
18  9  28.726084  0.000000  0.069479  0.438283  40460806.735896  34904762.190455  5778163.456952  941697.208487  812384.126006  134482.746059  0.051679  2.583960  0.025309  0.024563  0.001807  1.000000  0.002999  0.005135  0.002787  0.297887  0.294226  0.159661  0.140680  0.077914  0.042280  17  0  0  0  0
21  5  31.092441  0.000000  0.060097  0.453811  52206025.263831  49080016.412389  208912.828836  977830.642347  919279.790645  3912.984461  0.054064  2.703178  0.026249  0.027762  0.000053  1.000000  0.002761  0.005460  0.003432  0.298869  0.295072  0.185466  0.129528  0.082910  0.052113  18  0  0  0  0
16  11  27.861447  0.000000  0.086752  0.375848  36021310.667410  26916621.636339  24554436.320884  982981.563531  734524.711368  670063.297507  0.057687  2.884345  0.026444  0.022230  0.009013  1.000000  0.003465  0.003986  0.001936  0.298198  0.294826  0.143216  0.162564  0.060118  0.029203  18  0  0  0  0
19  8  29.418722  0.000000  0.065591  0.448162  43986591.778986  39292209.124384  2635852.217666  949731.355560  848373.141119  56911.695098  0.051919  2.595941  0.025514  0.025640  0.000764  1.000000  0.002899  0.005330  0.003044  0.298144  0.295210  0.168627  0.135984  0.080912  0.046218  16  0  0  0  0
9  20  28.599446  0.661293  0.196380  0.000715  22198743.262956  8374494.354405  65539605.245698  1201213.685021  453158.861494  3546465.211993  0.094213  4.710628  0.032480  0.013785  0.047947  1.000000  0.006911  0.000250  0.000073  0.300071  0.296458  0.086125  0.324236  0.000072  0.000021  27  0  0  0  0
21  6  31.092557  0.000000  0.060210  0.453167  52255272.996083  49075129.596256  524021.311101  978753.063493  919188.259475  9815.037491  0.054165  2.708239  0.026274  0.027759  0.000132  1.000000  0.002764  0.005446  0.003423  0.298883  0.295082  0.185472  0.129668  0.082695  0.051978  17  0  0  0  0
22  5  31.991071  0.000000  0.058009  0.452581  56836571.367302  54515620.424207  230771.401472  995115.223386  954479.175844  4040.429062  0.055573  2.778660  0.026704  0.028815  0.000054  1.000000  0.002710  0.005447  0.003580  0.299286  0.294377  0.193494  0.127134  0.082723  0.054374  16  0  0  0  0
10  19  28.502938  0.642830  0.185199  0.001628  25243760.205973  10100989.946616  70677100.748697  1219609.838128  488012.348921  3414645.310372  0.093897  4.694836  0.032946  0.014831  0.046120  1.000000  0.006526  0.000226  0.000072  0.300546  0.294968  0.093771  0.306164  0.000164  0.000052  29  0  0  0  0
24  3  33.778476  0.000000  0.054209  0.453979  66863117.949851  66570171.211842  44567.420454  1029543.738866  1025033.008747  686.239441  0.058546  2.927282  0.027611  0.030926  0.000009  1.000000  0.002618  0.005484  0.003921  0.300126  0.294544  0.210589  0.122825  0.083278  0.059541  16  0  0  0  0
11  18  28.484040  0.623667  0.174505  0.003713  28436481.368734  12057713.455212  75562101.148885  1234122.960542  523296.143210  3279341.166210  0.093452  4.672609  0.033309  0.015889  0.044254  1.000000  0.006166  0.000214  0.000074  0.300906  0.294083  0.101605  0.289254  0.000377  0.000130  30  0  0  0  0
13  16  28.528626  0.571100  0.152157  0.018602  34824714.807189  16769100.575721  81195488.028224  1239044.649739  596635.592404  2888891.856871  0.090408  4.520387  0.033392  0.018089  0.038927  1.000000  0.005436  0.000272  0.000109  0.301332  0.297696  0.119436  0.255047  0.001957  0.000785  27  0  0  0  0
12  17  28.480853  0.601041  0.163934  0.008402  31714631.274473  14266912.602810  79493392.103933  1243167.641121  559242.323614  3116025.909028  0.092511  4.625566  0.033527  0.016967  0.042018  1.000000  0.005817  0.000223  0.000083  0.301220  0.296442  0.110653  0.272919  0.000866  0.000323  30  0  0  0  0
21  7  31.092859  0.000000  0.060490  0.451553  52378346.819236  49062915.925918  1311592.280344  981058.263994  918959.494672  24566.419594  0.054418  2.720887  0.026336  0.027752  0.000330  1.000000  0.002771  0.005411  0.003401  0.298919  0.295106  0.185488  0.130020  0.082159  0.051641  16  0  0  0  0
15  13  28.514185  0.395128  0.117638  0.175017  38375557.220221  22937813.906637  63444102.383628  1139653.518093  681192.983494  1884123.638097  0.076659  3.832959  0.030675  0.020627  0.025357  1.000000  0.004363  0.001485  0.000680  0.300291  0.296129  0.135468  0.204699  0.021321  0.009754  22  0  0  0  0
18  10  28.881704  0.000000  0.073369  0.416888  41686588.553825  34779654.551242  13805568.272554  970226.429955  809472.332493  321315.024406  0.054869  2.743429  0.026076  0.024475  0.004318  1.000000  0.003105  0.004713  0.002558  0.298309  0.294519  0.159820  0.145660  0.071400  0.038745  17  0  0  0  0
14  14  28.512646  0.491407  0.132124  0.089626  36291930.321691  19737136.723730  71357574.078707  1177288.058547  640260.663150  2314796.129748  0.082277  4.113860  0.031707  0.019399  0.031171  1.000000  0.004802  0.000766  0.000329  0.300664  0.293569  0.126021  0.225288  0.010006  0.004295  23  0  0  0  0
17  11  28.511777  0.000000  0.084014  0.371149  39995924.067412  30559092.304980  27427159.318383  1006375.112167  768926.100927  690120.585511  0.059598  2.979877  0.027060  0.023260  0.009278  1.000000  0.003394  0.003908  0.002010  0.298694  0.294919  0.151637  0.159250  0.058953  0.030312  19  0  0  0  0
16  12  28.456504  0.159532  0.100099  0.285088  39320504.125621  26572118.467609  46784049.314753  1073012.888985  725123.602492  1276684.748325  0.067984  3.399199  0.028866  0.021945  0.017173  1.000000  0.003848  0.002678  0.001301  0.299502  0.295737  0.143659  0.180548  0.039880  0.019372  21  0  0  0  0
19  9  29.470819  0.000000  0.067267  0.438978  44578527.060183  39232369.485785  6485279.521991  962512.057003  847081.120556  140026.154846  0.053340  2.666977  0.025858  0.025601  0.001881  1.000000  0.002944  0.005139  0.002935  0.298335  0.295342  0.168703  0.138107  0.077966  0.044535  17  0  0  0  0
22  6  31.989240  0.000000  0.058121  0.451912  56891259.743874  54510243.402958  578815.265370  996072.727239  954385.033013  10134.106760  0.055678  2.783891  0.026730  0.028812  0.000136  1.000000  0.002713  0.005433  0.003571  0.299301  0.294387  0.193501  0.127275  0.082499  0.054227  18  0  0  0  0
14  15  28.673232  0.530243  0.139078  0.040036  37612010.653700  19595567.460990  80066899.454574  1220110.658431  635668.242714  2597321.326730  0.087096  4.354793  0.032860  0.019260  0.034976  1.000000  0.005023  0.000403  0.000173  0.301271  0.293990  0.126202  0.235664  0.004296  0.001844  18  0  0  0  0
24  4  33.777482  0.000000  0.054227  0.453864  66873826.017600  66569138.116355  111919.889488  1029708.619362  1025017.101368  1723.318101  0.058563  2.928174  0.027615  0.030925  0.000023  1.000000  0.002619  0.005481  0.003919  0.300129  0.294546  0.210591  0.122848  0.083240  0.059514  16  0  0  0  0
12  18  28.537143  0.608341  0.166417  0.003445  32067733.105088  14228336.867801  81876634.600794  1257008.721789  557730.210638  3209445.565318  0.094098  4.704921  0.033900  0.016921  0.043277  1.000000  0.005902  0.000194  0.000073  0.301412  0.296578  0.110704  0.276888  0.000350  0.000131  25  0  0  0  0
10  20  28.520605  0.644091  0.185726  0.000652  25298192.817388  10094962.753797  71080583.893660  1222239.658244  487721.155232  3434138.920242  0.094222  4.711110  0.033017  0.014822  0.046384  1.000000  0.006545  0.000221  0.000070  0.300582  0.294993  0.093779  0.307045  0.000065  0.000021  32  0  0  0  0
13  17  28.603210  0.586080  0.156564  0.007834  35551140.030579  16690340.090952  85888975.738957  1264890.469051  593833.336655  3055883.628915  0.093269  4.663475  0.034088  0.018004  0.041177  1.000000  0.005583  0.000205  0.000082  0.301694  0.297952  0.119539  0.261920  0.000807  0.000324  25  0  0  0  0
20  7  30.249135  0.000000  0.062605  0.451086  47931028.725851  44009465.031615  1178657.545740  962675.864100  883912.799373  23672.873324  0.052873  2.643666  0.025852  0.026704  0.000318  1.000000  0.002823  0.005401  0.003240  0.298486  0.294833  0.176854  0.132450  0.082004  0.049190  16  0  0  0  0
23  5  32.815200  0.000000  0.056224  0.454935  61813639.639431  60332086.340130  256075.316605  1013884.177592  989583.336270  4200.217190  0.057120  2.856022  0.027199  0.029865  0.000056  1.000000  0.002667  0.005486  0.003764  0.299731  0.295532  0.202767  0.125124  0.083308  0.057159  16  0  0  0  0
14  16  28.754372  0.555218  0.144884  0.017326  38713795.230318  19477157.134428  87039845.495792  1255851.877309  631827.084025  2823519.438389  0.090988  4.549403  0.033823  0.019144  0.038022  1.000000  0.005211  0.000250  0.000107  0.301777  0.294342  0.126353  0.244466  0.001822  0.000782  24  0  0  0  0
11  19  28.517353  0.626790  0.175690  0.001498  28580719.291223  12041846.272662  76580827.316008  1240382.783254  522607.518831  3323553.153518  0.094197  4.709843  0.033478  0.015868  0.044851  1.000000  0.006207  0.000202  0.000070  0.300992  0.294143  0.101626  0.291190  0.000151  0.000052  32  0  0  0  0
19  10  29.584462  0.000000  0.071164  0.416391  45955195.361897  39093006.021778  15452086.897074  992236.229745  844072.070611  333631.928310  0.056648  2.832385  0.026656  0.025510  0.004481  1.000000  0.003050  0.004694  0.002681  0.298780  0.295651  0.168880  0.143083  0.071115  0.040622  18  0  0  0  0
23  4  32.816716  0.000000  0.056179  0.455214  61789300.972523  60334457.142939  102008.077091  1013484.968139  989622.222824  1673.164304  0.057077  2.853851  0.027188  0.029866  0.000022  1.000000  0.002666  0.005492  0.003768  0.299724  0.295527  0.202764  0.125067  0.083402  0.057223  17  0  0  0  0
15  14  28.802211  0.477401  0.127122  0.084973  40435397.367989  22719061.420373  77373627.804865  1200825.374378  674696.607711  2297794.052330  0.083676  4.183811  0.032322  0.020430  0.030924  1.000000  0.004656  0.000721  0.000330  0.301168  0.296743  0.135749  0.218429  0.009435  0.004316  20  0  0  0  0
21  8  31.093660  0.000000  0.061186  0.447507  52683534.943698  49032621.041035  3265056.435164  986774.506482  918392.064637  61155.244345  0.055045  2.752258  0.026489  0.027735  0.000821  1.000000  0.002790  0.005324  0.003347  0.299006  0.295167  0.185526  0.130894  0.080829  0.050805  16  0  0  0  0
17  12  28.989862  0.153584  0.096918  0.277537  43605124.239148  30185068.449166  51517359.279875  1097189.596702  759514.934449  1296276.794017  0.069904  3.495200  0.029502  0.022975  0.017427  1.000000  0.003763  0.002581  0.001327  0.300024  0.295845  0.152113  0.176564  0.038435  0.019762  21  0  0  0  0
20  8  30.260852  0.000000  0.063296  0.447230  48203461.580451  43982179.157351  2935349.233069  968147.570856  883364.773318  58955.335082  0.053477  2.673872  0.025999  0.026687  0.000792  1.000000  0.002842  0.005318  0.003190  0.298569  0.294890  0.176889  0.133320  0.080738  0.048431  17  0  0  0  0
20  9  30.288715  0.000000  0.064978  0.437613  48866680.062516  43915711.432022  7214716.461927  981468.053272  882029.795192  144904.743104  0.054949  2.747443  0.026356  0.026647  0.001946  1.000000  0.002887  0.005118  0.003070  0.298770  0.295029  0.176972  0.135445  0.077657  0.046582  17  0  0  0  0
23  6  32.811412  0.000000  0.056338  0.454233  61874641.671300  60326143.817107  642239.458022  1014884.749558  989485.865387  10534.186767  0.057229  2.861465  0.027226  0.029862  0.000141  1.000000  0.002670  0.005470  0.003753  0.299746  0.295542  0.202775  0.125265  0.083073  0.056997  17  0  0  0  0
18  11  29.164949  0.000000  0.081442  0.366862  44229679.684554  34519373.995905  30516664.129134  1029415.111841  803414.483128  710254.187721  0.061503  3.075138  0.027667  0.024292  0.009544  1.000000  0.003329  0.003838  0.002083  0.299185  0.295126  0.160150  0.156159  0.057893  0.031415  20  0  0  0  0
24  5  33.774991  0.000000  0.054273  0.453575  66900699.582692  66566545.265849  280950.831697  1030122.412669  1024977.177220  4326.019764  0.058608  2.930414  0.027626  0.030924  0.000058  1.000000  0.002620  0.005475  0.003914  0.300135  0.294550  0.210594  0.122904  0.083142  0.059444  16  0  0  0  0
16  13  28.919731  0.382617  0.113400  0.167422  42607396.470338  26227077.684023  69012886.541819  1162708.530712  715707.822704  1883285.029328  0.078271  3.913565  0.031279  0.021661  0.025332  1.000000  0.004244  0.001408  0.000684  0.300801  0.296644  0.144099  0.199106  0.020214  0.009819  22  0  0  0  0
22  7  31.984707  0.000000  0.058402  0.450234  57027902.828569  54496806.897992  1448520.795760  998465.123727  954149.781830  25361.225362  0.055939  2.796961  0.026794  0.028805  0.000340  1.000000  0.002720  0.005396  0.003547  0.299338  0.294412  0.193517  0.127627  0.081942  0.053860  17  0  0  0  0
11  20  28.531813  0.628104  0.176194  0.000600  28642027.275936  12035100.354324  77016309.075113  1243043.505958  522314.750799  3342452.750512  0.094515  4.725741  0.033549  0.015859  0.045106  1.000000  0.006224  0.000197  0.000068  0.301028  0.294169  0.101634  0.292015  0.000060  0.000021  32  0  0  0  0
15  16  28.958980  0.541255  0.139155  0.016333  43048316.661006  22440496.566847  93839346.318305  1278422.232391  666423.961310  2786782.757408  0.092095  4.604761  0.034410  0.020180  0.037505  1.000000  0.005037  0.000234  0.000107  0.302279  0.297522  0.136106  0.236330  0.001716  0.000785  18  0  0  0  0
13  18  28.645241  0.593633  0.158950  0.003212  35944300.034511  16647668.278087  88452874.154019  1278878.890838  592315.096471  3147105.757546  0.094830  4.741482  0.034465  0.017958  0.042407  1.000000  0.005663  0.000177  0.000071  0.301890  0.298091  0.119595  0.265674  0.000326  0.000131  27  0  0  0  0
12  19  28.563909  0.611586  0.167553  0.001390  32229176.789391  14210690.290930  82976300.505476  1263337.080535  557038.490367  3252550.877088  0.094829  4.741467  0.034070  0.016900  0.043858  1.000000  0.005941  0.000183  0.000068  0.301500  0.296640  0.110727  0.278712  0.000140  0.000052  29  0  0  0  0
14  17  28.804853  0.570884  0.149116  0.007298  39517054.809719  19390685.548485  92089357.684616  1281909.127568  629021.998580  2987322.530390  0.093811  4.690532  0.034525  0.019059  0.040228  1.000000  0.005349  0.000187  0.000080  0.302147  0.294599  0.126463  0.250967  0.000752  0.000323  25  0  0  0  0
16  15  29.206524  0.501337  0.128186  0.035668  46260208.397858  25841514.033245  92768551.091246  1262389.711470  705186.218873  2531550.732293  0.089354  4.467711  0.033961  0.021342  0.034052  1.000000  0.004700  0.000354  0.000172  0.302244  0.297653  0.144590  0.220501  0.003814  0.001853  21  0  0  0  0
16  14  29.137726  0.462868  0.122112  0.080480  44759673.347801  26000165.992299  83330843.777085  1221441.776420  709515.654640  2274006.181027  0.084919  4.245974  0.032859  0.021473  0.030587  1.000000  0.004511  0.000678  0.000330  0.301651  0.297239  0.144388  0.211615  0.008898  0.004322  21  0  0  0  0
15  15  28.914885  0.515855  0.133598  0.037785  41841653.474056  22569288.675209  86423893.900024  1242587.496799  670248.749535  2566563.246633  0.088283  4.414138  0.033446  0.020296  0.034541  1.000000  0.004860  0.000377  0.000173  0.301766  0.297162  0.135941  0.227995  0.004046  0.001851  23  0  0  0  0
17  13  29.348255  0.370348  0.109354  0.160371  47082506.867362  29822756.562748  74775407.351614  1184687.295883  750398.463863  1881494.445133  0.079849  3.992434  0.031854  0.022699  0.025295  1.000000  0.004131  0.001337  0.000687  0.301305  0.296736  0.152571  0.193816  0.019210  0.009877  21  0  0  0  0
20  10  30.349977  0.000000  0.068875  0.413992  50403221.961066  43761490.053031  17144334.273590  1012328.893092  878932.319439  344337.212240  0.058362  2.918091  0.027185  0.026553  0.004623  1.000000  0.002993  0.004655  0.002792  0.299237  0.295351  0.177165  0.140405  0.070517  0.042299  17  0  0  0  0
18  12  29.522653  0.147590  0.093934  0.270423  48164464.865680  34114742.774562  56503878.036594  1120994.507310  793996.972150  1315088.563682  0.071807  3.590355  0.030128  0.024007  0.017672  1.000000  0.003684  0.002490  0.001351  0.300540  0.296067  0.160660  0.172857  0.037095  0.020129  22  0  0  0  0
21  9  31.095914  0.000000  0.062878  0.437420  53425383.732018  48958930.237244  8016585.130892  1000669.501812  917011.819241  150152.449805  0.056571  2.828550  0.026862  0.027693  0.002015  1.000000  0.002835  0.005114  0.003214  0.299218  0.295313  0.185617  0.133026  0.077596  0.048773  16  0  0  0  0
19  11  29.790134  0.000000  0.079165  0.363864  48781011.942998  38806094.928635  33917636.788707  1053249.518194  837877.263275  732328.690675  0.063455  3.172750  0.028295  0.025323  0.009837  1.000000  0.003271  0.003783  0.002161  0.299692  0.296284  0.169241  0.153462  0.057061  0.032594  18  0  0  0  0
12  20  28.575579  0.612951  0.168035  0.000557  32297802.835948  14203187.425634  83446287.574148  1266027.122228  556744.388907  3270973.689905  0.095141  4.757069  0.034143  0.016891  0.044107  1.000000  0.005957  0.000178  0.000067  0.301537  0.296666  0.110737  0.279489  0.000056  0.000021  28  0  0  0  0
22  8  31.973726  0.000000  0.059099  0.446031  57366558.155464  54463496.029953  3604554.775060  1004394.423528  953566.563119  63109.847127  0.056587  2.829361  0.026953  0.028788  0.000847  1.000000  0.002739  0.005306  0.003488  0.299430  0.294475  0.193559  0.128500  0.080559  0.052952  16  0  0  0  0
13  19  28.665598  0.596989  0.160039  0.001296  36123889.554863  16628165.826175  89635031.267797  1285268.589521  591621.209706  3189166.272760  0.095548  4.777378  0.034637  0.017937  0.042973  1.000000  0.005700  0.000167  0.000067  0.301979  0.298154  0.119620  0.267396  0.000130  0.000052  28  0  0  0  0
14  18  28.834307  0.578781  0.151408  0.002992  39951925.691460  19343822.966267  94848355.234543  1296016.073424  627501.805028  3076822.726172  0.095350  4.767486  0.034905  0.019012  0.041433  1.000000  0.005425  0.000162  0.000070  0.302347  0.294738  0.126523  0.254517  0.000304  0.000130  27  0  0  0  0
15  17  28.984319  0.557320  0.143237  0.006877  43934559.303663  22345741.765423  99246770.114342  1304741.317213  663609.991934  2947369.078477  0.094880  4.743981  0.035119  0.020095  0.039666  1.000000  0.005170  0.000174  0.000080  0.302655  0.297786  0.136227  0.242528  0.000708  0.000324  27  0  0  0  0
24  6  33.768771  0.000000  0.054387  0.452848  66968046.517037  66560047.401954  704586.220884  1031159.406108  1024877.124526  10849.065291  0.058721  2.936027  0.027654  0.030921  0.000145  1.000000  0.002623  0.005459  0.003903  0.300152  0.294561  0.210602  0.123046  0.082898  0.059270  16  0  0  0  0
17  14  29.502705  0.448844  0.117399  0.076422  49331648.326250  29587410.289830  89505714.418829  1241280.062289  744476.694650  2252137.573719  0.086174  4.308712  0.033376  0.022520  0.030278  1.000000  0.004376  0.000641  0.000329  0.302134  0.297314  0.152868  0.205280  0.008417  0.004328  18  0  0  0  0
20  11  30.462401  0.000000  0.076792  0.359353  53525040.608838  43447173.294001  37380938.990228  1075029.393044  872619.390932  750781.460359  0.065312  3.265610  0.028869  0.026363  0.010081  1.000000  0.003211  0.003714  0.002228  0.300184  0.296006  0.177558  0.150645  0.056023  0.033605  19  0  0  0  0
19  12  30.045672  0.143387  0.091251  0.264485  53048257.139952  38370687.589947  61927937.414085  1145385.244140  828476.216609  1337109.822986  0.073770  3.688484  0.030770  0.025039  0.017960  1.000000  0.003614  0.002414  0.001379  0.301069  0.297241  0.169788  0.169566  0.035956  0.020538  21  0  0  0  0
18  13  29.780110  0.358079  0.105585  0.153847  51832953.852804  33735419.313113  80746607.319790  1206376.043597  785168.481727  1879321.270190  0.081417  4.070853  0.032423  0.023740  0.025254  1.000000  0.004027  0.001273  0.000691  0.301803  0.296944  0.161136  0.188936  0.018294  0.009927  19  0  0  0  0
21  10  31.102590  0.000000  0.066781  0.412675  55137278.700203  48788609.830431  18997596.707084  1032733.681146  913821.679559  355829.276358  0.060096  3.004801  0.027723  0.027597  0.004776  1.000000  0.002941  0.004629  0.002910  0.299708  0.295650  0.185829  0.137983  0.070136  0.044084  18  0  0  0  0
13  20  28.674568  0.598401  0.160502  0.000519  36200186.933869  16619878.347640  90140102.581531  1287983.209290  591326.345671  3207136.438847  0.095854  4.792696  0.034711  0.017928  0.043215  1.000000  0.005715  0.000162  0.000065  0.302017  0.298181  0.119631  0.268130  0.000052  0.000021  26  0  0  0  0
15  18  29.000839  0.565420  0.145444  0.002819  44413729.520263  22294452.364477  102199148.247689  1318971.417378  662086.831087  3035046.974777  0.096396  4.819825  0.035502  0.020049  0.040846  1.000000  0.005242  0.000150  0.000069  0.302859  0.297929  0.136292  0.245908  0.000286  0.000131  24  0  0  0  0
16  16  29.216684  0.527369  0.133520  0.015409  47577773.362788  25701903.601481  100665816.875454  1298344.596101  701376.405239  2747058.344990  0.093105  4.655247  0.034928  0.021227  0.036950  1.000000  0.004869  0.000218  0.000106  0.302765  0.298018  0.144767  0.228416  0.001618  0.000786  20  0  0  0  0
14  19  28.849066  0.582287  0.152453  0.001207  40150295.178100  19322433.325463  96119294.572894  1302451.058440  626807.938142  3118051.222229  0.096057  4.802860  0.035078  0.018991  0.041988  1.000000  0.005460  0.000152  0.000065  0.302438  0.294802  0.126550  0.256144  0.000122  0.000052  30  0  0  0  0
16  17  29.219224  0.543944  0.137458  0.006487  48550452.862944  25598653.745892  106457160.272121  1324887.939421  698558.831348  2905097.674530  0.095859  4.792975  0.035642  0.021142  0.039076  1.000000  0.004995  0.000162  0.000079  0.303149  0.298287  0.144898  0.234331  0.000668  0.000324  25  0  0  0  0
23  8  32.779254  0.000000  0.057325  0.448058  62404465.470543  60274513.100595  3997170.322805  1023575.064027  988639.004292  65562.677899  0.058175  2.908749  0.027459  0.029837  0.000879  1.000000  0.002696  0.005337  0.003662  0.299882  0.295635  0.202838  0.126499  0.081030  0.055595  17  0  0  0  0
18  14  29.875777  0.434904  0.113040  0.072725  54180046.080848  33491688.673859  95877572.231582  1261002.986991  779495.820178  2231483.981926  0.087446  4.372304  0.033891  0.023569  0.029987  1.000000  0.004252  0.000607  0.000329  0.302611  0.297505  0.161441  0.199487  0.007983  0.004332  19  0  0  0  0
24  7  33.753360  0.000000  0.054672  0.451025  67136246.123603  66543816.428972  1762715.964959  1033749.307044  1024627.203536  27141.916811  0.059001  2.950047  0.027723  0.030914  0.000364  1.000000  0.002630  0.005419  0.003875  0.300192  0.294589  0.210622  0.123401  0.082289  0.058834  17  0  0  0  0
21  11  31.120674  0.000000  0.074630  0.355751  58578613.191929  48445084.608085  41137352.742375  1097190.653297  907387.374570  770511.906495  0.067198  3.359895  0.029453  0.027403  0.010342  1.000000  0.003157  0.003656  0.002298  0.300692  0.296328  0.186256  0.148109  0.055153  0.034666  19  0  0  0  0
18  15  29.864337  0.473571  0.118462  0.032058  55886535.807887  33313978.567784  106161574.081818  1300720.351569  775359.740740  2470836.990818  0.091605  4.580245  0.034958  0.023443  0.033203  1.000000  0.004418  0.000315  0.000171  0.303199  0.297914  0.161663  0.207284  0.003419  0.001855  20  0  0  0  0
17  15  29.529716  0.487366  0.123127  0.033772  50932736.430203  29419393.058323  99354912.210517  1281566.547919  740249.054855  2499962.514972  0.090461  4.523071  0.034459  0.022392  0.033610  1.000000  0.004553  0.000333  0.000171  0.302723  0.297725  0.153079  0.213584  0.003606  0.001854  20  0  0  0  0
20  12  30.602998  0.137072  0.088481  0.257819  58132370.253687  42980898.300177  67366397.236174  1167565.797226  863254.441034  1353027.598084  0.075601  3.780031  0.031354  0.026080  0.018167  1.000000  0.003542  0.002333  0.001400  0.301582  0.296972  0.178138  0.166168  0.034764  0.020853  20  0  0  0  0
14  20  28.855819  0.583761  0.152896  0.000483  40234233.089267  19313377.966687  96661452.059373  1305173.953023  626514.187833  3135638.480031  0.096358  4.817923  0.035151  0.018983  0.042225  1.000000  0.005474  0.000148  0.000064  0.302476  0.294828  0.126562  0.256834  0.000048  0.000021  23  0  0  0  0
15  19  29.009703  0.569013  0.146450  0.001137  44632262.599900  22271048.037502  103558222.495301  1325461.277358  661391.783888  3075407.919604  0.097093  4.854666  0.035677  0.020027  0.041389  1.000000  0.005275  0.000141  0.000064  0.302952  0.297995  0.136322  0.247457  0.000114  0.000052  23  0  0  0  0
17  17  29.485403  0.531031  0.132065  0.006138  53430857.919568  29156455.458111  113932622.019689  1344424.135353  733633.034271  2866766.000238  0.096883  4.844140  0.036149  0.022192  0.038541  1.000000  0.004834  0.000151  0.000078  0.303643  0.298367  0.153410  0.226786  0.000632  0.000325  24  0  0  0  0
24  8  33.715954  0.000000  0.055376  0.446459  67552646.894520  66503621.000676  4382915.290971  1040160.955494  1024008.283079  67487.175803  0.059695  2.984760  0.027895  0.030895  0.000905  1.000000  0.002649  0.005321  0.003804  0.300293  0.294658  0.210671  0.124280  0.080781  0.057756  18  0  0  0  0
22  9  31.948491  0.000000  0.060791  0.435555  58188635.914198  54382576.133533  8841556.932256  1018787.657898  952149.788341  154801.172732  0.058161  2.908048  0.027339  0.028745  0.002077  1.000000  0.002784  0.005088  0.003345  0.299652  0.294627  0.193659  0.130626  0.077204  0.050747  18  0  0  0  0
16  18  29.223873  0.552295  0.139586  0.002659  49075994.506531  25542803.236343  109616910.379878  1339229.387218  697034.732969  2991323.745812  0.097359  4.867950  0.036028  0.021095  0.040236  1.000000  0.005064  0.000139  0.000068  0.303356  0.298433  0.144968  0.237554  0.000270  0.000131  26  0  0  0  0
19  13  30.220092  0.347554  0.102180  0.148295  56905835.934131  37974877.916401  87219210.353100  1228675.705828  819930.138302  1883183.386787  0.083084  4.154200  0.033008  0.024781  0.025296  1.000000  0.003934  0.001218  0.000696  0.302314  0.298106  0.170282  0.184583  0.017515  0.010005  20  0  0  0  0
19  15  30.216644  0.461196  0.114268  0.030594  61171695.805963  37534770.659214  113532367.981716  1320781.520688  810427.613895  2451320.854433  0.092903  4.645131  0.035482  0.024493  0.032927  1.000000  0.004299  0.000299  0.000171  0.303690  0.299064  0.170829  0.201699  0.003259  0.001862  22  0  0  0  0
17  16  29.506007  0.513991  0.128260  0.014581  52367427.242311  29268503.651748  107749842.308482  1317666.154582  736452.384394  2711195.257207  0.094157  4.707854  0.035430  0.022277  0.036450  1.000000  0.004713  0.000205  0.000105  0.303252  0.298094  0.153269  0.221128  0.001531  0.000787  21  0  0  0  0
23  9  32.726681  0.000000  0.059029  0.437060  63319289.562267  60185286.974285  9793984.960059  1038580.258306  987175.493031  160643.612712  0.059809  2.990435  0.027861  0.029793  0.002155  1.000000  0.002742  0.005108  0.003505  0.300116  0.295796  0.202948  0.128638  0.077502  0.053175  18  0  0  0  0
21  12  31.150584  0.131582  0.085948  0.251899  63539880.168815  47947176.860214  73167361.029490  1190116.304127  898061.450015  1370441.194723  0.077463  3.873154  0.031948  0.027121  0.018394  1.000000  0.003476  0.002262  0.001422  0.302112  0.297306  0.186870  0.163099  0.033701  0.021183  20  0  0  0  0
15  20  29.013852  0.570524  0.146878  0.000455  44724967.547472  22261116.581813  104138354.785119  1328214.371445  661096.845671  3092636.328855  0.097390  4.869518  0.035751  0.020019  0.041621  1.000000  0.005289  0.000137  0.000063  0.302991  0.298022  0.136334  0.248115  0.000046  0.000021  26  0  0  0  0
19  14  30.265266  0.422606  0.109116  0.069581  59353945.974390  37722614.702252  102796346.081900  1281533.787645  814483.426597  2219515.292332  0.088857  4.442856  0.034428  0.024616  0.029813  1.000000  0.004142  0.000578  0.000330  0.303104  0.298656  0.170596  0.194342  0.007614  0.004349  21  0  0  0  0
22  10  31.897343  0.000000  0.064681  0.409885  60078800.545606  54196206.003116  20900087.621796  1051881.343076  948886.752773  365926.284120  0.061783  3.089165  0.028227  0.028646  0.004910  1.000000  0.002889  0.004587  0.003015  0.300163  0.294977  0.193889  0.135552  0.069491  0.045676  18  0  0  0  0
22  11  31.818253  0.000000  0.072426  0.351143  63841994.017986  53823854.581981  44974886.695500  1117768.693823  942367.489582  787436.563186  0.069010  3.450509  0.029995  0.028449  0.010565  1.000000  0.003102  0.003589  0.002359  0.301179  0.295673  0.194346  0.145520  0.054150  0.035593  19  0  0  0  0
16  19  29.227424  0.555996  0.140556  0.001073  49315330.086548  25517352.996236  111069494.944896  1345760.589395  696340.224181  3030963.165379  0.098047  4.902343  0.036203  0.021074  0.040769  1.000000  0.005095  0.000130  0.000063  0.303451  0.298499  0.145000  0.239027  0.000108  0.000052  28  0  0  0  0
23  10  32.618866  0.000000  0.062933  0.410146  65414098.284133  59980602.868110  23086470.129908  1072939.882340  983818.208492  378670.580113  0.063554  3.177677  0.028783  0.029691  0.005079  1.000000  0.002847  0.004582  0.003144  0.300652  0.296163  0.203200  0.133573  0.069424  0.047633  17  0  0  0  0
18  17  29.768994  0.518466  0.127090  0.005824  58602041.997565  33030311.330364  121698778.148001  1363921.874345  768757.582573  2832454.637058  0.097963  4.898166  0.036657  0.023244  0.038063  1.000000  0.004688  0.000142  0.000077  0.304134  0.298565  0.162016  0.219916  0.000599  0.000325  21  0  0  0  0
19  16  30.129671  0.488940  0.119051  0.013195  62859157.287253  37359985.804575  122997640.685161  1357216.148043  806653.767134  2655689.183777  0.096513  4.825625  0.036461  0.024379  0.035672  1.000000  0.004447  0.000182  0.000104  0.304235  0.299444  0.171046  0.208615  0.001384  0.000791  23  0  0  0  0
20  13  30.690708  0.336057  0.098760  0.142696  62183030.143181  42568627.010463  93657167.255710  1248921.708270  854974.134297  1881067.375640  0.084625  4.231260  0.033539  0.025829  0.025257  1.000000  0.003842  0.001165  0.000699  0.302811  0.297822  0.178647  0.180230  0.016754  0.010050  17  0  0  0  0
24  9  33.629611  0.000000  0.057082  0.435083  68560533.347462  66406248.443139  10728852.103040  1055680.171752  1022508.961629  165200.529778  0.061376  3.068821  0.028312  0.030850  0.002215  1.000000  0.002695  0.005083  0.003634  0.300538  0.294824  0.210790  0.126415  0.077131  0.055146  17  0  0  0  0
20  16  30.483344  0.476894  0.114785  0.012588  68495952.736100  41921806.784834  130940849.158652  1375714.276127  841983.004414  2629895.465645  0.097692  4.884608  0.036944  0.025437  0.035312  1.000000  0.004325  0.000173  0.000104  0.304726  0.299149  0.179444  0.202912  0.001320  0.000792  17  0  0  0  0
20  14  30.685689  0.409792  0.105246  0.066532  64738283.684171  42307442.083412  109687271.966751  1300242.970842  849728.337743  2203025.725263  0.090168  4.508393  0.034917  0.025671  0.029580  1.000000  0.004035  0.000550  0.000330  0.303586  0.298358  0.178969  0.189301  0.007261  0.004355  18  0  0  0  0
21  13  31.158646  0.325196  0.095632  0.137676  67783654.789401  47518805.799882  100449394.758810  1269603.161099  890037.963320  1881439.847298  0.086213  4.310660  0.034081  0.026879  0.025253  1.000000  0.003758  0.001117  0.000702  0.303325  0.298143  0.187396  0.176296  0.016075  0.010104  18  0  0  0  0
16  20  29.229301  0.557550  0.140967  0.000429  49416838.284526  25506555.772702  111689134.501051  1348530.635384  696045.579942  3047872.440706  0.098340  4.916995  0.036278  0.021065  0.040997  1.000000  0.005108  0.000127  0.000062  0.303491  0.298527  0.145014  0.239654  0.000043  0.000021  21  0  0  0  0
18  16  29.810150  0.500890  0.123410  0.013836  57443776.944444  33151435.854972  115092456.819250  1336964.058740  771576.671857  2678697.091040  0.095258  4.762892  0.035932  0.023329  0.035996  1.000000  0.004572  0.000193  0.000105  0.303735  0.298287  0.161865  0.214492  0.001452  0.000788  23  0  0  0  0
22  12  31.739457  0.125382  0.083365  0.245766  69155507.947287  53295176.715164  79069412.245281  1210799.615174  933111.206507  1384375.832964  0.079237  3.961832  0.032492  0.028170  0.018575  1.000000  0.003410  0.002191  0.001440  0.302615  0.296656  0.194992  0.159966  0.032651  0.021462  20  0  0  0  0
19  17  30.065806  0.506856  0.122617  0.005553  64117321.464500  37229412.011468  130017384.409642  1384381.652831  803834.498340  2807255.159987  0.099193  4.959649  0.037191  0.024294  0.037708  1.000000  0.004558  0.000134  0.000077  0.304641  0.299727  0.171208  0.213829  0.000571  0.000326  23  0  0  0  0
23  7  32.802029  0.000000  0.056622  0.452471  62027024.348057  60311297.720613  1606975.741433  1017384.171786  989242.355662  26358.054428  0.057501  2.875063  0.027293  0.029855  0.000354  1.000000  0.002678  0.005432  0.003727  0.299785  0.295569  0.202793  0.125620  0.082485  0.056594  18  0  0  0  0
18  18  29.751134  0.527309  0.129074  0.002387  59226379.480251  32964940.305938  125296063.974492  1378452.896142  767236.117329  2916178.969177  0.099433  4.971647  0.037047  0.023198  0.039188  1.000000  0.004750  0.000122  0.000066  0.304348  0.298714  0.162097  0.222862  0.000242  0.000131  23  0  0  0  0
23  11  32.447460  0.000000  0.070621  0.348907  69539247.602978  59576038.575979  49332013.402784  1140601.706639  977182.434624  809157.139583  0.070943  3.547130  0.030598  0.029491  0.010853  1.000000  0.003058  0.003548  0.002434  0.301707  0.296885  0.203696  0.143452  0.053537  0.036732  19  0  0  0  0
17  18  29.478080  0.539611  0.134119  0.002516  54004760.254971  29095913.749841  117302374.165925  1358864.632495  732109.687333  2951555.507499  0.098365  4.918247  0.036538  0.022146  0.039681  1.000000  0.004900  0.000130  0.000067  0.303855  0.298515  0.153485  0.229864  0.000255  0.000131  27  0  0  0  0
19  18  30.036135  0.515859  0.124537  0.002276  64794711.281917  37159022.113574  133834276.203799  1399007.435905  802314.683087  2889667.133070  0.100647  5.032347  0.037584  0.024248  0.038815  1.000000  0.004618  0.000115  0.000065  0.304859  0.299880  0.171295  0.216658  0.000231  0.000132  25  0  0  0  0
22  13  31.672390  0.314748  0.092511  0.132899  73596892.666545  52850667.072464  107401217.408966  1288560.983263  925328.571107  1880419.312473  0.087744  4.387203  0.034579  0.027935  0.025231  1.000000  0.003674  0.001073  0.000705  0.303815  0.297478  0.195533  0.172382  0.015443  0.010151  18  0  0  0  0
18  19  29.744408  0.531216  0.129977  0.000963  59510545.654028  32935172.551700  126946607.358770  1385066.666706  766543.293499  2954594.221438  0.100106  5.005298  0.037225  0.023177  0.039704  1.000000  0.004779  0.000114  0.000062  0.304446  0.298783  0.162134  0.224208  0.000097  0.000053  27  0  0  0  0
20  15  30.601106  0.448546  0.110158  0.029195  66673428.611649  42109074.592106  120904855.972694  1339109.595756  845744.204684  2428326.488946  0.094116  4.705817  0.035961  0.025551  0.032605  1.000000  0.004184  0.000284  0.000170  0.304173  0.298765  0.179213  0.196269  0.003107  0.001864  18  0  0  0  0
20  17  30.398431  0.495262  0.118242  0.005297  69857394.933644  41781634.157545  138403314.484653  1403058.307306  839167.692314  2779776.147262  0.100354  5.017693  0.037678  0.025352  0.037324  1.000000  0.004432  0.000127  0.000076  0.305139  0.299436  0.179616  0.207928  0.000545  0.000327  24  0  0  0  0
18  20  29.742144  0.532856  0.130358  0.000385  59630466.143931  32922600.491575  127649101.139340  1387857.732918  766250.687521  2970944.276850  0.100392  5.019592  0.037300  0.023168  0.039924  1.000000  0.004791  0.000110  0.000060  0.304488  0.298811  0.162150  0.224777  0.000039  0.000021  24  0  0  0  0
21  15  30.989067  0.436430  0.106408  0.027947  72505143.636686  47039569.696081  128653319.644574  1358037.713414  881061.762875  2409705.729413  0.095407  4.770326  0.036455  0.026608  0.032343  1.000000  0.004079  0.000271  0.000170  0.304676  0.299076  0.187983  0.191379  0.002972  0.001868  22  0  0  0  0
23  12  32.270431  0.121373  0.081227  0.241080  75228710.871812  59014823.588707  85620736.797824  1233921.835027  967977.233326  1404374.678784  0.081152  4.057599  0.033102  0.029213  0.018837  1.000000  0.003356  0.002134  0.001464  0.303162  0.297883  0.204380  0.157433  0.031804  0.021821  20  0  0  0  0
22  15  31.423567  0.425062  0.102745  0.026799  78565178.710562  52350640.185864  136649761.824202  1375547.530087  916573.919744  2392513.393965  0.096685  4.834254  0.036913  0.027671  0.032102  1.000000  0.003978  0.000259  0.000170  0.305157  0.298400  0.196139  0.186630  0.002848  0.001872  20  0  0  0  0
21  14  31.107576  0.397551  0.101712  0.063805  70447798.334439  47248731.630860  116935623.793001  1319503.171314  884979.413147  2190230.640025  0.091545  4.577229  0.035421  0.026726  0.029397  1.000000  0.003938  0.000526  0.000330  0.304087  0.298669  0.187727  0.184757  0.006946  0.004366  20  0  0  0  0
19  19  30.024313  0.519835  0.125409  0.000918  65102266.324270  37127041.984871  135583090.477191  1405647.974657  801624.187875  2927426.452065  0.101312  5.065583  0.037762  0.024227  0.039322  1.000000  0.004646  0.000107  0.000061  0.304958  0.299949  0.171335  0.217947  0.000092  0.000053  21  0  0  0  0
21  17  30.736775  0.484152  0.114246  0.005068  75937997.994670  46689398.918148  147209953.734454  1422335.850746  874502.985129  2757275.676373  0.101600  5.079979  0.038181  0.026410  0.037008  1.000000  0.004319  0.000120  0.000076  0.305657  0.299755  0.188410  0.202610  0.000521  0.000328  20  0  0  0  0
24  11  33.170603  0.000000  0.068567  0.344338  75345061.545781  65747837.770013  53575590.230518  1160146.860442  1012370.897373  824945.278789  0.072719  3.635939  0.031113  0.030544  0.011062  1.000000  0.003007  0.003485  0.002492  0.302183  0.295943  0.211590  0.141060  0.052585  0.037597  19  0  0  0  0
17  20  29.475758  0.545003  0.135450  0.000406  54376858.746812  29056635.896211  119510339.964841  1368227.353077  731121.380268  3007112.214348  0.099334  4.966685  0.036789  0.022116  0.040428  1.000000  0.004942  0.000118  0.000061  0.303992  0.298611  0.153535  0.231869  0.000041  0.000021  22  0  0  0  0
23  15  31.819568  0.414219  0.099601  0.025804  85081119.495850  58034215.102095  145243941.973191  1395523.728612  951893.025459  2382330.752836  0.098119  4.905963  0.037437  0.028728  0.031955  1.000000  0.003893  0.000248  0.000170  0.305681  0.299612  0.205567  0.182628  0.002740  0.001880  17  0  0  0  0
22  14  31.577052  0.386048  0.098240  0.061284  76378431.796004  52571081.266057  124404661.456225  1337261.175157  920433.481809  2178121.753249  0.092898  4.644879  0.035885  0.027787  0.029225  1.000000  0.003843  0.000503  0.000331  0.304566  0.297994  0.195872  0.180314  0.006657  0.004376  20  0  0  0  0
23  13  32.138206  0.305335  0.089872  0.128873  79864682.729713  58554778.855072  114968594.476139  1309962.309943  960431.454124  1885746.245316  0.089421  4.471044  0.035142  0.028985  0.025294  1.000000  0.003605  0.001035  0.000710  0.304347  0.298695  0.204938  0.169136  0.014903  0.010225  20  0  0  0  0
24  10  33.452493  0.000000  0.060974  0.407277  70860107.113882  66183659.301798  25227315.527488  1091088.508154  1019081.582472  388444.714307  0.065216  3.260806  0.029261  0.030746  0.005209  1.000000  0.002799  0.004541  0.003247  0.301095  0.295203  0.211061  0.131325  0.068804  0.049192  19  0  0  0  0
19  20  30.019717  0.521503  0.125778  0.000367  65232527.350372  37113492.803389  136328014.671859  1408460.490378  801331.642307  2943510.395753  0.101594  5.079721  0.037838  0.024218  0.039538  1.000000  0.004657  0.000104  0.000059  0.305000  0.299978  0.171351  0.218494  0.000037  0.000021  21  0  0  0  0
17  19  29.476148  0.543408  0.135054  0.001015  54266129.477362  29068327.264202  118850332.536419  1365441.189647  731415.557788  2990505.145870  0.099044  4.952221  0.036715  0.022125  0.040205  1.000000  0.004930  0.000121  0.000062  0.303951  0.298582  0.153520  0.231271  0.000102  0.000053  30  0  0  0  0
21  16  30.841821  0.465351  0.110891  0.012045  74468844.817600  46839440.101130  139285567.534045  1394818.279975  877313.290369  2608850.133356  0.098954  4.947679  0.037443  0.026495  0.035016  1.000000  0.004216  0.000164  0.000103  0.305237  0.299464  0.188227  0.197775  0.001263  0.000794  22  0  0  0  0
24  12  32.880410  0.114876  0.078832  0.235331  81407562.345311  65155179.991408  91973099.639920  1253495.928380  1003245.281878  1416181.772279  0.082875  4.143745  0.033617  0.030268  0.018990  1.000000  0.003294  0.002070  0.001480  0.303653  0.296944  0.212305  0.154558  0.030855  0.022060  19  0  0  0  0
21  19  30.664788  0.497733  0.116864  0.000837  77084528.006373  46572122.103012  153473317.928246  1443810.616774  872306.363898  2874589.902114  0.103684  5.184216  0.038758  0.026343  0.038583  1.000000  0.004400  0.000095  0.000060  0.305985  0.299982  0.188552  0.206415  0.000084  0.000053  20  0  0  0  0
20  20  30.334761  0.510258  0.121301  0.000350  71062059.251679  41657401.586355  145100964.242997  1427253.516425  836672.529974  2914295.808950  0.102734  5.136721  0.038328  0.025277  0.039130  1.000000  0.004527  0.000098  0.000059  0.305504  0.299689  0.179768  0.212406  0.000035  0.000021  25  0  0  0  0
22  18  31.054912  0.483186  0.112098  0.001990  83104448.938504  51891251.119001  160801339.201798  1455022.713023  908530.770010  2815367.935311  0.104249  5.212431  0.039045  0.027428  0.037775  1.000000  0.004263  0.000097  0.000064  0.306383  0.299244  0.196693  0.199981  0.000202  0.000133  21  0  0  0  0
23  14  32.004203  0.375199  0.095274  0.059111  82761136.622005  58266111.725556  132459972.202029  1357470.736719  955696.657129  2172644.593707  0.094401  4.720034  0.036416  0.028843  0.029142  1.000000  0.003764  0.000484  0.000332  0.305088  0.299204  0.205287  0.176587  0.006407  0.004396  19  0  0  0  0
21  20  30.656228  0.499474  0.117209  0.000335  77235838.921144  46556631.936090  154309428.213569  1446644.704377  872016.229574  2890250.436569  0.103962  5.198092  0.038834  0.026335  0.038793  1.000000  0.004411  0.000092  0.000058  0.306028  0.300012  0.188571  0.206920  0.000034  0.000021  20  0  0  0  0
22  19  31.028468  0.487405  0.112890  0.000802  83488672.384895  51852261.499216  162874430.395934  1461749.835921  907848.125662  2851664.364830  0.104896  5.244777  0.039226  0.027407  0.038262  1.000000  0.004287  0.000090  0.000059  0.306487  0.299315  0.196740  0.201127  0.000081  0.000053  22  0  0  0  0
24  17  31.876205  0.453506  0.103503  0.004493  95968868.151419  63715348.829380  175608120.875660  1477707.746226  981075.074993  2703975.627895  0.105487  5.274360  0.039630  0.029600  0.036258  1.000000  0.004019  0.000104  0.000075  0.307182  0.299353  0.214028  0.188566  0.000462  0.000330  20  0  0  0  0
24  13  32.676151  0.295058  0.087029  0.124625  86246405.382242  64679253.194453  122345375.670010  1328003.380392  995917.064633  1883847.468715  0.090923  4.546148  0.035615  0.030047  0.025261  1.000000  0.003530  0.000997  0.000712  0.304826  0.297742  0.212876  0.165616  0.014354  0.010262  18  0  0  0  0
20  18  30.357984  0.504483  0.120101  0.002170  70589449.776768  41706163.310247  142456196.450103  1417761.340965  837651.890024  2861176.687828  0.101796  5.089793  0.038073  0.025306  0.038417  1.000000  0.004490  0.000108  0.000065  0.305361  0.299590  0.179708  0.210645  0.000220  0.000132  25  0  0  0  0
23  19  31.362020  0.477549  0.109459  0.000772  90364833.331031  57503830.785661  172963108.540584  1482188.644117  943193.517233  2836988.083526  0.106280  5.314001  0.039762  0.028465  0.038053  1.000000  0.004192  0.000086  0.000059  0.307031  0.300543  0.206206  0.196646  0.000078  0.000053  22  0  0  0  0
20  19  30.341277  0.508551  0.120944  0.000875  70921739.879410  41671886.226844  144311534.100414  1424435.257011  836963.448282  2898440.414962  0.102455  5.122732  0.038252  0.025285  0.038917  1.000000  0.004516  0.000101  0.000060  0.305462  0.299660  0.179750  0.211883  0.000088  0.000053  21  0  0  0  0
21  18  30.685995  0.493579  0.116047  0.002077  76727025.425556  46608708.693947  151508303.058026  1437114.512704  872991.639008  2837784.729856  0.103031  5.151563  0.038578  0.026364  0.038089  1.000000  0.004374  0.000102  0.000064  0.305883  0.299911  0.188508  0.205226  0.000211  0.000132  21  0  0  0  0
24  19  31.757846  0.467784  0.105896  0.000742  97380628.627475  63574538.960597  182971986.423163  1499445.726797  978906.915278  2817362.827008  0.107525  5.376259  0.040213  0.029534  0.037778  1.000000  0.004092  0.000082  0.000059  0.307524  0.299588  0.214195  0.191985  0.000075  0.000053  21  0  0  0  0
22  16  31.244408  0.454458  0.107094  0.011546  80675936.038302  52137326.947612  147882120.787967  1412503.431880  912839.154511  2589173.592328  0.100203  5.010136  0.037904  0.027558  0.034740  1.000000  0.004109  0.000157  0.000103  0.305727  0.298792  0.196396  0.192796  0.001210  0.000795  20  0  0  0  0
24  14  32.500371  0.364047  0.092148  0.056923  89268127.936723  64380758.950701  140369042.951355  1374531.206673  991320.915229  2161371.975048  0.095753  4.787672  0.036863  0.029909  0.028982  1.000000  0.003680  0.000465  0.000332  0.305558  0.298242  0.213233  0.172647  0.006160  0.004404  20  0  0  0  0
23  16  31.612030  0.444051  0.103826  0.011112  87345854.885667  57807260.632827  157111294.068354  1432670.536202  948170.456350  2576982.298828  0.101614  5.080716  0.038433  0.028615  0.034566  1.000000  0.004020  0.000150  0.000103  0.306260  0.300011  0.205841  0.188589  0.001164  0.000799  20  0  0  0  0
22  17  31.117104  0.473600  0.110351  0.004857  82256707.709455  51977230.451351  156262835.230006  1440180.153343  910036.127220  2735906.168264  0.102830  5.141479  0.038647  0.027473  0.036709  1.000000  0.004209  0.000114  0.000075  0.306154  0.299086  0.196590  0.197461  0.000499  0.000328  24  0  0  0  0
24  16  32.044179  0.433650  0.100422  0.010685  94151170.177223  63896323.353917  166242013.094209  1449719.228402  983861.681337  2559758.338609  0.102887  5.144342  0.038879  0.029684  0.034324  1.000000  0.003926  0.000144  0.000103  0.306742  0.299052  0.213812  0.184200  0.001119  0.000800  19  0  0  0  0
23  17  31.465047  0.463525  0.106995  0.004673  89043950.417553  57636717.360385  165979747.405162  1460523.162287  945373.159078  2722445.089408  0.104228  5.211411  0.039181  0.028531  0.036517  1.000000  0.004116  0.000109  0.000075  0.306694  0.300310  0.206046  0.193105  0.000480  0.000330  19  0  0  0  0
22  20  31.017765  0.489172  0.113224  0.000321  83651080.326413  51835772.605157  163756016.207792  1464593.332830  907559.432148  2867099.487692  0.105170  5.258511  0.039302  0.027399  0.038469  1.000000  0.004297  0.000087  0.000057  0.306531  0.299345  0.196760  0.201613  0.000032  0.000021  19  0  0  0  0
24  15  32.282211  0.403285  0.096316  0.024817  91728204.967453  64137020.247442  153722007.694791  1412410.937409  987567.879721  2366978.020180  0.099413  4.970654  0.037878  0.029795  0.031739  1.000000  0.003803  0.000238  0.000170  0.306154  0.298650  0.213525  0.178436  0.002634  0.001883  20  0  0  0  0
23  18  31.392901  0.473266  0.108691  0.001914  89953121.827652  57545265.899599  170775167.951804  1475435.639740  943873.147274  2801100.885209  0.105638  5.281901  0.039581  0.028486  0.037572  1.000000  0.004168  0.000093  0.000063  0.306926  0.300470  0.206156  0.195539  0.000194  0.000133  24  0  0  0  0
23  20  31.349557  0.479343  0.109783  0.000309  90538483.567618  57486339.344987  173892696.763536  1485036.902662  942906.617853  2852235.443113  0.106552  5.327614  0.039838  0.028457  0.038258  1.000000  0.004202  0.000083  0.000057  0.307076  0.300573  0.206227  0.197113  0.000031  0.000021  21  0  0  0  0
24  18  31.793463  0.463427  0.105150  0.001840  96940749.356886  63618427.179687  180666303.004078  1492672.561518  979582.696524  2781860.415503  0.106888  5.344393  0.040031  0.029555  0.037302  1.000000  0.004069  0.000088  0.000063  0.307418  0.299515  0.214143  0.190917  0.000186  0.000133  23  0  0  0  0
24  20  31.743405  0.469608  0.106210  0.000297  97566057.920912  63556020.120572  183950993.961022  1502300.926702  978621.766209  2832437.372016  0.107795  5.389764  0.040289  0.029526  0.037981  1.000000  0.004102  0.000079  0.000057  0.307569  0.299618  0.214217  0.192435  0.000030  0.000021  22  0  0  0  0
