# Supplementary material for: Computational modelling predicts substantial carbon assimilation gains for C3 plants with a single-celled C4 biochemical pump
Source: PLoS Comput Biol. 2019 Sep 30;15(9):e1007373. doi: 10.1371/journal.pcbi.1007373 (PMC6786660; doi:10.1371/journal.pcbi.1007373)
Supplement: S1 Dataset — The input parameter files and the raw output files used to make all the Figures. (ZIP) [file pcbi.1007373.s004.zip › modelling results/readme.txt]

This directory contains the json files and the output results for the simulation
runs used to create figures in the paper. They are specified in the following

dgf_semisphere_dvc_20x20_S170             -  Supplementary Figure 5 panel c
dVPtR_thdiff_250ppm_nocap                 -  Supplementary Figure 5 panel d
etaCAcP_thdiff_250ppm_SP600_stromaCAfixed -  Supplementary Figure 3 panels a and b
pCO2cP_thdiff_250ppm_SP600_2pcLcap        -  Figure 7 panels c-e
pCO2cP_thdiff_250ppm_SP600_4pcLcap        -  Figure 7 panels c-e
pCO2cP_thdiff_250ppm_SP600_nocap          -  Figure 7 panels a and b
rPPtR_C4_thdiff_Sc200Sp600_Xchng          -  Figure 5
SCPtR_thdiff_250ppm_nocap                 -  Figures 4 and 8
sigmaCbiccP_thdiff_250ppm_SP600_nocap     -  Supplementary Figure 7
sigmaCcP_thdiff_250ppm_nocap              -  Supplementary Figure 6
sigmaPcP_thdiff_150ppm_nocap              -  Supplementary Figure 4 a
sigmaPcP_thdiff_250ppm_2pcLcap            -  Figure 6 all panels 
sigmaPcP_thdiff_250ppm_4pcLcap            -  Figure 5 panels c-d
sigmaPcP_thdiff_250ppm_nocap              -  Figures 2 and 3
sigmaPcP_thdiff_400ppm_nocap              -  Supplementary Figure 4 c
sigmaPetaCA_C3_thdiff_250ppm              -  Supplementary Figures 1 and 2 a-b
sigmaPetaCA_C3_thdiff_250ppm_plasmastroma -  Supplementary Figures 1 and 2 c-d
sigmaVcP_thdiff_250ppm_nocap              -  Supplementary Figure 5 panels a and b
sigmaC1E3sigmaP1E3C3_dumps                -  Supplementary Figure 11 (C3 case)
sigmaC1E3sigmaP1E3C4_dumps                -  Supplementary Figure 11 (C4 case)

Each line in a results file contains data for one set of parameter values. The columns are listed below:
  1  X-parameter value ordinal number  
  2  Y-parameter value ordinal number 
  3  photon cost 
  4  CO2 leak current out of the chloroplast  
  5  net carbon assimilation current as fraction of maximal Rubisco carboxylation capacity  
  6  PEPC carboxylation current as fraction of maximum PEPC carboxylation capacity  
  7  Total Rubisco carboxylation current in events per second 
  8  Total Rubisco oxygenation current in events per second
  9  Total PEPC carboxylation current in events per second ;
 10  Total Rubisco carboxylation current per cell surface (events per um^2 per second)
 11  Total Rubisco oxygenation current per cell surface (events per um^2 per second) 
 12  Total PEPC carboxylation current per cell surface (events per um^2 per second) 
 13  Energy use in terms of equivalent photon flux through base chloroplast surface 
 14  Energy use as fraction of energy supply cap 
 15  Energy used in Calvin cycle (units as column 13)
 16  Energy used for photorespiration (units as column 13) 
 17  Energy used for running the C4 cycle (units as column 13) 
 18  Scaling factor applied to Rubisco and PEPC concentration due to energy shortage 
 19  Average stromal CO2 concentration in mM 
 20  Average cytosol CO2 concentration in mM 
 21  Average vacuole CO2 concentration in mM  
 22  Average stromal O2 concentration in mM  
 23  Average cytosol O2 concentration in mM  
 24  Average vacuole O2 concentration in mM  
 25  Average stromal HCO3 concentration in mM  
 26  Average cytosol HCO3 concentration in mM  
 27  Average vacuole HCO3 concentration in mM   
 28  Number of solver iterations made  
 29  Sanity check: is CO2 concentration negative anywhere? 
 30  Sanity check: is O2 concentration negative anywhere? 
 31  Sanity check: is HCO3 concentration negative anywhere? 
 32  Did the Dune's Newton solver failed to converge? 
