# Supplementary material for: Computational modelling predicts substantial carbon assimilation gains for C3 plants with a single-celled C4 biochemical pump
Source: PLoS Comput Biol. 2019 Sep 30;15(9):e1007373. doi: 10.1371/journal.pcbi.1007373 (PMC6786660; doi:10.1371/journal.pcbi.1007373)
Supplement: S1 Dataset — The input parameter files and the raw output files used to make all the Figures. (ZIP) [file pcbi.1007373.s004.zip › modelling results/sigmaCbiccP_thdiff_250ppm_SP600_nocap_scanresults.txt]

3  2  20.397301  0.000000  0.105499  0.466555  9781440.183967  6316092.151289  753.703802  678262.286197  437968.951585  52.263149  0.031737  1.586865  0.018383  0.013354  0.000001  1.000000  0.003940  0.005758  0.001362  0.292964  0.290307  0.068652  0.184838  0.087467  0.020684  16  0  0  0  0
1  4  20.397286  0.000000  0.105504  0.466543  9781761.116639  6316056.777366  1893.169071  678284.540233  437966.498695  131.275677  0.031739  1.586945  0.018383  0.013354  0.000002  1.000000  0.003940  0.005757  0.001361  0.292965  0.290307  0.068652  0.184846  0.087463  0.020683  16  0  0  0  0
4  0  20.397442  0.000000  0.105496  0.466562  9781251.186681  6316112.973930  300.059373  678249.180792  437970.395464  20.806645  0.031737  1.586828  0.018382  0.013354  0.000000  1.000000  0.003940  0.005758  0.001362  0.292964  0.290307  0.068652  0.184833  0.087470  0.020685  16  0  0  0  0
2  0  20.396949  0.000000  0.105500  0.466554  9781475.829312  6316088.219981  300.054335  678264.757908  437968.678981  20.806296  0.031737  1.586847  0.018383  0.013354  0.000000  1.000000  0.003940  0.005758  0.001362  0.292964  0.290307  0.068652  0.184839  0.087467  0.020684  16  0  0  0  0
0  5  20.397512  0.000000  0.105508  0.466535  9781963.308280  6316034.499051  3000.419428  678298.560558  437964.953877  208.054366  0.031740  1.587014  0.018384  0.013354  0.000003  1.000000  0.003940  0.005757  0.001361  0.292965  0.290307  0.068652  0.184850  0.087460  0.020683  16  0  0  0  0
2  3  20.397227  0.000000  0.105502  0.466549  9781595.456979  6316075.035392  1194.525219  678273.053101  437967.764739  82.830482  0.031738  1.586899  0.018383  0.013354  0.000001  1.000000  0.003940  0.005757  0.001362  0.292965  0.290307  0.068652  0.184842  0.087465  0.020684  16  0  0  0  0
3  4  20.397656  0.000000  0.105502  0.466549  9781592.570606  6316075.357471  1893.192908  678272.852955  437967.787072  131.277330  0.031739  1.586931  0.018383  0.013354  0.000002  1.000000  0.003940  0.005757  0.001362  0.292965  0.290307  0.068652  0.184841  0.087465  0.020684  16  0  0  0  0
4  2  20.397583  0.000000  0.105497  0.466560  9781311.854995  6316106.288157  753.711036  678253.387640  437969.931860  52.263650  0.031737  1.586855  0.018382  0.013354  0.000001  1.000000  0.003940  0.005758  0.001362  0.292964  0.290307  0.068652  0.184835  0.087469  0.020685  17  0  0  0  0
1  3  20.397069  0.000000  0.105503  0.466547  9781667.654473  6316067.079950  1194.518772  678278.059402  437967.213094  82.830035  0.031738  1.586905  0.018383  0.013354  0.000001  1.000000  0.003940  0.005757  0.001362  0.292965  0.290307  0.068652  0.184843  0.087464  0.020684  16  0  0  0  0
4  1  20.397496  0.000000  0.105496  0.466561  9781274.661412  6316110.386880  475.561074  678250.808571  437970.216073  32.976242  0.031737  1.586838  0.018382  0.013354  0.000000  1.000000  0.003940  0.005758  0.001362  0.292964  0.290307  0.068652  0.184834  0.087469  0.020685  17  0  0  0  0
2  5  20.397789  0.000000  0.105506  0.466540  9781836.941144  6316048.426062  3000.447768  678289.798038  437965.919601  208.056332  0.031740  1.587003  0.018383  0.013354  0.000003  1.000000  0.003940  0.005757  0.001361  0.292965  0.290307  0.068652  0.184847  0.087462  0.020683  16  0  0  0  0
3  3  20.397438  0.000000  0.105500  0.466553  9781499.166692  6316085.647774  1194.533815  678266.376163  437968.500620  82.831078  0.031738  1.586891  0.018383  0.013354  0.000001  1.000000  0.003940  0.005758  0.001362  0.292964  0.290307  0.068652  0.184839  0.087466  0.020684  16  0  0  0  0
3  1  20.397215  0.000000  0.105498  0.466557  9781403.040269  6316096.238965  475.556511  678259.710587  437969.235032  32.975926  0.031737  1.586849  0.018383  0.013354  0.000000  1.000000  0.003940  0.005758  0.001362  0.292964  0.290307  0.068652  0.184837  0.087468  0.020684  16  0  0  0  0
1  5  20.397631  0.000000  0.105507  0.466537  9781909.163168  6316040.465164  3000.431575  678294.806040  437965.367578  208.055209  0.031740  1.587009  0.018384  0.013354  0.000003  1.000000  0.003940  0.005757  0.001361  0.292965  0.290307  0.068652  0.184849  0.087461  0.020683  16  0  0  0  0
3  0  20.397160  0.000000  0.105498  0.466558  9781379.561327  6316098.827777  300.056494  678258.082516  437969.414544  20.806446  0.031737  1.586839  0.018383  0.013354  0.000000  1.000000  0.003940  0.005758  0.001362  0.292964  0.290307  0.068652  0.184837  0.087468  0.020685  16  0  0  0  0
2  1  20.397004  0.000000  0.105500  0.466553  9781499.303454  6316085.632482  475.553088  678266.385646  437968.499559  32.975689  0.031737  1.586857  0.018383  0.013354  0.000000  1.000000  0.003940  0.005758  0.001362  0.292964  0.290307  0.068652  0.184839  0.087467  0.020684  17  0  0  0  0
1  0  20.396791  0.000000  0.105501  0.466552  9781547.996229  6316080.270782  300.052715  678269.762089  437968.127770  20.806184  0.031737  1.586853  0.018383  0.013354  0.000000  1.000000  0.003940  0.005757  0.001362  0.292964  0.290307  0.068652  0.184841  0.087466  0.020684  16  0  0  0  0
0  4  20.397168  0.000000  0.105505  0.466541  9781815.214423  6316050.821110  1893.161402  678288.291469  437966.085678  131.275145  0.031739  1.586950  0.018383  0.013354  0.000002  1.000000  0.003940  0.005757  0.001361  0.292965  0.290307  0.068652  0.184847  0.087462  0.020683  16  0  0  0  0
0  3  20.396951  0.000000  0.105504  0.466545  9781721.797662  6316061.113888  1194.513937  678281.813786  437966.799397  82.829700  0.031738  1.586909  0.018383  0.013354  0.000001  1.000000  0.003940  0.005757  0.001361  0.292965  0.290307  0.068652  0.184845  0.087464  0.020683  17  0  0  0  0
1  1  20.396846  0.000000  0.105501  0.466551  9781571.497241  6316077.677802  475.550521  678271.391690  437967.947968  32.975511  0.031737  1.586863  0.018383  0.013354  0.000000  1.000000  0.003940  0.005757  0.001362  0.292965  0.290307  0.068652  0.184841  0.087466  0.020684  17  0  0  0  0
2  4  20.397445  0.000000  0.105503  0.466546  9781688.872836  6316064.742690  1893.179285  678279.530721  437967.051024  131.276385  0.031739  1.586939  0.018383  0.013354  0.000002  1.000000  0.003940  0.005757  0.001362  0.292965  0.290307  0.068652  0.184844  0.087464  0.020684  16  0  0  0  0
1  7  20.399040  0.000000  0.105517  0.466512  9782515.738447  6315973.621575  7536.340050  678336.867038  437960.732526  522.583090  0.031745  1.587272  0.018385  0.013354  0.000007  1.000000  0.003940  0.005757  0.001361  0.292965  0.290308  0.068652  0.184863  0.087452  0.020681  16  0  0  0  0
4  4  20.397937  0.000000  0.105499  0.466553  9781464.234308  6316089.495282  1893.211081  678263.953890  437968.767413  131.278590  0.031738  1.586921  0.018383  0.013354  0.000002  1.000000  0.003940  0.005758  0.001362  0.292964  0.290307  0.068652  0.184838  0.087467  0.020684  16  0  0  0  0
6  0  20.398317  0.000000  0.105489  0.466576  9780851.804331  6316156.984898  300.068331  678221.486917  437973.447262  20.807266  0.031736  1.586795  0.018382  0.013354  0.000000  1.000000  0.003940  0.005758  0.001362  0.292964  0.290307  0.068652  0.184824  0.087475  0.020686  16  0  0  0  0
2  2  20.397090  0.000000  0.105501  0.466552  9781536.495714  6316081.534417  753.698379  678268.964623  437968.215392  52.262773  0.031737  1.586873  0.018383  0.013354  0.000001  1.000000  0.003940  0.005757  0.001362  0.292964  0.290307  0.068652  0.184840  0.087466  0.020684  16  0  0  0  0
8  0  20.399873  0.000000  0.105477  0.466601  9780141.872645  6316235.217566  300.084252  678172.259004  437978.872052  20.808370  0.031735  1.586737  0.018380  0.013354  0.000000  1.000000  0.003939  0.005759  0.001362  0.292963  0.290306  0.068652  0.184806  0.087483  0.020688  16  0  0  0  0
1  6  20.398176  0.000000  0.105511  0.466527  9782143.824536  6316014.607033  4755.265128  678311.077873  437963.574530  329.738457  0.031742  1.587111  0.018384  0.013354  0.000004  1.000000  0.003940  0.005757  0.001361  0.292965  0.290308  0.068652  0.184854  0.087458  0.020682  16  0  0  0  0
5  1  20.397871  0.000000  0.105493  0.466567  9781103.490184  6316129.249910  475.567159  678238.939257  437971.524069  32.976664  0.031736  1.586824  0.018382  0.013354  0.000000  1.000000  0.003940  0.005758  0.001362  0.292964  0.290307  0.068652  0.184830  0.087472  0.020685  16  0  0  0  0
7  0  20.398984  0.000000  0.105484  0.466587  9780547.527554  6316190.514883  300.075155  678200.387829  437975.772290  20.807740  0.031735  1.586770  0.018381  0.013354  0.000000  1.000000  0.003939  0.005758  0.001362  0.292964  0.290307  0.068652  0.184816  0.087478  0.020687  16  0  0  0  0
2  7  20.399199  0.000000  0.105516  0.466515  9782443.535373  6315981.576858  7536.380749  678331.860350  437961.284159  522.585912  0.031745  1.587266  0.018385  0.013354  0.000007  1.000000  0.003940  0.005757  0.001361  0.292965  0.290308  0.068652  0.184861  0.087453  0.020681  16  0  0  0  0
5  0  20.397817  0.000000  0.105493  0.466568  9781080.024972  6316131.835568  300.063213  678237.312138  437971.703363  20.806912  0.031736  1.586814  0.018382  0.013354  0.000000  1.000000  0.003940  0.005758  0.001362  0.292964  0.290307  0.068652  0.184829  0.087472  0.020685  16  0  0  0  0
0  7  20.398922  0.000000  0.105518  0.466510  9782569.889122  6315967.655147  7536.309530  678340.621942  437960.318803  522.580973  0.031746  1.587277  0.018385  0.013354  0.000007  1.000000  0.003940  0.005757  0.001361  0.292965  0.290308  0.068652  0.184864  0.087451  0.020681  16  0  0  0  0
3  5  20.398000  0.000000  0.105504  0.466543  9781740.676060  6316059.032276  3000.469368  678283.122848  437966.655054  208.057829  0.031740  1.586995  0.018383  0.013354  0.000003  1.000000  0.003940  0.005757  0.001361  0.292965  0.290307  0.068652  0.184845  0.087463  0.020683  16  0  0  0  0
4  5  20.398281  0.000000  0.105502  0.466547  9781612.235997  6316073.191383  3000.498154  678274.216588  437967.636872  208.059825  0.031740  1.586985  0.018383  0.013354  0.000003  1.000000  0.003940  0.005757  0.001362  0.292965  0.290307  0.068652  0.184842  0.087465  0.020684  16  0  0  0  0
5  3  20.398095  0.000000  0.105495  0.466563  9781199.623534  6316118.656448  1194.560563  678245.605313  437970.789499  82.832933  0.031737  1.586866  0.018382  0.013354  0.000001  1.000000  0.003940  0.005758  0.001362  0.292964  0.290307  0.068652  0.184832  0.087470  0.020685  16  0  0  0  0
1  2  20.396932  0.000000  0.105502  0.466549  9781608.695717  6316073.578227  753.694311  678273.971098  437967.663696  52.262491  0.031738  1.586879  0.018383  0.013354  0.000001  1.000000  0.003940  0.005757  0.001362  0.292965  0.290307  0.068652  0.184842  0.087465  0.020684  16  0  0  0  0
2  6  20.398334  0.000000  0.105510  0.466530  9782071.623523  6316022.562513  4755.290803  678306.071328  437964.126177  329.740238  0.031742  1.587105  0.018384  0.013354  0.000004  1.000000  0.003940  0.005757  0.001361  0.292965  0.290308  0.068652  0.184852  0.087458  0.020682  16  0  0  0  0
0  0  20.396672  0.000000  0.105502  0.466550  9781602.174113  6316074.297030  300.051501  678273.518879  437967.713539  20.806099  0.031737  1.586857  0.018383  0.013354  0.000000  1.000000  0.003940  0.005757  0.001362  0.292965  0.290307  0.068652  0.184842  0.087466  0.020684  16  0  0  0  0
6  3  20.398595  0.000000  0.105491  0.466571  9780971.420001  6316143.800778  1194.580943  678229.781278  437972.533051  82.834346  0.031737  1.586847  0.018382  0.013354  0.000001  1.000000  0.003940  0.005758  0.001362  0.292964  0.290307  0.068652  0.184826  0.087473  0.020686  16  0  0  0  0
0  8  20.400291  0.000000  0.105528  0.466486  9783159.289591  6315902.701678  11943.624532  678381.492008  437955.814815  828.191956  0.031751  1.587532  0.018386  0.013353  0.000011  1.000000  0.003941  0.005756  0.001361  0.292966  0.290308  0.068652  0.184877  0.087443  0.020679  16  0  0  0  0
6  1  20.398371  0.000000  0.105489  0.466575  9780875.271611  6316154.398364  475.575271  678223.114179  437973.267907  32.977227  0.031736  1.586806  0.018382  0.013354  0.000000  1.000000  0.003940  0.005758  0.001362  0.292964  0.290307  0.068652  0.184824  0.087474  0.020686  16  0  0  0  0
5  2  20.397958  0.000000  0.105494  0.466566  9781140.682712  6316125.151233  753.720680  678241.518252  437971.239859  52.264319  0.031737  1.586840  0.018382  0.013354  0.000001  1.000000  0.003940  0.005758  0.001362  0.292964  0.290307  0.068652  0.184831  0.087471  0.020685  16  0  0  0  0
7  1  20.399038  0.000000  0.105484  0.466586  9780571.000592  6316187.927404  475.586087  678202.015491  437975.592869  32.977977  0.031736  1.586781  0.018381  0.013354  0.000000  1.000000  0.003939  0.005758  0.001362  0.292964  0.290307  0.068652  0.184817  0.087478  0.020687  17  0  0  0  0
8  1  20.399927  0.000000  0.105478  0.466600  9780165.352582  6316232.628033  475.600505  678173.887144  437978.692490  32.978977  0.031735  1.586747  0.018380  0.013354  0.000000  1.000000  0.003939  0.005759  0.001362  0.292963  0.290306  0.068652  0.184806  0.087483  0.020688  16  0  0  0  0
3  6  20.398545  0.000000  0.105508  0.466533  9781975.327701  6316033.175037  4755.325032  678299.394006  437964.862068  329.742611  0.031742  1.587097  0.018384  0.013354  0.000004  1.000000  0.003940  0.005757  0.001361  0.292965  0.290307  0.068652  0.184850  0.087460  0.020682  16  0  0  0  0
2  8  20.400568  0.000000  0.105526  0.466490  9783032.903608  6315916.629030  11943.737422  678372.728181  437956.780562  828.199784  0.031750  1.587522  0.018386  0.013354  0.000011  1.000000  0.003941  0.005756  0.001361  0.292966  0.290308  0.068652  0.184874  0.087445  0.020679  16  0  0  0  0
4  3  20.397720  0.000000  0.105498  0.466557  9781370.797218  6316099.793503  1194.545279  678257.474797  437969.481510  82.831873  0.031738  1.586880  0.018383  0.013354  0.000001  1.000000  0.003940  0.005758  0.001362  0.292964  0.290307  0.068652  0.184836  0.087468  0.020684  16  0  0  0  0
1  8  20.400410  0.000000  0.105527  0.466488  9783105.114831  6315908.673111  11943.672902  678377.735435  437956.228885  828.195310  0.031751  1.587528  0.018386  0.013353  0.000011  1.000000  0.003941  0.005756  0.001361  0.292966  0.290308  0.068652  0.184876  0.087444  0.020679  16  0  0  0  0
9  1  20.401113  0.000000  0.105468  0.466619  9779624.607727  6316292.215373  475.619725  678136.390943  437982.824381  32.980309  0.031734  1.586703  0.018379  0.013354  0.000000  1.000000  0.003939  0.005759  0.001362  0.292963  0.290306  0.068652  0.184793  0.087490  0.020690  16  0  0  0  0
0  11  20.411341  0.000000  0.105608  0.466290  9787917.845472  6315378.303847  47528.452288  678711.458652  437919.452146  3295.706573  0.031792  1.589596  0.018395  0.013352  0.000045  1.000000  0.003943  0.005752  0.001360  0.292970  0.290311  0.068653  0.184985  0.087374  0.020662  16  0  0  0  0
0  1  20.396727  0.000000  0.105502  0.466549  9781625.643623  6316071.710720  475.548597  678275.146296  437967.534200  32.975377  0.031737  1.586867  0.018383  0.013354  0.000000  1.000000  0.003940  0.005757  0.001362  0.292965  0.290307  0.068652  0.184843  0.087465  0.020684  16  0  0  0  0
3  8  20.400780  0.000000  0.105524  0.466494  9782936.590717  6315927.242904  11943.823436  678366.049676  437957.516547  828.205749  0.031750  1.587514  0.018386  0.013354  0.000011  1.000000  0.003941  0.005756  0.001361  0.292966  0.290308  0.068652  0.184872  0.087446  0.020679  16  0  0  0  0
1  10  20.406018  0.000000  0.105567  0.466388  9785518.994787  6315642.661004  29994.758348  678545.118121  437937.783137  2079.889361  0.031771  1.588575  0.018390  0.013353  0.000028  1.000000  0.003942  0.005754  0.001361  0.292968  0.290310  0.068653  0.184931  0.087409  0.020670  16  0  0  0  0
5  5  20.398656  0.000000  0.105499  0.466553  9781441.108931  6316092.043962  3000.536560  678262.350335  437968.944143  208.062489  0.031739  1.586971  0.018383  0.013354  0.000003  1.000000  0.003940  0.005758  0.001362  0.292964  0.290307  0.068652  0.184837  0.087467  0.020684  17  0  0  0  0
0  10  20.405899  0.000000  0.105568  0.466387  9785573.186427  6315636.689546  29994.636710  678548.875865  437937.369066  2079.880926  0.031772  1.588579  0.018390  0.013353  0.000028  1.000000  0.003942  0.005754  0.001361  0.292968  0.290310  0.068653  0.184932  0.087408  0.020670  16  0  0  0  0
4  6  20.398827  0.000000  0.105506  0.466538  9781846.947657  6316047.320921  4755.370679  678290.491907  437965.842968  329.745776  0.031742  1.587087  0.018383  0.013354  0.000004  1.000000  0.003940  0.005757  0.001361  0.292965  0.290307  0.068652  0.184847  0.087461  0.020683  16  0  0  0  0
10  0  20.402639  0.000000  0.105456  0.466645  9778880.391935  6316374.225314  300.112541  678084.785710  437988.511095  20.810332  0.031733  1.586633  0.018378  0.013354  0.000000  1.000000  0.003939  0.005760  0.001362  0.292962  0.290305  0.068652  0.184775  0.087499  0.020692  16  0  0  0  0
7  2  20.399125  0.000000  0.105485  0.466584  9780608.182100  6316183.830828  753.750679  678204.593722  437975.308806  52.266399  0.031736  1.586797  0.018381  0.013354  0.000001  1.000000  0.003939  0.005758  0.001362  0.292964  0.290307  0.068652  0.184817  0.087478  0.020687  16  0  0  0  0
9  0  20.401058  0.000000  0.105468  0.466620  9779601.146440  6316294.801124  300.096379  678134.764096  437983.003681  20.809211  0.031734  1.586692  0.018379  0.013354  0.000000  1.000000  0.003939  0.005759  0.001362  0.292963  0.290306  0.068652  0.184793  0.087490  0.020690  16  0  0  0  0
6  2  20.398458  0.000000  0.105490  0.466574  9780912.461269  6316150.300302  753.733537  678225.692976  437972.983740  52.265211  0.031736  1.586822  0.018382  0.013354  0.000001  1.000000  0.003940  0.005758  0.001362  0.292964  0.290307  0.068652  0.184825  0.087474  0.020686  16  0  0  0  0
0  6  20.398057  0.000000  0.105512  0.466525  9782197.975699  6316008.639862  4755.245876  678314.832810  437963.160756  329.737122  0.031742  1.587116  0.018384  0.013354  0.000004  1.000000  0.003940  0.005757  0.001361  0.292965  0.290308  0.068652  0.184856  0.087457  0.020682  16  0  0  0  0
1  9  20.402580  0.000000  0.105543  0.466449  9784039.082617  6315805.749993  18927.885689  678442.498405  437949.092015  1312.492923  0.031759  1.587933  0.018388  0.013353  0.000018  1.000000  0.003941  0.005755  0.001361  0.292967  0.290309  0.068652  0.184897  0.087430  0.020676  16  0  0  0  0
5  4  20.398312  0.000000  0.105496  0.466559  9781293.048685  6316108.360433  1893.235305  678252.083577  437970.075556  131.280270  0.031738  1.586907  0.018382  0.013354  0.000002  1.000000  0.003940  0.005758  0.001362  0.292964  0.290307  0.068652  0.184834  0.087469  0.020685  16  0  0  0  0
5  6  20.399202  0.000000  0.105503  0.466544  9781675.755061  6316066.186139  4755.431537  678278.621111  437967.151116  329.749996  0.031741  1.587073  0.018383  0.013354  0.000004  1.000000  0.003940  0.005757  0.001361  0.292965  0.290307  0.068652  0.184843  0.087463  0.020683  16  0  0  0  0
8  2  20.400014  0.000000  0.105478  0.466598  9780202.530665  6316228.531770  753.773531  678176.465138  437978.408448  52.267984  0.031735  1.586763  0.018380  0.013354  0.000001  1.000000  0.003939  0.005759  0.001362  0.292963  0.290306  0.068652  0.184807  0.087483  0.020688  16  0  0  0  0
0  9  20.402462  0.000000  0.105544  0.466447  9784093.262216  6315799.778951  18927.808992  678446.255314  437948.677972  1312.487605  0.031759  1.587937  0.018388  0.013353  0.000018  1.000000  0.003941  0.005755  0.001361  0.292967  0.290309  0.068652  0.184899  0.087429  0.020675  16  0  0  0  0
3  9  20.402950  0.000000  0.105540  0.466455  9783870.522279  6315824.323513  18928.124356  678430.810135  437950.379935  1312.509473  0.031758  1.587919  0.018387  0.013353  0.000018  1.000000  0.003941  0.005755  0.001361  0.292967  0.290309  0.068652  0.184893  0.087432  0.020676  16  0  0  0  0
6  5  20.399156  0.000000  0.105495  0.466561  9781212.868590  6316117.195743  3000.587753  678246.523748  437970.688211  208.066038  0.031739  1.586952  0.018382  0.013354  0.000003  1.000000  0.003940  0.005758  0.001362  0.292964  0.290307  0.068652  0.184832  0.087469  0.020685  16  0  0  0  0
6  6  20.399702  0.000000  0.105499  0.466552  9781447.499144  6316091.339828  4755.512679  678262.793444  437968.895317  329.755623  0.031741  1.587054  0.018383  0.013354  0.000004  1.000000  0.003940  0.005757  0.001362  0.292964  0.290307  0.068652  0.184837  0.087466  0.020684  16  0  0  0  0
10  1  20.402693  0.000000  0.105456  0.466644  9778903.855062  6316371.638615  475.645339  678086.412684  437988.331728  32.982085  0.031733  1.586643  0.018378  0.013354  0.000000  1.000000  0.003939  0.005760  0.001362  0.292962  0.290305  0.068652  0.184775  0.087498  0.020692  16  0  0  0  0
11  1  20.404800  0.000000  0.105440  0.466677  9777943.327348  6316477.483305  475.679472  678019.808001  437995.671185  32.984452  0.031731  1.586564  0.018376  0.013355  0.000000  1.000000  0.003938  0.005760  0.001362  0.292961  0.290305  0.068651  0.184752  0.087510  0.020694  16  0  0  0  0
0  13  20.433575  0.000000  0.105769  0.465894  9797512.369440  6314320.949186  119284.800979  679376.759839  437846.133312  8271.418145  0.031875  1.593757  0.018413  0.013350  0.000112  1.000000  0.003948  0.005743  0.001358  0.292979  0.290317  0.068654  0.185203  0.087235  0.020629  16  0  0  0  0
3  7  20.399410  0.000000  0.105514  0.466518  9782347.224127  6315992.191913  7536.435003  678325.181959  437962.020226  522.589674  0.031745  1.587258  0.018384  0.013354  0.000007  1.000000  0.003940  0.005757  0.001361  0.292965  0.290308  0.068652  0.184858  0.087454  0.020681  16  0  0  0  0
11  0  20.404745  0.000000  0.105440  0.466678  9777919.871889  6316480.068891  300.134077  678018.181558  437995.850475  20.811825  0.031731  1.586554  0.018376  0.013355  0.000000  1.000000  0.003938  0.005760  0.001362  0.292961  0.290305  0.068651  0.184751  0.087511  0.020695  16  0  0  0  0
4  7  20.399691  0.000000  0.105512  0.466522  9782218.824423  6316006.341154  7536.507355  678316.278497  437963.001359  522.594691  0.031745  1.587248  0.018384  0.013354  0.000007  1.000000  0.003940  0.005757  0.001361  0.292965  0.290308  0.068652  0.184855  0.087456  0.020682  16  0  0  0  0
10  2  20.402780  0.000000  0.105457  0.466642  9778941.026854  6316367.542502  753.844590  678088.990242  437988.047697  52.272911  0.031733  1.586659  0.018378  0.013354  0.000001  1.000000  0.003939  0.005759  0.001362  0.292962  0.290306  0.068652  0.184776  0.087498  0.020692  17  0  0  0  0
6  4  20.398812  0.000000  0.105493  0.466567  9781064.818832  6316133.510476  1893.267604  678236.257717  437971.819504  131.282509  0.031738  1.586888  0.018382  0.013354  0.000002  1.000000  0.003940  0.005758  0.001362  0.292964  0.290307  0.068652  0.184828  0.087472  0.020685  16  0  0  0  0
7  3  20.399262  0.000000  0.105486  0.466582  9780667.121362  6316177.335584  1194.608111  678208.680675  437974.858414  82.836230  0.031736  1.586822  0.018381  0.013354  0.000001  1.000000  0.003939  0.005758  0.001362  0.292964  0.290307  0.068652  0.184819  0.087477  0.020687  16  0  0  0  0
12  0  20.407553  0.000000  0.105418  0.466723  9776640.076130  6316621.095101  300.162767  677929.438267  438005.629480  20.813815  0.031729  1.586449  0.018374  0.013355  0.000000  1.000000  0.003938  0.005761  0.001362  0.292960  0.290304  0.068651  0.184719  0.087526  0.020698  16  0  0  0  0
2  9  20.402739  0.000000  0.105541  0.466452  9783966.847302  6315813.709216  18927.987973  678437.489482  437949.643921  1312.500016  0.031759  1.587927  0.018387  0.013353  0.000018  1.000000  0.003941  0.005755  0.001361  0.292967  0.290309  0.068652  0.184895  0.087431  0.020676  16  0  0  0  0
2  11  20.411619  0.000000  0.105606  0.466294  9787791.316817  6315392.246819  47528.902527  678702.684932  437920.418977  3295.737793  0.031792  1.589586  0.018395  0.013352  0.000045  1.000000  0.003943  0.005752  0.001360  0.292970  0.290311  0.068653  0.184982  0.087376  0.020663  16  0  0  0  0
7  4  20.399479  0.000000  0.105488  0.466578  9780760.531410  6316167.041613  1893.310665  678215.157892  437974.144612  131.285495  0.031737  1.586863  0.018381  0.013354  0.000002  1.000000  0.003940  0.005758  0.001362  0.292964  0.290307  0.068652  0.184821  0.087475  0.020686  16  0  0  0  0
9  3  20.401337  0.000000  0.105470  0.466615  9779720.661412  6316281.635603  1194.692605  678143.051475  437982.090761  82.842089  0.031735  1.586744  0.018379  0.013354  0.000001  1.000000  0.003939  0.005759  0.001362  0.292963  0.290306  0.068652  0.184795  0.087488  0.020689  16  0  0  0  0
1  12  20.420074  0.000000  0.105669  0.466139  9791577.436671  6314975.006839  75303.104029  678965.221150  437891.486822  5221.649832  0.031824  1.591202  0.018402  0.013352  0.000071  1.000000  0.003945  0.005748  0.001359  0.292974  0.290314  0.068653  0.185068  0.087321  0.020650  16  0  0  0  0
9  2  20.401199  0.000000  0.105469  0.466617  9779661.781687  6316288.119583  753.803992  678138.968651  437982.540372  52.270096  0.031734  1.586719  0.018379  0.013354  0.000001  1.000000  0.003939  0.005759  0.001362  0.292963  0.290306  0.068652  0.184794  0.087489  0.020689  16  0  0  0  0
0  2  20.396813  0.000000  0.105503  0.466548  9781662.840360  6316067.611653  753.691260  678277.725583  437967.249963  52.262279  0.031738  1.586883  0.018383  0.013354  0.000001  1.000000  0.003940  0.005757  0.001362  0.292965  0.290307  0.068652  0.184843  0.087465  0.020684  16  0  0  0  0
5  7  20.400066  0.000000  0.105509  0.466528  9782047.633317  6316025.203843  7536.603830  678304.407804  437964.309331  522.601381  0.031745  1.587234  0.018384  0.013354  0.000007  1.000000  0.003940  0.005757  0.001361  0.292965  0.290308  0.068652  0.184851  0.087458  0.020682  16  0  0  0  0
7  6  20.400369  0.000000  0.105494  0.466562  9781143.184832  6316124.873821  4755.620860  678241.691754  437971.220623  329.763124  0.031741  1.587029  0.018382  0.013354  0.000004  1.000000  0.003940  0.005758  0.001362  0.292964  0.290307  0.068652  0.184829  0.087470  0.020685  16  0  0  0  0
1  11  20.411460  0.000000  0.105607  0.466292  9787863.612682  6315384.281380  47528.645213  678707.698055  437919.866639  3295.719951  0.031792  1.589592  0.018395  0.013352  0.000045  1.000000  0.003943  0.005752  0.001360  0.292970  0.290311  0.068653  0.184984  0.087375  0.020662  16  0  0  0  0
12  1  20.407608  0.000000  0.105419  0.466722  9776663.523693  6316618.510488  475.724943  677931.064162  438005.450259  32.987605  0.031729  1.586459  0.018374  0.013355  0.000000  1.000000  0.003938  0.005761  0.001362  0.292960  0.290304  0.068651  0.184720  0.087526  0.020698  16  0  0  0  0
9  4  20.401554  0.000000  0.105472  0.466611  9779814.091048  6316271.335603  1893.444588  678149.530050  437981.376541  131.294782  0.031736  1.586785  0.018380  0.013354  0.000002  1.000000  0.003939  0.005759  0.001362  0.292963  0.290306  0.068652  0.184797  0.087487  0.020689  16  0  0  0  0
3  11  20.411830  0.000000  0.105604  0.466298  9787694.905473  6315402.871173  47529.245610  678695.999600  437921.155688  3295.761583  0.031792  1.589578  0.018394  0.013352  0.000045  1.000000  0.003943  0.005752  0.001360  0.292970  0.290311  0.068653  0.184980  0.087377  0.020663  16  0  0  0  0
0  12  20.419955  0.000000  0.105670  0.466137  9791631.701273  6314969.027836  75302.797760  678968.983953  437891.072227  5221.628595  0.031824  1.591207  0.018402  0.013352  0.000071  1.000000  0.003945  0.005748  0.001359  0.292974  0.290314  0.068653  0.185070  0.087320  0.020650  16  0  0  0  0
4  8  20.401061  0.000000  0.105522  0.466498  9782808.164990  6315941.395880  11943.938126  678357.144410  437958.497939  828.213701  0.031750  1.587503  0.018385  0.013354  0.000011  1.000000  0.003941  0.005756  0.001361  0.292966  0.290308  0.068652  0.184869  0.087447  0.020680  16  0  0  0  0
7  5  20.399823  0.000000  0.105490  0.466572  9780908.570597  6316150.727819  3000.656005  678225.423190  437973.013385  208.070771  0.031739  1.586927  0.018382  0.013354  0.000003  1.000000  0.003940  0.005758  0.001362  0.292964  0.290307  0.068652  0.184824  0.087473  0.020686  16  0  0  0  0
8  5  20.400713  0.000000  0.105483  0.466586  9780502.896833  6316195.430442  3000.746992  678197.293056  437976.113143  208.077080  0.031738  1.586894  0.018381  0.013354  0.000003  1.000000  0.003939  0.005758  0.001362  0.292964  0.290307  0.068652  0.184814  0.087478  0.020687  16  0  0  0  0
6  7  20.400567  0.000000  0.105505  0.466536  9781819.352893  6316050.360967  7536.732448  678288.578438  437966.053770  522.610299  0.031744  1.587215  0.018383  0.013354  0.000007  1.000000  0.003940  0.005757  0.001361  0.292965  0.290307  0.068652  0.184845  0.087461  0.020683  16  0  0  0  0
7  7  20.401234  0.000000  0.105500  0.466547  9781515.013107  6316083.897655  7536.903928  678267.474981  437968.379263  522.622190  0.031744  1.587190  0.018383  0.013354  0.000007  1.000000  0.003940  0.005757  0.001362  0.292964  0.290307  0.068652  0.184838  0.087464  0.020684  16  0  0  0  0
2  10  20.406176  0.000000  0.105566  0.466391  9785446.723656  6315650.625812  29994.920530  678540.106714  437938.335431  2079.900607  0.031771  1.588569  0.018390  0.013353  0.000028  1.000000  0.003942  0.005754  0.001361  0.292968  0.290310  0.068653  0.184929  0.087410  0.020671  16  0  0  0  0
9  5  20.401898  0.000000  0.105474  0.466605  9779962.119737  6316255.020357  3000.868275  678159.794620  437980.245213  208.085490  0.031737  1.586849  0.018380  0.013354  0.000003  1.000000  0.003939  0.005759  0.001362  0.292963  0.290306  0.068652  0.184801  0.087485  0.020688  16  0  0  0  0
8  4  20.400368  0.000000  0.105481  0.466592  9780354.863938  6316211.744674  1893.368070  678187.028195  437977.244401  131.289476  0.031737  1.586829  0.018381  0.013354  0.000002  1.000000  0.003939  0.005758  0.001362  0.292963  0.290306  0.068652  0.184811  0.087480  0.020687  16  0  0  0  0
10  3  20.402917  0.000000  0.105458  0.466640  9778999.941579  6316361.050128  1194.756952  678093.075493  437987.597504  82.846551  0.031734  1.586685  0.018378  0.013354  0.000001  1.000000  0.003939  0.005759  0.001362  0.292962  0.290306  0.068652  0.184777  0.087497  0.020691  16  0  0  0  0
13  1  20.411350  0.000000  0.105390  0.466781  9774958.798184  6316806.360653  475.785500  677812.855494  438018.476120  32.991804  0.031726  1.586319  0.018371  0.013355  0.000000  1.000000  0.003937  0.005762  0.001363  0.292958  0.290303  0.068651  0.184678  0.087547  0.020703  16  0  0  0  0
3  10  20.406387  0.000000  0.105565  0.466394  9785350.361773  6315661.244487  29995.136799  678533.424811  437939.071749  2079.915603  0.031771  1.588561  0.018390  0.013353  0.000028  1.000000  0.003942  0.005754  0.001361  0.292968  0.290310  0.068653  0.184927  0.087411  0.020671  16  0  0  0  0
8  3  20.400151  0.000000  0.105479  0.466596  9780261.465295  6316222.036958  1194.644330  678180.551769  437977.958086  82.838741  0.031736  1.586789  0.018380  0.013354  0.000001  1.000000  0.003939  0.005758  0.001362  0.292963  0.290306  0.068652  0.184809  0.087482  0.020688  16  0  0  0  0
5  8  20.401436  0.000000  0.105519  0.466504  9782636.938590  6315960.264199  11944.091056  678345.271270  437959.806302  828.224306  0.031750  1.587489  0.018385  0.013354  0.000011  1.000000  0.003940  0.005756  0.001361  0.292965  0.290308  0.068652  0.184864  0.087449  0.020680  17  0  0  0  0
13  0  20.411295  0.000000  0.105390  0.466782  9774935.358555  6316808.944531  300.200975  677811.230149  438018.655291  20.816464  0.031726  1.586308  0.018370  0.013355  0.000000  1.000000  0.003937  0.005763  0.001363  0.292958  0.290303  0.068651  0.184677  0.087547  0.020703  17  0  0  0  0
4  9  20.403231  0.000000  0.105538  0.466460  9783742.072646  6315838.478800  18928.306197  678421.903211  437951.361488  1312.522082  0.031758  1.587909  0.018387  0.013353  0.000018  1.000000  0.003941  0.005755  0.001361  0.292967  0.290309  0.068652  0.184890  0.087434  0.020676  16  0  0  0  0
11  2  20.404886  0.000000  0.105441  0.466676  9777980.481164  6316473.390457  753.898687  678022.384312  437995.387380  52.276662  0.031732  1.586580  0.018376  0.013355  0.000001  1.000000  0.003938  0.005760  0.001362  0.292961  0.290305  0.068651  0.184752  0.087510  0.020694  16  0  0  0  0
1  14  20.455202  0.000000  0.105925  0.465512  9806764.422163  6313301.307760  188898.516805  680018.313466  437775.429580  13098.555781  0.031956  1.597789  0.018430  0.013348  0.000178  1.000000  0.003952  0.005735  0.001356  0.292988  0.290323  0.068656  0.185413  0.087101  0.020598  16  0  0  0  0
0  15  20.488973  0.000000  0.106173  0.464901  9821534.511894  6311673.469616  298991.237878  681042.497496  437662.552417  20732.578919  0.032084  1.604178  0.018458  0.013345  0.000281  1.000000  0.003959  0.005721  0.001353  0.293001  0.290333  0.068658  0.185748  0.086888  0.020547  16  0  0  0  0
14  0  20.416281  0.000000  0.105351  0.466862  9772665.511493  6317059.064207  300.251837  677653.834956  438035.999029  20.819991  0.031722  1.586121  0.018366  0.013356  0.000000  1.000000  0.003936  0.005764  0.001363  0.292956  0.290301  0.068651  0.184621  0.087575  0.020710  16  0  0  0  0
3  12  20.420445  0.000000  0.105666  0.466145  9791408.583214  6314993.613255  75304.056956  678953.512554  437892.777023  5221.715910  0.031824  1.591188  0.018401  0.013352  0.000071  1.000000  0.003945  0.005749  0.001359  0.292974  0.290314  0.068653  0.185064  0.087323  0.020650  16  0  0  0  0
0  14  20.455082  0.000000  0.105925  0.465510  9806818.886904  6313295.305393  188897.743102  680022.090147  437775.013366  13098.502131  0.031956  1.597794  0.018430  0.013348  0.000178  1.000000  0.003952  0.005735  0.001356  0.292988  0.290323  0.068656  0.185414  0.087101  0.020598  16  0  0  0  0
2  12  20.420233  0.000000  0.105668  0.466141  9791505.060822  6314982.983705  75303.512349  678960.202481  437892.039952  5221.678146  0.031824  1.591196  0.018402  0.013352  0.000071  1.000000  0.003945  0.005748  0.001359  0.292974  0.290314  0.068653  0.185066  0.087322  0.020650  16  0  0  0  0
5  9  20.403607  0.000000  0.105535  0.466466  9783570.806724  6315857.351873  18928.548659  678410.027331  437952.670180  1312.538895  0.031758  1.587894  0.018387  0.013353  0.000018  1.000000  0.003941  0.005756  0.001361  0.292966  0.290309  0.068652  0.184886  0.087436  0.020677  16  0  0  0  0
9  6  20.402444  0.000000  0.105478  0.466595  9780196.668438  6316229.175138  4755.957312  678176.058640  437978.453060  329.786455  0.031739  1.586951  0.018380  0.013354  0.000004  1.000000  0.003939  0.005758  0.001362  0.292963  0.290306  0.068652  0.184806  0.087481  0.020688  16  0  0  0  0
10  4  20.403134  0.000000  0.105460  0.466636  9779093.308108  6316350.762001  1893.546571  678099.549692  437986.884107  131.301853  0.031735  1.586725  0.018378  0.013354  0.000002  1.000000  0.003939  0.005759  0.001362  0.292962  0.290306  0.068652  0.184780  0.087496  0.020691  16  0  0  0  0
14  1  20.416335  0.000000  0.105352  0.466861  9772688.914077  6317056.487690  475.866111  677655.457733  438035.820369  32.997394  0.031723  1.586132  0.018366  0.013356  0.000000  1.000000  0.003936  0.005764  0.001363  0.292956  0.290301  0.068651  0.184622  0.087575  0.020710  16  0  0  0  0
0  16  20.542198  0.000000  0.106563  0.463937  9844771.359142  6309112.328510  472886.394089  682653.781401  437484.958383  32790.775257  0.032285  1.614261  0.018502  0.013339  0.000444  1.000000  0.003971  0.005700  0.001348  0.293023  0.290348  0.068662  0.186276  0.086551  0.020468  16  0  0  0  0
8  6  20.401258  0.000000  0.105487  0.466576  9780737.485836  6316169.579625  4755.765077  678213.559871  437974.320602  329.773125  0.031740  1.586995  0.018381  0.013354  0.000004  1.000000  0.003940  0.005758  0.001362  0.292964  0.290307  0.068652  0.184819  0.087475  0.020686  16  0  0  0  0
11  4  20.405241  0.000000  0.105443  0.466670  9778132.740622  6316456.610521  1893.682465  678032.942251  437994.223830  131.311277  0.031733  1.586646  0.018376  0.013355  0.000002  1.000000  0.003938  0.005760  0.001362  0.292961  0.290305  0.068651  0.184756  0.087508  0.020694  16  0  0  0  0
12  3  20.407832  0.000000  0.105420  0.466718  9776759.530146  6316607.933908  1194.956914  677937.721419  438004.716860  82.860417  0.031730  1.586501  0.018374  0.013355  0.000001  1.000000  0.003938  0.005761  0.001362  0.292960  0.290304  0.068651  0.184722  0.087525  0.020698  16  0  0  0  0
1  13  20.433694  0.000000  0.105768  0.465896  9797457.995941  6314326.943934  119285.287218  679372.989484  437846.548999  8271.451862  0.031875  1.593753  0.018413  0.013350  0.000112  1.000000  0.003948  0.005743  0.001358  0.292979  0.290317  0.068654  0.185202  0.087236  0.020630  16  0  0  0  0
2  13  20.433853  0.000000  0.105767  0.465899  9797385.528651  6314334.929894  119285.935878  679367.964475  437847.102759  8271.496841  0.031875  1.593747  0.018413  0.013350  0.000112  1.000000  0.003948  0.005743  0.001358  0.292979  0.290317  0.068654  0.185200  0.087237  0.020630  16  0  0  0  0
4  11  20.412112  0.000000  0.105602  0.466302  9787566.332659  6315417.040995  47529.703022  678687.084134  437922.138248  3295.793301  0.031791  1.589567  0.018394  0.013352  0.000045  1.000000  0.003943  0.005752  0.001360  0.292970  0.290311  0.068653  0.184977  0.087378  0.020663  16  0  0  0  0
4  10  20.406669  0.000000  0.105563  0.466399  9785221.872008  6315675.403657  29995.425169  678524.515105  437940.053570  2079.935599  0.031771  1.588550  0.018390  0.013353  0.000028  1.000000  0.003942  0.005754  0.001361  0.292968  0.290310  0.068653  0.184923  0.087412  0.020671  16  0  0  0  0
6  8  20.401937  0.000000  0.105515  0.466512  9782408.634945  6315985.422609  11944.294953  678329.440293  437961.550830  828.238444  0.031749  1.587471  0.018385  0.013354  0.000011  1.000000  0.003940  0.005757  0.001361  0.292965  0.290308  0.068652  0.184859  0.087452  0.020681  16  0  0  0  0
1  15  20.489094  0.000000  0.106172  0.464903  9821479.882523  6311679.489532  298992.471429  681038.709399  437662.969849  20732.664456  0.032083  1.604173  0.018458  0.013345  0.000281  1.000000  0.003959  0.005721  0.001353  0.293001  0.290333  0.068658  0.185747  0.086888  0.020547  16  0  0  0  0
5  11  20.412488  0.000000  0.105599  0.466308  9787394.884530  6315435.937088  47530.312871  678675.195619  437923.448537  3295.835589  0.031791  1.589553  0.018394  0.013352  0.000045  1.000000  0.003943  0.005752  0.001360  0.292970  0.290311  0.068653  0.184972  0.087381  0.020664  16  0  0  0  0
12  2  20.407694  0.000000  0.105419  0.466721  9776700.666694  6316614.418550  753.970755  677933.639723  438005.166516  52.281660  0.031729  1.586475  0.018374  0.013355  0.000001  1.000000  0.003938  0.005761  0.001362  0.292960  0.290304  0.068651  0.184721  0.087525  0.020698  16  0  0  0  0
7  9  20.404775  0.000000  0.105526  0.466484  9783037.966134  6315916.072805  18929.302877  678373.079226  437956.741993  1312.591193  0.031757  1.587851  0.018386  0.013354  0.000018  1.000000  0.003941  0.005756  0.001361  0.292966  0.290308  0.068652  0.184872  0.087442  0.020678  16  0  0  0  0
10  5  20.403479  0.000000  0.105462  0.466630  9779241.289253  6316334.454627  3001.029911  678109.810965  437985.753325  208.096698  0.031736  1.586790  0.018379  0.013354  0.000003  1.000000  0.003939  0.005759  0.001362  0.292962  0.290306  0.068652  0.184783  0.087494  0.020691  16  0  0  0  0
10  6  20.404025  0.000000  0.105466  0.466620  9779475.825057  6316308.607671  4756.213519  678126.074091  437983.961052  329.804221  0.031738  1.586891  0.018379  0.013354  0.000004  1.000000  0.003939  0.005759  0.001362  0.292963  0.290306  0.068652  0.184788  0.087490  0.020690  16  0  0  0  0
13  2  20.411436  0.000000  0.105391  0.466780  9774995.929720  6316802.269769  754.066732  677815.430260  438018.192451  52.288315  0.031727  1.586335  0.018371  0.013355  0.000001  1.000000  0.003937  0.005762  0.001363  0.292958  0.290303  0.068651  0.184679  0.087546  0.020703  16  0  0  0  0
4  12  20.420727  0.000000  0.105664  0.466149  9791279.872002  6315007.801361  75304.782812  678944.587492  437893.760852  5221.766242  0.031824  1.591178  0.018401  0.013352  0.000071  1.000000  0.003945  0.005749  0.001359  0.292973  0.290313  0.068653  0.185061  0.087325  0.020651  16  0  0  0  0
5  10  20.407045  0.000000  0.105560  0.466405  9785050.545445  6315694.283908  29995.809663  678512.635019  437941.362760  2079.962261  0.031771  1.588536  0.018389  0.013353  0.000028  1.000000  0.003942  0.005754  0.001361  0.292968  0.290309  0.068652  0.184919  0.087414  0.020672  16  0  0  0  0
2  14  20.455362  0.000000  0.105923  0.465515  9806691.804121  6313309.309951  188899.548598  680013.278003  437775.984466  13098.627327  0.031956  1.597784  0.018430  0.013348  0.000178  1.000000  0.003952  0.005735  0.001356  0.292988  0.290323  0.068656  0.185411  0.087102  0.020598  16  0  0  0  0
11  3  20.405024  0.000000  0.105442  0.466673  9778039.383646  6316466.899369  1194.842692  678026.468714  437994.937277  82.852496  0.031732  1.586606  0.018376  0.013355  0.000001  1.000000  0.003938  0.005760  0.001362  0.292961  0.290305  0.068651  0.184754  0.087509  0.020694  16  0  0  0  0
12  4  20.408049  0.000000  0.105422  0.466714  9776852.876050  6316597.644998  1893.863503  677944.194188  438004.003409  131.323830  0.031731  1.586541  0.018374  0.013355  0.000002  1.000000  0.003938  0.005761  0.001362  0.292960  0.290304  0.068651  0.184724  0.087523  0.020698  16  0  0  0  0
16  0  20.431763  0.000000  0.105233  0.467107  9765627.008482  6317834.646864  300.409455  677165.772764  438089.779296  20.830921  0.031711  1.585542  0.018353  0.013358  0.000000  1.000000  0.003932  0.005770  0.001364  0.292950  0.290297  0.068650  0.184447  0.087661  0.020730  16  0  0  0  0
7  8  20.402604  0.000000  0.105510  0.466523  9782104.253398  6316018.964052  11944.566792  678308.333941  437963.876653  828.257294  0.031749  1.587446  0.018384  0.013354  0.000011  1.000000  0.003940  0.005757  0.001361  0.292965  0.290308  0.068652  0.184851  0.087456  0.020682  16  0  0  0  0
6  9  20.404107  0.000000  0.105531  0.466474  9783342.457012  6315882.514981  18928.871934  678394.193159  437954.415034  1312.561311  0.031758  1.587876  0.018386  0.013353  0.000018  1.000000  0.003941  0.005756  0.001361  0.292966  0.290308  0.068652  0.184880  0.087439  0.020678  16  0  0  0  0
11  5  20.405586  0.000000  0.105446  0.466664  9778280.690015  6316440.306706  3001.245303  678043.201323  437993.093295  208.111634  0.031734  1.586711  0.018377  0.013355  0.000003  1.000000  0.003938  0.005760  0.001362  0.292962  0.290305  0.068651  0.184759  0.087505  0.020693  16  0  0  0  0
3  13  20.434066  0.000000  0.105765  0.465902  9797288.895928  6314345.579112  119286.800798  679361.263792  437847.841195  8271.556816  0.031875  1.593739  0.018412  0.013350  0.000112  1.000000  0.003948  0.005743  0.001358  0.292979  0.290317  0.068654  0.185197  0.087238  0.020630  16  0  0  0  0
9  7  20.403309  0.000000  0.105484  0.466580  9780568.410942  6316188.209003  7537.437243  678201.835920  437975.612396  522.659171  0.031742  1.587112  0.018381  0.013354  0.000007  1.000000  0.003939  0.005758  0.001362  0.292964  0.290307  0.068652  0.184815  0.087476  0.020686  16  0  0  0  0
6  10  20.407546  0.000000  0.105556  0.466413  9784822.117641  6315719.455388  29996.322313  678496.795433  437943.108195  2079.997809  0.031770  1.588517  0.018389  0.013353  0.000028  1.000000  0.003942  0.005754  0.001361  0.292968  0.290309  0.068652  0.184914  0.087417  0.020672  16  0  0  0  0
7  10  20.408214  0.000000  0.105551  0.466423  9784517.533713  6315753.022601  29997.005722  678475.675047  437945.435805  2080.045198  0.031770  1.588492  0.018388  0.013353  0.000028  1.000000  0.003941  0.005755  0.001361  0.292967  0.290309  0.068652  0.184906  0.087421  0.020673  16  0  0  0  0
14  3  20.416560  0.000000  0.105353  0.466857  9772784.871490  6317045.912136  1195.311527  677662.111589  438035.087042  82.885006  0.031723  1.586173  0.018366  0.013356  0.000001  1.000000  0.003936  0.005764  0.001363  0.292956  0.290302  0.068651  0.184624  0.087573  0.020709  16  0  0  0  0
10  7  20.404890  0.000000  0.105472  0.466605  9779847.505816  6316267.648251  7537.843363  678151.847089  437981.120853  522.687332  0.031741  1.587053  0.018380  0.013354  0.000007  1.000000  0.003939  0.005759  0.001362  0.292963  0.290306  0.068652  0.184797  0.087485  0.020688  16  0  0  0  0
8  7  20.402123  0.000000  0.105493  0.466561  9781109.271327  6316128.609342  7537.132526  678239.340132  437971.479651  522.638041  0.031743  1.587157  0.018382  0.013354  0.000007  1.000000  0.003940  0.005758  0.001362  0.292964  0.290307  0.068652  0.184828  0.087469  0.020685  16  0  0  0  0
0  17  20.625349  0.000000  0.107179  0.462411  9881383.992400  6305076.514797  747008.409790  685192.565862  437205.107953  51798.878519  0.032603  1.630154  0.018571  0.013331  0.000702  1.000000  0.003988  0.005667  0.001340  0.293056  0.290372  0.068667  0.187109  0.086021  0.020342  16  0  0  0  0
2  15  20.489254  0.000000  0.106171  0.464906  9821407.005330  6311687.521876  298994.115656  681033.655966  437663.526825  20732.778469  0.032083  1.604167  0.018458  0.013345  0.000281  1.000000  0.003959  0.005721  0.001353  0.293001  0.290333  0.068658  0.185745  0.086889  0.020548  16  0  0  0  0
14  2  20.416422  0.000000  0.105352  0.466859  9772726.035465  6317052.396611  754.194494  677658.031795  438035.536686  52.297174  0.031723  1.586148  0.018366  0.013356  0.000001  1.000000  0.003936  0.005764  0.001363  0.292956  0.290302  0.068651  0.184622  0.087574  0.020710  16  0  0  0  0
11  6  20.406132  0.000000  0.105450  0.466654  9778515.164600  6316414.467953  4756.554920  678059.460203  437991.301590  329.827894  0.031736  1.586812  0.018377  0.013355  0.000004  1.000000  0.003938  0.005760  0.001362  0.292962  0.290305  0.068651  0.184764  0.087502  0.020692  16  0  0  0  0
15  1  20.422976  0.000000  0.105301  0.466966  9769668.047786  6317389.362873  475.973356  677445.985545  438058.902520  33.004831  0.031718  1.585883  0.018361  0.013357  0.000000  1.000000  0.003934  0.005767  0.001364  0.292954  0.290300  0.068650  0.184547  0.087612  0.020718  16  0  0  0  0
15  0  20.422922  0.000000  0.105301  0.466967  9769644.643952  6317391.941928  300.319503  677444.362682  438059.081357  20.824683  0.031717  1.585873  0.018361  0.013357  0.000000  1.000000  0.003934  0.005767  0.001364  0.292954  0.290300  0.068650  0.184546  0.087612  0.020719  17  0  0  0  0
9  8  20.404680  0.000000  0.105494  0.466556  9781157.515812  6316123.291040  11945.412229  678242.685489  437971.110870  828.315918  0.031747  1.587368  0.018382  0.013354  0.000011  1.000000  0.003940  0.005758  0.001362  0.292964  0.290307  0.068652  0.184828  0.087467  0.020684  16  0  0  0  0
5  12  20.421104  0.000000  0.105661  0.466155  9791108.325311  6315026.703199  75305.750972  678932.692142  437895.071538  5221.833376  0.031823  1.591164  0.018401  0.013352  0.000071  1.000000  0.003945  0.005749  0.001359  0.292973  0.290313  0.068653  0.185057  0.087327  0.020651  16  0  0  0  0
8  8  20.403494  0.000000  0.105503  0.466537  9781698.457649  6316063.681404  11944.929179  678280.195349  437966.977433  828.282423  0.031748  1.587412  0.018383  0.013354  0.000011  1.000000  0.003940  0.005757  0.001361  0.292965  0.290307  0.068652  0.184841  0.087461  0.020683  16  0  0  0  0
6  11  20.412990  0.000000  0.105595  0.466316  9787166.358588  6315461.117072  47531.126179  678659.349228  437925.194561  3295.891985  0.031791  1.589534  0.018393  0.013353  0.000045  1.000000  0.003943  0.005752  0.001360  0.292970  0.290311  0.068653  0.184967  0.087383  0.020664  16  0  0  0  0
16  1  20.431818  0.000000  0.105234  0.467106  9765650.386904  6317832.071547  476.115921  677167.393865  438089.600719  33.014716  0.031711  1.585552  0.018353  0.013358  0.000000  1.000000  0.003932  0.005770  0.001364  0.292950  0.290297  0.068650  0.184448  0.087661  0.020730  16  0  0  0  0
13  3  20.411574  0.000000  0.105392  0.466778  9775054.786836  6316795.784320  1195.109032  677819.511516  438017.742738  82.870965  0.031727  1.586360  0.018371  0.013355  0.000001  1.000000  0.003937  0.005762  0.001363  0.292959  0.290303  0.068651  0.184680  0.087545  0.020703  16  0  0  0  0
2  16  20.542482  0.000000  0.106561  0.463942  9844643.141182  6309126.461644  472890.994225  682644.890542  437485.938399  32791.094239  0.032285  1.614250  0.018501  0.013339  0.000444  1.000000  0.003970  0.005700  0.001348  0.293022  0.290348  0.068662  0.186273  0.086553  0.020468  16  0  0  0  0
12  5  20.408394  0.000000  0.105424  0.466708  9777000.772815  6316581.347911  3001.532242  677954.449610  438002.873340  208.131531  0.031732  1.586605  0.018374  0.013355  0.000003  1.000000  0.003938  0.005761  0.001362  0.292960  0.290304  0.068651  0.184728  0.087521  0.020697  16  0  0  0  0
17  0  20.443530  0.000000  0.105143  0.467292  9760288.375864  6318422.906524  300.528910  676795.582577  438130.570257  20.839204  0.031702  1.585103  0.018343  0.013359  0.000000  1.000000  0.003930  0.005774  0.001365  0.292945  0.290294  0.068649  0.184315  0.087727  0.020746  16  0  0  0  0
1  16  20.542320  0.000000  0.106562  0.463939  9844716.412337  6309118.385405  472888.365505  682649.971293  437485.378379  32790.911959  0.032285  1.614256  0.018502  0.013339  0.000444  1.000000  0.003970  0.005700  0.001348  0.293022  0.290348  0.068662  0.186275  0.086552  0.020468  16  0  0  0  0
15  2  20.423063  0.000000  0.105302  0.466964  9769705.138473  6317385.275841  754.364468  677448.557478  438058.619118  52.308961  0.031718  1.585899  0.018361  0.013357  0.000001  1.000000  0.003934  0.005766  0.001364  0.292954  0.290300  0.068650  0.184548  0.087611  0.020718  16  0  0  0  0
8  9  20.405665  0.000000  0.105519  0.466498  9782632.121101  6315960.791759  18929.877473  678344.937216  437959.842884  1312.631037  0.031756  1.587817  0.018385  0.013354  0.000018  1.000000  0.003940  0.005756  0.001361  0.292965  0.290308  0.068652  0.184862  0.087447  0.020680  16  0  0  0  0
13  4  20.411792  0.000000  0.105393  0.466774  9775148.071793  6316785.504632  1894.104600  677825.980059  438017.029927  131.340548  0.031728  1.586401  0.018371  0.013355  0.000002  1.000000  0.003937  0.005762  0.001363  0.292959  0.290303  0.068651  0.184682  0.087544  0.020702  16  0  0  0  0
8  10  20.409104  0.000000  0.105544  0.466438  9784111.537195  6315797.759330  29997.916895  678447.522534  437948.537928  2080.108380  0.031769  1.588459  0.018388  0.013353  0.000028  1.000000  0.003941  0.005755  0.001361  0.292967  0.290309  0.068652  0.184896  0.087426  0.020675  16  0  0  0  0
12  6  20.408941  0.000000  0.105428  0.466699  9777235.188965  6316555.513786  4757.009734  677970.704439  438001.081956  329.859431  0.031734  1.586707  0.018375  0.013355  0.000004  1.000000  0.003938  0.005761  0.001362  0.292961  0.290304  0.068651  0.184733  0.087518  0.020696  16  0  0  0  0
0  19  20.951265  0.000000  0.109653  0.456179  10028640.528513  6288839.350744  1851114.073374  695403.593375  436079.194407  128359.509418  0.033883  1.694150  0.018847  0.013296  0.001739  1.000000  0.004060  0.005533  0.001308  0.293191  0.290466  0.068690  0.190472  0.083889  0.019838  16  0  0  0  0
7  11  20.413658  0.000000  0.105590  0.466327  9786861.630269  6315494.698213  47532.210353  678638.218830  437927.523137  3295.967164  0.031790  1.589509  0.018393  0.013353  0.000045  1.000000  0.003942  0.005753  0.001360  0.292969  0.290311  0.068653  0.184959  0.087387  0.020665  16  0  0  0  0
18  0  20.459178  0.000000  0.105024  0.467539  9753202.756655  6319203.647054  300.687324  676304.253265  438184.708180  20.850189  0.031690  1.584519  0.018330  0.013360  0.000000  1.000000  0.003926  0.005779  0.001367  0.292939  0.290289  0.068648  0.184140  0.087813  0.020766  16  0  0  0  0
5  13  20.434726  0.000000  0.105760  0.465913  9796988.250606  6314378.709640  119289.491871  679340.416516  437850.138524  8271.743420  0.031874  1.593714  0.018412  0.013350  0.000112  1.000000  0.003947  0.005743  0.001358  0.292979  0.290317  0.068654  0.185190  0.087242  0.020631  16  0  0  0  0
4  13  20.434349  0.000000  0.105763  0.465907  9797160.048266  6314359.778223  119287.954097  679352.329268  437848.825786  8271.636788  0.031875  1.593728  0.018412  0.013350  0.000112  1.000000  0.003947  0.005743  0.001358  0.292979  0.290317  0.068654  0.185194  0.087240  0.020630  16  0  0  0  0
10  8  20.406261  0.000000  0.105482  0.466581  9780436.519332  6316202.739797  11946.056038  678192.690324  437976.619987  828.360561  0.031746  1.587308  0.018381  0.013354  0.000011  1.000000  0.003939  0.005758  0.001362  0.292963  0.290306  0.068652  0.184810  0.087476  0.020686  16  0  0  0  0
11  7  20.406998  0.000000  0.105456  0.466639  9778886.755119  6316373.519151  7538.384522  678085.226944  437988.462128  522.724857  0.031739  1.586974  0.018378  0.013354  0.000007  1.000000  0.003939  0.005759  0.001362  0.292962  0.290305  0.068652  0.184773  0.087497  0.020691  16  0  0  0  0
14  4  20.416778  0.000000  0.105355  0.466853  9772878.107896  6317035.637623  1894.425544  677668.576765  438034.374589  131.362803  0.031724  1.586214  0.018367  0.013356  0.000002  1.000000  0.003936  0.005764  0.001363  0.292957  0.290302  0.068651  0.184626  0.087572  0.020709  16  0  0  0  0
3  15  20.489469  0.000000  0.106169  0.464909  9821309.833220  6311698.231455  298996.308208  681026.917881  437664.269447  20732.930505  0.032083  1.604160  0.018458  0.013345  0.000281  1.000000  0.003959  0.005721  0.001353  0.293001  0.290333  0.068658  0.185743  0.086890  0.020548  16  0  0  0  0
3  14  20.455575  0.000000  0.105922  0.465518  9806594.957799  6313319.983500  188900.924232  680006.562509  437776.724589  13098.722716  0.031956  1.597776  0.018430  0.013348  0.000178  1.000000  0.003952  0.005735  0.001356  0.292987  0.290323  0.068656  0.185409  0.087103  0.020598  16  0  0  0  0
4  14  20.455859  0.000000  0.105920  0.465523  9806465.829908  6313334.213988  188902.758584  679997.608553  437777.711356  13098.849913  0.031955  1.597765  0.018430  0.013348  0.000178  1.000000  0.003952  0.005735  0.001356  0.292987  0.290323  0.068656  0.185405  0.087105  0.020599  16  0  0  0  0
15  3  20.423201  0.000000  0.105303  0.466962  9769763.925955  6317378.797613  1195.580922  677452.633906  438058.169907  82.903686  0.031718  1.585925  0.018361  0.013357  0.000001  1.000000  0.003934  0.005766  0.001364  0.292954  0.290300  0.068650  0.184549  0.087610  0.020718  17  0  0  0  0
6  12  20.421606  0.000000  0.105658  0.466163  9790879.565757  6315051.913053  75307.041652  678916.829552  437896.819634  5221.922874  0.031823  1.591145  0.018400  0.013352  0.000071  1.000000  0.003944  0.005749  0.001360  0.292973  0.290313  0.068653  0.185051  0.087330  0.020652  16  0  0  0  0
17  1  20.443585  0.000000  0.105144  0.467291  9760311.728386  6318420.333149  476.305245  676797.201882  438130.391815  33.027844  0.031702  1.585113  0.018343  0.013359  0.000000  1.000000  0.003930  0.005774  0.001365  0.292945  0.290294  0.068649  0.184316  0.087726  0.020746  16  0  0  0  0
11  8  20.408369  0.000000  0.105466  0.466614  9779475.636203  6316308.625004  11946.913910  678126.060996  437983.962254  828.420048  0.031745  1.587229  0.018379  0.013354  0.000011  1.000000  0.003939  0.005759  0.001362  0.292963  0.290306  0.068652  0.184786  0.087488  0.020689  16  0  0  0  0
7  12  20.422275  0.000000  0.105652  0.466174  9790574.567613  6315085.524641  75308.762379  678895.680443  437899.150321  5222.042192  0.031822  1.591120  0.018400  0.013352  0.000071  1.000000  0.003944  0.005749  0.001360  0.292973  0.290313  0.068653  0.185043  0.087333  0.020653  16  0  0  0  0
1  17  20.625473  0.000000  0.107178  0.462413  9881328.597584  6305082.620990  747011.577808  685188.724687  437205.531368  51799.098195  0.032603  1.630149  0.018570  0.013331  0.000702  1.000000  0.003988  0.005667  0.001340  0.293056  0.290371  0.068667  0.187108  0.086022  0.020342  17  0  0  0  0
14  5  20.417123  0.000000  0.105358  0.466847  9773025.848847  6317019.360308  3002.423066  677678.821383  438033.245891  208.193302  0.031726  1.586278  0.018367  0.013356  0.000003  1.000000  0.003936  0.005764  0.001363  0.292957  0.290302  0.068651  0.184629  0.087570  0.020709  16  0  0  0  0
0  20  21.246853  0.000000  0.111988  0.450162  10167569.315614  6273513.015335  2895119.066393  705037.160108  435016.439322  200752.653991  0.035093  1.754635  0.019108  0.013264  0.002720  1.000000  0.004128  0.005407  0.001279  0.293319  0.290556  0.068711  0.193664  0.081876  0.019362  16  0  0  0  0
4  15  20.489754  0.000000  0.106167  0.464914  9821180.265452  6311712.511192  298999.231781  681017.933424  437665.259629  20733.133230  0.032083  1.604149  0.018457  0.013345  0.000281  1.000000  0.003959  0.005721  0.001353  0.293001  0.290333  0.068658  0.185739  0.086892  0.020548  16  0  0  0  0
18  1  20.459234  0.000000  0.105025  0.467538  9753226.067093  6319201.078510  476.556318  676305.869651  438184.530073  33.045254  0.031691  1.584530  0.018330  0.013360  0.000000  1.000000  0.003926  0.005779  0.001367  0.292939  0.290289  0.068648  0.184141  0.087813  0.020766  16  0  0  0  0
0  18  20.754185  0.000000  0.108145  0.459996  9938872.427993  6298738.547346  1177745.079021  689178.915215  436765.622130  81666.917635  0.033102  1.655123  0.018679  0.013317  0.001107  1.000000  0.004016  0.005615  0.001328  0.293109  0.290409  0.068676  0.188420  0.085189  0.020145  16  0  0  0  0
10  9  20.408433  0.000000  0.105498  0.466542  9781369.896580  6316099.882967  18931.664054  678257.412346  437969.487713  1312.754922  0.031754  1.587713  0.018383  0.013354  0.000018  1.000000  0.003940  0.005757  0.001361  0.292964  0.290307  0.068652  0.184831  0.087463  0.020683  16  0  0  0  0
13  6  20.412684  0.000000  0.105400  0.466758  9775530.228983  6316743.391052  4757.615432  677852.479512  438014.109697  329.901432  0.031731  1.586567  0.018372  0.013355  0.000004  1.000000  0.003937  0.005762  0.001363  0.292959  0.290303  0.068651  0.184691  0.087539  0.020701  16  0  0  0  0
9  10  20.410291  0.000000  0.105535  0.466456  9783570.294065  6315857.402082  29999.131396  678409.991782  437952.673662  2080.192596  0.031768  1.588415  0.018387  0.013353  0.000028  1.000000  0.003941  0.005755  0.001361  0.292966  0.290309  0.068652  0.184883  0.087433  0.020676  16  0  0  0  0
4  16  20.542987  0.000000  0.106557  0.463950  9844415.193641  6309151.586112  472899.174319  682629.084258  437487.680574  32791.661461  0.032285  1.614232  0.018501  0.013339  0.000444  1.000000  0.003970  0.005700  0.001348  0.293022  0.290348  0.068662  0.186267  0.086556  0.020469  16  0  0  0  0
8  12  20.423168  0.000000  0.105646  0.466188  9790167.987114  6315130.327366  75311.056433  678867.487436  437902.257020  5222.201266  0.031822  1.591087  0.018399  0.013352  0.000071  1.000000  0.003944  0.005749  0.001360  0.292972  0.290313  0.068653  0.185033  0.087338  0.020654  16  0  0  0  0
1  18  20.754311  0.000000  0.108144  0.459998  9938816.329425  6298744.732389  1177750.207613  689175.025242  436766.051012  81667.273260  0.033102  1.655119  0.018678  0.013317  0.001107  1.000000  0.004016  0.005615  0.001328  0.293109  0.290409  0.068676  0.188418  0.085189  0.020146  16  0  0  0  0
6  13  20.435230  0.000000  0.105756  0.465921  9796759.174563  6314403.955096  119291.542057  679324.531979  437851.889088  8271.885583  0.031874  1.593695  0.018411  0.013350  0.000112  1.000000  0.003947  0.005744  0.001358  0.292978  0.290317  0.068654  0.185184  0.087244  0.020632  16  0  0  0  0
17  2  20.443672  0.000000  0.105144  0.467290  9760348.737492  6318416.255231  754.890485  676799.768159  438130.109045  52.345436  0.031703  1.585129  0.018343  0.013359  0.000001  1.000000  0.003930  0.005774  0.001365  0.292945  0.290294  0.068649  0.184316  0.087726  0.020745  16  0  0  0  0
9  11  20.415738  0.000000  0.105574  0.466360  9785913.844560  6315599.140975  47535.582278  678572.497700  437934.765382  3296.200979  0.031789  1.589431  0.018391  0.013353  0.000045  1.000000  0.003942  0.005753  0.001361  0.292969  0.290310  0.068653  0.184936  0.087399  0.020668  16  0  0  0  0
6  14  20.456743  0.000000  0.105913  0.465537  9806064.095401  6313378.486482  188908.465460  679969.751575  437780.781289  13099.245638  0.031955  1.597732  0.018429  0.013348  0.000178  1.000000  0.003952  0.005735  0.001356  0.292987  0.290323  0.068656  0.185395  0.087110  0.020600  16  0  0  0  0
12  7  20.409807  0.000000  0.105435  0.466683  9777606.657057  6316514.580379  7539.105451  677996.462690  437998.243562  522.774847  0.031737  1.586868  0.018376  0.013355  0.000007  1.000000  0.003938  0.005760  0.001362  0.292961  0.290305  0.068651  0.184741  0.087512  0.020695  16  0  0  0  0
10  10  20.411874  0.000000  0.105523  0.466482  9782848.869296  6315936.900649  30000.750036  678359.966918  437958.186232  2080.304835  0.031767  1.588355  0.018385  0.013354  0.000028  1.000000  0.003941  0.005756  0.001361  0.292966  0.290308  0.068652  0.184865  0.087441  0.020678  16  0  0  0  0
16  2  20.431905  0.000000  0.105234  0.467104  9765687.437822  6317827.989308  754.590422  677169.963041  438089.317650  52.324629  0.031711  1.585568  0.018353  0.013358  0.000001  1.000000  0.003932  0.005770  0.001364  0.292950  0.290297  0.068650  0.184448  0.087660  0.020730  16  0  0  0  0
13  5  20.412137  0.000000  0.105396  0.466768  9775295.915582  6316769.212529  3001.914379  677836.231808  438015.900204  208.158029  0.031729  1.586465  0.018371  0.013355  0.000003  1.000000  0.003937  0.005762  0.001363  0.292959  0.290303  0.068651  0.184685  0.087542  0.020702  16  0  0  0  0
3  16  20.542698  0.000000  0.106559  0.463945  9844545.463633  6309137.227138  472894.500283  682638.117409  437486.684898  32791.337355  0.032285  1.614243  0.018501  0.013339  0.000444  1.000000  0.003970  0.005700  0.001348  0.293022  0.290348  0.068662  0.186271  0.086554  0.020468  16  0  0  0  0
5  15  20.490135  0.000000  0.106164  0.464920  9821007.504623  6311731.550990  299003.129932  681005.953884  437666.579882  20733.403535  0.032083  1.604135  0.018457  0.013345  0.000281  1.000000  0.003959  0.005722  0.001353  0.293001  0.290333  0.068658  0.185735  0.086894  0.020549  16  0  0  0  0
7  13  20.435901  0.000000  0.105751  0.465931  9796453.766202  6314437.611727  119294.275437  679303.354426  437854.222898  8272.075120  0.031873  1.593670  0.018411  0.013350  0.000112  1.000000  0.003947  0.005744  0.001358  0.292978  0.290317  0.068654  0.185177  0.087248  0.020632  16  0  0  0  0
19  0  20.479970  0.000000  0.104867  0.467865  9743813.072688  6320238.237817  300.897023  675653.156044  438256.448526  20.864729  0.031675  1.583746  0.018312  0.013363  0.000000  1.000000  0.003922  0.005786  0.001368  0.292930  0.290283  0.068646  0.183908  0.087928  0.020793  16  0  0  0  0
2  17  20.625637  0.000000  0.107176  0.462415  9881254.731164  6305090.763508  747015.802187  685183.602660  437206.095984  51799.391121  0.032603  1.630144  0.018570  0.013331  0.000702  1.000000  0.003988  0.005667  0.001340  0.293056  0.290371  0.068667  0.187106  0.086023  0.020343  18  0  0  0  0
3  17  20.625857  0.000000  0.107175  0.462419  9881156.234376  6305101.621065  747021.435047  685176.772719  437206.848866  51799.781714  0.032603  1.630136  0.018570  0.013331  0.000702  1.000000  0.003988  0.005667  0.001340  0.293056  0.290371  0.068667  0.187104  0.086024  0.020343  16  0  0  0  0
12  8  20.411179  0.000000  0.105444  0.466659  9778195.373938  6316449.702756  11948.056775  678037.285356  437993.744833  828.499296  0.031742  1.587124  0.018377  0.013355  0.000011  1.000000  0.003938  0.005760  0.001362  0.292961  0.290305  0.068651  0.184755  0.087504  0.020693  16  0  0  0  0
9  9  20.406852  0.000000  0.105510  0.466517  9782091.061925  6316020.414335  18930.643331  678307.419221  437963.977218  1312.684143  0.031755  1.587773  0.018384  0.013354  0.000018  1.000000  0.003940  0.005757  0.001361  0.292965  0.290308  0.068652  0.184849  0.087454  0.020681  16  0  0  0  0
8  11  20.414550  0.000000  0.105583  0.466341  9786455.386235  6315539.464976  47533.655694  678610.049153  437930.627343  3296.067386  0.031790  1.589476  0.018392  0.013353  0.000045  1.000000  0.003942  0.005753  0.001360  0.292969  0.290310  0.068653  0.184949  0.087392  0.020666  16  0  0  0  0
2  19  20.951569  0.000000  0.109651  0.456184  10028507.133469  6288854.063255  1851133.665160  695394.343528  436080.214598  128360.867947  0.033883  1.694139  0.018847  0.013296  0.001739  1.000000  0.004060  0.005533  0.001308  0.293191  0.290466  0.068690  0.190469  0.083890  0.019838  16  0  0  0  0
6  15  20.490643  0.000000  0.106160  0.464928  9820777.163145  6311756.936453  299008.327368  680989.981600  437668.340154  20733.763934  0.032082  1.604116  0.018457  0.013345  0.000281  1.000000  0.003959  0.005722  0.001353  0.293000  0.290332  0.068658  0.185729  0.086897  0.020549  16  0  0  0  0
11  9  20.410542  0.000000  0.105482  0.466576  9780408.803483  6316205.791955  18933.024180  678190.768458  437976.831629  1312.849235  0.031753  1.587634  0.018381  0.013354  0.000018  1.000000  0.003939  0.005758  0.001362  0.292963  0.290306  0.068652  0.184807  0.087475  0.020686  16  0  0  0  0
7  14  20.457417  0.000000  0.105908  0.465547  9805758.020033  6313412.217993  188912.812936  679948.527770  437783.120291  13099.547100  0.031954  1.597707  0.018428  0.013348  0.000178  1.000000  0.003952  0.005735  0.001356  0.292987  0.290323  0.068656  0.185388  0.087114  0.020601  16  0  0  0  0
17  3  20.443811  0.000000  0.105145  0.467287  9760407.385463  6318409.793247  1196.414622  676803.834913  438129.660959  82.961497  0.031703  1.585155  0.018343  0.013359  0.000001  1.000000  0.003930  0.005774  0.001365  0.292945  0.290294  0.068649  0.184318  0.087725  0.020745  16  0  0  0  0
2  18  20.754479  0.000000  0.108143  0.460000  9938741.526589  6298752.979784  1177757.046454  689169.838281  436766.622901  81667.747478  0.033102  1.655113  0.018678  0.013317  0.001107  1.000000  0.004016  0.005615  0.001328  0.293109  0.290408  0.068676  0.188416  0.085190  0.020146  16  0  0  0  0
1  20  21.246990  0.000000  0.111987  0.450164  10167510.562658  6273519.498906  2895133.033007  705033.086075  435016.888904  200753.622460  0.035093  1.754631  0.019108  0.013264  0.002720  1.000000  0.004128  0.005407  0.001279  0.293319  0.290556  0.068711  0.193663  0.081876  0.019362  16  0  0  0  0
8  13  20.436795  0.000000  0.105744  0.465946  9796046.611402  6314482.480085  119297.919347  679275.121595  437857.334149  8272.327796  0.031873  1.593637  0.018410  0.013350  0.000112  1.000000  0.003947  0.005744  0.001358  0.292978  0.290317  0.068654  0.185167  0.087253  0.020634  16  0  0  0  0
18  2  20.459321  0.000000  0.105025  0.467536  9753263.010813  6319197.008249  755.288414  676308.431394  438184.247834  52.373029  0.031691  1.584546  0.018330  0.013360  0.000001  1.000000  0.003926  0.005779  0.001367  0.292939  0.290289  0.068648  0.184141  0.087812  0.020766  16  0  0  0  0
0  21  21.677154  0.000000  0.115550  0.440713  10379502.621557  6250119.116544  4492146.372802  719732.988729  433394.265186  311493.339574  0.036942  1.847111  0.019507  0.013214  0.004221  1.000000  0.004233  0.005214  0.001233  0.293513  0.290692  0.068743  0.198569  0.078803  0.018635  17  0  0  0  0
10  11  20.417323  0.000000  0.105562  0.466385  9785192.017173  6315678.685651  47538.149944  678522.444918  437940.281150  3296.379026  0.031787  1.589372  0.018390  0.013353  0.000045  1.000000  0.003942  0.005754  0.001361  0.292968  0.290310  0.068652  0.184918  0.087407  0.020670  16  0  0  0  0
1  19  20.951395  0.000000  0.109652  0.456181  10028583.371605  6288845.656148  1851122.470393  695399.630015  436079.631634  128360.091682  0.033883  1.694145  0.018847  0.013296  0.001739  1.000000  0.004060  0.005533  0.001308  0.293191  0.290466  0.068690  0.190471  0.083889  0.019838  17  0  0  0  0
5  14  20.456238  0.000000  0.105917  0.465529  9806293.653506  6313353.188795  188905.204394  679985.669538  437779.027103  13099.019510  0.031955  1.597751  0.018429  0.013348  0.000178  1.000000  0.003952  0.005735  0.001356  0.292987  0.290323  0.068656  0.185401  0.087107  0.020599  16  0  0  0  0
9  12  20.424358  0.000000  0.105637  0.466207  9789625.965076  6315190.057945  75314.114171  678829.902673  437906.398844  5222.413295  0.031821  1.591042  0.018398  0.013352  0.000071  1.000000  0.003944  0.005750  0.001360  0.292972  0.290312  0.068653  0.185020  0.087345  0.020655  16  0  0  0  0
11  10  20.413984  0.000000  0.105506  0.466515  9781887.451174  6316042.844725  30002.906932  678293.300493  437965.532581  2080.454398  0.031766  1.588276  0.018384  0.013354  0.000028  1.000000  0.003940  0.005757  0.001361  0.292965  0.290307  0.068652  0.184841  0.087453  0.020681  16  0  0  0  0
20  0  20.507561  0.000000  0.104658  0.468295  9731395.778469  6321606.369305  301.173941  674792.118998  438351.317172  20.883931  0.031654  1.582724  0.018289  0.013366  0.000000  1.000000  0.003916  0.005796  0.001371  0.292919  0.290275  0.068644  0.183602  0.088080  0.020829  16  0  0  0  0
14  6  20.417670  0.000000  0.105361  0.466837  9773260.045625  6316993.550284  4758.421720  677695.061000  438031.456179  329.957341  0.031728  1.586380  0.018367  0.013356  0.000004  1.000000  0.003936  0.005764  0.001363  0.292957  0.290302  0.068651  0.184635  0.087566  0.020708  16  0  0  0  0
13  8  20.414923  0.000000  0.105416  0.466718  9776489.997609  6316637.630087  11949.578760  677919.031558  438006.776045  828.604833  0.031740  1.586984  0.018373  0.013355  0.000011  1.000000  0.003937  0.005761  0.001362  0.292960  0.290304  0.068651  0.184712  0.087525  0.020698  16  0  0  0  0
14  7  20.418538  0.000000  0.105368  0.466822  9773631.181044  6316952.652436  7541.343626  677720.796183  438028.620250  522.930046  0.031731  1.586541  0.018368  0.013356  0.000007  1.000000  0.003936  0.005763  0.001363  0.292957  0.290302  0.068651  0.184643  0.087561  0.020706  17  0  0  0  0
5  16  20.543371  0.000000  0.106554  0.463956  9844241.523275  6309170.727112  472905.407396  682617.041649  437489.007845  32792.093674  0.032284  1.614218  0.018501  0.013339  0.000444  1.000000  0.003970  0.005700  0.001348  0.293022  0.290348  0.068661  0.186263  0.086558  0.020469  17  0  0  0  0
16  4  20.432262  0.000000  0.105237  0.467098  9765839.248910  6317811.260762  1895.420128  677180.489889  438088.157663  131.431769  0.031713  1.585635  0.018353  0.013358  0.000002  1.000000  0.003932  0.005769  0.001364  0.292950  0.290297  0.068650  0.184452  0.087658  0.020729  16  0  0  0  0
18  3  20.459460  0.000000  0.105026  0.467534  9753321.537144  6319190.562154  1197.045309  676312.489713  438183.800850  83.005230  0.031691  1.584571  0.018330  0.013360  0.000001  1.000000  0.003926  0.005779  0.001367  0.292939  0.290289  0.068648  0.184143  0.087812  0.020766  16  0  0  0  0
19  1  20.480025  0.000000  0.104867  0.467864  9743836.334358  6320235.674562  476.888672  675654.769049  438256.270785  33.068300  0.031675  1.583757  0.018312  0.013363  0.000000  1.000000  0.003922  0.005786  0.001368  0.292930  0.290283  0.068646  0.183909  0.087928  0.020793  16  0  0  0  0
21  0  20.544118  0.000000  0.104383  0.468862  9715019.265626  6323410.643310  301.538462  673656.542760  438476.428709  20.909208  0.031628  1.581376  0.018258  0.013369  0.000000  1.000000  0.003908  0.005808  0.001373  0.292903  0.290264  0.068642  0.183197  0.088281  0.020877  16  0  0  0  0
16  3  20.432043  0.000000  0.105235  0.467102  9765746.169010  6317821.517496  1195.939044  677174.035565  438088.868883  82.928519  0.031712  1.585594  0.018353  0.013358  0.000001  1.000000  0.003932  0.005769  0.001364  0.292950  0.290297  0.068650  0.184450  0.087659  0.020730  16  0  0  0  0
15  5  20.423765  0.000000  0.105307  0.466952  9770004.753428  6317352.259566  3003.099822  677469.333307  438056.329712  208.240230  0.031721  1.586029  0.018361  0.013357  0.000003  1.000000  0.003934  0.005766  0.001364  0.292954  0.290300  0.068650  0.184555  0.087607  0.020717  16  0  0  0  0
13  7  20.413550  0.000000  0.105406  0.466743  9775901.555915  6316702.472241  7540.065559  677878.227975  438011.272314  522.841423  0.031735  1.586728  0.018372  0.013355  0.000007  1.000000  0.003937  0.005762  0.001363  0.292959  0.290304  0.068651  0.184699  0.087533  0.020700  16  0  0  0  0
3  19  20.951800  0.000000  0.109650  0.456188  10028405.488175  6288865.274103  1851148.593930  695387.295264  436080.991978  128361.903134  0.033883  1.694132  0.018847  0.013296  0.001739  1.000000  0.004060  0.005533  0.001308  0.293191  0.290466  0.068690  0.190466  0.083892  0.019839  16  0  0  0  0
15  4  20.423419  0.000000  0.105304  0.466958  9769857.094748  6317368.530855  1894.852522  677459.094394  438057.457992  131.392410  0.031719  1.585965  0.018361  0.013357  0.000002  1.000000  0.003934  0.005766  0.001364  0.292954  0.290300  0.068650  0.184551  0.087609  0.020718  16  0  0  0  0
15  6  20.424313  0.000000  0.105311  0.466942  9770238.784733  6317326.468599  4759.494405  677485.561450  438054.541321  330.031723  0.031723  1.586131  0.018362  0.013356  0.000004  1.000000  0.003934  0.005766  0.001364  0.292954  0.290300  0.068650  0.184560  0.087603  0.020716  16  0  0  0  0
2  20  21.247172  0.000000  0.111986  0.450167  10167432.191690  6273528.143832  2895151.653086  705027.651694  435017.488358  200754.913610  0.035093  1.754626  0.019108  0.013264  0.002720  1.000000  0.004128  0.005407  0.001279  0.293319  0.290556  0.068711  0.193661  0.081877  0.019362  16  0  0  0  0
4  17  20.626149  0.000000  0.107173  0.462423  9881024.898873  6305116.098565  747028.945882  685167.665684  437207.852762  51800.302528  0.032603  1.630125  0.018570  0.013331  0.000702  1.000000  0.003988  0.005667  0.001340  0.293056  0.290371  0.068667  0.187100  0.086026  0.020343  16  0  0  0  0
12  10  20.416797  0.000000  0.105485  0.466560  9780606.414346  6316184.014274  30005.780252  678204.471143  437975.321526  2080.653639  0.031763  1.588171  0.018381  0.013354  0.000028  1.000000  0.003939  0.005758  0.001362  0.292964  0.290307  0.068652  0.184809  0.087469  0.020685  16  0  0  0  0
17  4  20.444029  0.000000  0.105147  0.467284  9760500.355336  6318399.548210  1896.173896  676810.281607  438128.950550  131.484037  0.031704  1.585195  0.018343  0.013359  0.000002  1.000000  0.003930  0.005773  0.001365  0.292945  0.290294  0.068649  0.184320  0.087723  0.020745  16  0  0  0  0
3  18  20.754704  0.000000  0.108141  0.460004  9938641.780484  6298763.977147  1177766.165454  689162.921711  436767.385477  81668.379805  0.033102  1.655105  0.018678  0.013317  0.001107  1.000000  0.004016  0.005615  0.001328  0.293109  0.290408  0.068676  0.188414  0.085192  0.020146  16  0  0  0  0
0  22  22.276477  0.000000  0.120858  0.425997  10695294.981313  6215229.866970  6881837.530674  741630.587024  430974.983185  477198.732395  0.039707  1.985373  0.020100  0.013141  0.006467  1.000000  0.004390  0.004926  0.001165  0.293803  0.290896  0.068791  0.205958  0.074220  0.017552  18  0  0  0  0
1  21  21.677300  0.000000  0.115549  0.440716  10379441.623344  6250125.853709  4492170.111240  719728.759006  433394.732353  311494.985639  0.036942  1.847107  0.019507  0.013214  0.004221  1.000000  0.004233  0.005214  0.001233  0.293513  0.290692  0.068743  0.198567  0.078804  0.018636  18  0  0  0  0
16  5  20.432608  0.000000  0.105239  0.467092  9765986.766408  6317795.005340  3003.999468  677190.719012  438087.030483  208.302613  0.031714  1.585699  0.018354  0.013357  0.000003  1.000000  0.003932  0.005769  0.001364  0.292950  0.290297  0.068650  0.184455  0.087656  0.020729  16  0  0  0  0
10  12  20.425945  0.000000  0.105624  0.466232  9788903.510974  6315269.672469  75318.189454  678779.806433  437911.919455  5222.695882  0.031820  1.590983  0.018397  0.013352  0.000071  1.000000  0.003943  0.005750  0.001360  0.292971  0.290312  0.068653  0.185002  0.087354  0.020657  16  0  0  0  0
5  17  20.626539  0.000000  0.107170  0.462430  9880849.785090  6305135.401085  747038.960789  685155.522986  437209.191232  51800.996979  0.032602  1.630111  0.018570  0.013331  0.000702  1.000000  0.003988  0.005667  0.001340  0.293056  0.290371  0.068667  0.187096  0.086028  0.020344  16  0  0  0  0
8  14  20.458315  0.000000  0.105901  0.465562  9805349.980087  6313457.185775  188918.608677  679920.233562  437786.238436  13099.948987  0.031953  1.597674  0.018428  0.013348  0.000178  1.000000  0.003951  0.005736  0.001356  0.292986  0.290323  0.068656  0.185378  0.087119  0.020602  17  0  0  0  0
11  11  20.419435  0.000000  0.105546  0.466419  9784230.059552  6315784.690670  47541.571440  678455.741082  437947.631724  3296.616278  0.031786  1.589293  0.018388  0.013353  0.000045  1.000000  0.003941  0.005755  0.001361  0.292967  0.290309  0.068652  0.184894  0.087419  0.020673  16  0  0  0  0
13  9  20.417099  0.000000  0.105431  0.466680  9777422.534777  6316534.864495  18937.249228  677983.695327  437999.650098  1313.142207  0.031748  1.587389  0.018375  0.013355  0.000018  1.000000  0.003938  0.005760  0.001362  0.292961  0.290305  0.068651  0.184734  0.087511  0.020695  16  0  0  0  0
12  9  20.413353  0.000000  0.105460  0.466621  9779128.254215  6316346.902585  18934.836141  678101.972917  437986.616488  1312.974880  0.031751  1.587529  0.018378  0.013354  0.000018  1.000000  0.003939  0.005759  0.001362  0.292962  0.290306  0.068652  0.184776  0.087490  0.020690  16  0  0  0  0
9  13  20.437988  0.000000  0.105735  0.465965  9795503.851834  6314542.292552  119302.776516  679237.485691  437861.481651  8272.664600  0.031872  1.593593  0.018409  0.013351  0.000112  1.000000  0.003947  0.005745  0.001358  0.292977  0.290316  0.068654  0.185153  0.087260  0.020635  16  0  0  0  0
18  4  20.459679  0.000000  0.105028  0.467530  9753414.382085  6319180.327739  1897.173507  676318.927745  438183.091178  131.553352  0.031692  1.584612  0.018330  0.013360  0.000002  1.000000  0.003926  0.005779  0.001367  0.292939  0.290289  0.068648  0.184145  0.087810  0.020765  16  0  0  0  0
19  2  20.480113  0.000000  0.104868  0.467862  9743873.198909  6320231.612597  755.815167  675657.325302  438255.989121  52.409555  0.031675  1.583773  0.018312  0.013363  0.000001  1.000000  0.003922  0.005786  0.001368  0.292930  0.290283  0.068646  0.183909  0.087927  0.020793  16  0  0  0  0
1  22  22.276638  0.000000  0.120857  0.426000  10695230.833187  6215236.949311  6881878.877067  741626.138880  430975.474287  477201.599427  0.039707  1.985370  0.020100  0.013141  0.006467  1.000000  0.004390  0.004927  0.001165  0.293803  0.290896  0.068791  0.205957  0.074221  0.017552  17  0  0  0  0
3  20  21.247415  0.000000  0.111984  0.450171  10167327.765056  6273539.672874  2895176.491446  705020.410567  435018.287802  200756.635945  0.035092  1.754618  0.019108  0.013264  0.002721  1.000000  0.004128  0.005407  0.001279  0.293318  0.290556  0.068711  0.193658  0.081879  0.019363  17  0  0  0  0
0  23  23.059851  0.000000  0.128470  0.403452  11148103.609716  6165138.150842  10329738.401329  773029.134654  427501.535384  716282.250070  0.043692  2.184622  0.020951  0.013035  0.009707  1.000000  0.004620  0.004514  0.001067  0.294218  0.291188  0.068860  0.216727  0.067642  0.015996  19  0  0  0  0
4  19  20.952109  0.000000  0.109647  0.456193  10028269.945077  6288880.222431  1851168.498947  695377.896467  436082.028521  128363.283383  0.033882  1.694122  0.018847  0.013296  0.001739  1.000000  0.004060  0.005533  0.001309  0.293191  0.290466  0.068690  0.190463  0.083893  0.019839  16  0  0  0  0
7  16  20.544568  0.000000  0.106545  0.463975  9843701.201351  6309230.280643  472924.796153  682579.574776  437493.137392  32793.438124  0.032283  1.614175  0.018500  0.013339  0.000444  1.000000  0.003970  0.005701  0.001348  0.293022  0.290347  0.068661  0.186250  0.086564  0.020471  16  0  0  0  0
19  3  20.480252  0.000000  0.104869  0.467860  9743931.623717  6320225.175267  1197.880177  675661.376581  438255.542745  83.063121  0.031676  1.583798  0.018312  0.013363  0.000001  1.000000  0.003922  0.005786  0.001368  0.292930  0.290283  0.068646  0.183911  0.087927  0.020793  16  0  0  0  0
6  16  20.543884  0.000000  0.106550  0.463964  9844009.947880  6309196.251186  472913.717276  682600.983804  437490.777729  32792.669895  0.032284  1.614199  0.018500  0.013339  0.000444  1.000000  0.003970  0.005701  0.001348  0.293022  0.290347  0.068661  0.186257  0.086561  0.020470  16  0  0  0  0
14  8  20.419912  0.000000  0.105378  0.466798  9774219.328956  6316887.840828  11951.604835  677761.579395  438024.126099  828.745324  0.031736  1.586797  0.018369  0.013356  0.000011  1.000000  0.003936  0.005763  0.001363  0.292958  0.290302  0.068651  0.184656  0.087552  0.020704  16  0  0  0  0
11  12  20.428060  0.000000  0.105608  0.466266  9787940.722668  6315375.770406  75323.619922  678713.044997  437919.276473  5223.072440  0.031818  1.590904  0.018395  0.013352  0.000071  1.000000  0.003943  0.005751  0.001360  0.292970  0.290311  0.068653  0.184978  0.087366  0.020660  16  0  0  0  0
16  7  20.434026  0.000000  0.105249  0.467067  9766591.085390  6317728.411600  7545.304291  677232.623554  438082.412756  523.204686  0.031719  1.585962  0.018355  0.013357  0.000007  1.000000  0.003933  0.005769  0.001364  0.292951  0.290298  0.068650  0.184469  0.087647  0.020727  16  0  0  0  0
14  9  20.422089  0.000000  0.105393  0.466759  9775151.352842  6316785.134077  18940.461475  677826.207573  438017.004232  1313.364950  0.031744  1.587202  0.018371  0.013355  0.000018  1.000000  0.003937  0.005762  0.001363  0.292959  0.290303  0.068651  0.184677  0.087539  0.020701  16  0  0  0  0
7  15  20.491321  0.000000  0.106155  0.464939  9820470.043981  6311790.785050  299015.256314  680968.685417  437670.687276  20734.244400  0.032082  1.604091  0.018456  0.013345  0.000281  1.000000  0.003959  0.005722  0.001353  0.293000  0.290332  0.068658  0.185722  0.086901  0.020550  16  0  0  0  0
20  1  20.507617  0.000000  0.104658  0.468294  9731418.963859  6321603.815519  477.327561  674793.726714  438351.140088  33.098734  0.031655  1.582734  0.018289  0.013366  0.000000  1.000000  0.003916  0.005796  0.001371  0.292919  0.290275  0.068644  0.183602  0.088080  0.020829  16  0  0  0  0
17  6  20.444926  0.000000  0.105153  0.467268  9760881.185642  6318357.583746  4762.814030  676836.689051  438126.040661  330.261912  0.031707  1.585361  0.018344  0.013359  0.000004  1.000000  0.003930  0.005773  0.001365  0.292946  0.290294  0.068649  0.184329  0.087718  0.020744  16  0  0  0  0
2  21  21.677496  0.000000  0.115548  0.440719  10379360.257474  6250134.838271  4492201.760320  719723.116953  433395.355358  311497.180242  0.036942  1.847102  0.019506  0.013214  0.004221  1.000000  0.004232  0.005214  0.001233  0.293513  0.290692  0.068743  0.198565  0.078805  0.018636  18  0  0  0  0
17  5  20.444376  0.000000  0.105150  0.467278  9760647.685382  6318383.313954  3005.194177  676820.497732  438127.824839  208.385456  0.031705  1.585259  0.018344  0.013359  0.000003  1.000000  0.003930  0.005773  0.001365  0.292945  0.290294  0.068649  0.184323  0.087721  0.020744  16  0  0  0  0
19  4  20.480472  0.000000  0.104870  0.467856  9744024.216840  6320214.973436  1898.496726  675667.797152  438254.835332  131.645106  0.031677  1.583839  0.018312  0.013363  0.000002  1.000000  0.003922  0.005786  0.001368  0.292930  0.290283  0.068646  0.183913  0.087925  0.020793  16  0  0  0  0
5  18  20.755401  0.000000  0.108136  0.460015  9938331.434332  6298798.193754  1177794.536819  689141.401762  436769.758117  81670.347126  0.033102  1.655081  0.018678  0.013317  0.001107  1.000000  0.004016  0.005615  0.001328  0.293108  0.290408  0.068676  0.188406  0.085195  0.020147  16  0  0  0  0
9  14  20.459512  0.000000  0.105892  0.465581  9804806.040906  6313517.130672  188926.334144  679882.515861  437790.395121  13100.484684  0.031953  1.597630  0.018427  0.013348  0.000178  1.000000  0.003951  0.005736  0.001356  0.292986  0.290322  0.068655  0.185364  0.087125  0.020603  17  0  0  0  0
4  18  20.755002  0.000000  0.108139  0.460009  9938508.779201  6298778.641251  1177778.324680  689153.699168  436768.402312  81669.222947  0.033102  1.655095  0.018678  0.013317  0.001107  1.000000  0.004016  0.005615  0.001328  0.293109  0.290408  0.068676  0.188411  0.085193  0.020147  16  0  0  0  0
12  11  20.422249  0.000000  0.105524  0.466463  9782948.370522  6315925.928157  47546.129602  678366.866508  437957.425380  3296.932349  0.031784  1.589188  0.018386  0.013354  0.000045  1.000000  0.003941  0.005755  0.001361  0.292966  0.290308  0.068652  0.184862  0.087435  0.020677  16  0  0  0  0
15  7  20.425181  0.000000  0.105317  0.466927  9770609.638864  6317285.603757  7543.043952  677511.277128  438051.707681  523.047950  0.031726  1.586293  0.018362  0.013356  0.000007  1.000000  0.003935  0.005766  0.001363  0.292954  0.290300  0.068650  0.184568  0.087598  0.020715  16  0  0  0  0
22  0  20.592452  0.000000  0.104021  0.469605  9693498.715405  6325781.498363  302.016297  672164.269913  438640.827973  20.942342  0.031592  1.579605  0.018217  0.013374  0.000000  1.000000  0.003897  0.005824  0.001377  0.292884  0.290250  0.068639  0.182667  0.088544  0.020939  16  0  0  0  0
13  10  20.420545  0.000000  0.105456  0.466619  9778900.149387  6316372.032268  30009.606999  678086.155726  437988.359025  2080.918992  0.031761  1.588031  0.018378  0.013354  0.000028  1.000000  0.003939  0.005759  0.001362  0.292962  0.290305  0.068652  0.184767  0.087490  0.020690  16  0  0  0  0
3  21  21.677757  0.000000  0.115546  0.440723  10379251.677338  6250146.820884  4492243.946750  719715.587815  433396.186254  311500.105523  0.036942  1.847095  0.019506  0.013214  0.004221  1.000000  0.004232  0.005214  0.001233  0.293513  0.290692  0.068743  0.198562  0.078806  0.018636  17  0  0  0  0
5  19  20.952521  0.000000  0.109644  0.456199  10028089.218501  6288900.154533  1851195.039470  695365.364568  436083.410648  128365.123750  0.033882  1.694108  0.018846  0.013296  0.001740  1.000000  0.004060  0.005533  0.001309  0.293191  0.290466  0.068690  0.190458  0.083895  0.019840  16  0  0  0  0
2  22  22.276852  0.000000  0.120856  0.426003  10695145.677330  6215246.371929  6881934.115966  741620.234023  430976.127668  477205.429790  0.039707  1.985366  0.020100  0.013141  0.006467  1.000000  0.004390  0.004927  0.001165  0.293803  0.290896  0.068791  0.205955  0.074222  0.017552  18  0  0  0  0
20  3  20.507844  0.000000  0.104660  0.468290  9731513.980137  6321593.345384  1198.982658  674800.315310  438350.414070  83.139569  0.031656  1.582776  0.018289  0.013366  0.000001  1.000000  0.003916  0.005795  0.001371  0.292919  0.290275  0.068644  0.183604  0.088079  0.020829  16  0  0  0  0
18  5  20.460027  0.000000  0.105030  0.467524  9753561.454012  6319164.123645  3006.778543  676329.125971  438181.967557  208.495319  0.031694  1.584676  0.018330  0.013360  0.000003  1.000000  0.003926  0.005779  0.001367  0.292939  0.290289  0.068648  0.184148  0.087808  0.020765  16  0  0  0  0
10  13  20.439579  0.000000  0.105723  0.465990  9794780.404897  6314622.018149  119309.249965  679187.320606  437867.009964  8273.113481  0.031871  1.593533  0.018408  0.013351  0.000112  1.000000  0.003946  0.005745  0.001359  0.292977  0.290316  0.068654  0.185135  0.087269  0.020637  16  0  0  0  0
22  1  20.592509  0.000000  0.104021  0.469604  9693521.652363  6325778.976042  478.662616  672165.860402  438640.653071  33.191309  0.031592  1.579615  0.018217  0.013374  0.000000  1.000000  0.003897  0.005824  0.001377  0.292884  0.290250  0.068639  0.182667  0.088544  0.020939  16  0  0  0  0
12  12  20.430879  0.000000  0.105587  0.466311  9786657.869175  6315517.142183  75330.854185  678624.089677  437929.079441  5223.574077  0.031816  1.590799  0.018393  0.013353  0.000071  1.000000  0.003942  0.005752  0.001360  0.292969  0.290310  0.068653  0.184946  0.087381  0.020664  16  0  0  0  0
21  1  20.544174  0.000000  0.104383  0.468861  9715042.399009  6323408.091191  477.905293  673658.146870  438476.251740  33.138795  0.031628  1.581386  0.018258  0.013369  0.000000  1.000000  0.003908  0.005808  0.001373  0.292904  0.290264  0.068642  0.183198  0.088281  0.020877  16  0  0  0  0
1  23  23.060034  0.000000  0.128469  0.403455  11148035.437004  6165145.670634  10329812.012742  773024.407438  427502.056819  716287.354415  0.043692  2.184620  0.020951  0.013035  0.009707  1.000000  0.004620  0.004514  0.001067  0.294218  0.291188  0.068860  0.216725  0.067642  0.015996  18  0  0  0  0
15  8  20.426557  0.000000  0.105327  0.466903  9771197.369139  6317220.838476  11954.300282  677552.031380  438047.216742  828.932232  0.031731  1.586548  0.018363  0.013356  0.000011  1.000000  0.003935  0.005765  0.001363  0.292955  0.290301  0.068650  0.184582  0.087589  0.020713  16  0  0  0  0
4  20  21.247740  0.000000  0.111982  0.450176  10167188.460115  6273555.044597  2895209.602877  705010.750917  435019.353705  200758.931950  0.035092  1.754608  0.019108  0.013264  0.002721  1.000000  0.004128  0.005407  0.001279  0.293318  0.290556  0.068711  0.193654  0.081880  0.019363  17  0  0  0  0
13  11  20.426001  0.000000  0.105496  0.466523  9781241.136577  6316114.057503  47552.199963  678248.483900  437970.470600  3297.353279  0.031781  1.589047  0.018382  0.013354  0.000045  1.000000  0.003940  0.005757  0.001361  0.292964  0.290307  0.068652  0.184820  0.087456  0.020682  16  0  0  0  0
15  9  20.428737  0.000000  0.105342  0.466865  9772128.721430  6317118.207691  18944.734997  677616.612988  438040.100143  1313.661284  0.031739  1.586953  0.018365  0.013356  0.000018  1.000000  0.003935  0.005764  0.001363  0.292956  0.290301  0.068651  0.184603  0.087576  0.020710  16  0  0  0  0
11  13  20.441699  0.000000  0.105707  0.466024  9793816.297938  6314728.262699  119317.876114  679120.467732  437874.377149  8273.711633  0.031869  1.593454  0.018406  0.013351  0.000112  1.000000  0.003946  0.005746  0.001359  0.292976  0.290315  0.068654  0.185111  0.087281  0.020640  17  0  0  0  0
10  14  20.461108  0.000000  0.105879  0.465606  9804081.041123  6313597.028047  188936.630587  679832.243100  437795.935346  13101.198658  0.031951  1.597570  0.018425  0.013349  0.000178  1.000000  0.003951  0.005737  0.001357  0.292985  0.290322  0.068655  0.185346  0.087134  0.020605  17  0  0  0  0
0  24  23.997908  0.216964  0.138726  0.370051  11758182.513484  6097528.309350  15016151.001464  815333.080111  422813.349922  1041246.351925  0.049100  2.454987  0.022098  0.012892  0.014110  1.000000  0.004936  0.003958  0.000936  0.294778  0.291581  0.068953  0.231566  0.058768  0.013897  21  0  0  0  0
18  6  20.460578  0.000000  0.105034  0.467514  9753794.568409  6319138.435973  4765.325309  676345.290534  438180.186329  330.436048  0.031696  1.584778  0.018331  0.013360  0.000004  1.000000  0.003927  0.005778  0.001366  0.292939  0.290289  0.068648  0.184153  0.087805  0.020764  16  0  0  0  0
6  17  20.627059  0.000000  0.107166  0.462438  9880616.289674  6305161.140793  747052.312646  685139.332003  437210.976069  51801.922821  0.032602  1.630093  0.018569  0.013331  0.000702  1.000000  0.003988  0.005667  0.001340  0.293055  0.290371  0.068667  0.187090  0.086031  0.020345  17  0  0  0  0
20  2  20.507705  0.000000  0.104659  0.468293  9731455.719410  6321599.765717  756.510769  674796.275408  438350.859268  52.457789  0.031655  1.582751  0.018289  0.013366  0.000001  1.000000  0.003916  0.005796  0.001371  0.292919  0.290275  0.068644  0.183603  0.088080  0.020829  16  0  0  0  0
9  15  20.493429  0.000000  0.106139  0.464972  9819514.822498  6311896.060280  299036.806325  680902.448677  437677.987246  20735.738715  0.032080  1.604014  0.018454  0.013345  0.000281  1.000000  0.003958  0.005723  0.001353  0.292999  0.290332  0.068658  0.185698  0.086912  0.020553  16  0  0  0  0
23  0  20.656179  0.000000  0.103548  0.470574  9665351.151397  6328882.176066  302.639247  670212.468261  438855.834425  20.985538  0.031546  1.577287  0.018165  0.013381  0.000000  1.000000  0.003884  0.005846  0.001382  0.292858  0.290232  0.068634  0.181973  0.088889  0.021021  16  0  0  0  0
8  15  20.492224  0.000000  0.106148  0.464953  9820060.612929  6311835.908586  299024.493498  680940.294747  437673.816221  20734.884922  0.032081  1.604058  0.018455  0.013345  0.000281  1.000000  0.003959  0.005722  0.001353  0.293000  0.290332  0.068658  0.185712  0.086906  0.020551  16  0  0  0  0
16  6  20.433157  0.000000  0.105243  0.467082  9766220.561144  6317769.242393  4760.920372  677206.930751  438085.244035  330.130602  0.031716  1.585801  0.018354  0.013357  0.000004  1.000000  0.003933  0.005769  0.001364  0.292950  0.290297  0.068650  0.184461  0.087653  0.020728  16  0  0  0  0
6  18  20.755932  0.000000  0.108132  0.460023  9938094.983671  6298824.263823  1177816.152758  689125.005857  436771.565862  81671.846013  0.033101  1.655063  0.018677  0.013317  0.001107  1.000000  0.004016  0.005615  0.001328  0.293108  0.290408  0.068676  0.188400  0.085198  0.020148  16  0  0  0  0
17  7  20.445798  0.000000  0.105160  0.467253  9761251.239602  6318316.805940  7548.305966  676862.349244  438123.213056  523.412827  0.031710  1.585522  0.018345  0.013359  0.000007  1.000000  0.003930  0.005773  0.001365  0.292946  0.290294  0.068649  0.184337  0.087713  0.020742  16  0  0  0  0
21  3  20.544403  0.000000  0.104385  0.468857  9715137.044502  6323397.661947  1200.433911  673664.709755  438475.528558  83.240201  0.031629  1.581428  0.018258  0.013369  0.000001  1.000000  0.003908  0.005808  0.001373  0.292904  0.290264  0.068642  0.183200  0.088279  0.020876  16  0  0  0  0
21  2  20.544263  0.000000  0.104384  0.468860  9715079.008975  6323404.057753  757.426426  673660.685469  438475.972054  52.521282  0.031628  1.581402  0.018258  0.013369  0.000001  1.000000  0.003908  0.005808  0.001373  0.292904  0.290264  0.068642  0.183199  0.088280  0.020877  16  0  0  0  0
8  16  20.545479  0.000000  0.106538  0.463989  9843289.587592  6309275.648859  472939.565307  682551.032753  437496.283304  32794.462243  0.032283  1.614141  0.018499  0.013339  0.000444  1.000000  0.003970  0.005701  0.001348  0.293021  0.290347  0.068661  0.186239  0.086569  0.020472  16  0  0  0  0
2  23  23.060275  0.000000  0.128467  0.403459  11147946.211365  6165155.567093  10329910.891926  773018.220375  427502.743057  716294.210872  0.043692  2.184617  0.020951  0.013035  0.009707  1.000000  0.004620  0.004514  0.001067  0.294218  0.291188  0.068860  0.216723  0.067644  0.015996  18  0  0  0  0
0  25  25.000148  0.399282  0.151274  0.323667  12504528.710732  6014630.193851  20815960.171279  867086.039646  417065.048621  1443415.332468  0.055777  2.788852  0.023500  0.012717  0.019560  1.000000  0.005334  0.003277  0.000775  0.295463  0.292062  0.069067  0.250254  0.047911  0.011330  22  0  0  0  0
20  4  20.508066  0.000000  0.104661  0.468287  9731606.305086  6321583.172638  1900.244104  674806.717284  438349.708674  131.766272  0.031656  1.582817  0.018289  0.013365  0.000002  1.000000  0.003916  0.005795  0.001370  0.292919  0.290275  0.068644  0.183606  0.088077  0.020829  17  0  0  0  0
5  20  21.248172  0.000000  0.111979  0.450183  10167002.693316  6273575.540582  2895253.749040  704997.869520  435020.774932  200761.993123  0.035092  1.754595  0.019107  0.013264  0.002721  1.000000  0.004128  0.005407  0.001279  0.293318  0.290556  0.068711  0.193650  0.081883  0.019364  16  0  0  0  0
10  15  20.495034  0.000000  0.106127  0.464998  9818787.349250  6311976.234177  299053.216658  680852.004401  437683.546645  20736.876637  0.032079  1.603955  0.018453  0.013345  0.000281  1.000000  0.003958  0.005723  0.001353  0.292999  0.290331  0.068658  0.185680  0.086921  0.020555  16  0  0  0  0
12  13  20.444525  0.000000  0.105685  0.466068  9792531.689832  6314869.829932  119329.367566  679031.390744  437884.193670  8274.508470  0.031867  1.593349  0.018404  0.013351  0.000112  1.000000  0.003945  0.005747  0.001359  0.292975  0.290314  0.068654  0.185080  0.087296  0.020644  16  0  0  0  0
14  10  20.425538  0.000000  0.105418  0.466699  9776628.162024  6316622.393722  30014.700937  677928.612122  438005.719529  2081.272215  0.031757  1.587844  0.018374  0.013355  0.000028  1.000000  0.003938  0.005761  0.001362  0.292960  0.290304  0.068651  0.184711  0.087518  0.020696  16  0  0  0  0
14  11  20.430999  0.000000  0.105457  0.466602  9778967.900218  6316364.557897  47560.280586  678090.853688  437987.840739  3297.913603  0.031777  1.588861  0.018378  0.013354  0.000045  1.000000  0.003939  0.005759  0.001362  0.292962  0.290306  0.068652  0.184764  0.087484  0.020688  16  0  0  0  0
13  12  20.434636  0.000000  0.105558  0.466370  9784949.181800  6315705.430748  75340.488930  678505.606285  437942.135702  5224.242167  0.031813  1.590658  0.018389  0.013353  0.000071  1.000000  0.003942  0.005753  0.001361  0.292968  0.290309  0.068652  0.184904  0.087402  0.020669  16  0  0  0  0
16  8  20.435404  0.000000  0.105259  0.467043  9767178.252286  6317663.710210  11957.883486  677273.338741  438077.926248  829.180697  0.031724  1.586218  0.018356  0.013357  0.000011  1.000000  0.003933  0.005768  0.001364  0.292951  0.290298  0.068650  0.184482  0.087639  0.020725  16  0  0  0  0
21  4  20.544626  0.000000  0.104386  0.468854  9715229.004725  6323387.530453  1902.544268  673671.086439  438474.826022  131.925770  0.031629  1.581469  0.018258  0.013369  0.000002  1.000000  0.003908  0.005808  0.001373  0.292904  0.290264  0.068642  0.183202  0.088278  0.020876  16  0  0  0  0
19  5  20.480821  0.000000  0.104873  0.467850  9744170.980642  6320198.801158  3008.875827  675677.974012  438253.713918  208.640748  0.031678  1.583903  0.018313  0.013363  0.000003  1.000000  0.003922  0.005786  0.001368  0.292930  0.290283  0.068646  0.183916  0.087923  0.020792  16  0  0  0  0
7  17  20.627752  0.000000  0.107160  0.462449  9880304.987210  6305195.456520  747070.113924  685117.745742  437213.355582  51803.157193  0.032601  1.630068  0.018569  0.013331  0.000702  1.000000  0.003988  0.005668  0.001340  0.293055  0.290371  0.068667  0.187082  0.086034  0.020345  17  0  0  0  0
1  24  23.998116  0.216976  0.138724  0.370054  11758112.774290  6097536.048729  15016284.661491  815328.244272  422813.886585  1041255.620147  0.049100  2.454988  0.022098  0.012892  0.014110  1.000000  0.004936  0.003958  0.000936  0.294778  0.291581  0.068953  0.231564  0.058769  0.013898  21  0  0  0  0
3  22  22.277139  0.000000  0.120854  0.426008  10695031.852211  6215258.951800  6882007.697266  741612.341189  430976.999978  477210.532046  0.039707  1.985360  0.020100  0.013141  0.006467  1.000000  0.004390  0.004927  0.001165  0.293803  0.290896  0.068791  0.205952  0.074223  0.017552  18  0  0  0  0
7  18  20.756641  0.000000  0.108126  0.460035  9937779.730543  6298859.021757  1177844.971035  689103.145650  436773.976038  81673.844323  0.033101  1.655038  0.018677  0.013317  0.001107  1.000000  0.004016  0.005615  0.001328  0.293108  0.290408  0.068676  0.188392  0.085202  0.020149  16  0  0  0  0
8  17  20.628677  0.000000  0.107153  0.462464  9879889.969055  6305241.205039  747093.844852  685088.967652  437216.527865  51804.802737  0.032601  1.630035  0.018568  0.013331  0.000702  1.000000  0.003988  0.005668  0.001340  0.293055  0.290371  0.068667  0.187072  0.086039  0.020347  16  0  0  0  0
9  16  20.546695  0.000000  0.106529  0.464009  9842740.888724  6309336.125692  472959.252110  682512.985007  437500.476874  32795.827361  0.032282  1.614097  0.018498  0.013340  0.000444  1.000000  0.003970  0.005702  0.001348  0.293021  0.290347  0.068661  0.186226  0.086576  0.020474  16  0  0  0  0
25  0  20.849332  0.000000  0.102140  0.473436  9581577.202895  6338108.800255  304.479828  664403.435157  439495.624793  21.113167  0.031408  1.570391  0.018007  0.013400  0.000000  1.000000  0.003844  0.005909  0.001397  0.292781  0.290178  0.068621  0.179914  0.089915  0.021263  16  0  0  0  0
17  8  20.447178  0.000000  0.105170  0.467229  9761837.667141  6318252.186537  11962.641900  676903.013163  438118.732233  829.510654  0.031716  1.585778  0.018346  0.013358  0.000011  1.000000  0.003930  0.005772  0.001365  0.292946  0.290295  0.068649  0.184350  0.087704  0.020740  16  0  0  0  0
23  1  20.656236  0.000000  0.103548  0.470573  9665373.972094  6328879.662068  479.649935  670214.050688  438855.660100  33.259771  0.031546  1.577298  0.018165  0.013381  0.000000  1.000000  0.003884  0.005846  0.001382  0.292858  0.290232  0.068634  0.181974  0.088889  0.021020  16  0  0  0  0
15  10  20.432189  0.000000  0.105367  0.466804  9773604.488203  6316955.582726  30021.477883  677718.945255  438028.823441  2081.742140  0.031752  1.587595  0.018368  0.013356  0.000028  1.000000  0.003936  0.005763  0.001363  0.292957  0.290302  0.068651  0.184636  0.087555  0.020705  17  0  0  0  0
24  1  20.739950  0.000000  0.102933  0.471827  9628784.425413  6332909.851663  480.927949  667676.867092  439135.120543  33.348391  0.031486  1.574286  0.018096  0.013389  0.000000  1.000000  0.003866  0.005873  0.001389  0.292824  0.290209  0.068629  0.181074  0.089337  0.021126  16  0  0  0  0
11  14  20.463236  0.000000  0.105863  0.465640  9803114.829900  6313703.509703  188950.350628  679765.244312  437803.318971  13102.150030  0.031950  1.597491  0.018423  0.013349  0.000178  1.000000  0.003950  0.005737  0.001357  0.292984  0.290321  0.068655  0.185322  0.087146  0.020608  16  0  0  0  0
4  21  21.678104  0.000000  0.115544  0.440729  10379107.082051  6250162.793635  4492300.231765  719705.561323  433397.293832  311504.008425  0.036942  1.847086  0.019506  0.013214  0.004221  1.000000  0.004232  0.005214  0.001233  0.293513  0.290692  0.068743  0.198559  0.078808  0.018636  18  0  0  0  0
19  6  20.481374  0.000000  0.104877  0.467840  9744403.569958  6320173.172163  4768.649580  675694.102165  438251.936759  330.666559  0.031680  1.584005  0.018313  0.013363  0.000004  1.000000  0.003922  0.005786  0.001368  0.292930  0.290283  0.068646  0.183921  0.087920  0.020791  16  0  0  0  0
16  9  20.437587  0.000000  0.105275  0.467005  9768108.726481  6317561.176632  18950.416039  677337.859460  438070.816389  1314.055217  0.031732  1.586623  0.018358  0.013357  0.000018  1.000000  0.003933  0.005767  0.001364  0.292952  0.290299  0.068650  0.184503  0.087625  0.020722  16  0  0  0  0
22  2  20.592598  0.000000  0.104022  0.469603  9693558.114588  6325774.954318  758.626721  672168.388757  438640.374197  52.604513  0.031593  1.579631  0.018218  0.013374  0.000001  1.000000  0.003897  0.005824  0.001377  0.292884  0.290251  0.068639  0.182668  0.088544  0.020939  16  0  0  0  0
6  19  20.953070  0.000000  0.109640  0.456208  10027848.256358  6288926.730355  1851230.426131  695348.655829  436085.253463  128367.577523  0.033882  1.694090  0.018846  0.013296  0.001740  1.000000  0.004060  0.005534  0.001309  0.293190  0.290466  0.068689  0.190452  0.083898  0.019840  17  0  0  0  0
24  0  20.739892  0.000000  0.102933  0.471828  9628761.814865  6332912.341977  303.445612  667675.299237  439135.293225  21.041453  0.031486  1.574275  0.018096  0.013389  0.000000  1.000000  0.003866  0.005873  0.001389  0.292824  0.290209  0.068629  0.181073  0.089337  0.021127  16  0  0  0  0
18  7  20.461452  0.000000  0.105041  0.467499  9754163.984220  6319097.731085  7552.286638  676370.906476  438177.363780  523.688854  0.031699  1.584939  0.018331  0.013360  0.000007  1.000000  0.003927  0.005778  0.001366  0.292939  0.290290  0.068648  0.184162  0.087799  0.020763  16  0  0  0  0
5  21  21.678567  0.000000  0.115541  0.440736  10378914.153659  6250184.094772  4492375.255941  719692.183329  433398.770891  311509.210734  0.036941  1.847074  0.019506  0.013215  0.004221  1.000000  0.004232  0.005214  0.001233  0.293513  0.290692  0.068743  0.198554  0.078810  0.018637  17  0  0  0  0
4  22  22.277521  0.000000  0.120851  0.426014  10694880.118443  6215275.723718  6882105.821785  741601.819702  430978.162973  477217.336173  0.039707  1.985352  0.020099  0.013141  0.006467  1.000000  0.004390  0.004927  0.001165  0.293803  0.290896  0.068791  0.205948  0.074225  0.017553  18  0  0  0  0
7  19  20.953803  0.000000  0.109635  0.456220  10027526.976272  6288962.162118  1851277.602378  695326.377702  436087.710363  128370.848807  0.033881  1.694066  0.018845  0.013297  0.001740  1.000000  0.004059  0.005534  0.001309  0.293190  0.290466  0.068689  0.190444  0.083902  0.019841  16  0  0  0  0
1  25  25.000394  0.399292  0.151273  0.323671  12504455.759279  6014638.266460  20816191.856176  867080.981064  417065.608390  1443431.397906  0.055777  2.788857  0.023500  0.012717  0.019560  1.000000  0.005334  0.003278  0.000775  0.295463  0.292062  0.069067  0.250252  0.047912  0.011330  23  0  0  0  0
0  26  25.936329  0.509266  0.164705  0.265959  13303294.724839  5925682.894437  27108973.518112  922473.881587  410897.286255  1879783.959113  0.063004  3.150176  0.025001  0.012528  0.025474  1.000000  0.005775  0.002553  0.000604  0.296196  0.292576  0.069189  0.270932  0.036332  0.008592  25  0  0  0  0
2  24  23.998395  0.216991  0.138723  0.370058  11758018.931753  6097546.446567  15016462.319410  815321.737066  422814.607589  1041267.939260  0.049100  2.454988  0.022097  0.012892  0.014111  1.000000  0.004936  0.003958  0.000936  0.294778  0.291581  0.068953  0.231562  0.058770  0.013898  20  0  0  0  0
6  20  21.248749  0.000000  0.111975  0.450192  10166755.029364  6273602.868701  2895312.611778  704980.696066  435022.669912  200766.074769  0.035092  1.754577  0.019107  0.013264  0.002721  1.000000  0.004128  0.005407  0.001279  0.293318  0.290555  0.068711  0.193644  0.081886  0.019364  17  0  0  0  0
3  23  23.060598  0.000000  0.128465  0.403464  11147826.270977  6165168.838510  10330042.326625  773009.903498  427503.663321  716303.324786  0.043692  2.184614  0.020951  0.013035  0.009707  1.000000  0.004619  0.004514  0.001068  0.294218  0.291187  0.068860  0.216720  0.067645  0.015997  18  0  0  0  0
17  9  20.449366  0.000000  0.105185  0.467191  9762766.966960  6318149.784153  18957.960329  676967.452448  438111.631471  1314.578352  0.031724  1.586183  0.018348  0.013358  0.000018  1.000000  0.003931  0.005771  0.001365  0.292947  0.290295  0.068649  0.184371  0.087691  0.020737  16  0  0  0  0
22  4  20.592964  0.000000  0.104025  0.469597  9693707.324469  6325758.515004  1905.559448  672178.735233  438639.234266  132.134848  0.031594  1.579697  0.018218  0.013374  0.000002  1.000000  0.003898  0.005824  0.001377  0.292884  0.290251  0.068639  0.182671  0.088541  0.020938  16  0  0  0  0
21  5  20.544979  0.000000  0.104389  0.468848  9715374.736319  6323371.475335  3015.291111  673681.191724  438473.712732  209.085595  0.031631  1.581533  0.018259  0.013369  0.000003  1.000000  0.003908  0.005808  0.001373  0.292904  0.290265  0.068642  0.183205  0.088276  0.020875  16  0  0  0  0
15  11  20.437657  0.000000  0.105407  0.466708  9775942.557738  6316697.933646  47571.030991  677881.071113  438010.957600  3298.659055  0.031772  1.588612  0.018372  0.013355  0.000045  1.000000  0.003937  0.005761  0.001362  0.292959  0.290304  0.068651  0.184689  0.087521  0.020697  16  0  0  0  0
20  5  20.508417  0.000000  0.104664  0.468281  9731752.612855  6321567.053821  3011.645390  674816.862523  438348.590967  208.832794  0.031658  1.582881  0.018289  0.013365  0.000003  1.000000  0.003916  0.005795  0.001370  0.292919  0.290275  0.068644  0.183610  0.088075  0.020828  16  0  0  0  0
23  2  20.656326  0.000000  0.103549  0.470571  9665410.135817  6328875.678890  760.191536  670216.558344  438855.383899  52.713020  0.031546  1.577314  0.018165  0.013381  0.000001  1.000000  0.003884  0.005846  0.001382  0.292858  0.290232  0.068634  0.181975  0.088888  0.021020  16  0  0  0  0
12  14  20.466072  0.000000  0.105842  0.465685  9801827.470275  6313845.381047  188968.628626  679675.976529  437813.156580  13103.417458  0.031948  1.597386  0.018421  0.013349  0.000178  1.000000  0.003950  0.005738  0.001357  0.292983  0.290320  0.068655  0.185291  0.087162  0.020612  16  0  0  0  0
20  6  20.508972  0.000000  0.104668  0.468271  9731984.525363  6321541.499033  4773.039442  674832.943744  438346.818953  330.970960  0.031660  1.582983  0.018290  0.013365  0.000004  1.000000  0.003916  0.005795  0.001370  0.292919  0.290275  0.068644  0.183615  0.088072  0.020827  16  0  0  0  0
8  18  20.757586  0.000000  0.108119  0.460050  9937359.446753  6298905.359916  1177883.388897  689074.002432  436777.189207  81676.508285  0.033100  1.655005  0.018676  0.013318  0.001107  1.000000  0.004015  0.005616  0.001328  0.293107  0.290408  0.068676  0.188382  0.085207  0.020150  17  0  0  0  0
5  22  22.278029  0.000000  0.120848  0.426022  10694678.280279  6215298.059851  6882236.788460  741587.823888  430979.711799  477226.417633  0.039707  1.985342  0.020099  0.013141  0.006467  1.000000  0.004390  0.004927  0.001165  0.293802  0.290896  0.068791  0.205943  0.074228  0.017553  17  0  0  0  0
16  10  20.441045  0.000000  0.105300  0.466944  9769583.084731  6317398.710203  30030.486836  677440.094057  438059.550681  2082.366837  0.031745  1.587265  0.018360  0.013357  0.000028  1.000000  0.003934  0.005766  0.001364  0.292954  0.290299  0.068650  0.184537  0.087604  0.020717  17  0  0  0  0
6  21  21.679185  0.000000  0.115536  0.440746  10378656.941985  6250212.495479  4492475.289473  719674.347819  433400.740246  311516.147235  0.036941  1.847057  0.019505  0.013215  0.004221  1.000000  0.004232  0.005215  0.001233  0.293512  0.290692  0.068743  0.198547  0.078813  0.018638  18  0  0  0  0
25  1  20.849390  0.000000  0.102141  0.473435  9581599.571317  6338106.334157  482.567087  664404.986222  439495.453789  33.462052  0.031408  1.570401  0.018007  0.013400  0.000000  1.000000  0.003844  0.005909  0.001397  0.292781  0.290178  0.068621  0.179915  0.089915  0.021263  17  0  0  0  0
4  23  23.061029  0.000000  0.128462  0.403471  11147666.207703  6165186.545192  10330217.524480  772998.804428  427504.891133  716315.473313  0.043692  2.184609  0.020950  0.013035  0.009707  1.000000  0.004619  0.004514  0.001068  0.294218  0.291187  0.068860  0.216716  0.067647  0.015997  19  0  0  0  0
18  8  20.462836  0.000000  0.105050  0.467475  9754749.428883  6319033.221177  11968.952273  676411.502240  438172.890550  829.948226  0.031704  1.585195  0.018333  0.013360  0.000011  1.000000  0.003927  0.005778  0.001366  0.292940  0.290290  0.068648  0.184175  0.087791  0.020761  16  0  0  0  0
10  16  20.548315  0.000000  0.106517  0.464034  9842009.532877  6309416.734736  472985.490194  682462.271505  437506.066447  32797.646756  0.032281  1.614038  0.018497  0.013340  0.000444  1.000000  0.003969  0.005702  0.001348  0.293020  0.290346  0.068661  0.186208  0.086585  0.020476  16  0  0  0  0
0  27  26.702932  0.574437  0.177076  0.204207  14038874.925979  5843565.308944  32988969.252031  973480.307995  405203.108279  2287513.217208  0.069738  3.486879  0.026384  0.012355  0.030999  1.000000  0.006195  0.001895  0.000448  0.296870  0.293050  0.069301  0.290624  0.025812  0.006104  24  0  0  0  0
9  17  20.629909  0.000000  0.107144  0.462483  9879336.730097  6305302.189939  747125.477332  685050.605088  437220.756665  51806.996189  0.032600  1.629991  0.018567  0.013331  0.000702  1.000000  0.003987  0.005668  0.001340  0.293054  0.290370  0.068667  0.187058  0.086046  0.020348  16  0  0  0  0
3  24  23.998766  0.217012  0.138721  0.370064  11757894.560964  6097560.241639  15016699.729911  815313.112976  422815.564164  1041284.401722  0.049100  2.454989  0.022097  0.012892  0.014111  1.000000  0.004936  0.003958  0.000936  0.294778  0.291581  0.068953  0.231558  0.058772  0.013898  21  0  0  0  0
1  26  25.936601  0.509275  0.164704  0.265963  13303232.517231  5925689.848828  27109360.433516  922469.568002  410897.768485  1879810.788508  0.063004  3.150189  0.025001  0.012528  0.025474  1.000000  0.005775  0.002553  0.000604  0.296195  0.292576  0.069189  0.270931  0.036333  0.008592  24  0  0  0  0
12  15  20.500027  0.000000  0.106089  0.465077  9816526.105269  6312225.444665  299104.215082  680695.205762  437700.827339  20740.412957  0.032075  1.603771  0.018449  0.013346  0.000281  1.000000  0.003957  0.005725  0.001354  0.292997  0.290330  0.068657  0.185624  0.086949  0.020562  16  0  0  0  0
13  14  20.469852  0.000000  0.105813  0.465745  9800112.679889  6314034.355936  188992.970481  679557.069944  437826.260432  13105.105365  0.031945  1.597246  0.018418  0.013350  0.000178  1.000000  0.003949  0.005740  0.001357  0.292982  0.290319  0.068655  0.185248  0.087183  0.020617  16  0  0  0  0
2  25  25.000711  0.399305  0.151271  0.323676  12504365.623854  6014648.320956  20816508.095439  867074.730915  417066.305586  1443453.326494  0.055777  2.788864  0.023500  0.012717  0.019561  1.000000  0.005334  0.003278  0.000775  0.295463  0.292061  0.069067  0.250249  0.047913  0.011330  24  0  0  0  0
14  13  20.453308  0.000000  0.105618  0.466208  9788542.313924  6315309.451613  119365.044494  678754.760394  437914.677811  8276.982371  0.031860  1.593023  0.018396  0.013352  0.000112  1.000000  0.003943  0.005750  0.001360  0.292971  0.290312  0.068653  0.184981  0.087345  0.020655  16  0  0  0  0
7  20  21.249517  0.000000  0.111969  0.450204  10166424.821299  6273639.303983  2895391.087259  704957.798857  435025.196399  200771.516397  0.035091  1.754554  0.019106  0.013264  0.002721  1.000000  0.004127  0.005408  0.001279  0.293318  0.290555  0.068711  0.193635  0.081890  0.019365  17  0  0  0  0
13  13  20.448290  0.000000  0.105657  0.466128  9790820.633993  6315058.385413  119344.671905  678912.743119  437897.268439  8275.569700  0.031864  1.593209  0.018400  0.013352  0.000112  1.000000  0.003944  0.005748  0.001359  0.292973  0.290313  0.068653  0.185037  0.087317  0.020649  16  0  0  0  0
17  10  20.452831  0.000000  0.105210  0.467130  9764239.462700  6317987.525652  30042.450534  677069.557896  438100.380181  2083.196421  0.031737  1.586825  0.018350  0.013358  0.000028  1.000000  0.003932  0.005770  0.001365  0.292949  0.290296  0.068649  0.184405  0.087669  0.020732  16  0  0  0  0
22  3  20.592740  0.000000  0.104023  0.469600  9693615.832427  6325768.595968  1202.336291  672172.391014  438639.933298  83.372116  0.031593  1.579657  0.018218  0.013374  0.000001  1.000000  0.003897  0.005824  0.001377  0.292884  0.290251  0.068639  0.182669  0.088543  0.020939  16  0  0  0  0
9  18  20.758845  0.000000  0.108110  0.460070  9936799.185214  6298967.130868  1177934.598400  689035.152910  436781.472514  81680.059242  0.033099  1.654962  0.018675  0.013318  0.001107  1.000000  0.004015  0.005616  0.001328  0.293107  0.290407  0.068676  0.188368  0.085214  0.020151  16  0  0  0  0
23  3  20.656469  0.000000  0.103550  0.470569  9665467.458147  6328869.364232  1204.816413  670220.533176  438854.946029  83.544092  0.031547  1.577339  0.018165  0.013381  0.000001  1.000000  0.003884  0.005846  0.001382  0.292858  0.290232  0.068634  0.181976  0.088888  0.021020  16  0  0  0  0
18  9  20.465030  0.000000  0.105066  0.467437  9755677.165782  6318930.993410  18967.965191  676475.833151  438165.801896  1315.272106  0.031712  1.585600  0.018334  0.013360  0.000018  1.000000  0.003927  0.005777  0.001366  0.292941  0.290291  0.068648  0.184196  0.087777  0.020758  16  0  0  0  0
21  6  20.545538  0.000000  0.104393  0.468838  9715605.730905  6323346.022951  4778.818043  673697.209296  438471.947819  331.371658  0.031633  1.581635  0.018259  0.013369  0.000004  1.000000  0.003908  0.005807  0.001373  0.292904  0.290265  0.068642  0.183211  0.088272  0.020875  16  0  0  0  0
14  12  20.439642  0.000000  0.105520  0.466450  9782673.966937  6315956.152601  75353.314122  678347.838880  437959.521196  5225.131489  0.031809  1.590472  0.018385  0.013354  0.000071  1.000000  0.003940  0.005755  0.001361  0.292966  0.290308  0.068652  0.184848  0.087430  0.020675  16  0  0  0  0
11  15  20.497174  0.000000  0.106110  0.465032  9817817.851598  6312083.083078  299075.083688  680784.777727  437690.955736  20738.392935  0.032078  1.603876  0.018451  0.013345  0.000281  1.000000  0.003957  0.005724  0.001354  0.292998  0.290331  0.068657  0.185656  0.086933  0.020558  16  0  0  0  0
0  28  27.275383  0.613236  0.187158  0.147825  14638345.414315  5776496.864123  37848289.548723  1015048.647246  400552.464216  2624467.043210  0.075289  3.764428  0.027511  0.012213  0.035565  1.000000  0.006547  0.001379  0.000326  0.297420  0.293436  0.069392  0.307152  0.017535  0.004147  31  0  0  0  0
24  2  20.740041  0.000000  0.102934  0.471825  9628820.265600  6332905.903711  762.217082  667679.352313  439134.846785  52.853475  0.031486  1.574302  0.018096  0.013389  0.000001  1.000000  0.003866  0.005873  0.001389  0.292824  0.290209  0.068629  0.181074  0.089336  0.021126  16  0  0  0  0
22  5  20.593320  0.000000  0.104027  0.469591  9693852.287579  6325742.546654  3020.070122  672188.787230  438638.126993  209.416980  0.031595  1.579761  0.018218  0.013374  0.000003  1.000000  0.003898  0.005824  0.001377  0.292884  0.290251  0.068639  0.182675  0.088539  0.020938  16  0  0  0  0
19  8  20.483641  0.000000  0.104893  0.467801  9745356.317716  6320068.191317  11977.305571  675760.167372  438244.657202  830.527459  0.031688  1.584422  0.018315  0.013362  0.000011  1.000000  0.003922  0.005785  0.001368  0.292931  0.290284  0.068646  0.183943  0.087906  0.020788  17  0  0  0  0
15  12  20.446309  0.000000  0.105469  0.466555  9779645.992951  6316289.821732  75370.376683  678137.873832  437982.658402  5226.314637  0.031804  1.590223  0.018379  0.013354  0.000071  1.000000  0.003939  0.005757  0.001362  0.292963  0.290306  0.068652  0.184773  0.087467  0.020684  16  0  0  0  0
26  0  20.991510  0.000000  0.101128  0.475474  9521351.156103  6344740.307295  305.790747  660227.255022  439955.465168  21.204069  0.031309  1.565433  0.017894  0.013414  0.000000  1.000000  0.003815  0.005955  0.001408  0.292726  0.290140  0.068612  0.178438  0.090653  0.021438  16  0  0  0  0
23  4  20.656696  0.000000  0.103551  0.470565  9665558.301162  6328859.357505  1909.490316  670226.832390  438854.252145  132.407421  0.031548  1.577380  0.018165  0.013381  0.000002  1.000000  0.003884  0.005845  0.001382  0.292858  0.290232  0.068634  0.181978  0.088886  0.021020  16  0  0  0  0
10  17  20.631553  0.000000  0.107132  0.462509  9878599.321944  6305383.475923  747167.636349  684999.471909  437226.393179  51809.919569  0.032599  1.629932  0.018565  0.013331  0.000702  1.000000  0.003987  0.005669  0.001341  0.293054  0.290370  0.068667  0.187040  0.086055  0.020350  16  0  0  0  0
25  2  20.849484  0.000000  0.102141  0.473433  9581634.984790  6338102.433580  764.814977  664407.441855  439495.183316  53.033617  0.031408  1.570417  0.018007  0.013400  0.000001  1.000000  0.003844  0.005909  0.001397  0.292781  0.290178  0.068621  0.179915  0.089914  0.021263  16  0  0  0  0
26  1  20.991570  0.000000  0.101128  0.475473  9521373.132144  6344737.889245  484.644770  660228.778879  439955.297496  33.606122  0.031309  1.565443  0.017894  0.013414  0.000000  1.000000  0.003815  0.005955  0.001408  0.292726  0.290140  0.068612  0.178438  0.090652  0.021438  17  0  0  0  0
8  19  20.954779  0.000000  0.109628  0.456235  10027098.673966  6289009.399655  1851340.495202  695296.678466  436090.985897  128375.209906  0.033881  1.694033  0.018844  0.013297  0.001740  1.000000  0.004059  0.005534  0.001309  0.293190  0.290465  0.068689  0.190434  0.083908  0.019842  16  0  0  0  0
24  3  20.740186  0.000000  0.102935  0.471823  9628877.067678  6332899.646912  1208.026760  667683.291070  439134.412927  83.766703  0.031487  1.574327  0.018096  0.013389  0.000001  1.000000  0.003866  0.005873  0.001389  0.292825  0.290209  0.068629  0.181076  0.089336  0.021126  16  0  0  0  0
3  25  25.001146  0.399323  0.151269  0.323682  12504238.070339  6014662.460023  20816922.263795  867065.886130  417067.286014  1443482.045657  0.055777  2.788873  0.023500  0.012717  0.019561  1.000000  0.005334  0.003278  0.000775  0.295463  0.292061  0.069067  0.250245  0.047914  0.011331  22  0  0  0  0
4  24  23.999264  0.217040  0.138718  0.370072  11757726.577943  6097578.832685  15017014.847762  815301.464738  422816.853300  1041306.252549  0.049100  2.454990  0.022097  0.012892  0.014111  1.000000  0.004936  0.003958  0.000936  0.294778  0.291580  0.068953  0.231554  0.058773  0.013899  21  0  0  0  0
2  26  25.936979  0.509288  0.164703  0.265968  13303139.106957  5925700.207192  27109861.395345  922463.090769  410898.486752  1879845.526084  0.063004  3.150205  0.025001  0.012528  0.025474  1.000000  0.005775  0.002553  0.000604  0.296195  0.292576  0.069189  0.270928  0.036334  0.008592  25  0  0  0  0
5  23  23.061601  0.000000  0.128459  0.403480  11147454.009520  6165210.059371  10330451.653440  772984.090233  427506.521648  716331.708228  0.043692  2.184602  0.020950  0.013035  0.009707  1.000000  0.004619  0.004514  0.001068  0.294218  0.291187  0.068860  0.216710  0.067650  0.015998  19  0  0  0  0
1  27  26.703236  0.574446  0.177075  0.204211  14038822.049762  5843571.235724  32989532.324201  973476.641465  405203.519252  2287552.261624  0.069738  3.486901  0.026384  0.012355  0.030999  1.000000  0.006195  0.001895  0.000448  0.296870  0.293050  0.069301  0.290623  0.025812  0.006104  29  0  0  0  0
19  7  20.482251  0.000000  0.104883  0.467825  9744772.159385  6320132.559948  7557.556005  675719.660805  438249.120636  524.054241  0.031683  1.584166  0.018314  0.013362  0.000007  1.000000  0.003922  0.005785  0.001368  0.292931  0.290284  0.068646  0.183930  0.087914  0.020790  17  0  0  0  0
10  18  20.760525  0.000000  0.108097  0.460096  9936052.406661  6299049.463649  1178002.848772  688983.369970  436787.181614  81684.791843  0.033098  1.654903  0.018673  0.013318  0.001107  1.000000  0.004015  0.005617  0.001328  0.293106  0.290407  0.068675  0.188349  0.085223  0.020154  16  0  0  0  0
9  19  20.956081  0.000000  0.109618  0.456256  10026527.714251  6289072.369032  1851424.328169  695257.087114  436095.352305  128381.023032  0.033880  1.693990  0.018843  0.013297  0.001740  1.000000  0.004059  0.005535  0.001309  0.293189  0.290465  0.068689  0.190419  0.083915  0.019844  17  0  0  0  0
20  7  20.509853  0.000000  0.104674  0.468256  9732352.006684  6321501.011608  7564.514459  674858.425546  438344.011484  524.536753  0.031663  1.583144  0.018290  0.013365  0.000007  1.000000  0.003916  0.005795  0.001370  0.292919  0.290276  0.068644  0.183623  0.088067  0.020826  16  0  0  0  0
13  15  20.503829  0.000000  0.106060  0.465137  9814805.465804  6312415.073984  299143.010961  680575.893591  437713.976570  20743.103132  0.032073  1.603631  0.018445  0.013346  0.000281  1.000000  0.003956  0.005726  0.001354  0.292995  0.290329  0.068657  0.185582  0.086970  0.020567  16  0  0  0  0
16  12  20.455187  0.000000  0.105401  0.466696  9775618.869301  6316733.587557  75393.058869  677858.625987  438013.429905  5227.887459  0.031798  1.589893  0.018372  0.013355  0.000071  1.000000  0.003937  0.005760  0.001362  0.292959  0.290303  0.068651  0.184673  0.087516  0.020696  16  0  0  0  0
7  21  21.680009  0.000000  0.115530  0.440759  10378314.034219  6250250.360617  4492608.659916  719650.569990  433403.365881  311525.395377  0.036941  1.847035  0.019504  0.013215  0.004222  1.000000  0.004232  0.005215  0.001233  0.293512  0.290692  0.068743  0.198539  0.078817  0.018639  18  0  0  0  0
27  0  21.174724  0.000000  0.099853  0.478019  9445477.398395  6353092.868020  307.427857  654966.035059  440534.646436  21.317589  0.031184  1.559186  0.017751  0.013432  0.000000  1.000000  0.003779  0.006013  0.001422  0.292656  0.290091  0.068601  0.176583  0.091582  0.021657  16  0  0  0  0
16  11  20.446521  0.000000  0.105339  0.466848  9771918.930053  6317141.310738  47585.322063  677602.065685  438041.702149  3299.650023  0.031766  1.588282  0.018365  0.013356  0.000045  1.000000  0.003935  0.005764  0.001363  0.292956  0.290301  0.068650  0.184590  0.087570  0.020709  16  0  0  0  0
11  16  20.550474  0.000000  0.106500  0.464069  9841034.871808  6309524.160253  473020.453239  682394.686790  437513.515521  32800.071155  0.032279  1.613960  0.018495  0.013340  0.000444  1.000000  0.003969  0.005703  0.001349  0.293019  0.290346  0.068661  0.186184  0.086597  0.020478  16  0  0  0  0
22  6  20.593884  0.000000  0.104031  0.469581  9694082.064667  6325717.231666  4786.392947  672204.720378  438636.371607  331.896915  0.031597  1.579863  0.018219  0.013374  0.000004  1.000000  0.003898  0.005824  0.001377  0.292884  0.290251  0.068639  0.182680  0.088536  0.020937  16  0  0  0  0
21  7  20.546425  0.000000  0.104399  0.468823  9715971.775930  6323305.694838  7573.674244  673722.591502  438469.151397  525.171908  0.031636  1.581796  0.018260  0.013369  0.000007  1.000000  0.003908  0.005807  0.001373  0.292904  0.290265  0.068642  0.183219  0.088267  0.020873  16  0  0  0  0
19  9  20.485842  0.000000  0.104908  0.467763  9746281.953956  6319966.201002  18981.209004  675824.352619  438237.585014  1316.190456  0.031697  1.584827  0.018317  0.013362  0.000018  1.000000  0.003923  0.005784  0.001368  0.292932  0.290284  0.068647  0.183964  0.087893  0.020785  16  0  0  0  0
1  28  27.275721  0.613245  0.187157  0.147828  14638293.829858  5776502.617239  37849002.355724  1015045.070289  400552.863147  2624516.470503  0.075289  3.764457  0.027510  0.012213  0.035566  1.000000  0.006547  0.001379  0.000326  0.297420  0.293436  0.069392  0.307150  0.017535  0.004147  29  0  0  0  0
20  8  20.511249  0.000000  0.104684  0.468232  9732934.408074  6321436.841418  11988.336465  674898.810284  438339.561810  831.292360  0.031668  1.583400  0.018292  0.013365  0.000011  1.000000  0.003916  0.005794  0.001370  0.292920  0.290276  0.068645  0.183636  0.088058  0.020824  17  0  0  0  0
6  22  22.278708  0.000000  0.120843  0.426033  10694408.182104  6215327.896629  6882411.135989  741569.094805  430981.780734  477238.507198  0.039707  1.985327  0.020098  0.013141  0.006467  1.000000  0.004390  0.004927  0.001165  0.293802  0.290895  0.068791  0.205936  0.074231  0.017554  16  0  0  0  0
0  29  27.691362  0.637351  0.194922  0.102610  15099895.569464  5724770.160587  41637809.373276  1047053.347734  396965.643509  2887239.020695  0.079608  3.980376  0.028378  0.012104  0.039126  1.000000  0.006825  0.001013  0.000240  0.297843  0.293734  0.069462  0.320180  0.011633  0.002751  30  0  0  0  0
8  20  21.250542  0.000000  0.111962  0.450221  10165984.601148  6273687.878816  2895495.703945  704927.273217  435028.564663  200778.770702  0.035090  1.754523  0.019105  0.013264  0.002721  1.000000  0.004127  0.005408  0.001279  0.293317  0.290555  0.068711  0.193624  0.081895  0.019367  16  0  0  0  0
2  27  26.703657  0.574458  0.177073  0.204215  14038738.206500  5843580.553679  32990258.815226  973470.827626  405204.165375  2287602.637791  0.069739  3.486928  0.026384  0.012355  0.031000  1.000000  0.006195  0.001895  0.000448  0.296870  0.293050  0.069301  0.290620  0.025813  0.006104  25  0  0  0  0
24  4  20.740417  0.000000  0.102937  0.471819  9628967.086737  6332889.731816  1914.578558  667689.533150  439133.725397  132.760249  0.031487  1.574368  0.018096  0.013389  0.000002  1.000000  0.003866  0.005873  0.001389  0.292825  0.290209  0.068629  0.181078  0.089334  0.021126  16  0  0  0  0
28  0  21.408372  0.000000  0.098273  0.481140  9351446.176405  6363441.316855  309.434841  648445.744549  441252.226101  21.456757  0.031029  1.551444  0.017575  0.013454  0.000000  1.000000  0.003734  0.006084  0.001439  0.292570  0.290030  0.068586  0.174292  0.092734  0.021930  16  0  0  0  0
25  3  20.849632  0.000000  0.102142  0.473431  9581691.101598  6338096.253980  1212.144241  664411.333093  439494.754812  84.052216  0.031409  1.570443  0.018007  0.013400  0.000001  1.000000  0.003844  0.005909  0.001397  0.292781  0.290178  0.068621  0.179917  0.089913  0.021263  16  0  0  0  0
23  5  20.657056  0.000000  0.103554  0.470559  9665702.278115  6328843.497743  3026.300487  670236.816006  438853.152402  209.849005  0.031549  1.577444  0.018165  0.013381  0.000003  1.000000  0.003884  0.005845  0.001382  0.292858  0.290233  0.068634  0.181981  0.088884  0.021019  16  0  0  0  0
4  25  25.001715  0.399347  0.151266  0.323691  12504074.701384  6014680.645989  20817481.382845  867054.557839  417068.547061  1443520.815956  0.055778  2.788886  0.023499  0.012717  0.019562  1.000000  0.005334  0.003278  0.000775  0.295462  0.292061  0.069067  0.250241  0.047916  0.011331  22  0  0  0  0
10  19  20.957816  0.000000  0.109605  0.456283  10025766.676985  6289156.300746  1851536.058435  695204.315450  436101.172278  128388.770605  0.033879  1.693933  0.018842  0.013297  0.001740  1.000000  0.004059  0.005535  0.001309  0.293189  0.290465  0.068689  0.190400  0.083924  0.019846  17  0  0  0  0
17  11  20.458317  0.000000  0.105249  0.467034  9766572.351637  6317730.457465  47604.300317  677231.324523  438082.554620  3300.966009  0.031757  1.587842  0.018355  0.013357  0.000045  1.000000  0.003933  0.005768  0.001364  0.292951  0.290298  0.068650  0.184457  0.087636  0.020724  16  0  0  0  0
3  26  25.937461  0.509304  0.164701  0.265975  13303030.128835  5925712.403397  27110551.725394  922455.534035  410899.332458  1879893.394785  0.063005  3.150228  0.025001  0.012529  0.025475  1.000000  0.005775  0.002553  0.000604  0.296195  0.292576  0.069188  0.270925  0.036335  0.008593  26  0  0  0  0
15  13  20.459991  0.000000  0.105567  0.466314  9785510.142995  6315643.592879  119392.147609  678544.504322  437937.847755  8278.861749  0.031855  1.592774  0.018390  0.013353  0.000112  1.000000  0.003942  0.005752  0.001360  0.292968  0.290310  0.068653  0.184906  0.087382  0.020664  16  0  0  0  0
14  14  20.474888  0.000000  0.105774  0.465825  9797829.388315  6314285.981152  189025.373544  679398.742486  437843.708567  13107.352251  0.031941  1.597060  0.018414  0.013350  0.000178  1.000000  0.003948  0.005741  0.001358  0.292979  0.290318  0.068654  0.185192  0.087211  0.020624  16  0  0  0  0
16  13  20.468889  0.000000  0.105500  0.466454  9781477.441549  6316087.985136  119428.177324  678264.869703  437968.662697  8281.360113  0.031849  1.592444  0.018383  0.013354  0.000112  1.000000  0.003940  0.005755  0.001361  0.292964  0.290307  0.068652  0.184806  0.087432  0.020676  16  0  0  0  0
11  17  20.633743  0.000000  0.107115  0.462544  9877616.593166  6305491.804151  747223.814538  684931.327765  437233.904849  51813.815064  0.032597  1.629854  0.018563  0.013331  0.000702  1.000000  0.003986  0.005670  0.001341  0.293053  0.290369  0.068667  0.187016  0.086067  0.020353  16  0  0  0  0
7  22  22.279613  0.000000  0.120837  0.426047  10694048.421432  6215367.657183  6882643.676277  741544.148367  430984.537801  477254.631951  0.039706  1.985309  0.020098  0.013141  0.006467  1.000000  0.004389  0.004927  0.001165  0.293802  0.290895  0.068791  0.205926  0.074235  0.017555  18  0  0  0  0
26  2  20.991665  0.000000  0.101129  0.475472  9521408.005536  6344734.047594  768.107932  660231.197062  439955.031109  53.261957  0.031309  1.565459  0.017894  0.013414  0.000001  1.000000  0.003815  0.005955  0.001408  0.292726  0.290140  0.068612  0.178439  0.090652  0.021437  16  0  0  0  0
5  24  23.999922  0.217076  0.138714  0.370082  11757506.058622  6097603.304251  15017437.356264  815286.173540  422818.550201  1041335.550032  0.049100  2.454992  0.022096  0.012892  0.014111  1.000000  0.004936  0.003958  0.000936  0.294777  0.291580  0.068953  0.231548  0.058776  0.013899  20  0  0  0  0
21  8  20.547829  0.000000  0.104408  0.468799  9716551.821010  6323241.794202  12002.857000  673762.812849  438464.720414  832.299240  0.031641  1.582052  0.018261  0.013369  0.000011  1.000000  0.003909  0.005807  0.001373  0.292905  0.290265  0.068642  0.183232  0.088259  0.020871  16  0  0  0  0
6  23  23.062368  0.000000  0.128454  0.403492  11147169.212334  6165241.557078  10330763.016764  772964.341895  427508.705754  716353.298709  0.043692  2.184594  0.020949  0.013035  0.009708  1.000000  0.004619  0.004515  0.001068  0.294217  0.291187  0.068860  0.216702  0.067653  0.015999  18  0  0  0  0
8  21  21.681108  0.000000  0.115523  0.440776  10377856.824975  6250300.842890  4492786.447904  719618.866296  433406.866411  311537.723509  0.036940  1.847006  0.019504  0.013215  0.004222  1.000000  0.004232  0.005215  0.001233  0.293512  0.290691  0.068743  0.198527  0.078823  0.018640  17  0  0  0  0
27  2  21.174885  0.000000  0.099854  0.478017  9445533.106118  6353086.734529  772.220264  654969.897930  440534.221129  53.547113  0.031184  1.559213  0.017751  0.013432  0.000001  1.000000  0.003779  0.006013  0.001422  0.292656  0.290091  0.068601  0.176584  0.091581  0.021657  16  0  0  0  0
12  16  20.553353  0.000000  0.106479  0.464114  9839736.233731  6309667.293349  473067.030933  682304.636939  437523.440622  32803.300934  0.032277  1.613855  0.018492  0.013340  0.000445  1.000000  0.003968  0.005704  0.001349  0.293018  0.290345  0.068661  0.186151  0.086613  0.020482  16  0  0  0  0
26  3  20.991817  0.000000  0.101130  0.475469  9521463.230691  6344727.968973  1217.363341  660235.026471  439954.609607  84.414118  0.031310  1.565485  0.017894  0.013414  0.000001  1.000000  0.003815  0.005955  0.001408  0.292726  0.290140  0.068612  0.178440  0.090651  0.021437  16  0  0  0  0
15  14  20.481596  0.000000  0.105723  0.465931  9794790.655682  6314620.853944  189068.482389  679188.031414  437866.929236  13110.341494  0.031936  1.596812  0.018408  0.013351  0.000178  1.000000  0.003946  0.005744  0.001358  0.292977  0.290316  0.068654  0.185116  0.087248  0.020632  16  0  0  0  0
22  7  20.594778  0.000000  0.104037  0.469566  9694446.185577  6325677.118847  7585.681375  672229.969163  438633.590113  526.004504  0.031600  1.580025  0.018219  0.013374  0.000007  1.000000  0.003898  0.005823  0.001377  0.292885  0.290251  0.068639  0.182688  0.088531  0.020936  16  0  0  0  0
2  28  27.276173  0.613256  0.187156  0.147832  14638224.686661  5776510.327181  37849952.113219  1015040.275778  400553.397768  2624582.328360  0.075290  3.764496  0.027510  0.012213  0.035567  1.000000  0.006547  0.001379  0.000326  0.297420  0.293436  0.069392  0.307148  0.017536  0.004147  28  0  0  0  0
0  30  28.003357  0.653541  0.200964  0.069380  15459056.061884  5684465.320557  44620192.293424  1071958.168713  394170.834930  3094042.703966  0.083000  4.149988  0.029053  0.012018  0.041928  1.000000  0.007045  0.000768  0.000182  0.298173  0.293965  0.069517  0.330506  0.007634  0.001805  31  0  0  0  0
1  29  27.691702  0.637360  0.194921  0.102612  15099869.822479  5724773.097270  41638704.408157  1047051.562392  396965.847144  2887301.083990  0.079608  3.980416  0.028378  0.012104  0.039127  1.000000  0.006825  0.001013  0.000240  0.297843  0.293734  0.069462  0.320179  0.011633  0.002751  31  0  0  0  0
18  11  20.474005  0.000000  0.105130  0.467281  9759476.163232  6318512.379176  47629.468393  676739.262323  438136.774448  3302.711208  0.031745  1.587259  0.018341  0.013359  0.000045  1.000000  0.003929  0.005773  0.001365  0.292944  0.290293  0.068649  0.184282  0.087722  0.020745  16  0  0  0  0
11  18  20.762763  0.000000  0.108081  0.460132  9935057.207949  6299159.189730  1178093.795750  688914.361139  436794.790214  81691.098267  0.033097  1.654826  0.018671  0.013318  0.001107  1.000000  0.004014  0.005617  0.001328  0.293105  0.290406  0.068675  0.188325  0.085235  0.020157  16  0  0  0  0
19  10  20.489328  0.000000  0.104933  0.467703  9747748.681451  6319804.587672  30079.318172  675926.058086  438226.378461  2085.752888  0.031709  1.585469  0.018319  0.013362  0.000028  1.000000  0.003924  0.005783  0.001367  0.292934  0.290285  0.068647  0.183997  0.087871  0.020780  16  0  0  0  0
18  10  20.468504  0.000000  0.105091  0.467377  9757147.181875  6318769.012487  30058.316192  676577.766655  438154.569854  2084.296574  0.031725  1.586242  0.018337  0.013360  0.000028  1.000000  0.003928  0.005775  0.001366  0.292942  0.290291  0.068648  0.184229  0.087756  0.020753  16  0  0  0  0
9  20  21.251909  0.000000  0.111952  0.450242  10165397.741552  6273752.631486  2895635.152024  704886.579339  435033.054727  200788.440277  0.035090  1.754481  0.019104  0.013264  0.002721  1.000000  0.004127  0.005408  0.001279  0.293317  0.290555  0.068710  0.193609  0.081902  0.019368  17  0  0  0  0
20  9  20.513461  0.000000  0.104699  0.468194  9733857.310839  6321335.154844  18998.698103  674962.805987  438332.510684  1317.403181  0.031676  1.583805  0.018293  0.013365  0.000018  1.000000  0.003917  0.005793  0.001370  0.292921  0.290276  0.068645  0.183657  0.088045  0.020821  16  0  0  0  0
9  21  21.682572  0.000000  0.115513  0.440799  10377247.347076  6250368.138837  4493023.436905  719576.604026  433411.532830  311554.156743  0.036939  1.846967  0.019502  0.013215  0.004222  1.000000  0.004231  0.005216  0.001233  0.293511  0.290691  0.068743  0.198511  0.078830  0.018642  18  0  0  0  0
28  1  21.408436  0.000000  0.098273  0.481139  9351467.166354  6363439.006317  490.420324  648447.200029  441252.065884  34.006609  0.031029  1.551455  0.017575  0.013454  0.000000  1.000000  0.003734  0.006084  0.001439  0.292570  0.290030  0.068586  0.174292  0.092733  0.021930  17  0  0  0  0
14  15  20.508894  0.000000  0.106021  0.465218  9812514.387868  6312667.569496  299194.654867  680417.026213  437731.485053  20746.684211  0.032069  1.603445  0.018441  0.013347  0.000281  1.000000  0.003955  0.005728  0.001355  0.292993  0.290327  0.068657  0.185525  0.086998  0.020573  16  0  0  0  0
6  24  24.000801  0.217125  0.138709  0.370096  11757211.177515  6097636.011426  15018000.119325  815265.725964  422820.818174  1041374.573014  0.049100  2.454994  0.022096  0.012892  0.014112  1.000000  0.004935  0.003958  0.000936  0.294777  0.291580  0.068953  0.231540  0.058780  0.013900  20  0  0  0  0
18  12  20.482712  0.000000  0.105192  0.467129  9763165.200737  6318105.877896  75463.125774  676995.066680  438108.586934  5232.746022  0.031777  1.588871  0.018348  0.013358  0.000071  1.000000  0.003931  0.005770  0.001364  0.292948  0.290295  0.068649  0.184366  0.087669  0.020732  16  0  0  0  0
21  9  20.550054  0.000000  0.104424  0.468762  9717471.145608  6323140.501064  19021.719954  673826.560436  438457.696570  1318.999556  0.031649  1.582458  0.018262  0.013369  0.000018  1.000000  0.003909  0.005806  0.001373  0.292906  0.290266  0.068642  0.183253  0.088245  0.020868  16  0  0  0  0
7  23  23.063386  0.000000  0.128448  0.403508  11146791.437952  6165283.401209  10331178.969210  772938.146354  427511.607300  716382.141584  0.043692  2.184582  0.020949  0.013035  0.009708  1.000000  0.004619  0.004515  0.001068  0.294217  0.291187  0.068860  0.216692  0.067658  0.016000  19  0  0  0  0
23  6  20.657626  0.000000  0.103558  0.470550  9665930.460829  6328818.361660  4796.268304  670252.638597  438851.409421  332.581690  0.031551  1.577546  0.018166  0.013381  0.000005  1.000000  0.003884  0.005845  0.001382  0.292858  0.290233  0.068634  0.181986  0.088881  0.021019  16  0  0  0  0
15  15  20.515641  0.000000  0.105970  0.465325  9809465.287338  6313003.601286  299263.361693  680205.596213  437754.786089  20751.448464  0.032064  1.603197  0.018435  0.013347  0.000281  1.000000  0.003953  0.005730  0.001355  0.292990  0.290325  0.068656  0.185449  0.087035  0.020582  16  0  0  0  0
4  26  25.938130  0.509327  0.164698  0.265984  13302865.913268  5925730.626880  27111445.163318  922444.147038  410900.596107  1879955.347344  0.063005  3.150257  0.025001  0.012529  0.025476  1.000000  0.005775  0.002553  0.000604  0.296195  0.292576  0.069188  0.270920  0.036337  0.008593  25  0  0  0  0
10  20  21.253731  0.000000  0.111939  0.450271  10164615.544607  6273838.940568  2895821.009901  704832.340425  435039.039551  200801.327990  0.035089  1.754425  0.019103  0.013265  0.002721  1.000000  0.004127  0.005409  0.001279  0.293316  0.290554  0.068710  0.193590  0.081912  0.019371  17  0  0  0  0
5  25  25.002471  0.399379  0.151263  0.323703  12503858.879009  6014704.694976  20818228.962532  867039.592335  417070.214660  1443572.654448  0.055778  2.788904  0.023499  0.012717  0.019562  1.000000  0.005334  0.003278  0.000775  0.295462  0.292061  0.069067  0.250235  0.047919  0.011332  21  0  0  0  0
20  10  20.516964  0.000000  0.104724  0.468134  9735319.692137  6321174.025603  30107.052338  675064.210081  438321.337698  2087.676024  0.031689  1.584448  0.018296  0.013365  0.000028  1.000000  0.003918  0.005792  0.001370  0.292922  0.290277  0.068645  0.183690  0.088023  0.020816  16  0  0  0  0
3  27  26.704195  0.574474  0.177072  0.204221  14038645.368120  5843590.966823  32991262.211513  973464.390049  405204.887441  2287672.215057  0.069739  3.486968  0.026383  0.012355  0.031001  1.000000  0.006195  0.001895  0.000448  0.296870  0.293050  0.069301  0.290617  0.025814  0.006104  27  0  0  0  0
13  16  20.557189  0.000000  0.106450  0.464175  9838006.415703  6309857.949207  473129.061196  682184.688311  437536.661035  32807.602222  0.032274  1.613715  0.018489  0.013341  0.000445  1.000000  0.003967  0.005705  0.001349  0.293016  0.290344  0.068661  0.186108  0.086634  0.020487  16  0  0  0  0
22  8  20.596194  0.000000  0.104047  0.469543  9695023.270465  6325613.541706  12021.891399  672269.985246  438629.181562  833.619119  0.031606  1.580281  0.018220  0.013374  0.000011  1.000000  0.003898  0.005823  0.001377  0.292885  0.290251  0.068639  0.182701  0.088522  0.020934  16  0  0  0  0
29  0  21.702420  0.000000  0.096354  0.484880  9237248.489849  6376004.719076  311.840346  640527.075876  442123.394534  21.623559  0.030841  1.542042  0.017360  0.013481  0.000000  1.000000  0.003680  0.006171  0.001459  0.292465  0.289956  0.068569  0.171520  0.094132  0.022260  16  0  0  0  0
8  22  22.280820  0.000000  0.120829  0.426066  10693568.901294  6215420.659436  6882953.709776  741510.897596  430988.213070  477276.130220  0.039706  1.985284  0.020097  0.013141  0.006468  1.000000  0.004389  0.004928  0.001165  0.293801  0.290895  0.068791  0.205914  0.074241  0.017557  17  0  0  0  0
27  1  21.174786  0.000000  0.099853  0.478019  9445498.944911  6353090.496228  487.239439  654967.529132  440534.481972  33.786041  0.031184  1.559196  0.017751  0.013432  0.000000  1.000000  0.003779  0.006013  0.001422  0.292656  0.290091  0.068601  0.176583  0.091582  0.021657  16  0  0  0  0
25  5  20.850237  0.000000  0.102146  0.473422  9581921.006181  6338070.935070  3044.708881  664427.275082  439492.999154  211.125475  0.031411  1.570548  0.018008  0.013400  0.000003  1.000000  0.003844  0.005909  0.001397  0.292781  0.290179  0.068622  0.179922  0.089910  0.021262  16  0  0  0  0
13  17  20.640554  0.000000  0.107064  0.462652  9874563.057782  6305828.398472  747398.324791  684719.590244  437257.244891  51825.915912  0.032592  1.629611  0.018558  0.013332  0.000702  1.000000  0.003985  0.005672  0.001341  0.293050  0.290367  0.068666  0.186940  0.086105  0.020362  16  0  0  0  0
17  12  20.467001  0.000000  0.105311  0.466882  9770267.610176  6317323.259294  75423.180223  677487.560257  438054.318782  5229.976127  0.031789  1.589454  0.018362  0.013356  0.000071  1.000000  0.003934  0.005765  0.001363  0.292954  0.290300  0.068650  0.184541  0.087582  0.020711  16  0  0  0  0
23  7  20.658529  0.000000  0.103564  0.470535  9666292.087342  6328778.525397  7601.335020  670277.714416  438848.647105  527.089955  0.031554  1.577708  0.018166  0.013381  0.000007  1.000000  0.003884  0.005845  0.001382  0.292859  0.290233  0.068634  0.181994  0.088876  0.021017  17  0  0  0  0
24  5  20.740781  0.000000  0.102939  0.471813  9629109.747612  6332874.019340  3034.365268  667699.425506  439132.635866  210.408231  0.031489  1.574432  0.018096  0.013389  0.000003  1.000000  0.003866  0.005873  0.001389  0.292825  0.290209  0.068629  0.181081  0.089332  0.021125  16  0  0  0  0
12  17  20.636663  0.000000  0.107093  0.462590  9876307.203016  6305636.140151  747298.655080  684840.532346  437243.913361  51819.004639  0.032595  1.629750  0.018561  0.013332  0.000702  1.000000  0.003986  0.005671  0.001341  0.293051  0.290368  0.068666  0.186983  0.086083  0.020357  16  0  0  0  0
11  19  20.960130  0.000000  0.109588  0.456320  10024752.464206  6289268.155851  1851684.944245  695133.988150  436108.928508  128399.094610  0.033877  1.693856  0.018840  0.013297  0.001740  1.000000  0.004058  0.005536  0.001309  0.293188  0.290464  0.068689  0.190375  0.083936  0.019849  16  0  0  0  0
19  11  20.494849  0.000000  0.104972  0.467608  9750072.460333  6319548.535545  47662.784313  676087.193006  438208.623356  3305.021392  0.031730  1.586487  0.018324  0.013361  0.000045  1.000000  0.003925  0.005780  0.001367  0.292936  0.290287  0.068647  0.184050  0.087838  0.020772  16  0  0  0  0
4  27  26.704932  0.574495  0.177069  0.204230  14038506.570063  5843606.444011  32992572.787660  973454.765547  405205.960657  2287763.092714  0.069740  3.487018  0.026383  0.012355  0.031002  1.000000  0.006195  0.001895  0.000448  0.296870  0.293050  0.069301  0.290613  0.025815  0.006105  27  0  0  0  0
25  4  20.849866  0.000000  0.102144  0.473427  9581780.036646  6338086.460822  1921.104560  664417.500006  439494.075737  133.212773  0.031410  1.570484  0.018007  0.013400  0.000002  1.000000  0.003844  0.005909  0.001397  0.292781  0.290178  0.068622  0.179919  0.089912  0.021262  17  0  0  0  0
0  31  28.250181  0.665341  0.205872  0.046175  15750842.177780  5651687.159009  47065405.568539  1092191.131786  391897.939490  3263598.098164  0.085777  4.288826  0.029601  0.011949  0.044226  1.000000  0.007226  0.000607  0.000144  0.298440  0.294153  0.069562  0.339017  0.004980  0.001178  32  0  0  0  0
3  28  27.276753  0.613272  0.187155  0.147837  14638152.407591  5776518.468279  37851261.300720  1015035.263820  400553.962286  2624673.109727  0.075291  3.764552  0.027510  0.012213  0.035568  1.000000  0.006547  0.001379  0.000326  0.297420  0.293436  0.069392  0.307145  0.017537  0.004147  32  0  0  0  0
1  30  28.003735  0.653550  0.200963  0.069381  15459014.561902  5684469.943495  44621151.525519  1071955.291031  394171.155492  3094109.218808  0.083001  4.150029  0.029053  0.012018  0.041929  1.000000  0.007045  0.000768  0.000182  0.298173  0.293965  0.069517  0.330504  0.007635  0.001805  33  0  0  0  0
2  29  27.692185  0.637371  0.194920  0.102615  15099805.229422  5724780.287363  41639825.962786  1047047.083396  396966.345717  2887378.854563  0.079609  3.980463  0.028378  0.012104  0.039128  1.000000  0.006825  0.001013  0.000240  0.297843  0.293734  0.069462  0.320177  0.011633  0.002751  30  0  0  0  0
17  13  20.480731  0.000000  0.105410  0.466641  9776118.835265  6316678.474319  119476.024416  677893.294508  438009.608256  8284.677915  0.031840  1.592005  0.018373  0.013355  0.000112  1.000000  0.003937  0.005759  0.001362  0.292960  0.290304  0.068651  0.184674  0.087497  0.020691  16  0  0  0  0
24  6  20.741359  0.000000  0.102943  0.471804  9629335.849267  6332849.115967  4809.051280  667715.103793  439130.909023  333.468084  0.031491  1.574534  0.018097  0.013389  0.000005  1.000000  0.003867  0.005873  0.001389  0.292825  0.290209  0.068629  0.181086  0.089329  0.021125  16  0  0  0  0
7  24  24.001973  0.217191  0.138703  0.370115  11756818.549193  6097679.570755  15018750.783461  815238.500425  422823.838655  1041426.625387  0.049100  2.454997  0.022095  0.012892  0.014113  1.000000  0.004935  0.003959  0.000936  0.294777  0.291580  0.068953  0.231529  0.058784  0.013901  21  0  0  0  0
16  14  20.490527  0.000000  0.105655  0.466072  9790749.215414  6315066.221015  189125.789410  678907.790829  437897.811773  13114.315264  0.031930  1.596482  0.018400  0.013352  0.000178  1.000000  0.003944  0.005747  0.001359  0.292973  0.290313  0.068653  0.185016  0.087297  0.020644  16  0  0  0  0
6  25  25.003488  0.399422  0.151258  0.323718  12503565.487009  6014737.319954  20819219.998158  867019.248017  417072.476934  1443641.374604  0.055779  2.788926  0.023499  0.012717  0.019563  1.000000  0.005334  0.003278  0.000775  0.295462  0.292061  0.069067  0.250226  0.047922  0.011333  21  0  0  0  0
11  20  21.256159  0.000000  0.111921  0.450310  10163573.051972  6273953.964246  2896068.665610  704760.052150  435047.015496  200818.500873  0.035087  1.754351  0.019101  0.013265  0.002721  1.000000  0.004126  0.005410  0.001279  0.293315  0.290553  0.068710  0.193563  0.081925  0.019374  16  0  0  0  0
12  18  20.765747  0.000000  0.108058  0.460179  9933731.187847  6299305.387329  1178214.954848  688822.412570  436804.927813  81699.499652  0.033094  1.654722  0.018669  0.013318  0.001107  1.000000  0.004014  0.005618  0.001329  0.293104  0.290405  0.068675  0.188292  0.085252  0.020160  16  0  0  0  0
26  4  20.992056  0.000000  0.101131  0.475466  9521550.800481  6344718.325262  1929.376579  660241.098715  439953.940895  133.786369  0.031311  1.565525  0.017894  0.013414  0.000002  1.000000  0.003815  0.005955  0.001408  0.292726  0.290140  0.068612  0.178442  0.090650  0.021437  16  0  0  0  0
28  2  21.408538  0.000000  0.098274  0.481138  9351500.424447  6363435.346365  777.261700  648449.506204  441251.812097  53.896695  0.031029  1.551471  0.017575  0.013454  0.000001  1.000000  0.003734  0.006084  0.001439  0.292570  0.290030  0.068586  0.174293  0.092733  0.021929  16  0  0  0  0
27  3  21.175040  0.000000  0.099855  0.478015  9445587.214350  6353080.780046  1223.881098  654973.649890  440533.808235  84.866070  0.031185  1.559238  0.017752  0.013432  0.000001  1.000000  0.003779  0.006012  0.001422  0.292656  0.290091  0.068601  0.176585  0.091580  0.021657  16  0  0  0  0
18  13  20.496479  0.000000  0.105290  0.466889  9769006.637802  6317462.184280  119539.476898  677400.122212  438063.952085  8289.077822  0.031828  1.591423  0.018359  0.013357  0.000112  1.000000  0.003934  0.005765  0.001363  0.292953  0.290299  0.068650  0.184498  0.087584  0.020712  16  0  0  0  0
14  16  20.562301  0.000000  0.106411  0.464256  9835703.114333  6310111.810806  473211.634212  682024.973338  437554.264245  32813.327980  0.032271  1.613530  0.018485  0.013341  0.000445  1.000000  0.003966  0.005707  0.001350  0.293014  0.290342  0.068660  0.186051  0.086662  0.020494  16  0  0  0  0
15  16  20.569109  0.000000  0.106359  0.464364  9832637.729666  6310449.663753  473321.488921  681812.414168  437577.691564  32820.945499  0.032266  1.613282  0.018479  0.013342  0.000445  1.000000  0.003965  0.005709  0.001350  0.293011  0.290340  0.068660  0.185975  0.086700  0.020503  16  0  0  0  0
8  23  23.064745  0.000000  0.128439  0.403530  11146287.107078  6165339.240972  10331733.195513  772903.175163  427515.479327  716420.572612  0.043691  2.184567  0.020948  0.013035  0.009708  1.000000  0.004619  0.004515  0.001068  0.294217  0.291186  0.068860  0.216679  0.067664  0.016001  19  0  0  0  0
19  12  20.503587  0.000000  0.105034  0.467457  9753753.259629  6319142.954672  75516.003315  676342.426110  438180.499664  5236.412644  0.031762  1.588099  0.018331  0.013360  0.000071  1.000000  0.003926  0.005777  0.001366  0.292939  0.290289  0.068648  0.184133  0.087784  0.020759  16  0  0  0  0
5  26  25.938991  0.509356  0.164695  0.265996  13302669.572211  5925752.579199  27112668.895456  922430.532403  410902.118319  1880040.203085  0.063006  3.150298  0.025000  0.012529  0.025477  1.000000  0.005775  0.002553  0.000604  0.296195  0.292576  0.069188  0.270914  0.036339  0.008594  25  0  0  0  0
29  1  21.702487  0.000000  0.096354  0.484880  9237268.778504  6376002.487296  494.232828  640528.482727  442123.239778  34.270975  0.030841  1.542052  0.017360  0.013481  0.000000  1.000000  0.003680  0.006171  0.001459  0.292465  0.289957  0.068569  0.171521  0.094132  0.022260  16  0  0  0  0
24  7  20.742275  0.000000  0.102949  0.471790  9629694.190316  6332809.645310  7621.597589  667739.951792  439128.172058  528.494997  0.031494  1.574696  0.018098  0.013389  0.000007  1.000000  0.003867  0.005873  0.001389  0.292825  0.290209  0.068629  0.181094  0.089324  0.021123  16  0  0  0  0
20  11  20.522511  0.000000  0.104763  0.468039  9737636.561266  6320918.746658  47706.779635  675224.865866  438303.636207  3308.072105  0.031709  1.585465  0.018300  0.013364  0.000045  1.000000  0.003919  0.005790  0.001369  0.292924  0.290279  0.068645  0.183743  0.087990  0.020808  17  0  0  0  0
10  21  21.684525  0.000000  0.115499  0.440830  10376435.020655  6250457.836874  4493339.303520  719520.275881  433417.752650  311576.059491  0.036938  1.846915  0.019501  0.013215  0.004222  1.000000  0.004231  0.005216  0.001234  0.293510  0.290690  0.068743  0.198491  0.078840  0.018644  18  0  0  0  0
16  15  20.524624  0.000000  0.105902  0.465467  9805410.037110  6313450.512904  299354.697451  679924.398022  437785.775728  20757.781846  0.032057  1.602868  0.018428  0.013348  0.000281  1.000000  0.003951  0.005733  0.001356  0.292986  0.290323  0.068656  0.185349  0.087085  0.020594  16  0  0  0  0
9  22  22.282429  0.000000  0.120819  0.426092  10692929.683688  6215491.314424  6883366.984540  741466.573122  430993.112412  477304.787420  0.039705  1.985251  0.020096  0.013141  0.006468  1.000000  0.004389  0.004928  0.001165  0.293801  0.290894  0.068791  0.205897  0.074249  0.017558  18  0  0  0  0
22  9  20.598437  0.000000  0.104062  0.469505  9695937.741015  6325512.795969  19051.898252  672333.396244  438622.195676  1321.092173  0.031614  1.580686  0.018222  0.013374  0.000018  1.000000  0.003899  0.005822  0.001377  0.292886  0.290252  0.068639  0.182722  0.088509  0.020931  16  0  0  0  0
2  30  28.004214  0.653561  0.200962  0.069384  15458985.596656  5684473.240913  44622498.083466  1071953.282530  394171.384141  3094202.591507  0.083002  4.150090  0.029053  0.012018  0.041931  1.000000  0.007045  0.000768  0.000182  0.298173  0.293965  0.069517  0.330503  0.007635  0.001805  32  0  0  0  0
0  32  28.450900  0.674349  0.209950  0.030401  15993234.609654  5624434.442021  49111505.275438  1108999.049834  390008.188105  3405478.254755  0.088097  4.404855  0.030057  0.011892  0.046149  1.000000  0.007379  0.000504  0.000119  0.298663  0.294310  0.069598  0.346172  0.003228  0.000763  35  0  0  0  0
1  31  28.250565  0.665350  0.205872  0.046176  15750815.211555  5651690.182869  47066493.103688  1092189.261901  391898.149169  3263673.509766  0.085777  4.288875  0.029601  0.011949  0.044227  1.000000  0.007226  0.000608  0.000144  0.298440  0.294153  0.069562  0.339016  0.004980  0.001178  32  0  0  0  0
31  0  22.507875  0.000000  0.091461  0.494180  8946092.343621  6408014.099390  317.821048  620337.796009  444342.981329  22.038271  0.030361  1.518067  0.016813  0.013548  0.000000  1.000000  0.003543  0.006392  0.001512  0.292198  0.289769  0.068525  0.164509  0.097700  0.023104  17  0  0  0  0
3  29  27.692821  0.637386  0.194919  0.102619  15099728.474006  5724788.860511  41641343.845021  1047041.761040  396966.940194  2887484.107190  0.079611  3.980528  0.028378  0.012104  0.039129  1.000000  0.006825  0.001013  0.000240  0.297843  0.293734  0.069462  0.320174  0.011634  0.002751  31  0  0  0  0
12  19  20.963213  0.000000  0.109565  0.456369  10023401.104811  6289417.192262  1851883.289817  695040.282510  436119.262955  128412.848241  0.033875  1.693754  0.018837  0.013297  0.001740  1.000000  0.004057  0.005537  0.001309  0.293186  0.290463  0.068689  0.190341  0.083953  0.019853  17  0  0  0  0
27  4  21.175288  0.000000  0.099856  0.478012  9445672.966036  6353071.343429  1939.706899  654979.596063  440533.153884  134.502692  0.031186  1.559279  0.017752  0.013432  0.000002  1.000000  0.003779  0.006012  0.001422  0.292657  0.290091  0.068601  0.176587  0.091579  0.021657  16  0  0  0  0
21  10  20.553579  0.000000  0.104448  0.468702  9718927.735425  6322980.021755  30143.560268  673927.562939  438446.568652  2090.207548  0.031662  1.583100  0.018265  0.013368  0.000028  1.000000  0.003910  0.005804  0.001373  0.292907  0.290267  0.068642  0.183286  0.088224  0.020863  16  0  0  0  0
23  8  20.659960  0.000000  0.103573  0.470512  9666865.167994  6328715.396744  12046.706388  670317.452838  438844.269653  835.339834  0.031559  1.577964  0.018167  0.013381  0.000011  1.000000  0.003885  0.005844  0.001382  0.292859  0.290233  0.068634  0.182007  0.088867  0.021015  17  0  0  0  0
13  18  20.769723  0.000000  0.108029  0.460242  9931964.879743  6299500.126614  1178376.309862  688699.933656  436818.431378  81710.688293  0.033092  1.654585  0.018666  0.013319  0.001107  1.000000  0.004013  0.005620  0.001329  0.293103  0.290404  0.068675  0.188248  0.085273  0.020165  17  0  0  0  0
15  17  20.652643  0.000000  0.106973  0.462843  9869149.849775  6306425.092344  747707.515764  684344.228869  437298.620695  51847.355759  0.032584  1.629180  0.018548  0.013333  0.000703  1.000000  0.003982  0.005676  0.001342  0.293045  0.290364  0.068665  0.186805  0.086171  0.020378  16  0  0  0  0
26  5  20.992436  0.000000  0.101134  0.475460  9521689.551397  6344703.049083  3057.819898  660250.719947  439952.881618  212.034616  0.031312  1.565590  0.017895  0.013414  0.000003  1.000000  0.003815  0.005955  0.001408  0.292726  0.290140  0.068612  0.178445  0.090648  0.021436  16  0  0  0  0
29  2  21.702594  0.000000  0.096355  0.484878  9237300.934868  6375998.949603  783.304201  640530.712506  442122.994468  54.315693  0.030841  1.542068  0.017360  0.013481  0.000001  1.000000  0.003680  0.006171  0.001459  0.292465  0.289957  0.068569  0.171521  0.094132  0.022260  16  0  0  0  0
6  26  25.940145  0.509395  0.164690  0.266012  13302403.436003  5925782.300095  27114294.371405  922412.078050  410904.179218  1880152.916449  0.063007  3.150353  0.025000  0.012529  0.025479  1.000000  0.005774  0.002553  0.000604  0.296195  0.292576  0.069188  0.270906  0.036342  0.008594  26  0  0  0  0
16  16  20.578174  0.000000  0.106291  0.464507  9828560.805387  6310898.998678  473467.525091  681529.713059  437608.849238  32831.071904  0.032259  1.612954  0.018471  0.013343  0.000445  1.000000  0.003963  0.005712  0.001351  0.293008  0.290337  0.068659  0.185874  0.086750  0.020515  16  0  0  0  0
17  14  20.502412  0.000000  0.105565  0.466260  9785378.931509  6315658.017358  189201.891963  678535.405887  437938.847974  13119.592349  0.031921  1.596043  0.018390  0.013353  0.000178  1.000000  0.003942  0.005751  0.001360  0.292968  0.290310  0.068653  0.184883  0.087363  0.020660  16  0  0  0  0
9  23  23.066558  0.000000  0.128428  0.403559  11145614.312758  6165413.717591  10332471.776317  772856.522420  427520.643667  716471.787105  0.043691  2.184546  0.020946  0.013035  0.009709  1.000000  0.004618  0.004516  0.001068  0.294216  0.291186  0.068860  0.216661  0.067672  0.016003  19  0  0  0  0
13  19  20.967322  0.000000  0.109535  0.456434  10021601.028045  6289615.714215  1852147.439448  694915.462017  436133.028817  128431.164841  0.033872  1.693619  0.018834  0.013298  0.001740  1.000000  0.004057  0.005538  0.001310  0.293185  0.290462  0.068689  0.190296  0.083975  0.019858  16  0  0  0  0
14  17  20.645738  0.000000  0.107025  0.462734  9872240.669220  6306084.396118  747531.002492  684558.551732  437274.996219  51835.116017  0.032589  1.629426  0.018553  0.013333  0.000702  1.000000  0.003984  0.005674  0.001342  0.293048  0.290366  0.068666  0.186882  0.086133  0.020369  16  0  0  0  0
11  21  21.687128  0.000000  0.115481  0.440872  10375352.337374  6250577.380695  4493760.194877  719445.200716  433426.042029  311605.244838  0.036937  1.846845  0.019499  0.013215  0.004223  1.000000  0.004230  0.005217  0.001234  0.293509  0.290690  0.068742  0.198463  0.078854  0.018647  17  0  0  0  0
8  24  24.003531  0.217278  0.138694  0.370139  11756296.879393  6097737.480998  15019752.745464  815202.326923  422827.854253  1041496.103196  0.049100  2.455001  0.022094  0.012892  0.014114  1.000000  0.004935  0.003959  0.000936  0.294776  0.291580  0.068953  0.231515  0.058790  0.013903  21  0  0  0  0
7  25  25.004853  0.399479  0.151251  0.323738  12503167.994286  6014781.446517  20820534.879329  866991.685172  417075.536747  1443732.550779  0.055779  2.788955  0.023498  0.012717  0.019564  1.000000  0.005333  0.003278  0.000775  0.295462  0.292061  0.069067  0.250215  0.047927  0.011334  22  0  0  0  0
10  22  22.284575  0.000000  0.120804  0.426126  10692077.579978  6215585.496534  6883917.778690  741407.486750  430999.643165  477342.980456  0.039704  1.985206  0.020094  0.013141  0.006469  1.000000  0.004388  0.004929  0.001166  0.293800  0.290894  0.068791  0.205875  0.074259  0.017561  18  0  0  0  0
30  0  22.066405  0.000000  0.094080  0.489245  9101913.326871  6390887.251777  314.646974  631142.697368  443155.375557  21.818175  0.030618  1.530898  0.017106  0.013512  0.000000  1.000000  0.003616  0.006273  0.001484  0.292341  0.289869  0.068548  0.168251  0.095790  0.022653  16  0  0  0  0
5  27  26.705893  0.574523  0.177067  0.204241  14038337.590431  5843625.373790  32994349.761170  973443.048202  405207.273281  2287886.311187  0.069742  3.487088  0.026383  0.012355  0.031004  1.000000  0.006194  0.001895  0.000448  0.296870  0.293050  0.069301  0.290607  0.025817  0.006105  26  0  0  0  0
4  28  27.277533  0.613292  0.187153  0.147844  14638050.133279  5776529.957120  37852994.428874  1015028.171939  400554.758943  2624793.287885  0.075292  3.764625  0.027510  0.012213  0.035569  1.000000  0.006547  0.001379  0.000326  0.297420  0.293436  0.069392  0.307142  0.017538  0.004147  30  0  0  0  0
21  11  20.559161  0.000000  0.104487  0.468608  9721235.486468  6322725.759913  47764.693078  674087.586460  438428.937688  3312.087925  0.031682  1.584118  0.018270  0.013368  0.000045  1.000000  0.003911  0.005802  0.001372  0.292909  0.290268  0.068643  0.183338  0.088191  0.020855  16  0  0  0  0
17  15  20.536579  0.000000  0.105811  0.465655  9800021.365467  6314044.366770  299475.989273  679550.738041  437826.954601  20766.192434  0.032049  1.602430  0.018418  0.013350  0.000281  1.000000  0.003949  0.005738  0.001357  0.292981  0.290319  0.068655  0.185215  0.087151  0.020609  16  0  0  0  0
12  20  21.259396  0.000000  0.111898  0.450361  10162184.046076  6274107.224280  2896398.599808  704663.736036  435057.642816  200841.379091  0.035085  1.754252  0.019098  0.013265  0.002722  1.000000  0.004125  0.005411  0.001280  0.293314  0.290552  0.068710  0.193528  0.081941  0.019378  17  0  0  0  0
18  14  20.518219  0.000000  0.105445  0.466508  9778251.234189  6316443.461185  189302.815829  678041.158804  437993.312032  13126.590587  0.031909  1.595461  0.018377  0.013355  0.000178  1.000000  0.003938  0.005756  0.001361  0.292961  0.290305  0.068651  0.184707  0.087450  0.020680  16  0  0  0  0
0  33  28.610978  0.681176  0.213251  0.019833  16189414.078827  5602362.139612  50778466.366567  1122602.479673  388477.655790  3521068.272115  0.089986  4.499276  0.030426  0.011845  0.047715  1.000000  0.007503  0.000438  0.000104  0.298843  0.294436  0.069628  0.352021  0.002077  0.000491  29  0  0  0  0
14  18  20.775021  0.000000  0.107989  0.460326  9929612.966601  6299759.428435  1178591.102186  688536.847858  436836.411822  81725.582371  0.033088  1.654401  0.018661  0.013319  0.001107  1.000000  0.004012  0.005622  0.001329  0.293100  0.290403  0.068675  0.188189  0.085302  0.020172  17  0  0  0  0
25  6  20.850826  0.000000  0.102150  0.473413  9582144.392039  6338046.336183  4825.446289  664442.765051  439491.293424  334.604943  0.031413  1.570650  0.018008  0.013400  0.000005  1.000000  0.003844  0.005909  0.001397  0.292782  0.290179  0.068622  0.179927  0.089907  0.021261  16  0  0  0  0
23  9  20.662228  0.000000  0.103589  0.470475  9667773.317549  6328615.356921  19091.241536  670380.425527  438837.332715  1323.820305  0.031567  1.578370  0.018169  0.013380  0.000018  1.000000  0.003885  0.005843  0.001382  0.292860  0.290234  0.068635  0.182028  0.088854  0.021012  16  0  0  0  0
6  27  26.707207  0.574561  0.177062  0.204255  14038087.251117  5843653.269585  32996673.460124  973425.689233  405209.207624  2288047.440564  0.069744  3.487176  0.026382  0.012355  0.031006  1.000000  0.006194  0.001896  0.000448  0.296870  0.293050  0.069300  0.290599  0.025819  0.006106  28  0  0  0  0
2  31  28.251077  0.665361  0.205871  0.046177  15750778.898763  5651694.253731  47067942.379365  1092186.743908  391898.431450  3263774.005093  0.085779  4.288940  0.029601  0.011949  0.044228  1.000000  0.007226  0.000608  0.000144  0.298440  0.294153  0.069561  0.339014  0.004980  0.001178  34  0  0  0  0
3  30  28.004872  0.653576  0.200961  0.069386  15458927.086763  5684479.799723  44624242.874330  1071949.225351  394171.838940  3094323.578378  0.083003  4.150168  0.029053  0.012018  0.041932  1.000000  0.007045  0.000768  0.000182  0.298173  0.293965  0.069517  0.330501  0.007635  0.001806  32  0  0  0  0
1  32  28.451286  0.674357  0.209950  0.030402  15993225.301414  5624435.518593  49112724.732051  1108998.404384  390008.262757  3405562.814024  0.088098  4.404912  0.030057  0.011892  0.046150  1.000000  0.007379  0.000504  0.000119  0.298663  0.294310  0.069598  0.346172  0.003228  0.000763  34  0  0  0  0
5  28  27.278600  0.613319  0.187151  0.147852  14637889.776090  5776547.852729  37855254.054326  1015017.052489  400555.999856  2624949.974293  0.075294  3.764718  0.027510  0.012213  0.035572  1.000000  0.006547  0.001379  0.000326  0.297420  0.293436  0.069392  0.307136  0.017539  0.004148  27  0  0  0  0
30  1  22.066476  0.000000  0.094080  0.489244  9101932.768483  6390885.114275  498.681075  631144.045483  443155.227339  34.579424  0.030618  1.530908  0.017106  0.013512  0.000000  1.000000  0.003616  0.006273  0.001484  0.292341  0.289869  0.068548  0.168252  0.095790  0.022652  16  0  0  0  0
4  29  27.693652  0.637406  0.194918  0.102624  15099642.750510  5724798.493467  41643407.455164  1047035.816822  396967.608161  2887627.201551  0.079612  3.980618  0.028377  0.012104  0.039131  1.000000  0.006825  0.001013  0.000240  0.297843  0.293734  0.069462  0.320171  0.011634  0.002751  31  0  0  0  0
28  3  21.408700  0.000000  0.098275  0.481136  9351553.130100  6363429.547236  1231.871419  648453.160907  441251.409975  85.420133  0.031030  1.551496  0.017575  0.013454  0.000001  1.000000  0.003734  0.006084  0.001439  0.292570  0.290030  0.068586  0.174294  0.092732  0.021929  16  0  0  0  0
25  7  20.851758  0.000000  0.102156  0.473398  9582498.443982  6338007.344683  7647.585670  664467.315636  439488.589685  530.297057  0.031416  1.570812  0.018009  0.013400  0.000007  1.000000  0.003844  0.005908  0.001397  0.292782  0.290179  0.068622  0.179935  0.089902  0.021260  16  0  0  0  0
8  25  25.006654  0.399555  0.151242  0.323766  12502650.621227  6014839.027277  20822300.733900  866955.809613  417079.529498  1443854.998245  0.055780  2.788996  0.023497  0.012717  0.019566  1.000000  0.005333  0.003279  0.000775  0.295461  0.292060  0.069067  0.250200  0.047933  0.011335  23  0  0  0  0
29  3  21.702763  0.000000  0.096356  0.484876  9237351.894401  6375993.344077  1241.448360  640534.246130  442122.605771  86.084215  0.030842  1.542094  0.017360  0.013481  0.000001  1.000000  0.003680  0.006171  0.001459  0.292466  0.289957  0.068569  0.171522  0.094131  0.022260  16  0  0  0  0
12  21  21.690597  0.000000  0.115456  0.440927  10373909.779508  6250736.664324  4494320.926308  719345.171213  433437.087036  311644.126943  0.036935  1.846753  0.019496  0.013216  0.004223  1.000000  0.004230  0.005218  0.001234  0.293508  0.290689  0.068742  0.198427  0.078871  0.018651  17  0  0  0  0
22  10  20.601991  0.000000  0.104086  0.469446  9697386.725963  6325353.165666  30191.416945  672433.871412  438611.126629  2093.526014  0.031627  1.581329  0.018225  0.013373  0.000028  1.000000  0.003899  0.005821  0.001376  0.292887  0.290253  0.068639  0.182754  0.088488  0.020926  16  0  0  0  0
31  1  22.507951  0.000000  0.091462  0.494179  8946110.782788  6408012.073614  503.711690  620339.074613  444342.840858  34.928256  0.030362  1.518077  0.016813  0.013548  0.000000  1.000000  0.003543  0.006392  0.001512  0.292198  0.289769  0.068525  0.164509  0.097700  0.023104  17  0  0  0  0
7  26  25.941706  0.509448  0.164684  0.266033  13302031.952900  5925823.653630  27116437.817902  922386.318758  410907.046745  1880301.546804  0.063008  3.150423  0.024999  0.012529  0.025481  1.000000  0.005774  0.002554  0.000604  0.296194  0.292575  0.069188  0.270894  0.036346  0.008595  25  0  0  0  0
10  23  23.068974  0.000000  0.128413  0.403597  11144718.410052  6165512.922123  10333456.573062  772794.398949  427527.522684  716540.074646  0.043690  2.184518  0.020945  0.013036  0.009710  1.000000  0.004618  0.004516  0.001068  0.294215  0.291185  0.068860  0.216638  0.067683  0.016006  16  0  0  0  0
11  22  22.287434  0.000000  0.120785  0.426171  10690942.106355  6215711.007512  6884651.789194  741328.751009  431008.346317  477393.878037  0.039703  1.985148  0.020092  0.013142  0.006469  1.000000  0.004388  0.004930  0.001166  0.293799  0.290893  0.068790  0.205846  0.074273  0.017564  18  0  0  0  0
9  24  24.005615  0.217394  0.138682  0.370172  11755598.312561  6097814.967967  15021086.291376  815153.887069  422833.227336  1041588.573618  0.049100  2.455007  0.022093  0.012892  0.014115  1.000000  0.004935  0.003960  0.000936  0.294776  0.291579  0.068953  0.231496  0.058799  0.013905  21  0  0  0  0
24  8  20.743727  0.000000  0.102958  0.471767  9630262.039642  6332747.102351  12078.827708  667779.327464  439123.835219  837.567183  0.031499  1.574952  0.018099  0.013389  0.000011  1.000000  0.003867  0.005872  0.001389  0.292826  0.290210  0.068629  0.181107  0.089315  0.021121  16  0  0  0  0
19  14  20.539220  0.000000  0.105287  0.466838  9768805.685378  6317484.295986  189436.412727  677386.187817  438065.485350  13135.854431  0.031894  1.594690  0.018359  0.013357  0.000178  1.000000  0.003934  0.005763  0.001363  0.292953  0.290299  0.068650  0.184474  0.087566  0.020708  16  0  0  0  0
32  0  23.030332  0.000000  0.088545  0.499569  8772522.097245  6427081.153075  321.287092  608302.129490  445665.124406  22.278613  0.030075  1.503773  0.016487  0.013589  0.000000  1.000000  0.003462  0.006524  0.001543  0.292039  0.289657  0.068498  0.160367  0.099828  0.023607  16  0  0  0  0
16  17  20.661837  0.000000  0.106904  0.462989  9865039.106381  6306878.212439  747942.167623  684059.182684  437330.040841  51863.626932  0.032577  1.628852  0.018540  0.013334  0.000703  1.000000  0.003980  0.005679  0.001343  0.293041  0.290361  0.068665  0.186703  0.086221  0.020390  16  0  0  0  0
27  5  21.175679  0.000000  0.099859  0.478006  9445808.930985  6353056.374680  3074.193303  654989.024112  440532.115924  213.169977  0.031187  1.559343  0.017752  0.013432  0.000003  1.000000  0.003779  0.006012  0.001422  0.292657  0.290091  0.068601  0.176590  0.091577  0.021656  16  0  0  0  0
13  20  21.263710  0.000000  0.111867  0.450429  10160333.793406  6274311.375053  2896837.996329  704535.436258  435071.798990  200871.847619  0.035082  1.754121  0.019095  0.013266  0.002722  1.000000  0.004124  0.005412  0.001280  0.293312  0.290551  0.068710  0.193482  0.081964  0.019383  17  0  0  0  0
20  12  20.531289  0.000000  0.104824  0.467889  9741306.451060  6320514.384188  75585.830836  675479.342487  438275.597001  5241.254607  0.031742  1.587077  0.018307  0.013363  0.000071  1.000000  0.003920  0.005787  0.001368  0.292928  0.290281  0.068646  0.183825  0.087937  0.020795  16  0  0  0  0
23  10  20.665820  0.000000  0.103613  0.470416  9669212.307115  6328456.842036  30253.807489  670480.207597  438826.341014  2097.852284  0.031580  1.579013  0.018172  0.013380  0.000028  1.000000  0.003886  0.005842  0.001382  0.292862  0.290235  0.068635  0.182060  0.088833  0.021007  17  0  0  0  0
14  19  20.972798  0.000000  0.109495  0.456521  10019204.130853  6289880.055622  1852499.071721  694749.256945  436151.358715  128455.547642  0.033869  1.693438  0.018830  0.013298  0.001741  1.000000  0.004055  0.005540  0.001310  0.293183  0.290460  0.068688  0.190236  0.084004  0.019865  16  0  0  0  0
26  7  20.993993  0.000000  0.101143  0.475437  9522257.952628  6344640.467919  7680.526811  660290.133890  439948.542130  532.581253  0.031317  1.565854  0.017896  0.013414  0.000007  1.000000  0.003815  0.005954  0.001408  0.292727  0.290140  0.068612  0.178458  0.090639  0.021434  16  0  0  0  0
30  2  22.066588  0.000000  0.094080  0.489243  9101963.581647  6390881.726448  790.354300  631146.182122  443154.992421  54.804559  0.030618  1.530925  0.017106  0.013512  0.000001  1.000000  0.003616  0.006273  0.001484  0.292341  0.289869  0.068548  0.168253  0.095790  0.022652  16  0  0  0  0
25  8  20.853236  0.000000  0.102165  0.473376  9583059.509882  6337945.557596  12120.025452  664506.220933  439484.305259  840.423907  0.031421  1.571068  0.018010  0.013400  0.000011  1.000000  0.003844  0.005908  0.001397  0.292783  0.290179  0.068622  0.179947  0.089894  0.021258  16  0  0  0  0
15  18  20.782078  0.000000  0.107937  0.460438  9926482.845444  6300104.526020  1178876.862548  688319.799745  436860.341497  81745.397497  0.033083  1.654157  0.018655  0.013320  0.001108  1.000000  0.004010  0.005624  0.001330  0.293097  0.290401  0.068674  0.188111  0.085340  0.020181  17  0  0  0  0
20  13  20.545170  0.000000  0.104922  0.467650  9747117.569029  6319874.081402  119734.390316  675882.295639  438231.197278  8302.593461  0.031793  1.589630  0.018318  0.013362  0.000113  1.000000  0.003923  0.005781  0.001367  0.292933  0.290285  0.068647  0.183957  0.087852  0.020775  16  0  0  0  0
18  15  20.552477  0.000000  0.105691  0.465905  9792869.281525  6314832.535495  299636.842547  679054.799947  437881.607608  20777.346284  0.032037  1.601849  0.018404  0.013351  0.000282  1.000000  0.003945  0.005743  0.001358  0.292975  0.290314  0.068654  0.185038  0.087239  0.020630  16  0  0  0  0
33  0  23.631017  0.000000  0.085413  0.505235  8586145.005566  6447542.521466  324.930923  595378.413768  447083.951720  22.531282  0.029768  1.488422  0.016136  0.013632  0.000000  1.000000  0.003376  0.006666  0.001576  0.291868  0.289537  0.068470  0.155949  0.102116  0.024148  16  0  0  0  0
19  13  20.517402  0.000000  0.105132  0.467217  9759581.660253  6318500.719865  119623.471282  676746.577672  438135.965971  8294.902140  0.031813  1.590651  0.018342  0.013359  0.000112  1.000000  0.003929  0.005772  0.001365  0.292944  0.290293  0.068649  0.184265  0.087700  0.020739  16  0  0  0  0
28  4  21.408956  0.000000  0.098276  0.481133  9351636.664843  6363420.355297  1952.371170  648458.953353  441250.772590  135.380855  0.031031  1.551537  0.017575  0.013454  0.000002  1.000000  0.003734  0.006084  0.001439  0.292570  0.290030  0.068586  0.174296  0.092731  0.021929  16  0  0  0  0
26  6  20.993039  0.000000  0.101137  0.475451  9521909.458316  6344678.836554  4846.227749  660265.968680  439951.202679  336.045966  0.031314  1.565692  0.017895  0.013414  0.000005  1.000000  0.003815  0.005954  0.001408  0.292726  0.290140  0.068612  0.178450  0.090645  0.021436  16  0  0  0  0
27  6  21.176299  0.000000  0.099862  0.477998  9446024.376123  6353032.659788  4872.180217  655003.963457  440530.471492  337.845556  0.031189  1.559446  0.017752  0.013432  0.000005  1.000000  0.003779  0.006012  0.001422  0.292657  0.290091  0.068601  0.176595  0.091574  0.021655  16  0  0  0  0
0  34  28.732519  0.686150  0.215773  0.012830  16339350.116652  5585483.490568  52061007.863982  1132999.308553  387307.260544  3610001.957934  0.091437  4.571840  0.030707  0.011809  0.048920  1.000000  0.007599  0.000397  0.000094  0.298980  0.294533  0.069651  0.356526  0.001328  0.000314  35  0  0  0  0
1  33  28.611378  0.681184  0.213251  0.019833  16189407.085620  5602362.945365  50779765.423262  1122601.994751  388477.711662  3521158.350994  0.089987  4.499337  0.030425  0.011845  0.047716  1.000000  0.007503  0.000438  0.000104  0.298843  0.294436  0.069628  0.352020  0.002077  0.000491  35  0  0  0  0
2  32  28.451823  0.674368  0.209950  0.030403  15993189.167329  5624439.548879  49114283.897060  1108995.898783  390008.542224  3405670.929271  0.088100  4.404982  0.030057  0.011892  0.046151  1.000000  0.007379  0.000504  0.000119  0.298663  0.294310  0.069598  0.346170  0.003228  0.000763  33  0  0  0  0
3  31  28.251756  0.665376  0.205871  0.046179  15750735.563109  5651699.127245  47069888.723289  1092183.738937  391898.769388  3263908.968008  0.085781  4.289028  0.029601  0.011949  0.044230  1.000000  0.007226  0.000608  0.000144  0.298440  0.294153  0.069561  0.339012  0.004981  0.001178  33  0  0  0  0
4  30  28.005758  0.653595  0.200960  0.069390  15458839.649945  5684489.569299  44626545.448133  1071943.162328  394172.516380  3094483.242900  0.083005  4.150269  0.029053  0.012019  0.041934  1.000000  0.007045  0.000768  0.000182  0.298173  0.293965  0.069517  0.330497  0.007636  0.001806  31  0  0  0  0
30  3  22.066767  0.000000  0.094081  0.489241  9102012.394326  6390876.361862  1252.622273  631149.566879  443154.620431  86.859034  0.030619  1.530950  0.017106  0.013512  0.000001  1.000000  0.003616  0.006273  0.001484  0.292341  0.289869  0.068548  0.168254  0.095789  0.022652  16  0  0  0  0
6  28  27.279994  0.613356  0.187147  0.147864  14637700.808788  5776569.045105  37858320.384581  1015003.949164  400557.469372  2625162.599032  0.075297  3.764846  0.027509  0.012213  0.035574  1.000000  0.006547  0.001379  0.000326  0.297420  0.293436  0.069392  0.307130  0.017540  0.004148  30  0  0  0  0
5  29  27.694753  0.637433  0.194916  0.102631  15099533.845888  5724810.753891  41646172.056006  1047028.265184  396968.458320  2887818.903841  0.079615  3.980739  0.028377  0.012104  0.039134  1.000000  0.006825  0.001013  0.000240  0.297843  0.293734  0.069462  0.320167  0.011635  0.002751  31  0  0  0  0
28  5  21.409362  0.000000  0.098278  0.481127  9351769.066601  6363405.784846  3094.265978  648468.134324  441249.762249  214.561852  0.031032  1.551602  0.017575  0.013454  0.000003  1.000000  0.003734  0.006084  0.001439  0.292570  0.290030  0.068586  0.174299  0.092729  0.021929  16  0  0  0  0
21  12  20.567994  0.000000  0.104549  0.468458  9724890.924106  6322323.012601  75677.748613  674341.060942  438401.010480  5247.628347  0.031715  1.585730  0.018276  0.013367  0.000071  1.000000  0.003913  0.005799  0.001371  0.292913  0.290271  0.068643  0.183420  0.088138  0.020843  16  0  0  0  0
31  2  22.508071  0.000000  0.091462  0.494178  8946140.015717  6408008.860652  798.327405  620341.101676  444342.618066  55.357428  0.030362  1.518093  0.016813  0.013548  0.000001  1.000000  0.003543  0.006392  0.001512  0.292199  0.289769  0.068525  0.164510  0.097699  0.023104  16  0  0  0  0
11  23  23.072197  0.000000  0.128393  0.403648  11143522.671963  6165645.269823  10334768.153988  772711.484364  427536.699907  716631.021976  0.043690  2.184482  0.020943  0.013036  0.009711  1.000000  0.004617  0.004517  0.001068  0.294214  0.291185  0.068859  0.216606  0.067697  0.016009  19  0  0  0  0
29  4  21.703031  0.000000  0.096357  0.484873  9237432.651065  6375984.461920  1967.550155  640539.845939  442121.989867  136.433392  0.030843  1.542135  0.017360  0.013481  0.000002  1.000000  0.003680  0.006170  0.001459  0.292466  0.289957  0.068569  0.171524  0.094130  0.022260  16  0  0  0  0
9  25  25.009060  0.399656  0.151231  0.323802  12501957.930949  6014916.084863  20824651.764552  866907.777249  417084.872807  1444018.022850  0.055781  2.789049  0.023496  0.012717  0.019568  1.000000  0.005333  0.003279  0.000775  0.295460  0.292060  0.069066  0.250180  0.047941  0.011337  22  0  0  0  0
22  11  20.607618  0.000000  0.104125  0.469352  9699682.422655  6325100.251281  47840.609319  672593.059063  438593.589100  3317.352091  0.031647  1.582347  0.018229  0.013373  0.000045  1.000000  0.003900  0.005819  0.001376  0.292889  0.290254  0.068639  0.182806  0.088455  0.020918  16  0  0  0  0
14  20  21.269458  0.000000  0.111825  0.450520  10157870.052523  6274583.215806  2897422.920360  704364.596126  435090.648907  200912.407282  0.035079  1.753945  0.019090  0.013266  0.002723  1.000000  0.004123  0.005414  0.001280  0.293310  0.290550  0.068709  0.193420  0.081994  0.019390  16  0  0  0  0
18  16  20.606282  0.000000  0.106079  0.464950  9815952.890092  6312288.530959  473918.646696  680655.458012  437705.201854  32862.353471  0.032239  1.611937  0.018448  0.013346  0.000445  1.000000  0.003957  0.005722  0.001353  0.292996  0.290329  0.068657  0.185562  0.086904  0.020551  16  0  0  0  0
32  1  23.030414  0.000000  0.088545  0.499569  8772539.395034  6427079.253347  509.205051  608303.328949  445664.992675  35.309175  0.030076  1.503783  0.016487  0.013589  0.000000  1.000000  0.003462  0.006524  0.001543  0.292039  0.289657  0.068498  0.160367  0.099828  0.023607  16  0  0  0  0
13  21  21.695221  0.000000  0.115424  0.441000  10371988.131118  6250948.844011  4495067.695953  719211.920730  433451.799949  311695.909265  0.036933  1.846630  0.019493  0.013216  0.004224  1.000000  0.004229  0.005220  0.001234  0.293506  0.290688  0.068742  0.198378  0.078895  0.018657  17  0  0  0  0
24  9  20.746026  0.000000  0.102973  0.471730  9631161.915890  6332647.986804  19142.168778  667841.726468  439116.962372  1327.351690  0.031507  1.575358  0.018100  0.013389  0.000018  1.000000  0.003867  0.005871  0.001388  0.292827  0.290210  0.068629  0.181127  0.089302  0.021118  16  0  0  0  0
22  12  20.616523  0.000000  0.104186  0.469204  9703318.784839  6324699.635500  75798.239806  672845.210820  438565.809697  5255.983419  0.031679  1.583960  0.018236  0.013372  0.000071  1.000000  0.003902  0.005815  0.001375  0.292893  0.290257  0.068640  0.182888  0.088402  0.020905  16  0  0  0  0
24  10  20.749668  0.000000  0.102997  0.471672  9632587.830458  6332490.928255  30334.567944  667940.601895  439106.071656  2103.452356  0.031520  1.576001  0.018103  0.013389  0.000029  1.000000  0.003868  0.005870  0.001388  0.292828  0.290211  0.068629  0.181159  0.089282  0.021113  16  0  0  0  0
21  13  20.581961  0.000000  0.104646  0.468221  9730679.199273  6321685.262162  119880.399510  674742.430135  438356.787742  8312.717996  0.031766  1.588284  0.018287  0.013366  0.000113  1.000000  0.003915  0.005794  0.001370  0.292918  0.290274  0.068644  0.183551  0.088054  0.020823  16  0  0  0  0
10  24  24.008393  0.217548  0.138667  0.370216  11754666.710258  6097918.295824  15022863.454198  815089.288124  422840.392271  1041711.805217  0.049100  2.455013  0.022091  0.012893  0.014117  1.000000  0.004934  0.003960  0.000937  0.294775  0.291578  0.068953  0.231470  0.058810  0.013907  20  0  0  0  0
26  8  20.995506  0.000000  0.101153  0.475415  9522810.265481  6344579.655486  12172.245601  660328.432235  439944.325289  844.044944  0.031322  1.566110  0.017897  0.013414  0.000011  1.000000  0.003815  0.005954  0.001408  0.292727  0.290140  0.068613  0.178470  0.090631  0.021433  16  0  0  0  0
7  27  26.708923  0.574610  0.177057  0.204274  14037781.683245  5843687.470106  32999823.364435  973404.500619  405211.579149  2288265.860475  0.069746  3.487299  0.026382  0.012355  0.031009  1.000000  0.006194  0.001896  0.000448  0.296869  0.293050  0.069300  0.290589  0.025822  0.006107  27  0  0  0  0
8  26  25.943767  0.509517  0.164676  0.266061  13301552.054616  5925877.192706  27119317.631914  922353.041766  410910.759239  1880501.238179  0.063010  3.150519  0.024998  0.012529  0.025483  1.000000  0.005774  0.002554  0.000604  0.296194  0.292575  0.069188  0.270880  0.036351  0.008596  26  0  0  0  0
30  4  22.067050  0.000000  0.094083  0.489238  9102089.812128  6390867.848033  1985.260270  631154.935166  443154.030067  137.661443  0.030620  1.530991  0.017106  0.013512  0.000002  1.000000  0.003616  0.006273  0.001484  0.292342  0.289869  0.068548  0.168255  0.095788  0.022652  16  0  0  0  0
23  11  20.671507  0.000000  0.103651  0.470323  9671492.163044  6328205.696292  47939.581132  670638.296822  438808.926126  3324.214971  0.031601  1.580031  0.018176  0.013379  0.000045  1.000000  0.003887  0.005840  0.001381  0.292864  0.290236  0.068635  0.182111  0.088800  0.020999  16  0  0  0  0
12  22  22.291246  0.000000  0.120760  0.426232  10689428.999317  6215878.253829  6885629.637473  741223.829503  431019.943471  477461.683758  0.039701  1.985069  0.020089  0.013142  0.006470  1.000000  0.004387  0.004931  0.001166  0.293798  0.290892  0.068790  0.205807  0.074292  0.017568  16  0  0  0  0
27  7  21.177282  0.000000  0.099868  0.477984  9446365.822044  6352995.074695  7721.664669  655027.639919  440527.865275  535.433825  0.031192  1.559608  0.017753  0.013432  0.000007  1.000000  0.003779  0.006012  0.001422  0.292657  0.290091  0.068601  0.176603  0.091569  0.021654  16  0  0  0  0
16  18  20.791475  0.000000  0.107867  0.460586  9922319.750810  6300563.503789  1179256.742929  688031.123432  436892.167823  81771.739072  0.033077  1.653832  0.018647  0.013321  0.001108  1.000000  0.004008  0.005627  0.001331  0.293094  0.290398  0.068673  0.188007  0.085391  0.020193  16  0  0  0  0
0  35  28.820206  0.689624  0.217593  0.008240  16447486.074360  5573305.309140  52992099.968240  1140497.646274  386462.804000  3674565.523975  0.092489  4.624460  0.030911  0.011783  0.049795  1.000000  0.007669  0.000370  0.000088  0.299079  0.294603  0.069668  0.359795  0.000844  0.000200  37  0  0  0  0
8  27  26.711234  0.574677  0.177050  0.204300  14037356.963401  5843734.905901  33003991.530602  973375.049797  405214.868430  2288554.888457  0.069749  3.487460  0.026381  0.012355  0.031013  1.000000  0.006194  0.001896  0.000448  0.296869  0.293049  0.069300  0.290576  0.025827  0.006107  27  0  0  0  0
1  34  28.732931  0.686158  0.215773  0.012830  16339343.806857  5585484.208045  52062367.284435  1132998.871021  387307.310295  3610096.222542  0.091438  4.571903  0.030707  0.011809  0.048922  1.000000  0.007599  0.000397  0.000094  0.298980  0.294533  0.069651  0.356526  0.001328  0.000314  37  0  0  0  0
20  14  20.567091  0.000000  0.105077  0.467272  9756314.343072  6318860.701503  189612.835105  676520.016146  438160.927732  13148.087870  0.031873  1.593670  0.018335  0.013360  0.000178  1.000000  0.003928  0.005773  0.001365  0.292941  0.290291  0.068648  0.184165  0.087719  0.020744  16  0  0  0  0
2  33  28.611910  0.681195  0.213251  0.019834  16189400.055382  5602363.768265  50781504.443634  1122601.507262  388477.768723  3521278.937728  0.089988  4.499418  0.030425  0.011845  0.047718  1.000000  0.007503  0.000438  0.000104  0.298843  0.294436  0.069628  0.352020  0.002077  0.000491  36  0  0  0  0
7  28  27.281864  0.613404  0.187143  0.147880  14637440.401889  5776598.209387  37862390.905543  1014985.892091  400559.491675  2625444.856123  0.075300  3.765016  0.027509  0.012213  0.035578  1.000000  0.006546  0.001380  0.000326  0.297419  0.293436  0.069392  0.307121  0.017543  0.004149  29  0  0  0  0
17  17  20.674073  0.000000  0.106812  0.463182  9859576.617422  6307480.321079  748253.782046  683680.404081  437371.792114  51885.234824  0.032568  1.628417  0.018530  0.013336  0.000703  1.000000  0.003978  0.005683  0.001344  0.293036  0.290357  0.068664  0.186568  0.086288  0.020405  16  0  0  0  0
6  29  27.696245  0.637468  0.194913  0.102640  15099367.517597  5724829.386567  41649808.260668  1047016.731687  396969.750342  2888071.044675  0.079618  3.980896  0.028377  0.012104  0.039137  1.000000  0.006824  0.001013  0.000240  0.297843  0.293734  0.069462  0.320161  0.011636  0.002752  31  0  0  0  0
5  30  28.006910  0.653622  0.200959  0.069395  15458754.472921  5684499.181282  44629696.184624  1071937.256003  394173.182892  3094701.720516  0.083008  4.150410  0.029052  0.012019  0.041937  1.000000  0.007045  0.000768  0.000182  0.298173  0.293965  0.069517  0.330494  0.007636  0.001806  32  0  0  0  0
15  19  20.980091  0.000000  0.109441  0.456636  10016014.098260  6290231.865234  1852966.886882  694528.054468  436175.753813  128487.986769  0.033864  1.693197  0.018824  0.013299  0.001741  1.000000  0.004054  0.005543  0.001311  0.293180  0.290458  0.068688  0.190156  0.084043  0.019875  16  0  0  0  0
4  31  28.252666  0.665395  0.205870  0.046182  15750673.201676  5651706.124973  47072471.793541  1092179.414686  391899.254623  3264088.082648  0.085783  4.289144  0.029601  0.011949  0.044233  1.000000  0.007226  0.000608  0.000144  0.298440  0.294153  0.069561  0.339010  0.004981  0.001178  34  0  0  0  0
3  32  28.452519  0.674383  0.209949  0.030404  15993162.574040  5624442.561571  49116424.017762  1108994.054757  390008.751129  3405819.329009  0.088102  4.405080  0.030057  0.011892  0.046153  1.000000  0.007379  0.000504  0.000119  0.298663  0.294310  0.069598  0.346169  0.003229  0.000763  35  0  0  0  0
10  25  25.012282  0.399791  0.151215  0.323851  12501025.526799  6015019.702537  20827776.339589  866843.122704  417092.057839  1444234.686385  0.055782  2.789119  0.023494  0.012717  0.019571  1.000000  0.005332  0.003280  0.000776  0.295460  0.292059  0.069066  0.250154  0.047951  0.011340  22  0  0  0  0
13  22  22.296326  0.000000  0.120726  0.426313  10687413.298448  6216101.049503  6886931.939536  741084.057255  431035.392516  477551.987676  0.039699  1.984964  0.020085  0.013142  0.006471  1.000000  0.004386  0.004932  0.001166  0.293796  0.290891  0.068790  0.205755  0.074316  0.017574  18  0  0  0  0
34  0  24.299171  0.000000  0.082180  0.510960  8393719.526871  6468654.261128  328.612885  582035.292239  448547.876923  22.786596  0.029451  1.472573  0.015775  0.013676  0.000000  1.000000  0.003288  0.006813  0.001611  0.291692  0.289413  0.068440  0.151422  0.104482  0.024708  16  0  0  0  0
17  16  20.590238  0.000000  0.106200  0.464698  9823143.328722  6311496.072514  473661.459150  681154.055688  437650.251390  32844.519634  0.032250  1.612517  0.018461  0.013344  0.000445  1.000000  0.003960  0.005716  0.001352  0.293003  0.290334  0.068658  0.185740  0.086816  0.020530  16  0  0  0  0
17  18  20.803980  0.000000  0.107774  0.460783  9916787.605316  6301173.404368  1179761.221490  687647.514722  436934.459403  81806.720504  0.033068  1.653400  0.018637  0.013322  0.001109  1.000000  0.004005  0.005631  0.001332  0.293089  0.290394  0.068673  0.187870  0.085459  0.020209  16  0  0  0  0
12  23  23.076493  0.000000  0.128366  0.403717  11141929.824156  6165821.587946  10336515.779216  772601.033492  427548.926116  716752.205387  0.043689  2.184433  0.020940  0.013036  0.009713  1.000000  0.004616  0.004519  0.001069  0.294213  0.291184  0.068859  0.216564  0.067716  0.016014  19  0  0  0  0
19  15  20.573601  0.000000  0.105532  0.466236  9783391.339329  6315876.989482  299849.770513  678397.582745  437954.031886  20792.111084  0.032022  1.601078  0.018386  0.013353  0.000282  1.000000  0.003941  0.005750  0.001360  0.292966  0.290308  0.068652  0.184804  0.087355  0.020658  16  0  0  0  0
28  6  21.410006  0.000000  0.098282  0.481119  9351978.884764  6363382.697452  4903.996182  648482.683485  441248.161328  340.051731  0.031034  1.551704  0.017576  0.013454  0.000005  1.000000  0.003734  0.006083  0.001439  0.292571  0.290030  0.068586  0.174303  0.092726  0.021928  16  0  0  0  0
20  15  20.601635  0.000000  0.105321  0.466674  9770857.023524  6317258.198928  300130.954443  677528.431216  438049.807382  20811.608873  0.032001  1.600060  0.018363  0.013356  0.000282  1.000000  0.003935  0.005760  0.001362  0.292955  0.290300  0.068650  0.184494  0.087508  0.020694  16  0  0  0  0
22  13  20.630606  0.000000  0.104283  0.468968  9709076.925016  6324065.249288  120071.797344  673244.490399  438521.820240  8325.989859  0.031730  1.586514  0.018247  0.013371  0.000113  1.000000  0.003905  0.005810  0.001374  0.292898  0.290261  0.068641  0.183018  0.088318  0.020886  17  0  0  0  0
14  21  21.701382  0.000000  0.115381  0.441098  10369429.235046  6251231.383326  4496061.804712  719034.482371  433471.391723  311764.842517  0.036929  1.846466  0.019488  0.013217  0.004225  1.000000  0.004228  0.005222  0.001235  0.293504  0.290686  0.068742  0.198313  0.078926  0.018664  18  0  0  0  0
11  24  24.012097  0.217754  0.138646  0.370274  11753425.505963  6098055.971661  15025232.103015  815003.220833  422849.938956  1041876.051497  0.049100  2.455023  0.022089  0.012893  0.014119  1.000000  0.004933  0.003961  0.000937  0.294774  0.291578  0.068952  0.231436  0.058825  0.013911  20  0  0  0  0
21  14  20.604019  0.000000  0.104800  0.467845  9739839.887050  6320675.914842  189845.070379  675377.648356  438286.797821  13164.191472  0.031846  1.592325  0.018305  0.013364  0.000178  1.000000  0.003920  0.005785  0.001368  0.292926  0.290280  0.068646  0.183758  0.087921  0.020792  17  0  0  0  0
15  20  21.277115  0.000000  0.111770  0.450641  10154590.968354  6274945.013674  2898201.114755  704137.218656  435115.736608  200966.368651  0.035074  1.753712  0.019084  0.013267  0.002723  1.000000  0.004122  0.005417  0.001281  0.293307  0.290548  0.068709  0.193337  0.082034  0.019399  17  0  0  0  0
9  26  25.946523  0.509611  0.164665  0.266099  13300906.814627  5925949.135343  27123149.099402  922308.299689  410915.747868  1880766.918881  0.063013  3.150646  0.024997  0.012529  0.025487  1.000000  0.005774  0.002554  0.000604  0.296193  0.292575  0.069188  0.270861  0.036358  0.008598  25  0  0  0  0
32  2  23.030543  0.000000  0.088545  0.499568  8772566.808914  6427076.242796  807.033926  608305.229876  445664.783919  55.961153  0.030076  1.503799  0.016487  0.013589  0.000001  1.000000  0.003462  0.006524  0.001543  0.292039  0.289657  0.068498  0.160368  0.099828  0.023607  16  0  0  0  0
19  16  20.627599  0.000000  0.105919  0.465284  9806424.072211  6313338.674068  474259.099148  679994.713001  437778.020626  32885.961043  0.032223  1.611169  0.018430  0.013348  0.000446  1.000000  0.003952  0.005729  0.001355  0.292987  0.290323  0.068656  0.185326  0.087021  0.020579  16  0  0  0  0
30  5  22.067498  0.000000  0.094085  0.489233  9102212.484750  6390854.359374  3146.394728  631163.441502  443153.094740  218.176551  0.030621  1.531056  0.017106  0.013512  0.000003  1.000000  0.003616  0.006273  0.001483  0.292342  0.289869  0.068548  0.168258  0.095786  0.022651  17  0  0  0  0
27  8  21.178839  0.000000  0.099877  0.477962  9446906.931798  6352935.511308  12237.459677  655065.161422  440523.735045  848.567003  0.031197  1.559864  0.017754  0.013432  0.000011  1.000000  0.003779  0.006011  0.001422  0.292658  0.290092  0.068601  0.176614  0.091561  0.021652  16  0  0  0  0
25  9  20.855578  0.000000  0.102180  0.473340  9583948.624549  6337847.643256  19207.486423  664567.873710  439477.515707  1331.880930  0.031429  1.571474  0.018012  0.013400  0.000018  1.000000  0.003845  0.005907  0.001397  0.292783  0.290180  0.068622  0.179967  0.089881  0.021255  16  0  0  0  0
29  6  21.704129  0.000000  0.096362  0.484860  9237763.494084  6375948.071187  4942.129793  640562.787177  442119.466469  342.695982  0.030846  1.542302  0.017361  0.013480  0.000005  1.000000  0.003680  0.006170  0.001459  0.292466  0.289957  0.068569  0.171531  0.094125  0.022259  16  0  0  0  0
28  7  21.411025  0.000000  0.098287  0.481106  9352311.419907  6363346.104883  7772.096905  648505.742057  441245.623935  538.930885  0.031037  1.551866  0.017576  0.013454  0.000007  1.000000  0.003734  0.006083  0.001439  0.292571  0.290031  0.068587  0.174311  0.092721  0.021927  17  0  0  0  0
31  3  22.508261  0.000000  0.091463  0.494176  8946186.335396  6408003.771566  1265.259089  620344.313564  444342.265179  87.735293  0.030362  1.518119  0.016813  0.013548  0.000001  1.000000  0.003543  0.006392  0.001512  0.292199  0.289769  0.068525  0.164511  0.097698  0.023104  16  0  0  0  0
23  12  20.680509  0.000000  0.103712  0.470176  9675103.460948  6327807.878227  75955.324231  670888.710578  438781.340721  5266.875930  0.031633  1.581645  0.018183  0.013379  0.000071  1.000000  0.003889  0.005837  0.001380  0.292867  0.290239  0.068636  0.182193  0.088747  0.020987  16  0  0  0  0
1  35  28.820627  0.689632  0.217593  0.008240  16447481.025554  5573305.878707  52993506.369857  1140497.296181  386462.843494  3674663.046339  0.092491  4.624525  0.030911  0.011783  0.049797  1.000000  0.007669  0.000370  0.000088  0.299079  0.294603  0.069668  0.359795  0.000844  0.000200  36  0  0  0  0
0  36  28.880945  0.691974  0.218850  0.005262  16522208.705304  5564887.669918  53638932.482542  1145679.045081  385879.110074  3719418.029504  0.093220  4.660982  0.031051  0.011766  0.050403  1.000000  0.007717  0.000354  0.000084  0.299148  0.294651  0.069679  0.362063  0.000535  0.000127  37  0  0  0  0
2  34  28.733498  0.686169  0.215773  0.012830  16339314.992325  5585487.404221  52064118.800012  1132996.872971  387307.531924  3610217.675716  0.091440  4.571983  0.030707  0.011809  0.048923  1.000000  0.007599  0.000397  0.000094  0.298980  0.294533  0.069651  0.356524  0.001328  0.000314  35  0  0  0  0
29  5  21.703456  0.000000  0.096359  0.484868  9237560.650428  6375970.382152  3118.324445  640548.721640  442121.013551  216.230108  0.030844  1.542199  0.017361  0.013480  0.000003  1.000000  0.003680  0.006170  0.001459  0.292466  0.289957  0.068569  0.171527  0.094128  0.022259  16  0  0  0  0
10  26  25.950214  0.509735  0.164650  0.266148  13300033.967764  5926046.357297  27128238.424700  922247.774950  410922.489410  1881119.821659  0.063016  3.150813  0.024995  0.012529  0.025492  1.000000  0.005773  0.002555  0.000604  0.296193  0.292574  0.069188  0.270834  0.036368  0.008600  26  0  0  0  0
9  27  26.714309  0.574766  0.177041  0.204335  14036794.968381  5843797.697416  33009556.456914  973336.080073  405219.222504  2288940.770246  0.069754  3.487675  0.026380  0.012355  0.031018  1.000000  0.006194  0.001896  0.000448  0.296868  0.293049  0.069300  0.290558  0.025832  0.006109  28  0  0  0  0
31  4  22.508562  0.000000  0.091464  0.494173  8946259.761981  6407995.701669  2005.289015  620349.405092  444341.705598  139.050271  0.030363  1.518160  0.016813  0.013548  0.000002  1.000000  0.003543  0.006392  0.001512  0.292199  0.289769  0.068525  0.164513  0.097697  0.023104  17  0  0  0  0
7  29  27.698237  0.637516  0.194909  0.102652  15099141.260605  5724854.715571  41654646.168236  1047001.042629  396971.506700  2888406.513705  0.079622  3.981105  0.028377  0.012104  0.039142  1.000000  0.006824  0.001013  0.000240  0.297843  0.293733  0.069462  0.320153  0.011638  0.002752  30  0  0  0  0
5  31  28.253886  0.665422  0.205868  0.046185  15750582.083144  5651716.324735  47075894.744349  1092173.096366  391899.961893  3264325.436084  0.085786  4.289298  0.029601  0.011949  0.044236  1.000000  0.007226  0.000608  0.000144  0.298440  0.294153  0.069561  0.339006  0.004981  0.001178  34  0  0  0  0
3  33  28.612646  0.681210  0.213250  0.019835  16189359.843494  5602368.245569  50783733.210923  1122598.718899  388478.079188  3521433.484377  0.089990  4.499519  0.030425  0.011845  0.047720  1.000000  0.007503  0.000438  0.000104  0.298843  0.294436  0.069628  0.352018  0.002077  0.000491  35  0  0  0  0
8  28  27.284365  0.613469  0.187137  0.147901  14637085.111807  5776637.963154  37867800.995033  1014961.255651  400562.248271  2625820.001255  0.075305  3.765241  0.027508  0.012213  0.035583  1.000000  0.006546  0.001380  0.000326  0.297419  0.293436  0.069392  0.307109  0.017546  0.004149  30  0  0  0  0
6  30  28.008454  0.653657  0.200957  0.069401  15458631.702345  5684512.997576  44633874.043035  1071928.742875  394174.140938  3094991.420575  0.083012  4.150596  0.029052  0.012019  0.041941  1.000000  0.007045  0.000768  0.000182  0.298173  0.293965  0.069517  0.330489  0.007637  0.001806  33  0  0  0  0
4  32  28.453464  0.674402  0.209948  0.030406  15993108.334551  5624448.632877  49119224.821994  1108990.293696  390009.172124  3406013.541706  0.088104  4.405208  0.030057  0.011892  0.046156  1.000000  0.007379  0.000504  0.000119  0.298663  0.294310  0.069598  0.346166  0.003229  0.000764  31  0  0  0  0
26  9  20.997902  0.000000  0.101167  0.475380  9523685.500579  6344483.288348  19290.279808  660389.122578  439937.643022  1337.621970  0.031330  1.566517  0.017898  0.013414  0.000018  1.000000  0.003816  0.005953  0.001408  0.292728  0.290141  0.068613  0.178490  0.090619  0.021430  16  0  0  0  0
18  17  20.690345  0.000000  0.106690  0.463437  9852326.350859  6308279.471616  748667.034763  683177.657830  437427.206619  51913.890495  0.032557  1.627840  0.018516  0.013337  0.000704  1.000000  0.003974  0.005689  0.001345  0.293029  0.290353  0.068663  0.186388  0.086377  0.020426  16  0  0  0  0
33  1  23.631105  0.000000  0.085413  0.505234  8586161.057535  6447540.757416  514.980189  595379.526839  447083.829398  35.709633  0.029769  1.488433  0.016136  0.013632  0.000000  1.000000  0.003376  0.006666  0.001576  0.291868  0.289537  0.068470  0.155950  0.102116  0.024148  16  0  0  0  0
14  22  22.303094  0.000000  0.120681  0.426420  10684729.665628  6216397.702724  6888665.798544  740897.969430  431055.962973  477672.216513  0.039696  1.984825  0.020080  0.013143  0.006473  1.000000  0.004385  0.004934  0.001167  0.293793  0.290889  0.068790  0.205686  0.074349  0.017582  17  0  0  0  0
25  10  20.859286  0.000000  0.102204  0.473283  9585357.476559  6337692.491544  30438.148734  664665.565989  439466.757214  2110.634831  0.031442  1.572118  0.018014  0.013400  0.000029  1.000000  0.003845  0.005906  0.001397  0.292785  0.290181  0.068622  0.179999  0.089860  0.021250  16  0  0  0  0
32  3  23.030747  0.000000  0.088546  0.499566  8772610.260393  6427071.470374  1279.058320  608308.242878  445664.452990  88.692156  0.030076  1.503825  0.016487  0.013589  0.000001  1.000000  0.003462  0.006524  0.001543  0.292039  0.289657  0.068498  0.160369  0.099827  0.023607  17  0  0  0  0
24  11  20.755436  0.000000  0.103035  0.471580  9634846.918066  6332242.104603  48067.693712  668097.251008  439088.817786  3333.098523  0.031540  1.577020  0.018107  0.013388  0.000045  1.000000  0.003869  0.005868  0.001388  0.292830  0.290213  0.068630  0.181210  0.089249  0.021106  16  0  0  0  0
15  21  21.709589  0.000000  0.115324  0.441227  10366023.417329  6251607.433273  4497384.417489  718798.316973  433497.467689  311856.554816  0.036925  1.846248  0.019481  0.013218  0.004226  1.000000  0.004226  0.005224  0.001235  0.293501  0.290684  0.068741  0.198226  0.078967  0.018674  17  0  0  0  0
24  12  20.764564  0.000000  0.103095  0.471435  9638425.405326  6331847.947528  76158.660246  668345.389615  439061.486240  5280.975607  0.031573  1.578635  0.018114  0.013387  0.000072  1.000000  0.003871  0.005865  0.001387  0.292833  0.290215  0.068630  0.181290  0.089197  0.021093  16  0  0  0  0
19  17  20.711967  0.000000  0.106529  0.463776  9842718.078969  6309338.500375  749214.081410  682511.403339  437500.641538  51951.823673  0.032541  1.627075  0.018498  0.013340  0.000704  1.000000  0.003970  0.005696  0.001347  0.293021  0.290347  0.068661  0.186149  0.086495  0.020454  16  0  0  0  0
34  1  24.299267  0.000000  0.082180  0.510960  8393734.211410  6468652.650337  520.815760  582036.310490  448547.765228  36.114282  0.029452  1.472583  0.015775  0.013676  0.000000  1.000000  0.003288  0.006813  0.001611  0.291692  0.289413  0.068440  0.151422  0.104482  0.024708  16  0  0  0  0
12  24  24.017033  0.218028  0.138618  0.370352  11751771.775458  6098239.410784  15028388.197282  814888.548248  422862.658948  1042094.900631  0.049101  2.455035  0.022086  0.012893  0.014122  1.000000  0.004933  0.003962  0.000937  0.294772  0.291577  0.068952  0.231391  0.058844  0.013915  20  0  0  0  0
11  25  25.016565  0.399970  0.151194  0.323916  12499790.167239  6015157.074602  20831948.217307  866757.460697  417101.583460  1444523.971732  0.055784  2.789214  0.023491  0.012718  0.019575  1.000000  0.005332  0.003281  0.000776  0.295458  0.292059  0.069066  0.250119  0.047965  0.011343  23  0  0  0  0
16  19  20.989802  0.000000  0.109370  0.456789  10011771.238982  6290699.778147  1853588.789607  694233.847135  436208.199719  128531.110600  0.033858  1.692877  0.018816  0.013300  0.001742  1.000000  0.004052  0.005546  0.001311  0.293176  0.290456  0.068687  0.190050  0.084095  0.019887  16  0  0  0  0
18  18  20.820611  0.000000  0.107650  0.461044  9909444.782763  6301982.916355  1180430.252749  687138.350477  436990.592390  81853.112309  0.033057  1.652827  0.018623  0.013324  0.001109  1.000000  0.004002  0.005637  0.001333  0.293082  0.290390  0.068671  0.187687  0.085549  0.020231  16  0  0  0  0
13  23  23.082217  0.000000  0.128330  0.403807  11139808.548076  6166056.422083  10338843.695576  772453.940474  427565.209928  716913.627207  0.043687  2.184368  0.020936  0.013037  0.009715  1.000000  0.004615  0.004520  0.001069  0.294211  0.291182  0.068859  0.216508  0.067742  0.016020  19  0  0  0  0
35  1  25.015736  0.000000  0.078975  0.516520  8202934.581737  6489572.312142  526.483010  568805.928196  449998.371414  36.507259  0.029137  1.456866  0.015416  0.013721  0.000000  1.000000  0.003201  0.006959  0.001646  0.291517  0.289290  0.068411  0.146965  0.106833  0.025264  16  0  0  0  0
16  20  21.287311  0.000000  0.111697  0.450802  10150229.567510  6275426.225860  2899235.646049  703834.791442  435149.104708  201038.104873  0.035068  1.753402  0.019076  0.013268  0.002724  1.000000  0.004119  0.005420  0.001282  0.293303  0.290545  0.068708  0.193228  0.082088  0.019412  16  0  0  0  0
2  35  28.821208  0.689643  0.217592  0.008240  16447449.639156  5573309.347398  52995306.369978  1140495.119793  386463.084020  3674787.861517  0.092492  4.624607  0.030910  0.011783  0.049798  1.000000  0.007669  0.000370  0.000088  0.299079  0.294603  0.069668  0.359793  0.000844  0.000200  28  0  0  0  0
28  8  21.412641  0.000000  0.098296  0.481085  9352838.420670  6363288.111739  12317.407805  648542.285218  441241.602589  854.110747  0.031042  1.552123  0.017577  0.013454  0.000012  1.000000  0.003734  0.006083  0.001438  0.292571  0.290031  0.068587  0.174322  0.092713  0.021925  16  0  0  0  0
17  19  21.002726  0.000000  0.109275  0.456993  10006132.981213  6291321.568415  1854414.682446  693842.880413  436251.315751  128588.379463  0.033849  1.692452  0.018805  0.013302  0.001743  1.000000  0.004049  0.005550  0.001312  0.293171  0.290452  0.068686  0.189909  0.084164  0.019903  16  0  0  0  0
1  36  28.881369  0.691982  0.218850  0.005263  16522206.795819  5564887.887941  53640378.828379  1145678.912674  385879.125192  3719518.321671  0.093221  4.661050  0.031051  0.011766  0.050404  1.000000  0.007717  0.000354  0.000084  0.299148  0.294651  0.069679  0.362063  0.000535  0.000127  38  0  0  0  0
0  37  28.921852  0.693529  0.219694  0.003347  16572344.599477  5559238.578384  54074812.878022  1149155.556265  385487.392119  3749642.743655  0.093711  4.685575  0.031145  0.011754  0.050813  1.000000  0.007750  0.000344  0.000081  0.299194  0.294683  0.069687  0.363590  0.000338  0.000080  37  0  0  0  0
27  9  21.181307  0.000000  0.099891  0.477928  9447764.407268  6352841.125515  19393.674727  655124.620281  440517.190168  1344.791555  0.031205  1.560271  0.017756  0.013432  0.000018  1.000000  0.003780  0.006010  0.001421  0.292658  0.290092  0.068601  0.176633  0.091548  0.021649  16  0  0  0  0
30  6  22.068209  0.000000  0.094088  0.489225  9102406.886035  6390832.986037  4986.622315  631176.921629  443151.612675  345.781172  0.030623  1.531158  0.017107  0.013512  0.000005  1.000000  0.003616  0.006273  0.001483  0.292342  0.289870  0.068548  0.168262  0.095783  0.022651  16  0  0  0  0
3  34  28.734236  0.686184  0.215773  0.012831  16339297.964331  5585489.317597  52066518.734635  1132995.692220  387307.664600  3610384.091409  0.091442  4.572094  0.030707  0.011809  0.048925  1.000000  0.007599  0.000397  0.000094  0.298980  0.294533  0.069651  0.356523  0.001328  0.000314  35  0  0  0  0
5  32  28.454710  0.674428  0.209947  0.030408  15993050.776857  5624455.113335  49123001.362855  1108986.302544  390009.621491  3406275.413699  0.088108  4.405380  0.030056  0.011892  0.046160  1.000000  0.007379  0.000504  0.000119  0.298663  0.294310  0.069598  0.346163  0.003229  0.000764  35  0  0  0  0
4  33  28.613587  0.681229  0.213250  0.019836  16189352.034218  5602369.194576  50786839.319190  1122598.177390  388478.144993  3521648.867393  0.089993  4.499665  0.030425  0.011845  0.047723  1.000000  0.007503  0.000439  0.000104  0.298843  0.294436  0.069628  0.352017  0.002078  0.000491  36  0  0  0  0
7  30  28.010546  0.653704  0.200953  0.069410  15458434.956169  5684535.012545  44639360.409467  1071915.100149  394175.667495  3095371.854884  0.083017  4.150837  0.029052  0.012019  0.041946  1.000000  0.007044  0.000768  0.000182  0.298172  0.293965  0.069517  0.330481  0.007638  0.001806  31  0  0  0  0
22  14  20.652845  0.000000  0.104436  0.468595  9718189.994720  6323061.222525  190149.499722  673876.406699  438452.199256  13185.301139  0.031811  1.590557  0.018264  0.013369  0.000179  1.000000  0.003909  0.005802  0.001372  0.292906  0.290266  0.068642  0.183223  0.088186  0.020854  16  0  0  0  0
25  11  20.865159  0.000000  0.102241  0.473192  9587589.592412  6337446.675378  48232.007255  664820.344833  439449.711888  3344.492313  0.031463  1.573138  0.018018  0.013399  0.000045  1.000000  0.003847  0.005904  0.001396  0.292787  0.290182  0.068622  0.180048  0.089827  0.021242  17  0  0  0  0
21  15  20.638779  0.000000  0.105043  0.467249  9754325.710621  6319079.767402  300501.095154  676382.120870  438176.118147  20837.275081  0.031974  1.598716  0.018332  0.013360  0.000282  1.000000  0.003927  0.005772  0.001365  0.292940  0.290290  0.068648  0.184085  0.087711  0.020742  16  0  0  0  0
9  28  27.287689  0.613555  0.187129  0.147930  14636621.831839  5776689.846633  37875036.565544  1014929.131002  400565.845963  2626321.728455  0.075311  3.765543  0.027507  0.012213  0.035590  1.000000  0.006546  0.001380  0.000326  0.297419  0.293435  0.069392  0.307093  0.017550  0.004150  28  0  0  0  0
8  29  27.700876  0.637579  0.194904  0.102668  15098857.908652  5724886.504943  41661140.541043  1046981.394506  396973.711031  2888856.844951  0.079628  3.981387  0.028376  0.012104  0.039148  1.000000  0.006824  0.001014  0.000240  0.297843  0.293733  0.069462  0.320142  0.011640  0.002753  32  0  0  0  0
6  31  28.255484  0.665456  0.205866  0.046190  15750492.277528  5651726.467904  47080544.757208  1092166.869087  391900.665238  3264647.876164  0.085790  4.289509  0.029601  0.011949  0.044240  1.000000  0.007226  0.000608  0.000144  0.298440  0.294153  0.069561  0.339002  0.004982  0.001178  35  0  0  0  0
36  0  25.754362  0.000000  0.075921  0.521718  8021162.435158  6509489.479486  335.531299  556201.527475  451379.462870  23.266331  0.028838  1.441882  0.015075  0.013763  0.000000  1.000000  0.003119  0.007098  0.001679  0.291350  0.289173  0.068384  0.142750  0.109081  0.025795  16  0  0  0  0
34  2  24.299419  0.000000  0.082181  0.510959  8393757.482895  6468650.097875  825.435936  582037.924176  448547.588236  57.237181  0.029452  1.472599  0.015775  0.013676  0.000001  1.000000  0.003288  0.006813  0.001611  0.291692  0.289413  0.068440  0.151422  0.104481  0.024708  16  0  0  0  0
33  3  23.631466  0.000000  0.085414  0.505232  8586226.731736  6447533.549489  1293.565371  595384.080804  447083.329587  89.698101  0.029769  1.488475  0.016136  0.013632  0.000001  1.000000  0.003376  0.006666  0.001576  0.291869  0.289537  0.068470  0.155951  0.102115  0.024148  16  0  0  0  0
29  7  21.705195  0.000000  0.096368  0.484848  9238084.997450  6375912.705500  7832.543435  640585.080786  442117.014150  543.122354  0.030849  1.542464  0.017362  0.013480  0.000007  1.000000  0.003680  0.006170  0.001459  0.292466  0.289957  0.068569  0.171538  0.094120  0.022257  16  0  0  0  0
23  13  20.694743  0.000000  0.103808  0.469943  9680821.923834  6327177.926176  120321.323108  671285.238864  438737.658736  8343.292414  0.031684  1.584200  0.018194  0.013377  0.000113  1.000000  0.003891  0.005832  0.001379  0.292872  0.290242  0.068637  0.182321  0.088664  0.020967  16  0  0  0  0
31  5  22.509040  0.000000  0.091466  0.494169  8946376.114883  6407982.917082  3178.140012  620357.473208  444340.819093  220.377825  0.030364  1.518224  0.016813  0.013548  0.000003  1.000000  0.003543  0.006392  0.001511  0.292199  0.289769  0.068525  0.164515  0.097696  0.023103  16  0  0  0  0
17  20  21.300880  0.000000  0.111600  0.451016  10144433.521702  6276065.713357  2900609.533636  703432.883419  435193.447897  201133.372657  0.035060  1.752989  0.019065  0.013269  0.002726  1.000000  0.004117  0.005424  0.001283  0.293297  0.290541  0.068707  0.193082  0.082158  0.019429  17  0  0  0  0
12  25  25.022267  0.400209  0.151167  0.324002  12498148.338317  6015339.699216  20837511.837539  866643.613388  417114.246972  1444909.762956  0.055787  2.789340  0.023488  0.012718  0.019580  1.000000  0.005331  0.003282  0.000776  0.295457  0.292057  0.069066  0.250072  0.047984  0.011347  22  0  0  0  0
32  4  23.031072  0.000000  0.088547  0.499563  8772679.119490  6427063.908285  2027.160138  608313.017689  445663.928622  140.566854  0.030077  1.503866  0.016487  0.013589  0.000002  1.000000  0.003462  0.006524  0.001543  0.292039  0.289657  0.068498  0.160370  0.099826  0.023607  16  0  0  0  0
26  10  21.001697  0.000000  0.101191  0.475324  9525072.352315  6344330.590319  30569.442790  660485.289320  439927.054671  2119.738992  0.031343  1.567161  0.017901  0.013414  0.000029  1.000000  0.003817  0.005952  0.001407  0.292729  0.290142  0.068613  0.178521  0.090598  0.021425  16  0  0  0  0
15  22  22.312112  0.000000  0.120621  0.426563  10681156.455209  6216792.626520  6890972.372716  740650.196728  431083.347684  477832.158428  0.039693  1.984639  0.020074  0.013144  0.006475  1.000000  0.004383  0.004937  0.001168  0.293790  0.290887  0.068789  0.205594  0.074392  0.017592  18  0  0  0  0
19  18  20.842709  0.000000  0.107487  0.461390  9899713.575747  6303055.702295  1181315.895687  686463.571447  437064.981256  81914.524350  0.033041  1.652068  0.018605  0.013326  0.001110  1.000000  0.003997  0.005644  0.001335  0.293073  0.290383  0.068670  0.187445  0.085668  0.020259  17  0  0  0  0
33  2  23.631244  0.000000  0.085414  0.505233  8586186.464504  6447537.968936  816.187039  595381.288603  447083.636040  56.595846  0.029769  1.488449  0.016136  0.013632  0.000001  1.000000  0.003376  0.006666  0.001576  0.291868  0.289537  0.068470  0.155950  0.102116  0.024148  17  0  0  0  0
21  16  20.693376  0.000000  0.105428  0.466306  9777201.703159  6316558.971733  475300.516028  677968.382474  438001.321737  32958.174724  0.032176  1.608812  0.018375  0.013355  0.000447  1.000000  0.003938  0.005751  0.001360  0.292961  0.290304  0.068651  0.184602  0.087379  0.020663  16  0  0  0  0
22  15  20.687892  0.000000  0.104678  0.468004  9732600.788296  6321473.457965  300986.302766  674875.676501  438342.100866  20870.920231  0.031939  1.596951  0.018291  0.013365  0.000283  1.000000  0.003916  0.005789  0.001369  0.292920  0.290276  0.068644  0.183548  0.087977  0.020805  16  0  0  0  0
26  11  21.007708  0.000000  0.101227  0.475236  9527269.642143  6344088.656949  48440.283672  660637.653266  439910.278586  3358.934567  0.031364  1.568181  0.017905  0.013413  0.000046  1.000000  0.003818  0.005950  0.001407  0.292731  0.290143  0.068613  0.178569  0.090566  0.021417  16  0  0  0  0
13  24  24.023612  0.218394  0.138581  0.370456  11749568.756595  6098483.783291  15032592.190556  814735.787041  422879.604168  1042386.412928  0.049101  2.455051  0.022082  0.012894  0.014126  1.000000  0.004931  0.003964  0.000937  0.294770  0.291575  0.068952  0.231331  0.058870  0.013922  21  0  0  0  0
24  13  20.778998  0.000000  0.103191  0.471204  9644091.943464  6331223.794212  120644.319910  668738.317348  439018.206350  8365.689581  0.031624  1.581191  0.018125  0.013386  0.000113  1.000000  0.003874  0.005859  0.001386  0.292838  0.290219  0.068631  0.181417  0.089114  0.021074  16  0  0  0  0
14  23  23.089845  0.000000  0.128283  0.403929  11136983.151826  6166369.191432  10341942.741100  772258.022523  427586.897906  717128.520480  0.043686  2.184281  0.020930  0.013037  0.009718  1.000000  0.004614  0.004522  0.001069  0.294208  0.291180  0.068858  0.216434  0.067776  0.016028  19  0  0  0  0
11  26  25.955096  0.509900  0.164631  0.266215  13298898.412211  5926173.054492  27135061.933000  922169.033528  410931.274816  1881592.975740  0.063021  3.151040  0.024993  0.012529  0.025498  1.000000  0.005773  0.002556  0.000604  0.296192  0.292573  0.069188  0.270800  0.036380  0.008603  24  0  0  0  0
10  27  26.718392  0.574884  0.177028  0.204381  14036058.982522  5843880.003392  33016999.489540  973285.045517  405224.929746  2289456.883235  0.069759  3.487965  0.026379  0.012356  0.031025  1.000000  0.006193  0.001897  0.000449  0.296868  0.293048  0.069300  0.290534  0.025840  0.006111  28  0  0  0  0
18  19  21.019915  0.000000  0.109149  0.457263  9998649.045353  6292146.884254  1855509.978582  693323.931122  436308.544604  128664.329226  0.033838  1.691888  0.018791  0.013303  0.001744  1.000000  0.004045  0.005556  0.001314  0.293164  0.290447  0.068685  0.189722  0.084256  0.019925  17  0  0  0  0
20  16  20.655890  0.000000  0.105707  0.465725  9793822.285581  6314727.427152  474708.688289  679120.882926  437874.319210  32917.136346  0.032203  1.610152  0.018406  0.013351  0.000446  1.000000  0.003946  0.005739  0.001357  0.292976  0.290315  0.068654  0.185014  0.087175  0.020615  18  0  0  0  0
16  21  21.720517  0.000000  0.115248  0.441400  10361493.220488  6252107.624642  4499142.738716  718484.185147  433532.151839  311978.479906  0.036919  1.845958  0.019473  0.013219  0.004228  1.000000  0.004224  0.005228  0.001236  0.293497  0.290681  0.068740  0.198111  0.079023  0.018687  18  0  0  0  0
35  0  25.015632  0.000000  0.078974  0.516520  8202921.270884  6489573.771694  332.188643  568805.005198  449998.472622  23.034545  0.029137  1.456855  0.015416  0.013721  0.000000  1.000000  0.003201  0.006959  0.001646  0.291517  0.289290  0.068411  0.146965  0.106833  0.025264  16  0  0  0  0
0  38  28.948826  0.694545  0.220250  0.002123  16605387.205769  5555515.059189  54362727.842571  1151446.788769  385229.196742  3769607.274278  0.094036  4.701814  0.031207  0.011746  0.051083  1.000000  0.007771  0.000337  0.000080  0.299224  0.294704  0.069692  0.364598  0.000214  0.000051  36  0  0  0  0
29  8  21.706886  0.000000  0.096376  0.484827  9238594.487245  6375856.663044  12413.231253  640620.409706  442113.128068  860.755313  0.030854  1.542721  0.017363  0.013480  0.000012  1.000000  0.003680  0.006169  0.001459  0.292467  0.289957  0.068569  0.171549  0.094112  0.022256  16  0  0  0  0
1  37  28.922263  0.693538  0.219694  0.003347  16572364.749374  5559236.365244  54076348.647227  1149156.953495  385487.238656  3749749.236596  0.093713  4.685649  0.031145  0.011754  0.050814  1.000000  0.007750  0.000344  0.000081  0.299194  0.294683  0.069687  0.363590  0.000338  0.000080  36  0  0  0  0
2  36  28.881953  0.691993  0.218850  0.005263  16522182.194386  5564890.603987  53642239.198570  1145677.206767  385879.313527  3719647.323016  0.093223  4.661135  0.031051  0.011766  0.050406  1.000000  0.007717  0.000354  0.000084  0.299148  0.294651  0.069679  0.362062  0.000535  0.000127  35  0  0  0  0
3  35  28.821949  0.689658  0.217592  0.008241  16447448.520099  5573309.496622  52997831.355406  1140495.042196  386463.094367  3674962.948453  0.092495  4.624726  0.030910  0.011783  0.049801  1.000000  0.007669  0.000370  0.000088  0.299079  0.294603  0.069668  0.359792  0.000844  0.000200  35  0  0  0  0
33  4  23.631817  0.000000  0.085416  0.505229  8586290.547345  6447526.545924  2050.153130  595388.505891  447082.843948  142.161228  0.029770  1.488515  0.016137  0.013632  0.000002  1.000000  0.003376  0.006666  0.001576  0.291869  0.289537  0.068470  0.155952  0.102114  0.024148  16  0  0  0  0
10  28  27.292123  0.613670  0.187119  0.147967  14636002.853351  5776759.160963  37884680.259354  1014886.209944  400570.652341  2626990.439165  0.075319  3.765946  0.027506  0.012214  0.035599  1.000000  0.006546  0.001380  0.000326  0.297418  0.293435  0.069392  0.307072  0.017555  0.004151  28  0  0  0  0
20  17  20.740662  0.000000  0.106315  0.464223  9830010.942473  6310739.035261  749936.497283  681630.268118  437597.757093  52001.917262  0.032521  1.626063  0.018474  0.013343  0.000705  1.000000  0.003963  0.005706  0.001349  0.293009  0.290338  0.068659  0.185834  0.086650  0.020491  16  0  0  0  0
6  32  28.456374  0.674463  0.209946  0.030411  15992973.034840  5624463.863176  49128034.474377  1108980.911776  390010.228220  3406624.418515  0.088112  4.405610  0.030056  0.011892  0.046164  1.000000  0.007379  0.000504  0.000119  0.298663  0.294310  0.069598  0.346159  0.003229  0.000764  35  0  0  0  0
5  33  28.614875  0.681256  0.213249  0.019838  16189304.663988  5602374.510794  50790873.147424  1122594.892655  388478.513629  3521928.580146  0.089997  4.499850  0.030425  0.011845  0.047727  1.000000  0.007503  0.000439  0.000104  0.298843  0.294436  0.069628  0.352014  0.002078  0.000491  35  0  0  0  0
4  34  28.735209  0.686204  0.215772  0.012832  16339289.314208  5585490.326026  52069761.288051  1132995.092405  387307.734527  3610608.935772  0.091445  4.572246  0.030707  0.011809  0.048929  1.000000  0.007599  0.000397  0.000094  0.298980  0.294533  0.069651  0.356522  0.001328  0.000314  36  0  0  0  0
9  29  27.704390  0.637664  0.194898  0.102689  15098484.005203  5724928.468843  41669808.945416  1046955.467382  396976.620882  2889457.927374  0.079635  3.981764  0.028375  0.012104  0.039156  1.000000  0.006824  0.001014  0.000240  0.297842  0.293733  0.069462  0.320128  0.011643  0.002753  31  0  0  0  0
7  31  28.257639  0.665503  0.205864  0.046196  15750346.547418  5651742.827303  47086675.078809  1092156.763904  391901.799627  3265072.963459  0.085796  4.289785  0.029600  0.011949  0.044246  1.000000  0.007226  0.000608  0.000144  0.298440  0.294153  0.069561  0.338996  0.004983  0.001178  32  0  0  0  0
8  30  28.013288  0.653766  0.200950  0.069421  15458220.862153  5684559.122154  44646799.319813  1071900.254493  394177.339297  3095887.682027  0.083023  4.151169  0.029051  0.012019  0.041953  1.000000  0.007044  0.000768  0.000182  0.298172  0.293965  0.069517  0.330473  0.007639  0.001807  31  0  0  0  0
27  10  21.185216  0.000000  0.099914  0.477874  9449123.149761  6352691.560967  30733.407110  655218.837878  440506.819099  2131.108567  0.031218  1.560916  0.017758  0.013431  0.000029  1.000000  0.003780  0.006009  0.001421  0.292660  0.290093  0.068601  0.176663  0.091528  0.021645  16  0  0  0  0
23  14  20.717222  0.000000  0.103960  0.469573  9689872.370409  6326180.893931  190546.386608  671912.812766  438668.522765  13212.821975  0.031765  1.588244  0.018211  0.013375  0.000179  1.000000  0.003896  0.005823  0.001377  0.292880  0.290248  0.068638  0.182525  0.088533  0.020936  16  0  0  0  0
13  25  25.029883  0.400528  0.151130  0.324118  12495951.368257  6015583.962577  20844913.812214  866491.271616  417131.184624  1445423.028914  0.055790  2.789507  0.023484  0.012719  0.019587  1.000000  0.005330  0.003284  0.000776  0.295455  0.292056  0.069066  0.250009  0.048010  0.011353  23  0  0  0  0
15  23  23.100007  0.000000  0.128220  0.404090  11133221.934524  6166785.548254  10346066.248490  771997.213092  427615.768821  717414.451744  0.043683  2.184165  0.020923  0.013038  0.009722  1.000000  0.004612  0.004525  0.001070  0.294205  0.291178  0.068858  0.216334  0.067821  0.016038  19  0  0  0  0
28  9  21.415201  0.000000  0.098310  0.481052  9353673.519624  6363196.219315  19520.430213  648600.192450  441235.230606  1353.581004  0.031051  1.552530  0.017579  0.013453  0.000018  1.000000  0.003735  0.006082  0.001438  0.292572  0.290032  0.068587  0.174340  0.092701  0.021922  16  0  0  0  0
30  7  22.069335  0.000000  0.094093  0.489213  9102714.979202  6390799.112599  7903.069671  631198.285352  443149.263831  548.012767  0.030626  1.531321  0.017107  0.013512  0.000007  1.000000  0.003616  0.006273  0.001483  0.292342  0.289870  0.068549  0.168269  0.095778  0.022650  16  0  0  0  0
16  22  22.324120  0.000000  0.120541  0.426753  10676404.047525  6217317.916289  6894039.171826  740320.656411  431119.772202  478044.815678  0.039688  1.984392  0.020065  0.013145  0.006478  1.000000  0.004381  0.004941  0.001168  0.293786  0.290884  0.068788  0.205471  0.074450  0.017606  19  0  0  0  0
31  6  22.509798  0.000000  0.091469  0.494162  8946560.529245  6407962.652000  5036.939888  620370.260824  444339.413876  349.270281  0.030367  1.518327  0.016814  0.013548  0.000005  1.000000  0.003543  0.006391  0.001511  0.292199  0.289769  0.068525  0.164519  0.097693  0.023102  16  0  0  0  0
17  21  21.735063  0.000000  0.115147  0.441629  10355472.471989  6252772.377217  4501477.917540  718066.695844  433578.246953  312140.405318  0.036911  1.845572  0.019462  0.013220  0.004230  1.000000  0.004221  0.005232  0.001237  0.293491  0.290677  0.068739  0.197958  0.079096  0.018705  17  0  0  0  0
12  26  25.961630  0.510120  0.164605  0.266304  13297366.881019  5926343.790303  27144129.462349  922062.834459  410943.113938  1882221.734191  0.063027  3.151340  0.024990  0.012530  0.025507  1.000000  0.005772  0.002557  0.000605  0.296190  0.292572  0.069188  0.270754  0.036397  0.008607  25  0  0  0  0
32  5  23.031585  0.000000  0.088549  0.499559  8772788.255134  6427051.922738  3212.805459  608320.585347  445663.097523  222.781588  0.030079  1.503930  0.016487  0.013588  0.000003  1.000000  0.003462  0.006524  0.001543  0.292040  0.289657  0.068498  0.160372  0.099824  0.023606  16  0  0  0  0
35  2  25.015902  0.000000  0.078975  0.516519  8202955.668768  6489570.001403  834.418059  568807.390408  449998.211184  57.860017  0.029138  1.456882  0.015416  0.013721  0.000001  1.000000  0.003201  0.006959  0.001646  0.291517  0.289290  0.068411  0.146966  0.106833  0.025264  16  0  0  0  0
26  12  21.017221  0.000000  0.101286  0.475096  9530750.201350  6343705.432536  76750.024785  660879.001370  439883.705130  5321.981865  0.031396  1.569798  0.017912  0.013412  0.000072  1.000000  0.003819  0.005946  0.001406  0.292735  0.290146  0.068614  0.178647  0.090515  0.021405  16  0  0  0  0
14  24  24.032378  0.218880  0.138531  0.370594  11746634.722774  6098809.245902  15038189.726489  814532.335969  422902.172319  1042774.555926  0.049101  2.455073  0.022076  0.012894  0.014131  1.000000  0.004930  0.003966  0.000938  0.294767  0.291573  0.068951  0.231251  0.058905  0.013930  21  0  0  0  0
28  10  21.419256  0.000000  0.098332  0.480999  9354996.836069  6363050.599411  30934.417196  648691.953542  441225.133065  2145.046960  0.031064  1.553176  0.017581  0.013453  0.000029  1.000000  0.003735  0.006081  0.001438  0.292573  0.290032  0.068587  0.174370  0.092681  0.021917  16  0  0  0  0
31  7  22.510998  0.000000  0.091474  0.494151  8946852.764589  6407930.541698  7982.829410  620390.524938  444337.187291  553.543448  0.030370  1.518489  0.016814  0.013548  0.000008  1.000000  0.003543  0.006391  0.001511  0.292199  0.289769  0.068525  0.164525  0.097688  0.023101  16  0  0  0  0
11  27  26.723851  0.575041  0.177012  0.204442  14035065.979153  5843990.983717  33026899.352796  973216.188915  405232.625317  2290143.357185  0.069767  3.488348  0.026377  0.012356  0.031034  1.000000  0.006193  0.001897  0.000449  0.296867  0.293048  0.069300  0.290502  0.025849  0.006113  27  0  0  0  0
27  11  21.191406  0.000000  0.099950  0.477788  9451275.912859  6352454.592593  48700.386689  655368.114262  440490.387294  3376.970568  0.031239  1.561937  0.017762  0.013431  0.000046  1.000000  0.003781  0.006007  0.001421  0.292662  0.290094  0.068602  0.176711  0.091497  0.021637  16  0  0  0  0
30  8  22.071120  0.000000  0.094101  0.489194  9103203.241075  6390745.430151  12525.033796  631232.142290  443145.541396  868.507898  0.030632  1.531578  0.017108  0.013512  0.000012  1.000000  0.003616  0.006272  0.001483  0.292343  0.289870  0.068549  0.168279  0.095771  0.022648  16  0  0  0  0
18  20  21.318927  0.000000  0.111470  0.451299  10136739.769831  6276914.562734  2902431.623789  702899.385117  435252.308608  201259.719597  0.035049  1.752441  0.019050  0.013271  0.002727  1.000000  0.004113  0.005430  0.001284  0.293290  0.290536  0.068706  0.192888  0.082252  0.019451  17  0  0  0  0
25  12  20.874453  0.000000  0.102301  0.473049  9591125.352320  6337057.288382  76419.453776  665065.520651  439422.711108  5299.059490  0.031495  1.574753  0.018025  0.013398  0.000072  1.000000  0.003848  0.005901  0.001395  0.292790  0.290185  0.068623  0.180127  0.089776  0.021230  16  0  0  0  0
21  17  20.778685  0.000000  0.106034  0.464812  9813250.929810  6312586.170695  750887.477099  680468.099328  437725.840717  52067.859877  0.032495  1.624728  0.018442  0.013346  0.000706  1.000000  0.003955  0.005718  0.001352  0.292994  0.290328  0.068657  0.185419  0.086855  0.020540  16  0  0  0  0
37  0  26.485930  0.000000  0.073121  0.526408  7854495.807696  6527740.597091  338.547926  544644.570048  452645.027502  23.475509  0.028563  1.428150  0.014761  0.013801  0.000000  1.000000  0.003044  0.007227  0.001709  0.291198  0.289066  0.068358  0.138910  0.111151  0.026285  16  0  0  0  0
23  15  20.752649  0.000000  0.104201  0.468987  9704184.472002  6324604.153788  301618.875839  672905.239092  438559.188827  20914.783962  0.031893  1.594641  0.018238  0.013372  0.000283  1.000000  0.003903  0.005810  0.001374  0.292894  0.290257  0.068640  0.182847  0.088324  0.020887  16  0  0  0  0
34  4  24.300043  0.000000  0.082182  0.510955  8393852.799335  6468639.645255  2073.386747  582044.533586  448546.863433  143.772288  0.029453  1.472666  0.015775  0.013676  0.000002  1.000000  0.003288  0.006812  0.001611  0.291692  0.289413  0.068440  0.151424  0.104480  0.024707  16  0  0  0  0
20  18  20.872039  0.000000  0.107270  0.461847  9886843.410486  6304474.478025  1182485.469294  685571.131525  437163.361664  81995.624644  0.033021  1.651063  0.018581  0.013329  0.001111  1.000000  0.003991  0.005654  0.001337  0.293061  0.290375  0.068668  0.187125  0.085826  0.020296  16  0  0  0  0
22  16  20.742941  0.000000  0.105061  0.467067  9755358.934969  6318965.833471  476076.333244  676453.766466  438168.217768  33011.971256  0.032141  1.607051  0.018334  0.013360  0.000447  1.000000  0.003927  0.005768  0.001364  0.292941  0.290290  0.068648  0.184062  0.087646  0.020727  16  0  0  0  0
2  37  28.922842  0.693549  0.219694  0.003348  16572353.138305  5559237.647554  54078276.379493  1149156.148363  385487.327574  3749882.908946  0.093715  4.685738  0.031145  0.011754  0.050816  1.000000  0.007750  0.000344  0.000081  0.299194  0.294683  0.069687  0.363589  0.000338  0.000080  32  0  0  0  0
0  39  28.966392  0.695201  0.220611  0.001344  16626851.612274  5553096.025525  54550162.262823  1152935.168512  385061.456688  3782604.307026  0.094248  4.712381  0.031248  0.011741  0.051259  1.000000  0.007785  0.000333  0.000079  0.299244  0.294718  0.069695  0.365253  0.000135  0.000032  36  0  0  0  0
35  3  25.016165  0.000000  0.078975  0.516517  8202989.098846  6489566.336738  1322.460288  568809.708508  449997.957069  91.701725  0.029138  1.456908  0.015416  0.013721  0.000001  1.000000  0.003201  0.006958  0.001646  0.291517  0.289290  0.068411  0.146966  0.106832  0.025264  16  0  0  0  0
24  14  20.801795  0.000000  0.103341  0.470839  9653060.402898  6330235.916326  191060.136726  669360.206117  438949.705158  13248.446313  0.031705  1.585238  0.018141  0.013384  0.000180  1.000000  0.003878  0.005851  0.001384  0.292847  0.290224  0.068632  0.181618  0.088983  0.021043  16  0  0  0  0
3  36  28.882708  0.692008  0.218850  0.005263  16522177.370149  5564891.148801  53644806.738872  1145676.872246  385879.351305  3719825.360782  0.093225  4.661255  0.031051  0.011766  0.050409  1.000000  0.007717  0.000354  0.000084  0.299148  0.294651  0.069679  0.362061  0.000535  0.000127  34  0  0  0  0
1  38  28.949254  0.694553  0.220250  0.002123  16605390.164870  5555514.734407  54364223.533754  1151446.993959  385229.174221  3769710.988138  0.094038  4.701884  0.031207  0.011746  0.051085  1.000000  0.007771  0.000337  0.000080  0.299224  0.294704  0.069692  0.364597  0.000214  0.000051  37  0  0  0  0
4  35  28.822945  0.689678  0.217592  0.008241  16447437.105908  5573310.785917  53001168.072146  1140494.250715  386463.183769  3675194.322267  0.092498  4.624882  0.030910  0.011783  0.049804  1.000000  0.007669  0.000370  0.000088  0.299079  0.294603  0.069668  0.359791  0.000844  0.000200  35  0  0  0  0
38  0  27.182034  0.000000  0.070641  0.530511  7706926.887742  6543891.673132  341.186445  534411.881289  453764.971555  23.658469  0.028320  1.415991  0.014484  0.013836  0.000000  1.000000  0.002978  0.007341  0.001736  0.291062  0.288970  0.068336  0.135530  0.112996  0.026721  16  0  0  0  0
5  34  28.736527  0.686230  0.215772  0.012833  16339251.634270  5585494.540801  52074006.664104  1132992.479612  387308.026787  3610903.317624  0.091449  4.572442  0.030707  0.011809  0.048933  1.000000  0.007599  0.000397  0.000094  0.298980  0.294533  0.069651  0.356520  0.001328  0.000314  35  0  0  0  0
7  32  28.458603  0.674510  0.209944  0.030415  15992856.975909  5624476.886324  49134710.878838  1108972.864045  390011.131268  3407087.372157  0.088118  4.405915  0.030056  0.011892  0.046171  1.000000  0.007379  0.000504  0.000119  0.298662  0.294309  0.069598  0.346154  0.003230  0.000764  33  0  0  0  0
6  33  28.616605  0.681291  0.213248  0.019840  16189225.003476  5602383.407673  50796203.894417  1122589.368855  388479.130555  3522298.223529  0.090002  4.500094  0.030425  0.011845  0.047732  1.000000  0.007503  0.000439  0.000104  0.298842  0.294436  0.069628  0.352010  0.002078  0.000491  36  0  0  0  0
9  30  28.016986  0.653850  0.200944  0.069437  15457892.222631  5684595.962685  44656607.555689  1071877.466050  394179.893885  3096567.802374  0.083032  4.151603  0.029051  0.012019  0.041963  1.000000  0.007044  0.000768  0.000182  0.298172  0.293965  0.069517  0.330460  0.007641  0.001807  31  0  0  0  0
33  5  23.632374  0.000000  0.085417  0.505226  8586391.695120  6447515.444051  3249.249070  595395.519656  447082.074124  225.308652  0.029772  1.488580  0.016137  0.013632  0.000003  1.000000  0.003376  0.006666  0.001576  0.291869  0.289537  0.068470  0.155954  0.102112  0.024148  16  0  0  0  0
29  9  21.709564  0.000000  0.096390  0.484796  9239401.881374  6375767.851485  19672.355835  640676.395836  442106.969718  1364.115794  0.030863  1.543129  0.017364  0.013480  0.000018  1.000000  0.003681  0.006169  0.001459  0.292467  0.289958  0.068569  0.171567  0.094100  0.022253  16  0  0  0  0
11  28  27.298041  0.613822  0.187105  0.148018  14635170.868930  5776852.296988  37897521.694589  1014828.518679  400577.110557  2627880.886896  0.075330  3.766481  0.027505  0.012214  0.035611  1.000000  0.006545  0.001381  0.000327  0.297417  0.293434  0.069391  0.307043  0.017562  0.004153  27  0  0  0  0
10  29  27.709088  0.637776  0.194890  0.102717  15097973.084071  5724985.760461  41681336.648338  1046920.039211  396980.593584  2890257.278594  0.079645  3.982263  0.028374  0.012104  0.039167  1.000000  0.006824  0.001014  0.000240  0.297842  0.293733  0.069462  0.320110  0.011646  0.002754  31  0  0  0  0
8  31  28.260506  0.665565  0.205861  0.046204  15750159.376198  5651763.861461  47094868.650419  1092143.785122  391903.258173  3265641.120142  0.085803  4.290154  0.029600  0.011949  0.044254  1.000000  0.007226  0.000608  0.000144  0.298440  0.294153  0.069561  0.338987  0.004983  0.001178  33  0  0  0  0
16  23  23.113541  0.000000  0.128135  0.404304  11128217.769635  6167339.481914  10351548.832152  771650.215487  427654.179556  717794.623749  0.043680  2.184011  0.020914  0.013039  0.009727  1.000000  0.004609  0.004529  0.001071  0.294200  0.291175  0.068857  0.216202  0.067881  0.016053  19  0  0  0  0
18  21  21.754410  0.000000  0.115012  0.441933  10347479.656813  6253654.839055  4504575.012619  717512.459966  433639.438411  312355.163344  0.036901  1.845060  0.019446  0.013222  0.004233  1.000000  0.004217  0.005238  0.001239  0.293484  0.290672  0.068738  0.197755  0.079193  0.018728  17  0  0  0  0
17  22  22.340104  0.000000  0.120435  0.427005  10670087.023621  6218016.114804  6898112.279419  739882.622850  431168.186516  478327.252131  0.039681  1.984064  0.020053  0.013147  0.006482  1.000000  0.004377  0.004945  0.001169  0.293780  0.290880  0.068787  0.205308  0.074527  0.017624  17  0  0  0  0
14  25  25.040027  0.400951  0.151080  0.324271  12493028.184613  6015909.005910  20854774.316097  866288.572914  417153.723701  1446106.773616  0.055795  2.789730  0.023479  0.012719  0.019597  1.000000  0.005328  0.003286  0.000777  0.295452  0.292054  0.069065  0.249926  0.048043  0.011361  23  0  0  0  0
19  20  21.342911  0.000000  0.111299  0.451674  10126542.322036  6278039.604378  2904843.764119  702192.276130  435330.320977  201426.981655  0.035034  1.751716  0.019031  0.013273  0.002730  1.000000  0.004108  0.005438  0.001286  0.293281  0.290529  0.068705  0.192632  0.082377  0.019481  16  0  0  0  0
37  1  26.486054  0.000000  0.073121  0.526408  7854506.498743  6527739.426854  536.561893  544645.311384  452644.946356  37.206146  0.028563  1.428160  0.014761  0.013801  0.000001  1.000000  0.003044  0.007227  0.001709  0.291198  0.289066  0.068358  0.138910  0.111151  0.026285  16  0  0  0  0
32  6  23.032400  0.000000  0.088552  0.499552  8772961.221129  6427032.926743  5091.886072  608332.579114  445661.780307  353.080346  0.030081  1.504033  0.016487  0.013588  0.000005  1.000000  0.003462  0.006523  0.001543  0.292040  0.289657  0.068498  0.160376  0.099822  0.023606  16  0  0  0  0
20  19  21.073071  0.000000  0.108762  0.458092  9975611.613957  6294687.277469  1858874.754607  691726.475063  436484.699943  128897.648721  0.033803  1.690149  0.018748  0.013309  0.001747  1.000000  0.004034  0.005573  0.001318  0.293143  0.290432  0.068682  0.189147  0.084537  0.019991  17  0  0  0  0
24  15  20.837722  0.000000  0.103580  0.470260  9667243.270486  6328673.608116  302437.716768  670343.671130  438841.371956  20971.563834  0.031833  1.591639  0.018168  0.013380  0.000284  1.000000  0.003885  0.005838  0.001381  0.292860  0.290234  0.068635  0.181937  0.088777  0.020994  16  0  0  0  0
25  13  20.889152  0.000000  0.102395  0.472822  9596724.347422  6336440.671687  121058.589256  665453.764830  439379.953820  8394.415747  0.031546  1.577311  0.018036  0.013397  0.000114  1.000000  0.003851  0.005895  0.001394  0.292795  0.290188  0.068624  0.180253  0.089694  0.021211  16  0  0  0  0
15  24  24.044061  0.219526  0.138466  0.370777  11742726.130354  6099242.764786  15045637.162517  814261.307288  422932.233281  1043290.974254  0.049102  2.455101  0.022069  0.012895  0.014138  1.000000  0.004928  0.003969  0.000939  0.294764  0.291571  0.068951  0.231145  0.058952  0.013941  20  0  0  0  0
12  27  26.731133  0.575251  0.176989  0.204524  14033739.216264  5844139.247684  33040088.396742  973124.188840  405242.906201  2291057.908717  0.069777  3.488859  0.026374  0.012356  0.031047  1.000000  0.006192  0.001898  0.000449  0.296866  0.293047  0.069300  0.290460  0.025862  0.006116  27  0  0  0  0
36  3  25.754944  0.000000  0.075922  0.521715  8021223.399896  6509482.800328  1335.768306  556205.754877  451378.999725  92.624526  0.028839  1.441934  0.015075  0.013763  0.000001  1.000000  0.003119  0.007098  0.001679  0.291350  0.289173  0.068384  0.142751  0.109080  0.025795  16  0  0  0  0
13  26  25.970345  0.510413  0.164571  0.266423  13295321.957857  5926571.727745  27156204.982493  921921.035886  410958.919522  1883059.072021  0.063035  3.151740  0.024987  0.012530  0.025518  1.000000  0.005771  0.002558  0.000605  0.296188  0.292571  0.069187  0.270692  0.036419  0.008612  25  0  0  0  0
35  4  25.016582  0.000000  0.078976  0.516516  8203042.076519  6489560.529457  2095.950236  568813.382073  449997.554382  145.336880  0.029139  1.456948  0.015416  0.013721  0.000002  1.000000  0.003201  0.006958  0.001646  0.291517  0.289290  0.068411  0.146967  0.106831  0.025263  16  0  0  0  0
25  14  20.912365  0.000000  0.102544  0.472463  9605586.105640  6335464.702145  191719.067016  666068.254749  439312.278374  13294.137699  0.031627  1.581361  0.018052  0.013395  0.000180  1.000000  0.003855  0.005887  0.001392  0.292803  0.290194  0.068625  0.180451  0.089565  0.021180  16  0  0  0  0
31  8  22.512900  0.000000  0.091482  0.494133  8947315.940847  6407879.643880  12651.474034  620422.642395  444333.657947  877.275487  0.030375  1.518747  0.016815  0.013548  0.000012  1.000000  0.003543  0.006391  0.001511  0.292200  0.289770  0.068525  0.164535  0.097681  0.023100  16  0  0  0  0
27  12  21.201202  0.000000  0.100008  0.477651  9454686.062613  6352079.212110  77162.855973  655604.580051  440464.357751  5350.608307  0.031271  1.563555  0.017769  0.013430  0.000073  1.000000  0.003783  0.006004  0.001420  0.292665  0.290097  0.068602  0.176787  0.091447  0.021625  16  0  0  0  0
29  10  21.713806  0.000000  0.096411  0.484745  9240681.274311  6375627.120268  31175.342895  640765.111195  442097.211167  2161.753172  0.030875  1.543774  0.017366  0.013480  0.000029  1.000000  0.003681  0.006167  0.001458  0.292469  0.289959  0.068570  0.171595  0.094081  0.022248  16  0  0  0  0
28  11  21.425678  0.000000  0.098368  0.480916  9357093.468562  6362819.885097  49019.257905  648837.337731  441209.134929  3399.081660  0.031084  1.554198  0.017585  0.013453  0.000046  1.000000  0.003736  0.006079  0.001437  0.292575  0.290034  0.068587  0.174416  0.092650  0.021910  16  0  0  0  0
21  18  20.910903  0.000000  0.106985  0.462448  9869867.590436  6306345.757379  1184025.109148  684393.998271  437293.119469  82102.385982  0.032995  1.649738  0.018549  0.013333  0.001113  1.000000  0.003983  0.005667  0.001340  0.293046  0.290364  0.068665  0.186703  0.086033  0.020345  16  0  0  0  0
1  39  28.966845  0.695209  0.220610  0.001344  16626825.522425  5553098.896312  54551575.275672  1152933.359396  385061.655753  3782702.287825  0.094249  4.712445  0.031248  0.011741  0.051261  1.000000  0.007785  0.000333  0.000079  0.299244  0.294718  0.069695  0.365252  0.000135  0.000032  35  0  0  0  0
2  38  28.949842  0.694564  0.220249  0.002123  16605370.588582  5555516.889918  54366144.165439  1151445.636504  385229.323688  3769844.168121  0.094039  4.701973  0.031207  0.011746  0.051086  1.000000  0.007771  0.000337  0.000080  0.299224  0.294704  0.069692  0.364596  0.000214  0.000051  36  0  0  0  0
38  1  27.182167  0.000000  0.070642  0.530510  7706936.432918  6543890.628344  540.743706  534412.543169  453764.899107  37.496121  0.028320  1.416001  0.014484  0.013836  0.000001  1.000000  0.002978  0.007341  0.001736  0.291062  0.288970  0.068336  0.135530  0.112996  0.026721  16  0  0  0  0
0  40  28.977710  0.695622  0.220844  0.000850  16640682.890176  5551537.173536  54671043.143210  1153894.253677  384953.363146  3790986.400127  0.094384  4.719195  0.031274  0.011737  0.051373  1.000000  0.007794  0.000330  0.000078  0.299256  0.294727  0.069697  0.365676  0.000085  0.000020  39  0  0  0  0
19  19  21.042755  0.000000  0.108983  0.457620  9988730.402866  6293240.660749  1856959.923345  692636.154986  436384.388992  128764.870949  0.033823  1.691139  0.018772  0.013306  0.001745  1.000000  0.004040  0.005563  0.001316  0.293155  0.290441  0.068684  0.189475  0.084377  0.019953  16  0  0  0  0
3  37  28.923595  0.693564  0.219694  0.003348  16572360.265195  5559236.870014  54080917.686520  1149156.642554  385487.273658  3750066.061826  0.093717  4.685863  0.031145  0.011754  0.050818  1.000000  0.007750  0.000344  0.000081  0.299194  0.294683  0.069687  0.363589  0.000338  0.000080  35  0  0  0  0
4  36  28.883712  0.692028  0.218850  0.005263  16522176.552592  5564891.257785  53648247.981111  1145676.815555  385879.358863  3720063.982578  0.093228  4.661417  0.031051  0.011766  0.050412  1.000000  0.007717  0.000354  0.000084  0.299148  0.294651  0.069679  0.362060  0.000535  0.000127  35  0  0  0  0
26  13  21.032264  0.000000  0.101379  0.474873  9536262.019730  6343098.536567  121583.702864  661261.200562  439841.621895  8430.828050  0.031447  1.572358  0.017922  0.013411  0.000114  1.000000  0.003822  0.005941  0.001405  0.292740  0.290149  0.068615  0.178770  0.090434  0.021386  17  0  0  0  0
23  16  20.808297  0.000000  0.104580  0.468059  9726787.599073  6322113.850120  477087.789922  674472.579724  438386.506785  33082.107443  0.032095  1.604746  0.018280  0.013367  0.000448  1.000000  0.003913  0.005790  0.001369  0.292914  0.290272  0.068644  0.183357  0.087996  0.020809  16  0  0  0  0
36  1  25.754476  0.000000  0.075921  0.521717  8021174.396429  6509488.169053  531.780814  556202.356890  451379.372002  36.874618  0.028838  1.441892  0.015075  0.013763  0.000000  1.000000  0.003119  0.007098  0.001679  0.291350  0.289173  0.068384  0.142750  0.109080  0.025795  16  0  0  0  0
34  5  24.300649  0.000000  0.082184  0.510952  8393945.461014  6468629.479852  3286.074092  582050.958910  448546.158546  227.862164  0.029455  1.472730  0.015775  0.013676  0.000003  1.000000  0.003288  0.006812  0.001611  0.291692  0.289413  0.068441  0.151426  0.104478  0.024707  16  0  0  0  0
36  2  25.754657  0.000000  0.075921  0.521716  8021193.351262  6509486.092724  842.814643  556203.671252  451379.228026  58.442251  0.028838  1.441908  0.015075  0.013763  0.000001  1.000000  0.003119  0.007098  0.001679  0.291350  0.289173  0.068384  0.142750  0.109080  0.025795  16  0  0  0  0
5  35  28.824102  0.689704  0.217595  0.008242  16447633.111616  5573289.293623  53006264.244806  1140507.842096  386461.693455  3675547.699853  0.092503  4.625137  0.030911  0.011783  0.049809  1.000000  0.007669  0.000370  0.000088  0.299080  0.294603  0.069668  0.359796  0.000844  0.000200  34  0  0  0  0
39  0  27.819675  0.000000  0.068513  0.534004  7580261.672064  6557748.354603  343.433043  525628.692193  454725.818248  23.814252  0.028111  1.405553  0.014246  0.013865  0.000000  1.000000  0.002922  0.007441  0.001760  0.290946  0.288889  0.068317  0.132644  0.114593  0.027099  16  0  0  0  0
30  9  22.073947  0.000000  0.094114  0.489164  9103977.004031  6390660.356955  19849.616211  631285.796376  443139.642271  1376.407341  0.030640  1.531986  0.017110  0.013512  0.000019  1.000000  0.003617  0.006271  0.001483  0.292343  0.289871  0.068549  0.168296  0.095759  0.022645  16  0  0  0  0
6  34  28.738265  0.686265  0.215771  0.012834  16339225.933348  5585497.466764  52079741.580745  1132990.697464  387308.229678  3611300.986842  0.091454  4.572710  0.030707  0.011809  0.048938  1.000000  0.007599  0.000397  0.000094  0.298980  0.294533  0.069651  0.356517  0.001328  0.000314  35  0  0  0  0
34  3  24.299661  0.000000  0.082181  0.510957  8393794.365353  6468646.052509  1308.224237  582040.481671  448547.307723  90.714572  0.029452  1.472625  0.015775  0.013676  0.000001  1.000000  0.003288  0.006813  0.001611  0.291692  0.289413  0.068440  0.151423  0.104481  0.024708  16  0  0  0  0
7  33  28.618876  0.681337  0.213247  0.019842  16189163.099080  5602390.413493  50803441.989417  1122585.076295  388479.616351  3522800.125782  0.090009  4.500429  0.030425  0.011845  0.047739  1.000000  0.007503  0.000439  0.000104  0.298842  0.294436  0.069628  0.352006  0.002078  0.000491  36  0  0  0  0
10  30  28.021900  0.653961  0.200937  0.069457  15457472.558013  5684643.069809  44669732.215169  1071848.365766  394183.160376  3097477.889373  0.083044  4.152185  0.029050  0.012019  0.041975  1.000000  0.007044  0.000768  0.000182  0.298171  0.293964  0.069517  0.330443  0.007644  0.001808  31  0  0  0  0
8  32  28.461567  0.674572  0.209941  0.030421  15992711.901521  5624493.192745  49143640.758297  1108962.804331  390012.261984  3407706.585723  0.088126  4.406322  0.030056  0.011892  0.046179  1.000000  0.007378  0.000504  0.000119  0.298662  0.294309  0.069598  0.346147  0.003230  0.000764  35  0  0  0  0
11  29  27.715357  0.637926  0.194878  0.102755  15097287.599937  5725062.609451  41696694.745467  1046872.506534  396985.922428  2891322.236092  0.079659  3.982929  0.028373  0.012104  0.039181  1.000000  0.006823  0.001014  0.000240  0.297841  0.293732  0.069462  0.320085  0.011651  0.002755  30  0  0  0  0
9  31  28.264345  0.665648  0.205856  0.046214  15749893.141773  5651793.725888  47105748.714005  1092125.323958  391905.329025  3266395.562909  0.085813  4.290644  0.029599  0.011949  0.044264  1.000000  0.007226  0.000608  0.000144  0.298440  0.294153  0.069561  0.338976  0.004985  0.001179  32  0  0  0  0
12  28  27.305934  0.614026  0.187086  0.148084  14634060.345051  5776976.607135  37914635.663208  1014751.512998  400585.730441  2629067.599616  0.075344  3.767193  0.027502  0.012214  0.035627  1.000000  0.006544  0.001381  0.000327  0.297416  0.293434  0.069391  0.307005  0.017572  0.004155  30  0  0  0  0
32  7  23.033690  0.000000  0.088557  0.499542  8773235.339971  6427002.822096  8069.926201  608351.586997  445659.692798  559.582893  0.030084  1.504195  0.016488  0.013588  0.000008  1.000000  0.003462  0.006523  0.001543  0.292040  0.289658  0.068498  0.160382  0.099817  0.023605  16  0  0  0  0
18  22  22.361367  0.000000  0.120294  0.427339  10661699.717971  6218943.106873  6903514.796250  739301.032307  431232.465778  478701.872161  0.039673  1.983628  0.020037  0.013148  0.006487  1.000000  0.004373  0.004952  0.001171  0.293772  0.290874  0.068786  0.205092  0.074628  0.017648  16  0  0  0  0
17  23  23.131558  0.000000  0.128024  0.404588  11121565.366741  6168075.854235  10358831.481295  771188.926156  427705.240910  718299.615464  0.043676  2.183806  0.020901  0.013041  0.009734  1.000000  0.004606  0.004534  0.001072  0.294194  0.291171  0.068856  0.216027  0.067962  0.016072  18  0  0  0  0
22  17  20.828963  0.000000  0.105663  0.465584  9791224.104463  6315013.609090  752134.118513  678940.720472  437894.163570  52154.304188  0.032459  1.622973  0.018401  0.013352  0.000707  1.000000  0.003945  0.005735  0.001356  0.292973  0.290313  0.068653  0.184873  0.087125  0.020603  16  0  0  0  0
24  16  20.894162  0.000000  0.103956  0.469344  9689643.378741  6326205.981652  478397.098859  671896.934080  438670.262391  33172.897230  0.032035  1.601750  0.018210  0.013375  0.000450  1.000000  0.003896  0.005818  0.001376  0.292880  0.290248  0.068638  0.182440  0.088451  0.020917  16  0  0  0  0
23  17  20.895262  0.000000  0.105179  0.466590  9762410.570802  6318188.692895  753759.430771  676942.739311  438114.329472  52267.006202  0.032414  1.620678  0.018347  0.013358  0.000708  1.000000  0.003931  0.005757  0.001361  0.292947  0.290295  0.068649  0.184160  0.087478  0.020687  16  0  0  0  0
14  26  25.981949  0.510803  0.164525  0.266581  13292605.083193  5926874.621590  27172300.229940  921732.643013  410979.922714  1884175.144821  0.063045  3.152273  0.024981  0.012531  0.025533  1.000000  0.005769  0.002560  0.000605  0.296186  0.292569  0.069187  0.270611  0.036449  0.008619  24  0  0  0  0
30  10  22.078426  0.000000  0.094135  0.489116  9105203.107855  6390525.550408  31456.445618  631370.816574  443130.294547  2181.245330  0.030653  1.532632  0.017112  0.013511  0.000030  1.000000  0.003617  0.006270  0.001483  0.292344  0.289871  0.068549  0.168322  0.095741  0.022641  16  0  0  0  0
16  24  24.059618  0.220385  0.138378  0.371021  11737527.348972  6099819.420098  15055542.631556  813900.814633  422972.219576  1043977.836919  0.049103  2.455139  0.022059  0.012897  0.014147  1.000000  0.004925  0.003973  0.000939  0.294759  0.291567  0.068950  0.231003  0.059013  0.013956  19  0  0  0  0
13  27  26.740837  0.575530  0.176960  0.204633  14031973.529709  5844336.574675  33057668.737263  973001.753025  405256.589203  2292276.960485  0.069791  3.489540  0.026371  0.012356  0.031063  1.000000  0.006191  0.001899  0.000449  0.296864  0.293046  0.069300  0.290403  0.025880  0.006120  28  0  0  0  0
19  21  21.780123  0.000000  0.114834  0.442335  10336884.816466  6254824.557025  4508675.312735  716777.795080  433720.548714  312639.485374  0.036888  1.844381  0.019427  0.013224  0.004237  1.000000  0.004211  0.005246  0.001241  0.293474  0.290665  0.068737  0.197486  0.079323  0.018758  16  0  0  0  0
26  14  21.056023  0.000000  0.101525  0.474521  9544985.995264  6342137.938965  192554.311552  661866.136387  439775.012366  13352.055026  0.031528  1.576411  0.017938  0.013409  0.000181  1.000000  0.003826  0.005933  0.001403  0.292748  0.290155  0.068616  0.178964  0.090307  0.021356  16  0  0  0  0
20  20  21.374746  0.000000  0.111072  0.452169  10113053.622974  6279527.706863  2908029.432949  701256.945986  435433.508623  201647.881541  0.035015  1.750755  0.019006  0.013277  0.002733  1.000000  0.004101  0.005448  0.001288  0.293269  0.290521  0.068702  0.192293  0.082542  0.019520  17  0  0  0  0
1  40  28.978163  0.695630  0.220843  0.000850  16640657.806032  5551539.932820  54672464.873890  1153892.514298  384953.554480  3791084.985436  0.094385  4.719260  0.031274  0.011737  0.051374  1.000000  0.007794  0.000330  0.000078  0.299256  0.294727  0.069697  0.365675  0.000085  0.000020  33  0  0  0  0
37  2  26.486250  0.000000  0.073121  0.526407  7854523.445587  6527737.571374  850.392263  544646.486508  452644.817694  58.967697  0.028564  1.428176  0.014761  0.013801  0.000001  1.000000  0.003044  0.007227  0.001709  0.291198  0.289066  0.068358  0.138910  0.111151  0.026285  16  0  0  0  0
29  11  21.720524  0.000000  0.096446  0.484665  9242708.367520  6375404.142689  49401.450624  640905.673408  442081.749509  3425.583576  0.030896  1.544798  0.017370  0.013479  0.000046  1.000000  0.003682  0.006166  0.001458  0.292470  0.289960  0.068570  0.171639  0.094051  0.022241  17  0  0  0  0
28  12  21.435841  0.000000  0.098424  0.480784  9360414.795222  6362454.397062  77668.965452  649067.644370  441183.791345  5385.702829  0.031116  1.555817  0.017591  0.013452  0.000073  1.000000  0.003738  0.006076  0.001437  0.292578  0.290036  0.068588  0.174488  0.092601  0.021898  16  0  0  0  0
15  25  25.053538  0.401514  0.151015  0.324475  12489139.141213  6016341.486427  20867902.896917  866018.899797  417183.712662  1447017.132528  0.055801  2.790027  0.023471  0.012720  0.019609  1.000000  0.005326  0.003288  0.000778  0.295449  0.292052  0.069064  0.249815  0.048088  0.011372  23  0  0  0  0
3  38  28.950616  0.694579  0.220249  0.002123  16605359.299740  5555518.133792  54368751.892135  1151444.853716  385229.409940  3770024.992482  0.094042  4.702094  0.031207  0.011746  0.051089  1.000000  0.007771  0.000337  0.000080  0.299224  0.294704  0.069692  0.364595  0.000214  0.000051  35  0  0  0  0
2  39  28.967405  0.695220  0.220611  0.001344  16626844.585040  5553096.796848  54553629.307322  1152934.681232  385061.510173  3782844.717996  0.094251  4.712543  0.031248  0.011741  0.051263  1.000000  0.007785  0.000333  0.000079  0.299244  0.294718  0.069695  0.365252  0.000135  0.000032  36  0  0  0  0
40  0  28.383745  0.000000  0.066735  0.536912  7474402.454142  6569324.310297  345.303489  518288.227618  455528.515399  23.943952  0.027937  1.396830  0.014047  0.013889  0.000000  1.000000  0.002875  0.007525  0.001779  0.290849  0.288821  0.068300  0.130243  0.115941  0.027418  16  0  0  0  0
33  6  23.633256  0.000000  0.085420  0.505220  8586551.994565  6447497.850554  5149.650764  595406.635101  447080.854160  357.085852  0.029774  1.488683  0.016137  0.013632  0.000005  1.000000  0.003376  0.006665  0.001576  0.291869  0.289537  0.068470  0.155958  0.102110  0.024147  16  0  0  0  0
31  9  22.515913  0.000000  0.091494  0.494104  8948049.980713  6407798.977533  20050.084794  620473.542012  444328.064400  1390.308185  0.030383  1.519155  0.016816  0.013548  0.000019  1.000000  0.003544  0.006390  0.001511  0.292200  0.289770  0.068525  0.164550  0.097670  0.023097  16  0  0  0  0
6  35  28.826039  0.689739  0.217592  0.008243  16447411.311496  5573313.729336  53011580.756893  1140492.462085  386463.387871  3675916.356163  0.092507  4.625369  0.030910  0.011783  0.049814  1.000000  0.007669  0.000370  0.000088  0.299079  0.294602  0.069668  0.359788  0.000844  0.000200  36  0  0  0  0
37  3  26.486561  0.000000  0.073121  0.526406  7854550.307253  6527734.630177  1347.778323  544648.349144  452644.613746  93.457322  0.028564  1.428202  0.014761  0.013801  0.000001  1.000000  0.003044  0.007227  0.001709  0.291198  0.289066  0.068358  0.138911  0.111150  0.026285  16  0  0  0  0
4  37  28.924626  0.693583  0.219694  0.003348  16572338.330575  5559239.291907  54084341.645868  1149155.121569  385487.441596  3750303.485197  0.093720  4.686022  0.031145  0.011754  0.050822  1.000000  0.007750  0.000344  0.000081  0.299194  0.294683  0.069687  0.363587  0.000339  0.000080  36  0  0  0  0
5  36  28.885057  0.692054  0.218849  0.005264  16522165.718888  5564892.474570  53652806.688145  1145676.064327  385879.443237  3720380.091351  0.093233  4.661630  0.031051  0.011766  0.050416  1.000000  0.007717  0.000354  0.000084  0.299148  0.294651  0.069679  0.362058  0.000535  0.000127  36  0  0  0  0
21  19  21.113246  0.000000  0.108471  0.458713  9958306.586748  6296595.416790  1861395.536700  690526.514004  436617.013684  129072.444190  0.033777  1.688843  0.018715  0.013313  0.001749  1.000000  0.004026  0.005586  0.001321  0.293127  0.290421  0.068679  0.188715  0.084749  0.020041  16  0  0  0  0
38  2  27.182379  0.000000  0.070642  0.530510  7706951.558727  6543888.973374  857.020096  534413.592019  453764.784349  59.427283  0.028320  1.416017  0.014484  0.013836  0.000001  1.000000  0.002978  0.007341  0.001736  0.291062  0.288971  0.068336  0.135531  0.112996  0.026721  16  0  0  0  0
25  15  20.948952  0.000000  0.102779  0.471893  9619600.767848  6333921.171888  303487.964868  667040.056105  439205.247268  21044.389887  0.031755  1.587766  0.018079  0.013392  0.000285  1.000000  0.003862  0.005874  0.001389  0.292816  0.290203  0.068627  0.180764  0.089360  0.021132  16  0  0  0  0
7  34  28.740596  0.686312  0.215771  0.012836  16339174.771479  5585503.222586  52087338.198843  1132987.149810  387308.628797  3611827.749717  0.091461  4.573062  0.030707  0.011809  0.048945  1.000000  0.007599  0.000397  0.000094  0.298980  0.294533  0.069651  0.356514  0.001328  0.000314  36  0  0  0  0
9  32  28.465524  0.674655  0.209938  0.030428  15992512.960070  5624515.537273  49155532.319505  1108949.009381  390013.811393  3408531.167516  0.088137  4.406865  0.030055  0.011892  0.046190  1.000000  0.007378  0.000505  0.000119  0.298662  0.294309  0.069598  0.346138  0.003231  0.000764  31  0  0  0  0
8  33  28.621913  0.681399  0.213245  0.019846  16189068.028606  5602401.128146  50813056.961245  1122578.483941  388480.359323  3523466.844859  0.090017  4.500873  0.030425  0.011845  0.047748  1.000000  0.007503  0.000439  0.000104  0.298842  0.294436  0.069628  0.352001  0.002079  0.000492  35  0  0  0  0
11  30  28.028460  0.654109  0.200927  0.069484  15456904.141349  5684706.842805  44687207.489412  1071808.950754  394187.582507  3098689.655660  0.083059  4.152960  0.029049  0.012019  0.041991  1.000000  0.007043  0.000768  0.000182  0.298171  0.293964  0.069517  0.330421  0.007647  0.001808  30  0  0  0  0
12  29  27.723711  0.638126  0.194863  0.102806  15096377.822308  5725164.619396  41717177.541755  1046809.420951  396992.995977  2892742.549254  0.079676  3.983816  0.028371  0.012105  0.039201  1.000000  0.006823  0.001015  0.000240  0.297840  0.293732  0.069462  0.320051  0.011658  0.002757  28  0  0  0  0
33  7  23.634653  0.000000  0.085424  0.505210  8586806.043414  6447469.967599  8161.490785  595424.251296  447078.920707  565.932142  0.029777  1.488845  0.016138  0.013632  0.000008  1.000000  0.003376  0.006665  0.001576  0.291869  0.289537  0.068470  0.155963  0.102106  0.024146  16  0  0  0  0
22  18  20.962297  0.000000  0.106610  0.463237  9847555.785090  6308805.069704  1186043.471833  682846.858400  437463.652516  82242.342805  0.032960  1.647997  0.018507  0.013338  0.001114  1.000000  0.003972  0.005684  0.001344  0.293025  0.290350  0.068662  0.186149  0.086306  0.020410  16  0  0  0  0
10  31  28.269435  0.665759  0.205851  0.046229  15749567.769112  5651830.315330  47120335.491939  1092102.762045  391907.866201  3267407.035777  0.085826  4.291302  0.029599  0.011949  0.044278  1.000000  0.007225  0.000608  0.000144  0.298439  0.294153  0.069561  0.338962  0.004986  0.001179  32  0  0  0  0
16  25  25.071550  0.402263  0.150928  0.324746  12483952.746516  6016918.114337  20885356.776226  865659.266056  417223.697056  1448227.415253  0.055808  2.790421  0.023462  0.012721  0.019625  1.000000  0.005323  0.003292  0.000778  0.295444  0.292048  0.069064  0.249668  0.048148  0.011386  22  0  0  0  0
36  4  25.755398  0.000000  0.075922  0.521713  8021271.005378  6509477.586437  2117.042844  556209.055925  451378.638185  146.799479  0.028839  1.441974  0.015075  0.013763  0.000002  1.000000  0.003119  0.007098  0.001679  0.291351  0.289173  0.068384  0.142752  0.109079  0.025795  16  0  0  0  0
19  22  22.389629  0.000000  0.120107  0.427782  10650579.900752  6220172.072030  6910668.058507  738529.964600  431317.684386  479197.891962  0.039661  1.983049  0.020016  0.013151  0.006494  1.000000  0.004368  0.004960  0.001173  0.293762  0.290867  0.068784  0.204805  0.074764  0.017680  17  0  0  0  0
26  15  21.093474  0.000000  0.101757  0.473963  9558783.452931  6340618.640907  304819.253478  662822.876397  439669.661563  21136.703783  0.031656  1.582822  0.017964  0.013406  0.000286  1.000000  0.003833  0.005921  0.001400  0.292760  0.290164  0.068618  0.179271  0.090105  0.021308  16  0  0  0  0
27  14  21.241166  0.000000  0.100242  0.477092  9468634.283918  6350543.784376  193597.417712  656571.774277  440357.888488  13424.385844  0.031403  1.570174  0.017795  0.013427  0.000182  1.000000  0.003790  0.005991  0.001417  0.292678  0.290106  0.068604  0.177095  0.091242  0.021577  16  0  0  0  0
32  8  23.035735  0.000000  0.088564  0.499525  8773669.764236  6426955.111935  12789.545659  608381.710740  445656.384491  886.849617  0.030089  1.504453  0.016489  0.013588  0.000012  1.000000  0.003463  0.006523  0.001543  0.292040  0.289658  0.068498  0.160391  0.099811  0.023603  16  0  0  0  0
20  21  21.814258  0.000000  0.114599  0.442866  10322868.358544  6256371.977561  4514090.902535  715805.869206  433827.849579  313015.011907  0.036870  1.843481  0.019400  0.013228  0.004242  1.000000  0.004205  0.005257  0.001243  0.293461  0.290656  0.068734  0.197130  0.079494  0.018799  17  0  0  0  0
27  13  21.216695  0.000000  0.100098  0.477435  9460086.391453  6351484.748742  122239.490859  655979.048362  440423.136614  8476.301544  0.031322  1.566118  0.017779  0.013429  0.000115  1.000000  0.003786  0.005999  0.001419  0.292670  0.290100  0.068603  0.176906  0.091367  0.021607  16  0  0  0  0
18  23  23.155527  0.000000  0.127875  0.404965  11112731.159905  6169053.721187  10368492.814824  770576.346698  427773.047926  718969.549344  0.043671  2.183533  0.020885  0.013043  0.009743  1.000000  0.004602  0.004540  0.001074  0.294186  0.291165  0.068855  0.215794  0.068068  0.016097  19  0  0  0  0
39  1  27.819818  0.000000  0.068514  0.534004  7580270.205256  6557747.421806  544.304362  525629.283900  454725.753566  37.743023  0.028111  1.405563  0.014246  0.013865  0.000001  1.000000  0.002922  0.007441  0.001760  0.290946  0.288889  0.068317  0.132645  0.114593  0.027099  16  0  0  0  0
15  26  25.997409  0.511322  0.164465  0.266791  13288988.762127  5927277.806646  27193733.831445  921481.880942  411007.880276  1885661.388491  0.063060  3.152982  0.024975  0.012532  0.025553  1.000000  0.005767  0.002562  0.000606  0.296182  0.292567  0.069186  0.270502  0.036488  0.008629  24  0  0  0  0
24  17  20.982370  0.000000  0.104550  0.467892  9724949.144263  6322316.266394  755863.414093  674345.098030  438400.542686  52412.900110  0.032354  1.617693  0.018277  0.013367  0.000710  1.000000  0.003913  0.005785  0.001368  0.292913  0.290271  0.068643  0.183234  0.087936  0.020795  16  0  0  0  0
35  6  25.018291  0.000000  0.078980  0.516507  8203259.109032  6489536.740174  5264.705905  568828.431490  449995.904792  365.063978  0.029142  1.457115  0.015417  0.013721  0.000005  1.000000  0.003201  0.006958  0.001645  0.291517  0.289290  0.068411  0.146972  0.106828  0.025263  16  0  0  0  0
14  27  26.753779  0.575902  0.176920  0.204777  14029614.771423  5844600.146574  33081079.801782  972838.192572  405274.865742  2293900.324923  0.069809  3.490446  0.026366  0.012357  0.031085  1.000000  0.006189  0.001901  0.000449  0.296862  0.293044  0.069299  0.290327  0.025903  0.006126  28  0  0  0  0
17  24  24.080330  0.221525  0.138262  0.371346  11730614.425673  6100586.197016  15068703.340618  813421.460358  423025.389238  1044890.423660  0.049104  2.455189  0.022046  0.012898  0.014160  1.000000  0.004921  0.003978  0.000941  0.294753  0.291563  0.068949  0.230815  0.059096  0.013975  21  0  0  0  0
13  28  27.316434  0.614297  0.187062  0.148174  14632599.111006  5777140.260236  37937485.453467  1014650.188456  400597.078435  2630652.044308  0.075363  3.768147  0.027500  0.012214  0.035649  1.000000  0.006544  0.001382  0.000327  0.297415  0.293433  0.069391  0.306955  0.017584  0.004158  31  0  0  0  0
30  11  22.085519  0.000000  0.094168  0.489040  9107145.848916  6390311.946043  49847.380358  631505.529660  443115.482845  3456.505129  0.030673  1.533656  0.017115  0.013511  0.000047  1.000000  0.003618  0.006269  0.001482  0.292346  0.289873  0.068549  0.168364  0.095712  0.022634  16  0  0  0  0
31  10  22.520686  0.000000  0.091514  0.494059  8949213.108947  6407671.162580  31774.353471  620554.195372  444319.201487  2203.289620  0.030396  1.519802  0.016819  0.013548  0.000030  1.000000  0.003544  0.006389  0.001511  0.292201  0.289771  0.068525  0.164575  0.097653  0.023093  16  0  0  0  0
28  13  21.451915  0.000000  0.098512  0.480575  9365674.596479  6361875.588408  123043.459711  649432.368251  441143.655733  8532.050160  0.031168  1.558382  0.017601  0.013451  0.000116  1.000000  0.003741  0.006071  0.001436  0.292583  0.290039  0.068589  0.174604  0.092524  0.021880  16  0  0  0  0
38  3  27.182714  0.000000  0.070642  0.530509  7706975.518779  6543886.352825  1358.282997  534415.253451  453764.602635  94.185735  0.028321  1.416043  0.014484  0.013836  0.000001  1.000000  0.002978  0.007341  0.001736  0.291062  0.288971  0.068336  0.135531  0.112995  0.026721  16  0  0  0  0
23  18  21.030073  0.000000  0.106120  0.464265  9818367.193200  6312022.094946  1188674.998568  680822.870041  437686.726711  82424.817502  0.032914  1.645718  0.018452  0.013345  0.001117  1.000000  0.003958  0.005706  0.001349  0.292998  0.290331  0.068658  0.185425  0.086664  0.020494  16  0  0  0  0
3  39  28.968191  0.695235  0.220610  0.001344  16626821.896844  5553099.292499  54556216.728607  1152933.107992  385061.683226  3783024.134344  0.094253  4.712663  0.031248  0.011741  0.051265  1.000000  0.007785  0.000333  0.000079  0.299244  0.294718  0.069695  0.365251  0.000135  0.000032  30  0  0  0  0
2  40  28.978743  0.695641  0.220843  0.000850  16640655.139581  5551540.223594  54674458.019905  1153892.329402  384953.574642  3791223.193690  0.094387  4.719354  0.031274  0.011737  0.051376  1.000000  0.007794  0.000330  0.000078  0.299256  0.294727  0.069697  0.365674  0.000085  0.000020  35  0  0  0  0
4  38  28.951628  0.694599  0.220249  0.002124  16605368.598476  5555517.112527  54372305.831680  1151445.498507  385229.339124  3770271.428908  0.094045  4.702262  0.031207  0.011746  0.051092  1.000000  0.007771  0.000337  0.000080  0.299224  0.294704  0.069692  0.364595  0.000214  0.000051  36  0  0  0  0
35  5  25.017243  0.000000  0.078978  0.516512  8203126.034254  6489551.327472  3321.836987  568819.203850  449996.916300  230.342026  0.029140  1.457013  0.015417  0.013721  0.000003  1.000000  0.003201  0.006958  0.001646  0.291517  0.289290  0.068411  0.146969  0.106830  0.025263  16  0  0  0  0
5  37  28.925995  0.693610  0.219693  0.003348  16572315.487828  5559241.816625  54088927.522677  1149153.537612  385487.616665  3750621.477970  0.093725  4.686236  0.031145  0.011754  0.050826  1.000000  0.007750  0.000344  0.000081  0.299194  0.294683  0.069687  0.363585  0.000339  0.000080  36  0  0  0  0
33  8  23.636868  0.000000  0.085431  0.505195  8587208.665298  6447425.777524  12934.700204  595452.169806  447075.856489  896.914888  0.029782  1.489102  0.016138  0.013632  0.000012  1.000000  0.003376  0.006665  0.001576  0.291869  0.289538  0.068470  0.155971  0.102100  0.024145  17  0  0  0  0
6  36  28.886869  0.692089  0.218849  0.005264  16522129.449831  5564896.496885  53658818.048343  1145673.549367  385879.722151  3720796.929653  0.093238  4.661909  0.031051  0.011766  0.050422  1.000000  0.007717  0.000354  0.000084  0.299148  0.294651  0.069679  0.362056  0.000535  0.000127  33  0  0  0  0
7  35  28.828421  0.689786  0.217591  0.008244  16447360.726861  5573319.371043  53019420.829740  1140488.954458  386463.779077  3676460.000620  0.092515  4.625733  0.030910  0.011783  0.049821  1.000000  0.007669  0.000370  0.000088  0.299079  0.294602  0.069668  0.359784  0.000845  0.000200  35  0  0  0  0
9  33  28.625984  0.681482  0.213243  0.019851  16188918.274939  5602417.934655  50825810.469879  1122568.099758  388481.524716  3524351.195605  0.090029  4.501460  0.030425  0.011845  0.047760  1.000000  0.007503  0.000439  0.000104  0.298842  0.294436  0.069628  0.351993  0.002079  0.000492  34  0  0  0  0
15  27  26.771034  0.576396  0.176867  0.204970  14026465.444187  5844952.016583  33112247.346469  972619.812676  405299.265028  2296061.537353  0.069833  3.491652  0.026361  0.012358  0.031115  1.000000  0.006188  0.001902  0.000450  0.296859  0.293042  0.069299  0.290226  0.025934  0.006133  25  0  0  0  0
37  4  26.487054  0.000000  0.073122  0.526404  7854592.871776  6527729.970346  2136.078194  544651.300643  452644.290625  148.119423  0.028565  1.428242  0.014761  0.013801  0.000002  1.000000  0.003044  0.007227  0.001709  0.291198  0.289066  0.068358  0.138911  0.111150  0.026285  16  0  0  0  0
8  34  28.743703  0.686374  0.215769  0.012839  16339108.834469  5585510.646878  52097474.866104  1132982.577622  387309.143610  3612530.644075  0.091471  4.573533  0.030707  0.011809  0.048955  1.000000  0.007599  0.000397  0.000094  0.298980  0.294533  0.069651  0.356509  0.001329  0.000314  37  0  0  0  0
13  29  27.734864  0.638391  0.194842  0.102873  15095150.134460  5725302.216440  41744443.215231  1046724.290914  397002.537198  2894633.199065  0.079700  3.984996  0.028369  0.012105  0.039226  1.000000  0.006822  0.001015  0.000240  0.297839  0.293731  0.069462  0.320006  0.011667  0.002759  31  0  0  0  0
34  7  24.303130  0.000000  0.082190  0.510937  8394324.981569  6468587.853471  8254.013881  582077.275534  448543.272099  572.347857  0.029460  1.472995  0.015776  0.013676  0.000008  1.000000  0.003288  0.006812  0.001611  0.291693  0.289413  0.068441  0.151434  0.104472  0.024706  16  0  0  0  0
21  20  21.416939  0.000000  0.110773  0.452822  10095258.458828  6281490.798606  2912223.427425  700022.997969  435569.632861  201938.700503  0.034990  1.749487  0.018972  0.013281  0.002737  1.000000  0.004093  0.005461  0.001292  0.293252  0.290509  0.068700  0.191846  0.082759  0.019571  16  0  0  0  0
12  30  28.037198  0.654306  0.200915  0.069520  15456153.714854  5684791.061773  44710522.987239  1071756.914859  394193.422399  3100306.393335  0.083080  4.153994  0.029047  0.012019  0.042013  1.000000  0.007043  0.000769  0.000182  0.298170  0.293964  0.069517  0.330391  0.007652  0.001809  33  0  0  0  0
11  31  28.276232  0.665906  0.205843  0.046248  15749123.625552  5651880.226286  47139755.613360  1092071.964349  391911.327115  3268753.661192  0.085844  4.292178  0.029598  0.011950  0.044296  1.000000  0.007225  0.000608  0.000144  0.298439  0.294152  0.069561  0.338943  0.004989  0.001180  32  0  0  0  0
10  32  28.470787  0.674765  0.209934  0.030438  15992262.717151  5624543.687906  49171430.528842  1108931.657096  390015.763407  3409633.577346  0.088152  4.407591  0.030055  0.011892  0.046205  1.000000  0.007378  0.000505  0.000119  0.298662  0.294309  0.069598  0.346125  0.003232  0.000764  32  0  0  0  0
22  19  21.166377  0.000000  0.108089  0.459527  9935559.885978  6299103.412333  1864700.239952  688949.217719  436790.922511  129301.598132  0.033743  1.687126  0.018672  0.013318  0.001752  1.000000  0.004015  0.005604  0.001325  0.293106  0.290406  0.068675  0.188148  0.085027  0.020107  16  0  0  0  0
22  20  21.472746  0.000000  0.110380  0.453677  10071863.773473  6284071.422311  2917722.063191  698400.769291  435748.577853  202319.985590  0.034956  1.747820  0.018929  0.013286  0.002742  1.000000  0.004081  0.005479  0.001296  0.293231  0.290494  0.068696  0.191259  0.083045  0.019639  16  0  0  0  0
20  22  22.427153  0.000000  0.119859  0.428367  10635865.667646  6221798.243651  6920117.383000  737509.653767  431430.445990  479853.124761  0.039646  1.982282  0.019988  0.013155  0.006503  1.000000  0.004360  0.004971  0.001176  0.293748  0.290858  0.068782  0.204426  0.074942  0.017722  18  0  0  0  0
29  12  21.731158  0.000000  0.096499  0.484539  9245919.574705  6375050.911130  78275.581935  641128.344169  442057.255811  5427.766684  0.030928  1.546419  0.017376  0.013479  0.000074  1.000000  0.003684  0.006163  0.001457  0.292473  0.289962  0.068570  0.171709  0.094004  0.022230  16  0  0  0  0
16  26  26.018007  0.512011  0.164384  0.267071  13284172.679296  5927814.738368  27222255.292947  921147.925278  411045.112067  1887639.116854  0.063079  3.153927  0.024966  0.012533  0.025580  1.000000  0.005764  0.002565  0.000607  0.296178  0.292564  0.069186  0.270357  0.036540  0.008641  26  0  0  0  0
36  5  25.756118  0.000000  0.075924  0.521711  8021346.466059  6509469.320186  3355.268583  556214.288502  451378.064988  232.660232  0.028841  1.442039  0.015075  0.013763  0.000003  1.000000  0.003119  0.007098  0.001679  0.291351  0.289173  0.068384  0.142753  0.109078  0.025795  16  0  0  0  0
17  25  25.095515  0.403256  0.150812  0.325107  12477065.620716  6017683.956922  20908567.721190  865181.700626  417276.801930  1449836.903048  0.055819  2.790945  0.023449  0.012723  0.019647  1.000000  0.005319  0.003297  0.000780  0.295438  0.292044  0.069063  0.249472  0.048227  0.011405  23  0  0  0  0
18  24  24.107890  0.223035  0.138108  0.371776  11721431.251545  6101604.772781  15086168.088135  812784.682894  423096.019075  1046101.460006  0.049105  2.455254  0.022029  0.012900  0.014176  1.000000  0.004917  0.003985  0.000942  0.294744  0.291557  0.068948  0.230565  0.059205  0.014001  21  0  0  0  0
26  16  21.152316  0.000000  0.102123  0.473080  9580577.895933  6338218.616903  482205.241986  664334.141452  439503.239672  33436.960580  0.031859  1.592950  0.018005  0.013401  0.000453  1.000000  0.003843  0.005901  0.001395  0.292780  0.290178  0.068621  0.179757  0.089786  0.021233  16  0  0  0  0
19  23  23.187392  0.000000  0.127678  0.405465  11101015.350722  6170350.516652  10381287.727842  769763.951859  427862.970007  719856.771142  0.043663  2.183171  0.020863  0.013046  0.009755  1.000000  0.004596  0.004549  0.001076  0.294175  0.291157  0.068853  0.215485  0.068210  0.016130  19  0  0  0  0
21  21  21.859506  0.000000  0.114288  0.443566  10304373.276884  6258413.720137  4521221.327306  714523.387677  433969.427605  313509.448117  0.036846  1.842294  0.019365  0.013232  0.004248  1.000000  0.004195  0.005271  0.001246  0.293444  0.290644  0.068732  0.196661  0.079719  0.018852  17  0  0  0  0
28  14  21.477306  0.000000  0.098652  0.480243  9374000.469014  6360959.355138  194876.239867  650009.698914  441080.122505  13513.061624  0.031249  1.562443  0.017617  0.013449  0.000183  1.000000  0.003745  0.006063  0.001434  0.292591  0.290045  0.068590  0.174787  0.092401  0.021851  16  0  0  0  0
23  19  21.236454  0.000000  0.107589  0.460589  9905798.582753  6302384.530465  1869009.108317  686885.516548  437018.441020  129600.382652  0.033698  1.684879  0.018616  0.013325  0.001756  1.000000  0.004000  0.005626  0.001330  0.293079  0.290387  0.068671  0.187407  0.085391  0.020193  17  0  0  0  0
34  6  24.301609  0.000000  0.082186  0.510946  8394092.286734  6468613.375931  5208.020062  582061.140064  448545.041872  361.133282  0.029457  1.472833  0.015775  0.013676  0.000005  1.000000  0.003288  0.006812  0.001611  0.291692  0.289413  0.068441  0.151429  0.104476  0.024707  16  0  0  0  0
33  9  23.640377  0.000000  0.085442  0.505170  8587846.713777  6447355.748982  20499.136195  595496.413211  447071.000587  1421.446200  0.029790  1.489510  0.016140  0.013631  0.000019  1.000000  0.003377  0.006664  0.001576  0.291870  0.289538  0.068470  0.155984  0.102090  0.024142  16  0  0  0  0
14  28  27.330448  0.614658  0.187029  0.148292  14630636.730298  5777359.970420  37967900.975083  1014514.113522  400612.313526  2632761.110134  0.075388  3.769415  0.027496  0.012215  0.035677  1.000000  0.006542  0.001383  0.000327  0.297413  0.293432  0.069391  0.306887  0.017601  0.004162  29  0  0  0  0
25  16  21.006431  0.000000  0.103151  0.470991  9641736.600132  6331483.050578  480076.453709  668574.993694  439036.183643  33289.346652  0.031958  1.597885  0.018120  0.013386  0.000451  1.000000  0.003873  0.005854  0.001384  0.292836  0.290217  0.068631  0.181260  0.089037  0.021056  17  0  0  0  0
40  2  28.384135  0.000000  0.066735  0.536912  7474422.310529  6569322.138373  867.361926  518289.604495  455528.364794  60.144403  0.027937  1.396856  0.014047  0.013889  0.000001  1.000000  0.002875  0.007525  0.001779  0.290849  0.288821  0.068300  0.130244  0.115940  0.027418  16  0  0  0  0
32  10  23.044106  0.000000  0.088594  0.499457  8775449.171945  6426759.688633  32121.508228  608505.098004  445642.833495  2227.361942  0.030110  1.505508  0.016492  0.013588  0.000030  1.000000  0.003463  0.006521  0.001542  0.292042  0.289659  0.068499  0.160428  0.099784  0.023597  16  0  0  0  0
25  17  21.096278  0.000000  0.103738  0.469563  9676629.220849  6327639.477673  758562.115733  670994.509456  438769.663530  52600.032834  0.032277  1.613842  0.018186  0.013378  0.000713  1.000000  0.003889  0.005822  0.001377  0.292868  0.290240  0.068636  0.182042  0.088528  0.020935  17  0  0  0  0
27  15  21.279742  0.000000  0.100469  0.476549  9482154.112348  6349055.439744  306481.879757  657509.262987  440254.684050  21251.993217  0.031532  1.576591  0.017820  0.013424  0.000288  1.000000  0.003796  0.005979  0.001414  0.292690  0.290114  0.068606  0.177395  0.091043  0.021530  16  0  0  0  0
4  39  28.969210  0.695255  0.220610  0.001345  16626828.031939  5553098.615009  54559781.800297  1152933.533410  385061.636247  3783271.342693  0.094257  4.712831  0.031248  0.011741  0.051268  1.000000  0.007785  0.000333  0.000079  0.299244  0.294718  0.069695  0.365250  0.000135  0.000032  34  0  0  0  0
3  40  28.979490  0.695656  0.220844  0.000850  16640683.726919  5551537.072906  54677217.463006  1153894.311698  384953.356168  3791414.538334  0.094390  4.719486  0.031274  0.011737  0.051379  1.000000  0.007794  0.000330  0.000078  0.299256  0.294727  0.069697  0.365674  0.000085  0.000020  39  0  0  0  0
5  38  28.952994  0.694625  0.220249  0.002124  16605361.420706  5555517.905180  54376983.519528  1151445.000788  385229.394088  3770595.788021  0.094050  4.702481  0.031207  0.011746  0.051097  1.000000  0.007771  0.000337  0.000080  0.299224  0.294704  0.069692  0.364593  0.000214  0.000051  36  0  0  0  0
31  11  22.528245  0.000000  0.091545  0.493988  8951056.062856  6407468.640467  50351.698787  620681.989041  444305.158247  3491.475457  0.030417  1.520826  0.016822  0.013547  0.000047  1.000000  0.003545  0.006387  0.001510  0.292203  0.289772  0.068525  0.164614  0.097625  0.023086  16  0  0  0  0
7  36  28.889249  0.692136  0.218849  0.005265  16522127.082610  5564896.802430  53666976.741207  1145673.385219  385879.743338  3721362.667782  0.093246  4.662293  0.031051  0.011766  0.050429  1.000000  0.007717  0.000354  0.000084  0.299148  0.294651  0.069679  0.362053  0.000535  0.000127  38  0  0  0  0
35  7  25.019950  0.000000  0.078984  0.516499  8203469.996077  6489513.625349  8343.868628  568843.054769  449994.301969  578.578543  0.029146  1.457277  0.015417  0.013721  0.000008  1.000000  0.003201  0.006958  0.001645  0.291518  0.289290  0.068411  0.146976  0.106824  0.025262  17  0  0  0  0
32  9  23.038974  0.000000  0.088576  0.499499  8774358.212890  6426879.503701  20268.995199  608429.448982  445651.141683  1405.487818  0.030097  1.504861  0.016490  0.013588  0.000019  1.000000  0.003463  0.006522  0.001542  0.292041  0.289658  0.068498  0.160405  0.099800  0.023601  16  0  0  0  0
6  37  28.927778  0.693645  0.219694  0.003349  16572338.392948  5559239.312162  54095209.598125  1149155.125894  385487.443001  3751057.088143  0.093731  4.686533  0.031145  0.011754  0.050832  1.000000  0.007750  0.000344  0.000081  0.299194  0.294683  0.069687  0.363584  0.000339  0.000080  35  0  0  0  0
37  5  26.487835  0.000000  0.073123  0.526402  7854660.325247  6527722.586284  3385.439471  544655.977985  452643.778601  234.752334  0.028566  1.428307  0.014762  0.013801  0.000003  1.000000  0.003044  0.007227  0.001709  0.291198  0.289066  0.068358  0.138913  0.111148  0.026284  16  0  0  0  0
8  35  28.831589  0.689849  0.217590  0.008246  16447304.171469  5573325.696563  53029908.685572  1140485.032807  386464.217699  3677187.247011  0.092524  4.626221  0.030910  0.011783  0.049831  1.000000  0.007669  0.000370  0.000088  0.299079  0.294602  0.069668  0.359779  0.000845  0.000200  35  0  0  0  0
9  34  28.747858  0.686457  0.215768  0.012842  16339006.446331  5585522.134659  52110948.006299  1132975.477848  387309.940193  3613464.895340  0.091483  4.574158  0.030707  0.011809  0.048967  1.000000  0.007599  0.000397  0.000094  0.298980  0.294533  0.069651  0.356502  0.001329  0.000314  37  0  0  0  0
11  32  28.477804  0.674912  0.209928  0.030451  15991930.298919  5624581.086550  49192631.249121  1108908.606631  390018.356695  3411103.672622  0.088171  4.408560  0.030054  0.011892  0.046225  1.000000  0.007378  0.000505  0.000119  0.298662  0.294309  0.069598  0.346109  0.003234  0.000765  30  0  0  0  0
10  33  28.631402  0.681593  0.213239  0.019858  16188730.157553  5602439.076938  50842849.720421  1122555.055367  388482.990759  3525532.727242  0.090045  4.502245  0.030424  0.011845  0.047776  1.000000  0.007503  0.000439  0.000104  0.298842  0.294436  0.069628  0.351982  0.002080  0.000492  36  0  0  0  0
38  4  27.183245  0.000000  0.070643  0.530507  7707013.524856  6543882.192742  2152.727657  534417.888859  453764.314168  149.273926  0.028322  1.416083  0.014484  0.013835  0.000002  1.000000  0.002978  0.007341  0.001736  0.291062  0.288971  0.068336  0.135532  0.112995  0.026721  17  0  0  0  0
36  6  25.757259  0.000000  0.075926  0.521706  8021466.045382  6509456.222757  5317.696591  556222.580342  451377.156789  368.738445  0.028843  1.442141  0.015075  0.013763  0.000005  1.000000  0.003119  0.007098  0.001678  0.291351  0.289173  0.068384  0.142755  0.109076  0.025794  16  0  0  0  0
13  30  28.048839  0.654569  0.200898  0.069569  15455163.885598  5684902.185217  44741629.236199  1071688.278355  394201.127894  3102463.355412  0.083107  4.155374  0.029046  0.012019  0.042042  1.000000  0.007042  0.000769  0.000182  0.298169  0.293963  0.069516  0.330352  0.007658  0.001811  30  0  0  0  0
12  31  28.285316  0.666102  0.205833  0.046273  15748508.355955  5651949.291789  47165583.457346  1092029.300471  391916.116238  3270544.609374  0.085867  4.293341  0.029597  0.011950  0.044320  1.000000  0.007225  0.000608  0.000144  0.298438  0.294152  0.069561  0.338917  0.004992  0.001180  34  0  0  0  0
14  29  27.749713  0.638745  0.194815  0.102963  15093531.020543  5725483.749556  41780820.723350  1046612.018704  397015.125024  2897155.679534  0.079731  3.986573  0.028366  0.012105  0.039260  1.000000  0.006821  0.001016  0.000240  0.297838  0.293730  0.069461  0.319947  0.011678  0.002762  31  0  0  0  0
15  28  27.349127  0.615137  0.186985  0.148451  14628020.772965  5777652.848273  38008417.384118  1014332.718434  400632.622192  2635570.589281  0.075422  3.771104  0.027491  0.012215  0.035715  1.000000  0.006541  0.001384  0.000327  0.297411  0.293430  0.069390  0.306798  0.017624  0.004168  29  0  0  0  0
39  2  27.820043  0.000000  0.068514  0.534003  7580283.733835  6557745.942158  862.663448  525630.221995  454725.650965  59.818603  0.028112  1.405580  0.014246  0.013865  0.000001  1.000000  0.002922  0.007441  0.001760  0.290946  0.288889  0.068317  0.132645  0.114593  0.027099  16  0  0  0  0
30  12  22.096746  0.000000  0.094219  0.488920  9110223.433728  6389973.570502  78983.367086  631718.934810  443092.019289  5476.845753  0.030706  1.535278  0.017121  0.013510  0.000074  1.000000  0.003620  0.006266  0.001482  0.292349  0.289875  0.068550  0.168430  0.095666  0.022623  17  0  0  0  0
39  3  27.820401  0.000000  0.068514  0.534002  7580305.178055  6557743.596421  1367.227343  525631.708975  454725.488307  94.805951  0.028112  1.405605  0.014246  0.013865  0.000001  1.000000  0.002922  0.007441  0.001760  0.290946  0.288889  0.068317  0.132645  0.114592  0.027099  16  0  0  0  0
24  18  21.119132  0.000000  0.105482  0.465595  9780414.216415  6316204.614431  1192081.663744  678191.143800  437976.749977  82661.041664  0.032855  1.642754  0.018381  0.013354  0.001120  1.000000  0.003939  0.005735  0.001356  0.292964  0.290306  0.068652  0.184485  0.087128  0.020604  16  0  0  0  0
29  13  21.747976  0.000000  0.096585  0.484338  9251005.186824  6374491.487604  124007.096430  641480.989468  442018.464399  8598.870427  0.030980  1.548986  0.017386  0.013477  0.000117  1.000000  0.003686  0.006158  0.001456  0.292478  0.289965  0.068571  0.171819  0.093928  0.022212  16  0  0  0  0
22  21  21.919368  0.000000  0.113879  0.444483  10280052.179799  6261098.420786  4530571.043558  712836.919979  434155.589475  314157.773905  0.036815  1.840732  0.019320  0.013238  0.004257  1.000000  0.004183  0.005289  0.001251  0.293422  0.290628  0.068728  0.196045  0.080016  0.018922  17  0  0  0  0
23  20  21.546367  0.000000  0.109865  0.454791  10041248.437329  6287448.243465  2924892.169654  696277.847973  435982.732578  202817.173398  0.034913  1.745637  0.018871  0.013293  0.002748  1.000000  0.004066  0.005502  0.001301  0.293203  0.290475  0.068692  0.190492  0.083419  0.019727  16  0  0  0  0
40  1  28.383896  0.000000  0.066735  0.536912  7474410.138140  6569323.469957  547.268851  518288.760440  455528.457129  37.948586  0.027937  1.396840  0.014047  0.013889  0.000001  1.000000  0.002875  0.007525  0.001779  0.290849  0.288821  0.068300  0.130243  0.115940  0.027418  16  0  0  0  0
26  17  21.244308  0.000000  0.102701  0.471680  9614936.646652  6334434.636157  761983.178805  666716.637728  439240.851784  52837.255371  0.032178  1.608924  0.018070  0.013393  0.000716  1.000000  0.003860  0.005869  0.001388  0.292812  0.290200  0.068627  0.180524  0.089283  0.021114  16  0  0  0  0
18  25  25.127420  0.404571  0.150658  0.325586  12467906.243125  6018702.382612  20939379.120861  864546.573255  417347.421360  1451973.419756  0.055833  2.791640  0.023432  0.012725  0.019676  1.000000  0.005314  0.003303  0.000781  0.295429  0.292038  0.069061  0.249211  0.048333  0.011430  23  0  0  0  0
19  24  24.144542  0.225031  0.137903  0.372346  11709243.554152  6102956.494470  15109304.352073  811939.566496  423189.749837  1047705.769287  0.049107  2.455339  0.022006  0.012903  0.014198  1.000000  0.004910  0.003994  0.000944  0.294733  0.291549  0.068946  0.230233  0.059349  0.014035  20  0  0  0  0
31  12  22.540211  0.000000  0.091594  0.493875  8953975.730717  6407147.795265  79783.834762  620884.443951  444282.910275  5532.351591  0.030449  1.522449  0.016828  0.013546  0.000075  1.000000  0.003547  0.006384  0.001510  0.292206  0.289774  0.068526  0.164676  0.097581  0.023076  17  0  0  0  0
35  8  25.022581  0.000000  0.078989  0.516487  8203804.211207  6489476.993111  13223.819262  568866.229834  449991.761825  916.962913  0.029151  1.457534  0.015418  0.013720  0.000012  1.000000  0.003201  0.006958  0.001645  0.291518  0.289291  0.068412  0.146982  0.106819  0.025261  16  0  0  0  0
37  6  26.489073  0.000000  0.073125  0.526398  7854767.250020  6527710.880076  5365.518994  544663.392337  452642.966872  372.054535  0.028568  1.428408  0.014762  0.013801  0.000005  1.000000  0.003044  0.007227  0.001709  0.291198  0.289066  0.068358  0.138915  0.111147  0.026284  16  0  0  0  0
16  27  26.793993  0.577053  0.176797  0.205228  14022297.661577  5845417.820930  33153789.700893  972330.811291  405331.564722  2298942.157360  0.069865  3.493261  0.026353  0.012359  0.031154  1.000000  0.006185  0.001905  0.000450  0.296855  0.293040  0.069298  0.290093  0.025975  0.006143  26  0  0  0  0
4  40  28.980543  0.695676  0.220843  0.000850  16640650.142316  5551540.765133  54680670.648218  1153891.982883  384953.612194  3791653.988277  0.094393  4.719645  0.031274  0.011737  0.051382  1.000000  0.007794  0.000330  0.000078  0.299256  0.294727  0.069697  0.365673  0.000085  0.000020  34  0  0  0  0
34  8  24.305541  0.000000  0.082196  0.510923  8394693.759752  6468547.404963  13081.374574  582102.847262  448540.467328  907.085548  0.029465  1.473252  0.015777  0.013676  0.000012  1.000000  0.003288  0.006812  0.001611  0.291693  0.289414  0.068441  0.151441  0.104467  0.024704  16  0  0  0  0
24  19  21.328551  0.000000  0.106938  0.461964  9867094.563966  6306651.070990  1874587.558267  684201.711732  437314.290452  129987.202194  0.033639  1.681955  0.018544  0.013334  0.001761  1.000000  0.003981  0.005655  0.001337  0.293043  0.290362  0.068665  0.186444  0.085865  0.020305  16  0  0  0  0
5  39  28.970577  0.695281  0.220610  0.001345  16626826.586727  5553098.771154  54564505.498769  1152933.433197  385061.647075  3783598.892263  0.094261  4.713053  0.031248  0.011741  0.051273  1.000000  0.007785  0.000333  0.000079  0.299244  0.294718  0.069695  0.365249  0.000135  0.000032  34  0  0  0  0
17  26  26.045450  0.512925  0.164276  0.267443  13277755.660818  5928530.081153  27260173.063847  920702.957917  411094.715195  1890268.401857  0.063104  3.155181  0.024953  0.012534  0.025616  1.000000  0.005761  0.002570  0.000608  0.296172  0.292560  0.069185  0.270164  0.036610  0.008658  25  0  0  0  0
38  5  27.184086  0.000000  0.070644  0.530505  7707073.715542  6543875.609020  3411.828781  534422.062587  453763.857641  236.582215  0.028323  1.416147  0.014484  0.013835  0.000003  1.000000  0.002978  0.007341  0.001736  0.291062  0.288971  0.068336  0.135533  0.112994  0.026721  16  0  0  0  0
20  23  23.229711  0.000000  0.127417  0.406126  11085505.934577  6172067.141094  10398194.108769  768688.501634  427982.003769  721029.089366  0.043654  2.182689  0.020833  0.013049  0.009771  1.000000  0.004588  0.004561  0.001078  0.294161  0.291147  0.068851  0.215076  0.068397  0.016174  19  0  0  0  0
6  38  28.954813  0.694660  0.220249  0.002124  16605353.255216  5555518.807451  54383225.633522  1151444.434578  385229.456653  3771028.627196  0.094055  4.702774  0.031207  0.011746  0.051102  1.000000  0.007771  0.000337  0.000080  0.299224  0.294704  0.069692  0.364591  0.000214  0.000051  37  0  0  0  0
7  37  28.930188  0.693692  0.219693  0.003349  16572326.906514  5559240.596529  54103455.319553  1149154.329404  385487.532061  3751628.860987  0.093738  4.686919  0.031145  0.011754  0.050840  1.000000  0.007750  0.000344  0.000081  0.299194  0.294683  0.069687  0.363582  0.000339  0.000080  36  0  0  0  0
8  36  28.892450  0.692199  0.218848  0.005266  16522088.816346  5564901.070789  53677747.294688  1145670.731769  385880.039314  3722109.516926  0.093256  4.662796  0.031051  0.011766  0.050440  1.000000  0.007717  0.000354  0.000084  0.299148  0.294651  0.069679  0.362049  0.000535  0.000127  35  0  0  0  0
32  11  23.052234  0.000000  0.088623  0.499391  8777177.789126  6426569.843085  50902.417186  608624.963363  445629.669271  3529.663240  0.030131  1.506532  0.016495  0.013587  0.000048  1.000000  0.003464  0.006519  0.001542  0.292044  0.289660  0.068499  0.160464  0.099757  0.023591  16  0  0  0  0
9  35  28.835791  0.689932  0.217589  0.008248  16447257.127137  5573331.013780  53043980.665594  1140481.770671  386464.586405  3678163.022885  0.092538  4.626878  0.030910  0.011783  0.049844  1.000000  0.007669  0.000371  0.000088  0.299079  0.294602  0.069668  0.359774  0.000845  0.000200  35  0  0  0  0
25  18  21.235607  0.000000  0.104659  0.467302  9731453.846814  6321599.386746  1196451.484041  674796.145559  438350.832989  82964.052698  0.032779  1.638928  0.018289  0.013366  0.001124  1.000000  0.003916  0.005772  0.001365  0.292919  0.290275  0.068644  0.183274  0.087727  0.020746  16  0  0  0  0
40  3  28.384514  0.000000  0.066736  0.536911  7474441.588379  6569320.031802  1374.674128  518290.941255  455528.218721  95.322325  0.027938  1.396881  0.014047  0.013889  0.000001  1.000000  0.002875  0.007525  0.001779  0.290849  0.288821  0.068300  0.130244  0.115940  0.027418  16  0  0  0  0
27  16  21.340359  0.000000  0.100828  0.475688  9503512.058337  6346704.093742  484863.928493  658990.260570  440091.637578  33621.318584  0.031735  1.586730  0.017860  0.013419  0.000456  1.000000  0.003806  0.005959  0.001409  0.292710  0.290128  0.068610  0.177868  0.090730  0.021456  16  0  0  0  0
21  22  22.476906  0.000000  0.119533  0.429137  10616443.407572  6223944.592746  6932561.106934  736162.880053  431579.277616  480715.994491  0.039625  1.981268  0.019952  0.013159  0.006514  1.000000  0.004351  0.004986  0.001179  0.293731  0.290845  0.068779  0.203926  0.075178  0.017778  18  0  0  0  0
11  33  28.638611  0.681740  0.213235  0.019867  16188496.443638  5602465.391295  50865619.108693  1122538.849233  388484.815443  3527111.596718  0.090066  4.503296  0.030424  0.011845  0.047797  1.000000  0.007503  0.000439  0.000104  0.298842  0.294436  0.069628  0.351968  0.002081  0.000492  31  0  0  0  0
10  34  28.753393  0.686568  0.215766  0.012846  16338877.344665  5585536.637666  52128935.585499  1132966.525711  387310.945857  3614712.185756  0.091500  4.574992  0.030706  0.011809  0.048984  1.000000  0.007599  0.000397  0.000094  0.298980  0.294533  0.069651  0.356493  0.001329  0.000314  38  0  0  0  0
34  9  24.309361  0.000000  0.082206  0.510901  8395278.186077  6468483.303585  20731.687689  582143.372413  448536.022426  1437.571730  0.029473  1.473660  0.015778  0.013676  0.000019  1.000000  0.003288  0.006811  0.001611  0.291693  0.289414  0.068441  0.151453  0.104457  0.024702  16  0  0  0  0
12  32  28.487176  0.675108  0.209921  0.030469  15991468.486612  5624632.984668  49220844.117837  1108876.583752  390021.955402  3413060.002618  0.088197  4.409847  0.030053  0.011892  0.046251  1.000000  0.007378  0.000505  0.000119  0.298661  0.294309  0.069598  0.346087  0.003236  0.000765  34  0  0  0  0
16  28  27.374025  0.615775  0.186926  0.148661  14624528.872490  5778043.758948  38062358.885183  1014090.583907  400659.728627  2639310.987949  0.075467  3.773351  0.027485  0.012216  0.035766  1.000000  0.006539  0.001386  0.000328  0.297408  0.293428  0.069390  0.306678  0.017653  0.004175  31  0  0  0  0
15  29  27.769489  0.639215  0.194779  0.103082  15091388.659914  5725724.006616  41829326.869751  1046463.463646  397031.784872  2900519.181138  0.079774  3.988676  0.028362  0.012106  0.039306  1.000000  0.006820  0.001017  0.000240  0.297836  0.293728  0.069461  0.319868  0.011694  0.002765  31  0  0  0  0
13  31  28.297419  0.666363  0.205819  0.046307  15747696.231942  5652040.480339  47200035.497067  1091972.986362  391922.439413  3272933.574474  0.085898  4.294893  0.029595  0.011950  0.044353  1.000000  0.007224  0.000608  0.000144  0.298438  0.294151  0.069561  0.338882  0.004996  0.001181  34  0  0  0  0
14  30  28.064352  0.654918  0.200876  0.069633  15453849.095144  5685049.806248  44783099.651495  1071597.108470  394211.364197  3105338.987033  0.083144  4.157214  0.029043  0.012020  0.042081  1.000000  0.007042  0.000769  0.000182  0.298168  0.293962  0.069516  0.330300  0.007666  0.001813  32  0  0  0  0
25  19  21.449025  0.000000  0.106099  0.463728  9817154.770568  6312155.366468  1881743.787616  680738.798520  437695.967993  130483.427739  0.033564  1.678181  0.018450  0.013346  0.001768  1.000000  0.003957  0.005693  0.001346  0.292997  0.290330  0.068657  0.185204  0.086476  0.020450  17  0  0  0  0
39  4  27.820969  0.000000  0.068515  0.534001  7580339.161498  6557739.879418  2166.904075  525634.065447  454725.230564  150.256944  0.028113  1.405645  0.014246  0.013865  0.000002  1.000000  0.002922  0.007441  0.001760  0.290946  0.288889  0.068317  0.132646  0.114592  0.027099  16  0  0  0  0
23  21  21.998358  0.000000  0.113344  0.445679  10248213.877890  6264612.591137  4542764.927018  710629.196061  434399.268235  315003.319256  0.036774  1.838685  0.019260  0.013245  0.004269  1.000000  0.004168  0.005313  0.001256  0.293393  0.290608  0.068723  0.195239  0.080404  0.019014  17  0  0  0  0
29  14  21.774544  0.000000  0.096720  0.484021  9259055.770902  6373605.893521  196409.059790  642039.231144  441957.055746  13619.350057  0.031061  1.553051  0.017401  0.013475  0.000185  1.000000  0.003690  0.006150  0.001454  0.292485  0.289971  0.068572  0.171994  0.093809  0.022184  16  0  0  0  0
22  22  22.542747  0.000000  0.119103  0.430147  10590892.325315  6226768.022090  6948881.877582  734391.123017  431775.059178  481847.705466  0.039599  1.979933  0.019904  0.013165  0.006530  1.000000  0.004338  0.005005  0.001184  0.293707  0.290829  0.068775  0.203269  0.075489  0.017852  18  0  0  0  0
36  7  25.759068  0.000000  0.075929  0.521699  8021655.600264  6509435.456830  8427.866243  556235.724412  451375.716844  584.403086  0.028846  1.442302  0.015075  0.013763  0.000008  1.000000  0.003119  0.007098  0.001678  0.291351  0.289173  0.068384  0.142759  0.109072  0.025793  16  0  0  0  0
21  23  23.285836  0.000000  0.127073  0.406995  11065023.358677  6174334.063191  10420466.152168  767268.203754  428139.196139  722573.472073  0.043641  2.182050  0.020795  0.013054  0.009792  1.000000  0.004577  0.004576  0.001082  0.294142  0.291134  0.068847  0.214537  0.068644  0.016233  19  0  0  0  0
20  24  24.193231  0.227663  0.137631  0.373100  11693099.528397  6104746.927356  15139891.362289  810820.111322  423313.901606  1049826.726435  0.049109  2.455448  0.021975  0.012907  0.014227  1.000000  0.004902  0.004005  0.000947  0.294718  0.291539  0.068943  0.229794  0.059541  0.014080  20  0  0  0  0
19  25  25.169859  0.406310  0.150454  0.326221  12455743.466217  6020054.686331  20980225.947731  863703.184887  417441.192481  1454805.810657  0.055851  2.792559  0.023409  0.012728  0.019715  1.000000  0.005308  0.003312  0.000783  0.295418  0.292030  0.069059  0.248865  0.048473  0.011463  23  0  0  0  0
30  13  22.114505  0.000000  0.094301  0.488730  9115097.659727  6389437.646940  125131.457322  632056.922224  443054.857405  8676.835591  0.030757  1.537848  0.017130  0.013509  0.000118  1.000000  0.003622  0.006261  0.001481  0.292353  0.289878  0.068550  0.168535  0.095593  0.022606  16  0  0  0  0
24  20  21.643146  0.000000  0.109196  0.456235  10001423.190241  6291840.385955  2934175.994025  693516.295213  436287.291473  203460.930127  0.034856  1.742795  0.018796  0.013303  0.002757  1.000000  0.004047  0.005532  0.001308  0.293166  0.290449  0.068685  0.189495  0.083906  0.019842  16  0  0  0  0
18  26  26.081979  0.514136  0.164132  0.267937  13269225.491685  5929480.995871  27310556.918017  920111.460969  411160.653296  1893762.107024  0.063137  3.156847  0.024937  0.012536  0.025663  1.000000  0.005756  0.002575  0.000609  0.296164  0.292554  0.069183  0.269907  0.036703  0.008680  25  0  0  0  0
5  40  28.981909  0.695702  0.220843  0.000850  16640654.357254  5551540.294596  54685430.317324  1153892.275154  384953.579566  3791984.032114  0.094397  4.719869  0.031274  0.011737  0.051386  1.000000  0.007794  0.000330  0.000078  0.299256  0.294727  0.069697  0.365671  0.000085  0.000020  34  0  0  0  0
26  18  21.387003  0.000000  0.103608  0.469466  9668933.112023  6328487.032034  1201991.316976  670460.847718  438828.434442  83348.194469  0.032681  1.634042  0.018171  0.013380  0.001129  1.000000  0.003886  0.005819  0.001376  0.292861  0.290235  0.068635  0.181731  0.088492  0.020927  16  0  0  0  0
38  6  27.185420  0.000000  0.070645  0.530502  7707169.149563  6543865.165872  5407.347479  534428.680150  453763.133495  374.954996  0.028325  1.416249  0.014484  0.013835  0.000005  1.000000  0.002978  0.007341  0.001736  0.291063  0.288971  0.068336  0.135534  0.112992  0.026720  16  0  0  0  0
17  27  26.824592  0.577924  0.176703  0.205570  14016735.198286  5846039.410641  33209038.851589  971945.100292  405374.666847  2302773.230756  0.069908  3.495400  0.026342  0.012360  0.031206  1.000000  0.006182  0.001908  0.000451  0.296850  0.293036  0.069297  0.289914  0.026030  0.006156  27  0  0  0  0
28  15  21.517335  0.000000  0.098873  0.479718  9387170.070220  6359510.034380  308520.260781  650922.902251  440979.624052  21393.338146  0.031377  1.568866  0.017642  0.013446  0.000290  1.000000  0.003751  0.006051  0.001431  0.292603  0.290053  0.068592  0.175076  0.092206  0.021805  16  0  0  0  0
33  10  23.645936  0.000000  0.085459  0.505132  8588857.807010  6447244.777362  32486.474484  595566.524197  447063.305619  2252.669345  0.029803  1.490157  0.016141  0.013631  0.000031  1.000000  0.003377  0.006663  0.001576  0.291871  0.289539  0.068470  0.156005  0.102074  0.024139  16  0  0  0  0
6  39  28.972389  0.695316  0.220611  0.001345  16626837.947690  5553097.516727  54570846.466060  1152934.220986  385061.560090  3784038.586100  0.094267  4.713352  0.031248  0.011741  0.051279  1.000000  0.007785  0.000333  0.000079  0.299244  0.294718  0.069695  0.365247  0.000135  0.000032  35  0  0  0  0
35  9  25.026748  0.000000  0.078998  0.516467  8204333.899177  6489418.932001  20957.534037  568902.959331  449987.735765  1453.232314  0.029159  1.457941  0.015419  0.013720  0.000020  1.000000  0.003201  0.006957  0.001645  0.291518  0.289291  0.068412  0.146992  0.106810  0.025259  16  0  0  0  0
8  37  28.933405  0.693754  0.219693  0.003350  16572309.423900  5559242.547475  54114444.062405  1149153.117129  385487.667343  3752390.839766  0.093749  4.687434  0.031145  0.011754  0.050850  1.000000  0.007750  0.000344  0.000081  0.299194  0.294683  0.069687  0.363578  0.000339  0.000080  35  0  0  0  0
28  16  21.580249  0.000000  0.099223  0.478886  9407977.242761  6357220.060859  488123.592628  652365.708234  440820.833255  33847.349435  0.031580  1.579018  0.017681  0.013441  0.000459  1.000000  0.003761  0.006032  0.001426  0.292622  0.290066  0.068595  0.175534  0.091899  0.021732  16  0  0  0  0
7  38  28.957234  0.694707  0.220249  0.002124  16605349.587417  5555519.215971  54391572.146586  1151444.180247  385229.484980  3771607.389109  0.094063  4.703166  0.031207  0.011746  0.051110  1.000000  0.007771  0.000337  0.000080  0.299224  0.294704  0.069692  0.364589  0.000214  0.000051  35  0  0  0  0
9  36  28.896693  0.692282  0.218848  0.005268  16522069.700616  5564903.253293  53692208.422347  1145669.406251  385880.190652  3723112.276982  0.093269  4.663473  0.031051  0.011766  0.050453  1.000000  0.007717  0.000354  0.000084  0.299148  0.294651  0.069679  0.362045  0.000536  0.000127  37  0  0  0  0
10  35  28.841397  0.690043  0.217588  0.008251  16447189.025794  5573338.694128  53062728.257363  1140477.048403  386465.118973  3679463.013910  0.092555  4.627754  0.030910  0.011784  0.049862  1.000000  0.007669  0.000371  0.000088  0.299079  0.294602  0.069668  0.359767  0.000845  0.000200  37  0  0  0  0
11  34  28.760780  0.686715  0.215762  0.012852  16338695.503358  5585557.040573  52152890.583975  1132953.916515  387312.360631  3616373.267532  0.091522  4.576103  0.030706  0.011809  0.049007  1.000000  0.007599  0.000397  0.000094  0.298980  0.294532  0.069651  0.356481  0.001330  0.000315  33  0  0  0  0
36  8  25.761933  0.000000  0.075934  0.521688  8021955.994198  6509402.549929  13356.979246  556256.554256  451373.435021  926.196461  0.028851  1.442559  0.015076  0.013763  0.000013  1.000000  0.003119  0.007097  0.001678  0.291351  0.289173  0.068384  0.142764  0.109068  0.025792  16  0  0  0  0
12  33  28.648247  0.681936  0.213230  0.019879  16188156.912218  5602503.536790  50895895.348287  1122515.305526  388487.460519  3529211.004484  0.090094  4.504690  0.030423  0.011845  0.047825  1.000000  0.007503  0.000439  0.000104  0.298842  0.294435  0.069628  0.351950  0.002082  0.000492  35  0  0  0  0
17  28  27.407196  0.616620  0.186848  0.148942  14619878.944919  5778564.301610  38134162.358818  1013768.149741  400695.823972  2644289.967247  0.075527  3.776343  0.027476  0.012217  0.035834  1.000000  0.006536  0.001389  0.000328  0.297403  0.293425  0.069389  0.306519  0.017693  0.004184  28  0  0  0  0
15  30  28.085059  0.655382  0.200846  0.069719  15452066.794632  5685249.810687  44838284.540610  1071473.520614  394225.232856  3109165.604417  0.083193  4.159661  0.029040  0.012020  0.042133  1.000000  0.007041  0.000770  0.000182  0.298167  0.293961  0.069516  0.330229  0.007676  0.001815  30  0  0  0  0
18  27  26.865351  0.579078  0.176579  0.206024  14009322.346043  5846867.693068  33282475.453328  971431.080064  405432.101409  2307865.454033  0.069965  3.498241  0.026328  0.012362  0.031275  1.000000  0.006178  0.001913  0.000452  0.296843  0.293031  0.069296  0.289677  0.026104  0.006173  27  0  0  0  0
16  29  27.795869  0.639840  0.194730  0.103241  15088509.506246  5726046.791788  41893879.059919  1046263.818061  397054.167364  2904995.343672  0.079829  3.991472  0.028357  0.012106  0.039367  1.000000  0.006818  0.001018  0.000241  0.297833  0.293727  0.069461  0.319762  0.011715  0.002770  31  0  0  0  0
37  7  26.491035  0.000000  0.073128  0.526392  7854936.705035  6527692.327761  8503.671594  544675.142646  452641.680422  589.659562  0.028571  1.428570  0.014762  0.013801  0.000008  1.000000  0.003044  0.007226  0.001709  0.291198  0.289066  0.068358  0.138918  0.111144  0.026283  16  0  0  0  0
13  32  28.499669  0.675368  0.209910  0.030492  15990855.142126  5624701.918953  49258462.386893  1108834.053366  390026.735427  3415668.519635  0.088231  4.411565  0.030052  0.011892  0.046287  1.000000  0.007377  0.000505  0.000119  0.298661  0.294308  0.069598  0.346057  0.003239  0.000766  33  0  0  0  0
32  12  23.065101  0.000000  0.088669  0.499286  8779916.398724  6426269.074011  80657.958455  608814.863375  445608.813414  5592.964867  0.030163  1.508156  0.016500  0.013587  0.000076  1.000000  0.003465  0.006517  0.001541  0.292046  0.289662  0.068499  0.160520  0.099715  0.023581  17  0  0  0  0
27  17  21.435147  0.000000  0.101394  0.474325  9537187.867669  6342996.297138  766256.010663  661325.400488  439834.532433  53133.541056  0.032054  1.602724  0.017924  0.013411  0.000720  1.000000  0.003822  0.005928  0.001402  0.292741  0.290150  0.068615  0.178615  0.090235  0.021339  17  0  0  0  0
14  31  28.313532  0.666710  0.205802  0.046352  15746637.396712  5652159.446151  47246021.325688  1091899.564863  391930.688712  3276122.312805  0.085939  4.296967  0.029593  0.011950  0.044396  1.000000  0.007224  0.000609  0.000144  0.298437  0.294151  0.069561  0.338836  0.005001  0.001183  35  0  0  0  0
30  14  22.142561  0.000000  0.094431  0.488428  9122814.116160  6388589.199793  198197.571474  632591.994900  442996.024586  13743.368606  0.030838  1.541916  0.017145  0.013507  0.000186  1.000000  0.003626  0.006254  0.001479  0.292361  0.289883  0.068552  0.168701  0.095478  0.022579  16  0  0  0  0
21  24  24.257824  0.231120  0.137273  0.374094  11671765.804772  6107112.850828  15180217.041107  809340.793360  423477.958906  1052622.980013  0.049112  2.455589  0.021935  0.012912  0.014264  1.000000  0.004891  0.004021  0.000951  0.294699  0.291525  0.068940  0.229213  0.059795  0.014140  19  0  0  0  0
31  13  22.559139  0.000000  0.091671  0.493696  8958600.019909  6406639.622164  126403.067912  621205.100307  444247.672658  8765.011308  0.030500  1.525021  0.016836  0.013545  0.000119  1.000000  0.003549  0.006380  0.001509  0.292210  0.289777  0.068527  0.164774  0.097511  0.023059  16  0  0  0  0
27  18  21.582226  0.000000  0.102284  0.472168  9590124.053680  6337167.020465  1208910.977379  664996.088840  439430.320124  83828.015906  0.032558  1.627879  0.018023  0.013398  0.001136  1.000000  0.003848  0.005879  0.001390  0.292789  0.290184  0.068623  0.179791  0.089457  0.021155  16  0  0  0  0
30  15  22.186805  0.000000  0.094636  0.487950  9135022.107619  6387246.848478  313814.527572  633438.518525  442902.943582  21760.451928  0.030967  1.548354  0.017168  0.013504  0.000295  1.000000  0.003631  0.006242  0.001476  0.292372  0.289891  0.068553  0.168963  0.095295  0.022535  16  0  0  0  0
39  5  27.821868  0.000000  0.068516  0.533999  7580393.020064  6557733.988785  3434.298370  525637.800095  454724.822097  238.140296  0.028114  1.405709  0.014246  0.013865  0.000003  1.000000  0.002922  0.007441  0.001760  0.290946  0.288889  0.068317  0.132647  0.114591  0.027098  16  0  0  0  0
40  4  28.385114  0.000000  0.066736  0.536910  7474472.160207  6569316.688630  2178.706939  518293.061159  455527.986900  151.075376  0.027938  1.396922  0.014047  0.013889  0.000002  1.000000  0.002875  0.007525  0.001779  0.290849  0.288821  0.068300  0.130244  0.115939  0.027417  16  0  0  0  0
34  10  24.315413  0.000000  0.082222  0.510866  8396204.319835  6468381.722994  32855.265519  582207.592158  448528.978649  2278.241965  0.029486  1.474306  0.015779  0.013676  0.000031  1.000000  0.003289  0.006810  0.001610  0.291694  0.289415  0.068441  0.151471  0.104443  0.024699  16  0  0  0  0
26  19  21.605664  0.000000  0.105027  0.465964  9753366.162883  6319184.710139  1890817.047715  676315.584140  438183.395061  131112.583571  0.033467  1.673356  0.018330  0.013360  0.001777  1.000000  0.003926  0.005742  0.001358  0.292939  0.290289  0.068648  0.183624  0.087256  0.020634  17  0  0  0  0
23  22  22.629661  0.000000  0.118541  0.431465  10557425.296598  6230465.807390  6970174.161695  732070.460315  432031.470122  483324.149940  0.039564  1.978179  0.019841  0.013173  0.006550  1.000000  0.004321  0.005030  0.001190  0.293677  0.290807  0.068770  0.202409  0.075896  0.017948  18  0  0  0  0
31  14  22.589048  0.000000  0.091794  0.493413  8965921.329300  6405835.051371  200220.357014  621712.772792  444191.882302  13883.632117  0.030582  1.529092  0.016850  0.013544  0.000188  1.000000  0.003552  0.006373  0.001507  0.292217  0.289782  0.068528  0.164929  0.097401  0.023033  16  0  0  0  0
24  21  22.102234  0.000000  0.112647  0.447229  10206779.577927  6269185.351306  4558556.885368  707756.068741  434716.351477  316098.361456  0.036720  1.836017  0.019182  0.013255  0.004284  1.000000  0.004147  0.005344  0.001264  0.293355  0.290581  0.068717  0.194192  0.080910  0.019134  16  0  0  0  0
20  25  25.226263  0.408603  0.150182  0.327062  12439614.699349  6021847.820709  21034271.678262  862584.787792  417565.531577  1458553.436780  0.055875  2.793772  0.023378  0.012732  0.019765  1.000000  0.005299  0.003323  0.000786  0.295403  0.292020  0.069057  0.248406  0.048659  0.011507  22  0  0  0  0
33  11  23.654740  0.000000  0.085486  0.505071  8590459.930453  6447068.936047  51481.395722  595677.618257  447051.112473  3569.810631  0.029824  1.491181  0.016144  0.013631  0.000048  1.000000  0.003378  0.006662  0.001575  0.291872  0.289540  0.068470  0.156037  0.102049  0.024133  16  0  0  0  0
32  13  23.085456  0.000000  0.088742  0.499120  8784254.154056  6425792.670584  127791.709922  609115.650968  445575.778761  8861.302191  0.030215  1.510728  0.016509  0.013586  0.000120  1.000000  0.003467  0.006513  0.001540  0.292050  0.289665  0.068500  0.160611  0.099649  0.023565  17  0  0  0  0
19  26  26.130571  0.515736  0.163942  0.268593  13257898.013487  5930743.755034  27377425.979607  919325.993685  411248.215240  1898398.925503  0.063181  3.159058  0.024916  0.012539  0.025726  1.000000  0.005750  0.002583  0.000611  0.296154  0.292547  0.069182  0.269567  0.036826  0.008709  26  0  0  0  0
37  8  26.494144  0.000000  0.073132  0.526381  7855205.236973  6527662.931619  13477.152640  544693.763124  452639.642042  934.529496  0.028577  1.428826  0.014763  0.013801  0.000013  1.000000  0.003044  0.007226  0.001709  0.291198  0.289066  0.068358  0.138922  0.111139  0.026282  16  0  0  0  0
29  15  21.816435  0.000000  0.096934  0.483517  9271791.069832  6372204.913605  310963.565435  642922.319197  441859.909331  21562.761194  0.031190  1.559481  0.017425  0.013473  0.000292  1.000000  0.003696  0.006138  0.001452  0.292497  0.289979  0.068574  0.172272  0.093620  0.022139  16  0  0  0  0
22  23  23.360141  0.000000  0.126620  0.408137  11038058.946074  6177318.134080  10449691.489543  765398.443903  428346.116869  724600.008429  0.043624  2.181205  0.020744  0.013060  0.009819  1.000000  0.004563  0.004596  0.001087  0.294117  0.291117  0.068843  0.213828  0.068969  0.016310  20  0  0  0  0
6  40  28.983728  0.695737  0.220843  0.000850  16640664.087092  5551539.214765  54691790.340398  1153892.949838  384953.504688  3792425.047313  0.094403  4.720169  0.031274  0.011737  0.051392  1.000000  0.007794  0.000330  0.000078  0.299256  0.294727  0.069697  0.365670  0.000085  0.000020  36  0  0  0  0
7  39  28.974828  0.695363  0.220610  0.001345  16626824.550163  5553098.986203  54579212.081483  1152933.291978  385061.661986  3784618.672605  0.094275  4.713744  0.031248  0.011741  0.051287  1.000000  0.007785  0.000333  0.000079  0.299244  0.294718  0.069695  0.365245  0.000135  0.000032  35  0  0  0  0
40  5  28.386065  0.000000  0.066737  0.536908  7474520.606289  6569311.391452  3453.005914  518296.420496  455527.619584  239.437510  0.027940  1.396986  0.014047  0.013889  0.000003  1.000000  0.002875  0.007525  0.001779  0.290849  0.288821  0.068300  0.130245  0.115939  0.027417  17  0  0  0  0
8  38  28.960460  0.694770  0.220249  0.002125  16605347.004021  5555519.506770  54402709.351695  1151444.001109  385229.505145  3772379.662523  0.094074  4.703689  0.031207  0.011746  0.051121  1.000000  0.007771  0.000337  0.000080  0.299224  0.294704  0.069692  0.364586  0.000214  0.000051  36  0  0  0  0
10  36  28.902203  0.692393  0.218850  0.005270  16522227.325290  5564886.026217  53712060.145448  1145680.336223  385878.996096  3724488.830418  0.093288  4.664419  0.031051  0.011766  0.050472  1.000000  0.007717  0.000354  0.000084  0.299148  0.294651  0.069679  0.362045  0.000536  0.000127  27  0  0  0  0
11  35  28.848902  0.690190  0.217586  0.008255  16447062.852824  5573352.821710  53087617.847911  1140468.299348  386466.098605  3681188.901946  0.092578  4.628913  0.030910  0.011784  0.049885  1.000000  0.007669  0.000371  0.000088  0.299079  0.294602  0.069668  0.359756  0.000846  0.000200  35  0  0  0  0
9  37  28.937687  0.693838  0.219693  0.003351  16572295.314255  5559244.136510  54129125.992999  1149152.138741  385487.777529  3753408.910686  0.093762  4.688123  0.031145  0.011754  0.050864  1.000000  0.007750  0.000344  0.000081  0.299194  0.294683  0.069687  0.363574  0.000339  0.000080  37  0  0  0  0
29  16  21.882287  0.000000  0.097272  0.482719  9291914.890960  6369991.015965  492030.949758  644317.740389  441706.393770  34118.292459  0.031393  1.569646  0.017463  0.013468  0.000462  1.000000  0.003706  0.006120  0.001447  0.292516  0.289992  0.068577  0.172710  0.093321  0.022069  16  0  0  0  0
14  32  28.516322  0.675715  0.209897  0.030523  15990040.816631  5624793.451747  49308617.329245  1108777.586602  390033.082472  3419146.351654  0.088277  4.413854  0.030051  0.011892  0.046334  1.000000  0.007377  0.000505  0.000119  0.298660  0.294308  0.069598  0.346018  0.003242  0.000767  33  0  0  0  0
12  34  28.770606  0.686912  0.215759  0.012860  16338482.359497  5585581.026731  52184918.749983  1132939.136744  387314.023873  3618594.156960  0.091552  4.577590  0.030706  0.011809  0.049037  1.000000  0.007599  0.000397  0.000094  0.298979  0.294532  0.069651  0.356466  0.001331  0.000315  37  0  0  0  0
17  29  27.831014  0.640669  0.194666  0.103453  15084678.535276  5726476.296503  41979841.658423  1045998.171788  397083.949977  2910956.141621  0.079904  3.995196  0.028349  0.012107  0.039447  1.000000  0.006816  0.001019  0.000241  0.297830  0.293724  0.069460  0.319621  0.011742  0.002777  31  0  0  0  0
13  33  28.661083  0.682197  0.213222  0.019894  16187719.177872  5602552.756086  50936303.709410  1122484.952256  388490.873472  3532012.991398  0.090131  4.506553  0.030422  0.011845  0.047863  1.000000  0.007502  0.000439  0.000104  0.298841  0.294435  0.069628  0.351925  0.002084  0.000493  35  0  0  0  0
15  31  28.335010  0.667171  0.205778  0.046412  15745226.375111  5652317.982549  47307307.663623  1091801.722140  391941.681905  3280372.015395  0.085995  4.299731  0.029591  0.011950  0.044453  1.000000  0.007223  0.000609  0.000144  0.298435  0.294150  0.069561  0.338775  0.005008  0.001184  31  0  0  0  0
18  28  27.451333  0.617740  0.186744  0.149315  14613725.064768  5779253.352016  38229762.430006  1013341.428855  400743.603940  2650919.044523  0.075607  3.780329  0.027464  0.012219  0.035923  1.000000  0.006532  0.001392  0.000329  0.297398  0.293421  0.069388  0.306307  0.017746  0.004197  30  0  0  0  0
16  30  28.112627  0.655999  0.200807  0.069833  15449721.935404  5685513.046957  44911881.848274  1071310.923946  394243.486123  3114268.971326  0.083259  4.162926  0.029035  0.012021  0.042202  1.000000  0.007039  0.000771  0.000182  0.298164  0.293959  0.069516  0.330137  0.007690  0.001819  30  0  0  0  0
28  17  21.678651  0.000000  0.099774  0.477568  9440790.785037  6353608.374566  771494.981947  654641.057036  440570.392568  53496.820550  0.031901  1.595033  0.017743  0.013433  0.000725  1.000000  0.003776  0.006001  0.001419  0.292652  0.290088  0.068600  0.176256  0.091415  0.021618  16  0  0  0  0
33  12  23.668678  0.000000  0.085528  0.504975  8592998.228409  6446790.342349  81576.948940  595853.628307  447031.794296  5656.689286  0.029856  1.492804  0.016149  0.013630  0.000077  1.000000  0.003379  0.006659  0.001575  0.291875  0.289541  0.068471  0.156089  0.102010  0.024123  16  0  0  0  0
38  7  27.187534  0.000000  0.070648  0.530496  7707320.409055  6543848.613144  8569.975955  534439.168750  453761.985699  594.257223  0.028328  1.416410  0.014485  0.013835  0.000008  1.000000  0.002978  0.007341  0.001736  0.291063  0.288971  0.068336  0.135537  0.112990  0.026720  16  0  0  0  0
25  21  22.238227  0.000000  0.111748  0.449217  10153268.756896  6275089.964260  4578823.958567  704045.534185  435125.787737  317503.715999  0.036651  1.832565  0.019082  0.013267  0.004303  1.000000  0.004121  0.005385  0.001273  0.293306  0.290547  0.068709  0.192842  0.081563  0.019288  16  0  0  0  0
29  17  21.985321  0.000000  0.097806  0.481456  9323657.864595  6366498.540572  777775.358640  646518.854077  441464.219377  53932.312929  0.031714  1.585684  0.017522  0.013460  0.000731  1.000000  0.003721  0.006090  0.001440  0.292545  0.290012  0.068582  0.173402  0.092850  0.021957  16  0  0  0  0
23  23  23.458279  0.000000  0.126026  0.409627  11002708.960939  6181229.804790  10487843.013397  762947.213687  428617.359004  727245.502273  0.043602  2.180089  0.020678  0.013069  0.009855  1.000000  0.004545  0.004622  0.001093  0.294085  0.291094  0.068838  0.212899  0.069396  0.016411  19  0  0  0  0
27  19  21.807723  0.000000  0.103675  0.468757  9672931.702733  6328046.225091  1902151.708378  670738.117039  438797.868112  131898.548900  0.033345  1.667267  0.018179  0.013379  0.001787  1.000000  0.003887  0.005803  0.001372  0.292865  0.290237  0.068635  0.181636  0.088240  0.020867  16  0  0  0  0
24  22  22.744017  0.000000  0.117808  0.433173  10513840.259689  6235280.907260  6997760.570963  729048.197108  432365.357626  485237.040134  0.039518  1.975889  0.019759  0.013183  0.006576  1.000000  0.004299  0.005063  0.001197  0.293637  0.290779  0.068764  0.201291  0.076426  0.018073  18  0  0  0  0
19  27  26.919574  0.580603  0.176413  0.206628  13999485.859425  5847966.859773  33380055.672947  970749.000761  405508.319564  2314631.838287  0.070040  3.502018  0.026310  0.012364  0.031366  1.000000  0.006172  0.001919  0.000454  0.296834  0.293025  0.069295  0.289362  0.026201  0.006196  28  0  0  0  0
26  20  21.934513  0.000000  0.107228  0.460436  9884331.302396  6304750.485534  2961192.442806  685396.937526  437182.500510  205334.298258  0.034689  1.734427  0.018576  0.013330  0.002783  1.000000  0.003990  0.005621  0.001329  0.293059  0.290373  0.068668  0.186573  0.085337  0.020181  17  0  0  0  0
8  39  28.978064  0.695426  0.220610  0.001345  16626827.253685  5553098.681669  54590432.394886  1152933.479445  385061.640869  3785396.708894  0.094285  4.714271  0.031248  0.011741  0.051297  1.000000  0.007785  0.000333  0.000079  0.299244  0.294718  0.069695  0.365242  0.000135  0.000032  29  0  0  0  0
22  24  24.343387  0.235639  0.136800  0.375399  11643648.307494  6110230.804104  15233178.972192  807391.076588  423694.163276  1056295.453573  0.049115  2.455764  0.021882  0.012919  0.014314  1.000000  0.004876  0.004042  0.000956  0.294673  0.291507  0.068936  0.228450  0.060129  0.014219  20  0  0  0  0
21  25  25.301122  0.411612  0.149824  0.328171  12418280.827040  6024219.592637  21105613.330071  861105.459520  417729.994418  1463500.392540  0.055907  2.795370  0.023338  0.012737  0.019832  1.000000  0.005288  0.003339  0.000789  0.295384  0.292006  0.069054  0.247801  0.048905  0.011565  23  0  0  0  0
20  26  26.195186  0.517846  0.163689  0.269462  13242856.494075  5932420.407810  27466005.178986  918282.988242  411364.477296  1904541.163164  0.063240  3.161983  0.024888  0.012543  0.025809  1.000000  0.005741  0.002593  0.000613  0.296140  0.292537  0.069179  0.269115  0.036990  0.008747  25  0  0  0  0
7  40  28.986160  0.695784  0.220843  0.000851  16640667.924281  5551538.780714  54700242.532423  1153893.215916  384953.474590  3793011.137192  0.094411  4.720566  0.031274  0.011737  0.051400  1.000000  0.007794  0.000330  0.000078  0.299256  0.294727  0.069697  0.365668  0.000085  0.000020  33  0  0  0  0
9  38  28.964752  0.694853  0.220249  0.002125  16605356.714081  5555518.446796  54417601.902324  1151444.674422  385229.431644  3773412.338207  0.094088  4.704389  0.031207  0.011746  0.051135  1.000000  0.007771  0.000337  0.000080  0.299224  0.294704  0.069692  0.364582  0.000214  0.000051  37  0  0  0  0
37  9  26.499070  0.000000  0.073140  0.526365  7855630.863903  6527616.331149  21359.198023  544723.276844  452636.410683  1481.084402  0.028585  1.429231  0.014763  0.013801  0.000020  1.000000  0.003044  0.007226  0.001709  0.291199  0.289066  0.068358  0.138930  0.111132  0.026281  16  0  0  0  0
34  11  24.324999  0.000000  0.082246  0.510811  8397671.845731  6468220.760458  52066.447089  582309.352988  448517.817223  3610.379123  0.029507  1.475329  0.015782  0.013676  0.000049  1.000000  0.003289  0.006809  0.001610  0.291696  0.289416  0.068441  0.151500  0.104420  0.024693  16  0  0  0  0
10  37  28.943422  0.693949  0.219692  0.003352  16572245.076654  5559249.712612  54148605.268481  1149148.655178  385488.164186  3754759.637949  0.093781  4.689034  0.031145  0.011754  0.050882  1.000000  0.007750  0.000344  0.000081  0.299194  0.294683  0.069687  0.363567  0.000339  0.000080  35  0  0  0  0
11  36  28.909928  0.692541  0.218846  0.005272  16521967.803579  5564914.708825  53737072.359980  1145662.340531  385880.984999  3726223.221417  0.093311  4.665573  0.031050  0.011766  0.050495  1.000000  0.007717  0.000354  0.000084  0.299148  0.294651  0.069679  0.362030  0.000536  0.000127  35  0  0  0  0
12  35  28.858694  0.690387  0.217587  0.008260  16447158.004535  5573342.713437  53121613.436937  1140474.897335  386465.397679  3683546.215951  0.092610  4.630518  0.030910  0.011784  0.049917  1.000000  0.007669  0.000371  0.000088  0.299079  0.294602  0.069668  0.359750  0.000846  0.000200  31  0  0  0  0
28  18  21.831404  0.000000  0.100641  0.475482  9492387.006987  6347928.518880  1217396.055414  658218.829920  440176.541373  84416.386158  0.032405  1.620231  0.017839  0.013421  0.001144  1.000000  0.003801  0.005953  0.001408  0.292699  0.290121  0.068608  0.177394  0.090654  0.021438  17  0  0  0  0
39  6  27.823292  0.000000  0.068517  0.533996  7580478.381805  6557724.652163  5442.963086  525643.719228  454724.174679  377.424645  0.028116  1.405811  0.014246  0.013865  0.000005  1.000000  0.002922  0.007441  0.001760  0.290946  0.288889  0.068317  0.132648  0.114589  0.027098  16  0  0  0  0
13  34  28.783713  0.687173  0.215754  0.012871  16338191.055447  5585613.789092  52227599.363491  1132918.937208  387316.295673  3621553.705856  0.091591  4.579572  0.030705  0.011809  0.049077  1.000000  0.007599  0.000397  0.000094  0.298979  0.294532  0.069651  0.356445  0.001332  0.000315  34  0  0  0  0
14  33  28.678183  0.682544  0.213213  0.019915  16187149.358595  5602616.866053  50990212.716760  1122445.439984  388495.318970  3535751.136895  0.090181  4.509039  0.030421  0.011845  0.047914  1.000000  0.007502  0.000439  0.000104  0.298841  0.294435  0.069628  0.351892  0.002087  0.000493  33  0  0  0  0
31  15  22.636221  0.000000  0.091989  0.492964  8977505.515667  6404561.970746  317039.046954  622516.040673  444103.604650  21984.045780  0.030711  1.535534  0.016872  0.013541  0.000298  1.000000  0.003558  0.006362  0.001504  0.292227  0.289789  0.068529  0.165174  0.097226  0.022992  16  0  0  0  0
15  32  28.538530  0.676176  0.209878  0.030564  15988944.279213  5624916.673032  49375434.289388  1108701.550766  390041.626853  3423779.557327  0.088338  4.416903  0.030049  0.011893  0.046397  1.000000  0.007376  0.000505  0.000119  0.298659  0.294307  0.069598  0.345966  0.003247  0.000768  32  0  0  0  0
34  12  24.340175  0.000000  0.082285  0.510723  8399996.973860  6467965.731523  82505.591767  582470.581467  448500.133068  5721.083015  0.029539  1.476951  0.015786  0.013675  0.000078  1.000000  0.003290  0.006806  0.001610  0.291698  0.289417  0.068441  0.151546  0.104383  0.024685  16  0  0  0  0
25  20  21.769786  0.000000  0.108332  0.458087  9950019.027637  6297508.639160  2946087.376449  689951.840062  436680.338131  204286.886359  0.034782  1.739124  0.018700  0.013315  0.002768  1.000000  0.004022  0.005571  0.001318  0.293119  0.290416  0.068678  0.188211  0.084534  0.019991  17  0  0  0  0
35  10  25.033351  0.000000  0.079012  0.516435  8205173.276967  6489326.927539  33213.425662  568961.163265  449981.356014  2303.077420  0.029172  1.458586  0.015420  0.013720  0.000031  1.000000  0.003202  0.006956  0.001645  0.291519  0.289292  0.068412  0.147008  0.106797  0.025255  16  0  0  0  0
20  27  26.991720  0.582613  0.176193  0.207429  13986399.749619  5849428.981564  33509461.858267  969841.586865  405609.705663  2323605.091044  0.070140  3.507023  0.026285  0.012367  0.031488  1.000000  0.006164  0.001926  0.000456  0.296822  0.293016  0.069293  0.288943  0.026330  0.006227  28  0  0  0  0
17  30  28.149405  0.656818  0.200753  0.069986  15446553.470282  5685868.582093  45009784.761676  1071091.216996  394268.139555  3121057.731736  0.083345  4.167266  0.029029  0.012021  0.042294  1.000000  0.007037  0.000772  0.000183  0.298161  0.293957  0.069515  0.330012  0.007709  0.001823  29  0  0  0  0
18  29  27.877820  0.641766  0.194580  0.103735  15079584.943117  5727047.376867  42094263.755676  1045644.973138  397123.549696  2918890.371327  0.080003  4.000154  0.028340  0.012108  0.039555  1.000000  0.006812  0.001022  0.000242  0.297825  0.293721  0.069459  0.319434  0.011779  0.002786  30  0  0  0  0
16  31  28.363636  0.667785  0.205746  0.046492  15743346.619188  5652529.185478  47388969.493614  1091671.376555  391956.327088  3286034.590482  0.086068  4.303413  0.029587  0.011951  0.044530  1.000000  0.007222  0.000610  0.000144  0.298434  0.294149  0.069560  0.338694  0.005018  0.001187  32  0  0  0  0
40  6  28.387573  0.000000  0.066738  0.536905  7474597.384908  6569302.996783  5472.615722  518301.744461  455527.037483  379.480811  0.027942  1.397087  0.014047  0.013889  0.000005  1.000000  0.002875  0.007524  0.001779  0.290849  0.288821  0.068300  0.130246  0.115937  0.027417  16  0  0  0  0
36  9  25.766474  0.000000  0.075942  0.521670  8022432.038871  6509350.403843  21168.660553  556289.564032  451369.819120  1467.872198  0.028859  1.442965  0.015077  0.013762  0.000020  1.000000  0.003119  0.007097  0.001678  0.291352  0.289174  0.068384  0.142773  0.109060  0.025790  16  0  0  0  0
38  8  27.190883  0.000000  0.070652  0.530487  7707560.118082  6543822.382495  13582.264807  534455.790596  453760.166820  941.818158  0.028333  1.416665  0.014485  0.013835  0.000013  1.000000  0.002978  0.007341  0.001736  0.291063  0.288971  0.068336  0.135541  0.112985  0.026719  16  0  0  0  0
27  20  22.147124  0.000000  0.105835  0.463370  9801456.806317  6313884.826647  2980066.649910  679650.274037  437815.891807  206643.069013  0.034570  1.728492  0.018420  0.013349  0.002800  1.000000  0.003949  0.005684  0.001344  0.292983  0.290320  0.068655  0.184513  0.086350  0.020420  17  0  0  0  0
26  21  22.415229  0.000000  0.110598  0.451740  10084840.438685  6282639.097490  4604533.940108  699300.594107  435649.257928  319286.491391  0.036563  1.828141  0.018953  0.013283  0.004327  1.000000  0.004087  0.005436  0.001286  0.293243  0.290503  0.068698  0.191120  0.082398  0.019485  17  0  0  0  0
21  26  26.280988  0.520615  0.163354  0.270611  13222938.634811  5934640.583638  27583126.113201  916901.848808  411518.428198  1912662.534977  0.063317  3.165849  0.024850  0.012547  0.025919  1.000000  0.005730  0.002606  0.000616  0.296122  0.292524  0.069176  0.268517  0.037207  0.008799  27  0  0  0  0
32  14  23.117622  0.000000  0.088857  0.498857  8791122.353811  6425038.341428  202429.364864  609591.904033  445523.472249  14036.808611  0.030296  1.514800  0.016522  0.013584  0.000190  1.000000  0.003471  0.006506  0.001539  0.292056  0.289669  0.068501  0.160754  0.099544  0.023540  16  0  0  0  0
24  23  23.587496  0.000000  0.125251  0.411559  10956616.846585  6186329.421088  10537311.591570  759751.105316  428970.975378  730675.740591  0.043572  2.178622  0.020591  0.013080  0.009902  1.000000  0.004522  0.004657  0.001101  0.294043  0.291064  0.068831  0.211690  0.069952  0.016542  17  0  0  0  0
33  13  23.690731  0.000000  0.085596  0.504822  8597018.900049  6446349.044814  129251.655531  596132.428759  447001.193947  8962.537390  0.029908  1.495375  0.016157  0.013629  0.000121  1.000000  0.003381  0.006655  0.001574  0.291878  0.289544  0.068471  0.156171  0.101948  0.024109  16  0  0  0  0
35  11  25.043809  0.000000  0.079034  0.516386  8206503.364573  6489181.134734  52634.639754  569053.393882  449971.246484  3649.778603  0.029192  1.459608  0.015423  0.013720  0.000049  1.000000  0.003202  0.006955  0.001645  0.291520  0.289292  0.068412  0.147034  0.106776  0.025250  16  0  0  0  0
25  22  22.893831  0.000000  0.116861  0.435366  10457500.297001  6241504.095195  7033183.035658  725141.484888  432796.884436  487693.296211  0.039458  1.972917  0.019653  0.013196  0.006609  1.000000  0.004271  0.005105  0.001207  0.293585  0.290743  0.068755  0.199849  0.077111  0.018235  18  0  0  0  0
23  24  24.456474  0.241509  0.136180  0.377105  11606733.504570  6114323.833399  15302398.132321  804831.339151  423977.981135  1061095.232023  0.049120  2.455980  0.021813  0.012927  0.014379  1.000000  0.004857  0.004069  0.000962  0.294639  0.291483  0.068930  0.227449  0.060568  0.014323  20  0  0  0  0
8  40  28.989400  0.695847  0.220843  0.000851  16640676.729747  5551537.795840  54711525.095643  1153893.826502  384953.406298  3793793.489992  0.094422  4.721097  0.031274  0.011737  0.051411  1.000000  0.007794  0.000330  0.000078  0.299256  0.294727  0.069697  0.365665  0.000085  0.000020  36  0  0  0  0
9  39  28.982370  0.695509  0.220611  0.001346  16626842.225837  5553097.024349  54605430.294127  1152934.517640  385061.525948  3786436.689636  0.094300  4.714977  0.031248  0.011741  0.051311  1.000000  0.007785  0.000333  0.000079  0.299244  0.294718  0.069695  0.365239  0.000135  0.000032  37  0  0  0  0
19  28  27.510116  0.619220  0.186606  0.149811  14605517.662844  5780172.215837  38356796.317373  1012772.313153  400807.319576  2659727.797963  0.075712  3.785623  0.027449  0.012221  0.036043  1.000000  0.006528  0.001396  0.000330  0.297390  0.293415  0.069387  0.306026  0.017817  0.004213  29  0  0  0  0
22  25  25.400347  0.415545  0.149350  0.329630  12390118.782144  6027350.184270  21199454.788468  859152.653737  417947.075155  1470007.524508  0.055949  2.797464  0.023285  0.012743  0.019921  1.000000  0.005272  0.003358  0.000794  0.295358  0.291988  0.069049  0.247001  0.049230  0.011642  25  0  0  0  0
30  16  22.256375  0.000000  0.094960  0.487193  9154315.849388  6385125.258226  496590.460767  634776.380553  442755.828778  34434.456981  0.031171  1.558530  0.017204  0.013500  0.000467  1.000000  0.003641  0.006224  0.001472  0.292389  0.289903  0.068556  0.169378  0.095007  0.022467  16  0  0  0  0
10  38  28.970504  0.694964  0.220249  0.002126  16605332.655610  5555521.106025  54437344.054382  1151443.006165  385229.616040  3774781.293794  0.094106  4.705315  0.031207  0.011746  0.051153  1.000000  0.007771  0.000337  0.000080  0.299224  0.294704  0.069692  0.364577  0.000214  0.000051  36  0  0  0  0
11  37  28.951027  0.694097  0.219692  0.003354  16572230.744376  5559251.354668  54174744.307236  1149147.661352  385488.278049  3756572.164923  0.093805  4.690261  0.031145  0.011754  0.050907  1.000000  0.007750  0.000344  0.000081  0.299194  0.294683  0.069687  0.363560  0.000339  0.000080  36  0  0  0  0
36  10  25.773669  0.000000  0.075955  0.521642  8023186.451522  6509267.763344  33548.245093  556341.876334  451364.088682  2326.294389  0.028872  1.443609  0.015078  0.013762  0.000032  1.000000  0.003120  0.007096  0.001678  0.291352  0.289174  0.068384  0.142787  0.109047  0.025788  16  0  0  0  0
29  18  22.145343  0.000000  0.098645  0.479455  9373588.548985  6361004.225951  1227568.947078  649981.135654  441083.233926  85121.792379  0.032219  1.610928  0.017616  0.013449  0.001154  1.000000  0.003744  0.006043  0.001429  0.292591  0.290044  0.068590  0.174492  0.092108  0.021782  16  0  0  0  0
14  34  28.801185  0.687521  0.215748  0.012885  16337806.101902  5585657.093270  52284510.664037  1132892.243852  387319.298461  3625500.035649  0.091644  4.582214  0.030704  0.011810  0.049130  1.000000  0.007598  0.000397  0.000094  0.298979  0.294532  0.069651  0.356418  0.001334  0.000315  35  0  0  0  0
32  15  23.168369  0.000000  0.089040  0.498440  8801990.959616  6423844.612965  320560.568458  610345.552298  445440.697016  22228.234282  0.030425  1.521245  0.016542  0.013582  0.000301  1.000000  0.003476  0.006495  0.001536  0.292066  0.289676  0.068503  0.160980  0.099378  0.023501  16  0  0  0  0
13  35  28.872172  0.690649  0.217581  0.008267  16446767.057307  5573386.142679  53165349.783344  1140447.788366  386468.409139  3686578.971225  0.092651  4.632540  0.030909  0.011784  0.049958  1.000000  0.007669  0.000371  0.000088  0.299079  0.294602  0.069668  0.359726  0.000847  0.000200  36  0  0  0  0
12  36  28.920017  0.692738  0.218845  0.005275  16521885.810296  5564923.916061  53771243.075754  1145656.654972  385881.623445  3728592.679019  0.093343  4.667172  0.031050  0.011766  0.050527  1.000000  0.007717  0.000354  0.000084  0.299148  0.294651  0.069679  0.362018  0.000536  0.000127  35  0  0  0  0
40  7  28.389963  0.000000  0.066740  0.536900  7474719.066136  6569289.692902  8673.436433  518310.182051  455526.114968  601.431355  0.027945  1.397247  0.014048  0.013889  0.000008  1.000000  0.002875  0.007524  0.001779  0.290849  0.288821  0.068300  0.130248  0.115935  0.027416  16  0  0  0  0
28  19  22.065750  0.000000  0.101998  0.472182  9573137.244064  6339037.304054  1916052.811236  663818.193550  439560.008881  132862.475850  0.033194  1.659705  0.017991  0.013402  0.001800  1.000000  0.003840  0.005878  0.001390  0.292774  0.290173  0.068620  0.179179  0.089461  0.021156  17  0  0  0  0
19  29  27.940145  0.643217  0.194466  0.104110  15072804.808521  5727807.524508  42246439.523530  1045174.826666  397176.259671  2929442.507032  0.080135  4.006747  0.028327  0.012110  0.039698  1.000000  0.006808  0.001024  0.000242  0.297819  0.293716  0.069458  0.319185  0.011828  0.002797  24  0  0  0  0
15  33  28.701011  0.683006  0.213199  0.019943  16186354.037654  5602706.244293  51061966.295584  1122390.291029  388501.516614  3540726.656399  0.090247  4.512345  0.030420  0.011846  0.047982  1.000000  0.007501  0.000439  0.000104  0.298840  0.294434  0.069628  0.351848  0.002090  0.000494  35  0  0  0  0
31  16  22.710418  0.000000  0.092297  0.492252  8995816.723938  6402549.501512  501747.692781  623785.772098  443964.056490  34792.068530  0.030914  1.545720  0.016906  0.013537  0.000471  1.000000  0.003566  0.006345  0.001500  0.292244  0.289801  0.068532  0.165563  0.096949  0.022927  16  0  0  0  0
20  28  27.588339  0.621170  0.186422  0.150470  14594597.939809  5781394.649026  38525459.183996  1012015.120330  400892.085245  2671423.178128  0.075853  3.792651  0.027428  0.012223  0.036201  1.000000  0.006521  0.001401  0.000331  0.297380  0.293408  0.069385  0.305652  0.017911  0.004236  29  0  0  0  0
33  14  23.725585  0.000000  0.085703  0.504580  8603385.574015  6445650.243586  204751.870484  596573.905142  446952.737840  14197.855241  0.029989  1.499447  0.016169  0.013628  0.000192  1.000000  0.003384  0.006649  0.001572  0.291884  0.289548  0.068472  0.156300  0.101849  0.024085  17  0  0  0  0
17  31  28.401800  0.668598  0.205704  0.046599  15740823.190112  5652812.647223  47497697.265819  1091496.397539  391975.982824  3293573.965662  0.086166  4.308314  0.029582  0.011952  0.044632  1.000000  0.007220  0.000610  0.000144  0.298431  0.294147  0.069560  0.338586  0.005031  0.001190  33  0  0  0  0
18  30  28.198360  0.657902  0.200683  0.070189  15442373.640767  5686337.735609  45140221.221769  1070801.380257  394300.671486  3130102.425560  0.083461  4.173051  0.029022  0.012022  0.042417  1.000000  0.007035  0.000773  0.000183  0.298158  0.293955  0.069514  0.329847  0.007734  0.001829  32  0  0  0  0
22  26  26.394829  0.524233  0.162911  0.272126  13196580.587164  5937578.231899  27737489.106435  915074.135371  411722.129901  1923366.336741  0.063419  3.170936  0.024801  0.012554  0.026064  1.000000  0.005715  0.002624  0.000620  0.296098  0.292507  0.069172  0.267727  0.037495  0.008867  23  0  0  0  0
39  7  27.825550  0.000000  0.068519  0.533991  7580613.667896  6557709.855030  8626.432196  525653.100204  454723.148620  598.171998  0.028119  1.405971  0.014247  0.013865  0.000008  1.000000  0.002922  0.007440  0.001760  0.290947  0.288889  0.068317  0.132650  0.114587  0.027098  16  0  0  0  0
16  32  28.568107  0.676789  0.209854  0.030619  15987510.693007  5625077.852562  49464554.679716  1108602.143374  390052.803325  3429959.322121  0.088419  4.420973  0.030046  0.011893  0.046481  1.000000  0.007375  0.000506  0.000120  0.298658  0.294306  0.069598  0.345896  0.003254  0.000769  31  0  0  0  0
35  12  25.060368  0.000000  0.079070  0.516306  8208610.802523  6488950.134048  83407.490573  569199.527340  449955.228490  5783.622266  0.029225  1.461227  0.015427  0.013719  0.000078  1.000000  0.003203  0.006953  0.001644  0.291522  0.289294  0.068412  0.147075  0.106742  0.025242  16  0  0  0  0
37  10  26.506875  0.000000  0.073151  0.526340  7856305.336846  6527542.490016  33850.416113  544770.045986  452631.290409  2347.247459  0.028597  1.429874  0.014765  0.013801  0.000032  1.000000  0.003045  0.007225  0.001709  0.291199  0.289067  0.068359  0.138942  0.111121  0.026278  16  0  0  0  0
39  8  27.829128  0.000000  0.068523  0.533982  7580828.075853  6557686.403654  13671.765311  525667.967629  454721.522460  948.024281  0.028125  1.406226  0.014247  0.013865  0.000013  1.000000  0.002922  0.007440  0.001759  0.290947  0.288889  0.068317  0.132654  0.114583  0.027097  16  0  0  0  0
38  9  27.196191  0.000000  0.070658  0.530472  7707940.001452  6543780.813979  21525.856903  534482.132378  453757.284386  1492.640822  0.028341  1.417070  0.014486  0.013835  0.000020  1.000000  0.002978  0.007340  0.001736  0.291063  0.288971  0.068336  0.135547  0.112979  0.026717  16  0  0  0  0
34  13  24.364189  0.000000  0.082347  0.510584  8403680.179321  6467561.739371  130726.968555  582725.981419  448472.119541  9064.838193  0.029590  1.479520  0.015793  0.013674  0.000123  1.000000  0.003292  0.006803  0.001609  0.291701  0.289419  0.068442  0.151619  0.104325  0.024671  16  0  0  0  0
30  17  22.365268  0.000000  0.095472  0.485993  9184757.369923  6381777.543486  785104.543298  636887.249190  442523.692343  54440.531499  0.031492  1.574592  0.017261  0.013493  0.000738  1.000000  0.003655  0.006195  0.001465  0.292417  0.289923  0.068561  0.170034  0.094551  0.022359  16  0  0  0  0
25  23  23.756931  0.000000  0.124248  0.414043  10896948.468162  6192930.019398  10600897.936474  755613.594887  429428.672487  735084.929714  0.043534  2.176700  0.020479  0.013093  0.009961  1.000000  0.004492  0.004701  0.001112  0.293988  0.291026  0.068822  0.210129  0.070673  0.016713  19  0  0  0  0
28  20  22.418822  0.000000  0.104106  0.466971  9698565.540381  6325221.848112  3003220.970471  672515.612479  438602.020839  208248.630373  0.034422  1.721110  0.018227  0.013373  0.002822  1.000000  0.003900  0.005762  0.001363  0.292889  0.290254  0.068639  0.181965  0.087609  0.020718  17  0  0  0  0
29  19  22.391038  0.000000  0.099959  0.476290  9451776.741116  6352398.606365  1932722.247575  655402.842575  440486.505111  134018.363919  0.033010  1.650497  0.017763  0.013431  0.001816  1.000000  0.003782  0.005970  0.001412  0.292662  0.290095  0.068602  0.176204  0.090947  0.021507  16  0  0  0  0
36  11  25.785065  0.000000  0.075975  0.521597  8024381.919518  6509136.807983  53165.811340  556424.772189  451355.008007  3686.610976  0.028893  1.444629  0.015081  0.013762  0.000050  1.000000  0.003120  0.007095  0.001678  0.291353  0.289175  0.068384  0.142809  0.109028  0.025783  16  0  0  0  0
27  21  22.643874  0.000000  0.109146  0.454893  9998431.075107  6292169.441570  4636672.981257  693308.816681  436310.108768  321515.069097  0.036451  1.822539  0.018791  0.013303  0.004357  1.000000  0.004045  0.005502  0.001301  0.293164  0.290447  0.068685  0.188952  0.083453  0.019735  17  0  0  0  0
38  10  27.204600  0.000000  0.070669  0.530450  7708542.024411  6543714.938014  34114.721818  534523.877710  453752.716430  2365.574882  0.028354  1.417711  0.014487  0.013835  0.000032  1.000000  0.002979  0.007340  0.001736  0.291064  0.288972  0.068336  0.135558  0.112969  0.026715  16  0  0  0  0
10  39  28.988150  0.695621  0.220610  0.001346  16626813.958389  5553100.123510  54625277.108926  1152932.557526  385061.740849  3787812.902722  0.094318  4.715907  0.031248  0.011741  0.051330  1.000000  0.007785  0.000333  0.000079  0.299244  0.294718  0.069695  0.365233  0.000135  0.000032  35  0  0  0  0
9  40  28.993738  0.695930  0.220843  0.000851  16640665.224772  5551539.041708  54726496.601025  1153893.028727  384953.492688  3794831.640538  0.094436  4.721799  0.031274  0.011737  0.051425  1.000000  0.007794  0.000330  0.000078  0.299256  0.294727  0.069697  0.365661  0.000085  0.000020  35  0  0  0  0
11  38  28.978171  0.695112  0.220248  0.002127  16605303.339946  5555524.347714  54463677.555868  1151440.973365  385229.840824  3776607.305157  0.094131  4.706550  0.031207  0.011746  0.051178  1.000000  0.007771  0.000337  0.000080  0.299224  0.294704  0.069692  0.364569  0.000214  0.000051  33  0  0  0  0
30  18  22.534493  0.000000  0.096277  0.484093  9232660.688752  6376508.814175  1239442.257485  640208.949669  442158.349375  85945.108630  0.031998  1.599883  0.017351  0.013482  0.001165  1.000000  0.003677  0.006150  0.001454  0.292461  0.289954  0.068568  0.171068  0.093835  0.022190  16  0  0  0  0
21  27  27.087560  0.585252  0.175902  0.208490  13969067.747052  5851365.552419  33680879.209971  968639.755287  405743.990896  2335491.472055  0.070273  3.513652  0.026253  0.012371  0.031649  1.000000  0.006154  0.001937  0.000458  0.296806  0.293005  0.069290  0.288389  0.026502  0.006267  28  0  0  0  0
24  24  24.605502  0.249071  0.135369  0.379320  11558515.790357  6119669.389982  15392290.001742  801487.837942  424348.651441  1067328.492536  0.049125  2.456238  0.021722  0.012939  0.014464  1.000000  0.004831  0.004104  0.000971  0.294595  0.291452  0.068923  0.226143  0.061142  0.014459  21  0  0  0  0
14  35  28.889934  0.690997  0.217576  0.008276  16446502.415955  5573415.846282  53224448.543365  1140429.437668  386470.468840  3690676.983310  0.092706  4.635295  0.030909  0.011784  0.050014  1.000000  0.007669  0.000371  0.000088  0.299078  0.294602  0.069668  0.359702  0.000848  0.000201  34  0  0  0  0
12  37  28.961206  0.694294  0.219691  0.003356  16572164.494260  5559258.730642  54209450.308526  1149143.067452  385488.789512  3758978.740165  0.093838  4.691886  0.031145  0.011754  0.050939  1.000000  0.007750  0.000344  0.000081  0.299194  0.294683  0.069687  0.363549  0.000339  0.000080  36  0  0  0  0
13  36  28.933496  0.693000  0.218842  0.005280  16521743.296917  5564939.842473  53816700.772471  1145646.772844  385882.727810  3731744.795755  0.093386  4.669296  0.031050  0.011766  0.050570  1.000000  0.007717  0.000354  0.000084  0.299147  0.294650  0.069679  0.362002  0.000537  0.000127  37  0  0  0  0
15  34  28.824498  0.687984  0.215738  0.012903  16337269.039621  5585717.444228  52360304.965876  1132855.003007  387323.483303  3630755.746002  0.091715  4.585731  0.030703  0.011810  0.049202  1.000000  0.007598  0.000397  0.000094  0.298978  0.294531  0.069651  0.356381  0.001336  0.000316  34  0  0  0  0
40  8  28.393751  0.000000  0.066744  0.536893  7474911.926430  6569268.604552  13746.282056  518323.555324  455524.652665  953.191403  0.027950  1.397501  0.014048  0.013889  0.000013  1.000000  0.002875  0.007524  0.001779  0.290850  0.288821  0.068300  0.130251  0.115932  0.027416  16  0  0  0  0
23  25  25.531603  0.420652  0.148727  0.331541  12353071.157694  6031468.072634  21322350.938541  856583.706222  418232.616785  1478529.359958  0.056004  2.800192  0.023216  0.012752  0.020036  1.000000  0.005252  0.003385  0.000800  0.295324  0.291964  0.069044  0.245952  0.049658  0.011743  23  0  0  0  0
26  22  23.088997  0.000000  0.115649  0.438149  10385369.651155  6249469.765566  7078148.104147  720139.818893  433349.238046  490811.253237  0.039382  1.969094  0.019518  0.013213  0.006651  1.000000  0.004235  0.005160  0.001220  0.293519  0.290696  0.068744  0.198007  0.077988  0.018443  17  0  0  0  0
16  33  28.731415  0.683619  0.213182  0.019981  16185321.678370  5602822.337759  51157679.551628  1122318.705419  388509.566740  3547363.582112  0.090335  4.516757  0.030418  0.011846  0.048071  1.000000  0.007501  0.000439  0.000104  0.298839  0.294434  0.069628  0.351790  0.002094  0.000495  35  0  0  0  0
17  32  28.607550  0.677601  0.209821  0.030693  15985571.541702  5625295.786660  49583208.247753  1108467.679208  390067.915259  3438186.969463  0.088528  4.426389  0.030042  0.011893  0.046592  1.000000  0.007374  0.000506  0.000120  0.298656  0.294305  0.069597  0.345803  0.003262  0.000771  30  0  0  0  0
20  29  28.023084  0.645129  0.194315  0.104608  15063792.927895  5728817.870385  42448664.938413  1044549.926995  397246.318834  2943465.173393  0.080310  4.015508  0.028310  0.012112  0.039888  1.000000  0.006803  0.001028  0.000243  0.297810  0.293711  0.069457  0.318854  0.011893  0.002812  32  0  0  0  0
18  31  28.452647  0.669676  0.205647  0.046741  15737460.652646  5653190.361970  47642473.909005  1091263.233270  392002.174230  3303613.033034  0.086297  4.314840  0.029576  0.011952  0.044768  1.000000  0.007218  0.000611  0.000145  0.298428  0.294145  0.069559  0.338441  0.005048  0.001194  32  0  0  0  0
19  30  28.263559  0.659335  0.200589  0.070458  15436803.591588  5686962.900221  45313751.552941  1070415.143239  394344.021501  3142135.324288  0.083615  4.180747  0.029011  0.012024  0.042580  1.000000  0.007031  0.000775  0.000183  0.298153  0.293951  0.069514  0.329627  0.007768  0.001837  32  0  0  0  0
31  17  22.826607  0.000000  0.092782  0.491125  9024716.429265  6399373.060136  793395.304777  625789.728554  443743.796451  55015.427499  0.031236  1.561803  0.016961  0.013530  0.000746  1.000000  0.003580  0.006317  0.001494  0.292271  0.289820  0.068537  0.166176  0.096513  0.022823  16  0  0  0  0
34  14  24.402150  0.000000  0.082445  0.510364  8409512.960473  6466921.960709  207098.906820  583130.436735  448427.756162  14360.602873  0.029672  1.483588  0.015804  0.013673  0.000195  1.000000  0.003295  0.006797  0.001607  0.291707  0.289423  0.068443  0.151735  0.104233  0.024649  17  0  0  0  0
35  13  25.086572  0.000000  0.079126  0.516181  8211949.338213  6488584.186506  132159.833054  569431.027283  449929.853043  9164.195540  0.029276  1.463793  0.015433  0.013719  0.000124  1.000000  0.003205  0.006949  0.001643  0.291525  0.289296  0.068413  0.147139  0.106688  0.025230  16  0  0  0  0
28  21  22.936372  0.000000  0.107341  0.458763  9891032.836544  6304010.843832  4676120.586125  685861.633705  437131.212452  324250.435480  0.036311  1.815552  0.018589  0.013328  0.004394  1.000000  0.003993  0.005583  0.001320  0.293065  0.290378  0.068669  0.186268  0.084764  0.020045  17  0  0  0  0
26  23  23.977930  0.000000  0.122961  0.417199  10820408.571239  6201394.989557  10681717.431880  750306.183658  430015.648424  740689.095838  0.043484  2.174200  0.020335  0.013111  0.010037  1.000000  0.004453  0.004758  0.001125  0.293918  0.290977  0.068810  0.208132  0.071598  0.016931  19  0  0  0  0
30  19  22.794569  0.000000  0.097538  0.481086  9307723.766940  6368251.137258  1952182.367928  645413.955687  441585.747517  135367.762931  0.032791  1.639550  0.017492  0.013464  0.001834  1.000000  0.003713  0.006080  0.001438  0.292530  0.290002  0.068580  0.172691  0.092711  0.021924  16  0  0  0  0
38  11  27.217922  0.000000  0.070685  0.530414  7709496.025475  6543610.548326  54064.517290  534590.029824  453745.477866  3748.928829  0.028375  1.418727  0.014489  0.013835  0.000051  1.000000  0.002979  0.007339  0.001735  0.291065  0.288972  0.068336  0.135574  0.112952  0.026711  16  0  0  0  0
36  12  25.803110  0.000000  0.076007  0.521526  8026276.117730  6508929.310412  84250.643267  556556.119229  451340.619760  5842.087958  0.028925  1.446246  0.015084  0.013762  0.000079  1.000000  0.003121  0.007093  0.001677  0.291355  0.289176  0.068384  0.142845  0.108997  0.025776  16  0  0  0  0
37  11  26.519239  0.000000  0.073169  0.526300  7857374.150074  6527425.475984  53645.196088  544844.159377  452623.176450  3719.852359  0.028618  1.430892  0.014767  0.013801  0.000050  1.000000  0.003045  0.007224  0.001708  0.291200  0.289067  0.068359  0.138961  0.111103  0.026274  16  0  0  0  0
33  15  23.780585  0.000000  0.085872  0.504197  8613461.846318  6444544.249041  324263.202337  597272.611607  446876.046230  22484.981435  0.030118  1.505892  0.016188  0.013625  0.000305  1.000000  0.003388  0.006639  0.001570  0.291894  0.289555  0.068474  0.156506  0.101693  0.024048  16  0  0  0  0
23  26  26.545533  0.528929  0.162327  0.274115  13161848.946784  5941448.905740  27940251.007262  912665.782269  411990.529241  1937426.203982  0.063552  3.177608  0.024736  0.012562  0.026255  1.000000  0.005696  0.002647  0.000626  0.296066  0.292485  0.069167  0.266687  0.037874  0.008956  25  0  0  0  0
10  40  28.999516  0.696042  0.220843  0.000851  16640660.493454  5551539.535012  54746494.053297  1153892.700649  384953.526895  3796218.299092  0.094455  4.722739  0.031274  0.011737  0.051444  1.000000  0.007794  0.000330  0.000078  0.299256  0.294727  0.069697  0.365656  0.000085  0.000020  32  0  0  0  0
22  27  27.214791  0.588700  0.175515  0.209892  13946104.575394  5853931.078491  33907337.230584  967047.448529  405921.888992  2351194.469968  0.070448  3.522406  0.026210  0.012377  0.031862  1.000000  0.006141  0.001950  0.000461  0.296785  0.292990  0.069286  0.287655  0.026730  0.006321  28  0  0  0  0
11  39  28.995809  0.695769  0.220611  0.001347  16626836.242845  5553097.654016  54651931.047112  1152934.102769  385061.569610  3789661.133730  0.094343  4.717161  0.031248  0.011741  0.051355  1.000000  0.007785  0.000333  0.000079  0.299244  0.294718  0.069695  0.365226  0.000135  0.000032  32  0  0  0  0
13  37  28.974747  0.694556  0.219690  0.003359  16572113.447682  5559264.462799  54255842.584981  1149139.527793  385489.186990  3762195.662306  0.093881  4.694061  0.031145  0.011754  0.050983  1.000000  0.007750  0.000344  0.000081  0.299194  0.294683  0.069687  0.363535  0.000340  0.000080  35  0  0  0  0
24  25  25.704784  0.427226  0.147911  0.334029  12304544.277989  6036861.056246  21482361.380078  853218.766934  418606.575765  1489624.765731  0.056074  2.803720  0.023124  0.012764  0.020186  1.000000  0.005226  0.003419  0.000809  0.295280  0.291933  0.069036  0.244580  0.050219  0.011876  21  0  0  0  0
12  38  28.988370  0.695309  0.220248  0.002129  16605296.224273  5555525.151267  54498891.486948  1151440.479952  385229.896544  3779049.101145  0.094164  4.708203  0.031207  0.011746  0.051211  1.000000  0.007771  0.000337  0.000080  0.299224  0.294704  0.069692  0.364559  0.000214  0.000051  36  0  0  0  0
21  28  27.692316  0.623731  0.186179  0.151344  14580118.300190  5783015.613847  38749152.184908  1011011.076622  401004.485800  2686934.444705  0.076039  3.801972  0.027401  0.012227  0.036412  1.000000  0.006512  0.001409  0.000333  0.297367  0.293399  0.069383  0.305156  0.018035  0.004265  30  0  0  0  0
33  16  23.867155  0.000000  0.086140  0.503589  8629395.951806  6442795.207547  513303.084663  598377.510539  446754.764613  35593.339750  0.030322  1.516086  0.016218  0.013622  0.000482  1.000000  0.003396  0.006623  0.001566  0.291908  0.289565  0.068476  0.156830  0.101446  0.023990  16  0  0  0  0
14  36  28.951405  0.693349  0.218840  0.005286  16521629.888753  5564952.652285  53877546.865878  1145638.908922  385883.616065  3735963.971014  0.093443  4.672145  0.031050  0.011766  0.050627  1.000000  0.007717  0.000354  0.000084  0.299147  0.294650  0.069679  0.361982  0.000537  0.000127  35  0  0  0  0
39  10  27.843782  0.000000  0.068538  0.533949  7581706.377042  6557590.337679  34339.777696  525728.870580  454714.861076  2381.180653  0.028145  1.407270  0.014249  0.013864  0.000032  1.000000  0.002923  0.007439  0.001759  0.290948  0.288890  0.068317  0.132668  0.114568  0.027093  16  0  0  0  0
29  20  22.761664  0.000000  0.102002  0.471289  9573336.804118  6339014.797452  3030995.680248  663832.031395  439558.448234  210174.577657  0.034242  1.712105  0.017992  0.013402  0.002848  1.000000  0.003840  0.005857  0.001385  0.292774  0.290173  0.068620  0.178877  0.089141  0.021080  17  0  0  0  0
25  24  24.801153  0.258712  0.134317  0.382173  11495944.067936  6126604.983116  15508059.861988  797149.004529  424829.577682  1075356.178501  0.049131  2.456531  0.021605  0.012953  0.014573  1.000000  0.004799  0.004150  0.000981  0.294538  0.291412  0.068913  0.224453  0.061887  0.014635  21  0  0  0  0
31  18  23.007305  0.000000  0.093547  0.489339  9070214.634664  6394371.597705  1252875.382637  628944.654233  443396.986239  86876.585182  0.031743  1.587138  0.017046  0.013519  0.001177  1.000000  0.003601  0.006274  0.001484  0.292312  0.289849  0.068544  0.167143  0.095825  0.022661  17  0  0  0  0
32  17  23.373313  0.000000  0.089784  0.496731  8846302.921933  6418977.253123  802451.277653  613418.221793  445103.185713  55643.384604  0.030951  1.547536  0.016625  0.013571  0.000754  1.000000  0.003496  0.006453  0.001526  0.292107  0.289705  0.068509  0.161903  0.098701  0.023341  16  0  0  0  0
15  35  28.913606  0.691461  0.217571  0.008288  16446158.088051  5573454.514105  53303261.421709  1140405.561365  386473.150135  3696142.007073  0.092779  4.638970  0.030908  0.011784  0.050088  1.000000  0.007668  0.000371  0.000088  0.299078  0.294602  0.069668  0.359671  0.000849  0.000201  35  0  0  0  0
16  34  28.855540  0.688598  0.215727  0.012928  16336595.195553  5585793.274356  52461459.735973  1132808.277473  387328.741497  3637769.995881  0.091809  4.590428  0.030702  0.011810  0.049297  1.000000  0.007598  0.000397  0.000094  0.298978  0.294531  0.069651  0.356332  0.001338  0.000316  36  0  0  0  0
27  22  23.341401  0.000000  0.114116  0.441631  10294151.359190  6259540.594698  7134402.991584  713814.581904  434047.567071  494712.066190  0.039285  1.964230  0.019346  0.013234  0.006704  1.000000  0.004190  0.005228  0.001236  0.293435  0.290637  0.068730  0.195685  0.079098  0.018705  17  0  0  0  0
18  32  28.660100  0.678677  0.209778  0.030791  15982991.989895  5625585.705490  49741254.121308  1108288.808544  390088.018741  3449146.148633  0.088672  4.433602  0.030038  0.011894  0.046741  1.000000  0.007372  0.000507  0.000120  0.298653  0.294303  0.069597  0.345679  0.003273  0.000774  32  0  0  0  0
17  33  28.771958  0.684433  0.213158  0.020031  16183922.813852  5602979.582450  51285152.038476  1122221.705690  388520.470363  3556202.748812  0.090453  4.522632  0.030415  0.011846  0.048191  1.000000  0.007500  0.000440  0.000104  0.298838  0.294433  0.069628  0.351711  0.002100  0.000496  36  0  0  0  0
22  28  27.830433  0.627076  0.185856  0.152500  14560908.650879  5785165.907614  39045197.454558  1009679.045713  401153.590957  2707462.745000  0.076286  3.814303  0.027365  0.012231  0.036690  1.000000  0.006501  0.001419  0.000335  0.297349  0.293387  0.069380  0.304499  0.018201  0.004304  29  0  0  0  0
23  27  27.383436  0.593173  0.175005  0.211738  13915753.760666  5857321.609689  34205607.318809  964942.869592  406156.994395  2371877.043100  0.070679  3.533926  0.026153  0.012384  0.032142  1.000000  0.006124  0.001969  0.000466  0.296758  0.292971  0.069282  0.286686  0.027031  0.006392  27  0  0  0  0
37  12  26.538818  0.000000  0.073197  0.526236  7859067.717133  6527240.062191  85011.612418  544961.594299  452610.319531  5894.854899  0.028650  1.432505  0.014770  0.013800  0.000080  1.000000  0.003046  0.007222  0.001708  0.291202  0.289069  0.068359  0.138991  0.111075  0.026267  16  0  0  0  0
20  30  28.350352  0.661224  0.200465  0.070817  15429384.534535  5687795.544903  45544437.041173  1069900.692759  394401.758550  3158131.462249  0.083820  4.190976  0.028997  0.012026  0.042797  1.000000  0.007027  0.000778  0.000184  0.298146  0.293946  0.069513  0.329334  0.007812  0.001847  32  0  0  0  0
40  9  28.399752  0.000000  0.066749  0.536881  7475217.554406  6569235.189317  21785.915829  518344.748106  455522.335594  1510.673766  0.027958  1.397904  0.014049  0.013889  0.000020  1.000000  0.002875  0.007524  0.001779  0.290850  0.288821  0.068301  0.130256  0.115926  0.027414  17  0  0  0  0
39  9  27.834798  0.000000  0.068529  0.533970  7581167.872876  6557649.237853  21667.764412  525691.529753  454718.945318  1502.480938  0.028133  1.406630  0.014248  0.013865  0.000020  1.000000  0.002922  0.007440  0.001759  0.290947  0.288889  0.068317  0.132659  0.114577  0.027095  16  0  0  0  0
19  31  28.520393  0.671100  0.205571  0.046930  15732955.349268  5653696.352161  47835085.316897  1090950.827601  392037.260481  3316969.047220  0.086470  4.323520  0.029568  0.011953  0.044949  1.000000  0.007215  0.000612  0.000145  0.298424  0.294142  0.069559  0.338248  0.005070  0.001199  32  0  0  0  0
21  29  28.133394  0.647639  0.194113  0.105270  15051815.128080  5730160.664537  42717061.257795  1043719.365265  397339.430545  2962076.246790  0.080543  4.027135  0.028288  0.012115  0.040140  1.000000  0.006796  0.001033  0.000244  0.297800  0.293703  0.069455  0.318415  0.011980  0.002833  32  0  0  0  0
36  13  25.831669  0.000000  0.076057  0.521413  8029276.988514  6508600.581069  133499.411376  556764.204893  451317.825088  9257.084260  0.028976  1.448807  0.015090  0.013761  0.000125  1.000000  0.003122  0.007090  0.001677  0.291358  0.289178  0.068385  0.142900  0.108947  0.025764  16  0  0  0  0
32  16  23.248213  0.000000  0.089329  0.497778  8819174.456265  6421957.214029  507380.317645  611537.086213  445309.821450  35182.644656  0.030629  1.531438  0.016574  0.013578  0.000477  1.000000  0.003484  0.006479  0.001532  0.292082  0.289687  0.068505  0.161338  0.099116  0.023439  16  0  0  0  0
35  14  25.128003  0.000000  0.079215  0.515982  8217236.720362  6488004.611099  209378.511410  569797.663672  449889.664264  14518.674669  0.029357  1.467857  0.015443  0.013717  0.000197  1.000000  0.003207  0.006944  0.001642  0.291530  0.289299  0.068414  0.147241  0.106603  0.025210  16  0  0  0  0
29  21  23.305965  0.000000  0.105141  0.463408  9760144.635597  6318436.384243  4723468.865584  676785.615374  438131.504826  327533.648552  0.036140  1.807002  0.018343  0.013359  0.004439  1.000000  0.003929  0.005682  0.001344  0.292945  0.290293  0.068649  0.183012  0.086364  0.020423  18  0  0  0  0
30  20  23.187469  0.000000  0.099501  0.476333  9424549.111707  6355394.990227  3063432.899338  653514.830808  440694.279644  212423.831546  0.034028  1.701380  0.017712  0.013437  0.002879  1.000000  0.003769  0.005970  0.001412  0.292637  0.290077  0.068598  0.175229  0.090962  0.021511  16  0  0  0  0
25  25  25.932463  0.435599  0.146849  0.337244  12241367.260800  6043880.974109  21689145.288618  848837.961315  419093.349231  1503963.526069  0.056165  2.808241  0.023006  0.012778  0.020381  1.000000  0.005192  0.003464  0.000819  0.295222  0.291892  0.069027  0.242797  0.050950  0.012049  22  0  0  0  0
31  19  23.285325  0.000000  0.094746  0.486513  9141561.860077  6386527.067735  1974204.647399  633891.996476  442853.032718  136894.826568  0.032538  1.626903  0.017180  0.013503  0.001855  1.000000  0.003634  0.006206  0.001468  0.292378  0.289895  0.068554  0.168663  0.094748  0.022406  16  0  0  0  0
28  22  23.664781  0.000000  0.112207  0.445910  10180570.882532  6272075.982950  7203518.660168  705938.711652  434916.792966  499504.668353  0.039163  1.958129  0.019133  0.013261  0.006769  1.000000  0.004134  0.005314  0.001257  0.293331  0.290564  0.068713  0.192806  0.080481  0.019032  17  0  0  0  0
11  40  29.007202  0.696190  0.220843  0.000852  16640676.446453  5551537.742008  54773229.955998  1153893.806858  384953.402565  3798072.213664  0.094480  4.723996  0.031274  0.011737  0.051469  1.000000  0.007794  0.000330  0.000078  0.299256  0.294727  0.069697  0.365649  0.000085  0.000020  36  0  0  0  0
13  38  29.001992  0.695572  0.220247  0.002130  16605257.972530  5555529.388422  54545753.875719  1151437.827509  385230.190356  3782298.621701  0.094208  4.710402  0.031207  0.011746  0.051255  1.000000  0.007771  0.000337  0.000080  0.299224  0.294704  0.069692  0.364546  0.000215  0.000051  31  0  0  0  0
14  37  28.992803  0.694905  0.219689  0.003362  16572044.742782  5559272.176331  54317695.420363  1149134.763674  385489.721860  3766484.646826  0.093939  4.696962  0.031145  0.011754  0.051041  1.000000  0.007750  0.000344  0.000081  0.299194  0.294683  0.069687  0.363517  0.000340  0.000080  34  0  0  0  0
26  24  25.056745  0.270839  0.132964  0.385808  11415435.947629  6135526.530709  15655569.783379  791566.429703  425448.213501  1085584.776196  0.049137  2.456839  0.021454  0.012972  0.014711  1.000000  0.004757  0.004209  0.000995  0.294464  0.291360  0.068901  0.222285  0.062846  0.014862  21  0  0  0  0
12  39  29.006054  0.695966  0.220610  0.001348  16626826.314111  5553098.724922  54687346.457543  1152933.414293  385061.643869  3792116.900651  0.094376  4.718824  0.031248  0.011741  0.051388  1.000000  0.007785  0.000333  0.000079  0.299244  0.294718  0.069695  0.365217  0.000135  0.000032  32  0  0  0  0
17  34  28.896961  0.689413  0.215711  0.012962  16335642.554254  5585900.330379  52596104.194848  1132742.219648  387336.164951  3647106.479751  0.091934  4.596676  0.030700  0.011810  0.049423  1.000000  0.007597  0.000397  0.000094  0.298977  0.294530  0.069651  0.356266  0.001342  0.000317  33  0  0  0  0
15  36  28.975347  0.693812  0.218837  0.005294  16521398.561091  5564978.543550  53958416.398051  1145622.868254  385885.411411  3741571.606775  0.093519  4.675926  0.031049  0.011766  0.050703  1.000000  0.007717  0.000354  0.000084  0.299147  0.294650  0.069679  0.361954  0.000538  0.000127  36  0  0  0  0
16  35  28.945142  0.692076  0.217563  0.008304  16445725.466524  5573503.160537  53408401.455754  1140375.562627  386476.523364  3703432.602172  0.092877  4.643874  0.030907  0.011784  0.050186  1.000000  0.007668  0.000371  0.000088  0.299078  0.294601  0.069667  0.359629  0.000851  0.000201  34  0  0  0  0
40  10  28.409262  0.000000  0.066757  0.536863  7475701.923130  6569182.229606  34527.161531  518378.335086  455518.663274  2394.174178  0.027971  1.398543  0.014049  0.013889  0.000032  1.000000  0.002876  0.007523  0.001779  0.290850  0.288822  0.068301  0.130263  0.115918  0.027412  16  0  0  0  0
34  15  24.462068  0.000000  0.082600  0.510015  8418745.480562  6465909.249425  328005.156945  583770.635935  448357.532978  22744.455157  0.029801  1.490030  0.015822  0.013671  0.000308  1.000000  0.003299  0.006788  0.001605  0.291715  0.289429  0.068444  0.151918  0.104087  0.024615  16  0  0  0  0
27  23  24.264192  0.005528  0.121330  0.421155  10723381.636435  6212122.633029  10782990.601149  743578.165147  430759.522112  747711.555724  0.043419  2.170975  0.020153  0.013134  0.010132  1.000000  0.004404  0.004831  0.001142  0.293829  0.290914  0.068795  0.205608  0.072771  0.017209  19  0  0  0  0
24  26  26.744630  0.534972  0.161559  0.276714  13116216.052852  5946533.737542  28205222.023547  909501.517051  412343.120432  1955799.760830  0.063726  3.186306  0.024650  0.012573  0.026504  1.000000  0.005670  0.002677  0.000633  0.296024  0.292456  0.069160  0.265324  0.038373  0.009074  25  0  0  0  0
23  28  28.013634  0.631416  0.185428  0.154027  14535491.683677  5788010.820006  39436076.438191  1007916.588451  401350.862191  2734566.982012  0.076612  3.830580  0.027317  0.012237  0.037057  1.000000  0.006486  0.001432  0.000339  0.297326  0.293370  0.069376  0.303631  0.018420  0.004356  31  0  0  0  0
18  33  28.825949  0.685510  0.213128  0.020097  16182099.776846  5603184.622096  51455092.142321  1122095.293094  388534.688174  3567986.694855  0.090609  4.530466  0.030412  0.011847  0.048351  1.000000  0.007499  0.000440  0.000104  0.298836  0.294431  0.069627  0.351608  0.002107  0.000498  35  0  0  0  0
19  32  28.730068  0.680100  0.209721  0.030921  15979591.414631  5625968.004367  49951771.583129  1108053.006667  390114.528019  3463743.800130  0.088864  4.443214  0.030031  0.011895  0.046938  1.000000  0.007370  0.000507  0.000120  0.298650  0.294301  0.069596  0.345515  0.003289  0.000778  36  0  0  0  0
22  29  28.279972  0.650918  0.193846  0.106146  15035919.450169  5731942.584313  43072739.444435  1042617.130968  397462.992000  2986739.598554  0.080851  4.042541  0.028258  0.012119  0.040474  1.000000  0.006786  0.001040  0.000246  0.297785  0.293693  0.069453  0.317832  0.012095  0.002860  33  0  0  0  0
20  31  28.610521  0.672977  0.205472  0.047181  15727027.756633  5654362.289534  48091463.598100  1090539.797890  392083.437751  3334746.768688  0.086702  4.335079  0.029557  0.011955  0.045190  1.000000  0.007211  0.000614  0.000145  0.298419  0.294138  0.069558  0.337992  0.005100  0.001206  36  0  0  0  0
24  27  27.606473  0.598930  0.174333  0.214161  13875802.286247  5861784.254377  34596972.723399  962172.564007  406466.442036  2399015.009398  0.070981  3.549031  0.026077  0.012393  0.032510  1.000000  0.006101  0.001993  0.000471  0.296721  0.292945  0.069276  0.285413  0.027428  0.006486  28  0  0  0  0
21  30  28.465785  0.663702  0.200299  0.071294  15419549.998449  5688899.345869  45850900.488229  1069218.748709  394478.298052  3179382.177310  0.084091  4.204567  0.028979  0.012028  0.043085  1.000000  0.007021  0.000781  0.000185  0.298137  0.293940  0.069511  0.328945  0.007871  0.001861  34  0  0  0  0
36  14  25.876832  0.000000  0.076137  0.521234  8034029.954771  6508079.911586  211509.816116  557093.783943  451281.720949  14666.463091  0.029057  1.452863  0.015099  0.013760  0.000199  1.000000  0.003124  0.007085  0.001675  0.291362  0.289181  0.068386  0.142989  0.108870  0.025746  16  0  0  0  0
25  26  27.006816  0.542666  0.160556  0.280090  13056578.844001  5953178.018276  28549299.666403  905366.167976  412803.846557  1979658.710462  0.063951  3.197571  0.024538  0.012587  0.026827  1.000000  0.005637  0.002717  0.000643  0.295970  0.292417  0.069151  0.263546  0.039026  0.009229  27  0  0  0  0
32  18  23.568031  0.000000  0.090502  0.495071  8889034.074786  6414282.830897  1267550.910862  616381.275175  444777.666210  87894.212151  0.031458  1.572907  0.016706  0.013561  0.001191  1.000000  0.003516  0.006412  0.001516  0.292146  0.289732  0.068516  0.162795  0.098048  0.023186  16  0  0  0  0
39  11  27.858015  0.000000  0.068552  0.533917  7582559.744403  6557496.998477  54421.577698  525788.044576  454708.388771  3773.688027  0.028166  1.408283  0.014250  0.013864  0.000051  1.000000  0.002923  0.007438  0.001759  0.290948  0.288890  0.068317  0.132682  0.114553  0.027089  16  0  0  0  0
33  18  24.214322  0.000000  0.087229  0.501100  8694218.452113  6435678.831080  1282987.381420  602872.416854  446261.302538  88964.604201  0.031152  1.557588  0.016339  0.013607  0.001206  1.000000  0.003426  0.006560  0.001551  0.291968  0.289607  0.068486  0.158153  0.100441  0.023752  16  0  0  0  0
13  39  29.019707  0.696228  0.220610  0.001349  16626822.669794  5553099.096710  54734598.780207  1152933.161590  385061.669649  3795393.459910  0.094421  4.721044  0.031248  0.011741  0.051433  1.000000  0.007785  0.000333  0.000079  0.299244  0.294718  0.069695  0.365204  0.000136  0.000032  35  0  0  0  0
35  15  25.193416  0.000000  0.079355  0.515667  8225607.013842  6487087.081403  331639.851498  570378.074561  449826.041139  22996.491277  0.029486  1.474290  0.015459  0.013715  0.000312  1.000000  0.003211  0.006935  0.001640  0.291538  0.289305  0.068415  0.147402  0.106469  0.025178  16  0  0  0  0
14  38  29.020135  0.695921  0.220247  0.002133  16605230.798848  5555532.415356  54608311.380899  1151435.943238  385230.400249  3786636.469266  0.094267  4.713339  0.031207  0.011746  0.051314  1.000000  0.007771  0.000337  0.000080  0.299224  0.294704  0.069692  0.364529  0.000215  0.000051  35  0  0  0  0
15  37  29.016914  0.695369  0.219686  0.003367  16571905.896413  5559287.659156  54400010.380010  1149125.135822  385490.795466  3772192.511074  0.094016  4.700818  0.031144  0.011754  0.051118  1.000000  0.007750  0.000344  0.000081  0.299193  0.294683  0.069687  0.363491  0.000341  0.000081  37  0  0  0  0
12  40  29.017467  0.696387  0.220843  0.000852  16640676.221578  5551537.717783  54808811.917837  1153893.791265  384953.400885  3800539.529553  0.094513  4.725668  0.031274  0.011737  0.051502  1.000000  0.007794  0.000330  0.000078  0.299256  0.294727  0.069697  0.365640  0.000085  0.000020  37  0  0  0  0
27  24  25.388485  0.285840  0.131241  0.390377  11312988.960676  6146875.817602  15840980.797115  784462.575231  426235.193039  1098441.502373  0.049142  2.457124  0.021261  0.012996  0.014885  1.000000  0.004704  0.004285  0.001013  0.294370  0.291294  0.068885  0.219536  0.064068  0.015151  21  0  0  0  0
33  17  24.002875  0.000000  0.086563  0.502626  8654560.273868  6440032.793302  811974.909540  600122.448942  446563.213945  56303.770009  0.030644  1.532192  0.016265  0.013616  0.000763  1.000000  0.003407  0.006599  0.001561  0.291931  0.289581  0.068480  0.157343  0.101056  0.023898  16  0  0  0  0
17  35  28.987192  0.692893  0.217553  0.008326  16445131.202489  5573569.938851  53548482.218426  1140334.355312  386481.153890  3713146.048919  0.093008  4.650407  0.030906  0.011784  0.050318  1.000000  0.007668  0.000371  0.000088  0.299077  0.294601  0.069667  0.359573  0.000853  0.000202  31  0  0  0  0
37  14  26.618825  0.000000  0.073314  0.525975  7866000.853851  6526481.003594  213433.585363  545442.350208  452557.685071  14799.860638  0.028782  1.439110  0.014783  0.013799  0.000201  1.000000  0.003049  0.007215  0.001706  0.291208  0.289073  0.068360  0.139115  0.110958  0.026239  16  0  0  0  0
16  36  29.007209  0.694429  0.218832  0.005304  16521158.688592  5565005.524037  54066436.074010  1145606.235073  385887.282286  3749061.881315  0.093620  4.680981  0.031049  0.011766  0.050805  1.000000  0.007717  0.000354  0.000084  0.299147  0.294650  0.069679  0.361918  0.000539  0.000128  36  0  0  0  0
26  25  26.230457  0.446121  0.145477  0.341359  12159729.692610  6052949.988618  21953765.322164  843177.068584  419722.210666  1522312.745157  0.056279  2.813961  0.022852  0.012798  0.020629  1.000000  0.005149  0.003522  0.000833  0.295147  0.291839  0.069014  0.240501  0.051895  0.012272  23  0  0  0  0
28  23  24.631698  0.028003  0.119294  0.426024  10602210.619100  6225514.884870  10907657.701754  735175.953439  431688.164437  756356.192002  0.043337  2.166862  0.019925  0.013162  0.010250  1.000000  0.004343  0.004922  0.001164  0.293718  0.290836  0.068777  0.202471  0.074237  0.017556  19  0  0  0  0
19  33  28.897896  0.686934  0.213087  0.020185  16179649.391361  5603460.160891  51681346.344282  1121925.379050  388553.794519  3583675.559623  0.090818  4.540895  0.030407  0.011847  0.048564  1.000000  0.007497  0.000440  0.000104  0.298834  0.294430  0.069627  0.351469  0.002117  0.000501  35  0  0  0  0
18  34  28.952111  0.690493  0.215691  0.013006  16334434.493663  5586036.248541  52775697.479218  1132658.450600  387345.589755  3659559.794330  0.092100  4.605015  0.030698  0.011810  0.049592  1.000000  0.007596  0.000398  0.000094  0.298976  0.294530  0.069650  0.356180  0.001347  0.000318  37  0  0  0  0
29  22  24.074186  0.000000  0.109875  0.451051  10041845.512225  6287380.016434  7286573.720389  696319.250198  435978.001596  505263.852478  0.039012  1.950614  0.018872  0.013293  0.006847  1.000000  0.004066  0.005419  0.001281  0.293204  0.290475  0.068692  0.189308  0.082172  0.019432  17  0  0  0  0
34  17  24.704432  0.000000  0.083233  0.508585  8456417.984513  6461776.632071  821601.934866  586382.913695  448070.970014  56971.324897  0.030326  1.516324  0.015893  0.013662  0.000772  1.000000  0.003316  0.006750  0.001596  0.291750  0.289453  0.068450  0.152667  0.103494  0.024474  16  0  0  0  0
31  20  23.706070  0.000000  0.096614  0.482043  9252736.347781  6374299.775987  3100157.160936  641601.031217  442005.170778  214970.356512  0.033779  1.688959  0.017389  0.013477  0.002913  1.000000  0.003687  0.006100  0.001443  0.292480  0.289966  0.068571  0.171041  0.093067  0.022009  17  0  0  0  0
30  21  23.765789  0.000000  0.102524  0.468837  9604388.821854  6335594.356418  4778804.594512  665985.232984  439321.268829  331370.725435  0.035936  1.796780  0.018050  0.013395  0.004491  1.000000  0.003854  0.005800  0.001372  0.292803  0.290193  0.068625  0.179159  0.088268  0.020874  16  0  0  0  0
37  13  26.569808  0.000000  0.073242  0.526135  7861750.848892  6526946.308119  134708.469007  545147.647380  452589.950106  9340.922445  0.028701  1.435061  0.014775  0.013800  0.000127  1.000000  0.003047  0.007219  0.001707  0.291204  0.289070  0.068359  0.139039  0.111030  0.026256  16  0  0  0  0
38  12  27.239020  0.000000  0.070710  0.530357  7711007.750405  6543445.125138  85677.259240  534694.855492  453734.007131  5941.012022  0.028407  1.420336  0.014492  0.013835  0.000081  1.000000  0.002980  0.007337  0.001735  0.291066  0.288973  0.068336  0.135600  0.112926  0.026705  16  0  0  0  0
20  32  28.823269  0.681974  0.209644  0.031094  15975025.564120  5626481.191902  50231784.088313  1107736.402553  390150.113346  3483160.360304  0.089120  4.455995  0.030023  0.011896  0.047201  1.000000  0.007367  0.000508  0.000120  0.298646  0.294298  0.069596  0.345295  0.003309  0.000782  35  0  0  0  0
21  31  28.730508  0.675440  0.205338  0.047515  15719074.837967  5655255.533310  48431982.132582  1089988.328505  392145.376847  3358358.923478  0.087008  4.350425  0.029542  0.011957  0.045510  1.000000  0.007206  0.000616  0.000146  0.298411  0.294133  0.069557  0.337651  0.005140  0.001216  32  0  0  0  0
23  29  28.474499  0.655173  0.193492  0.107306  15014873.811958  5734301.709491  43543153.311362  1041157.789356  397626.577894  3019358.924424  0.081258  4.062914  0.028218  0.012124  0.040916  1.000000  0.006773  0.001049  0.000248  0.297766  0.293679  0.069449  0.317061  0.012247  0.002896  33  0  0  0  0
22  30  28.619262  0.666940  0.200079  0.071925  15406445.183506  5690369.988270  46257274.835187  1068310.037765  394580.274986  3207560.890100  0.084452  4.222584  0.028954  0.012031  0.043467  1.000000  0.007013  0.000785  0.000186  0.298125  0.293931  0.069509  0.328429  0.007950  0.001880  32  0  0  0  0
32  19  23.868015  0.000000  0.091629  0.492444  8956096.118944  6406914.041841  1998270.723462  621031.475405  444266.701401  138563.610659  0.032255  1.612761  0.016832  0.013546  0.001878  1.000000  0.003547  0.006347  0.001501  0.292208  0.289775  0.068526  0.164198  0.097023  0.022944  16  0  0  0  0
36  15  25.948158  0.000000  0.076263  0.520951  8041555.129615  6507255.539685  335038.375222  557615.592817  451224.557550  23232.150897  0.029186  1.459287  0.015113  0.013758  0.000315  1.000000  0.003128  0.007077  0.001674  0.291369  0.289186  0.068387  0.143129  0.108746  0.025716  16  0  0  0  0
25  27  27.900707  0.606258  0.173452  0.217323  13823393.544835  5867637.495798  35107736.260790  958538.449592  406872.316103  2434432.252468  0.071374  3.568723  0.025979  0.012406  0.032990  1.000000  0.006071  0.002024  0.000479  0.296673  0.292911  0.069268  0.283747  0.027950  0.006610  27  0  0  0  0
35  16  25.296466  0.000000  0.079578  0.515167  8238848.828336  6485635.493714  525104.537111  571296.285295  449725.385492  36411.673244  0.029689  1.484471  0.015484  0.013712  0.000493  1.000000  0.003217  0.006922  0.001637  0.291550  0.289313  0.068417  0.147657  0.106256  0.025127  17  0  0  0  0
24  28  28.256174  0.637002  0.184865  0.156036  14501981.275970  5791761.389309  39950574.031253  1005592.917774  401610.933271  2770243.151078  0.077040  3.852001  0.027254  0.012245  0.037540  1.000000  0.006466  0.001449  0.000343  0.297295  0.293349  0.069371  0.302487  0.018710  0.004425  30  0  0  0  0
39  12  27.880556  0.000000  0.068575  0.533865  7583911.987447  6557349.093425  86244.093168  525881.811490  454698.132775  5980.317285  0.028198  1.409890  0.014253  0.013864  0.000081  1.000000  0.002923  0.007437  0.001759  0.290950  0.288891  0.068317  0.132704  0.114529  0.027084  16  0  0  0  0
30  22  24.584795  0.000000  0.107094  0.457068  9876338.101468  6305629.271991  7383769.801065  684842.674899  437243.437111  512003.599862  0.038831  1.941557  0.018561  0.013332  0.006938  1.000000  0.003986  0.005544  0.001311  0.293052  0.290368  0.068666  0.185159  0.084191  0.019910  18  0  0  0  0
31  21  24.327029  0.000000  0.099496  0.474988  9424206.441464  6355431.879531  4841503.618878  653491.069450  440696.837613  335718.386189  0.035698  1.784892  0.017711  0.013437  0.004549  1.000000  0.003768  0.005937  0.001404  0.292637  0.290077  0.068597  0.174731  0.090474  0.021395  16  0  0  0  0
14  39  29.037931  0.696578  0.220610  0.001350  16626791.640106  5553102.473474  54797518.458171  1152931.009937  385061.903800  3799756.421173  0.094480  4.723998  0.031247  0.011741  0.051492  1.000000  0.007785  0.000333  0.000079  0.299244  0.294718  0.069695  0.365187  0.000136  0.000032  34  0  0  0  0
13  40  29.031138  0.696649  0.220844  0.000853  16640698.275235  5551535.224488  54856327.057400  1153895.320504  384953.227996  3803834.312998  0.094558  4.727902  0.031274  0.011737  0.051547  1.000000  0.007795  0.000330  0.000078  0.299257  0.294727  0.069697  0.365628  0.000086  0.000020  37  0  0  0  0
38  13  27.272418  0.000000  0.070750  0.530266  7713402.853284  6543183.037951  135766.129246  534860.936143  453715.833544  9414.262468  0.028458  1.422887  0.014496  0.013834  0.000128  1.000000  0.002981  0.007334  0.001734  0.291068  0.288975  0.068337  0.135641  0.112885  0.026695  16  0  0  0  0
34  18  24.935271  0.000000  0.083845  0.507196  8492794.227515  6457785.703727  1298595.034910  588905.306439  447794.232015  90046.866377  0.030835  1.541731  0.015961  0.013653  0.001220  1.000000  0.003333  0.006714  0.001588  0.291783  0.289477  0.068456  0.153391  0.102920  0.024339  16  0  0  0  0
15  38  29.044329  0.696386  0.220246  0.002136  16605187.850707  5555537.190473  54691694.744796  1151432.965138  385230.731364  3792418.418546  0.094345  4.717253  0.031207  0.011746  0.051392  1.000000  0.007771  0.000337  0.000080  0.299224  0.294704  0.069692  0.364506  0.000215  0.000051  34  0  0  0  0
33  19  24.540559  0.000000  0.088276  0.498684  8756510.070991  6428838.805287  2023592.940014  607191.827395  445787.003105  140319.497744  0.031950  1.597514  0.016457  0.013592  0.001902  1.000000  0.003455  0.006499  0.001537  0.292025  0.289647  0.068496  0.159428  0.099475  0.023524  16  0  0  0  0
16  37  29.049018  0.695986  0.219684  0.003374  16571769.126423  5559302.981808  54509898.606645  1149115.651950  385491.857966  3779812.354207  0.094119  4.705970  0.031144  0.011754  0.051221  1.000000  0.007750  0.000344  0.000081  0.299193  0.294683  0.069687  0.363458  0.000341  0.000081  34  0  0  0  0
35  17  25.458239  0.000000  0.079930  0.514375  8259774.925232  6483341.406413  830955.621990  572747.337702  449566.309439  57619.926033  0.030011  1.500565  0.015523  0.013707  0.000781  1.000000  0.003227  0.006901  0.001632  0.291569  0.289327  0.068420  0.148060  0.105920  0.025048  16  0  0  0  0
29  23  25.098193  0.054634  0.116797  0.431888  10453680.627034  6241923.490614  11057809.532242  724876.622247  432825.966052  766767.984326  0.043234  2.161694  0.019646  0.013197  0.010391  1.000000  0.004269  0.005033  0.001190  0.293582  0.290740  0.068754  0.198647  0.076037  0.017981  18  0  0  0  0
18  35  29.043218  0.693974  0.217540  0.008355  16444360.889217  5573656.553608  53735223.875211  1140280.940433  386487.159909  3726095.044229  0.093182  4.659118  0.030905  0.011784  0.050494  1.000000  0.007667  0.000371  0.000088  0.299076  0.294601  0.069667  0.359499  0.000856  0.000203  37  0  0  0  0
17  36  29.049704  0.695246  0.218827  0.005318  16520810.678417  5565044.597502  54210330.859118  1145582.103434  385889.991709  3759039.799094  0.093754  4.687713  0.031048  0.011766  0.050940  1.000000  0.007717  0.000354  0.000084  0.299147  0.294650  0.069679  0.361869  0.000541  0.000128  39  0  0  0  0
20  33  28.993742  0.688811  0.213031  0.020303  16176354.540500  5603830.573743  51982433.274835  1121696.908289  388579.479598  3604553.457563  0.091095  4.554771  0.030401  0.011848  0.048846  1.000000  0.007495  0.000441  0.000104  0.298831  0.294428  0.069626  0.351284  0.002130  0.000504  35  0  0  0  0
22  31  28.890003  0.678657  0.205161  0.047959  15708550.437830  5656437.714281  48884117.592444  1089258.548068  392227.351357  3389710.792416  0.087416  4.370804  0.029522  0.011959  0.045935  1.000000  0.007200  0.000619  0.000146  0.298402  0.294126  0.069555  0.337199  0.005194  0.001228  33  0  0  0  0
19  34  29.025640  0.691920  0.215663  0.013065  16332767.459794  5586223.652974  53014754.332641  1132542.855536  387358.584709  3676136.417494  0.092322  4.616110  0.030695  0.011811  0.049817  1.000000  0.007595  0.000398  0.000094  0.298974  0.294529  0.069650  0.356064  0.001353  0.000320  37  0  0  0  0
21  32  28.947305  0.684434  0.209542  0.031325  15968956.242880  5627163.384556  50604130.650141  1107315.545131  390197.417786  3508979.526555  0.089460  4.472991  0.030011  0.011897  0.047551  1.000000  0.007364  0.000510  0.000121  0.298641  0.294294  0.069595  0.345004  0.003336  0.000789  35  0  0  0  0
28  24  25.815494  0.304021  0.129081  0.396023  11184442.887224  6161110.985405  16070077.967580  775548.964145  427222.284641  1114327.503584  0.049146  2.457313  0.021019  0.013026  0.015101  1.000000  0.004638  0.004379  0.001036  0.294252  0.291211  0.068866  0.216104  0.065604  0.015514  19  0  0  0  0
26  27  28.287512  0.615457  0.172302  0.221421  13755009.568036  5875273.389568  35769757.112191  953796.584226  407401.802423  2480337.944037  0.071884  3.594208  0.025850  0.012422  0.033612  1.000000  0.006031  0.002065  0.000488  0.296610  0.292867  0.069257  0.281579  0.028633  0.006771  30  0  0  0  0
26  26  27.350750  0.552326  0.159254  0.284436  12979107.589692  5961807.191557  28992313.770073  899994.174785  413402.208628  2010378.088500  0.064240  3.212018  0.024392  0.012605  0.027243  1.000000  0.005594  0.002769  0.000655  0.295899  0.292367  0.069139  0.261243  0.039876  0.009430  25  0  0  0  0
27  26  27.799550  0.564248  0.157576  0.289972  12879321.603255  5972918.641146  29556570.885885  893074.838775  414172.696108  2049504.670494  0.064607  3.230327  0.024205  0.012628  0.027774  1.000000  0.005539  0.002836  0.000671  0.295807  0.292303  0.069124  0.258289  0.040974  0.009689  24  0  0  0  0
27  25  26.618192  0.459118  0.143720  0.346559  12055272.036674  6064550.525845  22288182.895143  835933.790785  420526.612345  1545501.848533  0.056422  2.821084  0.022656  0.012822  0.020944  1.000000  0.005093  0.003597  0.000851  0.295051  0.291772  0.068998  0.237576  0.053107  0.012559  23  0  0  0  0
24  29  28.732233  0.660647  0.193024  0.108835  14987090.603494  5737415.945864  44163681.158364  1039231.252758  397842.524527  3062387.418004  0.081796  4.089788  0.028166  0.012130  0.041499  1.000000  0.006757  0.001060  0.000251  0.297740  0.293661  0.069445  0.316044  0.012449  0.002944  32  0  0  0  0
25  28  28.576603  0.644111  0.184123  0.158669  14457887.751140  5796695.704190  40624755.394794  1002535.395119  401953.087354  2816992.073971  0.077601  3.880055  0.027171  0.012256  0.038174  1.000000  0.006440  0.001471  0.000348  0.297255  0.293320  0.069364  0.300985  0.019092  0.004515  32  0  0  0  0
23  30  28.822993  0.671141  0.199787  0.072762  15389119.861565  5692314.346697  46795484.771465  1067108.669434  394715.100223  3244881.314799  0.084929  4.246449  0.028921  0.012035  0.043972  1.000000  0.007002  0.000791  0.000187  0.298109  0.293920  0.069506  0.327746  0.008054  0.001905  32  0  0  0  0
40  11  28.424327  0.000000  0.066770  0.536833  7476469.505308  6569098.304632  54718.878692  518431.560586  455512.843769  3794.303401  0.027991  1.399555  0.014051  0.013889  0.000051  1.000000  0.002876  0.007522  0.001779  0.290851  0.288822  0.068301  0.130275  0.115904  0.027409  16  0  0  0  0
36  16  26.060572  0.000000  0.076463  0.520502  8053462.224005  6505951.090363  530542.644213  558441.251709  451134.104737  36788.761166  0.029389  1.469454  0.015135  0.013755  0.000499  1.000000  0.003133  0.007065  0.001671  0.291380  0.289194  0.068389  0.143350  0.108551  0.025670  16  0  0  0  0
32  20  24.322918  0.000000  0.093388  0.488287  9060728.210230  6395413.662720  3140309.530351  628286.848858  443469.244862  217754.592510  0.033501  1.675035  0.017028  0.013522  0.002951  1.000000  0.003596  0.006246  0.001477  0.292304  0.289843  0.068542  0.166395  0.095423  0.022566  17  0  0  0  0
34  16  24.556418  0.000000  0.082846  0.509462  8433348.380874  6464307.397347  519289.291405  584783.226756  448246.457734  36008.433867  0.030004  1.500220  0.015849  0.013667  0.000488  1.000000  0.003306  0.006773  0.001602  0.291728  0.289439  0.068447  0.152208  0.103857  0.024560  16  0  0  0  0
32  21  24.996351  0.000000  0.096105  0.481719  9222443.885507  6377630.961708  4910115.454374  639500.498542  442236.161061  340476.051679  0.035430  1.771503  0.017332  0.013484  0.004614  1.000000  0.003673  0.006090  0.001440  0.292452  0.289947  0.068567  0.169810  0.092948  0.021980  16  0  0  0  0
38  14  27.325251  0.000000  0.070814  0.530123  7717196.851872  6542767.870745  215116.598086  535124.018686  453687.045118  14916.563704  0.028539  1.426928  0.014503  0.013833  0.000202  1.000000  0.002983  0.007330  0.001733  0.291072  0.288977  0.068337  0.135705  0.112820  0.026680  16  0  0  0  0
16  38  29.076611  0.697002  0.220245  0.002140  16605097.182698  5555547.234336  54802751.487763  1151426.678059  385231.427823  3800119.288660  0.094449  4.722464  0.031207  0.011746  0.051497  1.000000  0.007771  0.000337  0.000080  0.299224  0.294704  0.069692  0.364474  0.000216  0.000051  37  0  0  0  0
30  23  25.681935  0.085300  0.113806  0.438769  10275727.311361  6261571.914702  11233988.764740  712537.025985  434188.422377  778984.562536  0.043107  2.155327  0.019312  0.013239  0.010556  1.000000  0.004181  0.005166  0.001222  0.293419  0.290626  0.068727  0.194095  0.078196  0.018492  19  0  0  0  0
15  39  29.062201  0.697042  0.220610  0.001352  16626785.579107  5553103.088552  54881518.590774  1152930.589656  385061.946451  3805581.138281  0.094559  4.727944  0.031247  0.011741  0.051571  1.000000  0.007785  0.000333  0.000079  0.299244  0.294718  0.069695  0.365165  0.000136  0.000032  34  0  0  0  0
19  35  29.117906  0.695404  0.217522  0.008394  16443292.561645  5573776.574072  53983891.917889  1140206.860718  386495.482340  3743338.124180  0.093414  4.670713  0.030903  0.011784  0.050727  1.000000  0.007666  0.000371  0.000088  0.299076  0.294600  0.069667  0.359400  0.000861  0.000204  30  0  0  0  0
17  37  29.091822  0.696804  0.219681  0.003383  16571577.182527  5559324.466686  54656348.449465  1149102.342223  385493.347765  3789967.444188  0.094257  4.712835  0.031144  0.011754  0.051359  1.000000  0.007750  0.000344  0.000081  0.299193  0.294683  0.069687  0.363413  0.000342  0.000081  36  0  0  0  0
38  15  27.408736  0.000000  0.070915  0.529895  7723204.958942  6542110.408251  340790.595298  535540.631410  453641.455511  23631.019966  0.028667  1.433328  0.014515  0.013832  0.000320  1.000000  0.002985  0.007324  0.001732  0.291077  0.288981  0.068338  0.135808  0.112718  0.026655  16  0  0  0  0
39  13  27.916243  0.000000  0.068611  0.533784  7586054.513632  6557114.747490  136666.840087  526030.378028  454681.882815  9476.719344  0.028249  1.412436  0.014257  0.013863  0.000128  1.000000  0.002924  0.007434  0.001758  0.290952  0.288893  0.068317  0.132738  0.114492  0.027075  16  0  0  0  0
14  40  29.049395  0.696999  0.220844  0.000854  16640688.958807  5551536.163217  54919557.523395  1153894.674487  384953.293089  3808218.824851  0.094617  4.730872  0.031274  0.011737  0.051606  1.000000  0.007795  0.000330  0.000078  0.299256  0.294727  0.069697  0.365612  0.000086  0.000020  35  0  0  0  0
20  34  29.123551  0.693801  0.215626  0.013143  16330583.505924  5586469.265580  53333195.110314  1132391.416329  387375.615919  3698217.661750  0.092618  4.630892  0.030691  0.011811  0.050116  1.000000  0.007594  0.000398  0.000094  0.298972  0.294527  0.069650  0.355909  0.001362  0.000322  35  0  0  0  0
23  31  29.101897  0.682831  0.204925  0.048547  15694542.430538  5658011.045303  49483271.459502  1088287.208176  392336.448901  3431257.176590  0.087956  4.397804  0.029495  0.011963  0.046498  1.000000  0.007191  0.000623  0.000147  0.298389  0.294117  0.069553  0.336598  0.005265  0.001245  35  0  0  0  0
18  36  29.106342  0.696329  0.218819  0.005337  16520347.554931  5565096.597438  54402107.250692  1145549.989636  385893.597476  3772337.911779  0.093934  4.696686  0.031047  0.011766  0.051120  1.000000  0.007716  0.000354  0.000084  0.299146  0.294650  0.069679  0.361804  0.000543  0.000128  37  0  0  0  0
24  30  29.093155  0.676545  0.199401  0.073868  15366151.007535  5694891.772177  47506348.208134  1065515.968650  394893.823444  3294173.837236  0.085559  4.277962  0.028878  0.012041  0.044640  1.000000  0.006988  0.000799  0.000189  0.298088  0.293906  0.069503  0.326842  0.008192  0.001937  30  0  0  0  0
26  28  28.998557  0.653036  0.183153  0.162101  14400206.899822  5803149.592983  41503434.211144  998535.703320  402400.611367  2877921.210336  0.078332  3.916600  0.027063  0.012269  0.039000  1.000000  0.006406  0.001501  0.000355  0.297202  0.293283  0.069356  0.299025  0.019594  0.004634  31  0  0  0  0
22  32  29.112309  0.687646  0.209405  0.031631  15960850.540137  5628074.367066  51098654.850017  1106753.481429  390260.586917  3543270.705367  0.089911  4.495561  0.029996  0.011899  0.048016  1.000000  0.007358  0.000512  0.000121  0.298633  0.294289  0.069594  0.344615  0.003371  0.000797  33  0  0  0  0
27  27  28.793670  0.626807  0.170812  0.226685  13666426.090949  5885162.330946  36620244.502105  947654.049940  408087.519031  2539312.237251  0.072538  3.626889  0.025684  0.012443  0.034411  1.000000  0.005981  0.002119  0.000501  0.296529  0.292810  0.069244  0.278781  0.029522  0.006981  27  0  0  0  0
21  33  29.121309  0.691274  0.212958  0.020459  16172000.414646  5604320.165027  52383090.244359  1121394.985535  388613.428720  3632335.717334  0.091465  4.573238  0.030393  0.011849  0.049223  1.000000  0.007492  0.000442  0.000105  0.298827  0.294425  0.069626  0.351039  0.002148  0.000508  36  0  0  0  0
29  24  26.359343  0.325515  0.126417  0.402853  11025962.840842  6178652.596425  16347236.944323  764559.678667  428438.650838  1133546.195072  0.049146  2.457298  0.020722  0.013063  0.015361  1.000000  0.004557  0.004496  0.001063  0.294107  0.291109  0.068842  0.211898  0.067501  0.015963  21  0  0  0  0
28  25  27.118883  0.474841  0.141501  0.353027  11923291.383913  6079201.887969  22704153.987011  826782.019922  421542.563593  1574346.016514  0.056596  2.829775  0.022408  0.012853  0.021334  1.000000  0.005023  0.003691  0.000873  0.294930  0.291687  0.068978  0.233898  0.054643  0.012922  23  0  0  0  0
25  29  29.073078  0.667614  0.192408  0.110844  14950454.497803  5741521.968862  44979134.181714  1036690.840678  398127.243392  3118932.366549  0.082502  4.125092  0.028097  0.012139  0.042266  1.000000  0.006735  0.001076  0.000254  0.297707  0.293638  0.069440  0.314705  0.012716  0.003007  33  0  0  0  0
28  26  28.381196  0.578654  0.155438  0.296926  12752207.716785  5987067.974342  30265389.192681  884260.538057  415153.835787  2098655.380024  0.065064  3.253181  0.023966  0.012658  0.028440  1.000000  0.005470  0.002922  0.000691  0.295691  0.292221  0.069105  0.254546  0.042377  0.010021  26  0  0  0  0
31  22  25.209933  0.000000  0.103867  0.463895  9684310.790046  6326789.940990  7494064.053108  671527.162990  438710.755160  519651.597512  0.038619  1.930932  0.018200  0.013377  0.007042  1.000000  0.003893  0.005689  0.001345  0.292876  0.290244  0.068637  0.180379  0.086538  0.020464  18  0  0  0  0
37  15  26.696258  0.000000  0.073427  0.525721  7872730.436243  6525744.213432  338106.285800  545908.991301  452506.594744  23444.885218  0.028910  1.445522  0.014796  0.013797  0.000318  1.000000  0.003052  0.007207  0.001704  0.291214  0.289077  0.068361  0.139235  0.110846  0.026213  16  0  0  0  0
34  19  25.291997  0.000000  0.084805  0.504996  8549979.118990  6451510.792152  2049205.482323  592870.607509  447359.118597  142095.516528  0.031634  1.581707  0.016068  0.013640  0.001926  1.000000  0.003359  0.006657  0.001574  0.291835  0.289514  0.068464  0.154531  0.102019  0.024125  17  0  0  0  0
37  16  26.818352  0.000000  0.073606  0.525319  7883380.496548  6524578.152706  535452.522744  546647.485236  452425.738040  37129.220789  0.029113  1.455671  0.014816  0.013795  0.000503  1.000000  0.003057  0.007196  0.001702  0.291224  0.289084  0.068363  0.139426  0.110667  0.026171  17  0  0  0  0
[truncated: 114,590 more chars]
