# Supplementary material for: Computational modelling predicts substantial carbon assimilation gains for C3 plants with a single-celled C4 biochemical pump
Source: PLoS Comput Biol. 2019 Sep 30;15(9):e1007373. doi: 10.1371/journal.pcbi.1007373 (PMC6786660; doi:10.1371/journal.pcbi.1007373)
Supplement: S1 Dataset — The input parameter files and the raw output files used to make all the Figures. (ZIP) [file pcbi.1007373.s004.zip › modelling results/sigmaCcP_thdiff_250ppm_nocap_scanresults.txt]

0  4  162.513552  0.000000  0.009905  0.283848  4316986.092701  7390296.566023  2128.387984  299347.417317  512456.177236  147.586171  0.023740  1.187007  0.008113  0.015625  0.000002  1.000000  0.001700  0.002609  0.000617  0.335188  0.334018  0.078989  0.079765  0.039640  0.009374  18  0  0  0  0
0  0  162.507870  0.000000  0.009904  0.283880  4316958.966987  7390297.218205  182.571411  299345.536373  512456.222460  12.659823  0.023738  1.186913  0.008113  0.015625  0.000000  1.000000  0.001700  0.002610  0.000617  0.335187  0.334018  0.078989  0.079764  0.039646  0.009376  19  0  0  0  0
1  2  129.741846  0.000000  0.012400  0.286453  4423487.089542  7290026.253884  629.048450  306732.383973  505503.257230  43.619327  0.023727  1.186345  0.008313  0.015413  0.000001  1.000000  0.001718  0.002643  0.000625  0.325974  0.324776  0.076803  0.080579  0.040149  0.009495  19  0  0  0  0
1  3  129.743027  0.000000  0.012400  0.286444  4423496.846511  7290025.900154  1162.352393  306733.060538  505503.232702  80.599562  0.023727  1.186371  0.008313  0.015413  0.000001  1.000000  0.001718  0.002643  0.000625  0.325974  0.324776  0.076803  0.080579  0.040148  0.009494  20  0  0  0  0
4  0  69.653185  0.000000  0.023671  0.307656  5009939.735527  7047729.074719  197.861971  347398.043112  488701.944173  13.720098  0.024316  1.215818  0.009415  0.014901  0.000000  1.000000  0.001905  0.002925  0.000692  0.308679  0.307322  0.072676  0.089392  0.044441  0.010509  17  0  0  0  0
1  0  129.740708  0.000000  0.012400  0.286460  4423479.890030  7290026.477519  184.230544  306731.884746  505503.272737  12.774870  0.023726  1.186323  0.008313  0.015413  0.000000  1.000000  0.001718  0.002643  0.000625  0.325974  0.324776  0.076803  0.080579  0.040151  0.009495  21  0  0  0  0
1  4  129.745372  0.000000  0.012400  0.286428  4423513.813178  7290025.220752  2147.733879  306734.237037  505503.185591  148.927649  0.023728  1.186418  0.008313  0.015413  0.000002  1.000000  0.001718  0.002643  0.000625  0.325974  0.324776  0.076803  0.080580  0.040145  0.009493  18  0  0  0  0
0  1  162.508285  0.000000  0.009904  0.283878  4316961.323886  7390297.247478  337.361554  299345.699804  512456.224490  23.393244  0.023738  1.186921  0.008113  0.015625  0.000000  1.000000  0.001700  0.002610  0.000617  0.335187  0.334018  0.078989  0.079764  0.039646  0.009375  22  0  0  0  0
0  5  162.518727  0.000000  0.009905  0.283819  4317011.894385  7390296.430791  3932.533483  299349.206452  512456.167859  272.688796  0.023742  1.187095  0.008113  0.015625  0.000004  1.000000  0.001700  0.002609  0.000617  0.335188  0.334019  0.078989  0.079765  0.039634  0.009373  21  0  0  0  0
2  2  104.483411  0.000000  0.015457  0.291269  4571376.826132  7201946.239358  639.623887  316987.318722  499395.633925  44.352647  0.023819  1.190931  0.008591  0.015227  0.000001  1.000000  0.001757  0.002706  0.000640  0.318777  0.317539  0.075092  0.082431  0.041102  0.009720  21  0  0  0  0
0  3  162.510650  0.000000  0.009905  0.283864  4316972.781836  7390297.063138  1151.883543  299346.494319  512456.211707  79.873633  0.023739  1.186960  0.008113  0.015625  0.000001  1.000000  0.001700  0.002610  0.000617  0.335187  0.334018  0.078989  0.079764  0.039643  0.009375  21  0  0  0  0
3  0  84.901882  0.000000  0.019178  0.298334  4765149.951379  7122284.355942  191.866742  330423.888436  493871.738655  13.304378  0.024014  1.200697  0.008955  0.015058  0.000000  1.000000  0.001819  0.002799  0.000662  0.313130  0.311839  0.073744  0.085347  0.042522  0.010056  23  0  0  0  0
2  0  104.482536  0.000000  0.015457  0.291276  4571367.177171  7201946.715141  187.327659  316986.649646  499395.666917  12.989630  0.023818  1.190909  0.008591  0.015227  0.000000  1.000000  0.001757  0.002706  0.000640  0.318777  0.317539  0.075092  0.082430  0.041103  0.009720  24  0  0  0  0
0  2  162.509113  0.000000  0.009904  0.283873  4316965.358596  7390297.186230  623.383224  299345.979578  512456.220243  43.226490  0.023739  1.186935  0.008113  0.015625  0.000001  1.000000  0.001700  0.002610  0.000617  0.335187  0.334018  0.078989  0.079764  0.039645  0.009375  24  0  0  0  0
0  6  162.528410  0.000000  0.009906  0.283765  4317058.750421  7390295.665292  7265.337492  299352.455532  512456.114778  503.791295  0.023745  1.187255  0.008113  0.015625  0.000007  1.000000  0.001700  0.002608  0.000617  0.335188  0.334019  0.078989  0.079766  0.039624  0.009370  22  0  0  0  0
1  5  129.749690  0.000000  0.012401  0.286399  4423545.413848  7290024.224365  3968.284427  306736.428283  505503.116499  275.167830  0.023730  1.186507  0.008313  0.015413  0.000004  1.000000  0.001718  0.002642  0.000625  0.325974  0.324776  0.076803  0.080580  0.040139  0.009492  19  0  0  0  0
3  2  84.902615  0.000000  0.019178  0.298327  4765162.077274  7122283.606426  655.122967  330424.729267  493871.686682  45.427380  0.024014  1.200720  0.008955  0.015058  0.000001  1.000000  0.001819  0.002799  0.000662  0.313130  0.311839  0.073744  0.085347  0.042521  0.010055  19  0  0  0  0
4  1  69.653404  0.000000  0.023671  0.307653  5009945.071596  7047728.700588  365.616315  347398.413124  488701.918230  25.352479  0.024317  1.215826  0.009415  0.014901  0.000000  1.000000  0.001905  0.002925  0.000692  0.308679  0.307322  0.072676  0.089392  0.044441  0.010509  16  0  0  0  0
5  0  57.735245  0.000000  0.029042  0.319248  5310997.634015  6975429.935359  205.317133  368273.927917  483688.594540  14.237052  0.024729  1.236465  0.009981  0.014748  0.000000  1.000000  0.002018  0.003087  0.000730  0.305154  0.303716  0.071823  0.094653  0.046901  0.011091  16  0  0  0  0
3  1  84.902140  0.000000  0.019178  0.298331  4765154.204864  7122284.092784  354.537994  330424.183380  493871.720407  24.584289  0.024014  1.200705  0.008955  0.015058  0.000000  1.000000  0.001819  0.002799  0.000662  0.313130  0.311839  0.073744  0.085347  0.042522  0.010056  18  0  0  0  0
0  7  162.546316  0.000000  0.009907  0.283664  4317145.141581  7390294.191229  13420.494676  299358.446047  512456.012564  930.600733  0.023751  1.187553  0.008113  0.015625  0.000013  1.000000  0.001700  0.002607  0.000617  0.335189  0.334020  0.078989  0.079768  0.039604  0.009366  19  0  0  0  0
3  4  84.905127  0.000000  0.019179  0.298303  4765203.257571  7122280.985839  2236.769746  330427.584781  493871.504966  155.101553  0.024016  1.200797  0.008955  0.015058  0.000002  1.000000  0.001819  0.002799  0.000662  0.313130  0.311840  0.073744  0.085348  0.042516  0.010054  17  0  0  0  0
2  1  104.482843  0.000000  0.015457  0.291273  4571370.565673  7201946.548521  346.150420  316986.884611  499395.655363  24.002680  0.023818  1.190916  0.008591  0.015227  0.000000  1.000000  0.001757  0.002706  0.000640  0.318777  0.317539  0.075092  0.082431  0.041103  0.009720  23  0  0  0  0
1  6  129.757668  0.000000  0.012402  0.286345  4423603.636223  7290022.164153  7331.409946  306740.465525  505502.973641  508.372875  0.023733  1.186670  0.008313  0.015413  0.000007  1.000000  0.001718  0.002642  0.000625  0.325975  0.324777  0.076803  0.080582  0.040128  0.009490  18  0  0  0  0
5  2  57.735774  0.000000  0.029042  0.319241  5311016.946095  6975428.376538  701.050472  368275.267050  483688.486449  48.612074  0.024730  1.236490  0.009981  0.014748  0.000001  1.000000  0.002018  0.003087  0.000730  0.305154  0.303716  0.071823  0.094653  0.046899  0.011091  17  0  0  0  0
2  4  104.486401  0.000000  0.015457  0.291244  4571409.746809  7201944.620098  2183.845604  316989.601500  499395.521643  151.431700  0.023820  1.191006  0.008591  0.015227  0.000002  1.000000  0.001757  0.002705  0.000640  0.318777  0.317539  0.075092  0.082431  0.041097  0.009719  19  0  0  0  0
2  5  104.489968  0.000000  0.015458  0.291215  4571449.338207  7201942.623409  4035.016831  316992.346837  499395.383189  279.795172  0.023822  1.191097  0.008591  0.015227  0.000004  1.000000  0.001757  0.002705  0.000640  0.318777  0.317539  0.075092  0.082432  0.041091  0.009717  17  0  0  0  0
7  0  41.059454  0.000000  0.042771  0.348971  6099539.489337  6828595.061437  224.433305  422952.808684  473506.805825  15.562601  0.025901  1.295040  0.011463  0.014437  0.000000  1.000000  0.002328  0.003529  0.000834  0.300097  0.298444  0.070576  0.109204  0.053608  0.012677  16  0  0  0  0
0  8  162.579284  0.000000  0.009910  0.283478  4317305.055588  7390291.713074  24782.825322  299369.534766  512455.840724  1718.484747  0.023762  1.188101  0.008114  0.015625  0.000023  1.000000  0.001700  0.002605  0.000616  0.335191  0.334022  0.078990  0.079771  0.039568  0.009357  19  0  0  0  0
6  1  48.394914  0.000000  0.035386  0.333061  5673086.758922  6903006.720451  395.811765  393381.825430  478666.641291  27.446285  0.025257  1.262842  0.010662  0.014595  0.000000  1.000000  0.002158  0.003288  0.000777  0.302347  0.300810  0.071136  0.101227  0.049943  0.011811  16  0  0  0  0
4  2  69.653805  0.000000  0.023671  0.307649  5009955.006776  7047727.980650  675.594178  347399.102047  488701.868308  46.846890  0.024317  1.215841  0.009415  0.014901  0.000001  1.000000  0.001905  0.002925  0.000692  0.308679  0.307322  0.072676  0.089392  0.044440  0.010509  18  0  0  0  0
6  0  48.394754  0.000000  0.035386  0.333064  5673078.195276  6903007.470772  214.202760  393381.231611  478666.693319  14.853197  0.025257  1.262833  0.010662  0.014595  0.000000  1.000000  0.002158  0.003288  0.000777  0.302347  0.300810  0.071136  0.101227  0.049944  0.011811  16  0  0  0  0
1  7  129.772382  0.000000  0.012403  0.286245  4423711.385841  7290018.536830  13542.622194  306747.937073  505502.722116  939.069270  0.023739  1.186972  0.008314  0.015413  0.000013  1.000000  0.001718  0.002640  0.000624  0.325976  0.324778  0.076804  0.080584  0.040109  0.009485  20  0  0  0  0
5  1  57.735430  0.000000  0.029042  0.319245  5311004.424361  6975429.386310  379.392389  368274.398771  483688.556468  26.307736  0.024729  1.236473  0.009981  0.014748  0.000000  1.000000  0.002018  0.003087  0.000730  0.305154  0.303716  0.071823  0.094653  0.046900  0.011091  16  0  0  0  0
3  3  84.903493  0.000000  0.019178  0.298318  4765176.619240  7122282.707012  1210.534722  330425.737633  493871.624315  83.940609  0.024015  1.200747  0.008955  0.015058  0.000001  1.000000  0.001819  0.002799  0.000662  0.313130  0.311839  0.073744  0.085347  0.042519  0.010055  18  0  0  0  0
6  2  48.395209  0.000000  0.035386  0.333057  5673102.606626  6903005.327432  731.391259  393382.924337  478666.544696  50.715958  0.025257  1.262859  0.010662  0.014595  0.000001  1.000000  0.002158  0.003287  0.000777  0.302347  0.300810  0.071136  0.101227  0.049942  0.011810  16  0  0  0  0
1  1  129.741076  0.000000  0.012400  0.286458  4423482.613105  7290026.390212  340.427393  306732.073569  505503.266683  23.605835  0.023727  1.186331  0.008313  0.015413  0.000000  1.000000  0.001718  0.002643  0.000625  0.325974  0.324776  0.076803  0.080579  0.040150  0.009495  21  0  0  0  0
2  7  104.508808  0.000000  0.015461  0.291063  4571656.915135  7201932.414995  13770.543326  317006.740587  499394.675319  954.873722  0.023831  1.191573  0.008592  0.015227  0.000013  1.000000  0.001757  0.002703  0.000639  0.318779  0.317541  0.075092  0.082436  0.041061  0.009710  19  0  0  0  0
7  1  41.059593  0.000000  0.042771  0.348969  6099550.323294  6828594.040449  414.716370  422953.559930  473506.735028  28.757163  0.025901  1.295050  0.011463  0.014437  0.000000  1.000000  0.002328  0.003529  0.000834  0.300097  0.298444  0.070576  0.109204  0.053607  0.012677  17  0  0  0  0
1  8  129.799547  0.000000  0.012407  0.286061  4423910.207824  7290011.853795  25008.616785  306761.723739  505502.258702  1734.141525  0.023751  1.187528  0.008314  0.015413  0.000023  1.000000  0.001718  0.002638  0.000624  0.325978  0.324780  0.076804  0.080588  0.040073  0.009476  16  0  0  0  0
4  3  69.654546  0.000000  0.023671  0.307640  5009973.361196  7047726.648842  1248.362910  347400.374775  488701.775958  86.563682  0.024317  1.215870  0.009415  0.014901  0.000001  1.000000  0.001905  0.002925  0.000692  0.308679  0.307322  0.072676  0.089392  0.044438  0.010509  16  0  0  0  0
2  6  104.496594  0.000000  0.015459  0.291162  4571522.216520  7201939.091370  7454.732965  316997.400348  499395.138271  516.924311  0.023825  1.191264  0.008591  0.015227  0.000007  1.000000  0.001757  0.002704  0.000639  0.318778  0.317540  0.075092  0.082434  0.041080  0.009715  19  0  0  0  0
4  4  69.655915  0.000000  0.023672  0.307625  5010007.275747  7047724.200408  2306.672241  347402.726470  488701.606180  159.948715  0.024318  1.215923  0.009416  0.014901  0.000002  1.000000  0.001905  0.002925  0.000692  0.308679  0.307323  0.072676  0.089393  0.044435  0.010508  18  0  0  0  0
3  5  84.908109  0.000000  0.019179  0.298274  4765253.167449  7122277.972709  4132.816975  330431.045620  493871.296030  286.576806  0.024018  1.200891  0.008956  0.015058  0.000004  1.000000  0.001819  0.002798  0.000662  0.313130  0.311840  0.073744  0.085349  0.042510  0.010053  19  0  0  0  0
8  1  35.291119  0.000000  0.051222  0.366718  6591281.653939  6750907.502304  435.809897  457051.076271  468119.813677  30.219826  0.026661  1.333045  0.012387  0.014273  0.000000  1.000000  0.002529  0.003812  0.000901  0.298279  0.296493  0.070115  0.118643  0.057912  0.013695  16  0  0  0  0
6  3  48.395755  0.000000  0.035387  0.333049  5673131.890437  6903002.753798  1351.468988  393384.954928  478666.366236  93.713239  0.025258  1.262891  0.010662  0.014595  0.000001  1.000000  0.002158  0.003287  0.000777  0.302347  0.300810  0.071136  0.101228  0.049941  0.011810  16  0  0  0  0
5  4  57.737576  0.000000  0.029043  0.319218  5311082.955699  6975423.059271  2393.597267  368279.844273  483688.117740  165.976249  0.024731  1.236575  0.009981  0.014748  0.000002  1.000000  0.002018  0.003087  0.000730  0.305154  0.303716  0.071823  0.094654  0.046894  0.011090  16  0  0  0  0
5  3  57.736405  0.000000  0.029042  0.319233  5311040.164575  6975426.495333  1295.402945  368276.877061  483688.356003  89.825521  0.024730  1.236520  0.009981  0.014748  0.000001  1.000000  0.002018  0.003087  0.000730  0.305154  0.303716  0.071823  0.094653  0.046897  0.011090  17  0  0  0  0
9  0  30.751181  0.000000  0.060701  0.385932  7145558.233493  6669331.524430  248.203598  495485.590307  462463.191727  17.210875  0.027530  1.376497  0.013429  0.014101  0.000000  1.000000  0.002761  0.004137  0.000978  0.296797  0.294860  0.069729  0.129547  0.062853  0.014864  16  0  0  0  0
8  0  35.290995  0.000000  0.051222  0.366721  6591268.170634  6750908.821471  235.848416  457050.141315  468119.905151  16.354144  0.026661  1.333035  0.012387  0.014273  0.000000  1.000000  0.002529  0.003812  0.000901  0.298279  0.296493  0.070115  0.118643  0.057913  0.013695  16  0  0  0  0
0  9  162.640043  0.000000  0.009915  0.283136  4317599.873643  7390286.900033  45739.570849  299389.977969  512455.506980  3171.662384  0.023782  1.189113  0.008114  0.015625  0.000043  1.000000  0.001700  0.002600  0.000615  0.335195  0.334026  0.078990  0.079778  0.039501  0.009341  22  0  0  0  0
7  2  41.059851  0.000000  0.042772  0.348965  6099570.266915  6828592.175271  766.324448  422954.942856  473506.605694  53.138287  0.025901  1.295068  0.011463  0.014437  0.000001  1.000000  0.002328  0.003529  0.000834  0.300097  0.298444  0.070576  0.109205  0.053606  0.012677  16  0  0  0  0
8  2  35.291345  0.000000  0.051223  0.366715  6591306.668328  6750905.035254  805.302526  457052.810813  468119.642608  55.841095  0.026661  1.333065  0.012387  0.014273  0.000001  1.000000  0.002529  0.003812  0.000901  0.298279  0.296493  0.070115  0.118644  0.057911  0.013695  16  0  0  0  0
7  3  41.060327  0.000000  0.042772  0.348957  6099607.120107  6828588.729006  1416.021363  422957.498321  473506.366724  98.189415  0.025902  1.295102  0.011463  0.014437  0.000001  1.000000  0.002328  0.003529  0.000834  0.300097  0.298445  0.070576  0.109205  0.053604  0.012676  16  0  0  0  0
2  3  104.484460  0.000000  0.015457  0.291260  4571388.396459  7201945.671735  1181.894396  316988.121029  499395.594565  81.954639  0.023819  1.190957  0.008591  0.015227  0.000001  1.000000  0.001757  0.002705  0.000640  0.318777  0.317539  0.075092  0.082431  0.041100  0.009719  25  0  0  0  0
4  5  69.658445  0.000000  0.023673  0.307597  5010069.929976  7047719.669196  4261.991498  347407.071024  488701.291977  295.533995  0.024320  1.216020  0.009416  0.014901  0.000004  1.000000  0.001905  0.002925  0.000692  0.308680  0.307323  0.072676  0.089394  0.044429  0.010507  18  0  0  0  0
9  1  30.751291  0.000000  0.060701  0.385930  7145574.967487  6669329.823993  458.640560  495486.750671  462463.073816  31.802944  0.027530  1.376508  0.013429  0.014101  0.000000  1.000000  0.002761  0.004137  0.000978  0.296797  0.294860  0.069729  0.129548  0.062853  0.014863  16  0  0  0  0
10  0  27.177418  0.000000  0.071091  0.406101  7755196.775500  6583979.800936  261.175326  537759.000303  456544.752927  18.110357  0.028495  1.424761  0.014575  0.013920  0.000000  1.000000  0.003023  0.004501  0.001064  0.295576  0.293473  0.069401  0.141837  0.068384  0.016171  16  0  0  0  0
6  4  48.396763  0.000000  0.035388  0.333035  5673186.005503  6902997.997242  2497.201750  393388.707362  478666.036408  173.160367  0.025259  1.262949  0.010662  0.014595  0.000002  1.000000  0.002158  0.003287  0.000777  0.302347  0.300811  0.071136  0.101229  0.049937  0.011809  16  0  0  0  0
4  7  69.671748  0.000000  0.023678  0.307448  5010399.390671  7047695.812310  14545.730598  347429.916409  488699.637699  1008.626573  0.024331  1.216532  0.009416  0.014901  0.000014  1.000000  0.001906  0.002923  0.000691  0.308681  0.307324  0.072676  0.089401  0.044398  0.010499  16  0  0  0  0
3  7  84.923859  0.000000  0.019184  0.298123  4765514.354207  7122261.820028  14104.561168  330449.156770  493870.175975  978.035108  0.024028  1.201382  0.008956  0.015058  0.000013  1.000000  0.001819  0.002796  0.000661  0.313132  0.311841  0.073744  0.085354  0.042479  0.010046  19  0  0  0  0
3  8  84.942727  0.000000  0.019189  0.297942  4765826.950420  7122242.504070  26047.291009  330470.832742  493868.836572  1806.165024  0.024039  1.201971  0.008957  0.015058  0.000024  1.000000  0.001819  0.002794  0.000661  0.313134  0.311843  0.073745  0.085361  0.042443  0.010037  18  0  0  0  0
1  9  129.849601  0.000000  0.012413  0.285721  4424276.919147  7289999.361847  46157.202382  306787.152148  505501.392489  3200.621690  0.023771  1.188555  0.008315  0.015413  0.000043  1.000000  0.001718  0.002634  0.000623  0.325981  0.324783  0.076805  0.080596  0.040006  0.009461  20  0  0  0  0
4  6  69.663117  0.000000  0.023675  0.307544  5010185.683853  7047711.297384  7874.180683  347415.097602  488700.711461  546.009554  0.024324  1.216200  0.009416  0.014901  0.000007  1.000000  0.001906  0.002924  0.000691  0.308680  0.307323  0.072676  0.089397  0.044418  0.010504  19  0  0  0  0
5  5  57.739732  0.000000  0.029044  0.319190  5311162.192454  6975416.621952  4422.623170  368285.338689  483687.671365  306.672478  0.024734  1.236677  0.009982  0.014748  0.000004  1.000000  0.002018  0.003086  0.000730  0.305155  0.303716  0.071823  0.094656  0.046888  0.011088  17  0  0  0  0
7  4  41.061206  0.000000  0.042773  0.348943  6099675.234020  6828582.356718  2616.488557  422962.221460  473505.924858  181.431924  0.025903  1.295164  0.011463  0.014437  0.000002  1.000000  0.002328  0.003528  0.000834  0.300097  0.298445  0.070576  0.109207  0.053601  0.012676  16  0  0  0  0
9  2  30.751494  0.000000  0.060702  0.385926  7145605.900783  6669326.674800  847.490648  495488.895640  462462.855445  58.766494  0.027531  1.376529  0.013429  0.014101  0.000001  1.000000  0.002761  0.004137  0.000978  0.296797  0.294860  0.069729  0.129548  0.062852  0.014863  16  0  0  0  0
0  12  163.328871  0.000000  0.009969  0.279206  4320958.372619  7390232.067084  284591.804503  299622.862202  512451.704766  19734.096853  0.024013  1.200645  0.008121  0.015625  0.000267  1.000000  0.001702  0.002552  0.000603  0.335235  0.334064  0.079000  0.079849  0.038740  0.009161  17  0  0  0  0
11  0  24.364657  0.000000  0.082193  0.426638  8408086.588218  6495714.259052  274.383080  583031.529571  450424.264828  19.026206  0.029536  1.476781  0.015802  0.013734  0.000000  1.000000  0.003311  0.004898  0.001158  0.294558  0.292277  0.069118  0.155331  0.074416  0.017598  16  0  0  0  0
8  3  35.291766  0.000000  0.051224  0.366707  6591352.732576  6750900.528083  1488.048367  457056.004989  468119.330073  103.183894  0.026662  1.333101  0.012387  0.014273  0.000001  1.000000  0.002529  0.003812  0.000901  0.298279  0.296493  0.070115  0.118645  0.057909  0.013694  16  0  0  0  0
1  10  129.941686  0.000000  0.012423  0.285093  4424952.065875  7289976.375242  85104.276547  306833.968011  505499.798557  5901.280393  0.023809  1.190446  0.008316  0.015413  0.000080  1.000000  0.001718  0.002626  0.000621  0.325988  0.324789  0.076806  0.080610  0.039883  0.009431  21  0  0  0  0
2  8  104.531341  0.000000  0.015465  0.290880  4571905.731453  7201920.233211  25429.913906  317023.993949  499393.830613  1763.355009  0.023843  1.192142  0.008592  0.015227  0.000024  1.000000  0.001757  0.002701  0.000639  0.318781  0.317543  0.075093  0.082442  0.041024  0.009701  23  0  0  0  0
1  11  130.110372  0.000000  0.012444  0.283938  4426191.714989  7289934.098748  156622.788057  306919.927464  505496.867030  10860.499916  0.023878  1.193918  0.008318  0.015413  0.000147  1.000000  0.001719  0.002611  0.000618  0.325999  0.324801  0.076809  0.080635  0.039657  0.009378  20  0  0  0  0
3  6  84.913642  0.000000  0.019181  0.298221  4765344.919967  7122272.298511  7635.467135  330437.407901  493870.902571  529.456736  0.024021  1.201063  0.008956  0.015058  0.000007  1.000000  0.001819  0.002798  0.000662  0.313131  0.311840  0.073744  0.085351  0.042499  0.010050  21  0  0  0  0
10  1  27.177517  0.000000  0.071091  0.406100  7755217.250067  6583977.660362  482.610533  537760.420046  456544.604496  33.465064  0.028495  1.424773  0.014575  0.013920  0.000000  1.000000  0.003023  0.004501  0.001064  0.295576  0.293473  0.069401  0.141837  0.068384  0.016171  16  0  0  0  0
5  7  57.751080  0.000000  0.029051  0.319044  5311578.600754  6975382.918344  15094.345444  368314.213173  483685.334298  1046.668492  0.024744  1.237214  0.009982  0.014748  0.000014  1.000000  0.002018  0.003084  0.000729  0.305156  0.303718  0.071823  0.094664  0.046857  0.011081  16  0  0  0  0
6  5  48.398625  0.000000  0.035389  0.333008  5673285.991724  6902989.207877  4614.078356  393395.640583  478665.426938  319.948318  0.025261  1.263057  0.010662  0.014595  0.000004  1.000000  0.002158  0.003287  0.000777  0.302348  0.300811  0.071136  0.101231  0.049931  0.011808  16  0  0  0  0
5  6  57.743718  0.000000  0.029047  0.319138  5311308.453279  6975404.787933  8171.028603  368295.480672  483686.850773  566.593511  0.024737  1.236866  0.009982  0.014748  0.000008  1.000000  0.002018  0.003086  0.000730  0.305155  0.303717  0.071823  0.094659  0.046877  0.011086  17  0  0  0  0
8  4  35.292543  0.000000  0.051225  0.366694  6591437.948546  6750892.167372  2749.588345  457061.914015  468118.750326  190.661298  0.026663  1.333167  0.012388  0.014273  0.000003  1.000000  0.002529  0.003812  0.000901  0.298280  0.296493  0.070115  0.118647  0.057906  0.013694  16  0  0  0  0
9  3  30.751870  0.000000  0.060703  0.385919  7145663.037288  6669320.863492  1566.007357  495492.857586  462462.452479  108.589708  0.027531  1.376567  0.013429  0.014101  0.000001  1.000000  0.002761  0.004137  0.000978  0.296797  0.294860  0.069729  0.129549  0.062850  0.014863  16  0  0  0  0
10  2  27.177701  0.000000  0.071092  0.406096  7755255.128325  6583973.692112  891.784126  537763.046591  456544.329330  61.837882  0.028496  1.424795  0.014575  0.013920  0.000001  1.000000  0.003023  0.004501  0.001064  0.295576  0.293473  0.069401  0.141838  0.068383  0.016171  16  0  0  0  0
12  0  22.151965  0.000000  0.093733  0.446919  9087711.720628  6406054.113792  287.426017  630157.932984  444207.072476  19.930626  0.030623  1.531166  0.017079  0.013544  0.000000  1.000000  0.003618  0.005319  0.001258  0.293700  0.291233  0.068871  0.169742  0.080811  0.019110  16  0  0  0  0
2  10  104.649279  0.000000  0.015487  0.289920  4573209.580274  7201856.078654  86545.172974  317114.405122  499389.382023  6001.194689  0.023903  1.195130  0.008595  0.015227  0.000081  1.000000  0.001758  0.002688  0.000636  0.318791  0.317552  0.075095  0.082468  0.040834  0.009656  19  0  0  0  0
0  10  162.751825  0.000000  0.009923  0.282504  4318142.622542  7390278.098785  84331.193850  299427.613133  512454.896686  5847.673478  0.023820  1.190976  0.008115  0.015625  0.000079  1.000000  0.001701  0.002593  0.000613  0.335201  0.334032  0.078992  0.079789  0.039378  0.009312  22  0  0  0  0
7  5  41.062831  0.000000  0.042776  0.348917  6099801.078191  6828570.584982  4834.515137  422970.947716  473505.108585  335.233793  0.025906  1.295279  0.011464  0.014437  0.000005  1.000000  0.002328  0.003528  0.000834  0.300098  0.298445  0.070576  0.109209  0.053595  0.012674  16  0  0  0  0
11  1  24.364748  0.000000  0.082194  0.426636  8408111.233369  6495711.628456  507.016661  583033.238509  450424.082418  35.157428  0.029536  1.476794  0.015802  0.013734  0.000000  1.000000  0.003311  0.004898  0.001158  0.294558  0.292277  0.069118  0.155332  0.074415  0.017598  16  0  0  0  0
2  11  104.789213  0.000000  0.015512  0.288774  4574761.912018  7201779.900477  159290.453627  317222.046538  499384.099694  11045.480544  0.023974  1.198685  0.008598  0.015226  0.000150  1.000000  0.001759  0.002674  0.000632  0.318803  0.317564  0.075098  0.082500  0.040607  0.009603  18  0  0  0  0
1  12  130.417061  0.000000  0.012480  0.281819  4428456.205892  7289856.960210  287255.153382  307076.951250  505491.518108  19918.778154  0.024005  1.200260  0.008323  0.015413  0.000270  1.000000  0.001720  0.002585  0.000611  0.326021  0.324822  0.076814  0.080683  0.039245  0.009281  19  0  0  0  0
3  10  85.041388  0.000000  0.019216  0.296992  4767466.940809  7122140.977360  88656.134339  330584.552563  493861.796532  6147.572467  0.024101  1.205056  0.008960  0.015058  0.000083  1.000000  0.001820  0.002782  0.000658  0.313144  0.311853  0.073747  0.085394  0.042250  0.009991  18  0  0  0  0
0  13  163.996270  0.000000  0.010021  0.275315  4324248.927359  7390178.767250  518554.469469  299851.035062  512448.008862  35957.480020  0.024239  1.211941  0.008127  0.015625  0.000487  1.000000  0.001704  0.002504  0.000592  0.335274  0.334103  0.079009  0.079920  0.037995  0.008985  20  0  0  0  0
8  5  35.293978  0.000000  0.051228  0.366669  6591595.392322  6750876.715808  5080.479604  457072.831443  468117.678888  352.289402  0.026666  1.333290  0.012388  0.014273  0.000005  1.000000  0.002529  0.003811  0.000901  0.298280  0.296494  0.070115  0.118650  0.057900  0.013692  16  0  0  0  0
3  9  84.977464  0.000000  0.019198  0.297608  4766404.190898  7122206.784977  48077.523646  330510.859613  493866.359748  3333.780148  0.024061  1.203056  0.008958  0.015058  0.000045  1.000000  0.001820  0.002790  0.000660  0.313137  0.311847  0.073746  0.085372  0.042375  0.010021  16  0  0  0  0
6  6  48.402064  0.000000  0.035392  0.332957  5673470.696996  6902972.972300  8524.842103  393408.448372  478664.301134  591.127563  0.025265  1.263257  0.010662  0.014595  0.000008  1.000000  0.002158  0.003286  0.000777  0.302348  0.300811  0.071136  0.101235  0.049920  0.011805  16  0  0  0  0
13  0  20.412496  0.000000  0.105382  0.466356  9774561.484550  6316981.150446  299.926731  677785.305067  438030.596352  20.797448  0.031726  1.586291  0.018370  0.013356  0.000000  1.000000  0.003937  0.005753  0.001360  0.292971  0.290316  0.068654  0.184687  0.087397  0.020668  16  0  0  0  0
10  3  27.178041  0.000000  0.071093  0.406090  7755325.048666  6583966.379651  1647.856989  537767.894991  456543.822271  114.265305  0.028497  1.424836  0.014575  0.013920  0.000002  1.000000  0.003023  0.004501  0.001064  0.295576  0.293473  0.069401  0.141840  0.068381  0.016171  16  0  0  0  0
2  9  104.572879  0.000000  0.015473  0.290543  4572364.567840  7201897.670158  46936.147155  317055.810472  499392.266051  3254.635092  0.023864  1.193194  0.008593  0.015227  0.000044  1.000000  0.001757  0.002696  0.000638  0.318784  0.317546  0.075093  0.082451  0.040957  0.009686  24  0  0  0  0
4  8  69.687668  0.000000  0.023685  0.307269  5010794.156714  7047667.290289  26862.720945  347457.290182  488697.659932  1862.708372  0.024343  1.217144  0.009417  0.014901  0.000025  1.000000  0.001906  0.002920  0.000691  0.308683  0.307326  0.072677  0.089409  0.044361  0.010490  18  0  0  0  0
2  12  105.043768  0.000000  0.015558  0.286671  4577597.230199  7201640.286502  292201.246810  317418.652494  499374.418615  20261.748982  0.024104  1.205182  0.008603  0.015226  0.000275  1.000000  0.001760  0.002647  0.000626  0.318824  0.317584  0.075102  0.082558  0.040192  0.009505  18  0  0  0  0
0  11  162.956562  0.000000  0.009939  0.281340  4319139.157236  7390261.930790  155189.676935  299496.714604  512453.775568  10761.125467  0.023888  1.194397  0.008117  0.015625  0.000146  1.000000  0.001701  0.002578  0.000610  0.335213  0.334043  0.078995  0.079811  0.039152  0.009259  22  0  0  0  0
3  11  85.158511  0.000000  0.019248  0.295857  4769419.307331  7122020.262379  163197.416804  330719.933096  493853.425942  11316.396251  0.024175  1.208729  0.008963  0.015058  0.000153  1.000000  0.001821  0.002767  0.000654  0.313156  0.311864  0.073750  0.085433  0.042021  0.009937  17  0  0  0  0
11  2  24.364916  0.000000  0.082195  0.426633  8408156.894213  6495706.741569  936.883616  583036.404712  450423.743553  64.965160  0.029536  1.476818  0.015802  0.013734  0.000001  1.000000  0.003311  0.004898  0.001158  0.294558  0.292277  0.069118  0.155333  0.074414  0.017597  16  0  0  0  0
5  8  57.764666  0.000000  0.029060  0.318868  5312077.376080  6975342.574856  27876.765366  368348.799133  483682.536809  1933.023998  0.024757  1.237857  0.009983  0.014748  0.000026  1.000000  0.002018  0.003082  0.000729  0.305158  0.303720  0.071824  0.094674  0.046819  0.011072  16  0  0  0  0
12  1  22.152050  0.000000  0.093733  0.446917  9087740.993134  6406050.926728  531.118247  630159.962791  444206.851480  36.828674  0.030624  1.531179  0.017079  0.013544  0.000000  1.000000  0.003618  0.005319  0.001258  0.293700  0.291233  0.068871  0.169743  0.080811  0.019110  16  0  0  0  0
0  14  165.163971  0.000000  0.010115  0.268305  4330087.580739  7390083.337624  933813.480976  300255.897568  512441.391604  64752.271095  0.024640  1.231990  0.008138  0.015625  0.000877  1.000000  0.001706  0.002419  0.000572  0.335343  0.334170  0.079025  0.080045  0.036672  0.008672  18  0  0  0  0
9  4  30.752564  0.000000  0.060704  0.385906  7145768.626408  6669310.122226  2893.650551  495500.179322  462461.707660  200.650825  0.027533  1.376639  0.013429  0.014101  0.000003  1.000000  0.002761  0.004137  0.000978  0.296797  0.294860  0.069729  0.129552  0.062846  0.014862  16  0  0  0  0
4  9  69.717017  0.000000  0.023697  0.306940  5011522.276494  7047614.628434  49585.039509  347507.779289  488694.008266  3438.313952  0.024365  1.218275  0.009418  0.014901  0.000047  1.000000  0.001906  0.002916  0.000690  0.308687  0.307330  0.072677  0.089424  0.044292  0.010474  19  0  0  0  0
9  5  30.753847  0.000000  0.060708  0.385883  7145963.736855  6669290.269319  5346.704402  495513.708624  462460.331025  370.749898  0.027535  1.376770  0.013430  0.014101  0.000005  1.000000  0.002762  0.004137  0.000978  0.296798  0.294861  0.069729  0.129556  0.062840  0.014860  16  0  0  0  0
7  6  41.065833  0.000000  0.042779  0.348869  6100033.563834  6828548.837644  8932.219431  422987.068680  473503.600586  619.375824  0.025910  1.295491  0.011464  0.014437  0.000008  1.000000  0.002328  0.003527  0.000834  0.300098  0.298446  0.070577  0.109214  0.053583  0.012671  16  0  0  0  0
8  6  35.296629  0.000000  0.051233  0.366622  6591886.209118  6750848.192859  9386.779563  457092.997192  468115.701056  650.895824  0.026670  1.333516  0.012388  0.014273  0.000009  1.000000  0.002529  0.003811  0.000901  0.298280  0.296494  0.070115  0.118656  0.057888  0.013689  16  0  0  0  0
11  3  24.365228  0.000000  0.082196  0.426627  8408241.209953  6495697.722878  1731.196224  583042.251314  450423.118181  120.044195  0.029537  1.476862  0.015802  0.013734  0.000002  1.000000  0.003311  0.004898  0.001158  0.294558  0.292277  0.069118  0.155335  0.074412  0.017597  16  0  0  0  0
5  9  57.789712  0.000000  0.029075  0.318545  5312997.600919  6975268.111434  51459.815608  368412.609144  483677.373384  3568.314228  0.024781  1.239044  0.009985  0.014748  0.000048  1.000000  0.002018  0.003078  0.000728  0.305162  0.303723  0.071825  0.094693  0.046749  0.011055  16  0  0  0  0
1  13  130.967174  0.000000  0.012547  0.277954  4432552.107003  7289717.507984  523524.587627  307360.968246  505481.848245  36302.116765  0.024235  1.211731  0.008330  0.015412  0.000492  1.000000  0.001722  0.002537  0.000600  0.326060  0.324859  0.076823  0.080768  0.038499  0.009104  20  0  0  0  0
13  1  20.412575  0.000000  0.105383  0.466355  9774595.456768  6316977.407292  554.217883  677787.660760  438030.336795  38.430444  0.031726  1.586306  0.018370  0.013356  0.000001  1.000000  0.003937  0.005753  0.001360  0.292972  0.290316  0.068654  0.184688  0.087397  0.020668  16  0  0  0  0
10  4  27.178670  0.000000  0.071095  0.406078  7755454.257538  6583952.864648  3044.902995  537776.854561  456542.885117  211.138935  0.028498  1.424913  0.014575  0.013920  0.000003  1.000000  0.003023  0.004501  0.001064  0.295576  0.293473  0.069401  0.141842  0.068377  0.016170  16  0  0  0  0
6  7  48.408415  0.000000  0.035398  0.332865  5673811.851601  6902942.986996  15748.252424  393432.104633  478662.221901  1092.011554  0.025272  1.263625  0.010663  0.014595  0.000015  1.000000  0.002158  0.003285  0.000777  0.302349  0.300812  0.071136  0.101242  0.049899  0.011800  16  0  0  0  0
7  7  41.071376  0.000000  0.042787  0.348779  6100462.993721  6828508.667388  16501.172128  423016.846104  473500.815110  1144.220332  0.025918  1.295883  0.011465  0.014437  0.000016  1.000000  0.002328  0.003526  0.000834  0.300099  0.298447  0.070577  0.109223  0.053562  0.012666  18  0  0  0  0
6  8  48.420137  0.000000  0.035408  0.332694  5674441.746758  6902887.622095  29085.471223  393475.782672  478658.382801  2016.837790  0.025286  1.264305  0.010664  0.014595  0.000027  1.000000  0.002158  0.003282  0.000776  0.302351  0.300814  0.071137  0.101254  0.049861  0.011791  16  0  0  0  0
1  14  131.930038  0.000000  0.012664  0.270987  4439825.969287  7289469.498276  943145.328943  307865.350665  505464.650816  65399.357865  0.024642  1.232104  0.008344  0.015412  0.000886  1.000000  0.001725  0.002453  0.000580  0.326129  0.324926  0.076839  0.080920  0.037174  0.008791  20  0  0  0  0
3  12  85.371575  0.000000  0.019306  0.293774  4772987.726947  7121799.463981  299441.087401  330967.373595  493838.115393  20763.772277  0.024309  1.215442  0.008970  0.015057  0.000281  1.000000  0.001823  0.002740  0.000648  0.313178  0.311885  0.073755  0.085506  0.041602  0.009838  18  0  0  0  0
12  2  22.152206  0.000000  0.093734  0.446914  9087795.018612  6406045.051391  981.420386  630163.709012  444206.444073  68.053418  0.030624  1.531205  0.017079  0.013544  0.000001  1.000000  0.003618  0.005319  0.001258  0.293700  0.291233  0.068871  0.169744  0.080810  0.019110  16  0  0  0  0
9  6  30.756217  0.000000  0.060714  0.385839  7146324.181870  6669253.600114  9878.789520  495538.702516  462457.788318  685.012661  0.027540  1.377013  0.013430  0.014101  0.000009  1.000000  0.002762  0.004136  0.000978  0.296798  0.294861  0.069729  0.129563  0.062829  0.014858  16  0  0  0  0
14  0  19.045957  0.000000  0.116801  0.484462  10448308.231136  6230656.559156  311.571413  724504.090855  432044.697186  21.604910  0.032810  1.640476  0.019636  0.013173  0.000000  1.000000  0.004257  0.006186  0.001463  0.292348  0.289507  0.068463  0.199727  0.093979  0.022224  16  0  0  0  0
10  5  27.179830  0.000000  0.071099  0.406056  7755693.060354  6583927.874902  5626.218812  537793.413569  456541.152284  390.131919  0.028501  1.425054  0.014576  0.013920  0.000005  1.000000  0.003024  0.004501  0.001064  0.295576  0.293473  0.069401  0.141848  0.068371  0.016168  16  0  0  0  0
2  13  105.500598  0.000000  0.015642  0.282834  4582727.877562  7201387.669377  532716.602719  317774.420616  499356.901699  36939.507277  0.024339  1.216937  0.008613  0.015226  0.000501  1.000000  0.001762  0.002599  0.000615  0.318863  0.317622  0.075111  0.082663  0.039441  0.009327  18  0  0  0  0
5  10  57.835793  0.000000  0.029103  0.317948  5314693.005129  6975130.957420  94911.842425  368530.171457  483667.862883  6581.354281  0.024825  1.241230  0.009988  0.014747  0.000089  1.000000  0.002019  0.003069  0.000726  0.305169  0.303729  0.071826  0.094727  0.046621  0.011025  16  0  0  0  0
0  15  167.117314  0.000000  0.010276  0.255961  4340103.846505  7389919.557835  1646159.203730  300950.443073  512430.034825  114147.577858  0.025328  1.266382  0.008157  0.015624  0.001547  1.000000  0.001711  0.002274  0.000538  0.335462  0.334286  0.079052  0.080259  0.034403  0.008136  21  0  0  0  0
4  10  69.771009  0.000000  0.023719  0.306332  5012863.611604  7047517.609750  91444.246595  347600.789828  488687.280819  6340.905080  0.024407  1.220357  0.009421  0.014900  0.000086  1.000000  0.001907  0.002908  0.000688  0.308693  0.307336  0.072679  0.089451  0.044165  0.010444  16  0  0  0  0
11  4  24.365803  0.000000  0.082199  0.426616  8408396.894567  6495681.086127  3198.908703  583053.046760  450421.964559  221.817962  0.029539  1.476944  0.015802  0.013734  0.000003  1.000000  0.003311  0.004898  0.001158  0.294558  0.292277  0.069118  0.155338  0.074409  0.017596  16  0  0  0  0
8  7  35.301525  0.000000  0.051242  0.366537  6592423.406122  6750795.505050  17341.317736  457130.247378  468112.047591  1202.477508  0.026679  1.333935  0.012389  0.014273  0.000016  1.000000  0.002529  0.003809  0.000901  0.298282  0.296495  0.070115  0.118667  0.057867  0.013684  16  0  0  0  0
14  1  19.046032  0.000000  0.116802  0.484461  10448346.948322  6230652.248615  575.735697  724506.775573  432044.398285  39.922527  0.032810  1.640492  0.019636  0.013173  0.000001  1.000000  0.004257  0.006186  0.001463  0.292348  0.289507  0.068463  0.199728  0.093979  0.022224  16  0  0  0  0
4  12  70.050018  0.000000  0.023834  0.303155  5019834.718273  7047013.279248  309003.063032  348084.178639  488652.309654  21426.816505  0.024624  1.231181  0.009434  0.014899  0.000290  1.000000  0.001910  0.002866  0.000678  0.308728  0.307368  0.072687  0.089591  0.043508  0.010289  16  0  0  0  0
12  3  22.152494  0.000000  0.093736  0.446909  9087894.843519  6406034.195885  1813.495751  630170.631047  444205.691333  125.750989  0.030625  1.531252  0.017079  0.013544  0.000002  1.000000  0.003618  0.005319  0.001258  0.293701  0.291233  0.068871  0.169746  0.080808  0.019110  16  0  0  0  0
15  0  17.972932  0.000000  0.127675  0.500890  11090226.420223  6149111.732628  322.136757  769015.828421  426390.235324  22.337530  0.033844  1.692176  0.020842  0.013001  0.000000  1.000000  0.004570  0.006607  0.001562  0.291814  0.288795  0.068294  0.214417  0.100364  0.023734  16  0  0  0  0
13  2  20.412721  0.000000  0.105384  0.466352  9774658.255545  6316970.485113  1024.105716  677792.015338  438029.856799  71.013294  0.031727  1.586333  0.018370  0.013356  0.000001  1.000000  0.003937  0.005753  0.001360  0.292972  0.290316  0.068654  0.184689  0.087396  0.020667  16  0  0  0  0
8  8  35.310562  0.000000  0.051258  0.366379  6593415.388273  6750698.212630  32030.356242  457199.033167  468105.301163  2221.041303  0.026694  1.334708  0.012391  0.014273  0.000030  1.000000  0.002530  0.003807  0.000900  0.298284  0.296497  0.070116  0.118687  0.057828  0.013675  16  0  0  0  0
0  16  170.141875  0.000000  0.010535  0.235164  4356249.406254  7389653.465366  2794704.418568  302070.004617  512411.583505  193789.725494  0.026437  1.321834  0.008187  0.015624  0.002626  1.000000  0.001718  0.002041  0.000483  0.335654  0.334473  0.079096  0.080606  0.030748  0.007271  22  0  0  0  0
6  10  48.481511  0.000000  0.035463  0.331797  5677745.821849  6902597.209308  99045.858341  393704.893057  478638.245067  6868.014224  0.025357  1.267872  0.010670  0.014594  0.000093  1.000000  0.002160  0.003269  0.000773  0.302362  0.300824  0.071139  0.101321  0.049659  0.011743  16  0  0  0  0
2  14  106.300705  0.000000  0.015791  0.275910  4591849.085906  7200938.588138  960282.762260  318406.901264  499325.761615  66587.697668  0.024757  1.237835  0.008630  0.015225  0.000902  1.000000  0.001766  0.002514  0.000595  0.318933  0.317689  0.075127  0.082850  0.038107  0.009012  17  0  0  0  0
1  15  133.542465  0.000000  0.012867  0.258704  4452317.927435  7289043.071453  1663797.606288  308731.565040  505435.081629  115370.655751  0.025342  1.267092  0.008367  0.015411  0.001563  1.000000  0.001730  0.002307  0.000546  0.326248  0.325041  0.076866  0.081181  0.034900  0.008253  16  0  0  0  0
7  8  41.081607  0.000000  0.042800  0.348614  6101255.927010  6828434.493780  30477.256688  423071.829495  473495.671781  2113.346645  0.025932  1.296606  0.011466  0.014437  0.000029  1.000000  0.002328  0.003523  0.000833  0.300101  0.298448  0.070577  0.109239  0.053523  0.012657  16  0  0  0  0
6  9  48.441747  0.000000  0.035428  0.332379  5675604.007216  6902785.461989  53694.627666  393556.375859  478651.298839  3723.280032  0.025311  1.265559  0.010666  0.014594  0.000050  1.000000  0.002159  0.003278  0.000775  0.302355  0.300818  0.071137  0.101278  0.049790  0.011774  17  0  0  0  0
11  5  24.366866  0.000000  0.082203  0.426596  8408684.773644  6495650.291513  5910.823282  583073.008802  450419.829207  409.866895  0.029542  1.477095  0.015803  0.013734  0.000006  1.000000  0.003311  0.004898  0.001158  0.294559  0.292277  0.069118  0.155344  0.074403  0.017595  16  0  0  0  0
9  7  30.760594  0.000000  0.060725  0.385758  7146989.965426  6669185.877455  18250.705124  495584.869120  462453.092309  1265.536030  0.027549  1.377462  0.013432  0.014100  0.000017  1.000000  0.002762  0.004134  0.000978  0.296800  0.294862  0.069729  0.129577  0.062807  0.014853  16  0  0  0  0
12  4  22.153027  0.000000  0.093739  0.446899  9088079.300997  6406014.136452  3350.993623  630183.421654  444204.300377  232.363798  0.030627  1.531340  0.017080  0.013544  0.000003  1.000000  0.003618  0.005319  0.001258  0.293701  0.291234  0.068871  0.169750  0.080805  0.019109  16  0  0  0  0
16  0  17.130556  0.000000  0.137751  0.515447  11685226.941298  6073988.315058  331.498802  810274.212270  421181.045267  22.986711  0.034803  1.740145  0.021961  0.012842  0.000000  1.000000  0.004867  0.007003  0.001656  0.291356  0.288172  0.068147  0.228357  0.106384  0.025158  16  0  0  0  0
5  11  57.920252  0.000000  0.029155  0.316848  5317809.312535  6974878.757149  174776.222474  368746.261700  483650.374873  12119.291024  0.024905  1.245248  0.009994  0.014747  0.000164  1.000000  0.002020  0.003054  0.000722  0.305181  0.303741  0.071829  0.094790  0.046384  0.010969  16  0  0  0  0
13  3  20.412992  0.000000  0.105386  0.466347  9774774.269613  6316957.699532  1892.374119  677800.059958  438028.970224  131.220554  0.031728  1.586384  0.018370  0.013356  0.000002  1.000000  0.003937  0.005753  0.001360  0.292972  0.290316  0.068654  0.184692  0.087394  0.020667  16  0  0  0  0
14  2  19.046170  0.000000  0.116803  0.484459  10448418.475559  6230644.287259  1063.868052  724511.735398  432043.846231  73.770484  0.032810  1.640521  0.019636  0.013173  0.000001  1.000000  0.004257  0.006186  0.001463  0.292348  0.289507  0.068463  0.199730  0.093978  0.022224  16  0  0  0  0
1  16  136.044248  0.000000  0.013194  0.237969  4472488.425330  7288350.830112  2828038.976963  310130.222881  505387.080395  196101.202470  0.026472  1.323614  0.008405  0.015409  0.002657  1.000000  0.001739  0.002072  0.000490  0.326439  0.325227  0.076910  0.081604  0.031229  0.007385  20  0  0  0  0
4  11  69.869952  0.000000  0.023759  0.305212  5015328.192049  7047339.339892  168357.600810  347771.688176  488674.919274  11674.212496  0.024484  1.224184  0.009426  0.014900  0.000158  1.000000  0.001908  0.002893  0.000684  0.308706  0.307347  0.072682  0.089500  0.043933  0.010389  19  0  0  0  0
10  6  27.181975  0.000000  0.071107  0.406015  7756134.158159  6583881.733427  10395.367293  537824.000068  456537.952753  720.833073  0.028506  1.425314  0.014576  0.013920  0.000010  1.000000  0.003024  0.004500  0.001064  0.295577  0.293474  0.069401  0.141857  0.068360  0.016166  16  0  0  0  0
2  15  107.642562  0.000000  0.016047  0.263684  4607537.971918  7200165.057977  1695824.026535  319494.796246  499272.123672  117591.424125  0.025476  1.273786  0.008659  0.015223  0.001594  1.000000  0.001773  0.002367  0.000560  0.319052  0.317804  0.075154  0.083173  0.035813  0.008469  20  0  0  0  0
4  13  70.373526  0.000000  0.023969  0.299397  5028002.388793  7046422.293365  563911.558197  348650.539295  488611.329653  39102.620420  0.024877  1.243862  0.009449  0.014898  0.000530  1.000000  0.001913  0.002817  0.000666  0.308768  0.307406  0.072696  0.089756  0.042737  0.010107  16  0  0  0  0
3  14  86.424885  0.000000  0.019601  0.283099  4790949.980993  7120687.590994  985302.581407  332212.907920  493761.016162  68322.615984  0.024985  1.249236  0.009004  0.015055  0.000926  1.000000  0.001830  0.002605  0.000616  0.313288  0.311990  0.073779  0.085870  0.039492  0.009339  18  0  0  0  0
15  1  17.973004  0.000000  0.127676  0.500889  11090269.702424  6149106.876169  595.259043  769018.829685  426389.898569  41.276310  0.033844  1.692192  0.020842  0.013001  0.000001  1.000000  0.004570  0.006607  0.001562  0.291814  0.288795  0.068294  0.214419  0.100364  0.023734  16  0  0  0  0
11  6  24.368829  0.000000  0.082212  0.426559  8409216.486730  6495593.438824  10921.359082  583109.878723  450415.886941  757.306270  0.029547  1.477374  0.015804  0.013733  0.000010  1.000000  0.003311  0.004897  0.001158  0.294559  0.292278  0.069118  0.155356  0.074391  0.017592  16  0  0  0  0
0  17  174.265870  0.017325  0.010910  0.202952  4379605.869424  7389264.595863  4456821.790146  303689.582901  512384.618608  309043.870811  0.028042  1.402080  0.008231  0.015623  0.004188  1.000000  0.001729  0.001703  0.000403  0.335931  0.334744  0.079160  0.081109  0.025463  0.006022  24  0  0  0  0
3  13  85.754133  0.000000  0.019413  0.289971  4779449.574030  7121399.676781  546158.413804  331415.449451  493810.393444  37871.586127  0.024552  1.227598  0.008982  0.015057  0.000513  1.000000  0.001825  0.002692  0.000637  0.313217  0.311923  0.073764  0.085637  0.040843  0.009658  17  0  0  0  0
8  9  35.327224  0.000000  0.051289  0.366088  6595246.235824  6750518.623329  59140.211564  457325.987361  468092.848125  4100.886408  0.026723  1.336135  0.012395  0.014272  0.000056  1.000000  0.002531  0.003802  0.000899  0.298288  0.296501  0.070117  0.118725  0.057755  0.013658  16  0  0  0  0
9  8  30.768672  0.000000  0.060745  0.385609  7148219.486591  6669060.812159  33711.541343  495670.126283  462444.420061  2337.617638  0.027566  1.378290  0.013434  0.014100  0.000032  1.000000  0.002763  0.004132  0.000977  0.296802  0.294864  0.069730  0.129603  0.062768  0.014843  16  0  0  0  0
5  12  58.074019  0.000000  0.029249  0.314827  5323510.749151  6974417.342242  320899.998973  369141.609354  483618.379550  22251.770992  0.025052  1.252601  0.010005  0.014746  0.000302  1.000000  0.002023  0.003027  0.000716  0.305204  0.303762  0.071834  0.094904  0.045952  0.010867  16  0  0  0  0
7  10  41.135182  0.000000  0.042869  0.347747  6105416.235571  6828045.302769  103807.140617  423360.312616  473468.684591  7198.169921  0.026008  1.300401  0.011474  0.014436  0.000098  1.000000  0.002330  0.003510  0.000830  0.300112  0.298458  0.070580  0.109323  0.053319  0.012609  16  0  0  0  0
13  4  20.413491  0.000000  0.105389  0.466338  9774988.573399  6316934.089180  3496.756805  677814.920160  438027.333041  242.471274  0.031730  1.586477  0.018371  0.013356  0.000003  1.000000  0.003937  0.005753  0.001360  0.292972  0.290316  0.068654  0.184697  0.087391  0.020666  16  0  0  0  0
15  2  17.973136  0.000000  0.127678  0.500887  11090349.661759  6149097.906282  1099.944868  769024.374206  426389.276581  76.272114  0.033844  1.692223  0.020843  0.013001  0.000001  1.000000  0.004570  0.006606  0.001562  0.291814  0.288795  0.068294  0.214420  0.100363  0.023734  16  0  0  0  0
17  0  16.469156  0.000000  0.146856  0.528083  12223041.539063  6006383.577790  339.625059  847567.223501  416493.213742  23.550200  0.035671  1.783536  0.022971  0.012699  0.000000  1.000000  0.005142  0.007367  0.001742  0.290965  0.287630  0.068019  0.241233  0.111910  0.026465  16  0  0  0  0
12  5  22.154012  0.000000  0.093745  0.446881  9088420.139703  6405977.069539  6191.879768  630207.056010  444201.730092  429.355846  0.030630  1.531501  0.017080  0.013544  0.000006  1.000000  0.003618  0.005319  0.001258  0.293701  0.291234  0.068871  0.169758  0.080799  0.019107  16  0  0  0  0
6  11  48.554413  0.000000  0.035529  0.330724  5681683.834548  6902251.026127  182430.106707  393977.961792  478614.240116  12650.024835  0.025442  1.272123  0.010678  0.014593  0.000171  1.000000  0.002161  0.003254  0.000770  0.302375  0.300836  0.071142  0.101400  0.049419  0.011687  16  0  0  0  0
4  14  70.941370  0.000000  0.024209  0.292595  5042561.930040  7045368.308626  1018350.468505  349660.123523  488538.244495  70614.214669  0.025329  1.266470  0.009477  0.014896  0.000957  1.000000  0.001919  0.002729  0.000645  0.308840  0.307474  0.072712  0.090049  0.041364  0.009782  16  0  0  0  0
1  17  139.463758  0.003638  0.013668  0.205748  4501765.492531  7287342.836185  4518203.707248  312160.346274  505317.184321  313300.201028  0.028113  1.405669  0.008460  0.015407  0.004246  1.000000  0.001753  0.001732  0.000410  0.326717  0.325497  0.076974  0.082219  0.025905  0.006126  18  0  0  0  0
7  9  41.100470  0.000000  0.042824  0.348309  6102719.159315  6828297.616668  56268.148915  423173.292599  473486.180481  3901.732527  0.025959  1.297941  0.011469  0.014437  0.000053  1.000000  0.002329  0.003519  0.000832  0.300105  0.298452  0.070578  0.109269  0.053451  0.012640  17  0  0  0  0
16  1  17.130625  0.000000  0.137752  0.515446  11685274.475872  6073982.948834  612.558856  810277.508401  421180.673164  42.475910  0.034803  1.740162  0.021961  0.012842  0.000001  1.000000  0.004868  0.007003  0.001656  0.291356  0.288172  0.068147  0.228358  0.106384  0.025158  16  0  0  0  0
3  15  87.551630  0.000000  0.019927  0.270936  4810776.499092  7119458.962659  1742465.886350  333587.713597  493675.820910  120825.652815  0.025731  1.286544  0.009041  0.015052  0.001637  1.000000  0.001839  0.002457  0.000581  0.313409  0.312106  0.073807  0.086272  0.037164  0.008788  17  0  0  0  0
5  13  58.350490  0.000000  0.029420  0.311130  5333854.155610  6973580.064029  586010.684090  369858.839372  483560.321205  40635.012723  0.025319  1.265940  0.010024  0.014744  0.000551  1.000000  0.002027  0.002977  0.000704  0.305245  0.303800  0.071843  0.095112  0.045168  0.010681  16  0  0  0  0
2  16  109.728555  0.000000  0.016462  0.242980  4632951.846359  7198909.451257  2887586.331637  321257.039051  499185.057691  200230.320899  0.026641  1.332035  0.008707  0.015220  0.002713  1.000000  0.001784  0.002130  0.000504  0.319246  0.317990  0.075198  0.083696  0.032097  0.007590  18  0  0  0  0
10  8  27.193246  0.000000  0.071146  0.405801  7758454.021789  6583639.033610  35476.806448  537984.863497  456521.123520  2460.024229  0.028534  1.426685  0.014581  0.013920  0.000033  1.000000  0.003025  0.004496  0.001063  0.295580  0.293477  0.069401  0.141906  0.068299  0.016151  16  0  0  0  0
9  9  30.783570  0.000000  0.060783  0.385334  7150488.965833  6668829.948824  62249.425003  495827.495969  462428.411591  4316.484743  0.027596  1.379820  0.013438  0.014100  0.000058  1.000000  0.002764  0.004127  0.000976  0.296806  0.294868  0.069730  0.129650  0.062695  0.014826  16  0  0  0  0
0  18  178.935363  0.320406  0.011368  0.159847  4408110.554656  7388784.055355  6486385.733843  305666.147968  512351.297083  449777.408464  0.030001  1.500064  0.008284  0.015622  0.006095  1.000000  0.001742  0.001291  0.000305  0.336269  0.335074  0.079238  0.081726  0.019028  0.004500  22  0  0  0  0
13  5  20.414413  0.000000  0.105396  0.466322  9775384.639974  6316890.445828  6461.254919  677842.384113  438024.306734  448.034793  0.031733  1.586649  0.018371  0.013356  0.000006  1.000000  0.003937  0.005752  0.001360  0.292972  0.290317  0.068654  0.184706  0.087385  0.020665  16  0  0  0  0
12  6  22.155831  0.000000  0.093755  0.446847  9089049.853748  6405908.590109  11440.799488  630250.721490  444196.981608  793.325182  0.030636  1.531800  0.017081  0.013544  0.000011  1.000000  0.003619  0.005318  0.001258  0.293702  0.291234  0.068871  0.169772  0.080788  0.019105  16  0  0  0  0
10  7  27.185935  0.000000  0.071120  0.405940  7756949.094282  6583796.471499  19205.526693  537880.509173  456532.040541  1331.745039  0.028516  1.425796  0.014578  0.013920  0.000018  1.000000  0.003024  0.004499  0.001064  0.295578  0.293475  0.069401  0.141874  0.068338  0.016161  16  0  0  0  0
7  11  41.198844  0.000000  0.042952  0.346709  6110376.891498  6827581.235019  191247.792253  423704.293233  473436.505316  13261.458677  0.026099  1.304927  0.011484  0.014435  0.000180  1.000000  0.002332  0.003495  0.000826  0.300126  0.298470  0.070582  0.109424  0.053075  0.012551  16  0  0  0  0
15  3  17.973380  0.000000  0.127680  0.500884  11090497.468289  6149081.319623  2032.517767  769034.623371  426388.126433  140.938361  0.033846  1.692279  0.020843  0.013001  0.000002  1.000000  0.004570  0.006606  0.001562  0.291814  0.288795  0.068294  0.214424  0.100362  0.023734  17  0  0  0  0
18  0  15.949599  0.000000  0.154902  0.538859  12698427.603443  5946816.646380  346.555651  880531.330298  412362.737829  24.030779  0.036438  1.821910  0.023865  0.012573  0.000000  1.000000  0.005389  0.007693  0.001819  0.290633  0.287165  0.067909  0.252838  0.116862  0.027636  17  0  0  0  0
16  2  17.130752  0.000000  0.137753  0.515445  11685362.318353  6073973.031563  1131.912874  810283.599554  421179.985483  78.488832  0.034804  1.740194  0.021961  0.012842  0.000001  1.000000  0.004868  0.007003  0.001656  0.291356  0.288172  0.068147  0.228361  0.106383  0.025157  16  0  0  0  0
14  3  19.046426  0.000000  0.116805  0.484455  10448550.659810  6230629.572513  1965.851157  724520.901286  432042.825884  136.315581  0.032811  1.640574  0.019636  0.013173  0.000002  1.000000  0.004257  0.006186  0.001463  0.292348  0.289507  0.068463  0.199733  0.093976  0.022224  16  0  0  0  0
17  1  16.469223  0.000000  0.146857  0.528082  12223092.928466  6006377.747557  627.575102  847570.786932  416492.809463  43.517163  0.035671  1.783554  0.022971  0.012699  0.000001  1.000000  0.005142  0.007367  0.001742  0.290965  0.287630  0.068019  0.241234  0.111910  0.026464  17  0  0  0  0
4  15  71.897179  0.000000  0.024624  0.280519  5067732.400007  7043544.858351  1804099.509680  351405.488232  488411.803242  125099.436785  0.026111  1.305560  0.009524  0.014892  0.001695  1.000000  0.001930  0.002577  0.000609  0.308964  0.307591  0.072739  0.090557  0.038991  0.009221  17  0  0  0  0
2  17  112.589135  0.000000  0.017067  0.210641  4670011.941802  7197074.194995  4625665.666436  323826.851327  499057.797790  320751.802505  0.028340  1.416985  0.008777  0.015217  0.004347  1.000000  0.001800  0.001784  0.000422  0.319528  0.318262  0.075263  0.084461  0.026685  0.006311  20  0  0  0  0
5  14  58.836402  0.000000  0.029727  0.304426  5352326.981311  6972084.246926  1059528.074922  371139.777634  483456.598613  73469.542406  0.025795  1.289765  0.010059  0.014741  0.000996  1.000000  0.002035  0.002887  0.000683  0.305319  0.303869  0.071859  0.095484  0.043769  0.010350  16  0  0  0  0
6  13  48.926135  0.000000  0.035866  0.325137  5701988.014847  6900465.802909  612394.499260  395385.889407  478490.449594  42464.512926  0.025881  1.294043  0.010716  0.014589  0.000575  1.000000  0.002170  0.003175  0.000751  0.302441  0.300896  0.071156  0.101810  0.048182  0.011394  16  0  0  0  0
1  18  143.348114  0.311519  0.014249  0.162421  4537651.439816  7286100.451636  6590820.240585  314648.741049  505231.035189  457019.081057  0.030126  1.506289  0.008528  0.015405  0.006193  1.000000  0.001769  0.001316  0.000311  0.327058  0.325828  0.077052  0.082976  0.019394  0.004586  25  0  0  0  0
3  16  89.308037  0.000000  0.020456  0.250254  4843018.682672  7117458.091855  2974028.634066  335823.443381  493537.077005  206224.382363  0.026945  1.347225  0.009102  0.015048  0.002795  1.000000  0.001853  0.002215  0.000524  0.313606  0.312294  0.073851  0.086929  0.033379  0.007893  18  0  0  0  0
11  7  24.372456  0.000000  0.082229  0.426490  8410198.741095  6495488.415537  20177.772112  583177.989971  450408.604441  1399.162249  0.029558  1.477890  0.015806  0.013733  0.000019  1.000000  0.003312  0.004896  0.001158  0.294560  0.292279  0.069118  0.155377  0.074370  0.017587  16  0  0  0  0
6  12  48.687197  0.000000  0.035649  0.328751  5688893.336981  6901617.212883  335092.397346  394477.881386  478570.290389  23235.896886  0.025598  1.279906  0.010691  0.014592  0.000315  1.000000  0.002164  0.003226  0.000763  0.302398  0.300857  0.071147  0.101546  0.048980  0.011583  16  0  0  0  0
14  4  19.046899  0.000000  0.116810  0.484447  10448794.905932  6230602.383474  3632.538909  724537.837743  432040.940548  251.886644  0.032813  1.640672  0.019637  0.013173  0.000003  1.000000  0.004257  0.006186  0.001463  0.292348  0.289508  0.068463  0.199739  0.093973  0.022223  16  0  0  0  0
7  12  41.314852  0.000000  0.043103  0.344800  6119465.062137  6826730.940313  351451.305476  424334.482988  473377.544384  24370.252382  0.026264  1.313218  0.011501  0.014434  0.000330  1.000000  0.002336  0.003466  0.000820  0.300150  0.298492  0.070587  0.109609  0.052629  0.012446  16  0  0  0  0
0  19  183.165918  0.476785  0.011818  0.113072  4436091.099669  7388308.100061  8478519.738180  307606.368229  512318.293505  587915.488213  0.031925  1.596241  0.008337  0.015621  0.007967  1.000000  0.001755  0.000890  0.000210  0.336602  0.335398  0.079315  0.082335  0.012754  0.003016  23  0  0  0  0
9  10  30.810994  0.000000  0.060853  0.384826  7154673.953208  6668404.224256  114875.964233  496117.690363  462398.891100  7965.701642  0.027653  1.382641  0.013446  0.014099  0.000108  1.000000  0.002765  0.004119  0.000974  0.296813  0.294874  0.069732  0.129737  0.062560  0.014794  16  0  0  0  0
13  6  20.416117  0.000000  0.105408  0.466292  9776116.327459  6316809.828848  11938.655353  677893.120612  438018.716611  827.847385  0.031739  1.586966  0.018373  0.013355  0.000011  1.000000  0.003937  0.005752  0.001360  0.292973  0.290317  0.068654  0.184722  0.087375  0.020662  16  0  0  0  0
12  7  22.159191  0.000000  0.093775  0.446785  9090213.225605  6405782.074415  21137.928043  630331.391743  444188.208787  1465.741152  0.030647  1.532352  0.017084  0.013544  0.000020  1.000000  0.003619  0.005317  0.001257  0.293703  0.291235  0.068871  0.169797  0.080767  0.019100  16  0  0  0  0
8  10  35.357892  0.000000  0.051345  0.365550  6598621.549456  6750187.548554  109121.641988  457560.037551  468069.890817  7566.686804  0.026775  1.338765  0.012401  0.014272  0.000103  1.000000  0.002532  0.003794  0.000897  0.298295  0.296507  0.070118  0.118794  0.057621  0.013626  17  0  0  0  0
17  2  16.469346  0.000000  0.146858  0.528081  12223187.880029  6006366.975860  1159.661128  847577.371041  416492.062535  80.412945  0.035672  1.783587  0.022972  0.012699  0.000001  1.000000  0.005142  0.007366  0.001742  0.290965  0.287630  0.068019  0.241236  0.111909  0.026464  16  0  0  0  0
16  3  17.130988  0.000000  0.137756  0.515441  11685524.636373  6073954.706243  2091.591713  810294.854971  421178.714773  145.034652  0.034805  1.740253  0.021961  0.012842  0.000002  1.000000  0.004868  0.007003  0.001656  0.291356  0.288172  0.068147  0.228365  0.106381  0.025157  16  0  0  0  0
19  0  15.541152  0.000000  0.161878  0.547916  13110578.992277  5895292.914151  352.380331  909110.633344  408789.991509  24.434673  0.037104  1.855192  0.024639  0.012464  0.000000  1.000000  0.005607  0.007979  0.001887  0.290354  0.286768  0.067815  0.263073  0.121207  0.028663  16  0  0  0  0
18  1  15.949664  0.000000  0.154903  0.538859  12698482.375147  5946810.409584  640.381919  880535.128264  412362.305358  44.405210  0.036439  1.821928  0.023865  0.012573  0.000001  1.000000  0.005389  0.007693  0.001819  0.290633  0.287165  0.067909  0.252839  0.116862  0.027636  17  0  0  0  0
5  15  59.656235  0.000000  0.030258  0.292483  5384369.743429  6969487.891797  1881043.440960  373361.679182  483276.562776  130434.864468  0.026622  1.331100  0.010119  0.014735  0.001768  1.000000  0.002049  0.002732  0.000646  0.305447  0.303988  0.071887  0.096131  0.041341  0.009776  16  0  0  0  0
4  16  73.392181  0.000000  0.025303  0.259879  5108864.332096  7040561.656442  3088409.547149  354257.648831  488204.942769  214155.756286  0.027389  1.369451  0.009601  0.014886  0.002902  1.000000  0.001948  0.002330  0.000551  0.309167  0.307783  0.072785  0.091390  0.035113  0.008304  18  0  0  0  0
14  5  19.047772  0.000000  0.116817  0.484432  10449246.208557  6230552.145807  6712.185669  724569.131861  432037.456980  465.434774  0.032817  1.640854  0.019638  0.013173  0.000006  1.000000  0.004258  0.006186  0.001463  0.292349  0.289508  0.068463  0.199749  0.093968  0.022222  16  0  0  0  0
2  18  115.854079  0.303442  0.017812  0.166836  4715692.929672  7194801.484858  6769988.632736  326994.451464  498900.204067  469442.932861  0.030436  1.521785  0.008862  0.015212  0.006362  1.000000  0.001821  0.001358  0.000321  0.319876  0.318597  0.075342  0.085409  0.020027  0.004736  22  0  0  0  0
3  17  91.727580  0.000000  0.021233  0.217722  4890312.237565  7114516.595284  4781166.059911  339102.861755  493333.108453  331534.473604  0.028725  1.436264  0.009191  0.015042  0.004493  1.000000  0.001873  0.001860  0.000440  0.313896  0.312570  0.073917  0.087895  0.027832  0.006582  19  0  0  0  0
1  19  146.883704  0.470356  0.014822  0.115147  4572994.681753  7284868.942201  8634088.145650  317099.503680  505145.640156  598702.875523  0.032110  1.605480  0.008594  0.015402  0.008113  1.000000  0.001785  0.000908  0.000215  0.327394  0.326153  0.077129  0.083726  0.013019  0.003079  29  0  0  0  0
15  4  17.973832  0.000000  0.127685  0.500877  11090770.546136  6149050.679321  3755.735855  769053.559070  426386.001780  260.429338  0.033848  1.692382  0.020843  0.013001  0.000004  1.000000  0.004571  0.006606  0.001562  0.291814  0.288795  0.068294  0.214430  0.100359  0.023733  16  0  0  0  0
10  9  27.206727  0.000000  0.071192  0.405545  7761232.462712  6583348.329856  65514.433218  538177.525483  456500.965610  4542.886162  0.028567  1.428327  0.014586  0.013919  0.000062  1.000000  0.003026  0.004491  0.001062  0.295585  0.293480  0.069402  0.141965  0.068226  0.016134  16  0  0  0  0
11  8  24.379151  0.000000  0.082259  0.426363  8412012.992362  6495294.423497  37274.365505  583303.793348  450395.152692  2584.670139  0.029577  1.478844  0.015809  0.013733  0.000035  1.000000  0.003313  0.004893  0.001157  0.294563  0.292281  0.069119  0.155417  0.074332  0.017578  16  0  0  0  0
0  20  186.325708  0.557102  0.012175  0.072650  4458339.536743  7387924.023385  10066287.828984  309149.114032  512291.660952  698014.123482  0.033458  1.672890  0.008379  0.015620  0.009459  1.000000  0.001765  0.000576  0.000136  0.336866  0.335656  0.079376  0.082821  0.007844  0.001855  26  0  0  0  0
11  9  24.391498  0.000000  0.082315  0.426128  8415362.517937  6494936.262204  68839.445657  583536.055350  450370.317157  4773.448379  0.029612  1.480604  0.015815  0.013732  0.000065  1.000000  0.003314  0.004889  0.001156  0.294567  0.292284  0.069119  0.155489  0.074260  0.017561  16  0  0  0  0
13  7  20.419265  0.000000  0.105431  0.466236  9777468.248727  6316660.859053  22058.201895  677986.865213  438008.386783  1529.554561  0.031751  1.587553  0.018375  0.013355  0.000021  1.000000  0.003938  0.005750  0.001360  0.292974  0.290318  0.068654  0.184753  0.087355  0.020658  16  0  0  0  0
10  10  27.231549  0.000000  0.071278  0.405072  7766356.970680  6582812.163602  120919.634013  538532.867889  456463.786898  8384.780346  0.028627  1.431355  0.014596  0.013918  0.000114  1.000000  0.003028  0.004483  0.001060  0.295592  0.293486  0.069404  0.142074  0.068093  0.016103  16  0  0  0  0
16  4  17.131422  0.000000  0.137761  0.515435  11685824.570950  6073920.843919  3864.902040  810315.652963  421176.366700  267.999113  0.034807  1.740360  0.021962  0.012842  0.000004  1.000000  0.004868  0.007002  0.001656  0.291356  0.288172  0.068147  0.228372  0.106379  0.025157  16  0  0  0  0
8  12  35.516724  0.000000  0.051639  0.362730  6616219.187704  6748461.230212  369727.241269  458780.288775  467950.184863  25637.537951  0.027050  1.352481  0.012434  0.014268  0.000347  1.000000  0.002540  0.003749  0.000887  0.298333  0.296540  0.070126  0.119156  0.056923  0.013461  16  0  0  0  0
14  6  19.049384  0.000000  0.116831  0.484405  10450080.077783  6230459.320477  12402.425925  724626.953822  432031.020308  860.006053  0.032824  1.641190  0.019639  0.013173  0.000012  1.000000  0.004258  0.006185  0.001463  0.292350  0.289508  0.068463  0.199768  0.093958  0.022219  16  0  0  0  0
15  5  17.974666  0.000000  0.127693  0.500864  11091275.128239  6148994.063241  6939.859245  769088.547681  426382.075922  481.222060  0.033851  1.692573  0.020844  0.013001  0.000007  1.000000  0.004571  0.006606  0.001562  0.291814  0.288796  0.068294  0.214442  0.100354  0.023732  16  0  0  0  0
7  13  41.523792  0.000000  0.043379  0.341300  6135993.399423  6825184.285474  642835.647974  425480.587000  473270.296614  44575.355780  0.026566  1.328297  0.011532  0.014430  0.000604  1.000000  0.002344  0.003415  0.000808  0.300193  0.298531  0.070597  0.109945  0.051817  0.012254  16  0  0  0  0
6  14  49.346715  0.000000  0.036256  0.318572  5725424.378293  6898404.387193  1108763.339469  397011.008116  478347.507398  76883.602346  0.026387  1.319349  0.010760  0.014585  0.001042  1.000000  0.002180  0.003084  0.000729  0.302516  0.300965  0.071172  0.102284  0.046753  0.011056  16  0  0  0  0
19  1  15.541216  0.000000  0.161879  0.547915  13110636.687712  5895286.325170  651.145160  909114.634047  408789.534618  45.151552  0.037104  1.855211  0.024639  0.012464  0.000001  1.000000  0.005607  0.007978  0.001887  0.290354  0.286768  0.067815  0.263074  0.121207  0.028663  17  0  0  0  0
9  11  30.861317  0.000000  0.060982  0.383889  7162377.681647  6667620.521008  211756.557423  496651.880458  462344.547737  14683.572567  0.027757  1.387834  0.013461  0.014097  0.000199  1.000000  0.002769  0.004103  0.000970  0.296827  0.294886  0.069735  0.129898  0.062313  0.014736  16  0  0  0  0
17  3  16.469574  0.000000  0.146861  0.528078  12223363.330824  6006347.072396  2142.867982  847589.537108  416490.682394  148.590239  0.035673  1.783647  0.022972  0.012699  0.000002  1.000000  0.005142  0.007366  0.001742  0.290965  0.287631  0.068019  0.241241  0.111908  0.026464  16  0  0  0  0
20  0  15.219744  0.000000  0.167826  0.555436  13462089.006306  5851424.373918  357.216866  933484.956680  405748.069683  24.770047  0.037672  1.883586  0.025300  0.012371  0.000000  1.000000  0.005796  0.008225  0.001945  0.290120  0.286433  0.067736  0.271933  0.124949  0.029548  16  0  0  0  0
8  11  35.414151  0.000000  0.051449  0.364558  6604832.298619  6749578.312215  201093.072575  457990.701835  468027.645296  13944.147751  0.026872  1.343606  0.012413  0.014270  0.000189  1.000000  0.002535  0.003778  0.000893  0.298309  0.296519  0.070121  0.118922  0.057375  0.013568  17  0  0  0  0
12  8  22.165393  0.000000  0.093811  0.446669  9092362.064544  6405548.387434  39049.640754  630480.396019  444172.004520  2707.770851  0.030667  1.533370  0.017088  0.013543  0.000037  1.000000  0.003620  0.005314  0.001257  0.293705  0.291237  0.068872  0.169845  0.080730  0.019091  16  0  0  0  0
18  2  15.949785  0.000000  0.154905  0.538857  12698583.584736  5946798.885121  1183.326627  880542.146315  412361.506232  82.053952  0.036439  1.821962  0.023865  0.012573  0.000001  1.000000  0.005389  0.007692  0.001819  0.290633  0.287165  0.067909  0.252842  0.116861  0.027635  17  0  0  0  0
5  16  60.943748  0.000000  0.031131  0.271941  5437037.617685  6965215.887538  3231756.231006  377013.762324  482980.334479  224095.667759  0.027981  1.399059  0.010218  0.014726  0.003037  1.000000  0.002072  0.002478  0.000586  0.305657  0.304183  0.071933  0.097196  0.037352  0.008833  17  0  0  0  0
12  9  22.176833  0.000000  0.093877  0.446456  9096329.726065  6405116.894934  72123.474113  630755.520656  444142.084070  5001.168695  0.030705  1.535251  0.017095  0.013542  0.000068  1.000000  0.003622  0.005310  0.001256  0.293710  0.291240  0.068873  0.169933  0.080660  0.019075  16  0  0  0  0
0  21  188.450097  0.599591  0.012422  0.043638  4473714.673747  7387652.983913  11172852.240302  310215.253106  512272.866598  774745.248278  0.034526  1.726297  0.008408  0.015619  0.010499  1.000000  0.001773  0.000367  0.000087  0.337048  0.335833  0.079418  0.083157  0.004574  0.001082  31  0  0  0  0
3  18  94.502289  0.295882  0.022199  0.173214  4949101.146290  7110849.407900  7028790.156135  343179.388205  493078.819222  487388.686209  0.030940  1.547002  0.009301  0.015034  0.006605  1.000000  0.001899  0.001421  0.000336  0.314256  0.312913  0.073998  0.089101  0.020953  0.004955  24  0  0  0  0
2  19  118.836264  0.464864  0.018551  0.118649  4760960.465422  7192540.493734  8896721.623718  330133.382103  498743.422961  616914.343355  0.032514  1.625721  0.008947  0.015207  0.008360  1.000000  0.001841  0.000939  0.000222  0.320221  0.318929  0.075420  0.086352  0.013469  0.003185  19  0  0  0  0
10  11  27.277111  0.000000  0.071436  0.404199  7775794.007314  6581824.759772  222959.734871  539187.248626  456395.318578  15460.420619  0.028739  1.436931  0.014613  0.013916  0.000210  1.000000  0.003033  0.004467  0.001056  0.295606  0.293498  0.069406  0.142274  0.067846  0.016044  16  0  0  0  0
4  17  75.462453  0.000000  0.026307  0.227123  5169661.969413  7036143.717628  4987612.872991  358473.464060  487898.595112  345849.859149  0.029279  1.463929  0.009716  0.014876  0.004687  1.000000  0.001974  0.001964  0.000464  0.309467  0.308065  0.072851  0.092625  0.029387  0.006949  18  0  0  0  0
14  7  19.052363  0.000000  0.116857  0.484356  10451620.648996  6230287.827859  22915.481282  724733.779742  432019.128708  1588.999823  0.032836  1.641811  0.019642  0.013172  0.000022  1.000000  0.004259  0.006184  0.001462  0.292351  0.289509  0.068463  0.199804  0.093939  0.022215  16  0  0  0  0
1  20  149.523443  0.551888  0.015280  0.074107  4601234.673673  7283881.218151  10268035.709529  319057.714447  505077.149631  712003.676770  0.033696  1.684798  0.008647  0.015400  0.009649  1.000000  0.001797  0.000589  0.000139  0.327663  0.326414  0.077190  0.084328  0.008014  0.001895  27  0  0  0  0
16  5  17.132225  0.000000  0.137770  0.515424  11686378.780709  6073858.274474  7141.603834  810354.082843  421172.028024  495.211385  0.034811  1.740560  0.021963  0.012842  0.000007  1.000000  0.004868  0.007002  0.001656  0.291356  0.288172  0.068147  0.228385  0.106374  0.025155  16  0  0  0  0
6  15  50.058218  0.000000  0.036935  0.306830  5766235.262707  6894812.699437  1973311.929291  399840.906704  478098.453445  136832.923922  0.027268  1.363424  0.010837  0.014577  0.001854  1.000000  0.002198  0.002926  0.000692  0.302649  0.301086  0.071201  0.103110  0.044266  0.010468  16  0  0  0  0
7  14  41.892180  0.000000  0.043873  0.334924  6165645.531958  6822408.716593  1165675.927800  427536.718084  473077.833781  80830.021437  0.027107  1.355355  0.011587  0.014424  0.001095  1.000000  0.002356  0.003322  0.000786  0.300272  0.298601  0.070613  0.110549  0.050361  0.011910  16  0  0  0  0
11  10  24.414235  0.000000  0.082419  0.425693  8421541.807657  6494275.510262  127075.318217  583964.538180  450324.499454  8811.626328  0.029677  1.483851  0.015827  0.013731  0.000119  1.000000  0.003317  0.004880  0.001154  0.294575  0.292290  0.069121  0.155623  0.074128  0.017530  16  0  0  0  0
8  13  35.701647  0.000000  0.051986  0.359375  6636956.756051  6746426.502038  676881.194009  460218.268280  467809.093229  46936.133892  0.027373  1.368645  0.012473  0.014264  0.000636  1.000000  0.002549  0.003697  0.000874  0.298378  0.296580  0.070135  0.119583  0.056101  0.013267  16  0  0  0  0
17  4  16.469996  0.000000  0.146867  0.528072  12223687.532718  6006310.294053  3959.658561  847612.017838  416488.132119  274.569697  0.035675  1.783759  0.022973  0.012699  0.000004  1.000000  0.005142  0.007366  0.001742  0.290965  0.287631  0.068019  0.241249  0.111905  0.026463  16  0  0  0  0
13  8  20.425075  0.000000  0.105473  0.466133  9779965.376667  6316385.706032  40751.229898  678160.020462  437989.307188  2825.762039  0.031773  1.588637  0.018380  0.013355  0.000038  1.000000  0.003939  0.005748  0.001359  0.292976  0.290320  0.068655  0.184809  0.087319  0.020649  17  0  0  0  0
20  1  15.219807  0.000000  0.167827  0.555436  13462149.183330  5851417.485811  660.082442  933489.129461  405747.592049  45.771279  0.037672  1.883605  0.025300  0.012371  0.000001  1.000000  0.005796  0.008225  0.001945  0.290120  0.286433  0.067736  0.271934  0.124949  0.029548  16  0  0  0  0
19  2  15.541334  0.000000  0.161880  0.547914  13110743.296106  5895274.150578  1203.215846  909122.026461  408788.690410  83.433105  0.037105  1.855246  0.024640  0.012464  0.000001  1.000000  0.005608  0.007978  0.001887  0.290354  0.286768  0.067815  0.263077  0.121206  0.028663  16  0  0  0  0
21  0  14.966559  0.000000  0.172830  0.561620  13757801.995567  5814564.768353  361.193762  953990.216068  403192.159728  25.045811  0.038150  1.907477  0.025856  0.012294  0.000000  1.000000  0.005957  0.008434  0.001994  0.289926  0.286153  0.067670  0.279481  0.128123  0.030298  17  0  0  0  0
15  6  17.976206  0.000000  0.127709  0.500840  11092207.453529  6148889.451363  12823.214868  769153.196758  426374.821950  889.184299  0.033859  1.692926  0.020846  0.013000  0.000012  1.000000  0.004571  0.006605  0.001562  0.291815  0.288796  0.068295  0.214465  0.100344  0.023729  16  0  0  0  0
18  3  15.950007  0.000000  0.154908  0.538855  12698770.602096  5946777.590026  2186.599718  880555.114428  412360.029592  151.622675  0.036440  1.822025  0.023865  0.012573  0.000002  1.000000  0.005389  0.007692  0.001819  0.290633  0.287165  0.067909  0.252846  0.116860  0.027635  17  0  0  0  0
4  18  77.852054  0.288610  0.027567  0.181729  5246018.103253  7030581.596701  7374323.990174  363768.132833  487512.907853  511348.610701  0.031653  1.582652  0.009859  0.014865  0.006929  1.000000  0.002008  0.001506  0.000356  0.309844  0.308421  0.072935  0.094183  0.022212  0.005253  21  0  0  0  0
6  16  51.180808  0.000000  0.038058  0.286486  5833772.807199  6888863.071965  3404616.752506  404524.078964  477685.895800  236082.120705  0.028728  1.436389  0.010964  0.014565  0.003199  1.000000  0.002227  0.002663  0.000630  0.302867  0.301286  0.071248  0.104482  0.040152  0.009495  16  0  0  0  0
3  19  97.048473  0.460121  0.023163  0.123705  5007812.213711  7107174.778532  9275807.065854  347250.517003  492824.013951  643200.795433  0.033154  1.657704  0.009411  0.015026  0.008716  1.000000  0.001925  0.000985  0.000233  0.314615  0.313256  0.074079  0.090311  0.014125  0.003340  26  0  0  0  0
9  13  31.118788  0.000000  0.061650  0.378987  7202291.885712  6663559.269832  713820.059479  499419.601652  462062.933429  49497.539868  0.028295  1.414744  0.013536  0.014089  0.000671  1.000000  0.002787  0.004022  0.000951  0.296899  0.294946  0.069749  0.130732  0.061031  0.014433  17  0  0  0  0
13  9  20.435793  0.000000  0.105551  0.465942  9784576.501621  6315877.613163  75271.376598  678479.763986  437954.075133  5219.449796  0.031813  1.590638  0.018389  0.013353  0.000071  1.000000  0.003941  0.005744  0.001358  0.292981  0.290323  0.068656  0.184914  0.087252  0.020633  16  0  0  0  0
7  15  42.517257  0.000000  0.044738  0.323474  6217503.701646  6817551.943429  2080350.400970  431132.654885  472741.056577  144255.160029  0.028054  1.402690  0.011685  0.014414  0.001955  1.000000  0.002379  0.003160  0.000747  0.300409  0.298724  0.070642  0.111608  0.047815  0.011307  16  0  0  0  0
2  20  121.070166  0.547626  0.019144  0.076536  4797249.875525  7190721.440356  10604606.945330  332649.753700  498617.286597  735342.118919  0.034184  1.709182  0.009016  0.015203  0.009965  1.000000  0.001857  0.000609  0.000144  0.320497  0.319195  0.075483  0.087112  0.008299  0.001963  28  0  0  0  0
10  12  27.360273  0.000000  0.071727  0.402589  7793122.606392  6580011.497348  410355.168979  540388.844200  456269.583768  28454.749999  0.028943  1.447173  0.014646  0.013912  0.000386  1.000000  0.003040  0.004439  0.001050  0.295632  0.293519  0.069411  0.142643  0.067394  0.015937  16  0  0  0  0
5  17  62.737718  0.000000  0.032433  0.238990  5515627.722356  6958831.096257  5248200.854947  382463.338569  482537.601809  363919.488679  0.030010  1.500508  0.010366  0.014713  0.004932  1.000000  0.002106  0.002098  0.000496  0.305970  0.304475  0.072002  0.098792  0.031405  0.007427  19  0  0  0  0
8  14  36.028269  0.000000  0.052609  0.353251  6674255.188637  6742765.797901  1229459.696739  462804.607273  467555.253558  85252.900290  0.027955  1.397725  0.012543  0.014256  0.001155  1.000000  0.002565  0.003603  0.000852  0.298459  0.296650  0.070152  0.120352  0.054622  0.012917  16  0  0  0  0
0  22  189.847905  0.623672  0.012587  0.025184  4483941.548595  7387473.215984  11914990.361799  310924.402616  512260.401173  826206.412431  0.035242  1.762107  0.008427  0.015619  0.011196  1.000000  0.001777  0.000242  0.000057  0.337170  0.335952  0.079446  0.083382  0.002593  0.000613  33  0  0  0  0
1  21  151.297625  0.594993  0.015597  0.044561  4620803.878383  7283190.430566  11409200.142747  320414.677560  505029.249204  791134.028012  0.034804  1.740180  0.008684  0.015399  0.010721  1.000000  0.001806  0.000376  0.000089  0.327848  0.326594  0.077233  0.084746  0.004676  0.001106  31  0  0  0  0
15  7  17.979052  0.000000  0.127738  0.500797  11093929.957429  6148696.178526  23693.317291  769272.638212  426361.420071  1642.936342  0.033872  1.693578  0.020849  0.013000  0.000022  1.000000  0.004572  0.006604  0.001562  0.291816  0.288797  0.068295  0.214505  0.100327  0.023725  16  0  0  0  0
20  2  15.219923  0.000000  0.167829  0.555435  13462260.376542  5851404.758625  1219.730915  933496.839794  405746.709524  84.578289  0.037673  1.883640  0.025300  0.012371  0.000001  1.000000  0.005796  0.008225  0.001945  0.290120  0.286433  0.067736  0.271937  0.124948  0.029548  16  0  0  0  0
16  6  17.133709  0.000000  0.137788  0.515404  11687402.795820  6073742.664434  13196.083247  810425.089854  421164.011421  915.039649  0.034819  1.740928  0.021965  0.012841  0.000012  1.000000  0.004869  0.007002  0.001656  0.291357  0.288173  0.068147  0.228410  0.106365  0.025153  16  0  0  0  0
21  1  14.966621  0.000000  0.172831  0.561620  13757864.250843  5814557.629821  667.431228  953994.532958  403191.664729  46.280857  0.038150  1.907496  0.025856  0.012294  0.000001  1.000000  0.005957  0.008434  0.001994  0.289926  0.286153  0.067670  0.279483  0.128122  0.030298  17  0  0  0  0
9  12  30.953118  0.000000  0.061219  0.382162  7176512.733585  6666182.431030  389533.906293  497632.029850  462244.828045  27010.966981  0.027947  1.397363  0.013487  0.014094  0.000366  1.000000  0.002775  0.004074  0.000963  0.296853  0.294907  0.069740  0.130193  0.061859  0.014628  17  0  0  0  0
17  5  16.470775  0.000000  0.146877  0.528063  12224286.583064  6006242.336422  7316.719036  847653.557044  416483.419817  507.354182  0.035679  1.783966  0.022974  0.012699  0.000007  1.000000  0.005143  0.007366  0.001742  0.290966  0.287631  0.068019  0.241264  0.111901  0.026462  16  0  0  0  0
12  10  22.197904  0.000000  0.094000  0.446063  9103650.775045  6404320.706183  133155.934759  631263.175083  444086.874940  9233.266986  0.030774  1.538723  0.017109  0.013540  0.000125  1.000000  0.003626  0.005302  0.001254  0.293717  0.291246  0.068874  0.170095  0.080532  0.019044  16  0  0  0  0
22  0  14.766899  0.000000  0.176992  0.566665  14003784.902751  5783931.189856  364.438166  971047.103996  401067.973453  25.270784  0.038547  1.927353  0.026318  0.012229  0.000000  1.000000  0.006092  0.008609  0.002036  0.289766  0.285920  0.067615  0.285828  0.130778  0.030927  17  0  0  0  0
14  8  19.057862  0.000000  0.116905  0.484265  10454466.473645  6229971.033605  42336.381357  724931.114235  431997.161637  2935.679232  0.032859  1.642957  0.019648  0.013172  0.000040  1.000000  0.004260  0.006182  0.001462  0.292353  0.289511  0.068464  0.199870  0.093905  0.022207  16  0  0  0  0
18  4  15.950418  0.000000  0.154914  0.538850  12699116.176328  5946738.240262  4040.473190  880579.077154  412357.301010  280.173526  0.036443  1.822140  0.023866  0.012573  0.000004  1.000000  0.005390  0.007692  0.001819  0.290634  0.287165  0.067909  0.252855  0.116858  0.027635  16  0  0  0  0
19  3  15.541552  0.000000  0.161884  0.547912  13110940.293202  5895251.653508  2223.353259  909135.686587  408787.130424  154.171230  0.037106  1.855310  0.024640  0.012464  0.000002  1.000000  0.005608  0.007978  0.001887  0.290354  0.286768  0.067815  0.263082  0.121205  0.028663  16  0  0  0  0
5  18  64.824991  0.281449  0.034090  0.192593  5615595.132220  6950691.278043  7815167.713874  389395.254799  481973.172480  541917.490771  0.032593  1.629647  0.010554  0.014696  0.007344  1.000000  0.002149  0.001617  0.000382  0.306369  0.304846  0.072090  0.100834  0.023858  0.005642  20  0  0  0  0
7  16  43.508638  0.000000  0.046180  0.303477  6303986.234329  6809445.186290  3606529.010482  437129.505986  472178.919762  250083.072214  0.029633  1.481665  0.011847  0.014397  0.003389  1.000000  0.002417  0.002890  0.000683  0.300637  0.298928  0.070691  0.113379  0.043571  0.010304  17  0  0  0  0
3  20  98.959310  0.544179  0.023941  0.080040  5055140.898066  7104204.217020  11090179.266546  350532.371316  492618.029985  769012.558702  0.034942  1.747083  0.009500  0.015020  0.010421  1.000000  0.001946  0.000639  0.000151  0.314905  0.313533  0.074144  0.091292  0.008714  0.002061  27  0  0  0  0
11  11  24.455982  0.000000  0.082610  0.424892  8432925.861694  6493058.153886  234373.817363  584753.928533  450240.085819  16251.893198  0.029797  1.489833  0.015848  0.013728  0.000220  1.000000  0.003322  0.004865  0.001150  0.294589  0.292301  0.069123  0.155870  0.073885  0.017472  17  0  0  0  0
8  15  36.584275  0.000000  0.053704  0.342201  6739790.713865  6736330.408939  2200793.904592  467348.955992  467109.012355  152606.924655  0.028977  1.448840  0.012666  0.014242  0.002068  1.000000  0.002594  0.003438  0.000813  0.298601  0.296774  0.070181  0.121706  0.052024  0.012303  16  0  0  0  0
6  17  52.756579  0.000000  0.039753  0.253444  5935676.273167  6879872.547307  5565610.088084  411590.244733  477062.476989  385929.203821  0.030931  1.546545  0.011155  0.014546  0.005230  1.000000  0.002271  0.002268  0.000536  0.303197  0.301588  0.071320  0.106561  0.033950  0.008028  16  0  0  0  0
2  21  122.563688  0.591327  0.019557  0.046090  4822556.116856  7189449.421438  11800512.764393  334404.533035  498529.082565  818268.334247  0.035352  1.767613  0.009063  0.015200  0.011089  1.000000  0.001868  0.000389  0.000092  0.320690  0.319381  0.075527  0.087643  0.004845  0.001146  30  0  0  0  0
1  22  152.464205  0.619426  0.015809  0.025736  4633855.837895  7282730.067937  12175976.053256  321319.723415  504997.326849  844303.619839  0.035548  1.777383  0.008709  0.015398  0.011441  1.000000  0.001812  0.000247  0.000058  0.327972  0.326714  0.077261  0.085025  0.002652  0.000627  37  0  0  0  0
4  19  80.056205  0.456003  0.028840  0.130497  5323074.931589  7024953.193682  9785113.468559  369111.388997  487122.624476  678516.998219  0.034051  1.702565  0.010004  0.014853  0.009195  1.000000  0.002041  0.001047  0.000248  0.310224  0.308779  0.073020  0.095765  0.015018  0.003551  23  0  0  0  0
12  11  22.236602  0.000000  0.094227  0.445337  9117143.110298  6402853.300598  245651.495611  632198.757368  443985.122453  17033.907266  0.030902  1.545121  0.017134  0.013537  0.000231  1.000000  0.003632  0.005287  0.001250  0.293732  0.291257  0.068876  0.170394  0.080295  0.018988  16  0  0  0  0
11  12  24.532222  0.000000  0.082961  0.423412  8453844.756072  6490821.008628  431579.775214  586204.481504  450084.958228  29926.501569  0.030017  1.500828  0.015888  0.013723  0.000406  1.000000  0.003332  0.004837  0.001144  0.294615  0.292322  0.069128  0.156324  0.073439  0.017367  16  0  0  0  0
0  23  190.821970  0.638633  0.012698  0.014215  4490874.061332  7387350.779077  12427467.961000  311405.115256  512251.911183  861742.511566  0.035736  1.786823  0.008440  0.015619  0.011678  1.000000  0.001781  0.000169  0.000040  0.337252  0.336032  0.079465  0.083534  0.001449  0.000343  36  0  0  0  0
14  9  19.068007  0.000000  0.116993  0.484096  10459721.939927  6229385.993114  78204.006976  725295.537521  431956.593899  5422.803551  0.032901  1.645074  0.019657  0.013171  0.000073  1.000000  0.004263  0.006178  0.001461  0.292357  0.289513  0.068464  0.199992  0.093841  0.022192  16  0  0  0  0
13  10  20.455536  0.000000  0.105694  0.465590  9793086.508099  6314939.874617  138985.138173  679069.862820  437889.050691  9637.474216  0.031887  1.594332  0.018405  0.013351  0.000131  1.000000  0.003946  0.005736  0.001356  0.292988  0.290328  0.068657  0.185107  0.087129  0.020604  16  0  0  0  0
19  4  15.541955  0.000000  0.161890  0.547908  13111304.303488  5895210.083860  4108.392484  909160.927701  408784.247911  284.883169  0.037109  1.855428  0.024641  0.012464  0.000004  1.000000  0.005608  0.007978  0.001887  0.290354  0.286768  0.067815  0.263091  0.121203  0.028662  16  0  0  0  0
22  1  14.766961  0.000000  0.176993  0.566664  14003848.885343  5783923.843019  673.426466  971051.540661  401067.464010  46.696577  0.038547  1.927372  0.026318  0.012229  0.000001  1.000000  0.006093  0.008609  0.002036  0.289766  0.285920  0.067615  0.285829  0.130778  0.030926  17  0  0  0  0
15  8  17.984305  0.000000  0.127791  0.500716  11097111.971166  6148339.137463  43774.665668  769493.284648  426336.662215  3035.412399  0.033896  1.694783  0.020855  0.012999  0.000041  1.000000  0.004574  0.006602  0.001561  0.291818  0.288798  0.068295  0.214581  0.100294  0.023718  16  0  0  0  0
17  6  16.472214  0.000000  0.146895  0.528045  12225393.459806  6006116.769465  13519.736028  847730.309826  416474.712783  937.482303  0.035687  1.784348  0.022976  0.012699  0.000013  1.000000  0.005143  0.007365  0.001742  0.290966  0.287631  0.068019  0.241291  0.111893  0.026460  17  0  0  0  0
18  5  15.951178  0.000000  0.154925  0.538842  12699754.720012  5946665.531079  7466.069233  880623.354897  412352.259227  517.710387  0.036447  1.822353  0.023867  0.012573  0.000007  1.000000  0.005390  0.007692  0.001819  0.290634  0.287165  0.067909  0.252871  0.116854  0.027634  17  0  0  0  0
9  14  31.411950  0.000000  0.062429  0.373178  7248780.322208  6658827.522277  1298813.884117  502643.191699  461734.825722  90062.041767  0.028922  1.446097  0.013623  0.014079  0.001220  1.000000  0.002807  0.003927  0.000929  0.296982  0.295017  0.069766  0.131705  0.059538  0.014080  16  0  0  0  0
23  0  14.609285  0.000000  0.180422  0.570755  14206528.361731  5758698.572202  367.068417  985105.692446  399318.299314  25.453170  0.038875  1.943737  0.026699  0.012175  0.000000  1.000000  0.006205  0.008753  0.002070  0.289635  0.285728  0.067569  0.291105  0.132977  0.031447  17  0  0  0  0
21  2  14.966736  0.000000  0.172833  0.561619  13757979.288664  5814544.438933  1233.310636  954002.509883  403190.750050  85.519931  0.038151  1.907532  0.025856  0.012293  0.000001  1.000000  0.005957  0.008434  0.001994  0.289926  0.286153  0.067670  0.279486  0.128122  0.030298  16  0  0  0  0
20  3  15.220138  0.000000  0.167832  0.555433  13462465.844928  5851381.240456  2253.871699  933511.087334  405745.078732  156.287432  0.037674  1.883706  0.025301  0.012371  0.000002  1.000000  0.005797  0.008225  0.001945  0.290121  0.286433  0.067736  0.271943  0.124948  0.029548  16  0  0  0  0
10  13  27.510505  0.000000  0.072257  0.399626  7824770.721225  6576699.347947  752694.014503  542583.380210  456039.913497  52193.128362  0.029318  1.465881  0.014705  0.013905  0.000707  1.000000  0.003055  0.004386  0.001037  0.295680  0.293558  0.069421  0.143316  0.066567  0.015742  17  0  0  0  0
9  15  31.912697  0.000000  0.063803  0.362650  7330860.821357  6650468.973427  2332307.720498  508334.798043  461155.229226  161726.324229  0.030030  1.501484  0.013777  0.014061  0.002192  1.000000  0.002844  0.003759  0.000889  0.297129  0.295142  0.069795  0.133427  0.056902  0.013456  16  0  0  0  0
4  20  81.712658  0.541470  0.029873  0.084770  5385668.220955  7020371.034397  11745497.981696  373451.717900  486804.889483  814453.512341  0.036001  1.800069  0.010122  0.014843  0.011037  1.000000  0.002069  0.000681  0.000161  0.310532  0.309071  0.073089  0.097056  0.009278  0.002194  29  0  0  0  0
11  13  24.670091  0.000000  0.083603  0.420687  8492101.421520  6486729.099881  792361.311476  588857.266051  449801.218070  54943.728583  0.030419  1.520941  0.015960  0.013715  0.000745  1.000000  0.003350  0.004785  0.001132  0.294663  0.292359  0.069137  0.157155  0.072623  0.017174  16  0  0  0  0
10  14  27.776855  0.000000  0.073216  0.394193  7881992.515741  6570709.161274  1371956.155041  546551.240202  455624.543405  95133.855626  0.029994  1.499720  0.014813  0.013892  0.001289  1.000000  0.003081  0.004292  0.001015  0.295765  0.293627  0.069437  0.144536  0.065072  0.015388  16  0  0  0  0
8  16  37.471183  0.000000  0.055546  0.322743  6850002.167434  6725498.631588  3835495.980039  474991.212250  466357.917840  265960.045064  0.030697  1.534856  0.012874  0.014219  0.003604  1.000000  0.002643  0.003160  0.000747  0.298840  0.296983  0.070231  0.123992  0.047656  0.011270  16  0  0  0  0
7  17  44.912051  0.000000  0.048384  0.270538  6436158.149759  6797037.847716  5941000.770727  446294.539339  471318.573058  411959.454770  0.032049  1.602455  0.012096  0.014371  0.005583  1.000000  0.002475  0.002477  0.000586  0.300986  0.299241  0.070765  0.116102  0.037089  0.008771  16  0  0  0  0
16  7  17.136450  0.000000  0.137819  0.515365  11689294.768586  6073529.060328  24382.577083  810556.282577  421149.199736  1690.730830  0.034832  1.741609  0.021968  0.012841  0.000023  1.000000  0.004870  0.007001  0.001656  0.291358  0.288173  0.068147  0.228456  0.106349  0.025149  16  0  0  0  0
1  23  153.276242  0.634622  0.015953  0.014535  4642735.055412  7282416.108328  12706667.512501  321935.423993  504975.556336  881102.700101  0.036062  1.803118  0.008725  0.015397  0.011940  1.000000  0.001816  0.000173  0.000041  0.328057  0.326796  0.077281  0.085215  0.001482  0.000351  35  0  0  0  0
6  18  54.607470  0.274261  0.041943  0.206025  6067340.679485  6868232.657552  8360225.257172  420720.086511  476255.346537  579712.740599  0.033780  1.688988  0.011403  0.014521  0.007856  1.000000  0.002329  0.001758  0.000416  0.303624  0.301978  0.071412  0.109265  0.025954  0.006138  22  0  0  0  0
14  10  19.086697  0.000000  0.117156  0.483784  10469422.330585  6228306.120362  144416.168199  725968.179690  431881.713621  10014.071401  0.032980  1.648983  0.019676  0.013168  0.000136  1.000000  0.004268  0.006170  0.001459  0.292365  0.289518  0.068465  0.200217  0.093724  0.022164  16  0  0  0  0
0  24  191.529517  0.648563  0.012776  0.007919  4495704.335467  7387265.709682  12792334.323184  311740.054970  512246.012321  887042.987602  0.036088  1.804411  0.008449  0.015619  0.012021  1.000000  0.001783  0.000129  0.000030  0.337309  0.336088  0.079478  0.083640  0.000802  0.000190  38  0  0  0  0
5  19  66.762730  0.452435  0.035785  0.139262  5717829.986988  6942347.369665  10442285.573709  396484.399651  481394.591181  724086.469184  0.035236  1.761803  0.010746  0.014678  0.009812  1.000000  0.002194  0.001128  0.000267  0.306777  0.305225  0.072180  0.102935  0.016191  0.003829  24  0  0  0  0
13  11  20.491805  0.000000  0.105957  0.464940  9808774.829395  6313211.077163  256465.071941  680157.718644  437769.172832  17783.739690  0.032023  1.601143  0.018434  0.013348  0.000241  1.000000  0.003953  0.005722  0.001353  0.293003  0.290338  0.068659  0.185463  0.086901  0.020550  16  0  0  0  0
2  22  123.548954  0.616092  0.019833  0.026644  4839440.050568  7188598.959610  12605725.966137  335575.294729  498470.110045  874103.235531  0.036139  1.806942  0.009095  0.015199  0.011845  1.000000  0.001876  0.000256  0.000061  0.320819  0.319504  0.075557  0.087998  0.002749  0.000650  35  0  0  0  0
3  21  100.235948  0.588477  0.024485  0.048292  5088263.888871  7102121.008473  12364459.519341  352829.177823  492473.576636  857373.395272  0.036197  1.809846  0.009563  0.015016  0.011619  1.000000  0.001961  0.000408  0.000097  0.315108  0.313726  0.074190  0.091980  0.005090  0.001204  31  0  0  0  0
18  6  15.952582  0.000000  0.154945  0.538826  12700934.575625  5946531.183738  13795.770470  880705.168163  412342.943346  956.623017  0.036455  1.822747  0.023869  0.012573  0.000013  1.000000  0.005391  0.007692  0.001819  0.290635  0.287165  0.067909  0.252901  0.116847  0.027632  16  0  0  0  0
16  8  17.141510  0.000000  0.137878  0.515295  11692789.902025  6073134.458020  45049.184904  810798.641285  421121.837317  3123.789807  0.034857  1.742867  0.021975  0.012840  0.000042  1.000000  0.004871  0.006999  0.001655  0.291360  0.288175  0.068148  0.228541  0.106319  0.025142  16  0  0  0  0
17  7  16.474872  0.000000  0.146930  0.528011  12227438.530003  6005884.770606  24980.864794  847872.118595  416458.625574  1732.217153  0.035701  1.785054  0.022980  0.012698  0.000023  1.000000  0.005144  0.007365  0.001742  0.290967  0.287632  0.068019  0.241342  0.111878  0.026457  16  0  0  0  0
19  5  15.542700  0.000000  0.161901  0.547901  13111976.926737  5895133.269722  7591.588470  909207.568581  408778.921483  526.414112  0.037113  1.855647  0.024642  0.012464  0.000007  1.000000  0.005608  0.007978  0.001887  0.290355  0.286768  0.067815  0.263109  0.121200  0.028661  16  0  0  0  0
20  4  15.220535  0.000000  0.167839  0.555429  13462845.510232  5851337.783872  4164.789640  933537.413995  405742.065376  288.793847  0.037677  1.883826  0.025301  0.012371  0.000004  1.000000  0.005797  0.008225  0.001945  0.290121  0.286433  0.067736  0.271953  0.124946  0.029547  16  0  0  0  0
12  12  22.307311  0.000000  0.094644  0.443996  9141952.549550  6400154.853729  452560.480083  633919.087572  443798.007396  31381.340589  0.031138  1.556888  0.017181  0.013532  0.000425  1.000000  0.003644  0.005260  0.001244  0.293758  0.291276  0.068881  0.170945  0.079860  0.018885  17  0  0  0  0
22  2  14.767074  0.000000  0.176995  0.566664  14003967.115735  5783910.267014  1244.389164  971059.738965  401066.522626  86.288136  0.038548  1.927409  0.026318  0.012229  0.000001  1.000000  0.006093  0.008609  0.002036  0.289766  0.285920  0.067615  0.285832  0.130778  0.030926  17  0  0  0  0
15  9  17.993998  0.000000  0.127890  0.500568  11102988.648380  6147679.731959  80865.018064  769900.783794  426290.937876  5607.322745  0.033940  1.697008  0.020866  0.012998  0.000076  1.000000  0.004577  0.006598  0.001560  0.291823  0.288801  0.068296  0.214721  0.100235  0.023704  16  0  0  0  0
23  1  14.609345  0.000000  0.180423  0.570754  14206593.769130  5758691.053472  678.286833  985110.227910  399317.777952  47.033603  0.038875  1.943757  0.026699  0.012175  0.000001  1.000000  0.006205  0.008753  0.002070  0.289635  0.285728  0.067569  0.291106  0.132977  0.031446  16  0  0  0  0
21  3  14.966948  0.000000  0.172836  0.561617  13758191.859004  5814520.064466  2278.965900  954017.249885  403189.059882  158.027508  0.038152  1.907599  0.025856  0.012293  0.000002  1.000000  0.005957  0.008434  0.001994  0.289926  0.286153  0.067670  0.279492  0.128121  0.030298  16  0  0  0  0
24  0  14.484740  0.000000  0.183228  0.574054  14372395.407897  5738064.694378  369.190194  996607.205498  397887.509892  25.600298  0.039143  1.957142  0.027011  0.012132  0.000000  1.000000  0.006298  0.008872  0.002098  0.289528  0.285571  0.067532  0.295453  0.134782  0.031873  16  0  0  0  0
10  15  28.233396  0.000000  0.074918  0.384306  7983515.382871  6560076.216185  2471582.422710  553591.014578  454887.236269  171383.877325  0.031196  1.559800  0.015004  0.013870  0.002322  1.000000  0.003127  0.004124  0.000975  0.295917  0.293751  0.069466  0.146708  0.062421  0.014761  17  0  0  0  0
8  17  38.738706  0.000000  0.058401  0.290203  7020865.874009  6708682.629385  6372836.283111  486839.202533  465191.866637  441903.689604  0.033367  1.668347  0.013195  0.014184  0.005988  1.000000  0.002719  0.002729  0.000645  0.299211  0.297307  0.070307  0.127560  0.040888  0.009669  18  0  0  0  0
6  19  56.341061  0.449390  0.044219  0.150271  6204176.179990  6856107.613196  11267825.619710  430208.501066  475414.574610  781330.869642  0.036743  1.837174  0.011660  0.014496  0.010588  1.000000  0.002389  0.001232  0.000291  0.304067  0.302383  0.071508  0.112096  0.017699  0.004186  21  0  0  0  0
9  16  32.716367  0.000000  0.066134  0.343955  7470119.324822  6636275.721177  4087578.502193  517991.227889  460171.044123  283439.891035  0.031911  1.595538  0.014039  0.014031  0.003841  1.000000  0.002907  0.003476  0.000822  0.297379  0.295353  0.069845  0.136365  0.052430  0.012399  17  0  0  0  0
14  11  19.121042  0.000000  0.117457  0.483208  10487309.976018  6226314.743934  266541.612012  727208.540522  431743.628073  18482.464722  0.033124  1.656191  0.019709  0.013164  0.000250  1.000000  0.004277  0.006157  0.001456  0.292379  0.289528  0.068468  0.200633  0.093508  0.022113  16  0  0  0  0
11  14  24.914982  0.000000  0.084767  0.415680  8561445.241659  6479310.175807  1446737.675696  593665.688645  449286.776811  100319.337949  0.031148  1.557417  0.016090  0.013699  0.001359  1.000000  0.003382  0.004692  0.001109  0.294751  0.292427  0.069153  0.158665  0.071143  0.016824  17  0  0  0  0
2  23  124.233115  0.631513  0.020021  0.015058  4850988.345487  7188016.753038  13164619.878398  336376.073834  498429.738816  912857.923547  0.036684  1.834224  0.009117  0.015197  0.012370  1.000000  0.001881  0.000179  0.000042  0.320907  0.319589  0.075577  0.088241  0.001537  0.000363  29  0  0  0  0
5  20  68.224511  0.539480  0.037174  0.090921  5801564.454429  6935497.144302  12597864.181158  402290.695069  480919.584492  873558.085517  0.037404  1.870224  0.010903  0.014663  0.011838  1.000000  0.002231  0.000734  0.000174  0.307111  0.305536  0.072253  0.104665  0.010021  0.002370  29  0  0  0  0
7  18  46.579633  0.266940  0.051285  0.222214  6610102.775226  6780676.693180  9017132.999039  458356.165963  470184.061792  625263.880149  0.035232  1.761598  0.012423  0.014336  0.008473  1.000000  0.002552  0.001935  0.000458  0.301446  0.299653  0.070862  0.119712  0.028577  0.006758  19  0  0  0  0
0  25  192.039337  0.655181  0.012828  0.004371  4498993.187814  7387207.284107  13047415.784943  311968.109783  512241.960989  904730.785326  0.036334  1.816699  0.008455  0.015619  0.012260  1.000000  0.001784  0.000107  0.000025  0.337348  0.336126  0.079487  0.083712  0.000441  0.000104  39  0  0  0  0
1  24  153.867796  0.644723  0.016053  0.008100  4648928.541492  7282196.564729  13085355.765045  322364.891224  504960.332797  907361.610353  0.036429  1.821469  0.008737  0.015396  0.012296  1.000000  0.001819  0.000132  0.000031  0.328116  0.326853  0.077294  0.085347  0.000821  0.000194  35  0  0  0  0
16  9  17.150846  0.000000  0.137987  0.515165  11699245.188299  6072405.646204  83223.110630  811246.262202  421071.300222  5770.837036  0.034904  1.745190  0.021987  0.012839  0.000078  1.000000  0.004875  0.006995  0.001654  0.291364  0.288177  0.068148  0.228697  0.106264  0.025129  16  0  0  0  0
3  22  101.077433  0.613564  0.024849  0.027952  5110434.914348  7100724.210175  13224539.416141  354366.555770  492376.720183  917012.849804  0.037044  1.852191  0.009604  0.015013  0.012427  1.000000  0.001970  0.000269  0.000064  0.315243  0.313856  0.074221  0.092442  0.002889  0.000683  33  0  0  0  0
4  21  82.821467  0.586388  0.030598  0.051271  5429571.007427  7017148.956304  13127210.707731  376496.014421  486581.464914  910263.905780  0.037375  1.868772  0.010204  0.014836  0.012335  1.000000  0.002088  0.000435  0.000103  0.310749  0.309275  0.073137  0.097965  0.005422  0.001282  29  0  0  0  0
18  7  15.955175  0.000000  0.154981  0.538797  12703114.508754  5946282.958430  25491.132037  880856.328565  412325.730966  1767.599982  0.036470  1.823475  0.023874  0.012572  0.000024  1.000000  0.005392  0.007691  0.001819  0.290636  0.287166  0.067909  0.252956  0.116833  0.027629  17  0  0  0  0
13  12  20.558111  0.000000  0.106442  0.463740  9837639.001334  6310030.108874  472685.454791  682159.211152  437548.598889  32776.841773  0.032274  1.613678  0.018488  0.013341  0.000444  1.000000  0.003967  0.005696  0.001347  0.293029  0.290357  0.068664  0.186119  0.086483  0.020451  16  0  0  0  0
20  5  15.221268  0.000000  0.167850  0.555423  13463547.057668  5851257.483774  7695.814449  933586.060529  405736.497226  533.641325  0.037681  1.884050  0.025303  0.012371  0.000007  1.000000  0.005797  0.008224  0.001945  0.290121  0.286433  0.067736  0.271971  0.124942  0.029546  16  0  0  0  0
19  6  15.544076  0.000000  0.161922  0.547887  13113219.749588  5894991.338633  14027.760960  909293.748106  408769.079732  972.709646  0.037121  1.856051  0.024644  0.012464  0.000013  1.000000  0.005609  0.007978  0.001887  0.290355  0.286768  0.067815  0.263140  0.121193  0.028660  16  0  0  0  0
12  13  22.435303  0.000000  0.095406  0.441524  9187380.251150  6395213.120436  831607.434641  637069.124393  443455.338907  57665.123870  0.031569  1.578444  0.017266  0.013521  0.000781  1.000000  0.003665  0.005209  0.001232  0.293807  0.291313  0.068890  0.171954  0.079064  0.018697  17  0  0  0  0
21  4  14.967340  0.000000  0.172843  0.561614  13758584.650580  5814475.024777  4211.163086  954044.486744  403185.936750  292.009464  0.038154  1.907721  0.025857  0.012293  0.000004  1.000000  0.005958  0.008434  0.001994  0.289927  0.286153  0.067670  0.279502  0.128119  0.030298  17  0  0  0  0
22  3  14.767284  0.000000  0.176998  0.566662  14004185.585092  5783885.181025  2299.438139  971074.888015  401064.783120  159.447090  0.038550  1.927476  0.026319  0.012229  0.000002  1.000000  0.006093  0.008608  0.002036  0.289766  0.285920  0.067615  0.285838  0.130777  0.030926  16  0  0  0  0
25  0  14.386241  0.000000  0.185510  0.576705  14507285.199853  5721289.507442  370.895127  1005960.701195  396724.288891  25.718521  0.039361  1.968043  0.027264  0.012096  0.000000  1.000000  0.006373  0.008969  0.002121  0.289441  0.285443  0.067502  0.299011  0.136252  0.032221  16  0  0  0  0
24  1  14.484800  0.000000  0.183229  0.574053  14372461.984636  5738057.034550  682.207606  996611.822046  397886.978746  47.305477  0.039143  1.957162  0.027011  0.012132  0.000001  1.000000  0.006298  0.008872  0.002098  0.289528  0.285571  0.067532  0.295455  0.134782  0.031873  16  0  0  0  0
15  10  18.011856  0.000000  0.128073  0.500294  11113836.938077  6146462.451490  149344.503423  770653.023304  426206.529505  10355.810844  0.034022  1.701116  0.020887  0.012995  0.000140  1.000000  0.004582  0.006592  0.001559  0.291830  0.288805  0.068297  0.214978  0.100125  0.023678  16  0  0  0  0
23  2  14.609458  0.000000  0.180425  0.570753  14206714.632604  5758677.159817  1253.370588  985118.608796  399316.814541  86.910924  0.038876  1.943794  0.026699  0.012175  0.000001  1.000000  0.006205  0.008753  0.002070  0.289635  0.285728  0.067569  0.291110  0.132977  0.031446  17  0  0  0  0
9  17  33.877006  0.000000  0.069804  0.312195  7689366.720740  6613899.393055  6855784.861201  533194.228388  458619.430129  475392.194419  0.034877  1.743835  0.014451  0.013984  0.006442  1.000000  0.003006  0.003029  0.000716  0.297772  0.295686  0.069924  0.141027  0.045393  0.010735  18  0  0  0  0
0  26  192.384945  0.659423  0.012863  0.002396  4501123.143751  7387169.362884  13216183.253033  312115.804679  512239.331464  916433.418740  0.036496  1.824824  0.008459  0.015618  0.012419  1.000000  0.001785  0.000094  0.000022  0.337374  0.336151  0.079493  0.083759  0.000241  0.000057  41  0  0  0  0
10  16  28.970791  0.000000  0.077831  0.366606  8157307.707435  6541858.965083  4356762.884798  565642.080389  453624.019999  302105.610123  0.033256  1.662778  0.015330  0.013831  0.004094  1.000000  0.003207  0.003836  0.000907  0.296177  0.293963  0.069517  0.150448  0.057882  0.013688  17  0  0  0  0
6  20  57.654173  0.538238  0.046104  0.098741  6317517.928221  6846041.241182  13681333.526715  438067.817468  474716.554649  948687.757787  0.039203  1.960156  0.011873  0.014474  0.012856  1.000000  0.002440  0.000804  0.000190  0.304434  0.302719  0.071587  0.114457  0.010980  0.002596  25  0  0  0  0
11  15  25.336203  0.000000  0.086841  0.406534  8685050.660248  6466079.665603  2614533.176345  602236.706023  448369.349936  181296.334300  0.032450  1.622501  0.016322  0.013671  0.002457  1.000000  0.003440  0.004525  0.001070  0.294906  0.292549  0.069182  0.161367  0.068504  0.016200  17  0  0  0  0
2  24  124.731428  0.641784  0.020154  0.008397  4859080.173095  7187608.006355  13564647.627674  336937.175409  498401.395601  940596.552078  0.037075  1.853736  0.009132  0.015197  0.012746  1.000000  0.001885  0.000137  0.000032  0.320968  0.319649  0.075591  0.088411  0.000851  0.000201  34  0  0  0  0
14  12  19.183856  0.000000  0.118011  0.482144  10520236.880935  6222648.816856  491444.364546  729491.750089  431489.426234  34077.617607  0.033389  1.669464  0.019771  0.013156  0.000462  1.000000  0.004293  0.006132  0.001450  0.292406  0.289545  0.068472  0.201399  0.093110  0.022019  16  0  0  0  0
1  25  154.290652  0.651463  0.016122  0.004472  4653179.013710  7282046.112978  13350588.855381  322659.626452  504949.900207  925753.339878  0.036686  1.834314  0.008745  0.015396  0.012545  1.000000  0.001821  0.000109  0.000026  0.328156  0.326892  0.077304  0.085438  0.000451  0.000107  36  0  0  0  0
8  18  40.265333  0.259399  0.062241  0.241263  7250580.035570  6686030.103021  9790123.713530  502767.986992  463621.100571  678864.417427  0.036962  1.848095  0.013626  0.014136  0.009200  1.000000  0.002822  0.002152  0.000509  0.299709  0.297742  0.070410  0.132403  0.031807  0.007522  19  0  0  0  0
17  8  16.479780  0.000000  0.146993  0.527950  12231216.588707  6005456.173494  46155.502361  848134.095838  416428.905895  3200.503808  0.035727  1.786359  0.022987  0.012697  0.000043  1.000000  0.005146  0.007363  0.001741  0.290970  0.287633  0.068020  0.241435  0.111850  0.026450  16  0  0  0  0
12  14  22.663064  0.000000  0.096793  0.436974  9269911.482073  6386232.855498  1520852.218490  642791.985272  442832.631523  105458.570853  0.032353  1.617633  0.017421  0.013502  0.001429  1.000000  0.003704  0.005118  0.001210  0.293895  0.291378  0.068905  0.173793  0.077616  0.018355  16  0  0  0  0
4  22  83.548475  0.611795  0.031086  0.029723  5459147.222026  7014977.432665  14062529.207027  378546.881222  486430.887641  975120.537495  0.038305  1.915266  0.010260  0.014832  0.013214  1.000000  0.002101  0.000286  0.000068  0.310895  0.309412  0.073170  0.098579  0.003079  0.000728  30  0  0  0  0
3  23  101.661713  0.629207  0.025100  0.015812  5125669.860779  7099763.508400  13823522.139896  355422.973783  492310.103430  958547.366600  0.037633  1.881663  0.009633  0.015011  0.012990  1.000000  0.001977  0.000189  0.000045  0.315337  0.313945  0.074242  0.092759  0.001616  0.000382  34  0  0  0  0
5  21  69.200228  0.585060  0.038153  0.055165  5860659.576080  6930654.045511  14124099.240270  406388.454863  480583.755494  979389.912017  0.038939  1.946974  0.011014  0.014653  0.013272  1.000000  0.002257  0.000470  0.000111  0.307346  0.305755  0.072305  0.105892  0.005861  0.001386  28  0  0  0  0
7  19  48.159007  0.446868  0.054361  0.163820  6794520.962227  6763290.341050  12283732.157610  471144.047786  468978.461521  851775.617859  0.038611  1.930566  0.012769  0.014299  0.011543  1.000000  0.002634  0.001364  0.000323  0.301933  0.300089  0.070965  0.123575  0.019610  0.004637  25  0  0  0  0
16  10  17.168050  0.000000  0.138187  0.514925  11711162.709475  6071060.112108  153712.050860  812072.644105  420977.998519  10658.664273  0.034990  1.749479  0.022009  0.012836  0.000144  1.000000  0.004881  0.006989  0.001653  0.291372  0.288181  0.068149  0.228987  0.106161  0.025105  16  0  0  0  0
22  4  14.767672  0.000000  0.177005  0.566659  14004589.278001  5783838.826366  4248.995382  971102.880792  401061.568806  294.632822  0.038552  1.927601  0.026319  0.012229  0.000004  1.000000  0.006093  0.008608  0.002036  0.289767  0.285920  0.067615  0.285849  0.130775  0.030926  17  0  0  0  0
13  13  20.678243  0.000000  0.107332  0.461525  9890548.486932  6304198.420792  869280.235342  685828.048050  437144.219369  60277.422208  0.032733  1.636667  0.018588  0.013329  0.000817  1.000000  0.003993  0.005647  0.001336  0.293078  0.290391  0.068672  0.187322  0.085715  0.020270  16  0  0  0  0
21  5  14.968063  0.000000  0.172855  0.561608  13759310.446847  5814391.800957  7781.516304  954094.814736  403180.165864  539.584043  0.038159  1.907949  0.025859  0.012293  0.000007  1.000000  0.005958  0.008433  0.001994  0.289927  0.286153  0.067670  0.279521  0.128116  0.030297  16  0  0  0  0
20  6  15.222622  0.000000  0.167872  0.555411  13464843.328770  5851109.111137  14220.397614  933675.946250  405726.208806  986.067411  0.037689  1.884462  0.025305  0.012371  0.000013  1.000000  0.005798  0.008224  0.001945  0.290122  0.286434  0.067736  0.272004  0.124936  0.029545  16  0  0  0  0
18  8  15.959964  0.000000  0.155049  0.538743  12707141.767369  5945824.379537  47099.072395  881135.585769  412293.932298  3265.932615  0.036496  1.824821  0.023881  0.012571  0.000044  1.000000  0.005394  0.007689  0.001818  0.290638  0.287167  0.067909  0.253057  0.116808  0.027623  17  0  0  0  0
26  0  14.308279  0.000000  0.187357  0.578828  14616460.529089  5707714.899976  372.260970  1013531.110768  395783.001706  25.813231  0.039537  1.976867  0.027469  0.012068  0.000000  1.000000  0.006435  0.009047  0.002140  0.289370  0.285339  0.067477  0.301904  0.137444  0.032503  17  0  0  0  0
24  2  14.484912  0.000000  0.183231  0.574053  14372585.007672  5738042.880388  1260.615754  996620.352680  397885.997271  87.413316  0.039144  1.957199  0.027011  0.012132  0.000001  1.000000  0.006298  0.008872  0.002098  0.289528  0.285571  0.067532  0.295458  0.134781  0.031873  16  0  0  0  0
23  3  14.609666  0.000000  0.180429  0.570752  14206937.967836  5758651.486724  2316.035128  985134.095255  399315.034324  160.597954  0.038877  1.943862  0.026700  0.012175  0.000002  1.000000  0.006205  0.008753  0.002070  0.289635  0.285729  0.067569  0.291116  0.132976  0.031446  17  0  0  0  0
15  11  18.044680  0.000000  0.128409  0.499787  11133845.706338  6144217.190842  275686.596745  772040.466528  426050.839178  19116.594066  0.034174  1.708695  0.020924  0.012990  0.000259  1.000000  0.004592  0.006579  0.001556  0.291844  0.288814  0.068299  0.215454  0.099922  0.023630  17  0  0  0  0
19  7  15.546618  0.000000  0.161961  0.547861  13115516.029449  5894729.101576  25919.985625  909452.976195  408750.895752  1797.337445  0.037136  1.856798  0.024649  0.012463  0.000024  1.000000  0.005610  0.007977  0.001886  0.290356  0.286769  0.067815  0.263199  0.121180  0.028657  16  0  0  0  0
17  9  16.488836  0.000000  0.147111  0.527836  12238194.703781  6004664.541666  85270.053677  848617.970625  416374.012750  5912.775671  0.035775  1.788769  0.023000  0.012695  0.000080  1.000000  0.005150  0.007360  0.001740  0.290973  0.287635  0.068020  0.241608  0.111799  0.026438  16  0  0  0  0
25  1  14.386301  0.000000  0.185512  0.576704  14507352.731122  5721281.732448  685.358108  1005965.383932  396723.749759  47.523938  0.039361  1.968064  0.027264  0.012096  0.000001  1.000000  0.006374  0.008969  0.002121  0.289441  0.285443  0.067502  0.299013  0.136252  0.032221  17  0  0  0  0
1  26  154.577082  0.655784  0.016167  0.002452  4655936.514383  7281948.344587  13526222.413378  322850.836404  504943.120775  937932.080057  0.036856  1.842815  0.008750  0.015396  0.012710  1.000000  0.001822  0.000097  0.000023  0.328182  0.326918  0.077310  0.085497  0.000247  0.000058  37  0  0  0  0
3  24  102.086700  0.639648  0.025276  0.008823  5136415.179586  7099085.188956  14253874.444865  356168.073110  492263.067565  988388.753221  0.038056  1.902821  0.009653  0.015009  0.013394  1.000000  0.001982  0.000144  0.000034  0.315402  0.314007  0.074257  0.092983  0.000895  0.000212  32  0  0  0  0
0  27  192.605075  0.662015  0.012884  0.001307  4502426.193541  7387146.013154  13321376.293814  312206.160445  512237.712353  923727.689419  0.036598  1.829886  0.008462  0.015618  0.012518  1.000000  0.001786  0.000088  0.000021  0.337389  0.336166  0.079497  0.083787  0.000131  0.000031  38  0  0  0  0
2  25  125.087932  0.648646  0.020245  0.004638  4864648.339895  7187326.695989  13845439.320916  337323.281900  498381.889045  960067.142525  0.037348  1.867422  0.009142  0.015196  0.013010  1.000000  0.001887  0.000113  0.000027  0.321011  0.319689  0.075600  0.088529  0.000468  0.000111  34  0  0  0  0
10  17  30.047661  0.000000  0.082492  0.336066  8435333.898215  6512675.881859  7379990.134736  584920.906025  451600.413621  511741.511143  0.036557  1.827860  0.015853  0.013770  0.006935  1.000000  0.003336  0.003376  0.000798  0.296592  0.294303  0.069597  0.156490  0.050622  0.011971  18  0  0  0  0
14  13  19.297762  0.000000  0.119027  0.480180  10580648.912732  6215921.916570  904415.958409  733680.826752  431022.971123  62713.795115  0.033877  1.693833  0.019885  0.013142  0.000850  1.000000  0.004323  0.006086  0.001439  0.292454  0.289577  0.068479  0.202807  0.092380  0.021846  16  0  0  0  0
7  20  49.360631  0.537806  0.056948  0.108519  6949624.567700  6748636.347696  15036164.286458  481899.204907  467962.327818  1042634.108347  0.041458  2.072911  0.013061  0.014268  0.014129  1.000000  0.002704  0.000893  0.000211  0.302343  0.300456  0.071052  0.126851  0.012203  0.002886  25  0  0  0  0
4  23  84.055942  0.627657  0.031423  0.016833  5479503.399390  7013479.582423  14716290.193487  379958.414405  486327.024068  1020453.475484  0.038955  1.947736  0.010298  0.014828  0.013828  1.000000  0.002110  0.000201  0.000048  0.310995  0.309507  0.073192  0.099001  0.001723  0.000408  27  0  0  0  0
5  22  69.842274  0.610792  0.038814  0.032044  5900487.112498  6927385.104557  15160227.631546  409150.166369  480357.081372  1051236.879155  0.039981  1.999052  0.011089  0.014646  0.014246  1.000000  0.002275  0.000309  0.000073  0.307505  0.305903  0.072340  0.106720  0.003330  0.000788  29  0  0  0  0
13  14  20.892387  0.000000  0.108950  0.457445  9986866.971515  6293579.500176  1592096.709068  692506.941375  436407.884715  110398.789281  0.033571  1.678556  0.018769  0.013306  0.001496  1.000000  0.004040  0.005560  0.001315  0.293167  0.290453  0.068686  0.189521  0.084318  0.019939  16  0  0  0  0
6  21  58.529426  0.584543  0.047443  0.060148  6398004.447968  6838881.355628  15399914.637162  443648.894474  474220.075577  1067857.198182  0.040954  2.047707  0.012024  0.014459  0.014471  1.000000  0.002476  0.000515  0.000122  0.304694  0.302957  0.071643  0.116143  0.006427  0.001520  28  0  0  0  0
11  16  26.020933  0.000000  0.090423  0.390040  8898493.081062  6443214.294064  4635248.246004  617037.179327  446783.824810  321416.275446  0.034702  1.735081  0.016723  0.013623  0.004356  1.000000  0.003540  0.004237  0.001002  0.295174  0.292759  0.069232  0.166067  0.063948  0.015122  16  0  0  0  0
16  11  17.199676  0.000000  0.138557  0.514480  11733147.405825  6068577.860571  283791.794768  813597.101662  420805.874826  19678.622770  0.035148  1.757394  0.022051  0.012831  0.000267  1.000000  0.004892  0.006977  0.001650  0.291386  0.288189  0.068151  0.229521  0.105973  0.025060  16  0  0  0  0
9  18  35.296886  0.251569  0.074859  0.263128  7991272.500444  6583025.719119  10677367.734839  554128.906770  456478.595214  740387.480186  0.038970  1.948493  0.015018  0.013918  0.010033  1.000000  0.003144  0.002415  0.000571  0.298313  0.296145  0.070032  0.147522  0.035721  0.008447  19  0  0  0  0
17  10  16.505524  0.000000  0.147328  0.527626  12251078.395422  6003202.923784  157503.488392  849511.348490  416272.661593  10921.569228  0.035864  1.793218  0.023024  0.012692  0.000148  1.000000  0.005157  0.007354  0.001739  0.290981  0.287639  0.068021  0.241927  0.111705  0.026416  16  0  0  0  0
12  15  23.056153  0.000000  0.099274  0.428639  9417657.679504  6370149.018247  2756696.445055  653036.966764  441717.349927  191154.185683  0.033758  1.687880  0.017699  0.013468  0.002590  1.000000  0.003775  0.004955  0.001172  0.294053  0.291496  0.068933  0.177101  0.075024  0.017742  16  0  0  0  0
8  19  41.731408  0.444883  0.066412  0.180186  7500129.524652  6661363.859828  13510902.164624  520072.187989  461910.699833  936869.747032  0.040875  2.043752  0.014095  0.014084  0.012696  1.000000  0.002936  0.001529  0.000361  0.300250  0.298215  0.070522  0.137724  0.022002  0.005203  22  0  0  0  0
15  12  18.104739  0.000000  0.129029  0.498850  11170691.905345  6140082.241544  508472.997083  774595.446848  425764.114513  35258.412972  0.034453  1.722657  0.020994  0.012982  0.000478  1.000000  0.004611  0.006556  0.001550  0.291870  0.288830  0.068303  0.216331  0.099548  0.023541  16  0  0  0  0
20  7  15.225124  0.000000  0.167913  0.555388  13467238.378647  5850834.969908  26276.095035  933842.023226  405707.199371  1822.030698  0.037704  1.885225  0.025310  0.012370  0.000025  1.000000  0.005799  0.008223  0.001945  0.290123  0.286434  0.067736  0.272066  0.124925  0.029542  16  0  0  0  0
21  6  14.969400  0.000000  0.172878  0.561597  13760651.533975  5814238.023964  14378.798282  954187.808079  403169.502697  997.051192  0.038167  1.908368  0.025861  0.012293  0.000014  1.000000  0.005959  0.008433  0.001994  0.289928  0.286153  0.067670  0.279556  0.128111  0.030296  16  0  0  0  0
22  5  14.768388  0.000000  0.177018  0.566654  14005335.218893  5783753.172502  7851.433834  971154.605647  401055.629416  544.432247  0.038557  1.927831  0.026321  0.012228  0.000007  1.000000  0.006093  0.008608  0.002036  0.289767  0.285920  0.067615  0.285869  0.130773  0.030925  16  0  0  0  0
23  4  14.610050  0.000000  0.180436  0.570750  14207350.651049  5758604.047540  4279.666405  985162.711435  399311.744807  296.759604  0.038880  1.943988  0.026701  0.012175  0.000004  1.000000  0.006205  0.008753  0.002070  0.289635  0.285729  0.067569  0.291127  0.132975  0.031446  16  0  0  0  0
19  8  15.551312  0.000000  0.162032  0.547814  13119758.292460  5894244.628985  47892.109923  909747.142183  408717.301570  3320.923234  0.037164  1.858178  0.024657  0.012462  0.000045  1.000000  0.005612  0.007976  0.001886  0.290358  0.286770  0.067815  0.263308  0.121157  0.028651  16  0  0  0  0
24  3  14.485119  0.000000  0.183235  0.574052  14372812.334085  5738016.725808  2329.423676  996636.115894  397884.183667  161.526340  0.039145  1.957268  0.027011  0.012132  0.000002  1.000000  0.006298  0.008872  0.002098  0.289528  0.285571  0.067532  0.295465  0.134781  0.031873  16  0  0  0  0
18  9  15.968799  0.000000  0.155174  0.538643  12714580.389177  5944977.344121  87015.926618  881651.392903  412235.197371  6033.837575  0.036546  1.827306  0.023895  0.012569  0.000082  1.000000  0.005398  0.007686  0.001818  0.290642  0.287169  0.067910  0.253245  0.116761  0.027612  16  0  0  0  0
26  1  14.308339  0.000000  0.187359  0.578828  14616528.837263  5707707.031269  687.882014  1013535.847377  395782.456076  47.698950  0.039538  1.976888  0.027470  0.012068  0.000001  1.000000  0.006435  0.009047  0.002140  0.289370  0.285339  0.067477  0.301906  0.137443  0.032503  17  0  0  0  0
27  0  14.246531  0.000000  0.188847  0.580526  14704488.372327  5696770.987196  373.352634  1019635.116424  395024.131523  25.888929  0.039680  1.983982  0.027635  0.012044  0.000000  1.000000  0.006485  0.009111  0.002154  0.289313  0.285254  0.067457  0.304246  0.138405  0.032730  17  0  0  0  0
25  2  14.386412  0.000000  0.185514  0.576704  14507477.518461  5721267.365464  1266.437549  1005974.036906  396722.753527  87.817010  0.039362  1.968101  0.027265  0.012096  0.000001  1.000000  0.006374  0.008969  0.002121  0.289441  0.285443  0.067502  0.299016  0.136252  0.032221  17  0  0  0  0
1  27  154.759749  0.658425  0.016194  0.001338  4657622.361568  7281888.266898  13635723.533673  322967.736017  504938.954882  945525.080556  0.036962  1.848112  0.008753  0.015396  0.012813  1.000000  0.001823  0.000090  0.000021  0.328198  0.326933  0.077313  0.085534  0.000134  0.000032  37  0  0  0  0
12  16  23.699197  0.000000  0.103594  0.413511  9674859.721517  6342126.782867  4914182.579718  670871.809256  439774.238782  340758.073312  0.036209  1.810453  0.018182  0.013409  0.004618  1.000000  0.003899  0.004671  0.001104  0.294328  0.291700  0.068981  0.182908  0.070509  0.016674  17  0  0  0  0
6  22  59.102377  0.610606  0.048352  0.035025  6452599.312424  6834019.985864  16570892.743720  447434.598509  473882.979638  1149054.882031  0.042147  2.107340  0.012127  0.014449  0.015571  1.000000  0.002500  0.000339  0.000080  0.304871  0.303119  0.071682  0.117290  0.003654  0.000864  24  0  0  0  0
5  23  70.285692  0.626871  0.039274  0.018173  5928259.123542  6925105.664592  15887962.475738  411075.926518  480199.020991  1101699.294698  0.040712  2.035612  0.011141  0.014642  0.014929  1.000000  0.002287  0.000217  0.000051  0.307616  0.306006  0.072364  0.107299  0.001865  0.000441  31  0  0  0  0
8  20  42.855666  0.538276  0.069986  0.120576  7713909.814801  6640185.609892  16706751.377099  534896.089747  460442.162691  1158475.558898  0.044235  2.211754  0.014497  0.014039  0.015699  1.000000  0.003034  0.001004  0.000238  0.300714  0.298620  0.070618  0.142332  0.013750  0.003252  25  0  0  0  0
4  24  84.423582  0.638272  0.031662  0.009402  5493997.493953  7012413.186773  15188182.452374  380963.460444  486253.078316  1053175.315656  0.039423  1.971157  0.010325  0.014826  0.014272  1.000000  0.002117  0.000153  0.000036  0.311067  0.309575  0.073208  0.099303  0.000955  0.000226  30  0  0  0  0
2  26  125.328203  0.653049  0.020304  0.002544  4868280.459542  7187143.350613  14031606.710555  337575.139472  498369.175554  972976.317139  0.037530  1.876491  0.009149  0.015196  0.013185  1.000000  0.001889  0.000100  0.000024  0.321038  0.319716  0.075607  0.088605  0.000256  0.000060  35  0  0  0  0
0  28  192.735527  0.663536  0.012896  0.000711  4503201.349367  7387132.573669  13383909.220209  312259.911115  512236.780435  928063.832648  0.036658  1.832896  0.008463  0.015618  0.012576  1.000000  0.001786  0.000084  0.000020  0.337398  0.336175  0.079499  0.083804  0.000071  0.000017  40  0  0  0  0
7  21  50.161967  0.584927  0.058797  0.066437  7060473.394584  6738144.494062  17010214.017805  489585.657753  467234.804212  1179518.192763  0.043499  2.174966  0.013269  0.014246  0.015984  1.000000  0.002754  0.000572  0.000135  0.302636  0.300719  0.071114  0.129208  0.007152  0.001691  26  0  0  0  0
15  13  18.213733  0.000000  0.130167  0.497121  11238345.670886  6132489.010502  936324.973887  779286.678080  425237.586502  64926.422435  0.034966  1.748314  0.021121  0.012966  0.000880  1.000000  0.004646  0.006513  0.001540  0.291918  0.288859  0.068310  0.217945  0.098862  0.023379  16  0  0  0  0
16  12  17.257566  0.000000  0.139239  0.513660  11773645.326135  6064004.996346  523568.292414  816405.298768  420488.784369  36305.147331  0.035440  1.771982  0.022127  0.012821  0.000492  1.000000  0.004913  0.006956  0.001645  0.291411  0.288203  0.068154  0.230506  0.105625  0.024978  16  0  0  0  0
3  25  102.390434  0.646636  0.025398  0.004876  5143846.482372  7098616.047851  14556792.238045  356683.372731  492230.536495  1009393.606399  0.038354  1.917702  0.009667  0.015008  0.013679  1.000000  0.001985  0.000119  0.000028  0.315448  0.314051  0.074267  0.093138  0.000492  0.000116  32  0  0  0  0
13  15  21.263166  0.000000  0.111859  0.449949  10159952.289649  6274488.465647  2893747.654650  704508.982115  435084.078764  200657.557886  0.035079  1.753958  0.019094  0.013266  0.002719  1.000000  0.004124  0.005402  0.001277  0.293326  0.290565  0.068713  0.193493  0.081805  0.019345  16  0  0  0  0
10  18  31.388344  0.243403  0.089080  0.287549  8828246.534498  6471350.264656  11668357.491635  612166.160093  448734.822555  809104.454926  0.041238  2.061895  0.016591  0.013682  0.010964  1.000000  0.003520  0.002727  0.000645  0.297179  0.294782  0.069710  0.165155  0.040376  0.009548  20  0  0  0  0
11  17  27.032518  0.000000  0.096245  0.361164  9245420.936703  6405998.041711  7931132.091724  641093.767731  444203.184339  549958.664929  0.038372  1.918599  0.017375  0.013544  0.007453  1.000000  0.003705  0.003769  0.000891  0.295610  0.293100  0.069312  0.173798  0.056540  0.013371  19  0  0  0  0
9  19  36.684191  0.443445  0.080512  0.199579  8328902.791015  6548415.270017  14965110.540793  577540.785641  454078.645728  1037707.116507  0.043560  2.178014  0.015653  0.013845  0.014062  1.000000  0.003302  0.001732  0.000410  0.298919  0.296657  0.070154  0.154892  0.024964  0.005904  21  0  0  0  0
22  6  14.769711  0.000000  0.177041  0.566645  14006713.527521  5783594.905922  14508.026546  971250.179994  401044.654933  1006.012107  0.038565  1.928257  0.026323  0.012228  0.000014  1.000000  0.006094  0.008608  0.002036  0.289767  0.285921  0.067615  0.285905  0.130768  0.030924  16  0  0  0  0
18  10  15.985082  0.000000  0.155406  0.538459  12728315.101088  5943413.343004  160737.442692  882603.782012  412126.746780  11145.817314  0.036638  1.831895  0.023921  0.012566  0.000151  1.000000  0.005405  0.007681  0.001816  0.290649  0.287172  0.067911  0.253591  0.116674  0.027591  16  0  0  0  0
25  3  14.386617  0.000000  0.185517  0.576703  14507708.104370  5721240.817688  2340.181962  1005990.026139  396720.912657  162.272338  0.039363  1.968171  0.027265  0.012096  0.000002  1.000000  0.006374  0.008969  0.002121  0.289441  0.285443  0.067502  0.299022  0.136251  0.032221  17  0  0  0  0
23  5  14.610760  0.000000  0.180449  0.570745  14208113.205468  5758516.389447  7908.117063  985215.588302  399305.666441  548.362762  0.038884  1.944221  0.026702  0.012175  0.000007  1.000000  0.006206  0.008753  0.002070  0.289636  0.285729  0.067569  0.291147  0.132972  0.031445  17  0  0  0  0
14  14  19.501131  0.000000  0.120879  0.476558  10690814.222235  6203651.941648  1658617.875905  741319.883299  430172.149456  115011.484125  0.034766  1.738323  0.020092  0.013116  0.001559  1.000000  0.004378  0.006003  0.001420  0.292542  0.289635  0.068493  0.205383  0.091048  0.021531  16  0  0  0  0
21  7  14.971869  0.000000  0.172919  0.561577  13763129.393925  5813953.897233  26568.920346  954359.627251  403149.800849  1842.335721  0.038183  1.909144  0.025866  0.012292  0.000025  1.000000  0.005960  0.008432  0.001994  0.289929  0.286154  0.067670  0.279621  0.128100  0.030293  17  0  0  0  0
19  9  15.559973  0.000000  0.162164  0.547727  13127594.229132  5893349.744442  88483.322982  910290.499829  408655.248700  6135.589423  0.037215  1.860727  0.024671  0.012460  0.000083  1.000000  0.005617  0.007973  0.001885  0.290362  0.286771  0.067816  0.263508  0.121114  0.028641  17  0  0  0  0
20  8  15.229743  0.000000  0.167987  0.555347  13471663.160148  5850328.499581  48550.644490  934148.845367  405672.079826  3366.587180  0.037733  1.886634  0.025318  0.012369  0.000046  1.000000  0.005802  0.008222  0.001944  0.290125  0.286435  0.067736  0.272181  0.124904  0.029537  16  0  0  0  0
26  2  14.308450  0.000000  0.187361  0.578828  14616655.059901  5707692.491146  1271.101469  1013544.599877  395781.447838  88.140414  0.039539  1.976926  0.027470  0.012068  0.000001  1.000000  0.006435  0.009047  0.002140  0.289370  0.285339  0.067477  0.301910  0.137443  0.032503  17  0  0  0  0
17  11  16.536210  0.000000  0.147728  0.527237  12274848.650541  6000506.156417  290828.503003  851159.619836  416085.662995  20166.560509  0.036029  1.801431  0.023069  0.012687  0.000273  1.000000  0.005169  0.007343  0.001737  0.290994  0.287646  0.068023  0.242516  0.111531  0.026375  17  0  0  0  0
28  0  14.197596  0.000000  0.190044  0.581880  14775251.637128  5687973.947572  374.223643  1024541.965810  394414.129305  25.949326  0.039794  1.989702  0.027768  0.012026  0.000000  1.000000  0.006525  0.009161  0.002166  0.289267  0.285186  0.067441  0.306135  0.139177  0.032913  16  0  0  0  0
27  1  14.246591  0.000000  0.188848  0.580526  14704557.311010  5696763.042453  689.899275  1019639.896753  395023.580620  47.838831  0.039680  1.984003  0.027635  0.012044  0.000001  1.000000  0.006485  0.009111  0.002154  0.289313  0.285254  0.067457  0.304248  0.138404  0.032730  17  0  0  0  0
24  4  14.485500  0.000000  0.183242  0.574049  14373232.392277  5737968.396866  4304.408372  996665.243468  397880.832453  298.475256  0.039148  1.957395  0.027012  0.012132  0.000004  1.000000  0.006298  0.008872  0.002098  0.289528  0.285571  0.067532  0.295476  0.134779  0.031873  17  0  0  0  0
0  29  192.812953  0.664404  0.012903  0.000386  4503634.584551  7387124.688541  13419805.455512  312289.952406  512236.233667  930552.940812  0.036692  1.834622  0.008464  0.015618  0.012610  1.000000  0.001787  0.000082  0.000019  0.337404  0.336180  0.079500  0.083814  0.000039  0.000009  40  0  0  0  0
10  19  32.726423  0.442544  0.096699  0.222073  9282620.452583  6423438.901667  16651739.562208  643673.247666  445412.564280  1154660.942785  0.046673  2.333664  0.017445  0.013581  0.015647  1.000000  0.003738  0.001981  0.000468  0.297858  0.295337  0.069841  0.175363  0.028585  0.006760  20  0  0  0  0
1  28  154.868838  0.659975  0.016210  0.000727  4658619.173954  7281852.970563  13700813.523918  323036.856743  504936.507372  950038.535094  0.037025  1.851260  0.008755  0.015396  0.012874  1.000000  0.001824  0.000086  0.000020  0.328208  0.326942  0.077315  0.085555  0.000073  0.000017  37  0  0  0  0
2  27  125.481369  0.655739  0.020340  0.001388  4870503.155017  7187030.764057  14147718.099368  337729.265090  498361.368604  981027.685297  0.037643  1.882143  0.009153  0.015195  0.013294  1.000000  0.001890  0.000093  0.000022  0.321055  0.319732  0.075610  0.088652  0.000139  0.000033  37  0  0  0  0
13  16  21.873396  0.000000  0.116960  0.436276  10463448.626048  6240986.293238  5184727.073336  725553.952499  432760.979136  359518.104893  0.037731  1.886574  0.019664  0.013195  0.004872  1.000000  0.004274  0.005125  0.001212  0.293605  0.290761  0.068759  0.200529  0.077396  0.018303  17  0  0  0  0
5  24  70.608876  0.637661  0.039603  0.010162  5948102.978019  6923475.273578  16415840.056820  412451.934329  480085.966807  1138303.255693  0.041242  2.062106  0.011179  0.014638  0.015426  1.000000  0.002296  0.000166  0.000039  0.307695  0.306080  0.072382  0.107713  0.001034  0.000245  30  0  0  0  0
3  26  102.595761  0.651122  0.025478  0.002675  5148692.974214  7098309.827506  14757872.941667  357019.437009  492209.302637  1023336.896465  0.038551  1.927572  0.009676  0.015008  0.013868  1.000000  0.001987  0.000105  0.000025  0.315477  0.314079  0.074274  0.093239  0.000269  0.000064  32  0  0  0  0
6  23  59.500242  0.626905  0.048986  0.019900  6490756.110988  6830619.034902  17397048.751483  450080.458111  473647.151709  1206341.994362  0.042988  2.149382  0.012198  0.014442  0.016348  1.000000  0.002517  0.000238  0.000056  0.304995  0.303232  0.071708  0.118093  0.002048  0.000484  24  0  0  0  0
11  18  28.316225  0.234887  0.104699  0.314009  9749113.301182  6351853.260317  12742060.997045  676020.683221  440448.689856  883556.946643  0.043725  2.186241  0.018322  0.013429  0.011973  1.000000  0.003948  0.003090  0.000731  0.296244  0.293596  0.069430  0.185229  0.045793  0.010829  19  0  0  0  0
4  25  84.686921  0.645389  0.031828  0.005200  5504056.046047  7011672.620419  15521393.752251  381660.938158  486201.726141  1076280.773931  0.039754  1.987679  0.010344  0.014825  0.014585  1.000000  0.002121  0.000127  0.000030  0.311116  0.309621  0.073219  0.099512  0.000525  0.000124  32  0  0  0  0
8  21  43.604769  0.586337  0.072565  0.074290  7868188.763880  6624874.607111  19020777.161645  545594.063742  459380.470797  1318934.181496  0.046667  2.333354  0.014787  0.014007  0.017873  1.000000  0.003105  0.000644  0.000152  0.301049  0.298912  0.070687  0.145686  0.008072  0.001909  26  0  0  0  0
9  20  37.759857  0.539741  0.085471  0.135246  8625001.923489  6517989.593336  18739435.582326  598072.820878  451968.875732  1299425.460981  0.047599  2.379953  0.016209  0.013781  0.017609  1.000000  0.003441  0.001144  0.000271  0.299450  0.297107  0.070260  0.161447  0.015690  0.003710  24  0  0  0  0
7  22  50.685063  0.611341  0.060058  0.038808  7136021.521726  6730986.823776  18360600.755068  494824.297920  466738.478751  1273156.386980  0.044895  2.244755  0.013411  0.014231  0.017253  1.000000  0.002788  0.000377  0.000089  0.302836  0.300898  0.071156  0.130821  0.004069  0.000962  25  0  0  0  0
15  14  18.408617  0.000000  0.132245  0.493930  11361890.405153  6118619.425931  1719082.482452  787853.487501  424275.845085  119204.206413  0.035905  1.795234  0.021353  0.012936  0.001615  1.000000  0.004709  0.006435  0.001522  0.292005  0.288913  0.068322  0.220903  0.097607  0.023082  16  0  0  0  0
12  17  24.660296  0.000000  0.110723  0.386684  10099283.647533  6295822.189318  8491558.395312  700302.111641  436563.396729  588819.611658  0.040270  2.013518  0.018980  0.013311  0.007979  1.000000  0.004106  0.004201  0.000993  0.294781  0.292038  0.069061  0.192630  0.063055  0.014911  18  0  0  0  0
18  11  16.015028  0.000000  0.155832  0.538119  12753658.128320  5940527.375935  296831.141143  884361.112146  411926.628741  20582.794008  0.036807  1.840365  0.023969  0.012560  0.000279  1.000000  0.005419  0.007671  0.001814  0.290662  0.287178  0.067912  0.254230  0.116515  0.027553  16  0  0  0  0
20  9  15.238267  0.000000  0.168125  0.555270  13479836.375094  5849392.966568  89701.895886  934715.590483  405607.208320  6220.087414  0.037785  1.889236  0.025333  0.012367  0.000084  1.000000  0.005806  0.008220  0.001944  0.290128  0.286436  0.067737  0.272393  0.124865  0.029528  16  0  0  0  0
22  7  14.772154  0.000000  0.177084  0.566627  14009260.171449  5783302.482375  26807.821206  971426.768768  401024.377769  1858.901527  0.038581  1.929043  0.026328  0.012227  0.000025  1.000000  0.006096  0.008607  0.002035  0.289769  0.285921  0.067615  0.285973  0.130758  0.030922  16  0  0  0  0
14  15  19.854313  0.000000  0.124219  0.469892  10889424.209853  6181521.295963  3022005.990569  755091.849567  428637.571515  209551.216745  0.036374  1.818703  0.020465  0.013069  0.002840  1.000000  0.004477  0.005853  0.001384  0.292701  0.289740  0.068518  0.210057  0.088645  0.020963  16  0  0  0  0
21  8  14.976429  0.000000  0.172996  0.561541  13767707.201541  5813428.974698  49092.167369  954677.060492  403113.401796  3404.137330  0.038212  1.910577  0.025874  0.012291  0.000046  1.000000  0.005963  0.008431  0.001994  0.289931  0.286154  0.067670  0.279741  0.128081  0.030289  17  0  0  0  0
17  12  16.592397  0.000000  0.148465  0.526519  12318646.752408  5995536.868687  536675.836542  854196.657342  415741.083833  37214.047522  0.036331  1.816572  0.023151  0.012676  0.000504  1.000000  0.005192  0.007324  0.001732  0.291019  0.287659  0.068026  0.243603  0.111210  0.026299  16  0  0  0  0
28  1  14.197655  0.000000  0.190045  0.581880  14775321.085757  5687965.941378  691.508795  1024546.781500  394413.574141  47.950437  0.039794  1.989722  0.027768  0.012026  0.000001  1.000000  0.006525  0.009161  0.002166  0.289267  0.285186  0.067441  0.306137  0.139177  0.032913  16  0  0  0  0
16  13  17.362699  0.000000  0.140491  0.512145  11848048.626256  6055602.598379  964621.258470  821564.554613  419906.147298  66888.536635  0.035976  1.798808  0.022267  0.012803  0.000906  1.000000  0.004952  0.006916  0.001636  0.291458  0.288230  0.068161  0.232320  0.104986  0.024827  16  0  0  0  0
23  6  14.612072  0.000000  0.180472  0.570737  14209522.214229  5758354.419144  14612.795221  985313.291450  399294.435135  1013.276952  0.038893  1.944651  0.026705  0.012175  0.000014  1.000000  0.006207  0.008753  0.002070  0.289636  0.285729  0.067569  0.291185  0.132967  0.031444  16  0  0  0  0
19  10  15.575938  0.000000  0.162408  0.547565  13142063.180844  5891697.321378  163455.738480  911293.802419  408540.666775  11334.308730  0.037309  1.865434  0.024698  0.012457  0.000154  1.000000  0.005625  0.007968  0.001884  0.290369  0.286775  0.067817  0.263879  0.121035  0.028623  16  0  0  0  0
29  0  14.158795  0.000000  0.191004  0.582959  14832001.158372  5680919.121186  374.917713  1028477.077541  393924.935221  25.997454  0.039886  1.994289  0.027874  0.012011  0.000000  1.000000  0.006558  0.009202  0.002176  0.289230  0.285131  0.067428  0.307653  0.139796  0.033059  17  0  0  0  0
27  2  14.246701  0.000000  0.188850  0.580525  14704684.698678  5696748.361841  1274.829164  1019648.730038  395022.562641  88.398899  0.039681  1.984041  0.027635  0.012044  0.000001  1.000000  0.006485  0.009111  0.002154  0.289313  0.285254  0.067457  0.304252  0.138404  0.032730  17  0  0  0  0
26  3  14.308654  0.000000  0.187365  0.578827  14616888.298977  5707665.623360  2348.800593  1013560.773085  395779.584779  162.869969  0.039540  1.976995  0.027470  0.012068  0.000002  1.000000  0.006435  0.009047  0.002139  0.289370  0.285339  0.067477  0.301916  0.137443  0.032502  17  0  0  0  0
24  5  14.486206  0.000000  0.183255  0.574045  14374008.574218  5737879.094718  7953.843126  996719.065291  397874.640085  551.533488  0.039153  1.957630  0.027014  0.012131  0.000007  1.000000  0.006299  0.008872  0.002098  0.289528  0.285571  0.067532  0.295497  0.134777  0.031872  16  0  0  0  0
25  4  14.386997  0.000000  0.185525  0.576701  14508134.185870  5721191.762106  4324.289715  1006019.571380  396717.511057  299.853863  0.039366  1.968299  0.027266  0.012096  0.000004  1.000000  0.006374  0.008969  0.002121  0.289441  0.285443  0.067502  0.299034  0.136250  0.032220  17  0  0  0  0
0  30  192.855757  0.664889  0.012907  0.000209  4503880.939440  7387120.408777  13439971.900255  312307.035088  512235.936900  931951.317601  0.036712  1.835592  0.008464  0.015618  0.012629  1.000000  0.001787  0.000081  0.000019  0.337406  0.336183  0.079501  0.083819  0.000021  0.000005  38  0  0  0  0
12  18  25.904785  0.226066  0.121355  0.341733  10732192.569295  6226625.605884  13867066.959992  744189.130746  431765.183788  961566.841102  0.046365  2.318237  0.020170  0.013165  0.013031  1.000000  0.004422  0.003501  0.000828  0.295458  0.292541  0.069180  0.207456  0.051936  0.012282  21  0  0  0  0
4  26  84.864253  0.649961  0.031937  0.002854  5510651.391935  7011187.050353  15742960.794378  382118.271055  486168.055858  1091644.622783  0.039973  1.998658  0.010356  0.014824  0.014793  1.000000  0.002124  0.000112  0.000027  0.311149  0.309652  0.073227  0.099649  0.000287  0.000068  32  0  0  0  0
2  28  125.572186  0.657318  0.020362  0.000755  4871825.233555  7186964.254854  14216764.436545  337820.940344  498356.756738  985815.479898  0.037710  1.885505  0.009156  0.015195  0.013359  1.000000  0.001890  0.000089  0.000021  0.321065  0.319742  0.075613  0.088680  0.000076  0.000018  36  0  0  0  0
11  19  29.630417  0.442131  0.114850  0.247515  10353782.196845  6286679.499014  18559510.243382  717949.489189  435929.426484  1286949.121153  0.050190  2.509495  0.019458  0.013292  0.017440  1.000000  0.004248  0.002279  0.000539  0.297004  0.294191  0.069570  0.199282  0.032941  0.007790  23  0  0  0  0
14  16  20.438886  0.000000  0.130112  0.457686  11239834.529743  6142444.900504  5439163.297219  779389.918175  425927.945445  377161.160686  0.039221  1.961066  0.021124  0.012987  0.005111  1.000000  0.004655  0.005588  0.001321  0.292981  0.289924  0.068561  0.218400  0.084400  0.019959  17  0  0  0  0
1  29  154.931499  0.660859  0.016219  0.000395  4659191.378008  7281832.860696  13738209.341448  323076.534379  504935.112919  952631.626931  0.037061  1.853069  0.008756  0.015396  0.012909  1.000000  0.001824  0.000084  0.000020  0.328213  0.326948  0.077317  0.085567  0.000040  0.000009  38  0  0  0  0
6  24  59.789811  0.637872  0.049444  0.011142  6518279.629103  6828164.359183  17999915.276351  451988.987322  473476.940173  1248145.820766  0.043601  2.180034  0.012250  0.014437  0.016914  1.000000  0.002530  0.000182  0.000043  0.305084  0.303314  0.071728  0.118673  0.001136  0.000269  31  0  0  0  0
15  15  18.747994  0.000000  0.136002  0.488051  11585214.193662  6093537.342279  3138793.534610  803339.152240  422536.609238  217649.470696  0.037605  1.880270  0.021773  0.012883  0.002949  1.000000  0.004823  0.006294  0.001488  0.292163  0.289009  0.068345  0.226290  0.095337  0.022545  17  0  0  0  0
13  17  22.795851  0.000000  0.125495  0.411769  10971185.523218  6184861.749560  9042420.233758  760761.323007  428869.204449  627017.341532  0.042192  2.109600  0.020619  0.013076  0.008497  1.000000  0.004530  0.004662  0.001103  0.294071  0.291089  0.068837  0.212501  0.070009  0.016556  18  0  0  0  0
5  25  70.841950  0.644911  0.039832  0.005624  5961886.070008  6922340.902624  16789853.764773  413407.678198  480007.307528  1164238.024792  0.041617  2.080854  0.011204  0.014636  0.015777  1.000000  0.002302  0.000137  0.000032  0.307750  0.306131  0.072394  0.108001  0.000569  0.000135  32  0  0  0  0
3  27  102.725619  0.653864  0.025527  0.001460  5151679.569851  7098121.113537  14883376.068492  357226.532809  492196.216878  1032039.504274  0.038675  1.933730  0.009682  0.015007  0.013986  1.000000  0.001989  0.000098  0.000023  0.315496  0.314097  0.074278  0.093301  0.000147  0.000035  34  0  0  0  0
8  22  44.092760  0.613127  0.074331  0.043564  7973791.191272  6614382.301621  20610876.790647  552916.722009  458652.915859  1429194.489730  0.048338  2.416877  0.014986  0.013985  0.019367  1.000000  0.003155  0.000425  0.000101  0.301278  0.299112  0.070734  0.147995  0.004597  0.001087  26  0  0  0  0
7  23  51.048892  0.627858  0.060943  0.022097  7189089.235739  6725953.232147  19318129.645740  498504.106655  466389.440644  1339553.126343  0.045884  2.294197  0.013511  0.014220  0.018153  1.000000  0.002813  0.000265  0.000063  0.302976  0.301023  0.071186  0.131957  0.002282  0.000540  25  0  0  0  0
10  20  33.780273  0.542279  0.103580  0.152835  9692946.320584  6380060.787373  21176538.748459  672125.965884  442404.649451  1468418.485941  0.051605  2.580227  0.018216  0.013489  0.019899  1.000000  0.003938  0.001318  0.000312  0.298471  0.295838  0.069960  0.184758  0.018107  0.004282  24  0  0  0  0
18  12  16.069876  0.000000  0.156618  0.537491  12800363.277679  5935208.423908  547859.207191  887599.729445  411557.803242  37989.522135  0.037120  1.855986  0.024056  0.012549  0.000515  1.000000  0.005444  0.007654  0.001810  0.290687  0.287190  0.067915  0.255410  0.116220  0.027484  16  0  0  0  0
9  21  38.477239  0.588912  0.089094  0.084001  8841308.313736  6495721.155054  21507117.081078  613071.886865  450424.743009  1491341.369630  0.050559  2.527960  0.016616  0.013734  0.020210  1.000000  0.003545  0.000735  0.000174  0.299837  0.297436  0.070338  0.166291  0.009232  0.002183  26  0  0  0  0
21  9  14.984844  0.000000  0.173139  0.561473  13776163.206425  5812459.342500  90704.002353  955263.414760  403046.165792  6289.575241  0.038264  1.913224  0.025890  0.012289  0.000085  1.000000  0.005967  0.008429  0.001993  0.289934  0.286156  0.067670  0.279963  0.128046  0.030280  17  0  0  0  0
19  11  15.605300  0.000000  0.162857  0.547267  13168763.193045  5888647.947645  301877.249873  913145.228280  408329.217831  20932.700073  0.037482  1.874124  0.024749  0.012450  0.000284  1.000000  0.005639  0.007959  0.001882  0.290382  0.286780  0.067818  0.264563  0.120890  0.028588  16  0  0  0  0
20  10  15.253979  0.000000  0.168379  0.555128  13494928.632510  5847665.425123  165713.282559  935762.114188  405487.417554  11490.850812  0.037881  1.894043  0.025362  0.012364  0.000156  1.000000  0.005814  0.008216  0.001943  0.290135  0.286439  0.067737  0.272785  0.124793  0.029511  17  0  0  0  0
17  13  16.694499  0.000000  0.149820  0.525194  12399150.927366  5986401.814653  989199.315456  859778.958591  415107.643101  68592.822385  0.036889  1.844432  0.023302  0.012657  0.000930  1.000000  0.005235  0.007287  0.001723  0.291065  0.287683  0.068031  0.245606  0.110620  0.026159  16  0  0  0  0
25  5  14.387698  0.000000  0.185538  0.576697  14508921.498848  5721101.117208  7990.586487  1006074.165049  396711.225580  554.081337  0.039371  1.968535  0.027267  0.012096  0.000008  1.000000  0.006374  0.008969  0.002121  0.289441  0.285443  0.067502  0.299055  0.136248  0.032220  17  0  0  0  0
28  2  14.197765  0.000000  0.190047  0.581880  14775449.416033  5687951.147086  1277.803399  1024555.680147  394412.548279  88.605138  0.039795  1.989760  0.027768  0.012026  0.000001  1.000000  0.006525  0.009161  0.002166  0.289267  0.285186  0.067441  0.306140  0.139176  0.032912  17  0  0  0  0
27  3  14.246905  0.000000  0.188854  0.580524  14704920.089836  5696721.234503  2355.689157  1019665.052476  395020.681584  163.347634  0.039682  1.984111  0.027636  0.012044  0.000002  1.000000  0.006485  0.009110  0.002154  0.289313  0.285254  0.067457  0.304258  0.138404  0.032730  17  0  0  0  0
26  4  14.309032  0.000000  0.187372  0.578825  14617319.282868  5707615.976474  4340.217043  1013590.658267  395776.142176  300.958292  0.039542  1.977124  0.027471  0.012067  0.000004  1.000000  0.006436  0.009047  0.002139  0.289370  0.285339  0.067477  0.301928  0.137442  0.032502  17  0  0  0  0
29  1  14.158855  0.000000  0.191005  0.582959  14832071.018638  5680911.065330  692.791351  1028481.921775  393924.376614  48.039372  0.039886  1.994309  0.027875  0.012011  0.000001  1.000000  0.006558  0.009202  0.002176  0.289230  0.285131  0.067428  0.307655  0.139796  0.033059  17  0  0  0  0
16  14  17.550926  0.000000  0.142780  0.509347  11984071.453812  6040237.886085  1772738.279400  830996.616994  418840.731092  122924.793855  0.036959  1.847933  0.022522  0.012771  0.001666  1.000000  0.005023  0.006844  0.001619  0.291544  0.288278  0.068172  0.235651  0.103816  0.024551  16  0  0  0  0
24  6  14.487508  0.000000  0.183280  0.574038  14375442.765840  5737714.086313  14697.312743  996818.514663  397863.198111  1019.137546  0.039161  1.958064  0.027016  0.012131  0.000014  1.000000  0.006299  0.008872  0.002098  0.289529  0.285572  0.067532  0.295535  0.134773  0.031871  16  0  0  0  0
23  7  14.614495  0.000000  0.180516  0.570721  14212125.588508  5758055.151688  27001.508741  985493.814007  399273.683402  1872.332162  0.038909  1.945446  0.026709  0.012174  0.000025  1.000000  0.006208  0.008752  0.002070  0.289637  0.285729  0.067569  0.291254  0.132959  0.031442  16  0  0  0  0
30  0  14.128016  0.000000  0.191773  0.583819  14877426.830130  5675271.901196  375.470280  1031626.973610  393533.347043  26.035770  0.039959  1.997960  0.027960  0.011999  0.000000  1.000000  0.006584  0.009235  0.002184  0.289201  0.285087  0.067417  0.308871  0.140291  0.033176  17  0  0  0  0
22  8  14.776667  0.000000  0.177163  0.566594  14013965.086370  5782762.228139  49533.983707  971753.015854  400986.915589  3434.773653  0.038610  1.930496  0.026337  0.012226  0.000047  1.000000  0.006098  0.008606  0.002035  0.289770  0.285922  0.067615  0.286097  0.130741  0.030918  17  0  0  0  0
7  24  51.312482  0.639001  0.061590  0.012394  7227850.203754  6722276.426236  20021824.908487  501191.860430  466134.484447  1388348.594977  0.046610  2.330513  0.013584  0.014213  0.018814  1.000000  0.002830  0.000202  0.000048  0.303078  0.301115  0.071208  0.132789  0.001267  0.000300  25  0  0  0  0
14  17  21.332116  0.000000  0.140088  0.435624  11833079.443030  6076198.551544  9566279.717086  820526.565089  421334.306957  663342.680554  0.044074  2.203715  0.022238  0.012847  0.008989  1.000000  0.004962  0.005138  0.001215  0.293456  0.290237  0.068635  0.232806  0.077196  0.018255  18  0  0  0  0
15  16  19.312641  0.000000  0.142665  0.477256  11981239.950339  6049024.054167  5671734.665586  830800.275558  419449.979458  393288.068897  0.040636  2.031785  0.022517  0.012789  0.005330  1.000000  0.005030  0.006044  0.001429  0.292442  0.289180  0.068385  0.235967  0.091304  0.021591  17  0  0  0  0
5  26  70.996193  0.649570  0.039984  0.003089  5971065.987100  6921587.419318  17039239.958117  414044.229814  479955.059668  1181530.902575  0.041867  2.093354  0.011222  0.014634  0.016011  1.000000  0.002306  0.000122  0.000029  0.307787  0.306165  0.072402  0.108193  0.000311  0.000074  32  0  0  0  0
1  30  154.967471  0.661353  0.016224  0.000214  4659506.734931  7281821.617025  13759196.555863  323098.401784  504934.333263  954086.917334  0.037082  1.854083  0.008757  0.015396  0.012929  1.000000  0.001824  0.000083  0.000020  0.328216  0.326950  0.077317  0.085574  0.000021  0.000005  39  0  0  0  0
3  28  102.803029  0.655472  0.025556  0.000794  5153448.676003  7098009.589922  14958003.942500  357349.205745  492188.483634  1037214.332467  0.038748  1.937390  0.009685  0.015007  0.014056  1.000000  0.001990  0.000094  0.000022  0.315507  0.314107  0.074280  0.093338  0.000080  0.000019  34  0  0  0  0
6  25  59.997141  0.645256  0.049766  0.006174  6537624.898639  6826438.297094  18429116.959045  453330.422376  473357.251988  1277907.421212  0.044037  2.201835  0.012286  0.014433  0.017317  1.000000  0.002538  0.000151  0.000036  0.305146  0.303371  0.071741  0.119081  0.000625  0.000148  32  0  0  0  0
2  29  125.625180  0.658219  0.020374  0.000410  4872574.483399  7186926.405519  14256412.955011  337872.894647  498354.132199  988564.777984  0.037749  1.887434  0.009157  0.015195  0.013396  1.000000  0.001891  0.000087  0.000021  0.321071  0.319748  0.075614  0.088696  0.000041  0.000010  36  0  0  0  0
13  18  24.015067  0.217057  0.138548  0.369764  11747671.235762  6098844.803916  15004513.310966  814604.209605  422904.637974  1040439.373973  0.049072  2.453592  0.022078  0.012895  0.014099  1.000000  0.004931  0.003953  0.000935  0.294785  0.291590  0.068955  0.231314  0.058696  0.013880  20  0  0  0  0
10  21  34.486381  0.592796  0.108684  0.095889  9997250.589820  6347822.897130  24550966.002103  693226.959753  440169.217375  1702407.213635  0.055279  2.763957  0.018788  0.013421  0.023070  1.000000  0.004089  0.000849  0.000201  0.298926  0.296209  0.070048  0.191835  0.010687  0.002527  25  0  0  0  0
11  20  30.688339  0.545928  0.124349  0.173561  10919613.138523  6225520.411486  24048190.598395  757185.203040  431688.547662  1667543.881820  0.056282  2.814078  0.020522  0.013162  0.022597  1.000000  0.004535  0.001531  0.000362  0.297715  0.294747  0.069702  0.212769  0.021086  0.004986  25  0  0  0  0
8  23  44.431246  0.629863  0.075581  0.024873  8048568.611307  6606945.461807  21744865.967044  558101.919988  458137.232291  1507827.296028  0.049528  2.476397  0.015126  0.013969  0.020433  1.000000  0.003190  0.000299  0.000071  0.301440  0.299254  0.070768  0.149637  0.002581  0.000610  31  0  0  0  0
12  19  27.216778  0.442120  0.134640  0.275459  11522909.035633  6139930.636696  20654810.763574  799018.802871  425753.601966  1432240.948774  0.054046  2.702286  0.021656  0.012981  0.019409  1.000000  0.004829  0.002629  0.000622  0.296303  0.293170  0.069329  0.226550  0.038076  0.009004  24  0  0  0  0
4  27  84.976042  0.652754  0.032004  0.001558  5514729.440766  7010886.935117  15881337.620661  382401.050142  486147.245339  1101239.915581  0.040110  2.005511  0.010364  0.014823  0.014923  1.000000  0.002126  0.000105  0.000025  0.311169  0.309671  0.073231  0.099734  0.000156  0.000037  33  0  0  0  0
9  22  38.944342  0.616126  0.091583  0.049500  8989901.573496  6480401.895185  23418869.319589  623375.605150  449362.478555  1623905.636195  0.052602  2.630124  0.016895  0.013701  0.022006  1.000000  0.003616  0.000486  0.000115  0.300104  0.297661  0.070391  0.169646  0.005264  0.001245  23  0  0  0  0
20  11  15.282880  0.000000  0.168848  0.554866  13522780.622256  5844477.228799  306068.670402  937693.420200  405266.342407  21223.340553  0.038058  1.902918  0.025414  0.012357  0.000288  1.000000  0.005830  0.008208  0.001941  0.290148  0.286444  0.067738  0.273508  0.124661  0.029480  16  0  0  0  0
18  13  16.169600  0.000000  0.158064  0.536331  12886242.007855  5925427.063830  1010176.365238  893554.711816  410879.546510  70047.407954  0.037695  1.884743  0.024218  0.012528  0.000949  1.000000  0.005491  0.007621  0.001802  0.290732  0.287211  0.067920  0.257586  0.115679  0.027356  16  0  0  0  0
22  9  14.784994  0.000000  0.177309  0.566534  14022655.985035  5781764.263502  91521.653533  972355.658071  400917.714964  6346.272614  0.038664  1.933180  0.026353  0.012224  0.000086  1.000000  0.006103  0.008605  0.002035  0.289774  0.285923  0.067615  0.286327  0.130709  0.030910  16  0  0  0  0
25  6  14.388994  0.000000  0.185562  0.576690  14510376.258846  5720933.627578  14765.228161  1006175.040669  396699.611554  1023.846920  0.039379  1.968973  0.027270  0.012096  0.000014  1.000000  0.006375  0.008968  0.002121  0.289442  0.285443  0.067502  0.299094  0.136244  0.032219  16  0  0  0  0
24  7  14.489915  0.000000  0.183324  0.574024  14378092.675973  5737409.204732  27157.761684  997002.264098  397842.057086  1883.167016  0.039177  1.958866  0.027021  0.012130  0.000026  1.000000  0.006301  0.008871  0.002098  0.289530  0.285572  0.067532  0.295606  0.134765  0.031869  17  0  0  0  0
26  5  14.309730  0.000000  0.187385  0.578821  14618115.654459  5707524.238953  8020.022553  1013645.880075  395769.780935  556.122486  0.039547  1.977362  0.027472  0.012067  0.000008  1.000000  0.006436  0.009047  0.002139  0.289371  0.285339  0.067477  0.301949  0.137440  0.032502  17  0  0  0  0
28  3  14.197969  0.000000  0.190051  0.581879  14775686.548956  5687923.809742  2361.185384  1024572.123362  394410.652660  163.728752  0.039797  1.989831  0.027769  0.012026  0.000002  1.000000  0.006526  0.009161  0.002166  0.289267  0.285186  0.067441  0.306147  0.139176  0.032912  17  0  0  0  0
16  15  17.879518  0.000000  0.146926  0.504188  12230473.410398  6012393.271399  3242574.028498  848082.562546  416909.936479  224845.792886  0.038744  1.937202  0.022985  0.012712  0.003047  1.000000  0.005153  0.006713  0.001588  0.291699  0.288366  0.068193  0.241734  0.101695  0.024049  16  0  0  0  0
27  4  14.247281  0.000000  0.188861  0.580523  14705355.051201  5696671.107958  4352.947246  1019695.213463  395017.205721  301.841027  0.039685  1.984240  0.027636  0.012044  0.000004  1.000000  0.006486  0.009110  0.002154  0.289314  0.285254  0.067457  0.304270  0.138403  0.032730  17  0  0  0  0
23  8  14.618970  0.000000  0.180597  0.570692  14216935.337476  5757502.250582  49892.199085  985827.330470  399235.344266  3459.612938  0.038938  1.946915  0.026719  0.012173  0.000047  1.000000  0.006211  0.008751  0.002070  0.289639  0.285730  0.067569  0.291382  0.132943  0.031438  16  0  0  0  0
29  2  14.158964  0.000000  0.191007  0.582959  14832200.109653  5680896.179358  1280.173441  1028490.873173  393923.344394  88.769481  0.039887  1.994347  0.027875  0.012011  0.000001  1.000000  0.006558  0.009202  0.002176  0.289231  0.285131  0.067428  0.307659  0.139795  0.033059  17  0  0  0  0
30  1  14.128076  0.000000  0.191774  0.583818  14877497.022054  5675263.805370  693.812429  1031631.840841  393532.785664  48.110176  0.039960  1.997981  0.027960  0.011999  0.000001  1.000000  0.006584  0.009235  0.002184  0.289201  0.285087  0.067417  0.308873  0.140291  0.033176  17  0  0  0  0
2  30  125.655799  0.658722  0.020381  0.000222  4872984.998426  7186905.407694  14278655.945619  337901.360482  498352.676173  990107.146120  0.037770  1.888515  0.009158  0.015195  0.013417  1.000000  0.001891  0.000086  0.000020  0.321074  0.319751  0.075615  0.088704  0.000022  0.000005  36  0  0  0  0
3  29  102.848541  0.656390  0.025572  0.000431  5154445.060195  7097946.422529  15000839.753404  357418.296779  492184.103496  1040184.643024  0.038790  1.939490  0.009687  0.015007  0.014096  1.000000  0.001990  0.000092  0.000022  0.315513  0.314113  0.074281  0.093359  0.000043  0.000010  31  0  0  0  0
21  10  15.000355  0.000000  0.173402  0.561348  13791778.073244  5810668.786694  167569.987792  956346.177121  402922.005499  11619.598022  0.038362  1.918113  0.025920  0.012285  0.000157  1.000000  0.005976  0.008425  0.001992  0.289941  0.286158  0.067671  0.280373  0.127981  0.030265  16  0  0  0  0
19  12  15.659094  0.000000  0.163686  0.546717  13217976.598647  5883026.990741  557262.540738  916557.772483  407939.450781  38641.565841  0.037803  1.890153  0.024841  0.012438  0.000524  1.000000  0.005666  0.007943  0.001878  0.290406  0.286791  0.067820  0.265826  0.120621  0.028525  17  0  0  0  0
8  24  44.678632  0.641188  0.076498  0.013980  8103411.545338  6601487.161234  22583989.079419  561904.825605  457758.744118  1566013.570226  0.050408  2.520398  0.015229  0.013957  0.021222  1.000000  0.003215  0.000229  0.000054  0.301559  0.299358  0.070792  0.150844  0.001434  0.000339  27  0  0  0  0
6  26  60.136605  0.650003  0.049979  0.003393  6550391.367980  6825299.034987  18715580.203239  454215.671841  473278.253547  1297771.286989  0.044327  2.216373  0.012310  0.014430  0.017587  1.000000  0.002544  0.000134  0.000032  0.305188  0.303409  0.071750  0.119351  0.000342  0.000081  30  0  0  0  0
4  28  85.043220  0.654393  0.032044  0.000848  5517129.958418  7010710.178886  15963595.580095  382567.506263  486134.988750  1106943.827334  0.040192  2.009582  0.010369  0.014822  0.015001  1.000000  0.002127  0.000100  0.000024  0.311181  0.309682  0.073234  0.099784  0.000085  0.000020  33  0  0  0  0
5  27  71.096107  0.652417  0.040076  0.001687  5976629.289382  6921128.718092  17194807.040459  414429.998991  479923.252518  1192318.197998  0.042023  2.101137  0.011232  0.014633  0.016157  1.000000  0.002309  0.000113  0.000027  0.307809  0.306185  0.072407  0.108309  0.000169  0.000040  34  0  0  0  0
9  23  39.267160  0.633089  0.093360  0.028357  9096026.682050  6469451.713579  24790839.294038  630734.507050  448603.173680  1719040.450083  0.054068  2.703399  0.017095  0.013678  0.023295  1.000000  0.003667  0.000342  0.000081  0.300294  0.297823  0.070429  0.172055  0.002959  0.000700  28  0  0  0  0
10  22  34.944737  0.620504  0.112213  0.056853  10207655.509381  6325498.960010  26897913.821884  707816.807371  438621.236266  1865148.708128  0.057833  2.891636  0.019184  0.013374  0.025275  1.000000  0.004194  0.000562  0.000133  0.299240  0.296466  0.070108  0.196782  0.006105  0.001444  25  0  0  0  0
7  25  51.502834  0.646522  0.062045  0.006876  7255126.915702  6719685.962390  20524992.913999  503083.275667  465954.857123  1423239.150492  0.047129  2.356443  0.013635  0.014207  0.019287  1.000000  0.002843  0.000168  0.000040  0.303150  0.301180  0.071223  0.133375  0.000698  0.000165  31  0  0  0  0
17  14  16.877513  0.000000  0.152300  0.522746  12546456.509953  5969682.803640  1819371.767105  869993.387074  413948.317437  126158.442007  0.037910  1.895511  0.023579  0.012621  0.001710  1.000000  0.005314  0.007221  0.001708  0.291149  0.287726  0.068042  0.249289  0.109539  0.025904  16  0  0  0  0
12  20  28.304429  0.550655  0.147605  0.197468  12294442.392103  6055077.877800  27360792.395057  852518.284378  419869.762249  1897245.523460  0.061618  3.080887  0.023106  0.012802  0.025710  1.000000  0.005240  0.001789  0.000423  0.297127  0.293784  0.069474  0.245820  0.024713  0.005844  25  0  0  0  0
16  16  18.428782  0.000000  0.154310  0.494699  12669209.153368  5962776.344975  5879019.420911  878505.271520  413469.411432  407661.558832  0.041941  2.097053  0.023810  0.012607  0.005524  1.000000  0.005387  0.006480  0.001532  0.291976  0.288523  0.068230  0.252722  0.097907  0.023153  16  0  0  0  0
13  19  25.342877  0.442393  0.155531  0.305128  12757781.167070  5986613.958873  22879522.509502  884647.010913  415122.353555  1586506.378664  0.058133  2.906642  0.023976  0.012657  0.021499  1.000000  0.005473  0.003031  0.000717  0.295713  0.292242  0.069110  0.256741  0.043980  0.010400  24  0  0  0  0
14  18  22.536697  0.208055  0.155697  0.397095  12761078.944931  5972344.769909  16113593.740090  884875.684637  414132.902866  1117344.963875  0.051751  2.587555  0.023982  0.012627  0.015142  1.000000  0.005458  0.004433  0.001048  0.294198  0.290725  0.068751  0.256080  0.065892  0.015582  20  0  0  0  0
18  14  16.348533  0.000000  0.160712  0.534189  13043488.721691  5907513.125958  1859197.508459  904458.475845  409637.362514  128920.029041  0.038750  1.937515  0.024513  0.012490  0.001747  1.000000  0.005576  0.007560  0.001788  0.290814  0.287251  0.067929  0.261591  0.114686  0.027121  17  0  0  0  0
19  13  15.756948  0.000000  0.165210  0.545699  13308492.819055  5872687.381659  1027821.553912  922834.326594  407222.484081  71270.956408  0.038393  1.919674  0.025011  0.012416  0.000966  1.000000  0.005716  0.007914  0.001871  0.290450  0.286810  0.067825  0.268156  0.120127  0.028408  16  0  0  0  0
15  17  20.184052  0.000000  0.154058  0.457624  12658396.716986  5972809.389774  10049381.820441  877755.518142  414165.120425  696841.831080  0.045861  2.293037  0.023790  0.012628  0.009443  1.000000  0.005390  0.005614  0.001328  0.292920  0.289473  0.068455  0.252891  0.084384  0.019955  18  0  0  0  0
25  7  14.391387  0.000000  0.185608  0.576678  14513064.178220  5720624.160811  27283.324753  1006361.425731  396678.152584  1891.873781  0.039396  1.969781  0.027275  0.012095  0.000026  1.000000  0.006377  0.008968  0.002121  0.289443  0.285443  0.067502  0.299167  0.136237  0.032217  16  0  0  0  0
28  4  14.198344  0.000000  0.190059  0.581877  14776124.728574  5687873.295167  4363.104430  1024602.507508  394407.149890  302.545344  0.039799  1.989961  0.027769  0.012026  0.000004  1.000000  0.006526  0.009161  0.002166  0.289268  0.285186  0.067441  0.306159  0.139175  0.032912  16  0  0  0  0
17  15  17.197702  0.000000  0.156799  0.518229  12813740.228725  5939333.882960  3332878.755785  888527.310785  411843.869837  231107.681691  0.039771  1.988529  0.024081  0.012557  0.003132  1.000000  0.005457  0.007101  0.001679  0.291302  0.287806  0.068060  0.256029  0.107574  0.025439  18  0  0  0  0
27  5  14.247977  0.000000  0.188875  0.580520  14706158.772343  5696578.484148  8043.550059  1019750.944902  395010.783023  557.753925  0.039690  1.984479  0.027638  0.012044  0.000008  1.000000  0.006486  0.009110  0.002154  0.289314  0.285254  0.067457  0.304292  0.138401  0.032729  16  0  0  0  0
22  10  14.800346  0.000000  0.177580  0.566423  14038704.961261  5779921.348106  169085.121554  973468.522342  400789.923965  11724.660065  0.038763  1.938137  0.026384  0.012220  0.000159  1.000000  0.006112  0.008601  0.002034  0.289781  0.285925  0.067616  0.286753  0.130650  0.030896  16  0  0  0  0
24  8  14.494359  0.000000  0.183407  0.573998  14382988.421750  5736845.928956  50181.194849  997341.743731  397802.998551  3479.652413  0.039207  1.960348  0.027031  0.012129  0.000047  1.000000  0.006304  0.008870  0.002098  0.289532  0.285572  0.067532  0.295738  0.134751  0.031866  16  0  0  0  0
11  21  31.403382  0.598102  0.131539  0.110280  11347805.788059  6179128.822672  28235526.177975  786876.835350  428471.673204  1957901.104260  0.060923  3.046146  0.021326  0.013064  0.026532  1.000000  0.004758  0.000991  0.000234  0.298253  0.295168  0.069802  0.223199  0.012503  0.002957  16  0  0  0  0
23  9  14.627227  0.000000  0.180747  0.570638  14225819.973604  5756480.914338  92184.639924  986443.406783  399164.523012  6392.245257  0.038993  1.949629  0.026735  0.012171  0.000087  1.000000  0.006216  0.008750  0.002069  0.289643  0.285731  0.067570  0.291620  0.132914  0.031432  16  0  0  0  0
21  11  15.028891  0.000000  0.173887  0.561116  13820595.974329  5807364.131184  309516.528555  958344.461127  402692.854867  21462.421108  0.038543  1.927141  0.025974  0.012278  0.000291  1.000000  0.005992  0.008418  0.001991  0.289953  0.286163  0.067672  0.281130  0.127860  0.030236  17  0  0  0  0
26  6  14.311020  0.000000  0.187410  0.578815  14619587.154133  5707354.730240  14819.637829  1013747.916454  395758.026902  1027.619782  0.039556  1.977802  0.027475  0.012067  0.000014  1.000000  0.006437  0.009047  0.002139  0.289371  0.285339  0.067477  0.301989  0.137436  0.032501  17  0  0  0  0
29  3  14.159167  0.000000  0.191011  0.582958  14832438.648208  5680868.672559  2365.565103  1028507.413857  393921.437024  164.032450  0.039888  1.994418  0.027875  0.012011  0.000002  1.000000  0.006558  0.009202  0.002176  0.289231  0.285131  0.067428  0.307665  0.139795  0.033059  17  0  0  0  0
30  2  14.128185  0.000000  0.191776  0.583818  14877626.725475  5675248.845576  1282.060298  1031640.834705  393531.748325  88.900319  0.039960  1.998019  0.027960  0.011999  0.000001  1.000000  0.006584  0.009235  0.002184  0.289201  0.285087  0.067417  0.308876  0.140290  0.033176  17  0  0  0  0
10  23  35.261982  0.637716  0.114746  0.032706  10358677.247029  6309458.583216  28592733.684910  718288.920589  437508.968294  1982670.501787  0.059675  2.983761  0.019468  0.013340  0.026868  1.000000  0.004271  0.000396  0.000094  0.299466  0.296651  0.070152  0.200361  0.003437  0.000813  27  0  0  0  0
9  24  39.503933  0.644597  0.094675  0.015980  9174547.668876  6461342.920915  25814505.357060  636179.290542  448040.895718  1790023.257436  0.055160  2.758016  0.017242  0.013661  0.024257  1.000000  0.003706  0.000262  0.000062  0.300435  0.297942  0.070457  0.173843  0.001647  0.000389  29  0  0  0  0
13  20  26.485707  0.556336  0.172903  0.224339  13790845.296098  5871444.824107  31083960.862631  956281.496711  407136.322952  2155416.581016  0.067540  3.377015  0.025918  0.012414  0.029209  1.000000  0.006052  0.002097  0.000496  0.296662  0.292909  0.069267  0.283924  0.029057  0.006871  24  0  0  0  0
12  21  29.051427  0.604894  0.157675  0.127457  12893596.942188  5989006.301216  32633241.037374  894064.715914  415288.242785  2262846.396413  0.067558  3.377922  0.024232  0.012662  0.030665  1.000000  0.005568  0.001165  0.000275  0.297767  0.294260  0.069587  0.261236  0.014751  0.003488  27  0  0  0  0
20  12  15.335842  0.000000  0.169712  0.554382  13574123.421811  5838599.692413  565075.318659  941253.620329  404858.783685  39183.317620  0.038386  1.919290  0.025510  0.012344  0.000531  1.000000  0.005858  0.008193  0.001938  0.290171  0.286453  0.067741  0.274844  0.124416  0.029422  16  0  0  0  0
6  27  60.225824  0.652903  0.050109  0.001854  6558207.252146  6824600.166823  18894448.326155  454757.639011  473229.792798  1310174.317595  0.044509  2.225437  0.012325  0.014429  0.017755  1.000000  0.002548  0.000125  0.000029  0.305213  0.303432  0.071756  0.119516  0.000186  0.000044  24  0  0  0  0
15  18  21.381807  0.199306  0.172229  0.422833  13738312.945424  5850997.678926  17158004.961418  952638.811013  405718.481901  1189766.277034  0.054313  2.715625  0.025819  0.012371  0.016123  1.000000  0.005988  0.004926  0.001165  0.293681  0.289939  0.068565  0.280913  0.073290  0.017332  18  0  0  0  0
4  29  85.082375  0.655327  0.032067  0.000460  5518491.614583  7010609.708645  16010822.469626  382661.925899  486128.021967  1110218.623014  0.040238  2.011918  0.010371  0.014822  0.015045  1.000000  0.002128  0.000098  0.000023  0.311187  0.309689  0.073235  0.099812  0.000046  0.000011  34  0  0  0  0
7  26  51.630254  0.651359  0.062347  0.003782  7273244.839884  6717965.624435  20861673.335678  504339.604433  465835.565860  1446585.163782  0.047476  2.373782  0.013669  0.014204  0.019603  1.000000  0.002851  0.000149  0.000035  0.303198  0.301222  0.071233  0.133765  0.000382  0.000090  33  0  0  0  0
18  15  16.662178  0.000000  0.165521  0.530235  13329177.242391  5874953.699003  3410089.573709  924268.620930  407379.634516  236461.615764  0.040676  2.033785  0.025050  0.012421  0.003204  1.000000  0.005732  0.007451  0.001762  0.290963  0.287322  0.067946  0.268934  0.112879  0.026694  16  0  0  0  0
8  25  44.855738  0.648845  0.077153  0.007768  8142559.666419  6597589.608352  23187966.353698  564619.425255  457488.480938  1607894.417950  0.051041  2.552042  0.015303  0.013949  0.021789  1.000000  0.003234  0.000190  0.000045  0.301644  0.299432  0.070810  0.151707  0.000790  0.000187  34  0  0  0  0
3  30  102.873841  0.656902  0.025582  0.000234  5155008.939215  7097910.856441  15024906.170441  357457.397144  492181.637281  1041853.450759  0.038813  1.940670  0.009688  0.015007  0.014118  1.000000  0.001990  0.000091  0.000021  0.315516  0.314116  0.074282  0.093371  0.000023  0.000006  36  0  0  0  0
5  28  71.155157  0.654086  0.040131  0.000918  5979946.978112  6920855.785892  17287374.320426  414660.053369  479904.326918  1198736.976190  0.042115  2.105769  0.011238  0.014633  0.016244  1.000000  0.002310  0.000109  0.000026  0.307822  0.306198  0.072410  0.108378  0.000092  0.000022  34  0  0  0  0
14  19  23.894332  0.442823  0.176807  0.335479  14015937.072920  5831475.217632  25155269.722325  971889.756874  404364.760058  1744310.697695  0.062308  3.115390  0.026341  0.012329  0.023638  1.000000  0.006161  0.003478  0.000822  0.295202  0.291386  0.068907  0.289065  0.050562  0.011957  22  0  0  0  0
16  17  19.284101  0.000000  0.167037  0.477366  13425412.142819  5877143.861573  10482923.943268  930941.718383  407531.504245  726904.405288  0.047507  2.375367  0.025231  0.012426  0.009851  1.000000  0.005801  0.006075  0.001437  0.292452  0.288792  0.068294  0.272146  0.091349  0.021602  17  0  0  0  0
11  22  31.867334  0.626421  0.136546  0.065891  11645938.239193  6146772.832690  31173977.814610  807549.864484  426228.051884  2161658.514974  0.064176  3.208799  0.021887  0.012996  0.029293  1.000000  0.004915  0.000656  0.000155  0.298628  0.295462  0.069871  0.230575  0.007159  0.001693  29  0  0  0  0
20  13  15.432220  0.000000  0.171303  0.553487  13668576.907747  5827785.767209  1042489.374914  947803.191365  404108.927069  72288.048944  0.038989  1.949453  0.025688  0.012321  0.000980  1.000000  0.005911  0.008166  0.001931  0.290214  0.286470  0.067745  0.277309  0.123966  0.029316  17  0  0  0  0
17  16  17.735135  0.000000  0.164835  0.509913  13291178.486103  5885082.656071  6059826.313075  921633.720258  408081.994235  420199.027112  0.043116  2.155780  0.024979  0.012443  0.005694  1.000000  0.005718  0.006885  0.001628  0.291574  0.287947  0.068094  0.268260  0.104051  0.024606  17  0  0  0  0
19  14  15.932680  0.000000  0.168002  0.543821  13474318.141721  5853741.193656  1892721.709829  934332.946464  405908.722043  131244.656196  0.039478  1.973890  0.025323  0.012376  0.001779  1.000000  0.005807  0.007859  0.001858  0.290530  0.286845  0.067833  0.272448  0.119220  0.028193  16  0  0  0  0
22  11  14.828590  0.000000  0.178079  0.566218  14068325.242589  5776519.920592  312330.735724  975522.444807  400554.062992  21657.563189  0.038946  1.947291  0.026439  0.012213  0.000293  1.000000  0.006129  0.008595  0.002032  0.289793  0.285929  0.067617  0.287538  0.130540  0.030870  17  0  0  0  0
21  12  15.081192  0.000000  0.174782  0.560689  13873724.335856  5801271.335653  571504.300085  962028.475267  402270.369696  39629.114512  0.038876  1.943799  0.026074  0.012265  0.000537  1.000000  0.006022  0.008405  0.001988  0.289976  0.286171  0.067674  0.282528  0.127638  0.030184  17  0  0  0  0
23  10  14.642451  0.000000  0.181023  0.570539  14242227.012735  5754594.805455  170313.833940  987581.099767  399033.736901  11809.861146  0.039093  1.954642  0.026766  0.012167  0.000160  1.000000  0.006225  0.008747  0.002068  0.289649  0.285733  0.067570  0.292058  0.132860  0.031419  16  0  0  0  0
25  8  14.395806  0.000000  0.185691  0.576654  14518030.164854  5720052.411853  50413.440458  1006705.775989  396638.506504  3495.756733  0.039425  1.971274  0.027284  0.012094  0.000047  1.000000  0.006380  0.008967  0.002121  0.289445  0.285444  0.067502  0.299301  0.136224  0.032214  17  0  0  0  0
28  5  14.199037  0.000000  0.190072  0.581874  14776934.396935  5687779.954223  8062.322358  1024658.651338  394400.677465  559.055629  0.039804  1.990201  0.027771  0.012025  0.000008  1.000000  0.006526  0.009161  0.002166  0.289268  0.285186  0.067441  0.306181  0.139173  0.032912  17  0  0  0  0
26  7  14.313402  0.000000  0.187456  0.578804  14622306.007388  5707041.532383  27383.921097  1013936.446526  395736.309211  1898.849308  0.039572  1.978615  0.027480  0.012066  0.000026  1.000000  0.006439  0.009047  0.002139  0.289372  0.285339  0.067477  0.302063  0.137430  0.032499  17  0  0  0  0
27  6  14.249262  0.000000  0.188900  0.580514  14707643.854164  5696407.337437  14863.126792  1019853.923090  394998.915408  1030.635384  0.039698  1.984921  0.027641  0.012044  0.000014  1.000000  0.006487  0.009110  0.002154  0.289314  0.285254  0.067457  0.304332  0.138398  0.032728  16  0  0  0  0
29  4  14.159541  0.000000  0.191019  0.582957  14832879.425668  5680817.844805  4371.198310  1028537.978142  393917.912538  303.106588  0.039891  1.994548  0.027876  0.012011  0.000004  1.000000  0.006558  0.009202  0.002176  0.289231  0.285131  0.067428  0.307677  0.139794  0.033059  17  0  0  0  0
24  9  14.502561  0.000000  0.183559  0.573950  14392031.987034  5735805.419917  92719.561413  997968.840472  397730.847822  6429.337655  0.039262  1.963087  0.027048  0.012127  0.000087  1.000000  0.006309  0.008869  0.002097  0.289535  0.285573  0.067532  0.295981  0.134724  0.031860  16  0  0  0  0
10  24  35.494728  0.649420  0.116644  0.018490  10471815.542798  6297432.736653  29869998.200927  726134.129239  436675.074917  2071238.272424  0.061063  3.053131  0.019680  0.013314  0.028068  1.000000  0.004328  0.000304  0.000072  0.299635  0.296789  0.070185  0.203057  0.001916  0.000453  27  0  0  0  0
30  3  14.128387  0.000000  0.191780  0.583817  14877866.396264  5675221.202315  2369.051930  1031657.453899  393529.831493  164.274232  0.039962  1.998090  0.027961  0.011999  0.000002  1.000000  0.006584  0.009235  0.002184  0.289201  0.285087  0.067417  0.308883  0.140290  0.033176  17  0  0  0  0
14  20  25.116690  0.562747  0.199508  0.253614  15365156.501032  5679456.553823  35140232.918395  1065447.007818  393823.518224  2436685.627929  0.073905  3.695232  0.028876  0.012008  0.033020  1.000000  0.006962  0.002456  0.000581  0.296281  0.292097  0.069075  0.326615  0.034142  0.008074  25  0  0  0  0
4  30  85.104350  0.655850  0.032079  0.000249  5519256.064069  7010553.364953  16037344.110504  382714.934173  486124.114996  1112057.680294  0.040265  2.013230  0.010373  0.014822  0.015070  1.000000  0.002128  0.000097  0.000023  0.311191  0.309692  0.073236  0.099828  0.000025  0.000006  33  0  0  0  0
13  21  27.290842  0.613144  0.186844  0.147602  14619736.299354  5778755.775090  37791166.514375  1013758.258446  400709.101080  2620506.031423  0.075205  3.760234  0.027476  0.012218  0.035511  1.000000  0.006536  0.001377  0.000326  0.297423  0.293445  0.069394  0.306644  0.017504  0.004139  27  0  0  0  0
12  22  29.537582  0.634002  0.164748  0.076892  13314387.416268  5942511.968131  36378346.360992  923243.068344  412064.243859  2522538.594195  0.071770  3.588506  0.025022  0.012564  0.034184  1.000000  0.005804  0.000774  0.000183  0.298217  0.294595  0.069666  0.272307  0.008473  0.002004  30  0  0  0  0
7  27  51.709608  0.654308  0.062536  0.002067  7284568.136811  6716891.295096  21072421.737445  505124.781781  465761.069972  1461198.829061  0.047693  2.384634  0.013690  0.014201  0.019801  1.000000  0.002856  0.000139  0.000033  0.303228  0.301249  0.071240  0.134008  0.000208  0.000049  29  0  0  0  0
5  29  71.187398  0.655036  0.040164  0.000498  5981924.763428  6920694.516968  17340723.351295  414797.196485  479893.144247  1202436.291931  0.042169  2.108444  0.011242  0.014632  0.016295  1.000000  0.002311  0.000106  0.000025  0.307830  0.306205  0.072412  0.108420  0.000050  0.000012  30  0  0  0  0
6  28  60.278504  0.654602  0.050186  0.001009  6562869.964442  6824183.901289  19000892.907820  455080.959693  473200.928213  1317555.372323  0.044617  2.230833  0.012334  0.014428  0.017855  1.000000  0.002550  0.000120  0.000028  0.305228  0.303446  0.071759  0.119614  0.000101  0.000024  31  0  0  0  0
8  26  44.974788  0.653770  0.077587  0.004277  8168567.738019  6594999.509819  23592927.754864  566422.870737  457308.878945  1635975.154591  0.051465  2.573238  0.015352  0.013944  0.022170  1.000000  0.003246  0.000169  0.000040  0.301700  0.299481  0.070821  0.152281  0.000432  0.000102  35  0  0  0  0
17  17  18.578716  0.000000  0.178776  0.494680  14119267.671064  5790865.203339  10863128.050362  979054.882501  401548.790158  753268.427564  0.048986  2.449310  0.026535  0.012243  0.010208  1.000000  0.006183  0.006509  0.001539  0.292047  0.288193  0.068152  0.290073  0.097905  0.023153  18  0  0  0  0
9  25  39.673651  0.652397  0.095622  0.008896  9231074.884778  6455503.191618  26556406.497061  640098.987230  447635.958606  1841467.988875  0.055951  2.797568  0.017348  0.013649  0.024954  1.000000  0.003733  0.000218  0.000051  0.300536  0.298028  0.070478  0.175135  0.000908  0.000215  31  0  0  0  0
20  14  15.605431  0.000000  0.174218  0.551835  13841686.358067  5807962.414412  1920613.911020  959806.905473  402734.340880  133178.750541  0.040098  2.004881  0.026013  0.012280  0.001805  1.000000  0.006008  0.008117  0.001920  0.290293  0.286502  0.067752  0.281852  0.123140  0.029120  16  0  0  0  0
16  18  20.480447  0.191067  0.187660  0.446320  14650637.654033  5738096.834085  18111060.598450  1015901.012793  397889.738516  1255852.833112  0.056684  2.834197  0.027534  0.012132  0.017018  1.000000  0.006501  0.005416  0.001281  0.293224  0.289229  0.068397  0.304986  0.080640  0.019070  19  0  0  0  0
15  19  22.779000  0.443303  0.197680  0.365347  15250633.144937  5679865.363206  27394871.825801  1057505.756646  393851.865787  1899608.651198  0.066412  3.320608  0.028661  0.012009  0.025742  1.000000  0.006873  0.003958  0.000936  0.294748  0.290593  0.068719  0.322429  0.057652  0.013634  21  0  0  0  0
22  12  14.880364  0.000000  0.178998  0.565839  14122937.008826  5770248.237827  576753.928754  979309.320842  400119.173466  39993.133008  0.039284  1.964183  0.026542  0.012200  0.000542  1.000000  0.006160  0.008583  0.002030  0.289815  0.285937  0.067618  0.288989  0.130339  0.030823  16  0  0  0  0
18  16  17.190525  0.000000  0.174135  0.522950  13840752.231184  5816608.288666  6214758.695642  959742.131470  403333.861025  430942.311335  0.044149  2.207462  0.026012  0.012298  0.005840  1.000000  0.006017  0.007253  0.001715  0.291231  0.287449  0.067976  0.282309  0.109628  0.025925  16  0  0  0  0
11  23  32.188600  0.643924  0.140160  0.038103  11861187.843298  6123383.761329  33310875.860445  822475.651059  424606.212491  2309834.788271  0.066539  3.326952  0.022291  0.012946  0.031301  1.000000  0.005030  0.000464  0.000110  0.298898  0.295674  0.069921  0.235959  0.004039  0.000955  33  0  0  0  0
19  15  16.241220  0.000000  0.173080  0.540354  13775891.794186  5819271.750059  3475167.338491  955244.594558  403518.550128  240974.222567  0.041459  2.072933  0.025890  0.012303  0.003266  1.000000  0.005975  0.007759  0.001835  0.290677  0.286908  0.067848  0.280331  0.117565  0.027802  17  0  0  0  0
26  8  14.317802  0.000000  0.187541  0.578783  14627329.161876  5706462.888131  50599.516728  1014284.760904  395696.185000  3508.659589  0.039602  1.980116  0.027490  0.012065  0.000048  1.000000  0.006441  0.009046  0.002139  0.289374  0.285340  0.067477  0.302199  0.137418  0.032497  16  0  0  0  0
23  11  14.670461  0.000000  0.181533  0.570357  14272509.163635  5751113.540923  314613.548313  989680.917434  398792.339889  21815.857433  0.039278  1.963899  0.026823  0.012159  0.000296  1.000000  0.006243  0.008741  0.002067  0.289661  0.285736  0.067571  0.292867  0.132761  0.031395  16  0  0  0  0
24  10  14.517681  0.000000  0.183840  0.573861  14408732.771343  5733883.875597  171305.363987  999126.902264  397597.604556  11878.615585  0.039363  1.968145  0.027079  0.012123  0.000161  1.000000  0.006318  0.008866  0.002097  0.289542  0.285575  0.067533  0.296430  0.134675  0.031848  16  0  0  0  0
25  9  14.403963  0.000000  0.185846  0.576611  14527203.545271  5718996.243404  93149.480983  1007341.874340  396565.269924  6459.149035  0.039481  1.974032  0.027302  0.012091  0.000088  1.000000  0.006385  0.008966  0.002120  0.289448  0.285445  0.067502  0.299549  0.136200  0.032209  17  0  0  0  0
27  7  14.251636  0.000000  0.188946  0.580503  14710387.806294  5696091.112789  27464.328830  1020044.193563  394976.987834  1904.424922  0.039715  1.985738  0.027646  0.012043  0.000026  1.000000  0.006488  0.009110  0.002154  0.289315  0.285255  0.067457  0.304407  0.138392  0.032727  17  0  0  0  0
29  5  14.160233  0.000000  0.191033  0.582954  14833693.894202  5680723.925208  8077.281420  1028594.454824  393911.399988  560.092917  0.039896  1.994789  0.027878  0.012011  0.000008  1.000000  0.006559  0.009202  0.002176  0.289231  0.285131  0.067428  0.307699  0.139793  0.033058  17  0  0  0  0
28  6  14.200319  0.000000  0.190097  0.581869  14778430.468226  5687607.482522  14897.826618  1024762.391556  394388.717973  1033.041531  0.039813  1.990644  0.027774  0.012025  0.000014  1.000000  0.006527  0.009161  0.002166  0.289268  0.285186  0.067441  0.306221  0.139170  0.032911  16  0  0  0  0
30  4  14.128761  0.000000  0.191787  0.583816  14878309.265479  5675170.122428  4377.642117  1031688.163231  393526.289524  303.553413  0.039964  1.998220  0.027961  0.011999  0.000004  1.000000  0.006584  0.009235  0.002184  0.289201  0.285087  0.067417  0.308895  0.140289  0.033176  16  0  0  0  0
21  13  15.176400  0.000000  0.176428  0.559899  13971479.700811  5790059.434598  1054566.690314  968807.004408  401492.916735  73125.511261  0.039490  1.974495  0.026257  0.012242  0.000991  1.000000  0.006077  0.008381  0.001982  0.290019  0.286186  0.067677  0.285109  0.127230  0.030087  17  0  0  0  0
15  20  24.102259  0.569586  0.226456  0.284389  16960122.914945  5485659.213567  39404241.943194  1176044.787487  380385.269399  2732359.522072  0.080499  4.024958  0.031874  0.011598  0.037027  1.000000  0.007947  0.002863  0.000677  0.295953  0.291331  0.068894  0.372849  0.039931  0.009443  26  0  0  0  0
10  25  35.662354  0.657375  0.118021  0.010319  10553899.153843  6288702.932509  30803097.950574  731825.951368  436069.734926  2135941.052131  0.062075  3.103762  0.019834  0.013296  0.028945  1.000000  0.004370  0.000253  0.000060  0.299758  0.296889  0.070208  0.205021  0.001057  0.000250  33  0  0  0  0
12  23  29.874948  0.651873  0.169881  0.044751  13619778.551047  5908721.144724  39123021.976591  944419.427383  409721.128662  2712859.234396  0.074852  3.742586  0.025596  0.012493  0.036763  1.000000  0.005978  0.000548  0.000130  0.298543  0.294838  0.069723  0.280469  0.004794  0.001134  29  0  0  0  0
11  24  32.425487  0.655854  0.142898  0.021628  12024215.359602  6105653.542766  34939260.003722  833780.266110  423376.767915  2422749.812138  0.068338  3.416905  0.022598  0.012909  0.032831  1.000000  0.005117  0.000356  0.000084  0.299103  0.295834  0.069959  0.240070  0.002256  0.000533  30  0  0  0  0
13  22  27.819499  0.643297  0.196745  0.090118  15208377.878142  5712780.580221  42636014.185723  1054575.702040  396134.264894  2956456.300099  0.080724  4.036202  0.028582  0.012078  0.040064  1.000000  0.006891  0.000918  0.000217  0.297964  0.293825  0.069484  0.323295  0.010099  0.002388  32  0  0  0  0
14  21  26.010456  0.622706  0.218455  0.170715  16491067.979763  5552160.447714  43708773.334658  1143519.692337  384996.582075  3030843.308475  0.083803  4.190155  0.030992  0.011739  0.041072  1.000000  0.007668  0.001631  0.000386  0.297181  0.292690  0.069215  0.359734  0.020826  0.004925  30  0  0  0  0
6  29  60.308752  0.655570  0.050231  0.000548  6565545.456962  6823945.169374  19062043.141694  455266.483055  473184.374122  1321795.637217  0.044679  2.233932  0.012339  0.014428  0.017912  1.000000  0.002551  0.000117  0.000028  0.305237  0.303454  0.071761  0.119671  0.000055  0.000013  35  0  0  0  0
7  28  51.757597  0.656036  0.062647  0.001125  7291199.859095  6716261.344818  21197564.530451  505584.637082  465717.388110  1469876.450688  0.047821  2.391071  0.013703  0.014200  0.019919  1.000000  0.002859  0.000133  0.000032  0.303246  0.301265  0.071243  0.134151  0.000113  0.000027  31  0  0  0  0
18  17  18.025612  0.000000  0.189147  0.509582  14732366.290314  5714790.383786  11190395.243734  1021568.220346  396273.628212  775961.711027  0.050285  2.514255  0.027687  0.012083  0.010515  1.000000  0.006530  0.006907  0.001633  0.291697  0.287671  0.068029  0.306330  0.103918  0.024575  16  0  0  0  0
5  30  71.208251  0.655569  0.040181  0.000270  5982913.179415  6920611.919490  17370408.999394  414865.734991  479887.416792  1204494.747043  0.042198  2.109923  0.011244  0.014632  0.016323  1.000000  0.002311  0.000105  0.000025  0.307834  0.306209  0.072412  0.108440  0.000027  0.000006  35  0  0  0  0
8  27  45.049674  0.656772  0.077857  0.002339  8184703.340351  6593392.191789  23846243.924158  567541.741815  457197.424682  1653540.543827  0.051730  2.586486  0.015382  0.013940  0.022408  1.000000  0.003254  0.000157  0.000037  0.301735  0.299512  0.070829  0.152638  0.000236  0.000056  32  0  0  0  0
17  18  19.777164  0.183559  0.201651  0.467187  15477942.109401  5635945.858648  18957810.695499  1073267.760503  390806.410004  1314567.975858  0.058818  2.940921  0.029088  0.011916  0.017814  1.000000  0.006983  0.005886  0.001392  0.292822  0.288596  0.068247  0.327597  0.087714  0.020743  18  0  0  0  0
9  26  39.787746  0.657413  0.096254  0.004905  9268756.006882  6451609.001037  27055222.864551  642711.862588  447365.928574  1876056.794147  0.056483  2.824133  0.017419  0.013640  0.025423  1.000000  0.003751  0.000193  0.000046  0.300604  0.298085  0.070491  0.175998  0.000497  0.000118  34  0  0  0  0
16  19  21.922682  0.443770  0.217426  0.393661  16418774.179138  5536781.153727  29517947.554880  1138506.712902  383930.154749  2046826.460711  0.070300  3.514999  0.030857  0.011706  0.027737  1.000000  0.007580  0.004455  0.001054  0.294339  0.289860  0.068546  0.355601  0.065015  0.015375  22  0  0  0  0
21  14  15.347621  0.000000  0.179447  0.558441  14150698.966455  5769499.947230  1943605.167816  981234.383869  400067.285678  134773.004772  0.040619  2.030933  0.026594  0.012198  0.001826  1.000000  0.006179  0.008337  0.001972  0.290096  0.286214  0.067684  0.289869  0.126478  0.029910  16  0  0  0  0
20  15  15.909976  0.000000  0.179524  0.548786  14156750.811042  5771869.536176  3529395.981052  981654.029430  400231.597148  244734.532132  0.042125  2.106258  0.026605  0.012203  0.003316  1.000000  0.006186  0.008027  0.001898  0.290437  0.286558  0.067765  0.290208  0.121631  0.028763  17  0  0  0  0
23  12  14.721814  0.000000  0.182474  0.570019  14328344.726050  5744694.257089  581014.344225  993552.653651  398347.215444  40288.557719  0.039620  1.980984  0.026928  0.012146  0.000546  1.000000  0.006274  0.008730  0.002065  0.289683  0.285743  0.067573  0.294363  0.132578  0.031352  17  0  0  0  0
25  10  14.419000  0.000000  0.186131  0.576531  14544144.277189  5717045.755680  172102.401347  1008516.574522  396430.019671  11933.883559  0.039583  1.979127  0.027333  0.012087  0.000162  1.000000  0.006395  0.008963  0.002120  0.289455  0.285447  0.067502  0.300007  0.136155  0.032198  17  0  0  0  0
22  13  14.974642  0.000000  0.180691  0.565139  14223435.974455  5758705.549445  1064435.856696  986278.096085  399318.783128  73809.856636  0.039906  1.995320  0.026731  0.012175  0.001000  1.000000  0.006217  0.008562  0.002025  0.289857  0.285950  0.067622  0.291669  0.129968  0.030735  17  0  0  0  0
27  8  14.256019  0.000000  0.189032  0.580484  14715457.345289  5695506.874868  50748.257468  1020395.724324  394936.475748  3518.973534  0.039745  1.987246  0.027655  0.012042  0.000048  1.000000  0.006491  0.009109  0.002154  0.289317  0.285255  0.067457  0.304545  0.138381  0.032724  17  0  0  0  0
19  16  16.762584  0.000000  0.182191  0.533963  14316941.242985  5757387.010889  6345645.112703  992761.916055  399227.353343  440018.205968  0.045042  2.252097  0.026906  0.012173  0.005963  1.000000  0.006282  0.007580  0.001793  0.290939  0.287022  0.067875  0.294730  0.114582  0.027096  17  0  0  0  0
29  6  14.161511  0.000000  0.191058  0.582949  14835198.835557  5680550.384220  14925.478234  1028698.810108  393899.366350  1034.958943  0.039905  1.995234  0.027880  0.012010  0.000014  1.000000  0.006560  0.009202  0.002176  0.289232  0.285131  0.067428  0.307741  0.139790  0.033058  16  0  0  0  0
28  7  14.202685  0.000000  0.190144  0.581859  14781194.728945  5687288.809244  27528.487950  1024954.070261  394366.620607  1908.873829  0.039829  1.991464  0.027779  0.012024  0.000026  1.000000  0.006529  0.009161  0.002166  0.289269  0.285187  0.067441  0.306297  0.139165  0.032910  17  0  0  0  0
30  5  14.129452  0.000000  0.191801  0.583814  14879127.599912  5675075.736873  8089.190914  1031744.907981  393519.744663  560.918742  0.039969  1.998462  0.027963  0.011999  0.000008  1.000000  0.006585  0.009235  0.002184  0.289201  0.285087  0.067418  0.308917  0.140288  0.033175  18  0  0  0  0
26  9  14.325922  0.000000  0.187697  0.578743  14636608.199509  5705393.976175  93493.968463  1014928.185712  395622.064763  6483.036404  0.039658  1.982891  0.027507  0.012063  0.000088  1.000000  0.006447  0.009045  0.002139  0.289378  0.285340  0.067477  0.302451  0.137396  0.032491  17  0  0  0  0
12  24  30.125593  0.664081  0.173814  0.025529  13853744.510051  5882806.697234  41241382.361082  960643.038964  407924.175242  2859750.073613  0.077227  3.861360  0.026036  0.012438  0.038753  1.000000  0.006113  0.000422  0.000100  0.298793  0.295024  0.069767  0.286796  0.002684  0.000635  27  0  0  0  0
11  25  32.597243  0.663990  0.144903  0.012107  12143552.884189  6092665.533209  36140470.007589  842055.340203  422476.156462  2506043.828981  0.069664  3.483183  0.022822  0.012882  0.033960  1.000000  0.005182  0.000297  0.000070  0.299253  0.295951  0.069987  0.243097  0.001246  0.000295  33  0  0  0  0
10  26  35.775030  0.662490  0.118943  0.005698  10608843.306647  6282857.083373  31432632.416331  735635.875672  435664.373453  2179594.080515  0.062758  3.137885  0.019938  0.013284  0.029536  1.000000  0.004398  0.000225  0.000053  0.299840  0.296956  0.070224  0.206339  0.000579  0.000137  36  0  0  0  0
15  21  25.118601  0.633293  0.251572  0.196528  18451868.603036  5315534.158727  50317745.215422  1279485.060269  368588.498529  3489121.056225  0.093198  4.659905  0.034677  0.011238  0.047282  1.000000  0.008957  0.001929  0.000456  0.297005  0.291976  0.069046  0.420193  0.024760  0.005855  29  0  0  0  0
16  20  23.363008  0.576515  0.252701  0.315516  18513600.667692  5297275.099465  43717245.953306  1283765.670334  367322.383208  3031430.814771  0.087073  4.353660  0.034793  0.011200  0.041080  1.000000  0.008975  0.003308  0.000782  0.295658  0.290607  0.068723  0.421060  0.046311  0.010952  26  0  0  0  0
13  23  28.188081  0.661658  0.203964  0.052866  15637480.327614  5664607.995967  46218007.501950  1084330.421480  392793.893076  3204838.024069  0.084795  4.239726  0.029388  0.011976  0.043430  1.000000  0.007156  0.000652  0.000154  0.298358  0.294102  0.069549  0.335711  0.005735  0.001356  33  0  0  0  0
14  22  26.607363  0.654246  0.232111  0.105773  17302417.345617  5460183.542312  50042541.296132  1199780.086046  378618.741495  3470037.931863  0.091085  4.554256  0.032517  0.011544  0.047024  1.000000  0.008199  0.001093  0.000259  0.297830  0.293117  0.069316  0.384675  0.012089  0.002859  32  0  0  0  0
24  11  14.545504  0.000000  0.184360  0.573697  14439557.951276  5730337.108109  316456.247774  1001264.374520  397351.665453  21943.633459  0.039550  1.977487  0.027137  0.012115  0.000297  1.000000  0.006336  0.008861  0.002095  0.289554  0.285579  0.067534  0.297259  0.134585  0.031827  16  0  0  0  0
6  30  60.325785  0.656110  0.050256  0.000297  6567042.881817  6823811.548721  19096369.098598  455370.317131  473175.108631  1324175.859512  0.044713  2.235671  0.012342  0.014427  0.017944  1.000000  0.002551  0.000115  0.000027  0.305242  0.303458  0.071762  0.119702  0.000030  0.000007  32  0  0  0  0
8  28  45.093629  0.658526  0.078019  0.001274  8194356.097649  6592431.598821  23997046.682191  568211.081003  457130.815475  1663997.472613  0.051888  2.594377  0.015400  0.013938  0.022549  1.000000  0.003258  0.000151  0.000036  0.301756  0.299530  0.070833  0.152852  0.000128  0.000030  30  0  0  0  0
19  17  17.591559  0.000000  0.198131  0.522226  15263456.843169  5648991.240022  11468036.443767  1058394.974462  391710.999720  795213.840727  0.051405  2.570249  0.028685  0.011943  0.010776  1.000000  0.006837  0.007264  0.001718  0.291399  0.287222  0.067922  0.320742  0.109314  0.025851  17  0  0  0  0
18  18  19.228233  0.176932  0.214024  0.485334  16209644.069858  5545733.645856  19694180.573124  1124005.262873  384550.936317  1365629.159824  0.060695  3.034738  0.030464  0.011725  0.018506  1.000000  0.007423  0.006326  0.001496  0.292470  0.288039  0.068115  0.348244  0.094330  0.022307  19  0  0  0  0
9  27  39.859316  0.660465  0.096646  0.002685  9292175.062997  6449188.240530  27367382.481406  644335.781177  447198.068778  1897702.491652  0.056815  2.840744  0.017463  0.013635  0.025716  1.000000  0.003763  0.000180  0.000043  0.300646  0.298121  0.070500  0.176535  0.000271  0.000064  31  0  0  0  0
7  29  51.786048  0.657020  0.062709  0.000611  7294909.052736  6715908.030529  21269224.759140  505841.839100  465692.888675  1474845.497130  0.047895  2.394749  0.013710  0.014199  0.019986  1.000000  0.002861  0.000130  0.000031  0.303255  0.301274  0.071245  0.134231  0.000061  0.000014  29  0  0  0  0
22  14  15.144280  0.000000  0.183795  0.563846  14407733.579773  5737534.017972  1962417.543901  999057.616561  397850.711855  136077.488055  0.041052  2.052590  0.027077  0.012131  0.001844  1.000000  0.006322  0.008522  0.002015  0.289933  0.285976  0.067628  0.296612  0.129285  0.030573  16  0  0  0  0
24  12  14.596517  0.000000  0.185317  0.573395  14496397.738579  5723796.704459  584455.228318  1005205.745459  396898.142347  40527.154681  0.039895  1.994728  0.027244  0.012102  0.000549  1.000000  0.006369  0.008852  0.002093  0.289576  0.285585  0.067535  0.298792  0.134419  0.031787  17  0  0  0  0
23  13  14.815347  0.000000  0.184205  0.569395  14431107.680525  5732878.570063  1072452.264216  1000678.417866  397527.894900  74365.728449  0.040250  2.012481  0.027121  0.012121  0.001008  1.000000  0.006333  0.008711  0.002060  0.289724  0.285756  0.067576  0.297125  0.132241  0.031272  16  0  0  0  0
17  19  21.266192  0.444206  0.235492  0.419616  17487618.197846  5406042.419130  31464188.968656  1212622.239254  374864.500678  2181782.267420  0.073861  3.693056  0.032865  0.011430  0.029566  1.000000  0.008258  0.004952  0.001171  0.293968  0.289192  0.068388  0.387421  0.072393  0.017120  22  0  0  0  0
25  11  14.446671  0.000000  0.186658  0.576383  14575413.079795  5713445.480493  317937.966485  1010684.808355  396180.370250  22046.378443  0.039771  1.988537  0.027392  0.012080  0.000299  1.000000  0.006413  0.008959  0.002119  0.289466  0.285450  0.067503  0.300853  0.136073  0.032179  16  0  0  0  0
28  8  14.207056  0.000000  0.190230  0.581842  14786301.800666  5686700.045937  50866.947231  1025308.203607  394325.794722  3527.203691  0.039860  1.992978  0.027789  0.012023  0.000048  1.000000  0.006532  0.009160  0.002166  0.289271  0.285187  0.067441  0.306436  0.139155  0.032907  17  0  0  0  0
20  16  16.425958  0.000000  0.189058  0.543165  14722840.942359  5706975.260839  6454997.583001  1020907.715946  395731.713826  447600.898814  0.045801  2.290047  0.027669  0.012066  0.006066  1.000000  0.006512  0.007865  0.001860  0.290694  0.286661  0.067790  0.305506  0.118904  0.028118  17  0  0  0  0
27  9  14.264109  0.000000  0.189189  0.580448  14724822.113267  5694427.624611  93769.363026  1021045.093825  394861.638635  6502.132748  0.039801  1.990033  0.027673  0.012040  0.000088  1.000000  0.006497  0.009108  0.002154  0.289321  0.285256  0.067457  0.304800  0.138360  0.032719  17  0  0  0  0
21  15  15.649025  0.000000  0.184944  0.555749  14477083.096150  5732044.171167  3574180.220634  1003866.434142  397470.036211  247839.950164  0.042685  2.134253  0.027207  0.012119  0.003359  1.000000  0.006365  0.008256  0.001952  0.290237  0.286265  0.067696  0.298631  0.125105  0.029585  16  0  0  0  0
26  10  14.340892  0.000000  0.187986  0.578671  14653744.237541  5703419.933190  172741.169833  1016116.428764  395485.181146  11978.176891  0.039760  1.988015  0.027539  0.012059  0.000162  1.000000  0.006457  0.009042  0.002138  0.289384  0.285342  0.067478  0.302916  0.137355  0.032482  16  0  0  0  0
8  29  45.119320  0.659525  0.078110  0.000692  8199815.302989  6591887.723260  24083457.737196  568589.631915  457093.102185  1669989.367325  0.051978  2.598893  0.015410  0.013937  0.022631  1.000000  0.003261  0.000148  0.000035  0.301768  0.299540  0.070835  0.152972  0.000069  0.000016  27  0  0  0  0
10  27  35.845637  0.665595  0.119516  0.003122  10642997.081554  6279222.256409  31826668.834546  738004.158565  435412.328151  2206917.259601  0.063184  3.159223  0.020002  0.013276  0.029907  1.000000  0.004416  0.000210  0.000050  0.299891  0.296998  0.070234  0.207161  0.000315  0.000075  33  0  0  0  0
29  7  14.163872  0.000000  0.191105  0.582940  14837979.488945  5680229.734760  27579.616480  1028891.625510  393877.131952  1912.419171  0.039921  1.996056  0.027886  0.012010  0.000026  1.000000  0.006561  0.009202  0.002176  0.289233  0.285132  0.067428  0.307817  0.139785  0.033056  17  0  0  0  0
30  6  14.130727  0.000000  0.191827  0.583809  14880639.685388  5674901.334794  14947.493065  1031849.758651  393507.651316  1036.485490  0.039978  1.998908  0.027966  0.011998  0.000014  1.000000  0.006586  0.009234  0.002184  0.289202  0.285087  0.067418  0.308959  0.140285  0.033175  17  0  0  0  0
11  26  32.712557  0.669219  0.146253  0.006699  12223929.338973  6083914.245671  36954781.495315  847628.785110  421869.326774  2562509.621436  0.070561  3.528070  0.022973  0.012863  0.034725  1.000000  0.005225  0.000265  0.000063  0.299354  0.296031  0.070005  0.245145  0.000682  0.000161  35  0  0  0  0
12  25  30.308407  0.672446  0.176733  0.014346  14027334.042494  5863564.586187  42824435.048185  972680.042812  406589.893379  2969521.734486  0.079000  3.950015  0.026362  0.012397  0.040241  1.000000  0.006214  0.000352  0.000083  0.298978  0.295162  0.069800  0.291532  0.001485  0.000351  33  0  0  0  0
16  21  24.536932  0.644497  0.284994  0.224465  20430930.643247  5077125.958410  57470556.614835  1416716.707007  352056.854113  3985109.593828  0.103135  5.156735  0.038397  0.010734  0.054004  1.000000  0.010378  0.002271  0.000537  0.296866  0.291291  0.068885  0.486900  0.029306  0.006930  29  0  0  0  0
13  24  28.465021  0.674234  0.209558  0.030346  15969984.432459  5627234.391369  49022820.981881  1107386.841607  390202.341523  3399328.729678  0.087976  4.398800  0.030013  0.011897  0.046065  1.000000  0.007364  0.000503  0.000119  0.298663  0.294317  0.069600  0.345497  0.003222  0.000762  35  0  0  0  0
14  23  27.027161  0.673275  0.242096  0.062652  17895585.441132  5392811.172794  54772675.022017  1240911.406280  373947.022759  3798033.733564  0.096502  4.825111  0.033632  0.011402  0.051468  1.000000  0.008601  0.000780  0.000184  0.298304  0.293430  0.069390  0.403509  0.006897  0.001631  35  0  0  0  0
7  30  51.801661  0.657570  0.062744  0.000331  7297026.763841  6715706.785685  21309537.477623  505988.684917  465678.934003  1477640.852015  0.047936  2.396820  0.013714  0.014199  0.020024  1.000000  0.002862  0.000129  0.000030  0.303261  0.301279  0.071247  0.134277  0.000033  0.000008  33  0  0  0  0
15  22  25.816239  0.666640  0.270013  0.123937  19546975.205237  5190257.637947  58636200.282293  1355421.680405  359901.603982  4065937.378276  0.102808  5.140397  0.036736  0.010974  0.055099  1.000000  0.009744  0.001302  0.000308  0.297777  0.292449  0.069158  0.457127  0.014490  0.003427  32  0  0  0  0
20  17  17.250547  0.000000  0.205785  0.532835  15716031.571681  5592981.717605  11701015.243767  1089777.303062  387827.200810  811369.000965  0.052356  2.617801  0.029536  0.011825  0.010995  1.000000  0.007104  0.007578  0.001792  0.291146  0.286840  0.067832  0.333270  0.114066  0.026974  17  0  0  0  0
9  28  39.901997  0.662248  0.096877  0.001463  9306004.203023  6447758.480889  27552767.698801  645294.718097  447098.926727  1910557.429065  0.057012  2.850603  0.017489  0.013632  0.025891  1.000000  0.003770  0.000173  0.000041  0.300670  0.298142  0.070505  0.176852  0.000147  0.000035  28  0  0  0  0
22  15  15.443204  0.000000  0.189451  0.561460  14743531.405840  5698944.482779  3610906.621972  1022342.429117  395174.845534  250386.623503  0.043150  2.157517  0.027708  0.012049  0.003393  1.000000  0.006516  0.008450  0.001998  0.290071  0.286022  0.067638  0.305720  0.128037  0.030278  16  0  0  0  0
24  13  14.689453  0.000000  0.187079  0.572836  14601019.040927  5711756.931981  1078932.897755  1012460.370788  396063.283323  74815.106990  0.040530  2.026518  0.027440  0.012076  0.001014  1.000000  0.006429  0.008834  0.002089  0.289616  0.285596  0.067538  0.301622  0.134112  0.031715  16  0  0  0  0
19  18  18.799394  0.171258  0.224743  0.500861  16843558.887604  5467657.629025  20324246.952157  1167962.032577  379137.007829  1409319.072011  0.062313  3.115654  0.031655  0.011560  0.019098  1.000000  0.007815  0.006728  0.001591  0.292165  0.287555  0.068001  0.366648  0.100373  0.023736  18  0  0  0  0
23  14  14.983724  0.000000  0.187380  0.568243  14619597.679983  5711201.705880  1977721.503665  1013748.646335  396024.782967  137138.691574  0.041409  2.070434  0.027475  0.012075  0.001858  1.000000  0.006442  0.008676  0.002052  0.289799  0.285779  0.067581  0.302222  0.131620  0.031126  16  0  0  0  0
25  12  14.497412  0.000000  0.187629  0.576111  14633073.416562  5706806.118722  587223.653723  1014683.077638  395719.985214  40719.122173  0.040118  2.005905  0.027501  0.012066  0.000552  1.000000  0.006446  0.008951  0.002117  0.289488  0.285455  0.067505  0.302416  0.135921  0.032143  17  0  0  0  0
17  20  22.832875  0.583225  0.277301  0.345813  19969825.271487  5120848.469178  47915109.447112  1384742.848583  355088.649999  3322518.061322  0.093382  4.669078  0.037530  0.010827  0.045025  1.000000  0.010005  0.003780  0.000894  0.295384  0.289929  0.068563  0.469395  0.053095  0.012556  24  0  0  0  0
18  19  20.762944  0.444628  0.251556  0.442758  18438018.685041  5289881.115584  33199430.146392  1278524.682567  366809.671345  2302106.946218  0.077032  3.851611  0.034651  0.011184  0.031197  1.000000  0.008888  0.005434  0.001285  0.293635  0.288594  0.068247  0.416971  0.079548  0.018812  21  0  0  0  0
27  10  14.279026  0.000000  0.189481  0.580382  14742116.633998  5692434.470880  173251.915113  1022244.326346  394723.429846  12013.592868  0.039904  1.995182  0.027706  0.012035  0.000163  1.000000  0.006507  0.009106  0.002153  0.289327  0.285257  0.067458  0.305271  0.138322  0.032711  16  0  0  0  0
26  11  14.368441  0.000000  0.188518  0.578537  14685374.169039  5699776.106554  319125.851347  1018309.703910  395232.511791  22128.748471  0.039950  1.997480  0.027599  0.012051  0.000300  1.000000  0.006475  0.009038  0.002137  0.289395  0.285345  0.067478  0.303775  0.137279  0.032464  16  0  0  0  0
10  28  35.887561  0.667405  0.119855  0.001702  10663195.372760  6277072.424487  32060611.548118  739404.743644  435263.255020  2223139.259302  0.063438  3.171885  0.020040  0.013271  0.030126  1.000000  0.004426  0.000202  0.000048  0.299921  0.297023  0.070240  0.207647  0.000171  0.000040  34  0  0  0  0
30  7  14.133084  0.000000  0.191874  0.583801  14883433.540880  5674579.094117  27620.323467  1032043.489510  393485.306580  1915.241865  0.039995  1.999731  0.027971  0.011998  0.000026  1.000000  0.006587  0.009234  0.002184  0.289203  0.285088  0.067418  0.309035  0.140280  0.033174  17  0  0  0  0
21  16  16.160837  0.000000  0.194832  0.550788  15064195.700847  5664621.857873  6545584.631910  1044577.855981  392794.854285  453882.364298  0.046438  2.321902  0.028311  0.011977  0.006151  1.000000  0.006708  0.008110  0.001918  0.290490  0.286357  0.067718  0.314706  0.122618  0.028997  17  0  0  0  0
11  27  32.784657  0.672387  0.147093  0.003676  12273938.705276  6078467.653141  37464728.668539  851096.522629  421491.650458  2597870.256378  0.071123  3.556152  0.023067  0.012851  0.035205  1.000000  0.005253  0.000247  0.000058  0.299417  0.296080  0.070017  0.246423  0.000372  0.000088  37  0  0  0  0
12  26  30.431660  0.677823  0.178707  0.007959  14144760.269064  5850540.802600  43903686.544355  980822.584135  405686.801292  3044358.933652  0.080208  4.010379  0.026583  0.012370  0.041255  1.000000  0.006283  0.000314  0.000074  0.299104  0.295256  0.069822  0.294756  0.000814  0.000192  35  0  0  0  0
18  20  22.458085  0.589488  0.299581  0.374278  21288762.546346  4961107.656426  51859068.289161  1476200.281698  344011.940760  3595999.112226  0.099229  4.961430  0.040009  0.010489  0.048731  1.000000  0.011000  0.004262  0.001008  0.295125  0.289303  0.068415  0.516060  0.060060  0.014203  23  0  0  0  0
28  9  14.215122  0.000000  0.190389  0.581809  14795735.941275  5685612.431566  93989.139184  1025962.383529  394250.377627  6517.372414  0.039916  1.995775  0.027806  0.012021  0.000088  1.000000  0.006537  0.009159  0.002166  0.289275  0.285188  0.067441  0.306694  0.139136  0.032903  16  0  0  0  0
17  21  24.196530  0.655845  0.317445  0.253674  22352639.864365  4845804.088439  64949284.846471  1549971.408279  336016.588321  4503697.778475  0.113285  5.664236  0.042008  0.010245  0.061031  1.000000  0.011892  0.002651  0.000627  0.296742  0.290636  0.068730  0.557913  0.034414  0.008138  30  0  0  0  0
13  25  28.669452  0.682905  0.213768  0.017136  16220236.966517  5599079.672295  51152603.671119  1124739.792980  388250.043726  3547011.611619  0.090388  4.519404  0.030483  0.011838  0.048067  1.000000  0.007523  0.000422  0.000100  0.298893  0.294478  0.069638  0.352960  0.001787  0.000423  33  0  0  0  0
14  24  27.347383  0.686345  0.249917  0.036235  18360180.254407  5339966.528229  58536172.401810  1273127.228724  370282.682052  4059001.268907  0.100800  5.040004  0.034505  0.011290  0.055005  1.000000  0.008923  0.000604  0.000143  0.298675  0.293674  0.069448  0.418628  0.003892  0.000920  35  0  0  0  0
15  23  26.313291  0.686569  0.283514  0.074261  20348661.279460  5098341.867501  64922201.438241  1411012.004457  353528.002608  4501819.767258  0.110027  5.501352  0.038242  0.010779  0.061006  1.000000  0.010347  0.000933  0.000221  0.298342  0.292795  0.069240  0.485423  0.008315  0.001966  34  0  0  0  0
16  22  25.374526  0.680112  0.309243  0.144509  21870417.532586  4911259.859051  68369086.775237  1516533.262663  340555.406715  4740832.866040  0.115730  5.786518  0.041102  0.010384  0.064245  1.000000  0.011522  0.001547  0.000366  0.297773  0.291805  0.069006  0.540545  0.017332  0.004099  34  0  0  0  0
29  8  14.168232  0.000000  0.191191  0.582924  14843116.855980  5679637.319422  50961.536035  1029247.859587  393836.052829  3533.762645  0.039951  1.997574  0.027895  0.012008  0.000048  1.000000  0.006564  0.009201  0.002176  0.289234  0.285132  0.067428  0.307957  0.139775  0.033054  16  0  0  0  0
9  29  39.926523  0.663261  0.097010  0.000795  9313914.994331  6446940.552781  27659124.659095  645843.266297  447042.210151  1917932.407973  0.057125  2.856256  0.017504  0.013631  0.025991  1.000000  0.003774  0.000170  0.000040  0.300685  0.298154  0.070508  0.177033  0.000080  0.000019  31  0  0  0  0
8  30  45.134433  0.660083  0.078159  0.000375  8202764.625466  6591592.909478  24131693.778298  568794.143129  457072.659279  1673334.139353  0.052028  2.601405  0.015416  0.013936  0.022676  1.000000  0.003262  0.000146  0.000034  0.301774  0.299546  0.070837  0.153038  0.000038  0.000009  32  0  0  0  0
21  17  16.982284  0.000000  0.212222  0.541666  16096606.439180  5545921.616672  11894947.854828  1116167.034517  384563.970545  824816.629706  0.053154  2.657700  0.030251  0.011726  0.011177  1.000000  0.007332  0.007851  0.001857  0.290935  0.286518  0.067756  0.343987  0.118190  0.027950  17  0  0  0  0
19  19  20.376803  0.445069  0.265512  0.462954  19263765.787188  5188999.753693  34713806.371416  1335783.440663  359814.380073  2407116.460280  0.079794  3.989691  0.036203  0.010971  0.032620  1.000000  0.009457  0.005887  0.001392  0.293340  0.288065  0.068122  0.443666  0.086293  0.020407  20  0  0  0  0
24  14  14.856820  0.000000  0.190312  0.571804  14792952.135670  5689665.058003  1990114.513171  1025769.349547  394531.393880  137998.044675  0.041701  2.085029  0.027801  0.012029  0.001870  1.000000  0.006541  0.008803  0.002082  0.289690  0.285617  0.067543  0.306848  0.133547  0.031581  16  0  0  0  0
25  13  14.589868  0.000000  0.189417  0.575607  14739213.696205  5694583.200997  1084152.420641  1022043.031528  394872.426575  75177.037898  0.040759  2.037934  0.027700  0.012040  0.001019  1.000000  0.006508  0.008935  0.002113  0.289528  0.285466  0.067507  0.305303  0.135640  0.032076  16  0  0  0  0
22  16  15.951771  0.000000  0.199635  0.557061  15348142.254089  5629417.285106  6620141.267425  1064267.209975  390353.707219  459052.252689  0.046967  2.348365  0.028844  0.011902  0.006221  1.000000  0.006873  0.008318  0.001967  0.290321  0.286104  0.067658  0.322455  0.125771  0.029742  17  0  0  0  0
23  15  15.280678  0.000000  0.193167  0.566117  14963172.769874  5671675.394236  3640860.748573  1037572.748059  393283.958917  252463.695387  0.043534  2.176681  0.028121  0.011991  0.003421  1.000000  0.006642  0.008611  0.002036  0.289936  0.285820  0.067591  0.311620  0.130485  0.030857  16  0  0  0  0
20  18  18.463955  0.166531  0.233876  0.513991  17383715.283156  5401178.751497  20857061.022253  1205417.428190  374527.245400  1446265.337847  0.063688  3.184417  0.032670  0.011420  0.019599  1.000000  0.008158  0.007087  0.001676  0.291906  0.287141  0.067903  0.382722  0.105783  0.025016  18  0  0  0  0
10  29  35.911672  0.668432  0.120048  0.000925  10674724.856271  6275845.057242  32194691.738082  740204.218332  435178.147214  2232436.615772  0.063583  3.179139  0.020061  0.013269  0.030252  1.000000  0.004432  0.000197  0.000047  0.299938  0.297037  0.070243  0.207925  0.000093  0.000022  33  0  0  0  0
28  10  14.229995  0.000000  0.190683  0.581747  14813158.712690  5683603.815582  173659.583029  1027170.509179  394111.096658  12041.861279  0.040019  2.000943  0.027839  0.012017  0.000163  1.000000  0.006547  0.009157  0.002166  0.289281  0.285189  0.067442  0.307170  0.139101  0.032895  17  0  0  0  0
26  12  14.418962  0.000000  0.189501  0.578289  14743702.607794  5693056.183921  589444.417447  1022354.300562  394766.540523  40873.113841  0.040299  2.014951  0.027709  0.012037  0.000554  1.000000  0.006509  0.009031  0.002136  0.289417  0.285350  0.067480  0.305363  0.137140  0.032431  17  0  0  0  0
29  9  14.176279  0.000000  0.191351  0.582893  14852606.994245  5678542.954793  94164.303956  1029905.922485  393760.167659  6529.518647  0.040008  2.000380  0.027913  0.012006  0.000088  1.000000  0.006570  0.009200  0.002176  0.289238  0.285133  0.067428  0.308217  0.139757  0.033050  17  0  0  0  0
27  11  14.306476  0.000000  0.190018  0.580259  14774039.639572  5688755.306456  320075.973916  1024457.923765  394468.310106  22194.631643  0.040094  2.004691  0.027766  0.012028  0.000301  1.000000  0.006525  0.009102  0.002153  0.289338  0.285260  0.067458  0.306141  0.138253  0.032694  17  0  0  0  0
11  28  32.827185  0.674228  0.147591  0.002005  12303599.787465  6075237.233937  37767536.354443  853153.274297  421267.647502  2618867.474523  0.071457  3.572825  0.023123  0.012845  0.035489  1.000000  0.005269  0.000238  0.000056  0.299454  0.296109  0.070024  0.247182  0.000202  0.000048  37  0  0  0  0
12  27  30.508617  0.681071  0.179936  0.004374  14217861.299141  5842430.229439  44580071.502572  985891.538282  405124.399867  3091260.657680  0.080963  4.048170  0.026720  0.012352  0.041891  1.000000  0.006326  0.000294  0.000070  0.299182  0.295314  0.069836  0.296772  0.000443  0.000105  37  0  0  0  0
13  26  28.807972  0.688488  0.216637  0.009539  16390767.698444  5579881.230266  52616793.582425  1136564.694214  386918.789950  3648541.118317  0.092044  4.602192  0.030804  0.011797  0.049443  1.000000  0.007633  0.000377  0.000089  0.299050  0.294588  0.069664  0.358094  0.000980  0.000232  38  0  0  0  0
30  8  14.137435  0.000000  0.191961  0.583785  14888595.307224  5673983.737983  51036.848233  1032401.415478  393444.023537  3538.984926  0.040025  2.001254  0.027981  0.011996  0.000048  1.000000  0.006590  0.009234  0.002184  0.289205  0.285088  0.067418  0.309177  0.140271  0.033171  16  0  0  0  0
14  25  27.588009  0.695440  0.255901  0.020586  18715638.910154  5299490.439653  61451375.034903  1297775.357829  367475.998797  4261146.552777  0.104122  5.206093  0.035173  0.011205  0.057744  1.000000  0.009175  0.000508  0.000120  0.298960  0.293862  0.069493  0.430420  0.002166  0.000512  36  0  0  0  0
9  30  39.940250  0.663826  0.097084  0.000431  9318356.239492  6446481.420374  27718813.486360  646151.230056  447010.373102  1922071.336360  0.057189  2.859430  0.017512  0.013630  0.026047  1.000000  0.003776  0.000168  0.000040  0.300693  0.298161  0.070509  0.177136  0.000043  0.000010  33  0  0  0  0
15  24  26.699702  0.700292  0.294176  0.043336  20981651.751582  5025645.411168  70007052.651862  1454904.678407  348487.102317  4854412.304170  0.115841  5.792052  0.039432  0.010626  0.065784  1.000000  0.010840  0.000727  0.000172  0.298789  0.293069  0.069305  0.508559  0.004719  0.001116  38  0  0  0  0
18  21  24.036540  0.666878  0.347810  0.283159  24150795.880902  4629397.481613  72498320.800156  1674658.712784  321010.573140  5027161.224371  0.123300  6.165008  0.045388  0.009788  0.068125  1.000000  0.013444  0.003062  0.000724  0.296621  0.290016  0.068583  0.630735  0.039979  0.009454  29  0  0  0  0
16  23  25.981798  0.701204  0.326986  0.087756  22923490.684542  4789604.478742  76719466.927661  1589555.209344  332119.608425  5319862.929740  0.125299  6.264943  0.043081  0.010126  0.072091  1.000000  0.012412  0.001115  0.000264  0.298436  0.292181  0.069095  0.582326  0.010015  0.002368  36  0  0  0  0
17  22  25.218266  0.694170  0.348376  0.167170  24188167.809974  4633091.990058  79090302.535296  1677250.148153  321266.756861  5484260.845506  0.129573  6.478626  0.045458  0.009796  0.074319  1.000000  0.013510  0.001827  0.000432  0.297789  0.291181  0.068859  0.633796  0.020620  0.004876  33  0  0  0  0
20  19  20.080063  0.445554  0.277423  0.480310  19968498.311936  5102928.008968  36015203.993309  1384650.834871  353846.013733  2497357.662973  0.082159  4.107958  0.037528  0.010789  0.033843  1.000000  0.009959  0.006303  0.001491  0.293082  0.287607  0.068014  0.467242  0.092506  0.021876  20  0  0  0  0
24  15  15.152204  0.000000  0.196208  0.569900  15142920.508952  5649368.699102  3665186.528183  1050036.772799  391737.173397  254150.487780  0.043847  2.192356  0.028459  0.011944  0.003444  1.000000  0.006746  0.008744  0.002068  0.289825  0.285655  0.067552  0.316488  0.132512  0.031336  16  0  0  0  0
29  10  14.191116  0.000000  0.191646  0.582836  14870133.296036  5676521.859264  173984.554825  1031121.227113  393620.021336  12064.395396  0.040111  2.005564  0.027946  0.012002  0.000163  1.000000  0.006580  0.009198  0.002175  0.289244  0.285134  0.067429  0.308696  0.139725  0.033042  16  0  0  0  0
25  14  14.756422  0.000000  0.192698  0.574677  14933962.862216  5672151.933838  2000113.991016  1035547.281627  393317.003012  138691.426077  0.041938  2.096898  0.028066  0.011992  0.001879  1.000000  0.006621  0.008907  0.002106  0.289601  0.285485  0.067512  0.310634  0.135124  0.031954  17  0  0  0  0
21  18  18.201194  0.162690  0.241557  0.525004  17838002.483850  5345300.379858  21303947.129525  1236918.502626  370652.540716  1477253.207434  0.064844  3.242195  0.033524  0.011301  0.020019  1.000000  0.008452  0.007404  0.001751  0.291686  0.286790  0.067820  0.396530  0.110551  0.026143  18  0  0  0  0
27  12  14.356819  0.000000  0.191010  0.580033  14832910.390878  5681970.003041  591221.753220  1028540.125324  393997.805219  40996.357433  0.040445  2.022245  0.027876  0.012013  0.000556  1.000000  0.006560  0.009096  0.002151  0.289360  0.285265  0.067460  0.307749  0.138124  0.032664  17  0  0  0  0
11  29  32.851733  0.675271  0.147874  0.001090  12320447.760772  6073401.675640  37940745.378236  854321.542434  421140.366657  2630878.093232  0.071647  3.582352  0.023154  0.012841  0.035652  1.000000  0.005278  0.000233  0.000055  0.299475  0.296126  0.070028  0.247614  0.000109  0.000026  23  0  0  0  0
23  16  15.786705  0.000000  0.203596  0.562199  15582258.126807  5600406.871362  6681199.430846  1080501.216837  388342.074046  463286.133256  0.047403  2.370167  0.029284  0.011841  0.006278  1.000000  0.007011  0.008493  0.002008  0.290181  0.285896  0.067609  0.328912  0.128421  0.030369  17  0  0  0  0
22  17  16.770964  0.000000  0.217577  0.548974  16413242.522278  5506792.734600  12055428.503886  1138123.138074  381850.704961  835944.640497  0.053817  2.690857  0.030846  0.011643  0.011328  1.000000  0.007525  0.008084  0.001912  0.290760  0.286250  0.067693  0.353033  0.121725  0.028785  18  0  0  0  0
19  20  22.196362  0.595176  0.319195  0.400235  22449841.201024  4820491.675770  55455740.066041  1556711.520122  334261.381055  3845398.666505  0.104493  5.224653  0.042191  0.010192  0.052110  1.000000  0.011929  0.004739  0.001121  0.294885  0.288737  0.068281  0.559626  0.066980  0.015840  23  0  0  0  0
12  28  30.554221  0.682955  0.180660  0.002388  14260933.669982  5837650.161935  44980742.801886  988878.252321  404792.941569  3119043.911105  0.081411  4.070537  0.026801  0.012342  0.042267  1.000000  0.006351  0.000283  0.000067  0.299228  0.295348  0.069844  0.297963  0.000241  0.000057  29  0  0  0  0
13  27  28.894463  0.691851  0.218424  0.005252  16496952.347613  5567921.568357  53535654.990446  1143927.724765  386089.485934  3712256.586344  0.093082  4.654077  0.031003  0.011772  0.050306  1.000000  0.007701  0.000353  0.000084  0.299147  0.294657  0.069681  0.361312  0.000534  0.000126  35  0  0  0  0
26  13  14.511029  0.000000  0.191310  0.577832  14851080.121544  5680684.115243  1088343.896574  1029800.046443  393908.639495  75467.682220  0.040943  2.047173  0.027910  0.012010  0.001023  1.000000  0.006571  0.009017  0.002132  0.289456  0.285360  0.067482  0.308297  0.136882  0.032370  17  0  0  0  0
28  11  14.257365  0.000000  0.191224  0.581635  14845318.912938  5679896.056639  320834.590757  1029400.554094  393853.994124  22247.235471  0.040210  2.010488  0.027899  0.012009  0.000301  1.000000  0.006566  0.009154  0.002165  0.289292  0.285192  0.067442  0.308049  0.139036  0.032879  17  0  0  0  0
30  9  14.145467  0.000000  0.192121  0.583756  14898130.546617  5672883.937555  94303.783039  1033062.605767  393367.761439  6539.190373  0.040081  2.004066  0.027999  0.011994  0.000089  1.000000  0.006596  0.009233  0.002183  0.289208  0.285089  0.067418  0.309438  0.140255  0.033167  16  0  0  0  0
19  21  24.004712  0.677233  0.375312  0.311950  25779361.600857  4433387.394921  79869917.737663  1787586.327497  307418.888581  5538320.736439  0.132873  6.643664  0.048448  0.009373  0.075052  1.000000  0.014980  0.003493  0.000826  0.296500  0.289439  0.068447  0.702765  0.045857  0.010844  28  0  0  0  0
14  26  27.752629  0.701317  0.260016  0.011508  18960056.675191  5271635.948654  63478840.241191  1314723.716045  365544.519343  4401734.560283  0.106427  5.321374  0.035633  0.011146  0.059649  1.000000  0.009350  0.000456  0.000108  0.299155  0.293991  0.069523  0.438644  0.001189  0.000281  37  0  0  0  0
17  23  25.975074  0.716683  0.370944  0.103062  25527196.763310  4477460.148122  90101232.014804  1770100.773632  310474.970894  6247778.084426  0.142107  7.105332  0.047974  0.009467  0.084666  1.000000  0.014793  0.001326  0.000314  0.298552  0.291578  0.068953  0.694002  0.012009  0.002840  37  0  0  0  0
18  22  25.288028  0.708270  0.386015  0.191401  26417402.231101  4365547.704510  90554201.696583  1831829.188305  302714.764991  6279187.799781  0.143969  7.198434  0.049647  0.009230  0.085091  1.000000  0.015661  0.002140  0.000506  0.297806  0.290580  0.068716  0.734717  0.024330  0.005754  34  0  0  0  0
10  30  35.925147  0.669005  0.120157  0.000502  10681198.313578  6275156.003131  32269920.347889  740653.099261  435130.366988  2237653.100044  0.063664  3.183208  0.020074  0.013267  0.030323  1.000000  0.004435  0.000195  0.000046  0.299948  0.297045  0.070245  0.208081  0.000050  0.000012  31  0  0  0  0
16  24  26.463757  0.715751  0.341045  0.051738  23757896.717322  4693023.062644  83581329.755856  1647414.392937  325422.482965  5795676.581093  0.133111  6.655535  0.044649  0.009922  0.078539  1.000000  0.013153  0.000873  0.000207  0.298962  0.292478  0.069165  0.617080  0.005722  0.001353  38  0  0  0  0
15  25  26.997175  0.709963  0.302481  0.024803  21474723.679954  4968943.580633  74041215.680231  1489095.154156  344555.297543  5134148.272192  0.120439  6.021931  0.040358  0.010506  0.069575  1.000000  0.011235  0.000614  0.000145  0.299136  0.293282  0.069355  0.527090  0.002636  0.000623  39  0  0  0  0
22  18  17.995054  0.159639  0.247952  0.534188  18216199.215694  5298803.821477  21676632.603339  1263143.329967  367428.387484  1503095.874439  0.065807  3.290328  0.034235  0.011203  0.020369  1.000000  0.008702  0.007679  0.001816  0.291503  0.286497  0.067751  0.408233  0.114699  0.027124  17  0  0  0  0
26  14  14.676931  0.000000  0.194629  0.576988  15048124.574611  5657976.270020  2008158.996364  1043463.455788  392334.037522  139249.280914  0.042130  2.106505  0.028281  0.011962  0.001887  1.000000  0.006687  0.008991  0.002126  0.289529  0.285378  0.067486  0.313715  0.136409  0.032258  16  0  0  0  0
21  19  19.851632  0.446095  0.287452  0.495068  20561962.583774  5030464.470618  37121793.636953  1425802.692493  348821.264385  2574090.537424  0.084161  4.208055  0.038643  0.010636  0.034882  1.000000  0.010395  0.006680  0.001580  0.292861  0.287216  0.067921  0.487689  0.098123  0.023204  19  0  0  0  0
28  12  14.307565  0.000000  0.192223  0.581426  14904628.667876  5673057.837902  592641.683950  1033513.196938  393379.819995  41094.817930  0.040562  2.028109  0.028011  0.011994  0.000557  1.000000  0.006601  0.009148  0.002163  0.289314  0.285196  0.067443  0.309674  0.138917  0.032851  17  0  0  0  0
20  20  22.015707  0.600244  0.336087  0.423363  23449806.563957  4699382.195125  58660268.302909  1626050.879196  325863.436409  4067606.297206  0.109127  5.456375  0.044070  0.009936  0.055121  1.000000  0.012772  0.005198  0.001229  0.294666  0.288236  0.068162  0.599174  0.073663  0.017420  22  0  0  0  0
27  13  14.448574  0.000000  0.192836  0.579615  14941292.581212  5669476.842701  1091702.057856  1036055.537249  393131.507482  75700.543037  0.041092  2.054623  0.028080  0.011987  0.001026  1.000000  0.006623  0.009083  0.002148  0.289399  0.285274  0.067462  0.310721  0.137887  0.032608  17  0  0  0  0
11  30  32.865742  0.675853  0.148030  0.000591  12329737.109668  6072388.948915  38037444.306858  854965.682243  421070.142403  2637583.367216  0.071753  3.587661  0.023172  0.012839  0.035743  1.000000  0.005283  0.000230  0.000054  0.299487  0.296135  0.070030  0.247852  0.000059  0.000014  28  0  0  0  0
29  11  14.218422  0.000000  0.192191  0.582731  14902484.992610  5672791.019304  321439.506504  1033364.550720  393361.318324  22289.181394  0.040303  2.015137  0.028007  0.011994  0.000302  1.000000  0.006599  0.009195  0.002175  0.289255  0.285137  0.067429  0.309583  0.139664  0.033028  17  0  0  0  0
13  28  28.945573  0.693794  0.219475  0.002871  16559465.096497  5560878.800379  54079542.306126  1148262.468850  385601.128001  3749970.690528  0.093695  4.684760  0.031121  0.011757  0.050817  1.000000  0.007742  0.000340  0.000081  0.299205  0.294697  0.069690  0.363214  0.000290  0.000069  35  0  0  0  0
12  29  30.580287  0.684019  0.181073  0.001299  14285532.417826  5834919.972193  45210095.018637  990583.972812  404603.625405  3134947.597674  0.081667  4.083336  0.026847  0.012337  0.042483  1.000000  0.006366  0.000277  0.000066  0.299254  0.295368  0.069849  0.298645  0.000130  0.000031  35  0  0  0  0
23  17  16.604280  0.000000  0.221995  0.554995  16674451.020950  5474529.600151  12187642.864508  1156235.795326  379613.522407  845112.617075  0.054364  2.718203  0.031337  0.011575  0.011452  1.000000  0.007686  0.008282  0.001959  0.290615  0.286028  0.067640  0.360586  0.124724  0.029495  17  0  0  0  0
15  26  27.203787  0.716254  0.308258  0.013940  21817685.874299  4929465.403138  76891734.924399  1512876.756623  341817.811199  5331808.295975  0.123678  6.183912  0.041003  0.010422  0.072253  1.000000  0.011516  0.000552  0.000131  0.299378  0.293430  0.069390  0.540253  0.001451  0.000343  38  0  0  0  0
14  27  27.855539  0.704849  0.262581  0.006353  19112412.454069  5254263.741882  64754676.486772  1325288.334031  364339.899935  4490203.292133  0.107876  5.393797  0.035919  0.011109  0.060848  1.000000  0.009460  0.000427  0.000101  0.299277  0.294071  0.069542  0.443820  0.000648  0.000153  37  0  0  0  0
16  25  26.846001  0.726159  0.352190  0.029872  24419212.754202  4616359.195990  89172968.100763  1693271.211425  320106.475456  6183410.630074  0.139446  6.972288  0.045892  0.009760  0.083793  1.000000  0.013764  0.000741  0.000175  0.299378  0.292714  0.069221  0.645729  0.003214  0.000760  42  0  0  0  0
24  16  15.656232  0.000000  0.206837  0.566390  15773923.438064  5576666.553942  6731007.786439  1093791.627017  386695.878633  466739.932339  0.047760  2.388007  0.029645  0.011791  0.006325  1.000000  0.007124  0.008639  0.002043  0.290068  0.285724  0.067568  0.334244  0.130629  0.030891  19  0  0  0  0
25  15  15.050551  0.000000  0.198682  0.572961  15289165.948599  5631225.163948  3684873.764828  1060177.689103  390479.068721  255515.635435  0.044102  2.205105  0.028734  0.011906  0.003463  1.000000  0.006831  0.008854  0.002094  0.289734  0.285520  0.067520  0.320475  0.134178  0.031731  17  0  0  0  0
30  10  14.160275  0.000000  0.192418  0.583703  14915740.237637  5670852.792078  174243.361460  1034283.692751  393226.918235  12082.341503  0.040185  2.009262  0.028032  0.011990  0.000164  1.000000  0.006606  0.009231  0.002183  0.289214  0.285090  0.067418  0.309921  0.140224  0.033160  17  0  0  0  0
21  20  21.892597  0.604706  0.350407  0.443619  24297485.101529  4596715.165003  61466926.777324  1684830.401643  318744.323757  4262224.937982  0.113141  5.657042  0.045663  0.009719  0.057759  1.000000  0.013520  0.005629  0.001331  0.294471  0.287800  0.068059  0.634280  0.079967  0.018911  21  0  0  0  0
20  21  24.058456  0.686678  0.399567  0.339259  27215718.977598  4260486.066900  86861920.840528  1887185.877238  295429.606039  6023158.543597  0.141777  7.088866  0.051148  0.009008  0.081622  1.000000  0.016450  0.003932  0.000930  0.296379  0.288916  0.068323  0.771733  0.051890  0.012271  27  0  0  0  0
17  24  26.587542  0.732191  0.388766  0.061448  26584492.499804  4354302.913827  99266634.529930  1843415.521761  301935.031404  6883323.233903  0.152446  7.622288  0.049961  0.009206  0.093278  1.000000  0.015875  0.001045  0.000247  0.299155  0.291892  0.069027  0.744763  0.006912  0.001635  40  0  0  0  0
19  22  25.528507  0.721913  0.421041  0.216560  28491919.024431  4116516.683532  102456972.837834  1975679.835708  285446.515485  7104546.909943  0.158526  7.926280  0.053546  0.008703  0.096276  1.000000  0.017914  0.002479  0.000586  0.297815  0.290011  0.068582  0.840421  0.028409  0.006718  33  0  0  0  0
18  23  26.238066  0.732419  0.413764  0.119965  28063424.977757  4173307.616462  104878268.183867  1945967.303989  289384.498776  7272443.792822  0.160116  8.005781  0.052741  0.008823  0.098551  1.000000  0.017456  0.001564  0.000370  0.298666  0.290990  0.068813  0.818936  0.014292  0.003380  37  0  0  0  0
24  17  16.472644  0.000000  0.225614  0.559938  16888477.512126  5448104.864576  12296192.003454  1171076.769097  377781.184712  852639.605510  0.054812  2.740621  0.031739  0.011519  0.011554  1.000000  0.007819  0.008449  0.001998  0.290497  0.285846  0.067597  0.366836  0.127247  0.030091  17  0  0  0  0
23  18  17.833099  0.157263  0.253233  0.541816  18528562.812230  5260417.503475  21986164.463250  1284803.171783  364766.612600  1524559.358650  0.066603  3.330164  0.034822  0.011122  0.020660  1.000000  0.008911  0.007916  0.001872  0.291352  0.286253  0.067693  0.418045  0.118270  0.027969  17  0  0  0  0
22  19  19.675483  0.446689  0.295816  0.507527  21056840.087383  4970055.420023  38056038.418781  1460118.370008  344632.394444  2638872.715679  0.085841  4.292066  0.039573  0.010508  0.035760  1.000000  0.010768  0.007014  0.001659  0.292674  0.286886  0.067843  0.505172  0.103126  0.024387  19  0  0  0  0
12  30  30.594665  0.684610  0.181308  0.000705  14299465.968444  5833374.004280  45339055.234113  991550.149747  404496.425268  3143889.926097  0.081811  4.090541  0.026874  0.012333  0.042604  1.000000  0.006374  0.000274  0.000065  0.299269  0.295379  0.069851  0.299031  0.000071  0.000017  28  0  0  0  0
27  14  14.613949  0.000000  0.196187  0.578844  15140202.175268  5646544.300792  2014616.619581  1049848.278755  391541.324645  139697.063879  0.042285  2.114252  0.028454  0.011938  0.001893  1.000000  0.006740  0.009060  0.002142  0.289471  0.285291  0.067466  0.316211  0.137451  0.032504  17  0  0  0  0
28  13  14.399067  0.000000  0.194063  0.581041  15013824.455076  5660466.637195  1094387.732508  1041085.025102  392506.723967  75886.772446  0.041212  2.060613  0.028216  0.011968  0.001028  1.000000  0.006665  0.009136  0.002161  0.289352  0.285205  0.067445  0.312676  0.138697  0.032799  16  0  0  0  0
13  29  28.974759  0.694890  0.220075  0.001563  16595089.513551  5556864.698567  54390453.067064  1150732.728658  385322.783113  3771529.790165  0.094046  4.702291  0.031188  0.011749  0.051109  1.000000  0.007765  0.000334  0.000079  0.299237  0.294720  0.069696  0.364300  0.000157  0.000037  36  0  0  0  0
30  11  14.187529  0.000000  0.192966  0.583605  14948246.190945  5667103.362943  321921.396320  1036537.712792  392966.926216  22322.596482  0.040377  2.018859  0.028093  0.011982  0.000303  1.000000  0.006625  0.009228  0.002182  0.289226  0.285092  0.067419  0.310814  0.140167  0.033147  17  0  0  0  0
14  28  27.916237  0.706882  0.264089  0.003478  19201969.679706  5244048.795900  65509373.153443  1331498.389755  363631.577594  4542535.287923  0.108732  5.436591  0.036087  0.011087  0.061557  1.000000  0.009525  0.000412  0.000098  0.299348  0.294118  0.069553  0.446881  0.000352  0.000083  39  0  0  0  0
16  26  27.117205  0.733005  0.360049  0.016897  24885592.595111  4562231.280681  93206352.066312  1725610.810828  316353.150497  6463092.576509  0.143998  7.199894  0.046769  0.009646  0.087583  1.000000  0.014208  0.000671  0.000159  0.299672  0.292881  0.069261  0.666552  0.001773  0.000419  43  0  0  0  0
17  25  27.089039  0.743463  0.403091  0.035824  27434266.123291  4255146.107512  106940889.326477  1902340.321154  295059.323852  7415469.574857  0.161044  8.052221  0.051558  0.008997  0.100489  1.000000  0.016792  0.000893  0.000211  0.299639  0.292144  0.069086  0.787811  0.003907  0.000924  44  0  0  0  0
15  27  27.333450  0.720031  0.311866  0.007720  22031824.736874  4904800.017785  78693855.124262  1527725.522425  340107.469946  5456770.483932  0.125722  6.286097  0.041405  0.010370  0.073946  1.000000  0.011693  0.000520  0.000123  0.299529  0.293523  0.069412  0.548588  0.000791  0.000187  41  0  0  0  0
21  21  24.164943  0.695107  0.420537  0.364545  28457488.295397  4110992.792993  93335944.263083  1973292.348328  285063.479188  6472078.727628  0.149878  7.493922  0.053481  0.008692  0.087705  1.000000  0.017819  0.004367  0.001033  0.296264  0.288450  0.068213  0.835980  0.057923  0.013698  26  0  0  0  0
26  15  14.970053  0.000000  0.200685  0.575431  15407599.349185  5616535.175546  3700762.416429  1068390.069646  389460.439058  256617.382515  0.044309  2.215428  0.028956  0.011875  0.003478  1.000000  0.006900  0.008944  0.002115  0.289661  0.285411  0.067494  0.323720  0.135541  0.032053  17  0  0  0  0
20  22  25.890016  0.734722  0.452760  0.241984  30370502.135708  3890949.512206  114485464.446493  2105944.096584  269805.290631  7938623.698692  0.172882  8.644103  0.057077  0.008226  0.107579  1.000000  0.020203  0.002838  0.000671  0.297814  0.289485  0.068458  0.947811  0.032786  0.007753  30  0  0  0  0
25  16  15.553000  0.000000  0.209476  0.569798  15929944.690990  5557347.256230  6771509.733040  1104610.415428  385356.244511  469548.408635  0.048051  2.402529  0.029938  0.011750  0.006363  1.000000  0.007218  0.008759  0.002071  0.289975  0.285584  0.067535  0.338616  0.132455  0.031323  17  0  0  0  0
29  12  14.268506  0.000000  0.193197  0.582538  14962149.241909  5665910.080071  593774.555789  1037501.774828  392884.181881  41173.373258  0.040656  2.032812  0.028119  0.011979  0.000558  1.000000  0.006634  0.009190  0.002173  0.289276  0.285141  0.067430  0.311221  0.139553  0.033002  17  0  0  0  0
18  24  27.018732  0.748951  0.435416  0.072363  29347582.359822  4022964.449967  116899852.866561  2035013.038095  278959.438876  8106041.643163  0.173507  8.675374  0.055154  0.008506  0.109848  1.000000  0.018981  0.001240  0.000293  0.299337  0.291310  0.068889  0.890511  0.008288  0.001960  41  0  0  0  0
19  23  26.717071  0.747845  0.454083  0.138137  30451474.435368  3886781.421579  120764914.129605  2111558.858424  269516.267888  8374051.797011  0.178926  8.946302  0.057229  0.008218  0.113480  1.000000  0.020346  0.001826  0.000432  0.298765  0.290425  0.068680  0.954517  0.016840  0.003982  37  0  0  0  0
26  16  15.471250  0.000000  0.211615  0.572562  16056371.312640  5541696.152715  6804354.880949  1113377.059994  384270.969433  471825.949027  0.048286  2.414297  0.030175  0.011717  0.006394  1.000000  0.007294  0.008858  0.002095  0.289900  0.285470  0.067508  0.342178  0.133958  0.031679  16  0  0  0  0
24  18  17.705683  0.155445  0.257567  0.548131  18784950.277988  5228922.608027  22242411.238232  1302581.530123  362582.701091  1542327.961244  0.067259  3.362966  0.035303  0.011055  0.020901  1.000000  0.009085  0.008118  0.001920  0.291227  0.286053  0.067646  0.426200  0.121318  0.028689  18  0  0  0  0
23  19  19.539431  0.447321  0.302740  0.517993  21466525.594879  4920061.679462  38840831.853246  1488526.684501  341165.740441  2693291.674344  0.087243  4.362150  0.040343  0.010402  0.036498  1.000000  0.011083  0.007309  0.001728  0.292518  0.286610  0.067778  0.519956  0.107528  0.025428  18  0  0  0  0
13  30  28.991086  0.695498  0.220410  0.000848  16614982.870849  5554622.936091  54564413.420553  1152112.169083  385167.335355  3783592.507397  0.094242  4.712097  0.031225  0.011744  0.051273  1.000000  0.007778  0.000330  0.000078  0.299256  0.294733  0.069699  0.364907  0.000085  0.000020  32  0  0  0  0
22  20  21.810056  0.608605  0.362413  0.461144  25008220.983953  4510640.491256  63895128.955499  1734114.079243  312775.754313  4430600.752764  0.116576  5.828815  0.046999  0.009537  0.060041  1.000000  0.014173  0.006027  0.001425  0.294303  0.287427  0.067971  0.664910  0.085798  0.020290  21  0  0  0  0
29  13  14.359805  0.000000  0.195047  0.582180  15072002.243252  5653239.700087  1096532.579113  1045119.175377  392005.595422  76035.499887  0.041308  2.065416  0.028326  0.011952  0.001030  1.000000  0.006698  0.009179  0.002171  0.289315  0.285149  0.067432  0.314249  0.139347  0.032953  17  0  0  0  0
27  15  14.906262  0.000000  0.202301  0.577421  15503152.321166  5604684.866168  3713555.580465  1075015.880979  388638.717739  257504.483037  0.044475  2.223755  0.029136  0.011850  0.003490  1.000000  0.006956  0.009017  0.002132  0.289602  0.285322  0.067473  0.326350  0.136650  0.032315  17  0  0  0  0
15  28  27.409900  0.722197  0.313980  0.004235  22157328.083416  4890338.259920  79759159.558535  1536428.145469  339104.666191  5530640.569267  0.126928  6.346413  0.041641  0.010339  0.074948  1.000000  0.011798  0.000502  0.000119  0.299617  0.293577  0.069425  0.553516  0.000430  0.000102  43  0  0  0  0
14  29  27.950863  0.708025  0.264946  0.001895  19252868.011735  5238242.144601  65940113.271152  1335027.769723  363228.934168  4572403.566162  0.109220  5.460998  0.036183  0.011075  0.061962  1.000000  0.009563  0.000404  0.000096  0.299389  0.294145  0.069559  0.448626  0.000191  0.000045  39  0  0  0  0
30  12  14.237520  0.000000  0.193976  0.583423  15008196.049858  5660188.010980  594677.490395  1040694.741573  392487.403534  41235.984333  0.040732  2.036576  0.028206  0.011967  0.000559  1.000000  0.006660  0.009223  0.002181  0.289247  0.285097  0.067420  0.312463  0.140062  0.033122  16  0  0  0  0
19  24  27.702755  0.765377  0.479337  0.084292  31948938.830620  3710757.180427  136171551.134441  2215395.676430  257310.437050  9442375.136005  0.195845  9.792267  0.060043  0.007846  0.127957  1.000000  0.022416  0.001457  0.000344  0.299491  0.290741  0.068754  1.051642  0.009834  0.002326  42  0  0  0  0
17  26  27.454452  0.750986  0.413339  0.020415  28042149.961435  4184120.315554  112612803.192929  1944492.056895  290134.270371  7808770.069858  0.167366  8.368321  0.052701  0.008846  0.105819  1.000000  0.017477  0.000812  0.000192  0.299986  0.292325  0.069129  0.819926  0.002163  0.000512  44  0  0  0  0
18  25  27.676956  0.761122  0.452939  0.042613  30386767.862863  3901067.831765  127206161.902146  2107071.990746  270506.912726  8820699.259756  0.184887  9.244366  0.057107  0.008248  0.119532  1.000000  0.020306  0.001066  0.000252  0.299880  0.291568  0.068950  0.952661  0.004716  0.001115  43  0  0  0  0
16  27  27.288660  0.737117  0.364966  0.009396  25177314.750343  4528347.769114  95773813.222880  1745839.338757  314003.608140  6641124.854069  0.146887  7.344353  0.047317  0.009574  0.089996  1.000000  0.014491  0.000633  0.000150  0.299855  0.292985  0.069285  0.679847  0.000968  0.000229  43  0  0  0  0
21  22  26.330085  0.746458  0.480888  0.267072  32036385.685679  3690886.362247  126355255.252658  2221459.395342  255932.559528  8761695.894345  0.186744  9.337178  0.060207  0.007804  0.118733  1.000000  0.022467  0.003211  0.000759  0.297807  0.289009  0.068345  1.054015  0.037380  0.008840  30  0  0  0  0
22  21  24.300169  0.702506  0.438408  0.387506  29515758.071258  3983589.120491  99214650.492925  2046674.638062  276229.084196  6879718.569240  0.157122  7.856099  0.055470  0.008422  0.093229  1.000000  0.019066  0.004790  0.001133  0.296160  0.288044  0.068117  0.894496  0.063819  0.015092  25  0  0  0  0
20  23  27.361497  0.762512  0.491010  0.157202  32638538.861941  3624244.172337  137432596.580661  2263213.756897  251311.472731  9529818.247782  0.198143  9.907170  0.061339  0.007663  0.129142  1.000000  0.023395  0.002108  0.000499  0.298845  0.289895  0.068554  1.097554  0.019619  0.004640  35  0  0  0  0
28  14  14.564018  0.000000  0.197439  0.580330  15214245.487285  5637352.051992  2019790.435619  1054982.572390  390903.917927  140055.825393  0.042410  2.120481  0.028593  0.011919  0.001898  1.000000  0.006783  0.009115  0.002156  0.289424  0.285221  0.067449  0.318224  0.138292  0.032703  16  0  0  0  0
27  16  15.406465  0.000000  0.213341  0.574798  16158440.692863  5529062.537384  6830926.877424  1120454.730550  383394.932300  473668.498052  0.048476  2.423802  0.030367  0.011690  0.006419  1.000000  0.007355  0.008939  0.002114  0.289839  0.285378  0.067486  0.345068  0.135188  0.031969  16  0  0  0  0
29  14  14.524414  0.000000  0.198444  0.581520  15273644.987650  5629978.000899  2023929.431095  1059101.438341  390392.588239  140342.830628  0.042510  2.125478  0.028704  0.011903  0.001902  1.000000  0.006818  0.009160  0.002166  0.289386  0.285165  0.067436  0.319843  0.138969  0.032863  16  0  0  0  0
14  30  27.970217  0.708658  0.265424  0.001029  19281238.903957  5235005.109269  66180843.199693  1336995.057348  363004.472438  4589096.203301  0.109493  5.474632  0.036236  0.011068  0.062188  1.000000  0.009583  0.000400  0.000095  0.299412  0.294160  0.069563  0.449600  0.000103  0.000024  39  0  0  0  0
23  20  21.755943  0.611992  0.372404  0.476170  25599645.664771  4439028.012922  65977100.003430  1775124.508033  307810.018965  4574968.291307  0.119493  5.974638  0.048111  0.009385  0.061997  1.000000  0.014735  0.006389  0.001511  0.294159  0.287112  0.067896  0.691277  0.091106  0.021545  19  0  0  0  0
24  19  19.434188  0.447969  0.308440  0.526751  21803829.271948  4878915.674345  39497490.051774  1511915.915417  338312.603993  2738825.510119  0.088407  4.420348  0.040977  0.010315  0.037115  1.000000  0.011347  0.007565  0.001789  0.292390  0.286382  0.067724  0.532344  0.111360  0.026334  18  0  0  0  0
15  29  27.453433  0.723411  0.315179  0.002309  22228510.035040  4882134.066493  80366486.033853  1541364.027337  338535.772972  5572753.656488  0.127615  6.380769  0.041775  0.010322  0.075518  1.000000  0.011858  0.000493  0.000117  0.299667  0.293608  0.069432  0.556325  0.000233  0.000055  41  0  0  0  0
20  24  28.585701  0.780956  0.519450  0.097001  34324602.828988  3425417.419006  156702066.722044  2380128.401311  237524.475547  10865997.238410  0.218999  10.949936  0.064508  0.007242  0.147249  1.000000  0.026102  0.001690  0.000400  0.299612  0.290199  0.068626  1.224552  0.011527  0.002726  41  0  0  0  0
25  17  16.368573  0.000000  0.228564  0.563984  17062893.496387  5426577.812287  12385049.662053  1183171.080570  376288.461000  858801.152024  0.055178  2.758909  0.032067  0.011473  0.011638  1.000000  0.007929  0.008588  0.002031  0.290401  0.285697  0.067562  0.371971  0.129355  0.030590  16  0  0  0  0
17  27  27.687867  0.755515  0.419767  0.011406  28423430.297770  4139531.064225  116258387.550953  1970930.706801  287042.373168  8061561.308642  0.171414  8.570718  0.053417  0.008752  0.109245  1.000000  0.017919  0.000769  0.000182  0.300203  0.292438  0.069156  0.840663  0.001182  0.000279  46  0  0  0  0
16  28  27.389763  0.739467  0.367841  0.005166  25347891.480239  4508526.004541  97292287.986620  1757667.429571  312629.132081  6746418.568023  0.148593  7.429630  0.047637  0.009532  0.091423  1.000000  0.014659  0.000613  0.000145  0.299963  0.293046  0.069300  0.687720  0.000526  0.000124  45  0  0  0  0
19  25  28.552291  0.778359  0.499712  0.050114  33156959.746112  3568465.154520  149597843.006746  2299161.973877  247443.657416  10373377.856380  0.210431  10.521555  0.062313  0.007545  0.140573  1.000000  0.024241  0.001260  0.000298  0.300076  0.290995  0.068815  1.137252  0.005632  0.001332  45  0  0  0  0
18  26  28.170546  0.769374  0.465640  0.024478  31139904.149780  3812594.503333  135023520.241732  2159295.787056  264372.016343  9362768.652372  0.193461  9.673071  0.058523  0.008061  0.126878  1.000000  0.021322  0.000975  0.000231  0.300273  0.291756  0.068995  1.000298  0.002621  0.000620  46  0  0  0  0
26  17  16.286216  0.000000  0.230957  0.567287  17204407.014147  5409116.524334  12457592.529296  1192983.877078  375077.664546  863831.402177  0.055475  2.773770  0.032333  0.011436  0.011706  1.000000  0.008018  0.008704  0.002058  0.290322  0.285575  0.067533  0.376166  0.131106  0.031004  17  0  0  0  0
22  22  26.813937  0.757009  0.505454  0.291325  33491311.053591  3516146.913650  137829308.100606  2322346.482287  243815.818469  9557326.923133  0.199890  9.994514  0.062942  0.007434  0.129514  1.000000  0.024654  0.003591  0.000849  0.297797  0.288589  0.068246  1.156651  0.042107  0.009958  29  0  0  0  0
30  13  14.328655  0.000000  0.195835  0.583088  15118578.733166  5647453.828921  1098243.647489  1048348.871203  391604.392927  76154.148381  0.041385  2.069262  0.028413  0.011940  0.001032  1.000000  0.006725  0.009213  0.002179  0.289285  0.285105  0.067422  0.315510  0.139869  0.033076  16  0  0  0  0
28  15  14.855682  0.000000  0.203602  0.579019  15580015.301496  5595153.296144  3723836.034884  1080345.695381  387977.781890  258217.347848  0.044609  2.230453  0.029280  0.011830  0.003499  1.000000  0.007001  0.009076  0.002146  0.289555  0.285251  0.067456  0.328473  0.137548  0.032527  17  0  0  0  0
21  23  28.126246  0.776132  0.524155  0.176796  34601559.728620  3388519.508220  154562419.020106  2399333.080417  234965.909441  10717630.299117  0.217431  10.871532  0.065028  0.007164  0.145238  1.000000  0.026535  0.002406  0.000569  0.298912  0.289410  0.068440  1.244866  0.022593  0.005343  36  0  0  0  0
25  18  17.605315  0.154075  0.261107  0.553343  18994346.906197  5203209.691535  22453929.932118  1317101.461043  360799.722185  1556995.039935  0.067797  3.389863  0.035697  0.011001  0.021099  1.000000  0.009228  0.008289  0.001960  0.291126  0.285888  0.067607  0.432929  0.123898  0.029300  18  0  0  0  0
25  19  19.352655  0.448612  0.313113  0.534052  22080334.115510  4845199.567143  40044971.191946  1531089.248158  335974.669750  2776788.816421  0.089370  4.468489  0.041497  0.010244  0.037629  1.000000  0.011567  0.007786  0.001841  0.292284  0.286195  0.067679  0.542650  0.114664  0.027116  18  0  0  0  0
26  18  17.526162  0.153056  0.263987  0.557634  19164669.881970  5182302.103634  22628025.904171  1328911.956100  359349.953224  1569067.161198  0.068237  3.411837  0.036017  0.010957  0.021263  1.000000  0.009346  0.008433  0.001994  0.291044  0.285754  0.067575  0.438449  0.126068  0.029813  17  0  0  0  0
24  20  21.721571  0.614918  0.380673  0.488963  26089155.343389  4379772.129035  67749618.074171  1809067.971111  303701.111635  4697877.815505  0.121953  6.097651  0.049031  0.009260  0.063662  1.000000  0.015213  0.006713  0.001588  0.294039  0.286850  0.067834  0.713736  0.095868  0.022671  21  0  0  0  0
15  30  27.477727  0.724082  0.315847  0.001255  22268148.083176  4877564.925120  80705658.350237  1544112.599392  338218.940664  5596272.462145  0.127999  6.399946  0.041850  0.010312  0.075837  1.000000  0.011892  0.000488  0.000115  0.299695  0.293625  0.069436  0.557894  0.000126  0.000030  41  0  0  0  0
28  16  15.355093  0.000000  0.214731  0.576603  16240601.212233  5518894.375142  6852377.021687  1126151.885637  382689.854026  475155.888826  0.048629  2.431455  0.030522  0.011668  0.006439  1.000000  0.007405  0.009006  0.002130  0.289791  0.285303  0.067469  0.347403  0.136191  0.032206  17  0  0  0  0
16  29  27.447271  0.740779  0.369465  0.002820  25444293.384999  4497320.559700  98156648.165917  1764352.107398  311852.126805  6806354.824881  0.149562  7.478114  0.047819  0.009509  0.092235  1.000000  0.014754  0.000602  0.000142  0.300023  0.293080  0.069308  0.692202  0.000285  0.000067  44  0  0  0  0
22  23  28.972785  0.788558  0.553504  0.196589  36339729.368055  3179756.555761  171866081.500970  2519860.823905  220489.918713  11917496.725033  0.236516  11.825783  0.068295  0.006723  0.161498  1.000000  0.029705  0.002715  0.000642  0.298970  0.288979  0.068338  1.393591  0.025724  0.006083  35  0  0  0  0
23  22  27.313946  0.766351  0.526670  0.314339  34747793.562759  3365246.960518  148717676.936895  2409473.191975  233352.150003  10312345.591239  0.212164  10.608205  0.065303  0.007115  0.139746  1.000000  0.026727  0.003970  0.000939  0.297789  0.288224  0.068159  1.253867  0.046882  0.011087  29  0  0  0  0
23  21  24.447310  0.708921  0.453485  0.408026  30408605.352788  3876110.329685  104468635.445126  2108586.240751  268776.315585  7244039.137408  0.163510  8.175487  0.057148  0.008195  0.098166  1.000000  0.020182  0.005193  0.001228  0.296068  0.287697  0.068035  0.946826  0.069466  0.016427  24  0  0  0  0
27  17  16.220991  0.000000  0.232892  0.569977  17318814.756745  5395003.026095  12516663.084779  1200917.111407  374099.009726  867927.458510  0.055716  2.785804  0.032548  0.011406  0.011762  1.000000  0.008091  0.008800  0.002081  0.290259  0.285477  0.067510  0.379575  0.132551  0.031346  17  0  0  0  0
17  28  27.825702  0.758094  0.423511  0.006287  28645503.047895  4113546.280292  118416033.580143  1986329.622336  285240.542494  8211176.283639  0.173804  8.690213  0.053835  0.008697  0.111272  1.000000  0.018181  0.000746  0.000176  0.300329  0.292504  0.069171  0.852959  0.000642  0.000152  46  0  0  0  0
21  24  29.619004  0.795377  0.555320  0.110264  36448942.245003  3170118.584041  178127720.388376  2527433.837102  219821.604783  12351689.791415  0.242584  12.129221  0.068500  0.006702  0.167382  1.000000  0.029961  0.001937  0.000458  0.299708  0.289699  0.068508  1.405613  0.013341  0.003155  40  0  0  0  0
29  15  14.815557  0.000000  0.204645  0.580302  15641696.554442  5587504.728555  3732083.337485  1084622.782073  387447.416745  258789.230333  0.044717  2.235828  0.029396  0.011813  0.003507  1.000000  0.007038  0.009124  0.002158  0.289516  0.285193  0.067442  0.330181  0.138274  0.032699  17  0  0  0  0
19  26  29.206603  0.787285  0.514610  0.029011  34040186.793533  3464266.143023  160027154.508408  2360406.492593  240218.314478  11096564.680562  0.221671  11.083542  0.063973  0.007324  0.150373  1.000000  0.025673  0.001158  0.000274  0.300504  0.291182  0.068859  1.204460  0.003141  0.000743  48  0  0  0  0
18  27  28.489811  0.774360  0.473624  0.013745  31613320.895443  3756924.717609  140105399.590175  2192123.337825  260511.775374  9715155.114920  0.199009  9.950437  0.059412  0.007943  0.131653  1.000000  0.021985  0.000927  0.000219  0.300521  0.291874  0.069022  1.031441  0.001434  0.000339  48  0  0  0  0
20  25  29.653240  0.794563  0.542071  0.058158  35665551.573746  3266950.519638  173608589.523652  2473112.148509  226536.101706  12038325.299655  0.237070  11.853519  0.067028  0.006907  0.163135  1.000000  0.028498  0.001468  0.000347  0.300222  0.290441  0.068684  1.336962  0.006636  0.001569  45  0  0  0  0
26  19  19.289391  0.449227  0.316929  0.540118  22306175.906191  4817672.438268  40499778.652950  1546749.515602  334065.890162  2808325.966624  0.090163  4.508170  0.041921  0.010186  0.038057  1.000000  0.011748  0.007974  0.001886  0.292199  0.286041  0.067643  0.551171  0.117489  0.027784  18  0  0  0  0
28  17  16.169299  0.000000  0.234451  0.572162  17411036.871212  5383628.497975  12564641.249067  1207311.955215  373310.279917  871254.348905  0.055910  2.795521  0.032721  0.011382  0.011807  1.000000  0.008150  0.008878  0.002099  0.290208  0.285397  0.067491  0.382336  0.133738  0.031626  17  0  0  0  0
24  21  24.595026  0.714428  0.466113  0.426121  31156364.069726  3786112.916564  109101468.247058  2160437.146889  262535.736486  7565287.921708  0.169078  8.453906  0.058554  0.008005  0.102520  1.000000  0.021164  0.005570  0.001317  0.295989  0.287403  0.067965  0.992917  0.074772  0.017682  24  0  0  0  0
25  20  21.700732  0.617432  0.387489  0.499787  26492634.230823  4330947.076588  69249396.442846  1837045.907639  300315.496524  4801875.088503  0.124017  6.200868  0.049789  0.009157  0.065072  1.000000  0.015618  0.007000  0.001655  0.293941  0.286633  0.067783  0.732699  0.100087  0.023668  19  0  0  0  0
23  23  29.868414  0.799743  0.579259  0.216282  37865059.319474  2996548.089658  189082200.839437  2625629.888644  207785.921067  13111292.755303  0.255172  12.758622  0.071162  0.006335  0.177675  1.000000  0.032852  0.003031  0.000717  0.299026  0.288602  0.068249  1.541237  0.028975  0.006852  33  0  0  0  0
27  18  17.463677  0.152306  0.266321  0.561154  19302738.691224  5165359.219617  22770892.635742  1338485.890455  358175.103812  1578973.791935  0.068595  3.429732  0.036277  0.010921  0.021397  1.000000  0.009442  0.008553  0.002023  0.290977  0.285646  0.067550  0.442955  0.127880  0.030241  17  0  0  0  0
24  22  27.808618  0.774515  0.544828  0.335802  35823252.088012  3236102.233557  158872107.815918  2484047.379858  224397.027229  11016471.709018  0.223454  11.172703  0.067324  0.006842  0.149288  1.000000  0.028654  0.004342  0.001027  0.297785  0.287912  0.068086  1.344285  0.051617  0.012206  28  0  0  0  0
30  14  14.492989  0.000000  0.199249  0.582470  15321206.704049  5624073.517884  2027236.531717  1062399.451506  389983.160990  140572.150808  0.042590  2.129478  0.028794  0.011891  0.001905  1.000000  0.006845  0.009196  0.002175  0.289356  0.285119  0.067425  0.321143  0.139513  0.032992  18  0  0  0  0
22  24  30.762103  0.808510  0.586999  0.123891  38325039.588723  2944576.148746  200141658.295506  2657525.730479  204182.095169  13878175.009569  0.266319  13.315965  0.072026  0.006226  0.188068  1.000000  0.033928  0.002193  0.000519  0.299788  0.289250  0.068402  1.591703  0.015253  0.003607  38  0  0  0  0
19  27  29.635216  0.792697  0.523983  0.016373  34595822.243363  3398643.827014  166885129.851592  2398935.233086  235667.947534  11572108.766859  0.229021  11.451029  0.065018  0.007186  0.156817  1.000000  0.026621  0.001105  0.000261  0.300774  0.291299  0.068886  1.248927  0.001720  0.000407  49  0  0  0  0
18  28  28.678685  0.777190  0.478253  0.007598  31887811.315561  3724627.157351  143116916.795588  2211156.986898  258272.205673  9923979.020832  0.202286  10.114308  0.059928  0.007875  0.134483  1.000000  0.022380  0.000902  0.000213  0.300664  0.291942  0.069039  1.049943  0.000779  0.000184  49  0  0  0  0
21  25  30.922050  0.809385  0.579508  0.066576  37882581.514768  3000262.617294  198739229.438217  2626844.908520  208043.492954  13780928.123111  0.264288  13.214384  0.071194  0.006343  0.186750  1.000000  0.032974  0.001688  0.000399  0.300325  0.289923  0.068561  1.546955  0.007708  0.001823  41  0  0  0  0
17  29  27.904012  0.759530  0.425620  0.003438  28770591.459705  4098905.037339  119643025.433222  1995003.473075  284225.292926  8296258.059304  0.175161  8.758068  0.054070  0.008666  0.112425  1.000000  0.018330  0.000734  0.000174  0.300401  0.292541  0.069180  0.859958  0.000348  0.000082  46  0  0  0  0
25  21  24.735995  0.719113  0.476627  0.441887  31779006.734156  3711191.726851  113138141.847622  2203612.285633  257340.569264  7845197.977227  0.173883  8.694151  0.059724  0.007846  0.106313  1.000000  0.022018  0.005917  0.001399  0.295924  0.287158  0.067907  1.032989  0.079672  0.018841  22  0  0  0  0
16  30  27.479327  0.741503  0.370369  0.001534  25497897.196230  4491088.912300  98639006.814780  1768069.090058  311420.013401  6839802.422964  0.150103  7.505156  0.047919  0.009495  0.092688  1.000000  0.014808  0.000596  0.000141  0.300057  0.293099  0.069312  0.694705  0.000154  0.000036  45  0  0  0  0
20  26  30.492856  0.804003  0.558652  0.033898  36648401.040779  3150612.724134  186984025.183506  2541264.661222  218469.034110  12965801.560707  0.251240  12.562003  0.068875  0.006661  0.175704  1.000000  0.030412  0.001355  0.000321  0.300669  0.290618  0.068726  1.426757  0.003711  0.000878  48  0  0  0  0
30  15  14.783713  0.000000  0.205481  0.581329  15691100.265832  5581378.689452  3738689.922978  1088048.522414  387022.626407  259247.342605  0.044803  2.240133  0.029489  0.011801  0.003513  1.000000  0.007067  0.009163  0.002167  0.289486  0.285146  0.067432  0.331553  0.138859  0.032837  17  0  0  0  0
29  16  15.314336  0.000000  0.215847  0.578057  16306577.505835  5510729.839595  6869657.879089  1130726.798011  382123.710754  476354.173908  0.048752  2.437603  0.030646  0.011651  0.006455  1.000000  0.007445  0.009059  0.002142  0.289751  0.285243  0.067454  0.349284  0.137005  0.032399  18  0  0  0  0
27  19  19.240221  0.449800  0.320037  0.545137  22490047.373082  4795270.024194  40876161.699100  1559499.486890  332512.467323  2834425.029806  0.090815  4.540763  0.042267  0.010138  0.038410  1.000000  0.011898  0.008134  0.001924  0.292130  0.285917  0.067614  0.558178  0.119884  0.028350  17  0  0  0  0
29  17  16.128309  0.000000  0.235705  0.573932  17485194.605449  5374483.368313  12603512.918442  1212454.183089  372676.140523  873949.778907  0.056067  2.803349  0.032861  0.011363  0.011843  1.000000  0.008197  0.008942  0.002115  0.290168  0.285333  0.067476  0.384563  0.134709  0.031856  17  0  0  0  0
25  22  28.281690  0.781568  0.560249  0.355482  36736586.643839  3126442.876463  168182883.785155  2547379.606222  216793.054312  11662097.309788  0.233688  11.684388  0.069041  0.006610  0.158037  1.000000  0.030416  0.004700  0.001112  0.297784  0.287650  0.068023  1.426949  0.056223  0.013296  27  0  0  0  0
24  23  30.784697  0.809698  0.601707  0.235587  39194563.954486  2836867.733645  205959596.189439  2717820.081120  196713.404005  14281601.067765  0.273193  13.659634  0.073660  0.005998  0.193535  1.000000  0.035928  0.003350  0.000792  0.299082  0.288280  0.068173  1.685550  0.032305  0.007640  32  0  0  0  0
28  18  17.414304  0.151759  0.268208  0.564035  19414335.797470  5151668.714362  22887767.923598  1346224.230310  357225.780071  1587078.130197  0.068885  3.444263  0.036486  0.010892  0.021507  1.000000  0.009520  0.008653  0.002046  0.290924  0.285558  0.067529  0.446618  0.129384  0.030597  18  0  0  0  0
23  24  31.981796  0.820342  0.614800  0.137723  39971469.962361  2746616.039267  222486805.946971  2771692.111736  190455.192595  15427626.894613  0.289992  14.499605  0.075120  0.005807  0.209065  1.000000  0.037947  0.002457  0.000581  0.299861  0.288858  0.068309  1.780282  0.017245  0.004078  38  0  0  0  0
26  20  21.688995  0.619577  0.393086  0.508893  26824034.424062  4290859.572959  70511027.359848  1860025.780591  297535.758433  4889358.797855  0.125741  6.287047  0.050412  0.009072  0.066257  1.000000  0.015956  0.007250  0.001715  0.293860  0.286454  0.067741  0.748591  0.103779  0.024542  19  0  0  0  0
22  25  32.311376  0.822718  0.612162  0.075237  39816298.351921  2767534.713421  224592435.680654  2760932.239031  191905.730296  15573634.968086  0.291723  14.586166  0.074829  0.005851  0.211043  1.000000  0.037584  0.001916  0.000453  0.300402  0.289455  0.068450  1.763225  0.008832  0.002089  42  0  0  0  0
19  28  29.889185  0.795756  0.529388  0.009076  34916237.928843  3360776.793755  170953892.605819  2421153.420927  233042.180769  11854243.940798  0.233366  11.668299  0.065620  0.007106  0.160641  1.000000  0.027185  0.001077  0.000255  0.300929  0.291366  0.068902  1.275387  0.000934  0.000221  50  0  0  0  0
20  27  31.048855  0.809738  0.569075  0.019216  37266123.139891  3077412.395565  195867423.299895  2584098.599303  213393.194430  13581792.028603  0.260594  13.029685  0.070036  0.006506  0.184051  1.000000  0.031691  0.001298  0.000307  0.300949  0.290730  0.068752  1.486771  0.002033  0.000481  49  0  0  0  0
21  26  31.960179  0.819124  0.597152  0.039017  38928272.720545  2876167.723758  215220368.182093  2699354.978054  199438.534522  14923759.304747  0.281477  14.073870  0.073160  0.006081  0.202237  1.000000  0.035402  0.001563  0.000370  0.300776  0.290086  0.068600  1.660858  0.004317  0.001021  46  0  0  0  0
18  29  28.785868  0.778759  0.480847  0.004161  32041637.531926  3706520.991275  144826712.292243  2221823.567609  257016.692235  10042539.251297  0.204144  10.207181  0.060217  0.007837  0.136090  1.000000  0.022604  0.000888  0.000210  0.300745  0.291981  0.069048  1.060459  0.000422  0.000100  48  0  0  0  0
17  30  27.947625  0.760320  0.426790  0.001871  28839962.896872  4090783.915130  120326965.675999  1999813.810683  283662.160012  8343683.680068  0.175917  8.795862  0.054200  0.008649  0.113068  1.000000  0.018413  0.000727  0.000172  0.300440  0.292561  0.069185  0.863862  0.000188  0.000045  49  0  0  0  0
30  16  15.281988  0.000000  0.216741  0.579227  16359454.529228  5504186.665399  6883554.167499  1134393.383923  381669.995534  477317.767016  0.048851  2.442533  0.030745  0.011637  0.006468  1.000000  0.007477  0.009103  0.002153  0.289720  0.285195  0.067443  0.350795  0.137663  0.032555  17  0  0  0  0
26  21  24.865817  0.723069  0.485339  0.455475  32294903.117026  3649131.717088  116617105.535148  2239385.449247  253037.218908  8086435.445322  0.177990  8.899522  0.060693  0.007715  0.109582  1.000000  0.022753  0.006230  0.001473  0.295872  0.286954  0.067859  1.067430  0.084120  0.019893  22  0  0  0  0
29  18  17.375258  0.151362  0.269729  0.566383  19504309.475079  5140633.730426  22983077.382969  1352463.163547  356460.594853  1593687.055937  0.069121  3.456029  0.036655  0.010869  0.021597  1.000000  0.009583  0.008735  0.002066  0.290881  0.285487  0.067512  0.449584  0.130625  0.030890  17  0  0  0  0
27  21  24.982195  0.726384  0.492523  0.467067  32720392.421241  3597961.273713  119584990.475743  2268889.626833  249488.970260  8292233.813161  0.181471  9.073537  0.061493  0.007607  0.112371  1.000000  0.023377  0.006509  0.001539  0.295829  0.286788  0.067820  1.096726  0.088092  0.020832  21  0  0  0  0
27  20  21.683222  0.621395  0.397669  0.516508  27095346.538650  4258053.468981  71566247.373846  1878839.040362  295260.925416  4962529.611731  0.127173  6.358652  0.050922  0.009003  0.067249  1.000000  0.016238  0.007467  0.001766  0.293796  0.286309  0.067706  0.761820  0.106974  0.025297  19  0  0  0  0
25  23  31.696197  0.818464  0.621149  0.254218  40346007.951827  2698586.155424  222248057.761913  2797663.235438  187124.715875  15411071.675057  0.290370  14.518505  0.075824  0.005706  0.208840  1.000000  0.038888  0.003668  0.000868  0.299138  0.288008  0.068108  1.824404  0.035666  0.008434  32  0  0  0  0
28  19  19.201936  0.450321  0.322559  0.549275  22639312.350333  4777090.988422  41186401.126966  1569849.783249  331251.900971  2855937.578025  0.091349  4.567444  0.042547  0.010100  0.038702  1.000000  0.012020  0.008269  0.001955  0.292075  0.285816  0.067590  0.563913  0.121898  0.028827  18  0  0  0  0
23  25  33.785035  0.834603  0.640509  0.084043  41494888.339345  2565462.272703  250880222.349195  2877328.624537  177893.671434  17396476.385046  0.319153  15.957632  0.077983  0.005424  0.235745  1.000000  0.042265  0.002149  0.000508  0.300465  0.289043  0.068353  1.982851  0.009995  0.002364  40  0  0  0  0
26  22  28.721517  0.787593  0.573248  0.373227  37506467.333710  3034022.620632  176578458.111634  2600764.488917  210384.471033  12244261.217097  0.242828  12.141417  0.070488  0.006415  0.165926  1.000000  0.032000  0.005039  0.001192  0.297787  0.287431  0.067972  1.501283  0.060615  0.014334  26  0  0  0  0
18  30  28.845493  0.779620  0.482281  0.002267  32126639.134835  3696513.907885  145778277.500284  2227717.728431  256322.783452  10108522.458405  0.205176  10.258818  0.060377  0.007815  0.136984  1.000000  0.022729  0.000881  0.000208  0.300789  0.292002  0.069053  1.066316  0.000228  0.000054  50  0  0  0  0
21  27  32.652959  0.825041  0.608210  0.022196  39583561.050604  2798315.985206  226245099.808266  2744793.824738  194040.157884  15688233.608820  0.292904  14.645198  0.074391  0.005916  0.212596  1.000000  0.037036  0.001500  0.000355  0.301058  0.290189  0.068624  1.737512  0.002364  0.000559  49  0  0  0  0
24  24  33.249437  0.830917  0.639114  0.151608  41411367.545529  2573487.596818  244917201.230671  2871537.145625  178450.161539  16982990.000585  0.313409  15.670468  0.077826  0.005441  0.230142  1.000000  0.041972  0.002726  0.000645  0.299934  0.288522  0.068230  1.969088  0.019300  0.004564  37  0  0  0  0
22  26  33.551098  0.832546  0.630298  0.044269  40890976.503369  2639744.540516  244192115.998919  2835452.314420  183044.534685  16932711.313835  0.311890  15.594505  0.076848  0.005581  0.229461  1.000000  0.040529  0.001777  0.000420  0.300844  0.289602  0.068485  1.901424  0.004948  0.001170  44  0  0  0  0
20  28  31.378559  0.812966  0.575048  0.010679  37620150.703674  3035431.522718  201140574.146997  2608647.493972  210482.166784  13947441.593672  0.266125  13.306266  0.070701  0.006418  0.189006  1.000000  0.032453  0.001268  0.000300  0.301110  0.290794  0.068767  1.522507  0.001104  0.000261  51  0  0  0  0
19  29  30.033109  0.797445  0.532402  0.004978  35094913.931940  3339652.787821  173260777.212057  2433543.129607  231577.405001  12014207.381517  0.235825  11.791242  0.065955  0.007061  0.162808  1.000000  0.027505  0.001063  0.000251  0.301015  0.291404  0.068911  1.290411  0.000506  0.000120  51  0  0  0  0
30  17  16.095790  0.000000  0.236712  0.575363  17544705.542646  5367145.338517  12634930.686870  1216580.776265  372167.308616  876128.342293  0.056193  2.809642  0.032973  0.011348  0.011873  1.000000  0.008235  0.008994  0.002127  0.290135  0.285282  0.067463  0.386356  0.135499  0.032043  18  0  0  0  0
27  22  29.120607  0.792689  0.584126  0.388969  38150692.774424  2956698.769074  184026265.475069  2645436.215373  205022.699009  12760705.294295  0.250874  12.543704  0.071698  0.006251  0.172924  1.000000  0.033402  0.005354  0.001266  0.297792  0.287250  0.067929  1.567068  0.064719  0.015305  25  0  0  0  0
26  23  32.580128  0.826101  0.637868  0.271896  41336232.677994  2579678.029567  237702420.389491  2866327.161607  178879.417047  16482704.392770  0.306502  15.325086  0.077685  0.005454  0.223363  1.000000  0.041688  0.003980  0.000941  0.299194  0.287781  0.068054  1.955789  0.039001  0.009223  31  0  0  0  0
25  24  34.538118  0.840298  0.660312  0.165379  42666755.968596  2422553.736156  267164303.059573  2958587.989455  167984.141866  18525643.215647  0.336355  16.817728  0.080186  0.005122  0.251047  1.000000  0.045952  0.002996  0.000709  0.300008  0.288238  0.068163  2.155832  0.021397  0.005060  35  0  0  0  0
22  27  34.381651  0.838504  0.641604  0.025248  41560925.467527  2559993.953218  257349364.177880  2881907.755288  177514.488532  17845058.070763  0.325344  16.267203  0.078107  0.005413  0.241824  1.000000  0.042518  0.001707  0.000404  0.301120  0.289694  0.068507  1.994706  0.002706  0.000640  47  0  0  0  0
19  30  30.113041  0.798368  0.534061  0.002714  35193218.577248  3328028.261154  174542078.493103  2440359.746815  230771.339852  12103055.068549  0.237189  11.859451  0.066140  0.007036  0.164012  1.000000  0.027683  0.001055  0.000250  0.301063  0.291425  0.068916  1.298762  0.000274  0.000065  51  0  0  0  0
23  26  35.223150  0.844356  0.658695  0.049587  42572489.965675  2437121.934719  273525410.824811  2952051.418823  168994.326407  18966733.629169  0.342186  17.109278  0.080008  0.005153  0.257024  1.000000  0.045715  0.001994  0.000471  0.300893  0.289174  0.068384  2.144692  0.005594  0.001323  44  0  0  0  0
20  29  31.564997  0.814738  0.578358  0.005865  37816320.357535  3012160.597501  204123149.330129  2622250.243200  208868.519853  14154258.608797  0.269247  13.462372  0.071070  0.006369  0.191809  1.000000  0.032884  0.001252  0.000296  0.301199  0.290829  0.068775  1.542750  0.000598  0.000141  51  0  0  0  0
24  25  35.314358  0.845147  0.665104  0.092917  42951339.870803  2390122.463817  277368593.057275  2978321.538350  165735.300335  19233226.652511  0.346410  17.320476  0.080720  0.005053  0.260636  1.000000  0.046970  0.002385  0.000564  0.300526  0.288690  0.068269  2.203597  0.011189  0.002646  38  0  0  0  0
21  28  33.063643  0.828355  0.614507  0.012359  39956708.819602  2753954.098568  232786809.693899  2770668.548105  190964.026549  16141847.291388  0.299659  14.982925  0.075092  0.005823  0.218743  1.000000  0.038008  0.001468  0.000347  0.301219  0.290247  0.068638  1.783145  0.001282  0.000303  48  0  0  0  0
29  19  19.172069  0.450783  0.324601  0.552671  22760157.835242  4762378.388735  41441079.368370  1578229.421965  330231.703402  2873597.415739  0.091784  4.589209  0.042774  0.010069  0.038941  1.000000  0.012120  0.008381  0.001982  0.292030  0.285734  0.067571  0.568587  0.123579  0.029224  18  0  0  0  0
28  20  21.681218  0.622925  0.401409  0.522842  27316766.677410  4231290.363506  72443817.646413  1894192.702675  293405.124556  5023381.879717  0.128357  6.417860  0.051338  0.008946  0.068073  1.000000  0.016472  0.007652  0.001810  0.293744  0.286191  0.067678  0.772767  0.109708  0.025944  19  0  0  0  0
30  18  17.344356  0.151075  0.270952  0.568293  19576690.401075  5131758.381683  23060556.155244  1357482.184409  355845.162543  1599059.570437  0.069311  3.465532  0.036791  0.010850  0.021669  1.000000  0.009634  0.008803  0.002082  0.290846  0.285430  0.067498  0.451979  0.131644  0.031131  17  0  0  0  0
30  19  19.148723  0.451185  0.326250  0.555448  22857751.024289  4750500.447341  41649305.173147  1584996.705543  329408.066030  2888036.159701  0.092138  4.606908  0.042958  0.010044  0.039137  1.000000  0.012200  0.008474  0.002004  0.291994  0.285669  0.067555  0.572383  0.124973  0.029554  18  0  0  0  0
29  20  21.681478  0.624203  0.404452  0.528080  27496915.806754  4209523.449975  73169599.851688  1906684.560523  291895.768443  5073708.895839  0.129332  6.466587  0.051676  0.008900  0.068755  1.000000  0.016664  0.007809  0.001847  0.293702  0.286095  0.067656  0.781776  0.112026  0.026492  17  0  0  0  0
28  21  25.084312  0.729143  0.498423  0.476863  33069805.548732  3555951.063755  122093007.191682  2293118.548364  246575.908327  8466144.108534  0.184395  9.219765  0.062150  0.007518  0.114727  1.000000  0.023903  0.006754  0.001597  0.295796  0.286651  0.067787  1.121413  0.091586  0.021658  20  0  0  0  0
28  22  29.475121  0.796958  0.593164  0.402720  38686012.780738  2892455.372683  190531744.362449  2682556.247240  200567.948779  13211806.655646  0.257857  12.892866  0.072704  0.006115  0.179038  1.000000  0.034625  0.005640  0.001334  0.297798  0.287101  0.067894  1.624418  0.068478  0.016194  24  0  0  0  0
27  23  33.416891  0.832681  0.652134  0.288365  42181136.394559  2478229.219601  252100477.848644  2924914.273079  171844.777926  17481091.050089  0.321405  16.070228  0.079273  0.005240  0.236892  1.000000  0.044291  0.004279  0.001012  0.299248  0.287593  0.068010  2.077920  0.042246  0.009990  29  0  0  0  0
26  24  35.821120  0.848553  0.678717  0.178849  43756725.323857  2291519.314053  288923757.780596  3034168.383843  158897.984303  20034482.121564  0.358573  17.928636  0.082234  0.004845  0.271494  1.000000  0.049836  0.003264  0.000772  0.300083  0.288002  0.068107  2.338032  0.023508  0.005559  34  0  0  0  0
21  29  33.295366  0.830165  0.617978  0.006795  40162388.652581  2729492.434491  236479288.180558  2784930.749899  189267.811688  16397890.251626  0.303463  15.173153  0.075479  0.005771  0.222213  1.000000  0.038558  0.001451  0.000343  0.301307  0.290279  0.068645  1.808946  0.000694  0.000164  50  0  0  0  0
25  25  36.873602  0.854466  0.686453  0.101776  44215591.880597  2237930.795302  303815438.851709  3065986.998892  155182.062051  21067097.509344  0.373315  18.665754  0.083096  0.004732  0.285487  1.000000  0.051655  0.002622  0.000620  0.300589  0.288392  0.068199  2.423369  0.012405  0.002933  38  0  0  0  0
23  27  36.186893  0.850241  0.669953  0.028326  43239500.263933  2357599.281677  288727921.213843  2998303.087422  163480.085616  20020902.469183  0.357556  17.877818  0.081262  0.004985  0.271310  1.000000  0.048042  0.001917  0.000453  0.301157  0.289255  0.068403  2.253860  0.003054  0.000722  45  0  0  0  0
22  28  34.873438  0.841824  0.648005  0.014077  41940188.734346  2514816.959220  265148389.153555  2908206.538042  174381.836217  18385856.195642  0.333290  16.664493  0.078820  0.005317  0.249153  1.000000  0.043700  0.001672  0.000395  0.301276  0.289745  0.068519  2.050190  0.001466  0.000347  47  0  0  0  0
20  30  31.668384  0.815704  0.580173  0.003200  37923909.530843  2999394.977275  205777521.467655  2629710.665928  207983.329268  14268975.685946  0.270977  13.548860  0.071272  0.006342  0.193364  1.000000  0.033124  0.001244  0.000294  0.301248  0.290849  0.068780  1.553989  0.000323  0.000076  50  0  0  0  0
24  26  36.945553  0.854719  0.683055  0.054924  44014943.408249  2263288.047172  302964521.016194  3052073.680503  156940.378546  21008093.368274  0.372192  18.609601  0.082719  0.004785  0.284688  1.000000  0.050904  0.002212  0.000523  0.300935  0.288806  0.068297  2.388149  0.006251  0.001478  42  0  0  0  0
30  20  21.682991  0.625264  0.406920  0.532389  27643054.333501  4191871.623484  73766668.230187  1916818.063299  290671.759712  5115110.668564  0.130130  6.506506  0.051951  0.008863  0.069317  1.000000  0.016821  0.007941  0.001878  0.293669  0.286018  0.067638  0.789151  0.113971  0.026952  18  0  0  0  0
29  22  29.784269  0.800503  0.600625  0.414559  39127902.823705  2839430.635737  196133176.533025  2713197.680930  196891.120149  13600219.825745  0.263839  13.191960  0.073535  0.006003  0.184301  1.000000  0.035676  0.005895  0.001394  0.297805  0.286980  0.067865  1.673722  0.071854  0.016992  23  0  0  0  0
28  23  34.190991  0.838290  0.664204  0.303423  42896000.924488  2392400.043586  265264472.979175  2974484.238367  165893.231727  18393905.652519  0.334936  16.746821  0.080616  0.005058  0.249262  1.000000  0.046667  0.004561  0.001079  0.299299  0.287438  0.067973  2.189392  0.045341  0.010722  29  0  0  0  0
23  28  36.756566  0.853506  0.676294  0.015807  43615234.776026  2312775.305334  297726139.476092  3024357.180110  160371.912168  20644854.768176  0.366623  18.331155  0.081968  0.004890  0.279765  1.000000  0.049424  0.001878  0.000444  0.301306  0.289301  0.068414  2.318719  0.001652  0.000391  44  0  0  0  0
27  24  37.071870  0.855751  0.694603  0.191811  44697488.240043  2178430.730877  309863607.433038  3099402.541012  151056.222811  21486488.168809  0.379778  18.988912  0.084002  0.004606  0.291170  1.000000  0.053566  0.003527  0.000834  0.300157  0.287807  0.068061  2.513021  0.025602  0.006054  33  0  0  0  0
21  30  33.423621  0.831150  0.619874  0.003709  40274763.434437  2716124.820171  238523458.783570  2792723.015150  188340.877772  16539636.640757  0.305567  15.278342  0.075690  0.005743  0.224134  1.000000  0.038863  0.001442  0.000341  0.301355  0.290297  0.068649  1.823244  0.000375  0.000089  49  0  0  0  0
22  29  35.150328  0.843630  0.651517  0.007745  42148318.118392  2490015.974321  269542023.427197  2922638.596021  172662.092253  18690518.532793  0.337757  16.887857  0.079211  0.005265  0.253281  1.000000  0.044368  0.001654  0.000391  0.301362  0.289774  0.068526  2.081510  0.000793  0.000187  48  0  0  0  0
25  26  38.693200  0.863803  0.704018  0.060239  45256251.653138  2113702.716979  332285721.887594  3138148.179986  146567.868350  23041277.067507  0.401761  20.088047  0.085052  0.004469  0.312240  1.000000  0.056055  0.002430  0.000575  0.300979  0.288495  0.068223  2.629805  0.006913  0.001635  40  0  0  0  0
24  27  38.035491  0.860455  0.694068  0.031404  44667397.081753  2185405.973941  320094265.773322  3097315.967110  151539.898448  22195900.032979  0.389350  19.467495  0.083945  0.004621  0.300784  1.000000  0.053547  0.002126  0.000503  0.301186  0.288877  0.068314  2.512135  0.003404  0.000805  44  0  0  0  0
29  21  25.172369  0.731424  0.503249  0.485068  33355557.193115  3521603.236815  124193988.487347  2312933.070557  244194.169525  8611829.851130  0.186834  9.341697  0.062687  0.007446  0.116702  1.000000  0.024343  0.006966  0.001647  0.295769  0.286541  0.067761  1.142040  0.094615  0.022375  20  0  0  0  0
26  25  38.436725  0.862662  0.704970  0.110525  45312145.201352  2105941.248316  329931769.077349  3142023.937040  146029.674446  22878049.834641  0.399638  19.981882  0.085157  0.004453  0.310028  1.000000  0.056269  0.002858  0.000676  0.300654  0.288144  0.068140  2.639835  0.013630  0.003223  37  0  0  0  0
23  29  37.076700  0.855275  0.679763  0.008700  43820716.937442  2288253.382401  302786781.345319  3038605.675010  158671.518851  20995768.586519  0.371713  18.585639  0.082354  0.004838  0.284521  1.000000  0.050203  0.001858  0.000439  0.301388  0.289326  0.068420  2.355282  0.000892  0.000211  43  0  0  0  0
24  28  38.678385  0.863624  0.700246  0.017532  45033415.971394  2141689.299317  330214683.383030  3122696.361429  148508.507250  22897667.610772  0.399455  19.972762  0.084633  0.004528  0.310294  1.000000  0.055115  0.002083  0.000493  0.301327  0.288917  0.068323  2.585698  0.001838  0.000435  43  0  0  0  0
25  27  39.902370  0.869351  0.714679  0.034458  45887830.132402  2038237.680753  351230283.200339  3181942.943865  141334.989854  24354926.307835  0.420590  21.029502  0.086239  0.004309  0.330042  1.000000  0.058991  0.002334  0.000552  0.301216  0.288558  0.068238  2.767542  0.003754  0.000888  41  0  0  0  0
30  22  30.049588  0.803427  0.606746  0.424623  39490477.019739  2795927.534535  200894289.897360  2738339.214129  193874.538508  13930363.810128  0.268903  13.445125  0.074216  0.005911  0.188775  1.000000  0.036568  0.006120  0.001447  0.297812  0.286881  0.067842  1.715580  0.074832  0.017696  22  0  0  0  0
22  30  35.303355  0.844609  0.653431  0.004229  42261726.425223  2476499.370856  271971017.301665  2930502.527714  171724.827168  18858949.245190  0.340224  17.011208  0.079424  0.005236  0.255564  1.000000  0.044737  0.001644  0.000389  0.301408  0.289789  0.068530  2.098845  0.000428  0.000101  49  0  0  0  0
26  26  40.441677  0.871753  0.722097  0.065487  46326778.727062  1984714.401239  361230837.796504  3212380.412350  137623.591405  25048382.373205  0.430699  21.534953  0.087064  0.004196  0.339439  1.000000  0.061123  0.002645  0.000626  0.301027  0.288237  0.068162  2.867576  0.007577  0.001792  39  0  0  0  0
28  24  38.265349  0.861966  0.708213  0.204062  45503526.355581  2081542.236078  329655192.552963  3155294.643272  144337.803974  22858871.531425  0.399686  19.984292  0.085517  0.004401  0.309768  1.000000  0.057086  0.003778  0.000894  0.300228  0.287647  0.068023  2.678167  0.027640  0.006536  32  0  0  0  0
29  23  34.891768  0.843020  0.674329  0.316935  43495638.211316  2320408.436457  277077344.342723  3016064.143719  160901.206921  19213030.953793  0.347011  17.350568  0.081743  0.004906  0.260362  1.000000  0.048797  0.004821  0.001140  0.299345  0.287312  0.067944  2.289296  0.048230  0.011405  27  0  0  0  0
27  25  39.976109  0.869825  0.720981  0.119047  46260285.286301  1991828.273564  355371172.936260  3207769.640081  138116.879839  24642062.893690  0.425083  21.254149  0.086939  0.004211  0.333933  1.000000  0.060754  0.003089  0.000731  0.300722  0.287940  0.068092  2.850250  0.014850  0.003512  36  0  0  0  0
30  21  25.247214  0.733299  0.507179  0.491888  33588344.437324  3493627.861961  125940128.385668  2329074.947978  242254.307771  8732910.266404  0.188853  9.442654  0.063124  0.007386  0.118343  1.000000  0.024707  0.007147  0.001690  0.295748  0.286451  0.067740  1.159143  0.097208  0.022988  20  0  0  0  0
25  28  40.613927  0.872404  0.720640  0.019241  46240969.758259  1996018.932537  362400593.830877  3206430.267355  138407.467511  25129495.316417  0.431661  21.583044  0.086903  0.004220  0.340538  1.000000  0.060731  0.002287  0.000541  0.301348  0.288593  0.068247  2.849159  0.002022  0.000478  42  0  0  0  0
24  29  39.039227  0.865338  0.703619  0.009651  45233217.614674  2117817.525180  335901198.557530  3136550.959199  146853.196396  23291980.586184  0.405124  20.256186  0.085009  0.004478  0.315637  1.000000  0.055999  0.002061  0.000487  0.301403  0.288939  0.068328  2.627155  0.000991  0.000234  44  0  0  0  0
29  24  39.380003  0.867278  0.719779  0.215424  46188462.607342  1999212.614273  348009167.783740  3202789.329052  138628.923026  24131568.492884  0.418046  20.902286  0.086804  0.004227  0.327015  1.000000  0.060347  0.004016  0.000950  0.300295  0.287517  0.067992  2.831160  0.029585  0.006996  31  0  0  0  0
26  27  41.764388  0.877101  0.732367  0.037467  46935181.360514  1911958.746463  381901037.266079  3254568.122271  132578.586190  26481690.401951  0.451112  22.555593  0.088207  0.004042  0.358862  1.000000  0.064333  0.002539  0.000601  0.301250  0.288292  0.068175  3.018171  0.004101  0.000970  36  0  0  0  0
30  23  35.513641  0.846971  0.682752  0.328847  43994512.622688  2260515.616222  287491256.305113  3050656.973856  156748.133302  19935149.946806  0.357608  17.880398  0.082681  0.004779  0.270148  1.000000  0.050673  0.005057  0.001196  0.299386  0.287209  0.067919  2.377292  0.050870  0.012030  28  0  0  0  0
28  25  41.463582  0.876037  0.734753  0.127216  47075826.477502  1893682.642636  379755805.763206  3264320.702341  131311.288969  26332936.272069  0.449322  22.466086  0.088472  0.004004  0.356846  1.000000  0.065046  0.003313  0.000783  0.300789  0.287773  0.068053  3.051637  0.016047  0.003795  35  0  0  0  0
27  26  42.164711  0.878685  0.737683  0.070608  47249707.980435  1873526.685503  389478130.529389  3276377.951937  129913.639409  27007099.391102  0.458742  22.937085  0.088799  0.003961  0.365982  1.000000  0.066055  0.002856  0.000675  0.301079  0.288024  0.068112  3.098959  0.008234  0.001947  38  0  0  0  0
23  30  37.253449  0.856233  0.681649  0.004751  43932494.319884  2274911.509462  305582159.842272  3046356.515534  157746.369889  21189605.053794  0.374521  18.726069  0.082564  0.004810  0.287147  1.000000  0.050635  0.001848  0.000437  0.301432  0.289339  0.068423  2.375508  0.000482  0.000114  45  0  0  0  0
25  29  41.013027  0.874053  0.723892  0.010593  46433594.230537  1972983.114461  368674417.036354  3219787.187449  136810.123323  25564533.264869  0.437870  21.893477  0.087265  0.004171  0.346433  1.000000  0.061711  0.002263  0.000535  0.301420  0.288612  0.068251  2.895169  0.001090  0.000258  43  0  0  0  0
27  27  43.596813  0.883841  0.747571  0.040402  47835408.403666  1803437.428206  411811270.046354  3316991.450626  125053.526890  28555718.610955  0.480680  24.034005  0.089899  0.003813  0.386968  1.000000  0.069525  0.002740  0.000648  0.301290  0.288074  0.068124  3.261748  0.004442  0.001051  39  0  0  0  0
26  28  42.540834  0.880033  0.738094  0.020922  47274426.951453  1871369.034803  394062758.664110  3278092.008914  129764.024110  27325005.578896  0.463092  23.154582  0.088845  0.003957  0.370290  1.000000  0.066233  0.002487  0.000588  0.301375  0.288323  0.068183  3.107291  0.002205  0.000521  41  0  0  0  0
24  30  39.238383  0.866265  0.705452  0.005272  45341846.711528  2104836.496251  339041814.109742  3144083.492056  145953.068993  23509756.398788  0.408252  20.412579  0.085213  0.004450  0.318588  1.000000  0.056487  0.002050  0.000485  0.301445  0.288951  0.068331  2.650095  0.000535  0.000127  45  0  0  0  0
28  26  43.834358  0.884694  0.751080  0.075535  48043020.003934  1777966.951566  416655261.776040  3331387.604565  123287.359190  28891609.527129  0.485568  24.278409  0.090289  0.003759  0.391520  1.000000  0.070790  0.003060  0.000724  0.301133  0.287850  0.068071  3.321086  0.008878  0.002099  37  0  0  0  0
29  25  42.872491  0.881374  0.746517  0.134907  47772493.362064  1809847.554197  402715214.682721  3312628.810856  125498.016314  27924982.115073  0.472028  23.601405  0.089781  0.003826  0.378421  1.000000  0.069084  0.003525  0.000834  0.300853  0.287637  0.068021  3.241066  0.017199  0.004067  34  0  0  0  0
30  24  40.399438  0.871772  0.729522  0.225759  46765515.212947  1929850.824183  364706322.790029  3242803.172839  133819.254364  25289378.622532  0.434673  21.733671  0.087889  0.004080  0.342705  1.000000  0.063312  0.004234  0.001001  0.300355  0.287411  0.067967  2.970249  0.031404  0.007426  31  0  0  0  0
26  29  42.976187  0.881616  0.741218  0.011519  47459464.991526  1849223.391557  400892959.385732  3290922.872441  128228.406212  27798623.724026  0.469811  23.490537  0.089193  0.003910  0.376708  1.000000  0.067304  0.002460  0.000582  0.301443  0.288340  0.068187  3.157570  0.001186  0.000281  41  0  0  0  0
25  30  41.233313  0.874944  0.725660  0.005786  46538326.670357  1960456.140804  372140155.534646  3227049.519247  135941.480911  25804853.675054  0.441297  22.064827  0.087462  0.004145  0.349690  1.000000  0.062254  0.002250  0.000532  0.301459  0.288623  0.068254  2.920645  0.000588  0.000139  44  0  0  0  0
27  28  44.435258  0.886658  0.753070  0.022560  48161138.036416  1764439.022705  424920471.937854  3339578.116928  122349.308781  29464733.753706  0.493528  24.676408  0.090511  0.003730  0.399286  1.000000  0.071575  0.002682  0.000634  0.301408  0.288102  0.068130  3.357941  0.002384  0.000564  38  0  0  0  0
28  27  45.372675  0.889679  0.760619  0.043227  48608063.556318  1710310.043767  440604971.168468  3370568.719456  118595.910068  30552324.548715  0.508992  25.449597  0.091351  0.003616  0.414025  1.000000  0.074509  0.002933  0.000693  0.301334  0.287896  0.068082  3.495565  0.004774  0.001129  38  0  0  0  0
27  29  44.905435  0.888178  0.756071  0.012421  48338948.094224  1743144.675430  432285814.569987  3351907.779437  120872.721245  29975459.581226  0.500738  25.036916  0.090846  0.003685  0.406207  1.000000  0.072734  0.002653  0.000627  0.301472  0.288117  0.068134  3.412287  0.001281  0.000303  39  0  0  0  0
29  26  45.422827  0.889864  0.762535  0.080197  48721333.594383  1696267.866697  442374742.938053  3378423.063349  117622.200783  30675043.639555  0.510838  25.541907  0.091564  0.003586  0.415688  1.000000  0.075263  0.003254  0.000770  0.301187  0.287709  0.068038  3.530962  0.009498  0.002246  35  0  0  0  0
30  25  44.180184  0.885918  0.756489  0.142014  48362971.704147  1738792.942765  423930498.604950  3353573.618852  120570.964439  29396087.259589  0.492923  24.646150  0.090891  0.003676  0.398356  1.000000  0.072813  0.003723  0.000880  0.300913  0.287528  0.067995  3.416005  0.018286  0.004324  34  0  0  0  0
28  28  46.270965  0.892393  0.765912  0.024138  48921548.318009  1672756.605736  454630005.730545  3392306.304837  115991.888548  31524845.141506  0.522681  26.134032  0.091941  0.003537  0.427203  1.000000  0.076703  0.002870  0.000679  0.301446  0.287921  0.068088  3.598517  0.002556  0.000605  39  0  0  0  0
26  30  43.216661  0.882472  0.742918  0.006292  47560189.408476  1837166.644268  404669612.204856  3297907.280875  127392.370124  28060503.480697  0.473523  23.676168  0.089382  0.003884  0.380257  1.000000  0.067899  0.002447  0.000579  0.301480  0.288349  0.068189  3.185454  0.000640  0.000151  42  0  0  0  0
29  27  47.064437  0.894703  0.771774  0.045904  49268560.044357  1630711.782620  467899471.663161  3416368.708985  113076.426478  32444973.275072  0.535713  26.785643  0.092593  0.003448  0.439672  1.000000  0.079223  0.003116  0.000737  0.301380  0.287751  0.068047  3.716711  0.005093  0.001204  36  0  0  0  0
30  26  46.905239  0.894276  0.772264  0.084531  49297417.595718  1626886.602834  466282772.417197  3418369.742410  112811.181776  32332868.502561  0.534240  26.711992  0.092647  0.003440  0.438153  1.000000  0.079417  0.003435  0.000812  0.301239  0.287596  0.068011  3.725846  0.010085  0.002385  35  0  0  0  0
29  28  48.020677  0.897328  0.776888  0.025634  49571472.301951  1594407.569911  482812981.831463  3437373.178315  110559.028441  33479102.330889  0.550219  27.510960  0.093162  0.003371  0.453686  1.000000  0.081556  0.003048  0.000721  0.301487  0.287774  0.068053  3.826163  0.002721  0.000644  37  0  0  0  0
30  27  48.646627  0.898993  0.781252  0.048400  49829824.202010  1563079.066368  493331821.364780  3455287.753989  108386.654840  34208497.186434  0.560523  28.026138  0.093647  0.003305  0.463571  1.000000  0.083607  0.003287  0.000777  0.301425  0.287634  0.068020  3.922420  0.005392  0.001275  36  0  0  0  0
28  29  46.774886  0.893857  0.768804  0.013289  49092879.209209  1652226.966905  462514849.767940  3404186.690524  114568.327241  32071594.111241  0.530368  26.518420  0.092262  0.003493  0.434613  1.000000  0.077945  0.002839  0.000671  0.301507  0.287934  0.068091  3.656781  0.001373  0.000325  39  0  0  0  0
28  30  47.053833  0.894650  0.770384  0.007260  49186429.154277  1641015.810835  466885346.730627  3410673.608445  113790.925938  32374652.066509  0.534627  26.731367  0.092438  0.003470  0.438719  1.000000  0.078637  0.002823  0.000668  0.301541  0.287942  0.068093  3.689216  0.000739  0.000175  39  0  0  0  0
27  30  45.165386  0.889001  0.757707  0.006785  48435866.590706  1731536.094071  436362774.281358  3358628.278644  120067.761772  30258163.146607  0.504727  25.236346  0.091028  0.003661  0.410038  1.000000  0.073377  0.002638  0.000624  0.301507  0.288125  0.068136  3.442478  0.000690  0.000163  40  0  0  0  0
29  29  48.557359  0.898744  0.779686  0.014113  49737242.911109  1574534.951715  491203187.253810  3448868.004255  109181.026103  34060893.948932  0.558373  27.918639  0.093473  0.003329  0.461570  1.000000  0.082878  0.003015  0.000713  0.301545  0.287787  0.068056  3.888218  0.001460  0.000345  37  0  0  0  0
30  28  49.658717  0.901545  0.786218  0.027030  50123923.075295  1527816.905999  509103318.469654  3475681.087733  105941.514548  35302120.567235  0.575821  28.791048  0.094200  0.003230  0.478391  1.000000  0.086073  0.003215  0.000760  0.301528  0.287656  0.068025  4.038112  0.002876  0.000680  36  0  0  0  0
30  30  50.542322  0.903668  0.790428  0.008131  50373324.548712  1497905.404958  522915804.865126  3492975.025063  103867.398396  36259902.695885  0.589206  29.460283  0.094669  0.003167  0.491370  1.000000  0.088256  0.003162  0.000748  0.301615  0.287674  0.068029  4.140525  0.000829  0.000196  37  0  0  0  0
30  29  50.227011  0.902921  0.788938  0.014883  50285067.621786  1508491.233789  517982045.657923  3486855.134341  104601.438407  35917787.144751  0.584426  29.221303  0.094503  0.003189  0.486734  1.000000  0.087474  0.003180  0.000752  0.301584  0.287668  0.068028  4.103816  0.001541  0.000364  38  0  0  0  0
29  30  48.854771  0.899512  0.781217  0.007710  49827887.723886  1563666.953617  495859406.923421  3455153.475186  108427.419977  34383764.419819  0.562895  28.144773  0.093644  0.003306  0.465946  1.000000  0.083616  0.002998  0.000709  0.301577  0.287794  0.068058  3.922823  0.000786  0.000186  38  0  0  0  0
