# Supplementary material for: Computational modelling predicts substantial carbon assimilation gains for C3 plants with a single-celled C4 biochemical pump
Source: PLoS Comput Biol. 2019 Sep 30;15(9):e1007373. doi: 10.1371/journal.pcbi.1007373 (PMC6786660; doi:10.1371/journal.pcbi.1007373)
Supplement: S1 Dataset — The input parameter files and the raw output files used to make all the Figures. (ZIP) [file pcbi.1007373.s004.zip › modelling results/sigmaPcP_thdiff_150ppm_nocap_scanresults.txt]

4  0  -38.901101  0.000000  -0.032131  0.522702  1621599.462799  7277716.550932  336.164676  112444.562176  504649.680751  23.310251  0.018435  0.921744  0.003048  0.015387  0.000000  1.000000  0.000565  0.007209  0.001705  0.292015  0.285166  0.067436  0.026506  0.109517  0.025899  16  0  0  0  0
4  1  -38.905194  0.000000  -0.032129  0.522699  1621756.511323  7277706.669855  532.781198  112455.452197  504648.995580  36.943986  0.018435  0.921767  0.003048  0.015387  0.000001  1.000000  0.000565  0.007209  0.001705  0.292016  0.285166  0.067436  0.026509  0.109515  0.025898  16  0  0  0  0
2  3  -31.085723  0.000000  -0.038811  0.531616  1226137.579727  7325528.426501  1361.116891  85022.538847  507965.040394  94.382242  0.017794  0.889686  0.002304  0.015488  0.000001  1.000000  0.000425  0.007471  0.001767  0.292081  0.284891  0.067371  0.019916  0.113504  0.026841  16  0  0  0  0
5  0  -45.159439  0.000000  -0.028240  0.517355  1851962.013019  7249825.154677  332.725447  128418.307046  502715.642222  23.071768  0.018809  0.940442  0.003480  0.015328  0.000000  1.000000  0.000648  0.007056  0.001669  0.291973  0.285325  0.067474  0.030384  0.107196  0.025350  16  0  0  0  0
3  1  -34.411753  0.000000  -0.035656  0.527447  1412931.408767  7302943.131379  537.621189  97975.151872  506398.936260  37.279600  0.018096  0.904812  0.002655  0.015440  0.000001  1.000000  0.000491  0.007347  0.001738  0.292050  0.285022  0.067402  0.023019  0.111620  0.026396  16  0  0  0  0
3  2  -34.417284  0.000000  -0.035652  0.527441  1413190.943781  7302929.055815  852.062191  97993.148487  506397.960236  59.083493  0.018097  0.904850  0.002656  0.015440  0.000001  1.000000  0.000491  0.007347  0.001737  0.292052  0.285022  0.067402  0.023023  0.111618  0.026395  16  0  0  0  0
2  1  -31.073139  0.000000  -0.038822  0.531632  1225441.815584  7325558.891868  541.886840  84974.293336  507967.152916  37.575388  0.017792  0.889585  0.002303  0.015488  0.000001  1.000000  0.000424  0.007472  0.001767  0.292077  0.284891  0.067371  0.019904  0.113511  0.026843  16  0  0  0  0
0  0  -26.549024  0.000000  -0.044132  0.538490  910979.701198  7363377.670846  346.317988  63168.936597  510589.573644  24.014299  0.017280  0.864025  0.001712  0.015568  0.000000  1.000000  0.000314  0.007681  0.001816  0.292111  0.284668  0.067318  0.014722  0.116684  0.027593  16  0  0  0  0
1  2  -28.533048  0.000000  -0.041636  0.535290  1058837.347433  7345644.900493  864.741880  73421.646145  509359.952123  59.962725  0.017521  0.876068  0.001990  0.015531  0.000001  1.000000  0.000366  0.007583  0.001793  0.292099  0.284773  0.067343  0.017153  0.115192  0.027241  16  0  0  0  0
0  4  -26.572120  0.000000  -0.044106  0.538454  912614.540465  7363349.961437  2184.971809  63282.299231  510587.652225  151.509793  0.017285  0.864262  0.001715  0.015568  0.000002  1.000000  0.000314  0.007680  0.001816  0.292126  0.284669  0.067319  0.014750  0.116667  0.027589  16  0  0  0  0
2  2  -31.078007  0.000000  -0.038818  0.531626  1225710.989236  7325547.112297  858.822682  84992.958311  507966.336100  59.552277  0.017792  0.889624  0.002304  0.015488  0.000001  1.000000  0.000424  0.007472  0.001767  0.292079  0.284891  0.067371  0.019909  0.113508  0.026842  16  0  0  0  0
1  5  -28.568523  0.000000  -0.041600  0.535239  1061081.017794  7345574.168989  3442.272489  73577.226199  509355.047476  238.693236  0.017528  0.876393  0.001994  0.015530  0.000003  1.000000  0.000366  0.007581  0.001793  0.292117  0.284775  0.067344  0.017190  0.115168  0.027235  16  0  0  0  0
6  0  -54.307632  0.000000  -0.023992  0.511383  2103385.527449  7219324.377185  328.884756  145852.456261  500600.664603  22.805448  0.019217  0.960843  0.003953  0.015264  0.000000  1.000000  0.000739  0.006890  0.001629  0.291921  0.285496  0.067514  0.034649  0.104663  0.024751  16  0  0  0  0
5  2  -45.172388  0.000000  -0.028234  0.517345  1852348.951893  7249797.923773  835.752822  128445.138069  502713.753983  57.952572  0.018810  0.940499  0.003481  0.015328  0.000001  1.000000  0.000648  0.007056  0.001669  0.291974  0.285325  0.067474  0.030391  0.107191  0.025349  16  0  0  0  0
5  1  -45.164448  0.000000  -0.028237  0.517351  1852111.705431  7249814.621044  527.330460  128428.686982  502714.911801  36.566023  0.018809  0.940464  0.003481  0.015328  0.000000  1.000000  0.000648  0.007056  0.001669  0.291973  0.285325  0.067474  0.030387  0.107194  0.025349  17  0  0  0  0
1  1  -28.528660  0.000000  -0.041641  0.535296  1058559.566118  7345653.670016  545.621656  73402.384300  509360.560217  37.834366  0.017521  0.876028  0.001989  0.015531  0.000001  1.000000  0.000366  0.007583  0.001793  0.292097  0.284773  0.067343  0.017148  0.115195  0.027241  16  0  0  0  0
1  6  -28.596271  0.000000  -0.041572  0.535199  1062833.246968  7345518.951808  5455.229522  73698.728856  509351.218619  378.275221  0.017533  0.876646  0.001997  0.015530  0.000005  1.000000  0.000367  0.007580  0.001792  0.292130  0.284776  0.067344  0.017219  0.115150  0.027231  16  0  0  0  0
6  1  -54.314138  0.000000  -0.023990  0.511379  2103527.279845  7219313.507914  521.243463  145862.285622  500599.910908  36.143940  0.019217  0.960864  0.003953  0.015264  0.000000  1.000000  0.000739  0.006889  0.001629  0.291921  0.285496  0.067514  0.034651  0.104662  0.024750  16  0  0  0  0
3  4  -34.439957  0.000000  -0.035634  0.527415  1414254.160757  7302871.437699  2140.180861  98066.873824  506393.964894  148.403909  0.018100  0.905004  0.002658  0.015440  0.000002  1.000000  0.000491  0.007347  0.001737  0.292058  0.285023  0.067402  0.023041  0.111606  0.026393  16  0  0  0  0
2  4  -31.097958  0.000000  -0.038800  0.531600  1226813.639263  7325498.796159  2157.161259  85069.418005  507962.985774  149.581360  0.017796  0.889784  0.002306  0.015488  0.000002  1.000000  0.000425  0.007471  0.001767  0.292086  0.284892  0.067371  0.019927  0.113497  0.026840  16  0  0  0  0
3  3  -34.426053  0.000000  -0.035645  0.527431  1413602.281701  7302906.775718  1350.402526  98021.671382  506396.415295  93.639289  0.018098  0.904909  0.002657  0.015440  0.000001  1.000000  0.000491  0.007347  0.001737  0.292054  0.285022  0.067402  0.023030  0.111613  0.026394  16  0  0  0  0
3  0  -34.408263  0.000000  -0.035659  0.527451  1412767.648909  7302952.010838  339.218542  97963.796475  506399.551978  23.522011  0.018096  0.904788  0.002655  0.015440  0.000000  1.000000  0.000491  0.007348  0.001738  0.292049  0.285021  0.067402  0.023016  0.111622  0.026396  16  0  0  0  0
2  0  -31.070069  0.000000  -0.038825  0.531636  1225271.986428  7325566.349073  341.910016  84962.517083  507967.670012  23.708643  0.017791  0.889561  0.002303  0.015488  0.000000  1.000000  0.000424  0.007472  0.001767  0.292076  0.284890  0.067371  0.019901  0.113513  0.026844  16  0  0  0  0
0  3  -26.561988  0.000000  -0.044118  0.538469  911897.617923  7363362.130856  1378.664681  63232.586560  510588.496074  95.599037  0.017283  0.864158  0.001714  0.015568  0.000001  1.000000  0.000314  0.007680  0.001816  0.292120  0.284669  0.067319  0.014738  0.116674  0.027591  16  0  0  0  0
1  4  -28.551033  0.000000  -0.041618  0.535264  1059975.313569  7345609.046934  2172.028782  73500.554721  509357.465974  150.612300  0.017525  0.876233  0.001992  0.015531  0.000002  1.000000  0.000366  0.007582  0.001793  0.292108  0.284774  0.067343  0.017172  0.115180  0.027238  16  0  0  0  0
0  2  -26.555598  0.000000  -0.044125  0.538479  911445.245997  7363369.801029  869.894796  63201.218294  510589.027937  60.320037  0.017282  0.864092  0.001713  0.015568  0.000001  1.000000  0.000314  0.007680  0.001816  0.292115  0.284669  0.067319  0.014730  0.116679  0.027592  16  0  0  0  0
0  1  -26.551567  0.000000  -0.044130  0.538486  911159.806059  7363374.628400  548.872955  63181.425386  510589.362676  38.059817  0.017281  0.864051  0.001712  0.015568  0.000001  1.000000  0.000314  0.007681  0.001816  0.292113  0.284668  0.067318  0.014725  0.116682  0.027593  16  0  0  0  0
3  5  -34.462009  0.000000  -0.035617  0.527391  1415287.245594  7302815.445558  3391.800065  98138.509746  506390.082301  235.193389  0.018103  0.905154  0.002660  0.015440  0.000003  1.000000  0.000491  0.007346  0.001737  0.292063  0.285023  0.067402  0.023058  0.111595  0.026390  16  0  0  0  0
2  6  -31.148144  0.000000  -0.038755  0.531536  1229582.876514  7325377.410217  5417.889243  85261.441793  507954.568659  375.685980  0.017804  0.890184  0.002311  0.015488  0.000005  1.000000  0.000426  0.007469  0.001766  0.292104  0.284894  0.067372  0.019974  0.113467  0.026833  16  0  0  0  0
0  6  -26.613677  0.000000  -0.044059  0.538388  915551.190701  7363300.190992  5487.737800  63485.931729  510584.201055  380.529402  0.017294  0.864688  0.001721  0.015568  0.000005  1.000000  0.000315  0.007678  0.001816  0.292152  0.284672  0.067319  0.014799  0.116636  0.027582  16  0  0  0  0
5  3  -45.184976  0.000000  -0.028227  0.517336  1852724.965214  7249771.481507  1324.554762  128471.211495  502711.920430  91.846960  0.018811  0.940554  0.003482  0.015328  0.000001  1.000000  0.000648  0.007056  0.001669  0.291976  0.285325  0.067474  0.030397  0.107187  0.025348  16  0  0  0  0
4  4  -38.938276  0.000000  -0.032108  0.522668  1623025.023970  7277626.825739  2120.914444  112543.413098  504643.459048  147.067942  0.018439  0.921952  0.003050  0.015387  0.000002  1.000000  0.000566  0.007208  0.001705  0.292022  0.285167  0.067436  0.026531  0.109502  0.025895  16  0  0  0  0
4  2  -38.911682  0.000000  -0.032125  0.522692  1622005.408622  7277691.004727  844.391474  112472.711174  504647.909333  58.551592  0.018436  0.921803  0.003048  0.015387  0.000001  1.000000  0.000565  0.007209  0.001705  0.292017  0.285166  0.067436  0.026513  0.109513  0.025898  16  0  0  0  0
4  3  -38.921967  0.000000  -0.032118  0.522683  1622399.867367  7277666.170417  1338.245633  112500.063638  504646.187278  92.796309  0.018437  0.921861  0.003049  0.015387  0.000001  1.000000  0.000565  0.007208  0.001705  0.292019  0.285167  0.067436  0.026520  0.109508  0.025897  17  0  0  0  0
0  5  -26.588187  0.000000  -0.044088  0.538428  913750.714107  7363330.728312  3462.785064  63361.083512  510586.318566  240.115614  0.017289  0.864427  0.001717  0.015568  0.000003  1.000000  0.000315  0.007679  0.001816  0.292136  0.284670  0.067319  0.014769  0.116655  0.027587  16  0  0  0  0
7  2  -68.692099  0.000000  -0.019404  0.504767  2374974.199136  7186327.714120  815.433764  164684.892988  498312.617883  56.543613  0.019658  0.982898  0.004463  0.015194  0.000001  1.000000  0.000838  0.006710  0.001587  0.291860  0.285679  0.067557  0.039294  0.101930  0.024104  16  0  0  0  0
8  0  -93.941278  0.000000  -0.014526  0.497544  2663621.926139  7151164.967140  319.984458  184700.234649  495874.371090  22.188286  0.020126  1.006281  0.005006  0.015119  0.000000  1.000000  0.000944  0.006519  0.001541  0.291786  0.285871  0.067603  0.044275  0.099027  0.023418  16  0  0  0  0
2  5  -31.117361  0.000000  -0.038783  0.531575  1227885.039982  7325451.842008  3418.710354  85143.710818  507959.729890  237.059396  0.017799  0.889939  0.002308  0.015488  0.000003  1.000000  0.000425  0.007470  0.001767  0.292093  0.284892  0.067371  0.019945  0.113485  0.026837  16  0  0  0  0
1  8  -28.710299  0.000000  -0.041455  0.535036  1070008.855246  7345292.459396  13698.751552  74196.298169  509335.513237  949.895554  0.017554  0.877684  0.002011  0.015530  0.000013  1.000000  0.000370  0.007575  0.001791  0.292185  0.284781  0.067345  0.017339  0.115075  0.027213  16  0  0  0  0
1  3  -28.540004  0.000000  -0.041629  0.535280  1059277.601488  7345631.039655  1370.497986  73452.174137  509358.990988  95.032744  0.017523  0.876132  0.001991  0.015531  0.000001  1.000000  0.000366  0.007582  0.001793  0.292103  0.284773  0.067343  0.017160  0.115187  0.027240  16  0  0  0  0
4  5  -38.964143  0.000000  -0.032092  0.522643  1624015.720279  7277564.436071  3361.267216  112612.109724  504639.132839  233.076188  0.018442  0.922097  0.003052  0.015387  0.000003  1.000000  0.000566  0.007207  0.001704  0.292027  0.285168  0.067437  0.026548  0.109491  0.025892  16  0  0  0  0
1  0  -28.525892  0.000000  -0.041643  0.535300  1058384.291981  7345659.196163  344.266545  73390.230483  509360.943410  23.872048  0.017520  0.876003  0.001989  0.015531  0.000000  1.000000  0.000365  0.007583  0.001793  0.292096  0.284773  0.067343  0.017145  0.115197  0.027242  16  0  0  0  0
7  1  -68.677454  0.000000  -0.019407  0.504773  2374762.948701  7186345.017883  514.509696  164670.244511  498313.817756  35.677008  0.019657  0.982866  0.004463  0.015194  0.000000  1.000000  0.000837  0.006710  0.001587  0.291859  0.285679  0.067557  0.039290  0.101932  0.024105  16  0  0  0  0
1  9  -28.821652  0.000000  -0.041343  0.534878  1076977.493110  7345072.303488  21704.642406  74679.515789  509320.247238  1505.038123  0.017574  0.878692  0.002024  0.015529  0.000020  1.000000  0.000372  0.007570  0.001790  0.292238  0.284786  0.067346  0.017456  0.115001  0.027196  16  0  0  0  0
1  7  -28.640317  0.000000  -0.041527  0.535136  1065609.756111  7345431.331449  8644.939372  73891.256889  509345.142869  599.455319  0.017541  0.877048  0.002003  0.015530  0.000008  1.000000  0.000368  0.007578  0.001792  0.292151  0.284778  0.067344  0.017266  0.115121  0.027224  16  0  0  0  0
5  4  -45.204937  0.000000  -0.028218  0.517321  1853320.875124  7249729.566164  2099.217049  128512.532937  502709.013946  145.563407  0.018813  0.940642  0.003483  0.015328  0.000002  1.000000  0.000648  0.007055  0.001668  0.291979  0.285325  0.067474  0.030407  0.107181  0.025346  16  0  0  0  0
0  7  -26.654135  0.000000  -0.044013  0.538325  918404.188534  7363251.758620  8696.456729  63683.763623  510580.842669  603.027623  0.017302  0.865101  0.001726  0.015568  0.000008  1.000000  0.000316  0.007676  0.001815  0.292177  0.284674  0.067320  0.014846  0.116607  0.027575  16  0  0  0  0
0  10  -26.983707  0.000000  -0.043643  0.537814  941424.853200  7362858.969655  34588.360158  65280.057047  510553.605990  2398.417799  0.017369  0.868440  0.001769  0.015567  0.000033  1.000000  0.000325  0.007660  0.001811  0.292382  0.284690  0.067324  0.015230  0.116367  0.027519  16  0  0  0  0
9  0  -148.862459  0.000000  -0.009391  0.489715  2967459.994826  7114100.334871  314.949743  205768.901351  493304.244223  21.839170  0.020618  1.030913  0.005577  0.015041  0.000000  1.000000  0.001057  0.006318  0.001494  0.291703  0.286072  0.067650  0.049568  0.095974  0.022696  18  0  0  0  0
7  0  -68.668216  0.000000  -0.019409  0.504776  2374629.652229  7186355.933411  324.635970  164661.001499  498314.574658  22.510830  0.019657  0.982845  0.004463  0.015194  0.000000  1.000000  0.000837  0.006710  0.001587  0.291859  0.285679  0.067557  0.039288  0.101933  0.024105  16  0  0  0  0
0  8  -26.718411  0.000000  -0.043941  0.538225  922924.465483  7363174.912791  13780.388914  63997.207586  510575.514044  955.556433  0.017315  0.865757  0.001734  0.015568  0.000013  1.000000  0.000318  0.007673  0.001814  0.292218  0.284677  0.067321  0.014921  0.116560  0.027564  16  0  0  0  0
3  6  -34.496998  0.000000  -0.035591  0.527352  1416924.373043  7302726.713554  5375.243926  98252.031046  506383.929467  372.728879  0.018108  0.905392  0.002663  0.015440  0.000005  1.000000  0.000492  0.007345  0.001737  0.292073  0.285024  0.067403  0.023086  0.111578  0.026386  16  0  0  0  0
6  2  -54.324453  0.000000  -0.023986  0.511373  2103751.950848  7219296.300301  826.105806  145877.864705  500598.717702  57.283631  0.019218  0.960898  0.003954  0.015263  0.000001  1.000000  0.000739  0.006889  0.001629  0.291922  0.285496  0.067514  0.034655  0.104659  0.024750  16  0  0  0  0
2  9  -31.398255  0.000000  -0.038532  0.531218  1243288.232285  7324776.253532  21556.092622  86211.795295  507912.883396  1494.737420  0.017843  0.892167  0.002337  0.015487  0.000020  1.000000  0.000431  0.007460  0.001764  0.292194  0.284903  0.067374  0.020204  0.113322  0.026799  16  0  0  0  0
8  1  -93.956454  0.000000  -0.014524  0.497540  2663746.331499  7151154.228038  507.137665  184708.861136  495873.626422  35.165819  0.020126  1.006300  0.005006  0.015119  0.000000  1.000000  0.000944  0.006518  0.001541  0.291786  0.285872  0.067603  0.044277  0.099026  0.023418  16  0  0  0  0
6  3  -54.340805  0.000000  -0.023980  0.511364  2104108.016175  7219269.024103  1309.265831  145902.554901  500596.826323  90.786798  0.019219  0.960951  0.003954  0.015263  0.000001  1.000000  0.000739  0.006889  0.001629  0.291923  0.285496  0.067514  0.034661  0.104656  0.024749  16  0  0  0  0
10  0  -352.280700  0.000000  -0.004067  0.481345  3282490.366303  7075605.413588  309.566888  227613.662037  490634.938597  21.465913  0.021129  1.056446  0.006169  0.014960  0.000000  1.000000  0.001175  0.006109  0.001445  0.291610  0.286278  0.067699  0.055111  0.092812  0.021948  17  0  0  0  0
3  8  -34.640833  0.000000  -0.035481  0.527192  1423628.678044  7302363.203493  13497.917592  98716.919360  506358.723039  935.969374  0.018127  0.906365  0.002675  0.015439  0.000013  1.000000  0.000494  0.007340  0.001736  0.292111  0.285029  0.067404  0.023200  0.111506  0.026369  16  0  0  0  0
4  7  -39.070365  0.000000  -0.032025  0.522544  1628073.442151  7277308.934167  8441.519923  112893.479304  504621.415887  585.349856  0.018454  0.922690  0.003060  0.015386  0.000008  1.000000  0.000567  0.007204  0.001704  0.292047  0.285171  0.067437  0.026617  0.109447  0.025882  16  0  0  0  0
5  6  -45.286844  0.000000  -0.028177  0.517259  1855761.751087  7249557.816418  5272.369298  128681.787575  502697.104516  365.595371  0.018820  0.941003  0.003488  0.015327  0.000005  1.000000  0.000649  0.007054  0.001668  0.291989  0.285327  0.067474  0.030449  0.107155  0.025340  17  0  0  0  0
2  7  -31.197014  0.000000  -0.038711  0.531473  1232273.249647  7325259.481131  8585.767239  85447.997003  507946.391248  595.352219  0.017811  0.890573  0.002316  0.015488  0.000008  1.000000  0.000427  0.007467  0.001766  0.292122  0.284895  0.067372  0.020019  0.113439  0.026826  16  0  0  0  0
6  4  -54.366738  0.000000  -0.023971  0.511349  2104672.315328  7219225.797471  2074.987128  145941.684398  500593.828912  143.883261  0.019221  0.961035  0.003955  0.015263  0.000002  1.000000  0.000739  0.006889  0.001629  0.291926  0.285497  0.067514  0.034671  0.104649  0.024748  16  0  0  0  0
10  1  -352.439426  0.000000  -0.004065  0.481342  3282596.206926  7075595.537832  490.627209  227621.001212  490634.253794  34.020955  0.021129  1.056464  0.006169  0.014960  0.000000  1.000000  0.001175  0.006109  0.001445  0.291610  0.286278  0.067699  0.055113  0.092811  0.021948  16  0  0  0  0
2  8  -31.274669  0.000000  -0.038642  0.531374  1236535.846505  7325072.543167  13604.990539  85743.572975  507933.428641  943.394001  0.017824  0.891190  0.002324  0.015487  0.000013  1.000000  0.000428  0.007464  0.001765  0.292150  0.284899  0.067373  0.020091  0.113394  0.026815  16  0  0  0  0
5  5  -45.236598  0.000000  -0.028202  0.517297  1854265.224110  7249663.112382  3326.882117  128578.015759  502704.405924  230.691864  0.018816  0.940782  0.003485  0.015328  0.000003  1.000000  0.000648  0.007055  0.001668  0.291983  0.285326  0.067474  0.030423  0.107171  0.025344  18  0  0  0  0
11  0  1067.117070  0.000000  0.001376  0.472513  3604465.621396  7036199.056899  303.886753  249939.993181  487902.432434  21.072043  0.021651  1.082535  0.006774  0.014876  0.000000  1.000000  0.001297  0.005897  0.001395  0.291508  0.286486  0.067748  0.060835  0.089584  0.021185  16  0  0  0  0
9  1  -148.895517  0.000000  -0.009389  0.489712  2967575.197694  7114089.954145  499.158312  205776.889721  493303.524405  34.612516  0.020619  1.030932  0.005577  0.015041  0.000000  1.000000  0.001057  0.006317  0.001494  0.291703  0.286072  0.067650  0.049570  0.095973  0.022696  16  0  0  0  0
6  5  -54.407877  0.000000  -0.023956  0.511326  2105566.598764  7219157.289065  3288.483830  146003.695586  500589.078418  228.029259  0.019223  0.961169  0.003957  0.015263  0.000003  1.000000  0.000739  0.006888  0.001629  0.291929  0.285497  0.067514  0.034686  0.104640  0.024745  16  0  0  0  0
4  6  -39.005189  0.000000  -0.032066  0.522605  1625585.696016  7277465.588851  5326.858597  112720.974606  504632.278599  369.373755  0.018447  0.922326  0.003055  0.015386  0.000005  1.000000  0.000566  0.007206  0.001704  0.292035  0.285169  0.067437  0.026574  0.109474  0.025888  17  0  0  0  0
0  9  -26.820667  0.000000  -0.043826  0.538066  930085.053409  7363052.901862  21833.998152  64493.735362  510567.053591  1514.007879  0.017336  0.866795  0.001748  0.015567  0.000021  1.000000  0.000321  0.007668  0.001813  0.292281  0.284682  0.067322  0.015041  0.116485  0.027546  16  0  0  0  0
0  11  -27.244591  0.000000  -0.043355  0.537415  959374.712392  7362550.261221  54778.168679  66524.731891  510532.199604  3798.414673  0.017421  0.871042  0.001803  0.015566  0.000051  1.000000  0.000331  0.007648  0.001809  0.292542  0.284704  0.067327  0.015529  0.116180  0.027474  16  0  0  0  0
1  10  -28.999245  0.000000  -0.041164  0.534628  1088013.259261  7344723.041235  34383.422209  75444.755247  509296.028779  2384.207041  0.017606  0.880287  0.002045  0.015529  0.000032  1.000000  0.000376  0.007563  0.001788  0.292322  0.284794  0.067348  0.017641  0.114886  0.027168  16  0  0  0  0
7  4  -68.752149  0.000000  -0.019389  0.504744  2375839.624956  7186256.857061  2048.182856  164744.903138  498307.704530  142.024606  0.019661  0.983030  0.004465  0.015194  0.000002  1.000000  0.000838  0.006709  0.001587  0.291863  0.285679  0.067558  0.039309  0.101920  0.024102  16  0  0  0  0
9  3  -149.031089  0.000000  -0.009381  0.489698  2968047.142000  7114047.418799  1253.794100  205809.615170  493300.574929  86.940291  0.020620  1.031007  0.005578  0.015041  0.000001  1.000000  0.001057  0.006317  0.001494  0.291704  0.286073  0.067651  0.049579  0.095967  0.022694  16  0  0  0  0
3  7  -34.552548  0.000000  -0.035548  0.527290  1419518.522480  7302586.077373  8518.190476  98431.913936  506374.177507  590.666327  0.018115  0.905768  0.002668  0.015440  0.000008  1.000000  0.000493  0.007343  0.001736  0.292088  0.285026  0.067403  0.023130  0.111550  0.026379  16  0  0  0  0
6  6  -54.473174  0.000000  -0.023933  0.511290  2106983.778594  7219048.728718  5211.521016  146101.965331  500581.550653  361.376044  0.019228  0.961381  0.003960  0.015263  0.000005  1.000000  0.000740  0.006887  0.001629  0.291934  0.285498  0.067515  0.034711  0.104624  0.024742  16  0  0  0  0
7  3  -68.715321  0.000000  -0.019398  0.504758  2375309.013844  7186300.305748  1292.352440  164708.109629  498310.717338  89.613994  0.019659  0.982949  0.004464  0.015194  0.000001  1.000000  0.000838  0.006709  0.001587  0.291861  0.285679  0.067557  0.039300  0.101926  0.024103  16  0  0  0  0
2  10  -31.595423  0.000000  -0.038358  0.530969  1253981.569743  7324306.647557  34148.116707  86953.290144  507880.320090  2367.890543  0.017874  0.893714  0.002357  0.015486  0.000032  1.000000  0.000434  0.007452  0.001762  0.292265  0.284911  0.067376  0.020384  0.113209  0.026772  16  0  0  0  0
11  1  1065.885584  0.000000  0.001377  0.472510  3604562.087843  7036189.795573  481.624961  249946.682335  487901.790238  33.396723  0.021651  1.082552  0.006774  0.014876  0.000000  1.000000  0.001297  0.005897  0.001394  0.291508  0.286486  0.067748  0.060837  0.089583  0.021185  16  0  0  0  0
10  2  -352.691261  0.000000  -0.004062  0.481337  3282763.944627  7075579.885500  777.583575  227632.632440  490633.168434  53.919014  0.021130  1.056491  0.006169  0.014960  0.000001  1.000000  0.001175  0.006109  0.001445  0.291610  0.286278  0.067699  0.055116  0.092809  0.021947  16  0  0  0  0
8  2  -93.980516  0.000000  -0.014521  0.497535  2663943.494555  7151137.203723  803.750182  184722.532770  495872.445926  55.733453  0.020127  1.006331  0.005006  0.015119  0.000001  1.000000  0.000944  0.006518  0.001541  0.291787  0.285872  0.067603  0.044281  0.099023  0.023417  16  0  0  0  0
8  4  -94.079198  0.000000  -0.014507  0.497512  2664751.178460  7151067.461386  2018.838091  184778.538994  495867.609870  139.989788  0.020129  1.006457  0.005008  0.015119  0.000002  1.000000  0.000944  0.006518  0.001541  0.291789  0.285872  0.067603  0.044295  0.099015  0.023415  16  0  0  0  0
3  9  -34.781375  0.000000  -0.035374  0.527037  1430139.595045  7302010.040332  21386.466432  99168.397810  506334.234084  1482.975241  0.018146  0.907310  0.002688  0.015438  0.000020  1.000000  0.000497  0.007336  0.001735  0.292148  0.285034  0.067405  0.023310  0.111437  0.026353  16  0  0  0  0
5  7  -45.366643  0.000000  -0.028138  0.517200  1858133.123209  7249390.958211  8355.178844  128846.222693  502685.534274  579.362813  0.018827  0.941353  0.003492  0.015327  0.000008  1.000000  0.000650  0.007052  0.001668  0.291999  0.285329  0.067475  0.030490  0.107129  0.025334  17  0  0  0  0
4  8  -39.173971  0.000000  -0.031960  0.522448  1632015.024756  7277060.702099  13376.440744  113166.795582  504604.203038  927.545955  0.018465  0.923266  0.003067  0.015386  0.000013  1.000000  0.000569  0.007202  0.001703  0.292067  0.285174  0.067438  0.026684  0.109405  0.025872  16  0  0  0  0
3  10  -35.005683  0.000000  -0.035206  0.526792  1440450.533644  7301450.436652  33879.460812  99883.376448  506295.430179  2349.261470  0.018176  0.908807  0.002707  0.015437  0.000032  1.000000  0.000501  0.007328  0.001733  0.292207  0.285041  0.067407  0.023484  0.111327  0.026327  16  0  0  0  0
4  9  -39.338956  0.000000  -0.031858  0.522295  1638258.910020  7276667.383824  21194.033548  113599.757581  504576.929657  1469.631606  0.018484  0.924178  0.003079  0.015385  0.000020  1.000000  0.000571  0.007197  0.001702  0.292098  0.285178  0.067439  0.026790  0.109338  0.025856  16  0  0  0  0
8  3  -94.018672  0.000000  -0.014515  0.497526  2664255.966786  7151110.222842  1273.835959  184744.200144  495870.575024  88.330028  0.020128  1.006379  0.005007  0.015119  0.000001  1.000000  0.000944  0.006518  0.001541  0.291788  0.285872  0.067603  0.044286  0.099020  0.023416  16  0  0  0  0
2  11  -31.911208  0.000000  -0.038082  0.530575  1270908.071065  7323562.303674  54080.952448  88127.003551  507828.705975  3750.068472  0.017923  0.896162  0.002388  0.015484  0.000051  1.000000  0.000441  0.007441  0.001760  0.292376  0.284923  0.067379  0.020670  0.113030  0.026729  16  0  0  0  0
7  5  -68.810583  0.000000  -0.019375  0.504721  2376680.522983  7186188.003563  3246.006057  164803.212488  498302.930107  225.083776  0.019663  0.983158  0.004467  0.015193  0.000003  1.000000  0.000838  0.006708  0.001586  0.291865  0.285680  0.067558  0.039324  0.101911  0.024100  16  0  0  0  0
12  0  219.255794  0.000000  0.006858  0.463321  3928768.527753  6996448.085416  297.974849  272427.727763  485146.030075  20.662101  0.022176  1.108807  0.007384  0.014792  0.000000  1.000000  0.001421  0.005683  0.001344  0.291399  0.286692  0.067797  0.066661  0.086337  0.020417  16  0  0  0  0
1  11  -29.283531  0.000000  -0.040881  0.534230  1105481.820946  7344168.921032  54453.559150  76656.056074  509257.605108  3775.905677  0.017656  0.882813  0.002078  0.015528  0.000051  1.000000  0.000382  0.007551  0.001786  0.292456  0.284807  0.067351  0.017934  0.114702  0.027125  16  0  0  0  0
1  12  -29.741324  0.000000  -0.040434  0.533601  1133112.426469  7343289.134987  86201.334442  78572.010915  509196.599194  5977.352320  0.017736  0.886808  0.002130  0.015526  0.000081  1.000000  0.000392  0.007532  0.001781  0.292667  0.284827  0.067356  0.018397  0.114412  0.027056  16  0  0  0  0
9  2  -148.947939  0.000000  -0.009386  0.489707  2967757.780508  7114073.499309  791.104095  205789.550335  493302.383398  54.856551  0.020619  1.030961  0.005577  0.015041  0.000001  1.000000  0.001057  0.006317  0.001494  0.291703  0.286072  0.067650  0.049574  0.095971  0.022695  16  0  0  0  0
6  7  -54.576905  0.000000  -0.023896  0.511231  2109229.400243  7218876.683752  8258.763132  146257.680691  500569.620752  572.677178  0.019234  0.961717  0.003964  0.015263  0.000008  1.000000  0.000741  0.006885  0.001628  0.291943  0.285500  0.067515  0.034750  0.104600  0.024736  16  0  0  0  0
2  12  -32.420146  0.000000  -0.037647  0.529950  1297681.274769  7322382.453814  85611.620238  89983.504640  507746.893108  5936.460498  0.018001  0.900034  0.002439  0.015481  0.000080  1.000000  0.000450  0.007422  0.001755  0.292553  0.284943  0.067383  0.021121  0.112747  0.026662  16  0  0  0  0
0  14  -29.470116  0.000000  -0.041041  0.534187  1103357.730652  7359996.278454  216765.926170  76508.767912  510355.101942  15030.931017  0.017838  0.891913  0.002074  0.015561  0.000204  1.000000  0.000382  0.007550  0.001785  0.293823  0.284809  0.067352  0.017944  0.114682  0.027120  16  0  0  0  0
1  13  -30.485607  0.000000  -0.039728  0.532602  1176765.285583  7341890.899595  136364.239134  81598.977033  509099.643090  9455.736461  0.017862  0.893119  0.002212  0.015523  0.000128  1.000000  0.000408  0.007502  0.001774  0.293001  0.284859  0.067364  0.019131  0.113954  0.026948  16  0  0  0  0
7  6  -68.903355  0.000000  -0.019353  0.504686  2378013.090366  7186078.879721  5144.208653  164895.615057  498295.363268  356.708486  0.019667  0.983361  0.004469  0.015193  0.000005  1.000000  0.000839  0.006707  0.001586  0.291870  0.285681  0.067558  0.039347  0.101896  0.024096  16  0  0  0  0
0  12  -27.664413  0.000000  -0.042899  0.536782  987766.735055  7362057.561043  86715.310264  68493.484737  510498.034906  6012.992308  0.017503  0.875159  0.001856  0.015565  0.000081  1.000000  0.000341  0.007629  0.001804  0.292795  0.284724  0.067332  0.016004  0.115885  0.027405  16  0  0  0  0
5  8  -45.493533  0.000000  -0.028076  0.517105  1861890.322284  7249126.556869  13239.646163  129106.753493  502667.200220  918.060378  0.018838  0.941907  0.003499  0.015327  0.000012  1.000000  0.000651  0.007049  0.001667  0.292015  0.285332  0.067475  0.030554  0.107088  0.025324  16  0  0  0  0
9  4  -149.163041  0.000000  -0.009374  0.489685  2968505.734748  7114006.095305  1987.075996  205841.414799  493297.709485  137.787349  0.020622  1.031080  0.005579  0.015041  0.000002  1.000000  0.001057  0.006317  0.001494  0.291705  0.286073  0.067651  0.049587  0.095962  0.022693  16  0  0  0  0
5  9  -45.695692  0.000000  -0.027978  0.516955  1867842.156210  7248707.656508  20977.346479  129519.464138  502638.152931  1454.606143  0.018856  0.942786  0.003510  0.015326  0.000020  1.000000  0.000653  0.007045  0.001666  0.292041  0.285336  0.067476  0.030656  0.107024  0.025309  17  0  0  0  0
10  3  -353.091098  0.000000  -0.004058  0.481329  3283029.788980  7075555.082076  1232.366445  227651.066555  490631.448521  85.454459  0.021131  1.056535  0.006170  0.014960  0.000001  1.000000  0.001175  0.006109  0.001445  0.291611  0.286278  0.067699  0.055121  0.092806  0.021947  18  0  0  0  0
8  5  -94.175259  0.000000  -0.014494  0.497491  2665535.979695  7150999.697787  3199.502465  184832.958493  495862.911022  221.859135  0.020132  1.006579  0.005009  0.015119  0.000003  1.000000  0.000944  0.006517  0.001541  0.291791  0.285873  0.067603  0.044309  0.099006  0.023413  16  0  0  0  0
8  6  -94.327842  0.000000  -0.014473  0.497456  2666779.656430  7150892.308533  5070.517304  184919.197228  495855.464462  351.598598  0.020135  1.006772  0.005012  0.015119  0.000005  1.000000  0.000945  0.006516  0.001541  0.291795  0.285874  0.067604  0.044331  0.098992  0.023410  16  0  0  0  0
4  10  -39.602421  0.000000  -0.031695  0.522053  1648147.008422  7276044.274919  33574.714178  114285.415736  504533.722188  2328.129802  0.018512  0.925623  0.003097  0.015383  0.000032  1.000000  0.000575  0.007190  0.001700  0.292146  0.285185  0.067441  0.026959  0.109232  0.025831  16  0  0  0  0
0  15  -31.368960  0.000000  -0.039254  0.531662  1214566.653013  7357929.572103  341926.689617  84220.190413  510211.792884  23709.798746  0.018160  0.908025  0.002283  0.015557  0.000321  1.000000  0.000423  0.007475  0.001768  0.294812  0.284890  0.067371  0.019825  0.113524  0.026846  16  0  0  0  0
11  2  1063.939743  0.000000  0.001380  0.472506  3604714.974215  7036175.119388  763.316370  249957.283745  487900.772565  52.929701  0.021652  1.082578  0.006775  0.014876  0.000001  1.000000  0.001297  0.005897  0.001394  0.291508  0.286486  0.067748  0.060840  0.089581  0.021184  16  0  0  0  0
6  8  -54.741919  0.000000  -0.023837  0.511139  2112787.390175  7218604.085160  13086.893703  146504.397978  500550.718285  907.468254  0.019245  0.962249  0.003971  0.015262  0.000012  1.000000  0.000742  0.006883  0.001628  0.291956  0.285502  0.067516  0.034811  0.104561  0.024727  16  0  0  0  0
0  13  -28.346219  0.000000  -0.042178  0.535779  1032622.878413  7361268.210208  137177.571488  71603.888703  510443.299929  9512.134359  0.017633  0.881661  0.001941  0.015564  0.000129  1.000000  0.000357  0.007598  0.001797  0.293194  0.284757  0.067339  0.016755  0.115418  0.027294  16  0  0  0  0
1  14  -31.714688  0.000000  -0.038614  0.531018  1245601.902208  7339665.495215  215480.137454  86372.229242  508945.329632  14941.772163  0.018061  0.903069  0.002341  0.015518  0.000202  1.000000  0.000433  0.007455  0.001763  0.293527  0.284909  0.067375  0.020293  0.113231  0.026777  16  0  0  0  0
12  1  219.212252  0.000000  0.006859  0.463318  3928855.770959  6996439.510891  472.255392  272433.777361  485145.435503  32.747020  0.022176  1.108822  0.007384  0.014792  0.000000  1.000000  0.001421  0.005683  0.001344  0.291399  0.286692  0.067797  0.066662  0.086336  0.020417  16  0  0  0  0
7  8  -69.285499  0.000000  -0.019263  0.504539  2383470.275224  7185631.981169  12917.919623  165274.025864  498264.374535  895.751293  0.019684  0.984191  0.004479  0.015192  0.000012  1.000000  0.000841  0.006704  0.001585  0.291888  0.285685  0.067559  0.039442  0.101837  0.024082  16  0  0  0  0
9  5  -149.372597  0.000000  -0.009362  0.489664  2969232.498189  7113940.600276  3149.168235  205891.809856  493293.167945  218.368871  0.020624  1.031196  0.005580  0.015041  0.000003  1.000000  0.001057  0.006316  0.001494  0.291707  0.286073  0.067651  0.049600  0.095954  0.022691  16  0  0  0  0
7  7  -69.050795  0.000000  -0.019318  0.504629  2380124.670361  7185905.967107  8152.106341  165042.035732  498283.373202  565.281408  0.019674  0.983682  0.004473  0.015193  0.000008  1.000000  0.000839  0.006706  0.001586  0.291877  0.285682  0.067558  0.039384  0.101873  0.024091  16  0  0  0  0
2  13  -33.248697  0.000000  -0.036958  0.528960  1339979.522658  7320512.163665  135431.703906  92916.539630  507617.203896  9391.072826  0.018123  0.906152  0.002518  0.015477  0.000127  1.000000  0.000465  0.007393  0.001748  0.292831  0.284973  0.067391  0.021836  0.112300  0.026557  16  0  0  0  0
12  2  219.143283  0.000000  0.006862  0.463314  3928994.039192  6996425.923469  748.467026  272443.365124  485144.493327  51.900022  0.022177  1.108847  0.007384  0.014792  0.000001  1.000000  0.001421  0.005683  0.001344  0.291399  0.286692  0.067797  0.066665  0.086335  0.020416  16  0  0  0  0
14  0  89.278740  0.000000  0.017625  0.444350  4565648.179483  6918220.481123  285.773974  316590.084276  479721.590245  19.816071  0.023208  1.160382  0.008580  0.014627  0.000000  1.000000  0.001669  0.005264  0.001245  0.291166  0.287090  0.067891  0.078280  0.079976  0.018913  17  0  0  0  0
3  11  -35.365176  0.000000  -0.034939  0.526402  1456771.786480  7300563.895855  53655.623990  101015.120860  506233.955879  3720.575448  0.018224  0.911176  0.002738  0.015435  0.000050  1.000000  0.000506  0.007317  0.001730  0.292300  0.285053  0.067409  0.023761  0.111153  0.026286  16  0  0  0  0
11  3  1060.870565  0.000000  0.001384  0.472498  3604957.275686  7036151.856867  1209.755449  249974.085356  487899.159501  83.886573  0.021652  1.082619  0.006775  0.014876  0.000001  1.000000  0.001297  0.005897  0.001394  0.291509  0.286486  0.067748  0.060844  0.089578  0.021184  16  0  0  0  0
13  2  125.089593  0.000000  0.012303  0.453882  4250881.064173  6956914.065180  733.230297  294763.578237  482404.671498  50.843480  0.022698  1.134916  0.007989  0.014709  0.000001  1.000000  0.001546  0.005471  0.001294  0.291285  0.286895  0.067845  0.072507  0.083117  0.019656  16  0  0  0  0
13  0  125.119887  0.000000  0.012300  0.453889  4250678.599430  6956934.354675  291.908712  294749.538975  482406.078407  20.241464  0.022698  1.134878  0.007988  0.014709  0.000000  1.000000  0.001545  0.005471  0.001294  0.291284  0.286895  0.067845  0.072504  0.083119  0.019656  17  0  0  0  0
0  16  -34.714244  0.000000  -0.036455  0.527653  1388562.595932  7354532.765770  537831.353953  96285.375480  509976.252352  37294.173134  0.018664  0.933220  0.002610  0.015549  0.000505  1.000000  0.000486  0.007357  0.001740  0.296360  0.285017  0.067401  0.022794  0.111712  0.026418  17  0  0  0  0
5  10  -46.018761  0.000000  -0.027823  0.516718  1877267.798539  7248044.087008  33231.584367  130173.054774  502592.139854  2304.336576  0.018884  0.944177  0.003528  0.015324  0.000031  1.000000  0.000657  0.007038  0.001664  0.292082  0.285343  0.067478  0.030818  0.106922  0.025285  16  0  0  0  0
13  1  125.108166  0.000000  0.012301  0.453886  4250756.923230  6956926.505955  462.641388  294754.970085  482405.534163  32.080368  0.022698  1.134893  0.007989  0.014709  0.000000  1.000000  0.001545  0.005471  0.001294  0.291285  0.286895  0.067845  0.072505  0.083118  0.019656  17  0  0  0  0
2  14  -34.619963  0.000000  -0.035872  0.527389  1406680.064633  7317547.389902  214007.521133  97541.672662  507411.621262  14839.658355  0.018316  0.915798  0.002644  0.015471  0.000201  1.000000  0.000490  0.007347  0.001737  0.293270  0.285022  0.067402  0.022966  0.111594  0.026390  16  0  0  0  0
9  6  -149.705794  0.000000  -0.009342  0.489631  2970384.206787  7113836.807437  4990.756238  205971.671358  493285.970767  346.067826  0.020628  1.031380  0.005582  0.015041  0.000005  1.000000  0.001058  0.006315  0.001493  0.291710  0.286074  0.067651  0.049620  0.095942  0.022688  16  0  0  0  0
10  5  -354.738152  0.000000  -0.004040  0.481297  3284118.791868  7075453.470047  3095.353911  227726.579933  490624.402564  214.637291  0.021134  1.056714  0.006172  0.014959  0.000003  1.000000  0.001175  0.006108  0.001444  0.291613  0.286279  0.067699  0.055141  0.092794  0.021944  16  0  0  0  0
1  15  -33.797471  0.000000  -0.036862  0.528506  1353824.756186  7336116.171478  339897.343717  93876.592503  508699.213274  23569.080328  0.018374  0.918709  0.002544  0.015510  0.000319  1.000000  0.000472  0.007381  0.001745  0.294354  0.284988  0.067394  0.022129  0.112095  0.026508  16  0  0  0  0
14  1  89.273870  0.000000  0.017626  0.444347  4565718.018086  6918213.368639  452.918663  316594.927008  479721.097053  31.406178  0.023208  1.160396  0.008581  0.014627  0.000000  1.000000  0.001669  0.005264  0.001245  0.291167  0.287090  0.067891  0.078282  0.079975  0.018913  17  0  0  0  0
15  0  70.591140  0.000000  0.022764  0.434843  4869553.399145  6880818.564282  279.659525  337663.407345  477128.075471  19.392084  0.023700  1.184985  0.009152  0.014548  0.000000  1.000000  0.001789  0.005065  0.001198  0.291047  0.287276  0.067935  0.083911  0.076949  0.018197  17  0  0  0  0
6  9  -55.004996  0.000000  -0.023744  0.510993  2118423.669449  7218172.205539  20735.391185  146895.227507  500520.770992  1437.828537  0.019262  0.963093  0.003981  0.015261  0.000019  1.000000  0.000744  0.006879  0.001627  0.291977  0.285506  0.067517  0.034909  0.104500  0.024712  16  0  0  0  0
12  3  219.034066  0.000000  0.006865  0.463306  3929213.182350  6996404.383922  1186.221885  272458.560896  485142.999737  82.254714  0.022178  1.108886  0.007384  0.014792  0.000001  1.000000  0.001421  0.005683  0.001344  0.291400  0.286692  0.067797  0.066669  0.086332  0.020416  16  0  0  0  0
9  7  -150.236588  0.000000  -0.009312  0.489578  2972209.204291  7113672.335588  7908.963918  206098.219898  493274.565999  548.421485  0.020633  1.031671  0.005586  0.015040  0.000007  1.000000  0.001058  0.006314  0.001493  0.291715  0.286075  0.067651  0.049653  0.095921  0.022684  16  0  0  0  0
6  10  -55.425877  0.000000  -0.023596  0.510761  2127349.651414  7217488.115432  32848.465694  147514.170814  500473.334979  2277.770453  0.019289  0.964428  0.003998  0.015260  0.000031  1.000000  0.000747  0.006873  0.001625  0.292011  0.285513  0.067518  0.035063  0.104403  0.024689  16  0  0  0  0
4  11  -40.025036  0.000000  -0.031438  0.521670  1663799.026189  7275057.382114  53173.234541  115370.754209  504465.289303  3687.125714  0.018558  0.927911  0.003127  0.015381  0.000050  1.000000  0.000580  0.007180  0.001698  0.292224  0.285196  0.067443  0.027226  0.109064  0.025792  16  0  0  0  0
5  11  -46.537606  0.000000  -0.027577  0.516342  1892187.903598  7246993.262957  52630.155223  131207.641132  502519.273863  3649.467638  0.018928  0.946379  0.003556  0.015322  0.000049  1.000000  0.000662  0.007028  0.001662  0.292146  0.285353  0.067480  0.031074  0.106761  0.025247  16  0  0  0  0
13  3  125.060178  0.000000  0.012307  0.453875  4251077.773471  6956894.354674  1162.074398  294777.218406  482403.304737  80.580285  0.022699  1.134952  0.007989  0.014709  0.000001  1.000000  0.001546  0.005471  0.001294  0.291285  0.286895  0.067845  0.072511  0.083115  0.019655  16  0  0  0  0
3  13  -36.891018  0.000000  -0.033849  0.524806  1523373.952965  7296936.547764  134368.127315  105633.432361  505982.429176  9317.322553  0.018417  0.920843  0.002863  0.015428  0.000126  1.000000  0.000531  0.007271  0.001719  0.292679  0.285101  0.067421  0.024892  0.110444  0.026118  16  0  0  0  0
3  12  -35.945167  0.000000  -0.034516  0.525785  1482587.742882  7299159.716582  84938.686573  102805.244735  506136.587616  5889.798093  0.018298  0.914923  0.002786  0.015432  0.000080  1.000000  0.000516  0.007299  0.001726  0.292447  0.285072  0.067414  0.024199  0.110878  0.026221  16  0  0  0  0
11  4  1056.043058  0.000000  0.001390  0.472486  3605341.280261  7036114.992294  1917.284268  250000.712909  487896.603247  132.947867  0.021654  1.082684  0.006776  0.014876  0.000002  1.000000  0.001297  0.005896  0.001394  0.291510  0.286486  0.067748  0.060851  0.089574  0.021183  16  0  0  0  0
8  7  -94.570519  0.000000  -0.014441  0.497401  2668750.379728  7150722.135996  8035.343246  185055.850652  495843.664399  557.184850  0.020142  1.007078  0.005016  0.015119  0.000008  1.000000  0.000946  0.006515  0.001541  0.291801  0.285875  0.067604  0.044365  0.098971  0.023405  16  0  0  0  0
10  4  -353.726560  0.000000  -0.004051  0.481317  3283451.102907  7075515.770612  1953.117773  227680.281205  490628.722595  135.432626  0.021132  1.056604  0.006171  0.014960  0.000002  1.000000  0.001175  0.006109  0.001445  0.291612  0.286278  0.067699  0.055129  0.092801  0.021946  17  0  0  0  0
11  5  1048.483151  0.000000  0.001400  0.472467  3605949.832477  7036056.568319  3038.567932  250042.910991  487892.552025  210.699651  0.021656  1.082788  0.006777  0.014876  0.000003  1.000000  0.001297  0.005896  0.001394  0.291511  0.286487  0.067748  0.060862  0.089567  0.021181  16  0  0  0  0
2  15  -36.952338  0.000000  -0.034164  0.524899  1511544.821593  7312847.869436  337577.156631  104813.179563  507085.748238  23408.194470  0.018619  0.930961  0.002841  0.015461  0.000317  1.000000  0.000528  0.007275  0.001720  0.293961  0.285098  0.067420  0.024753  0.110485  0.026127  16  0  0  0  0
1  16  -37.485937  0.000000  -0.034119  0.524520  1523145.266632  7330439.467161  534637.601127  105617.574848  508305.580601  37072.712689  0.018863  0.943169  0.002863  0.015498  0.000502  1.000000  0.000533  0.007265  0.001718  0.295648  0.285111  0.067423  0.025025  0.110316  0.026088  16  0  0  0  0
15  1  70.588690  0.000000  0.022765  0.434840  4869615.290755  6880812.176608  443.228094  337667.699018  477127.632539  30.734216  0.023700  1.184998  0.009152  0.014548  0.000000  1.000000  0.001789  0.005065  0.001198  0.291047  0.287276  0.067935  0.083912  0.076948  0.018197  16  0  0  0  0
3  14  -38.460854  0.000000  -0.032797  0.523254  1587690.871475  7293419.016766  212329.358913  110093.280745  505738.517382  14723.291631  0.018604  0.930178  0.002984  0.015420  0.000200  1.000000  0.000554  0.007226  0.001709  0.293045  0.285147  0.067432  0.025988  0.109759  0.025956  16  0  0  0  0
7  9  -69.660082  0.000000  -0.019175  0.504397  2388770.154057  7185197.917646  20467.750080  165641.528795  498234.275806  1419.269832  0.019700  0.984998  0.004489  0.015191  0.000019  1.000000  0.000843  0.006700  0.001584  0.291905  0.285689  0.067560  0.039534  0.101779  0.024069  16  0  0  0  0
6  11  -56.102991  0.000000  -0.023362  0.510393  2141479.020746  7216404.919228  52023.845393  148493.926164  500398.224247  3607.425047  0.019331  0.966542  0.004025  0.015257  0.000049  1.000000  0.000753  0.006863  0.001623  0.292064  0.285523  0.067521  0.035308  0.104250  0.024653  16  0  0  0  0
4  13  -41.823856  0.000000  -0.030389  0.520098  1727671.373332  7271022.809898  133162.651556  119799.775231  504185.524961  9233.732741  0.018745  0.937244  0.003247  0.015373  0.000125  1.000000  0.000604  0.007135  0.001687  0.292539  0.285242  0.067454  0.028317  0.108379  0.025630  16  0  0  0  0
8  8  -94.957284  0.000000  -0.014389  0.497314  2671872.834425  7150452.500304  12732.937546  185272.367159  495824.967385  882.924311  0.020151  1.007564  0.005021  0.015118  0.000012  1.000000  0.000947  0.006513  0.001540  0.291810  0.285877  0.067604  0.044420  0.098936  0.023396  17  0  0  0  0
8  9  -95.575716  0.000000  -0.014307  0.497177  2676819.223506  7150025.320724  20174.761477  185615.358487  495795.346001  1398.953486  0.020167  1.008333  0.005031  0.015117  0.000019  1.000000  0.000949  0.006509  0.001539  0.291824  0.285881  0.067605  0.044507  0.098882  0.023384  16  0  0  0  0
10  6  -356.352707  0.000000  -0.004022  0.481265  3285176.889923  7075354.740897  4905.480934  227799.950315  490617.556511  340.154686  0.021138  1.056888  0.006174  0.014959  0.000005  1.000000  0.001176  0.006107  0.001444  0.291616  0.286280  0.067700  0.055160  0.092782  0.021941  17  0  0  0  0
11  6  1036.724517  0.000000  0.001417  0.472437  3606914.247776  7035963.980365  4815.497065  250109.785246  487886.131814  333.915046  0.021659  1.082952  0.006779  0.014876  0.000005  1.000000  0.001298  0.005895  0.001394  0.291513  0.286487  0.067749  0.060879  0.089556  0.021178  16  0  0  0  0
14  2  89.266153  0.000000  0.017628  0.444343  4565828.703167  6918202.096409  717.821267  316602.602106  479720.315417  49.774991  0.023208  1.160418  0.008581  0.014627  0.000001  1.000000  0.001669  0.005264  0.001245  0.291167  0.287090  0.067891  0.078284  0.079974  0.018912  17  0  0  0  0
4  12  -40.707825  0.000000  -0.031031  0.521061  1688556.647307  7273494.923935  84175.666850  117087.491252  504356.945702  5836.888962  0.018631  0.931528  0.003173  0.015378  0.000079  1.000000  0.000589  0.007162  0.001694  0.292346  0.285214  0.067448  0.027648  0.108799  0.025729  16  0  0  0  0
12  5  218.587911  0.000000  0.006880  0.463277  3930110.834486  6996316.161013  2979.465194  272520.805676  485136.882205  206.601363  0.022181  1.109045  0.007386  0.014792  0.000003  1.000000  0.001421  0.005682  0.001344  0.291402  0.286693  0.067797  0.066685  0.086322  0.020413  16  0  0  0  0
12  4  218.861222  0.000000  0.006871  0.463295  3929560.475734  6996370.252544  1879.988746  272482.642831  485140.633007  130.361730  0.022179  1.108947  0.007385  0.014792  0.000002  1.000000  0.001421  0.005683  0.001344  0.291400  0.286693  0.067797  0.066675  0.086328  0.020415  17  0  0  0  0
9  8  -151.084723  0.000000  -0.009264  0.489495  2975100.784853  7113411.732148  12532.723827  206298.727186  493256.495298  869.041139  0.020643  1.032132  0.005591  0.015040  0.000012  1.000000  0.001059  0.006312  0.001493  0.291722  0.286077  0.067652  0.049704  0.095889  0.022676  16  0  0  0  0
13  4  125.013582  0.000000  0.012312  0.453864  4251389.577356  6956863.107286  1841.720338  294798.839436  482401.137988  127.708131  0.022700  1.135010  0.007990  0.014709  0.000002  1.000000  0.001546  0.005471  0.001294  0.291286  0.286895  0.067845  0.072517  0.083111  0.019654  16  0  0  0  0
16  0  59.251394  0.000000  0.027656  0.425502  5158891.509953  6845165.436445  273.652349  357726.621435  474655.824807  18.975536  0.024168  1.208404  0.009695  0.014472  0.000000  1.000000  0.001904  0.004876  0.001153  0.290928  0.287450  0.067976  0.089323  0.074072  0.017517  16  0  0  0  0
6  12  -57.202177  0.000000  -0.022993  0.509811  2163828.955071  7214690.707405  82358.131040  150043.709965  500279.357781  5710.857828  0.019398  0.969887  0.004067  0.015254  0.000077  1.000000  0.000761  0.006847  0.001619  0.292148  0.285539  0.067524  0.035695  0.104007  0.024596  16  0  0  0  0
2  16  -41.109706  0.000000  -0.031492  0.520947  1675612.882877  7305401.592040  530996.121439  116189.947834  506569.410252  36820.206076  0.019094  0.954678  0.003149  0.015446  0.000499  1.000000  0.000588  0.007162  0.001694  0.295042  0.285216  0.067448  0.027568  0.108748  0.025717  16  0  0  0  0
1  17  -44.555642  0.000000  -0.029861  0.518193  1785970.764167  7321331.502448  837122.172731  123842.357649  507674.018290  58047.525520  0.019622  0.981115  0.003356  0.015479  0.000787  1.000000  0.000630  0.007085  0.001675  0.297657  0.285302  0.067468  0.029580  0.107554  0.025434  17  0  0  0  0
7  10  -70.260381  0.000000  -0.019036  0.504172  2397163.476654  7184510.399286  32424.697335  166223.536563  498186.602072  2248.385609  0.019726  0.986276  0.004505  0.015190  0.000030  1.000000  0.000846  0.006694  0.001583  0.291933  0.285695  0.067561  0.039681  0.101687  0.024047  16  0  0  0  0
0  18  -55.014920  0.000000  -0.025440  0.511184  2072465.331838  7339281.306975  1308804.593003  143708.395451  508918.689343  90754.815113  0.020642  1.032095  0.003895  0.015517  0.001230  1.000000  0.000742  0.006892  0.001630  0.302445  0.285516  0.067519  0.034791  0.104577  0.024730  16  0  0  0  0
3  15  -41.143758  0.000000  -0.031142  0.520793  1688810.306519  7287859.724415  334936.591934  117105.080429  505353.026261  23225.093064  0.018897  0.944852  0.003174  0.015408  0.000315  1.000000  0.000591  0.007156  0.001692  0.293621  0.285220  0.067449  0.027718  0.108681  0.025701  16  0  0  0  0
0  17  -41.064692  0.000000  -0.032108  0.521288  1658651.181139  7348869.001061  842122.611640  115013.793569  509583.516933  58394.264759  0.019446  0.972297  0.003117  0.015537  0.000791  1.000000  0.000586  0.007173  0.001696  0.298763  0.285214  0.067447  0.027470  0.108896  0.025752  16  0  0  0  0
16  1  59.250025  0.000000  0.027657  0.425500  5158946.079740  6845159.739571  433.707541  357730.405400  474655.429775  30.074045  0.024168  1.208416  0.009695  0.014472  0.000000  1.000000  0.001904  0.004876  0.001153  0.290928  0.287450  0.067976  0.089324  0.074071  0.017516  17  0  0  0  0
15  2  70.584806  0.000000  0.022766  0.434836  4869713.389251  6880802.050211  702.463203  337674.501341  477126.930357  48.710035  0.023700  1.185018  0.009152  0.014548  0.000001  1.000000  0.001789  0.005065  0.001198  0.291047  0.287276  0.067935  0.083914  0.076947  0.018196  16  0  0  0  0
5  12  -47.377491  0.000000  -0.027188  0.515745  1915788.171151  7245330.032166  83316.820749  132844.125241  502403.942512  5777.335061  0.018997  0.949863  0.003600  0.015319  0.000078  1.000000  0.000671  0.007011  0.001658  0.292247  0.285370  0.067484  0.031480  0.106507  0.025187  16  0  0  0  0
10  7  -358.940349  0.000000  -0.003994  0.481214  3286853.558429  7075198.290937  7773.848476  227916.213462  490606.707995  539.052342  0.021143  1.057164  0.006177  0.014959  0.000007  1.000000  0.001176  0.006106  0.001444  0.291620  0.286281  0.067700  0.055190  0.092763  0.021937  16  0  0  0  0
17  1  51.726308  0.000000  0.032257  0.416451  5430955.075964  6811601.623158  424.484153  376591.988171  472328.450892  29.434479  0.024609  1.230428  0.010207  0.014402  0.000000  1.000000  0.002013  0.004698  0.001111  0.290811  0.287612  0.068015  0.094459  0.071372  0.016878  16  0  0  0  0
7  11  -71.228802  0.000000  -0.018815  0.503814  2410449.876127  7183421.828784  51353.259408  167144.838899  498111.118677  3560.925434  0.019766  0.988299  0.004530  0.015188  0.000048  1.000000  0.000851  0.006684  0.001581  0.291977  0.285704  0.067563  0.039913  0.101542  0.024013  16  0  0  0  0
5  13  -48.754639  0.000000  -0.026573  0.514800  1953075.228482  7242699.518949  131806.207044  135429.675454  502221.538093  9139.674490  0.019107  0.955367  0.003671  0.015313  0.000124  1.000000  0.000685  0.006985  0.001652  0.292408  0.285397  0.067491  0.032122  0.106104  0.025092  17  0  0  0  0
2  17  -49.175560  0.000000  -0.027341  0.514679  1930292.118420  7293618.057659  831445.321097  133849.854484  505752.319228  57653.882632  0.019830  0.991480  0.003628  0.015421  0.000781  1.000000  0.000682  0.006986  0.001652  0.296719  0.285401  0.067492  0.031990  0.106051  0.025079  16  0  0  0  0
8  10  -96.569809  0.000000  -0.014176  0.496959  2684652.886079  7149348.740660  31960.815189  186158.558444  495748.430748  2216.219204  0.020191  1.009552  0.005045  0.015116  0.000030  1.000000  0.000952  0.006503  0.001538  0.291847  0.285886  0.067606  0.044645  0.098795  0.023363  16  0  0  0  0
0  19  -98.570261  0.000000  -0.015430  0.495186  2692740.377243  7322891.218884  2009396.004607  186719.359323  507782.171774  139335.057244  0.022431  1.121565  0.005061  0.015483  0.001888  1.000000  0.000983  0.006469  0.001530  0.307964  0.285968  0.067626  0.046132  0.098093  0.023197  17  0  0  0  0
9  9  -152.446496  0.000000  -0.009188  0.489362  2979681.507526  7112998.875240  19857.655334  206616.362562  493227.867073  1376.964788  0.020657  1.032863  0.005600  0.015039  0.000019  1.000000  0.001061  0.006309  0.001492  0.291734  0.286081  0.067652  0.049786  0.095838  0.022664  16  0  0  0  0
3  16  -45.966252  0.000000  -0.028552  0.516890  1847024.679398  7279090.591051  526860.419741  128075.943639  504744.959113  36533.429237  0.019356  0.967810  0.003471  0.015390  0.000495  1.000000  0.000649  0.007046  0.001666  0.294522  0.285334  0.067476  0.030444  0.106995  0.025302  16  0  0  0  0
16  2  59.247856  0.000000  0.027659  0.425496  5159032.560202  6845150.713009  687.374589  357736.402108  474654.803858  47.663764  0.024169  1.208435  0.009696  0.014472  0.000001  1.000000  0.001904  0.004876  0.001153  0.290928  0.287450  0.067976  0.089326  0.074070  0.017516  16  0  0  0  0
15  3  70.578652  0.000000  0.022769  0.434831  4869868.850716  6880786.004735  1113.314110  337685.281313  477125.817735  77.199161  0.023701  1.185051  0.009152  0.014548  0.000001  1.000000  0.001789  0.005065  0.001198  0.291047  0.287276  0.067935  0.083917  0.076945  0.018196  16  0  0  0  0
5  14  -51.060950  0.000000  -0.025603  0.513301  2011877.826282  7238544.429017  208290.665957  139507.151129  501933.416841  14443.241550  0.019281  0.964047  0.003781  0.015304  0.000196  1.000000  0.000706  0.006944  0.001642  0.292661  0.285439  0.067501  0.033137  0.105469  0.024941  17  0  0  0  0
11  7  1018.629444  0.000000  0.001442  0.472389  3608442.458175  7035817.265637  7631.273434  250215.754046  487875.958356  529.165938  0.021664  1.083213  0.006782  0.014876  0.000007  1.000000  0.001298  0.005894  0.001394  0.291516  0.286488  0.067749  0.060907  0.089539  0.021174  17  0  0  0  0
17  0  51.727119  0.000000  0.032256  0.416453  5430907.184504  6811606.668794  267.832676  376588.667293  472328.800765  18.571989  0.024608  1.230417  0.010207  0.014402  0.000000  1.000000  0.002013  0.004698  0.001111  0.290811  0.287612  0.068014  0.094459  0.071372  0.016878  16  0  0  0  0
14  4  89.234556  0.000000  0.017636  0.444327  4566282.130570  6918155.920822  1803.019237  316634.043561  479717.113520  125.024529  0.023210  1.160506  0.008582  0.014627  0.000002  1.000000  0.001669  0.005264  0.001245  0.291167  0.287090  0.067891  0.078292  0.079969  0.018911  17  0  0  0  0
4  15  -46.881016  0.000000  -0.027781  0.516147  1886335.621425  7260950.188189  331948.637822  130801.833581  503487.071635  23017.903065  0.019209  0.960428  0.003545  0.015352  0.000312  1.000000  0.000662  0.007024  0.001661  0.293323  0.285356  0.067481  0.031043  0.106678  0.025227  16  0  0  0  0
4  14  -43.683126  0.000000  -0.029375  0.518570  1789353.968680  7267115.496320  210428.509698  124076.955007  503914.584958  14591.483400  0.018925  0.946257  0.003363  0.015365  0.000198  1.000000  0.000626  0.007092  0.001677  0.292844  0.285286  0.067465  0.029374  0.107718  0.025473  17  0  0  0  0
14  3  89.253926  0.000000  0.017631  0.444337  4566004.121215  6918184.232970  1137.653864  316614.765903  479719.076734  78.886922  0.023209  1.160452  0.008581  0.014627  0.000001  1.000000  0.001669  0.005264  0.001245  0.291167  0.287090  0.067891  0.078287  0.079972  0.018912  17  0  0  0  0
7  12  -72.807902  0.000000  -0.018467  0.503248  2431466.949218  7181699.281849  81297.945550  168602.199755  497991.674239  5637.342699  0.019830  0.991498  0.004570  0.015184  0.000076  1.000000  0.000859  0.006669  0.001577  0.292047  0.285719  0.067567  0.040280  0.101312  0.023958  16  0  0  0  0
1  18  -60.404429  0.000000  -0.023330  0.508156  2188655.273657  7306685.755979  1301051.155443  151765.210612  506658.456440  90217.178100  0.020784  1.039203  0.004113  0.015448  0.001223  1.000000  0.000782  0.006809  0.001610  0.300735  0.285594  0.067537  0.036697  0.103318  0.024433  16  0  0  0  0
17  2  51.725021  0.000000  0.032258  0.416448  5431031.008960  6811593.621259  672.756941  376597.253499  472327.896026  46.650151  0.024609  1.230446  0.010207  0.014402  0.000001  1.000000  0.002013  0.004698  0.001111  0.290811  0.287612  0.068015  0.094461  0.071371  0.016878  17  0  0  0  1
13  6  124.823136  0.000000  0.012333  0.453820  4252666.750275  6956735.121552  4625.745026  294887.400856  482392.263232  320.757305  0.022705  1.135248  0.007992  0.014708  0.000004  1.000000  0.001546  0.005470  0.001294  0.291288  0.286896  0.067845  0.072541  0.083096  0.019651  16  0  0  0  0
11  8  991.233695  0.000000  0.001482  0.472313  3610863.835939  7035584.796409  12092.806468  250383.656644  487859.838530  838.536494  0.021673  1.083625  0.006786  0.014875  0.000011  1.000000  0.001299  0.005892  0.001393  0.291521  0.286490  0.067749  0.060951  0.089512  0.021168  16  0  0  0  0
18  0  46.433872  0.000000  0.036531  0.407804  5683643.715206  6780389.865442  262.269986  394113.863368  470164.172652  18.186263  0.025017  1.250866  0.010682  0.014336  0.000000  1.000000  0.002116  0.004533  0.001072  0.290698  0.287759  0.068049  0.099271  0.068869  0.016286  16  0  0  0  0
9  10  -154.650044  0.000000  -0.009067  0.489152  2986936.118317  7112344.967843  31458.766275  207119.410049  493182.523982  2181.406248  0.020680  1.034021  0.005613  0.015037  0.000030  1.000000  0.001064  0.006304  0.001491  0.291753  0.286086  0.067654  0.049915  0.095758  0.022645  16  0  0  0  0
12  6  218.156240  0.000000  0.006895  0.463248  3930983.083007  6996230.435410  4721.842356  272581.288924  485130.937841  327.420863  0.022184  1.109200  0.007388  0.014792  0.000004  1.000000  0.001422  0.005682  0.001344  0.291403  0.286694  0.067797  0.066701  0.086312  0.020411  16  0  0  0  0
10  9  -369.924323  0.000000  -0.003879  0.481008  3293718.638576  7074557.680396  19518.639577  228392.250208  490562.286932  1353.456838  0.021166  1.058293  0.006190  0.014957  0.000018  1.000000  0.001179  0.006101  0.001443  0.291636  0.286286  0.067701  0.055313  0.092686  0.021918  16  0  0  0  0
6  13  -59.012842  0.000000  -0.022409  0.508887  2199141.660001  7211980.215990  130292.449934  152492.355106  500091.407533  9034.707906  0.019503  0.975170  0.004133  0.015248  0.000122  1.000000  0.000774  0.006822  0.001613  0.292281  0.285564  0.067530  0.036307  0.103623  0.024505  16  0  0  0  0
8  11  -98.181347  0.000000  -0.013970  0.496613  2697053.592545  7148277.523347  50619.246121  187018.445267  495674.150653  3510.027660  0.020230  1.011480  0.005069  0.015113  0.000048  1.000000  0.000956  0.006495  0.001536  0.291883  0.285895  0.067609  0.044864  0.098659  0.023331  16  0  0  0  0
10  8  -363.115312  0.000000  -0.003950  0.481134  3289510.142080  7074950.399857  12318.672755  228100.425650  490589.518791  854.198460  0.021152  1.057601  0.006182  0.014958  0.000012  1.000000  0.001177  0.006104  0.001444  0.291626  0.286283  0.067700  0.055237  0.092733  0.021930  17  0  0  0  0
13  5  124.939823  0.000000  0.012320  0.453847  4251883.699376  6956813.592600  2918.820841  294833.102727  482397.704552  202.396177  0.022702  1.135102  0.007991  0.014709  0.000003  1.000000  0.001546  0.005470  0.001294  0.291287  0.286895  0.067845  0.072526  0.083105  0.019653  17  0  0  0  0
15  4  70.568902  0.000000  0.022773  0.434821  4870115.223730  6880760.574876  1764.446179  337702.365251  477124.054384  122.349805  0.023702  1.185102  0.009153  0.014548  0.000002  1.000000  0.001789  0.005065  0.001198  0.291048  0.287276  0.067935  0.083921  0.076942  0.018195  16  0  0  0  0
5  15  -55.063309  0.000000  -0.024078  0.510926  2104337.091146  7231994.537309  328590.791252  145918.439363  501479.235816  22785.064071  0.019554  0.977695  0.003955  0.015290  0.000309  1.000000  0.000740  0.006879  0.001627  0.293059  0.285505  0.067516  0.034738  0.104471  0.024705  16  0  0  0  0
19  0  42.554906  0.000000  0.040459  0.399641  5915926.638268  6751666.333159  257.020256  410220.770273  468172.432345  17.822237  0.025393  1.269656  0.011118  0.014275  0.000000  1.000000  0.002211  0.004382  0.001036  0.290591  0.287893  0.068081  0.103730  0.066573  0.015743  16  0  0  0  0
4  16  -52.694605  0.000000  -0.025287  0.512306  2038086.670688  7251249.433060  522188.090469  141324.518550  502814.404193  36209.441698  0.019652  0.982601  0.003830  0.015331  0.000491  1.000000  0.000718  0.006918  0.001636  0.294072  0.285465  0.067507  0.033671  0.105049  0.024842  16  0  0  0  0
7  13  -75.428244  0.000000  -0.017916  0.502350  2464675.137552  7178976.026209  128618.775297  170904.914009  497802.838898  8918.652360  0.019931  0.996554  0.004632  0.015178  0.000121  1.000000  0.000871  0.006646  0.001572  0.292156  0.285742  0.067572  0.040861  0.100949  0.023872  16  0  0  0  0
16  3  59.244419  0.000000  0.027661  0.425491  5159169.623017  6845136.405781  1089.401394  357745.906285  474653.811769  75.541011  0.024169  1.208466  0.009696  0.014472  0.000001  1.000000  0.001904  0.004876  0.001153  0.290928  0.287450  0.067976  0.089328  0.074068  0.017516  16  0  0  0  0
8  12  -100.830069  0.000000  -0.013644  0.496065  2716670.248127  7146582.504347  80137.607418  188378.698707  495556.615051  5556.882810  0.020291  1.014531  0.005106  0.015110  0.000075  1.000000  0.000964  0.006481  0.001533  0.291941  0.285909  0.067612  0.045210  0.098443  0.023280  16  0  0  0  0
1  19  -112.888881  0.000000  -0.013528  0.492279  2792288.133984  7283192.556227  1997602.043651  193622.176066  505029.396601  138517.243223  0.022523  1.126168  0.005248  0.015399  0.001877  1.000000  0.001017  0.006394  0.001512  0.305349  0.286033  0.067641  0.047690  0.096959  0.022929  17  0  0  0  0
3  17  -55.472706  0.000000  -0.024530  0.510701  2092636.134872  7265306.888421  825019.209939  145107.074451  503789.172901  57208.284768  0.020069  1.003441  0.003933  0.015361  0.000775  1.000000  0.000740  0.006876  0.001626  0.295920  0.285511  0.067518  0.034722  0.104376  0.024683  16  0  0  0  0
12  8  216.407324  0.000000  0.006955  0.463131  3934555.152354  6995879.355762  11857.729374  272828.982503  485106.593360  822.235835  0.022197  1.109833  0.007394  0.014791  0.000011  1.000000  0.001423  0.005679  0.001343  0.291410  0.286696  0.067798  0.066767  0.086271  0.020401  16  0  0  0  0
12  7  217.475952  0.000000  0.006918  0.463203  3932365.222361  6996094.592241  7482.882936  272677.128901  485121.518236  518.876279  0.022189  1.109445  0.007390  0.014792  0.000007  1.000000  0.001422  0.005681  0.001343  0.291406  0.286695  0.067798  0.066726  0.086296  0.020407  16  0  0  0  0
14  5  89.203879  0.000000  0.017643  0.444311  4566722.724607  6918111.049865  2857.490866  316664.595127  479714.002089  198.143448  0.023212  1.160592  0.008582  0.014627  0.000003  1.000000  0.001669  0.005264  0.001245  0.291168  0.287091  0.067891  0.078301  0.079963  0.018910  17  0  0  0  0
15  5  70.553457  0.000000  0.022780  0.434807  4870505.707363  6880720.271981  2796.363866  337729.442074  477121.259710  193.904794  0.023704  1.185183  0.009153  0.014548  0.000003  1.000000  0.001789  0.005064  0.001198  0.291048  0.287276  0.067935  0.083929  0.076937  0.018194  16  0  0  0  0
10  10  -381.226950  0.000000  -0.003768  0.480807  3300383.877123  7073935.667048  30922.046381  228854.429585  490519.155431  2144.189146  0.021188  1.059389  0.006203  0.014956  0.000029  1.000000  0.001182  0.006096  0.001442  0.291651  0.286290  0.067702  0.055433  0.092612  0.021901  16  0  0  0  0
14  6  89.155318  0.000000  0.017655  0.444286  4567420.948798  6918039.943523  4528.561490  316713.011222  479709.071450  314.018428  0.023215  1.160729  0.008584  0.014627  0.000004  1.000000  0.001669  0.005263  0.001245  0.291169  0.287091  0.067891  0.078314  0.079955  0.018908  16  0  0  0  0
0  20  -1796.792813  0.000000  -0.000944  0.470084  3588295.504408  7295085.588615  3023242.580504  248818.728796  505854.080409  209636.964068  0.025008  1.250412  0.006744  0.015424  0.002841  1.000000  0.001349  0.005857  0.001385  0.315932  0.286622  0.067780  0.063305  0.088709  0.020978  17  0  0  0  0
17  3  51.722982  0.000000  0.032260  0.416443  5431151.344247  6811580.938540  1066.235078  376605.597759  472327.016584  73.934618  0.024609  1.230475  0.010207  0.014401  0.000001  1.000000  0.002014  0.004698  0.001111  0.290812  0.287612  0.068015  0.094463  0.071370  0.016877  16  0  0  0  0
6  14  -62.068615  0.000000  -0.021487  0.507424  2254833.559697  7207700.459545  205905.832786  156354.129497  499794.641685  14277.873019  0.019670  0.983504  0.004238  0.015239  0.000193  1.000000  0.000795  0.006782  0.001604  0.292491  0.285603  0.067540  0.037276  0.103018  0.024362  16  0  0  0  0
1  20  2597.433437  0.000000  0.000653  0.467402  3664066.180627  7246088.838110  3005991.541535  254072.800907  502456.559452  208440.746649  0.025031  1.251542  0.006886  0.015320  0.002825  1.000000  0.001370  0.005795  0.001370  0.312013  0.286667  0.067791  0.064272  0.087758  0.020753  16  0  0  0  0
11  9  950.764646  0.000000  0.001546  0.472192  3614699.780321  7035216.508383  19160.916699  250649.647782  487834.300790  1328.651704  0.021686  1.084279  0.006793  0.014874  0.000018  1.000000  0.001301  0.005889  0.001393  0.291529  0.286493  0.067750  0.061021  0.089468  0.021158  16  0  0  0  0
2  18  -67.736667  0.000000  -0.020977  0.504741  2320524.940365  7275037.527961  1292308.642509  160909.285507  504463.912581  89610.956859  0.020957  1.047838  0.004361  0.015381  0.001214  1.000000  0.000829  0.006716  0.001588  0.299289  0.285683  0.067558  0.038889  0.101916  0.024101  17  0  0  0  0
3  18  -78.132959  0.000000  -0.018363  0.500896  2469034.350261  7243784.226040  1282463.865101  171207.189495  502296.753593  88928.302658  0.021161  1.058027  0.004640  0.015315  0.001205  1.000000  0.000882  0.006614  0.001564  0.298063  0.285782  0.067582  0.041387  0.100360  0.023733  16  0  0  0  0
9  11  -158.260980  0.000000  -0.008876  0.488820  2998420.508035  7111309.670284  49824.886165  207915.757855  493110.734626  3454.945342  0.020717  1.035854  0.005635  0.015035  0.000047  1.000000  0.001068  0.006295  0.001489  0.291783  0.286094  0.067656  0.050119  0.095631  0.022615  16  0  0  0  0
4  17  -64.407480  0.000000  -0.021413  0.506218  2273694.889223  7236058.849666  817777.645292  157662.007299  501761.062392  56706.141924  0.020340  1.017022  0.004273  0.015299  0.000768  1.000000  0.000806  0.006753  0.001597  0.295236  0.285634  0.067547  0.037791  0.102521  0.024244  16  0  0  0  0
10  11  -400.549759  0.000000  -0.003592  0.480489  3310935.550458  7072950.863111  48975.709795  229586.101194  490450.867392  3396.061957  0.021222  1.061125  0.006222  0.014954  0.000046  1.000000  0.001186  0.006089  0.001440  0.291676  0.286297  0.067704  0.055622  0.092494  0.021873  16  0  0  0  0
16  4  59.238973  0.000000  0.027665  0.425482  5159386.844895  6845113.731291  1726.549905  357760.968832  474652.239480  119.722011  0.024170  1.208514  0.009696  0.014472  0.000002  1.000000  0.001904  0.004875  0.001153  0.290929  0.287451  0.067976  0.089333  0.074066  0.017515  17  0  0  0  0
19  1  42.554598  0.000000  0.040460  0.399639  5915963.232837  6751662.421973  407.347945  410223.307805  468172.161137  28.246224  0.025393  1.269666  0.011118  0.014275  0.000000  1.000000  0.002211  0.004382  0.001036  0.290591  0.287893  0.068081  0.103730  0.066573  0.015743  17  0  0  0  0
18  2  46.432586  0.000000  0.036532  0.407799  5683752.070162  6780378.356999  658.784775  394121.376891  470163.374636  45.681296  0.025018  1.250893  0.010682  0.014336  0.000001  1.000000  0.002116  0.004533  0.001072  0.290699  0.287759  0.068049  0.099273  0.068868  0.016286  17  0  0  0  0
2  19  -134.371040  0.000000  -0.011427  0.489037  2905610.679901  7246005.498274  1984445.892034  201480.160946  502450.780521  137604.972504  0.022645  1.132267  0.005461  0.015320  0.001865  1.000000  0.001056  0.006312  0.001493  0.303143  0.286107  0.067659  0.049519  0.095709  0.022633  16  0  0  0  0
11  10  893.104981  0.000000  0.001648  0.472001  3620775.116901  7034633.187198  30355.724655  251070.922319  487793.852272  2104.919400  0.021706  1.085314  0.006805  0.014873  0.000029  1.000000  0.001303  0.005885  0.001392  0.291542  0.286497  0.067751  0.061131  0.089400  0.021141  17  0  0  0  0
18  3  46.431337  0.000000  0.036534  0.407794  5683857.370314  6780367.171384  1044.091733  394128.678589  470162.599006  72.399159  0.025018  1.250920  0.010682  0.014335  0.000001  1.000000  0.002116  0.004533  0.001072  0.290699  0.287759  0.068049  0.099275  0.068867  0.016286  16  0  0  0  0
16  5  59.230345  0.000000  0.027670  0.425469  5159731.103346  6845077.794925  2736.309407  357784.840320  474649.747589  189.740513  0.024172  1.208590  0.009697  0.014472  0.000003  1.000000  0.001904  0.004875  0.001153  0.290929  0.287451  0.067976  0.089339  0.074062  0.017514  17  0  0  0  0
19  2  42.554110  0.000000  0.040461  0.399636  5916021.251221  6751656.217741  645.598692  410227.330902  468171.730924  44.766950  0.025394  1.269682  0.011118  0.014275  0.000001  1.000000  0.002211  0.004382  0.001036  0.290591  0.287893  0.068081  0.103732  0.066572  0.015743  16  0  0  0  0
7  14  -79.905280  0.000000  -0.017048  0.500928  2517051.516430  7174677.108718  203269.910326  174536.784349  497504.744389  14095.093514  0.020091  1.004529  0.004730  0.015169  0.000191  1.000000  0.000891  0.006609  0.001563  0.292330  0.285779  0.067581  0.041779  0.100376  0.023737  16  0  0  0  0
20  1  39.626171  0.000000  0.044035  0.392027  6127326.807974  6725495.859865  399.588979  424879.630288  466357.725644  27.708203  0.025735  1.286761  0.011515  0.014219  0.000000  1.000000  0.002298  0.004245  0.001004  0.290489  0.288013  0.068109  0.107817  0.064487  0.015250  16  0  0  0  0
18  1  46.433375  0.000000  0.036531  0.407802  5683685.635566  6780385.412809  415.668050  394116.770199  470163.863899  28.823155  0.025018  1.250876  0.010682  0.014336  0.000000  1.000000  0.002116  0.004533  0.001072  0.290699  0.287759  0.068049  0.099272  0.068869  0.016286  16  0  0  0  0
15  6  70.528998  0.000000  0.022790  0.434783  4871124.516522  6880656.397174  4431.699746  337772.351391  477116.830519  307.301864  0.023706  1.185311  0.009155  0.014548  0.000004  1.000000  0.001789  0.005064  0.001198  0.291049  0.287277  0.067935  0.083940  0.076930  0.018192  16  0  0  0  0
6  15  -67.442424  0.000000  -0.020039  0.505105  2342409.117861  7200958.083022  324847.350971  162426.772909  499327.113425  22525.487330  0.019932  0.996609  0.004402  0.015225  0.000305  1.000000  0.000827  0.006721  0.001589  0.292820  0.285665  0.067554  0.038803  0.102067  0.024137  17  0  0  0  0
12  9  214.737173  0.000000  0.007012  0.463017  3938024.558793  6995538.354403  18788.611092  273069.557254  485082.947725  1302.835377  0.022209  1.110449  0.007401  0.014790  0.000018  1.000000  0.001424  0.005676  0.001342  0.291416  0.286698  0.067799  0.066830  0.086232  0.020392  16  0  0  0  0
8  13  -105.283614  0.000000  -0.013129  0.495197  2747667.350337  7143903.016642  126787.305071  190528.092356  495370.814655  8791.654990  0.020387  1.019353  0.005164  0.015104  0.000119  1.000000  0.000975  0.006458  0.001527  0.292031  0.285930  0.067617  0.045757  0.098102  0.023199  17  0  0  0  0
0  22  51.866670  0.000000  0.042747  0.376569  6275822.727911  7184143.940324  6083334.676224  435176.598859  498161.191163  421829.138408  0.032700  1.634998  0.011794  0.015189  0.005716  1.000000  0.002578  0.004012  0.000949  0.339843  0.288583  0.068244  0.120937  0.060405  0.014285  18  0  0  0  0
5  17  -77.831071  0.000000  -0.017985  0.501197  2473713.870741  7205626.462091  809665.749421  171531.675685  499650.827050  56143.648781  0.020644  1.032219  0.004649  0.015235  0.000761  1.000000  0.000878  0.006619  0.001565  0.294648  0.285768  0.067579  0.041207  0.100482  0.023762  16  0  0  0  0
13  7  124.638738  0.000000  0.012354  0.453778  4253907.592773  6956610.777424  7330.622919  294973.443059  482383.640991  508.318301  0.022710  1.135478  0.007995  0.014708  0.000007  1.000000  0.001547  0.005469  0.001293  0.291290  0.286897  0.067845  0.072564  0.083082  0.019647  18  0  0  0  0
5  16  -62.456871  0.000000  -0.021691  0.507161  2249027.038488  7221704.086087  516943.884594  155951.495092  500765.677808  35845.799229  0.019981  0.999052  0.004227  0.015269  0.000486  1.000000  0.000794  0.006777  0.001603  0.293681  0.285608  0.067541  0.037258  0.102909  0.024336  16  0  0  0  0
6  16  -77.612901  0.000000  -0.017771  0.501431  2479476.072961  7190374.866904  511103.241884  171931.236933  498593.254584  35440.798778  0.020342  1.017121  0.004660  0.015202  0.000480  1.000000  0.000878  0.006624  0.001566  0.293336  0.285763  0.067577  0.041207  0.100577  0.023785  16  0  0  0  0
9  13  -174.769435  0.000000  -0.008095  0.487458  3045298.008270  7107082.055649  124805.725737  211166.326266  492817.584383  8654.248789  0.020867  1.043335  0.005723  0.015026  0.000117  1.000000  0.001086  0.006261  0.001481  0.291905  0.286126  0.067663  0.050954  0.095111  0.022492  16  0  0  0  0
17  4  51.719752  0.000000  0.032264  0.416435  5431342.030190  6811560.847829  1689.836511  376618.820258  472325.623459  117.176239  0.024610  1.230520  0.010207  0.014401  0.000002  1.000000  0.002014  0.004698  0.001111  0.290812  0.287612  0.068015  0.094467  0.071367  0.016877  16  0  0  0  0
2  20  710.703681  0.000000  0.002393  0.464461  3751044.416193  7201622.494244  2987077.129521  260104.024919  499373.184869  207129.188014  0.025083  1.254126  0.007050  0.015226  0.002807  1.000000  0.001396  0.005727  0.001354  0.308711  0.286719  0.067803  0.065503  0.086727  0.020509  17  0  0  0  0
4  18  -93.759831  0.000000  -0.015472  0.496580  2634852.269532  7212470.674694  1271414.494928  182705.296001  500125.416804  88162.119873  0.021396  1.069779  0.004952  0.015249  0.001195  1.000000  0.000942  0.006501  0.001537  0.297020  0.285893  0.067608  0.044203  0.098643  0.023327  17  0  0  0  0
3  19  -169.735120  0.000000  -0.009107  0.485416  3033572.174666  7210609.289836  1969754.577782  210353.236316  499996.345100  136586.250904  0.022797  1.139859  0.005701  0.015245  0.001851  1.000000  0.001101  0.006221  0.001471  0.301277  0.286189  0.067678  0.051634  0.094332  0.022308  18  0  0  0  0
8  14  -113.065774  0.000000  -0.012317  0.493822  2796560.479099  7139673.721362  200386.243348  193918.427999  495077.547874  13895.134968  0.020539  1.026958  0.005256  0.015095  0.000188  1.000000  0.000994  0.006423  0.001519  0.292174  0.285965  0.067625  0.046621  0.097563  0.023072  16  0  0  0  0
20  0  39.626359  0.000000  0.044034  0.392028  6127294.854014  6725499.298433  252.124587  424877.414545  466357.964080  17.482763  0.025735  1.286751  0.011515  0.014219  0.000000  1.000000  0.002298  0.004245  0.001004  0.290489  0.288012  0.068109  0.107816  0.064487  0.015250  16  0  0  0  0
9  12  -164.302288  0.000000  -0.008573  0.488293  3016588.371510  7109671.534816  78881.986904  209175.549499  492997.143428  5469.815873  0.020775  1.038753  0.005669  0.015032  0.000074  1.000000  0.001075  0.006282  0.001486  0.291830  0.286106  0.067659  0.050442  0.095429  0.022567  16  0  0  0  0
14  8  88.957103  0.000000  0.017703  0.444183  4570280.525101  6917748.719097  11372.594501  316911.299279  479688.877435  788.595728  0.023226  1.161289  0.008589  0.014626  0.000011  1.000000  0.001670  0.005261  0.001244  0.291174  0.287093  0.067892  0.078367  0.079922  0.018900  16  0  0  0  0
15  7  70.490285  0.000000  0.022806  0.434746  4872105.119848  6880555.179565  7023.172179  337840.348152  477109.811911  486.999126  0.023710  1.185514  0.009156  0.014547  0.000007  1.000000  0.001790  0.005063  0.001197  0.291051  0.287278  0.067935  0.083959  0.076918  0.018190  16  0  0  0  0
16  6  59.216680  0.000000  0.027680  0.425447  5160276.663452  6845020.846493  4336.537653  357822.670418  474645.798685  300.703157  0.024174  1.208710  0.009698  0.014472  0.000004  1.000000  0.001905  0.004875  0.001153  0.290930  0.287451  0.067977  0.089350  0.074055  0.017513  16  0  0  0  0
7  15  -87.949887  0.000000  -0.015682  0.498675  2599422.492651  7167906.978288  320711.883783  180248.532884  497035.291624  22238.726753  0.020341  1.017071  0.004885  0.015155  0.000301  1.000000  0.000921  0.006550  0.001549  0.292602  0.285837  0.067595  0.043227  0.099475  0.023524  16  0  0  0  0
18  4  46.429357  0.000000  0.036537  0.407787  5684024.239253  6780349.448062  1654.744307  394140.249575  470161.370040  114.742884  0.025019  1.250963  0.010682  0.014335  0.000002  1.000000  0.002116  0.004533  0.001072  0.290699  0.287760  0.068049  0.099279  0.068865  0.016285  16  0  0  0  0
13  8  124.347827  0.000000  0.012387  0.453710  4255873.697085  6956413.750343  11616.524064  295109.776194  482369.978786  805.510234  0.022717  1.135843  0.007998  0.014708  0.000011  1.000000  0.001547  0.005467  0.001293  0.291293  0.286898  0.067846  0.072600  0.083059  0.019642  18  0  0  0  0
20  2  39.625874  0.000000  0.044036  0.392024  6127377.352114  6725490.430384  633.301923  424883.135108  466357.349154  43.914271  0.025736  1.286776  0.011515  0.014219  0.000001  1.000000  0.002298  0.004245  0.001004  0.290489  0.288013  0.068109  0.107818  0.064486  0.015250  16  0  0  0  0
19  3  42.553337  0.000000  0.040462  0.399632  5916113.204731  6751646.384187  1023.194188  410233.707120  468171.049048  70.950087  0.025394  1.269707  0.011118  0.014275  0.000001  1.000000  0.002211  0.004382  0.001036  0.290591  0.287893  0.068081  0.103733  0.066571  0.015743  16  0  0  0  0
1  21  96.763946  0.000000  0.019915  0.429423  4845292.155021  7190045.506875  4377063.445587  335981.089957  498570.416179  303513.286755  0.028421  1.421032  0.009106  0.015202  0.004113  1.000000  0.001879  0.004980  0.001178  0.321042  0.287525  0.067994  0.088132  0.075261  0.017798  18  0  0  0  0
10  12  -435.309117  0.000000  -0.003314  0.479984  3327628.716787  7071392.631305  77539.823095  230743.634742  490342.816855  5376.747871  0.021277  1.063871  0.006254  0.014951  0.000073  1.000000  0.001192  0.006077  0.001437  0.291714  0.286309  0.067706  0.055923  0.092307  0.021829  16  0  0  0  0
13  9  123.890099  0.000000  0.012439  0.453603  4258988.497667  6956101.602409  18406.603961  295325.761952  482348.333899  1276.346330  0.022728  1.136422  0.008004  0.014707  0.000017  1.000000  0.001549  0.005465  0.001292  0.291299  0.286900  0.067846  0.072658  0.083023  0.019633  16  0  0  0  0
11  11  815.044204  0.000000  0.001808  0.471698  3630393.261453  7033709.632527  48079.735767  251737.861398  487729.811365  3333.933540  0.021739  1.086953  0.006823  0.014871  0.000045  1.000000  0.001307  0.005878  0.001390  0.291562  0.286503  0.067752  0.061306  0.089291  0.021116  17  0  0  0  0
14  7  89.078497  0.000000  0.017673  0.444246  4568527.374685  6917927.265390  7176.642413  316789.732742  479701.258150  497.641022  0.023219  1.160946  0.008586  0.014626  0.000007  1.000000  0.001670  0.005262  0.001244  0.291171  0.287092  0.067892  0.078334  0.079942  0.018905  17  0  0  0  0
21  0  37.365208  0.000000  0.047258  0.385007  6317897.702550  6701876.363448  247.609145  438094.151689  464719.908172  17.169654  0.026043  1.302164  0.011874  0.014170  0.000000  1.000000  0.002377  0.004121  0.000975  0.290395  0.288119  0.068134  0.111526  0.062609  0.014806  16  0  0  0  0
6  17  -99.833467  0.000000  -0.014249  0.495613  2692377.929927  7173862.700571  800645.356017  186694.226588  497448.271894  55518.158818  0.020980  1.048985  0.005060  0.015167  0.000752  1.000000  0.000959  0.006473  0.001531  0.294137  0.285914  0.067613  0.044970  0.098263  0.023237  16  0  0  0  0
1  22  50.762152  0.000000  0.043468  0.374913  6285556.488942  7113145.263220  6056583.555420  435851.554988  493238.017873  419974.168587  0.032543  1.627150  0.011813  0.015039  0.005691  1.000000  0.002548  0.003984  0.000942  0.332051  0.288572  0.068242  0.119529  0.059981  0.014184  18  0  0  0  0
8  15  -127.624933  0.000000  -0.011039  0.491643  2873463.998283  7133014.545127  316189.636636  199251.053436  494615.788867  21925.146173  0.020778  1.038921  0.005400  0.015081  0.000297  1.000000  0.001023  0.006368  0.001506  0.292399  0.286019  0.067638  0.047985  0.096716  0.022871  16  0  0  0  0
15  8  70.429058  0.000000  0.022833  0.434687  4873658.886348  6880394.799849  11129.474268  337948.089057  477098.690899  771.737343  0.023717  1.185836  0.009159  0.014547  0.000010  1.000000  0.001790  0.005062  0.001197  0.291053  0.287279  0.067936  0.083988  0.076900  0.018185  16  0  0  0  0
12  11  208.182247  0.000000  0.007250  0.462550  3952219.051596  6994143.102977  47147.288984  274053.828380  484986.198534  3269.276038  0.022259  1.112968  0.007428  0.014787  0.000044  1.000000  0.001430  0.005666  0.001340  0.291443  0.286708  0.067801  0.067091  0.086070  0.020354  16  0  0  0  0
17  5  51.714633  0.000000  0.032269  0.416422  5431644.249915  6811529.001643  2678.129495  376639.776706  472323.415188  185.706215  0.024612  1.230591  0.010208  0.014401  0.000003  1.000000  0.002014  0.004698  0.001111  0.290812  0.287612  0.068015  0.094473  0.071363  0.016876  16  0  0  0  0
5  18  -119.422437  0.000000  -0.012299  0.491761  2818247.454475  7180743.689861  1259075.859346  195422.241060  497925.411808  87306.537155  0.021662  1.083078  0.005296  0.015182  0.001183  1.000000  0.001009  0.006377  0.001508  0.296130  0.286014  0.067637  0.047346  0.096760  0.022882  17  0  0  0  0
2  21  90.876425  0.000000  0.021178  0.426991  4898038.325879  7136950.193856  4352273.810142  339638.602323  494888.693681  301794.329782  0.028384  1.419211  0.009205  0.015089  0.004090  1.000000  0.001885  0.004931  0.001166  0.316265  0.287549  0.068000  0.088419  0.074517  0.017622  18  0  0  0  0
17  6  51.706524  0.000000  0.032277  0.416402  5432123.194534  6811478.532927  4244.346029  376672.987570  472319.915599  294.310427  0.024614  1.230704  0.010209  0.014401  0.000004  1.000000  0.002014  0.004697  0.001111  0.290813  0.287612  0.068015  0.094482  0.071358  0.016875  16  0  0  0  0
7  16  -103.802959  0.000000  -0.013543  0.495106  2728367.282672  7157286.035223  504656.110598  189189.791679  496298.816730  34993.743342  0.020734  1.036707  0.005128  0.015132  0.000474  1.000000  0.000970  0.006458  0.001527  0.293028  0.285928  0.067616  0.045505  0.098065  0.023190  16  0  0  0  0
10  13  -503.966640  0.000000  -0.002874  0.479186  3354009.928038  7068929.442256  122687.822279  232572.954384  490172.014989  8507.389634  0.021364  1.068211  0.006303  0.014946  0.000115  1.000000  0.001202  0.006057  0.001432  0.291775  0.286327  0.067711  0.056397  0.092012  0.021759  16  0  0  0  0
22  0  35.588953  0.000000  0.050142  0.378597  6488375.264286  6680724.110212  243.486186  449915.366008  463253.173686  16.883761  0.026319  1.315947  0.012194  0.014125  0.000000  1.000000  0.002448  0.004011  0.000948  0.290307  0.288212  0.068156  0.114864  0.060931  0.014409  16  0  0  0  0
12  10  212.147736  0.000000  0.007104  0.462837  3943519.466273  6994998.252385  29766.329344  273450.583815  485045.496100  2064.049691  0.022228  1.111424  0.007411  0.014789  0.000028  1.000000  0.001427  0.005672  0.001341  0.291427  0.286702  0.067799  0.066931  0.086169  0.020377  17  0  0  0  0
19  4  42.552112  0.000000  0.040465  0.399626  5916258.855750  6751630.816413  1621.626403  410243.806818  468169.969551  112.446430  0.025395  1.269747  0.011119  0.014275  0.000002  1.000000  0.002211  0.004382  0.001036  0.290591  0.287893  0.068081  0.103736  0.066569  0.015742  16  0  0  0  0
13  10  123.172913  0.000000  0.012521  0.453433  4263921.943246  6955607.189592  29161.586215  295667.855755  482314.050443  2022.115738  0.022747  1.137339  0.008013  0.014706  0.000027  1.000000  0.001551  0.005461  0.001292  0.291307  0.286904  0.067847  0.072749  0.082967  0.019620  16  0  0  0  0
22  1  35.588898  0.000000  0.050143  0.378595  6488399.594933  6680721.469092  385.898294  449917.053138  463252.990546  26.758867  0.026319  1.315956  0.012194  0.014125  0.000000  1.000000  0.002448  0.004011  0.000948  0.290307  0.288212  0.068156  0.114864  0.060931  0.014409  16  0  0  0  0
20  3  39.625403  0.000000  0.044037  0.392021  6127457.578760  6725481.801154  1003.706047  424888.698165  466356.750788  69.598745  0.025736  1.286800  0.011516  0.014219  0.000001  1.000000  0.002298  0.004245  0.001004  0.290490  0.288013  0.068109  0.107820  0.064485  0.015249  17  0  0  0  0
3  20  397.362382  0.000000  0.004294  0.461221  3849941.923876  7160771.659532  2966242.809360  266961.752247  496540.516057  205684.499568  0.025162  1.258122  0.007235  0.015140  0.002787  1.000000  0.001428  0.005653  0.001337  0.305925  0.286777  0.067817  0.067003  0.085605  0.020244  18  0  0  0  0
21  1  37.365099  0.000000  0.047259  0.385006  6317925.552429  6701873.354689  392.432621  438096.082848  464719.699539  27.211969  0.026043  1.302173  0.011874  0.014170  0.000000  1.000000  0.002377  0.004121  0.000975  0.290395  0.288119  0.068134  0.111527  0.062609  0.014806  16  0  0  0  0
23  0  34.174629  0.000000  0.052703  0.372796  6639736.504968  6661923.004729  239.755837  460411.020965  461949.471926  16.625092  0.026564  1.328182  0.012478  0.014085  0.000000  1.000000  0.002512  0.003913  0.000925  0.290227  0.288293  0.068176  0.117843  0.059443  0.014057  16  0  0  0  0
14  9  88.765604  0.000000  0.017749  0.444083  4573058.003450  6917465.854968  18020.285743  317103.894518  479669.263139  1249.558345  0.023237  1.161832  0.008594  0.014625  0.000017  1.000000  0.001672  0.005259  0.001244  0.291178  0.287095  0.067892  0.078419  0.079889  0.018892  16  0  0  0  0
11  12  716.366733  0.000000  0.002062  0.471219  3645610.346337  7032248.275143  76123.784871  252793.040859  487628.478271  5278.557287  0.021791  1.089546  0.006851  0.014868  0.000072  1.000000  0.001313  0.005867  0.001387  0.291594  0.286514  0.067755  0.061582  0.089120  0.021075  16  0  0  0  0
0  24  30.887875  0.025236  0.089658  0.231104  9141212.576422  7024705.023144  9377869.818067  633867.776532  487105.415894  650278.006391  0.040844  2.042185  0.017179  0.014852  0.008812  1.000000  0.004128  0.002035  0.000481  0.365337  0.290674  0.068739  0.193666  0.030075  0.007112  18  0  0  0  0
21  2  37.364928  0.000000  0.047260  0.385004  6317969.688905  6701868.586521  621.960201  438099.143349  464719.368906  43.127816  0.026044  1.302188  0.011874  0.014170  0.000001  1.000000  0.002377  0.004121  0.000975  0.290395  0.288119  0.068134  0.111527  0.062608  0.014806  17  0  0  0  0
4  19  -237.763383  0.000000  -0.006553  0.481379  3176798.668407  7176393.677673  1953372.100258  220284.813596  497623.774303  135450.261065  0.022979  1.148931  0.005970  0.015173  0.001836  1.000000  0.001152  0.006122  0.001448  0.299697  0.286281  0.067700  0.054045  0.092820  0.021950  19  0  0  0  0
16  7  59.195043  0.000000  0.027694  0.425413  5161141.193635  6844930.603374  6872.395155  357882.618463  474639.541068  476.543981  0.024178  1.208901  0.009700  0.014472  0.000006  1.000000  0.001905  0.004874  0.001153  0.290931  0.287452  0.067977  0.089366  0.074045  0.017510  16  0  0  0  0
8  16  -158.694587  0.000000  -0.009038  0.488194  2993877.258260  7122570.756691  497610.626114  207600.720915  493891.598187  34505.197042  0.021153  1.057656  0.005627  0.015059  0.000468  1.000000  0.001069  0.006282  0.001486  0.292751  0.286103  0.067658  0.050129  0.095390  0.022558  16  0  0  0  0
18  5  46.426220  0.000000  0.036541  0.407775  5684288.690259  6780321.362458  2622.518701  394158.587074  470159.422535  181.850065  0.025021  1.251030  0.010683  0.014335  0.000002  1.000000  0.002116  0.004533  0.001072  0.290699  0.287760  0.068050  0.099284  0.068861  0.016284  17  0  0  0  0
6  18  -168.352814  0.000000  -0.008843  0.486416  3018984.206456  7148358.610786  1245389.012224  209341.680913  495679.773399  86357.467075  0.021957  1.097875  0.005674  0.015114  0.001170  1.000000  0.001083  0.006242  0.001476  0.295366  0.286145  0.067668  0.050817  0.094712  0.022397  17  0  0  0  0
9  14  -194.052505  0.000000  -0.007341  0.486135  3090587.598174  7102995.027232  197266.929766  214306.786179  492534.182636  13678.836271  0.021011  1.050563  0.005808  0.015018  0.000185  1.000000  0.001103  0.006229  0.001473  0.292022  0.286158  0.067671  0.051762  0.094608  0.022373  16  0  0  0  0
10  14  -668.614021  0.000000  -0.002180  0.477920  3395631.483349  7065041.736694  193933.654573  235459.066320  489902.434639  13447.701100  0.021501  1.075058  0.006382  0.014937  0.000182  1.000000  0.001218  0.006027  0.001425  0.291872  0.286356  0.067718  0.057147  0.091547  0.021649  16  0  0  0  0
3  21  85.384143  0.000000  0.022532  0.424375  4959395.149232  7089599.701212  4325612.350760  343893.192496  491605.327143  299945.577241  0.028374  1.418718  0.009320  0.014989  0.004065  1.000000  0.001897  0.004879  0.001154  0.312242  0.287577  0.068006  0.088978  0.073724  0.017434  19  0  0  0  0
16  8  59.160805  0.000000  0.027717  0.425358  5162511.101814  6844787.601268  10890.621202  357977.610309  474629.625050  755.174851  0.024184  1.209203  0.009702  0.014472  0.000010  1.000000  0.001905  0.004873  0.001152  0.290933  0.287453  0.067977  0.089392  0.074028  0.017506  16  0  0  0  0
12  12  202.222871  0.000000  0.007480  0.462097  3965983.694641  6992789.942400  74650.182821  275008.292967  484892.367997  5176.375126  0.022308  1.115410  0.007453  0.014785  0.000070  1.000000  0.001435  0.005656  0.001337  0.291469  0.286718  0.067803  0.067343  0.085913  0.020317  16  0  0  0  0
15  9  70.332341  0.000000  0.022874  0.434594  4876120.544370  6880140.706447  17635.251754  338118.784759  477081.071616  1222.859410  0.023727  1.186346  0.009164  0.014546  0.000017  1.000000  0.001791  0.005060  0.001197  0.291056  0.287280  0.067936  0.084035  0.076871  0.018178  16  0  0  0  0
9  15  -233.950182  0.000000  -0.006155  0.484040  3161835.001589  7096560.374277  311299.563174  219247.206589  492087.992470  21586.059868  0.021239  1.061935  0.005942  0.015004  0.000293  1.000000  0.001130  0.006177  0.001461  0.292207  0.286208  0.067682  0.053037  0.093818  0.022186  16  0  0  0  0
11  13  601.896916  0.000000  0.002464  0.470459  3669660.922014  7029938.151999  120453.574484  254460.750127  487468.290264  8352.462958  0.021873  1.093645  0.006897  0.014863  0.000113  1.000000  0.001322  0.005849  0.001383  0.291644  0.286530  0.067759  0.062019  0.088848  0.021011  16  0  0  0  0
22  2  35.588812  0.000000  0.050143  0.378593  6488438.097731  6680717.297346  611.604298  449919.722990  463252.701270  42.409719  0.026319  1.315970  0.012194  0.014125  0.000001  1.000000  0.002448  0.004011  0.000948  0.290307  0.288212  0.068156  0.114865  0.060930  0.014409  16  0  0  0  0
24  0  33.036372  0.000000  0.054962  0.367591  6773245.384931  6645321.372803  236.408313  469668.761793  460798.285534  16.392969  0.026779  1.338973  0.012729  0.014050  0.000000  1.000000  0.002568  0.003826  0.000905  0.290155  0.288364  0.068192  0.120483  0.058130  0.013747  17  0  0  0  0
17  7  51.693683  0.000000  0.032289  0.416371  5432882.157934  6811398.560583  6726.324782  376725.615428  472314.370175  466.415205  0.024618  1.230884  0.010210  0.014401  0.000006  1.000000  0.002014  0.004697  0.001111  0.290814  0.287613  0.068015  0.094497  0.071348  0.016872  16  0  0  0  0
5  19  -418.541136  0.000000  -0.003757  0.476894  3335585.962237  7142863.367670  1935169.582512  231295.404153  495298.723565  134188.066433  0.023189  1.159452  0.006269  0.015102  0.001818  1.000000  0.001210  0.006013  0.001422  0.298356  0.286383  0.067724  0.056757  0.091166  0.021559  18  0  0  0  0
19  5  42.550170  0.000000  0.040469  0.399615  5916489.812095  6751606.120017  2570.036611  410259.821738  468168.257060  178.210864  0.025396  1.269811  0.011119  0.014275  0.000002  1.000000  0.002211  0.004382  0.001036  0.290591  0.287893  0.068081  0.103741  0.066566  0.015742  17  0  0  0  0
20  4  39.624656  0.000000  0.044039  0.392015  6127584.686737  6725468.133409  1590.742110  424897.512056  466355.803043  110.304859  0.025737  1.286838  0.011516  0.014219  0.000001  1.000000  0.002298  0.004245  0.001004  0.290490  0.288013  0.068109  0.107822  0.064484  0.015249  16  0  0  0  0
23  1  34.174612  0.000000  0.052703  0.372795  6639757.790341  6661920.687388  379.986200  460412.496930  461949.311237  26.348912  0.026564  1.328191  0.012478  0.014085  0.000000  1.000000  0.002512  0.003913  0.000925  0.290227  0.288293  0.068176  0.117843  0.059442  0.014057  17  0  0  0  0
7  17  -141.602574  0.000000  -0.010220  0.489457  2928715.692951  7140728.466376  790700.736604  203082.303236  495150.685750  54828.581397  0.021344  1.067223  0.005504  0.015097  0.000743  1.000000  0.001046  0.006316  0.001494  0.293691  0.286069  0.067650  0.049070  0.095873  0.022672  17  0  0  0  0
18  6  46.421250  0.000000  0.036548  0.407757  5684707.794023  6780276.849965  4156.225447  394187.648467  470156.335960  288.199991  0.025023  1.251137  0.010684  0.014335  0.000004  1.000000  0.002116  0.004533  0.001072  0.290700  0.287760  0.068050  0.099292  0.068856  0.016283  16  0  0  0  0
14  10  88.464329  0.000000  0.017823  0.443924  4577457.302562  6917017.807453  28550.026717  317408.949665  479638.194735  1979.709125  0.023254  1.162693  0.008603  0.014624  0.000027  1.000000  0.001673  0.005256  0.001243  0.291185  0.287098  0.067893  0.078502  0.079838  0.018880  16  0  0  0  0
13  11  122.056541  0.000000  0.012652  0.453165  4271732.946490  6954824.356583  46190.587721  296209.484474  482259.767424  3202.936688  0.022776  1.138790  0.008028  0.014704  0.000043  1.000000  0.001554  0.005456  0.001290  0.291321  0.286909  0.067848  0.072894  0.082877  0.019599  17  0  0  0  0
2  23  36.308131  0.003578  0.068420  0.304655  7772289.962075  6953589.213322  7800196.033860  538944.271959  482174.120416  540879.328116  0.036638  1.831909  0.014607  0.014702  0.007330  1.000000  0.003253  0.002931  0.000693  0.335196  0.289629  0.068492  0.152624  0.043823  0.010363  18  0  0  0  0
0  21  103.135947  0.000000  0.018727  0.431706  4800685.580917  7249977.043985  4400337.764055  332887.991562  502726.174494  305127.168981  0.028485  1.424270  0.009022  0.015328  0.004135  1.000000  0.001879  0.005027  0.001189  0.326719  0.287506  0.067990  0.088131  0.075965  0.017964  20  0  0  0  0
21  3  37.364655  0.000000  0.047261  0.385000  6318039.637569  6701861.030075  985.731476  438103.993713  464718.844929  68.352356  0.026044  1.302211  0.011874  0.014170  0.000001  1.000000  0.002377  0.004121  0.000975  0.290395  0.288119  0.068134  0.111529  0.062607  0.014805  16  0  0  0  0
7  18  -295.145784  0.000000  -0.005119  0.480534  3236232.638778  7115183.806657  1230329.189450  224406.069757  493379.374064  85313.192446  0.022281  1.114074  0.006082  0.015043  0.001156  1.000000  0.001164  0.006097  0.001442  0.294708  0.286286  0.067701  0.054606  0.092507  0.021876  16  0  0  0  0
12  13  193.516053  0.000000  0.007843  0.461379  3987740.837140  6990650.734485  118128.697616  276516.971539  484744.031553  8191.251902  0.022385  1.119271  0.007494  0.014780  0.000111  1.000000  0.001444  0.005640  0.001334  0.291510  0.286732  0.067807  0.067743  0.085665  0.020258  16  0  0  0  0
4  21  80.231495  0.000000  0.023992  0.421544  5029755.351069  7047021.572607  4296754.183145  348772.092786  488652.884730  297944.501083  0.028389  1.419473  0.009453  0.014899  0.004038  1.000000  0.001914  0.004823  0.001140  0.308850  0.287610  0.068014  0.089799  0.072874  0.017233  19  0  0  0  0
3  22  48.738240  0.000000  0.044952  0.371536  6320671.169125  6997034.629022  6002032.963977  438286.468745  485186.702042  416191.534519  0.032312  1.615613  0.011879  0.014794  0.005640  1.000000  0.002510  0.003927  0.000929  0.319992  0.288558  0.068238  0.117753  0.059121  0.013981  19  0  0  0  0
8  17  -248.649968  0.000000  -0.005927  0.482737  3181041.197671  7106296.226310  779844.223140  220578.998045  492763.093593  54075.771636  0.021736  1.086783  0.005978  0.015025  0.000733  1.000000  0.001140  0.006148  0.001454  0.293297  0.286234  0.067689  0.053484  0.093328  0.022070  16  0  0  0  0
4  20  268.964941  0.000000  0.006370  0.457647  3961305.693718  7122743.800547  2943257.306406  274683.912145  493903.597353  204090.644318  0.025270  1.263486  0.007445  0.015059  0.002766  1.000000  0.001466  0.005572  0.001318  0.303572  0.286844  0.067833  0.068776  0.084382  0.019955  19  0  0  0  0
0  23  37.053857  0.004204  0.067828  0.306333  7810191.723262  7103717.735983  7843165.406485  541572.446820  492584.296534  543858.900077  0.037067  1.853360  0.014678  0.015019  0.007370  1.000000  0.003375  0.002954  0.000699  0.353495  0.289702  0.068509  0.158323  0.044171  0.010446  23  0  0  0  0
17  8  51.673357  0.000000  0.032310  0.416321  5434084.771712  6811271.839742  10659.224489  376809.006785  472305.583129  739.129396  0.024623  1.231168  0.010213  0.014401  0.000010  1.000000  0.002015  0.004696  0.001110  0.290815  0.287614  0.068015  0.094520  0.071334  0.016869  17  0  0  0  0
16  9  59.106676  0.000000  0.027753  0.425272  5164681.478093  6844561.042953  17256.977429  358128.108021  474613.915098  1196.629202  0.024194  1.209682  0.009706  0.014471  0.000016  1.000000  0.001906  0.004871  0.001152  0.290936  0.287454  0.067977  0.089434  0.074002  0.017500  16  0  0  0  0
18  7  46.413378  0.000000  0.036560  0.407728  5685371.950321  6780206.309594  6586.704747  394233.702234  470151.444566  456.733705  0.025026  1.251306  0.010685  0.014335  0.000006  1.000000  0.002117  0.004532  0.001072  0.290701  0.287760  0.068050  0.099305  0.068848  0.016281  17  0  0  0  0
15  10  70.179857  0.000000  0.022939  0.434447  4880019.726558  6879738.222537  27940.506373  338389.160918  477053.162672  1937.443912  0.023743  1.187154  0.009171  0.014546  0.000026  1.000000  0.001793  0.005057  0.001196  0.291062  0.287283  0.067937  0.084109  0.076825  0.018168  16  0  0  0  0
23  2  34.174585  0.000000  0.052704  0.372793  6639791.465801  6661917.027214  602.234539  460414.832046  461949.057434  41.760003  0.026564  1.328204  0.012478  0.014085  0.000001  1.000000  0.002512  0.003913  0.000925  0.290227  0.288294  0.068176  0.117844  0.059442  0.014057  16  0  0  0  0
10  15  -1352.717858  0.000000  -0.001089  0.475917  3461121.272849  7058920.803182  306075.608295  240000.243643  489477.998332  21223.821638  0.021717  1.085834  0.006505  0.014924  0.000288  1.000000  0.001243  0.005980  0.001414  0.292024  0.286402  0.067728  0.058330  0.090814  0.021476  16  0  0  0  0
11  14  481.625337  0.000000  0.003097  0.469256  3707610.744163  7026291.850502  190417.828479  257092.257619  487215.449297  13203.907528  0.022002  1.100112  0.006968  0.014855  0.000179  1.000000  0.001337  0.005821  0.001377  0.291723  0.286557  0.067765  0.062710  0.088420  0.020910  16  0  0  0  0
19  6  42.547094  0.000000  0.040475  0.399598  5916855.779369  6751566.990767  4073.062613  410285.198553  468165.543769  282.433334  0.025398  1.269912  0.011120  0.014275  0.000004  1.000000  0.002211  0.004381  0.001036  0.290592  0.287894  0.068081  0.103748  0.066561  0.015740  16  0  0  0  0
20  5  39.623472  0.000000  0.044043  0.392005  6127786.092124  6725446.479681  2521.094108  424911.477860  466354.301535  174.817105  0.025738  1.286898  0.011516  0.014219  0.000002  1.000000  0.002298  0.004245  0.001004  0.290490  0.288013  0.068109  0.107826  0.064481  0.015248  16  0  0  0  0
13  12  120.336425  0.000000  0.012859  0.452738  4284092.515692  6953585.564654  73138.315803  297066.518766  482173.867410  5071.539605  0.022822  1.141087  0.008051  0.014702  0.000069  1.000000  0.001559  0.005446  0.001288  0.291342  0.286917  0.067850  0.073123  0.082734  0.019565  17  0  0  0  0
1  23  36.654752  0.003912  0.068141  0.305437  7789636.288345  7023330.031719  7820229.014563  540147.096767  487010.071568  542268.450273  0.036837  1.841853  0.014639  0.014849  0.007348  1.000000  0.003309  0.002942  0.000696  0.343548  0.289665  0.068500  0.155219  0.043985  0.010402  21  0  0  0  0
25  0  32.112426  0.000000  0.056943  0.362954  6890321.234852  6630747.653610  233.426261  477787.007382  459787.718183  16.186188  0.026969  1.348433  0.012949  0.014019  0.000000  1.000000  0.002618  0.003751  0.000887  0.290089  0.288425  0.068207  0.122807  0.056979  0.013474  16  0  0  0  0
5  20  199.510868  0.000000  0.008633  0.453709  4085445.642754  7086869.143746  2917927.904151  283291.994806  491415.985480  202334.258964  0.025403  1.270169  0.007678  0.014984  0.002742  1.000000  0.001510  0.005484  0.001297  0.301582  0.286918  0.067850  0.070823  0.083053  0.019640  19  0  0  0  0
3  23  36.006861  0.003196  0.068670  0.303973  7757860.619261  6893286.889427  7782732.243173  537943.715920  477992.651092  539668.358118  0.036467  1.823358  0.014580  0.014574  0.007313  1.000000  0.003207  0.002922  0.000691  0.328175  0.289593  0.068483  0.150455  0.043682  0.010330  18  0  0  0  0
21  4  37.364224  0.000000  0.047263  0.384995  6318150.497629  6701849.053803  1562.256468  438111.680945  464718.014473  108.329614  0.026045  1.302247  0.011874  0.014169  0.000001  1.000000  0.002377  0.004121  0.000975  0.290395  0.288119  0.068134  0.111531  0.062606  0.014805  16  0  0  0  0
0  26  26.366590  0.044501  0.117215  0.111054  10815902.016949  6913881.771730  11319639.060898  749993.691248  479420.736496  784923.704891  0.045581  2.279067  0.020327  0.014618  0.010637  1.000000  0.005165  0.000892  0.000211  0.380237  0.291896  0.069028  0.242314  0.012526  0.002962  19  0  0  0  0
6  20  156.326810  0.000000  0.011087  0.449384  4222359.730480  7052600.670307  2890115.327650  292785.858736  489039.749189  200405.685935  0.025562  1.278105  0.007935  0.014911  0.002716  1.000000  0.001559  0.005390  0.001275  0.299895  0.286999  0.067870  0.073141  0.081615  0.019300  17  0  0  0  0
14  11  87.992366  0.000000  0.017939  0.443673  4584422.926003  6916308.365412  45223.123876  317891.958260  479589.000775  3135.851042  0.023281  1.164056  0.008616  0.014623  0.000042  1.000000  0.001676  0.005250  0.001242  0.291196  0.287103  0.067894  0.078632  0.079757  0.018861  16  0  0  0  0
7  19  627.972247  0.000000  0.002558  0.466500  3698828.332603  7076461.732544  1892992.376684  256483.269737  490694.317261  131263.424712  0.023692  1.184584  0.006951  0.014962  0.001779  1.000000  0.001345  0.005767  0.001364  0.296238  0.286613  0.067778  0.063078  0.087443  0.020678  16  0  0  0  0
22  3  35.588674  0.000000  0.050144  0.378590  6488499.201787  6680710.667421  969.319255  449923.960053  463252.241539  67.214304  0.026320  1.315992  0.012194  0.014125  0.000001  1.000000  0.002448  0.004011  0.000948  0.290307  0.288212  0.068156  0.114866  0.060930  0.014409  16  0  0  0  0
9  16  -340.701811  0.000000  -0.004298  0.480723  3273422.440706  7086469.795012  489996.235027  226984.876109  491388.293935  33977.201756  0.021595  1.079750  0.006152  0.014983  0.000460  1.000000  0.001173  0.006097  0.001442  0.292496  0.286285  0.067701  0.055041  0.092579  0.021893  16  0  0  0  0
5  21  75.387364  0.000000  0.025568  0.418470  5109386.403254  7008365.596485  4265421.807719  354293.850165  485972.411278  295771.858999  0.028428  1.421397  0.009602  0.014818  0.004008  1.000000  0.001937  0.004762  0.001126  0.305987  0.287648  0.068023  0.090874  0.071961  0.017017  18  0  0  0  0
24  1  33.036382  0.000000  0.054962  0.367590  6773264.049268  6645319.336847  374.680831  469670.056011  460798.144358  25.981029  0.026780  1.338981  0.012729  0.014050  0.000000  1.000000  0.002568  0.003826  0.000905  0.290155  0.288364  0.068192  0.120483  0.058130  0.013747  16  0  0  0  0
2  24  30.483625  0.031962  0.089729  0.230751  9064269.426186  6861840.479547  9363546.124689  628532.403008  475812.101658  649284.776270  0.040341  2.017065  0.017035  0.014508  0.008799  1.000000  0.003942  0.002031  0.000480  0.343705  0.290564  0.068713  0.184953  0.030016  0.007098  18  0  0  0  0
12  14  181.305498  0.000000  0.008417  0.460242  4022077.195439  6987273.898044  186759.866848  278897.915085  484509.875768  12950.258027  0.022507  1.125365  0.007559  0.014773  0.000175  1.000000  0.001457  0.005614  0.001328  0.291575  0.286756  0.067812  0.068374  0.085274  0.020166  16  0  0  0  0
19  7  42.542222  0.000000  0.040485  0.399572  5917435.697579  6751504.986806  6454.939877  410325.411103  468161.244305  447.596897  0.025401  1.270072  0.011121  0.014274  0.000006  1.000000  0.002212  0.004381  0.001036  0.290593  0.287894  0.068081  0.103759  0.066554  0.015739  16  0  0  0  0
2  22  49.725725  0.000000  0.044199  0.373244  6300464.880502  7051174.898219  6029624.735610  436885.329111  488940.883642  418104.796550  0.032415  1.620734  0.011841  0.014908  0.005666  1.000000  0.002525  0.003956  0.000936  0.325502  0.288564  0.068240  0.118481  0.059555  0.014084  21  0  0  0  0
10  16  2403.331011  0.000000  0.000622  0.472747  3563723.849889  7049321.840709  481865.642078  247114.887004  488812.389371  33413.412124  0.022054  1.102720  0.006697  0.014904  0.000453  1.000000  0.001283  0.005905  0.001396  0.292261  0.286473  0.067745  0.060190  0.089666  0.021204  16  0  0  0  0
18  8  46.400915  0.000000  0.036577  0.407682  5686424.349492  6780094.534000  10438.046326  394306.677445  470143.693850  723.792512  0.025031  1.251574  0.010687  0.014335  0.000010  1.000000  0.002117  0.004531  0.001072  0.290702  0.287761  0.068050  0.099325  0.068835  0.016278  16  0  0  0  0
1  25  27.759996  0.042455  0.105939  0.163771  10085386.861523  6868751.053020  10532547.813199  699338.484029  476291.292991  730345.411810  0.043373  2.168672  0.018954  0.014522  0.009897  1.000000  0.004604  0.001354  0.000320  0.361096  0.291334  0.068895  0.215984  0.019612  0.004638  22  0  0  0  0
9  17  -1066.243460  0.000000  -0.001408  0.475480  3446946.817886  7070747.781345  768120.860194  239017.361976  490298.101823  53262.853007  0.022149  1.107461  0.006478  0.014949  0.000722  1.000000  0.001240  0.005972  0.001412  0.292947  0.286406  0.067729  0.058177  0.090654  0.021438  16  0  0  0  0
16  10  59.021226  0.000000  0.027811  0.425136  5168119.395945  6844202.163276  27341.690979  358366.499299  474589.029749  1895.920998  0.024209  1.210441  0.009713  0.014470  0.000026  1.000000  0.001908  0.004869  0.001151  0.290940  0.287456  0.067978  0.089499  0.073961  0.017490  16  0  0  0  0
21  5  37.363539  0.000000  0.047266  0.384986  6318326.200949  6701830.071038  2475.952780  438123.864522  464716.698175  171.686926  0.026046  1.302304  0.011874  0.014169  0.000002  1.000000  0.002377  0.004121  0.000975  0.290395  0.288119  0.068134  0.111535  0.062603  0.014804  16  0  0  0  0
0  25  27.926963  0.037394  0.105990  0.163702  10134458.825131  6960459.253724  10528152.879524  702741.220395  482650.501114  730040.659370  0.043655  2.182771  0.019046  0.014716  0.009893  1.000000  0.004731  0.001353  0.000320  0.374174  0.291398  0.068910  0.221932  0.019602  0.004636  22  0  0  0  0
17  9  51.641203  0.000000  0.032342  0.416241  5435990.238538  6811071.048275  16890.512908  376941.135210  472291.659895  1171.217907  0.024632  1.231619  0.010216  0.014400  0.000016  1.000000  0.002015  0.004694  0.001110  0.290818  0.287615  0.068015  0.094556  0.071310  0.016863  16  0  0  0  0
15  11  69.940178  0.000000  0.023042  0.434213  4886193.807174  6879100.895575  44258.901273  338817.282539  477008.969299  3068.990148  0.023769  1.188434  0.009183  0.014544  0.000042  1.000000  0.001795  0.005052  0.001195  0.291071  0.287287  0.067938  0.084225  0.076752  0.018150  16  0  0  0  0
22  4  35.588457  0.000000  0.050146  0.378585  6488596.009993  6680700.166311  1536.246802  449930.672904  463251.513374  106.526058  0.026321  1.316026  0.012194  0.014125  0.000001  1.000000  0.002448  0.004011  0.000948  0.290307  0.288212  0.068156  0.114868  0.060928  0.014408  17  0  0  0  0
24  2  33.036398  0.000000  0.054963  0.367588  6773293.653099  6645316.105076  593.826352  469672.108793  460797.920261  41.176965  0.026780  1.338994  0.012729  0.014050  0.000001  1.000000  0.002568  0.003826  0.000905  0.290155  0.288364  0.068192  0.120484  0.058129  0.013746  16  0  0  0  0
20  6  39.621597  0.000000  0.044048  0.391990  6128105.296979  6725412.159703  3995.508579  424933.612087  466351.921728  277.055600  0.025740  1.286994  0.011517  0.014219  0.000004  1.000000  0.002298  0.004244  0.001004  0.290490  0.288013  0.068109  0.107832  0.064477  0.015247  17  0  0  0  0
26  0  31.357256  0.000000  0.058671  0.358851  6992456.297473  6618020.570607  230.787007  484869.232470  458905.199837  16.003177  0.027134  1.356685  0.013141  0.013992  0.000000  1.000000  0.002661  0.003684  0.000871  0.290031  0.288478  0.068219  0.124842  0.055974  0.013237  16  0  0  0  0
13  13  117.727259  0.000000  0.013186  0.452063  4303630.826962  6951627.015979  115743.612525  298421.339674  482038.058197  8025.865902  0.022894  1.144717  0.008088  0.014698  0.000109  1.000000  0.001566  0.005432  0.001285  0.291375  0.286931  0.067853  0.073486  0.082509  0.019512  16  0  0  0  0
23  3  34.174542  0.000000  0.052705  0.372790  6639844.950978  6661911.202183  954.469893  460418.540802  461948.653516  66.184623  0.026565  1.328225  0.012479  0.014085  0.000001  1.000000  0.002512  0.003913  0.000925  0.290227  0.288294  0.068176  0.117845  0.059441  0.014057  17  0  0  0  0
11  15  367.717313  0.000000  0.004095  0.467351  3767336.607046  7020550.481854  300566.911128  261233.754121  486817.332686  20841.838877  0.022206  1.110293  0.007080  0.014843  0.000282  1.000000  0.001360  0.005778  0.001366  0.291847  0.286598  0.067775  0.063799  0.087746  0.020750  17  0  0  0  0
25  1  32.112455  0.000000  0.056943  0.362953  6890337.696752  6630745.851901  369.954689  477788.148879  459787.593250  25.653310  0.026969  1.348441  0.012949  0.014019  0.000000  1.000000  0.002618  0.003751  0.000887  0.290089  0.288425  0.068207  0.122807  0.056978  0.013474  17  0  0  0  0
1  26  26.223270  0.050687  0.117126  0.111231  10762987.612064  6819313.851024  11337662.747533  746324.513238  472863.230352  786173.499059  0.045299  2.264945  0.020227  0.014418  0.010654  1.000000  0.005020  0.000893  0.000211  0.366276  0.291827  0.069011  0.235496  0.012549  0.002968  19  0  0  0  0
9  18  514.194341  0.000000  0.003033  0.467208  3713674.207293  7046508.700024  1196210.269068  257512.708830  488617.321243  82947.326427  0.023002  1.150075  0.006979  0.014898  0.001124  1.000000  0.001344  0.005780  0.001367  0.293639  0.286592  0.067773  0.063043  0.087693  0.020738  16  0  0  0  0
6  19  -2215.463712  0.000000  -0.000717  0.471937  3509806.418934  7109639.528271  1915056.433608  243376.157400  492994.924038  132793.385271  0.023427  1.171366  0.006596  0.015032  0.001800  1.000000  0.001274  0.005894  0.001394  0.297214  0.286493  0.067750  0.059771  0.089372  0.021135  19  0  0  0  0
8  18  -1336.305528  0.000000  -0.001148  0.474122  3468510.946963  7081202.341650  1213914.002352  240512.656658  491023.039444  84174.934467  0.022631  1.131537  0.006519  0.014972  0.001141  1.000000  0.001251  0.005942  0.001405  0.294137  0.286436  0.067736  0.058692  0.090161  0.021321  17  0  0  0  0
2  25  27.632565  0.048330  0.105839  0.164027  10039230.850359  6788993.623557  10549063.943365  696137.944940  470760.772390  731490.669359  0.043134  2.156679  0.018867  0.014354  0.009913  1.000000  0.004496  0.001356  0.000321  0.350126  0.291270  0.068880  0.210913  0.019649  0.004647  19  0  0  0  0
4  22  47.783968  0.000000  0.045738  0.369764  6346290.343576  6949625.326339  5973411.859031  440062.947413  481899.257512  414206.896705  0.032233  1.611663  0.011927  0.014693  0.005613  1.000000  0.002501  0.003898  0.000922  0.315353  0.288554  0.068237  0.117311  0.058674  0.013875  20  0  0  0  0
12  15  165.129792  0.000000  0.009320  0.458441  4076129.780431  6981956.032432  294836.665126  282646.016508  484141.125603  20444.493529  0.022699  1.134960  0.007660  0.014762  0.000277  1.000000  0.001479  0.005574  0.001318  0.291676  0.286793  0.067821  0.069370  0.084658  0.020020  16  0  0  0  0
3  24  30.345856  0.036133  0.089689  0.230850  9029118.069076  6796569.741946  9367594.846828  626094.946009  471286.113780  649565.521792  0.040141  2.007053  0.016969  0.014370  0.008802  1.000000  0.003869  0.002033  0.000481  0.335413  0.290509  0.068700  0.181518  0.030033  0.007102  21  0  0  0  0
0  27  25.474218  0.048787  0.124756  0.073362  11273167.765503  6881518.930821  11851365.966457  781701.303438  477176.640121  821794.584824  0.046872  2.343597  0.021186  0.014549  0.011136  1.000000  0.005467  0.000594  0.000140  0.384306  0.292229  0.069106  0.256461  0.007952  0.001880  20  0  0  0  0
6  21  70.837599  0.000000  0.027268  0.415132  5198378.627917  6972903.938828  4231402.483747  360464.727727  483513.437493  293412.899171  0.028488  1.424412  0.009770  0.014743  0.003976  1.000000  0.001965  0.004697  0.001111  0.303568  0.287691  0.068033  0.092193  0.070980  0.016785  19  0  0  0  0
10  17  466.191612  0.000000  0.003284  0.467736  3723360.565433  7034364.462555  755611.294361  258184.377959  487775.218432  52395.417684  0.022580  1.129001  0.006997  0.014873  0.000710  1.000000  0.001345  0.005789  0.001369  0.292631  0.286583  0.067771  0.063099  0.087880  0.020782  17  0  0  0  0
17  10  51.590399  0.000000  0.032392  0.416116  5439008.588938  6810752.986461  26761.573277  377150.432942  472269.604929  1855.694615  0.024647  1.232333  0.010222  0.014400  0.000025  1.000000  0.002017  0.004692  0.001110  0.290821  0.287617  0.068016  0.094615  0.071273  0.016855  16  0  0  0  0
5  22  46.850567  0.000000  0.046565  0.367907  6377412.349856  6907956.782573  5943407.451267  442221.002130  479009.887315  412126.338236  0.032175  1.608773  0.011985  0.014605  0.005585  1.000000  0.002497  0.003867  0.000914  0.311442  0.288552  0.068237  0.117127  0.058208  0.013765  19  0  0  0  0
18  9  46.381192  0.000000  0.036605  0.407609  5688091.811012  6779917.430794  16540.231973  394422.302163  470131.413202  1146.928810  0.025040  1.251998  0.010690  0.014335  0.000016  1.000000  0.002118  0.004530  0.001071  0.290704  0.287762  0.068050  0.099358  0.068814  0.016273  16  0  0  0  0
14  12  87.257923  0.000000  0.018124  0.443275  4595445.639355  6915185.643480  71609.492301  318656.292613  479511.149259  4965.528291  0.023324  1.166212  0.008636  0.014621  0.000067  1.000000  0.001680  0.005242  0.001240  0.291213  0.287110  0.067896  0.078838  0.079628  0.018831  17  0  0  0  0
19  8  42.534505  0.000000  0.040500  0.399529  5918354.675777  6751406.730533  10229.311952  410389.134669  468154.431042  709.318503  0.025407  1.270325  0.011123  0.014274  0.000010  1.000000  0.002212  0.004380  0.001036  0.290594  0.287894  0.068081  0.103777  0.066542  0.015736  18  0  0  0  0
4  23  35.744304  0.002759  0.068897  0.303378  7746092.029339  6841277.679219  7767519.684706  537127.661172  474386.240875  538613.492527  0.036321  1.816039  0.014558  0.014464  0.007299  1.000000  0.003168  0.002913  0.000689  0.322267  0.289557  0.068475  0.148643  0.043560  0.010301  20  0  0  0  0
24  3  33.036422  0.000000  0.054963  0.367586  6773340.568682  6645310.982934  941.144444  469675.362002  460797.565083  65.260613  0.026780  1.339014  0.012729  0.014050  0.000001  1.000000  0.002568  0.003826  0.000905  0.290155  0.288364  0.068192  0.120485  0.058129  0.013746  16  0  0  0  0
25  2  32.112501  0.000000  0.056943  0.362952  6890363.802011  6630742.992948  586.336147  477789.959063  459787.395005  40.657581  0.026969  1.348453  0.012949  0.014019  0.000001  1.000000  0.002618  0.003751  0.000887  0.290089  0.288425  0.068207  0.122808  0.056978  0.013474  16  0  0  0  0
22  5  35.588113  0.000000  0.050149  0.378577  6488749.425412  6680683.526522  2434.735135  449941.311000  463250.359541  168.828821  0.026322  1.316081  0.012195  0.014125  0.000002  1.000000  0.002449  0.004011  0.000948  0.290308  0.288212  0.068157  0.114871  0.060926  0.014408  16  0  0  0  0
1  24  30.663338  0.028350  0.089719  0.230835  9101432.069203  6937497.872959  9366982.610610  631109.326113  481058.318540  649523.068255  0.040574  2.028717  0.017105  0.014668  0.008802  1.000000  0.004028  0.002032  0.000481  0.353575  0.290619  0.068726  0.188961  0.030030  0.007102  24  0  0  0  0
26  1  31.357299  0.000000  0.058671  0.358850  6992470.908657  6618018.964748  365.771833  484870.245636  458905.088484  25.363263  0.027134  1.356693  0.013141  0.013992  0.000000  1.000000  0.002661  0.003684  0.000871  0.290031  0.288478  0.068219  0.124842  0.055973  0.013237  17  0  0  0  0
14  13  86.126801  0.000000  0.018416  0.442644  4612872.657756  6913410.437565  113331.904043  319864.712756  479388.053355  7858.633789  0.023392  1.169623  0.008669  0.014617  0.000106  1.000000  0.001687  0.005229  0.001237  0.291241  0.287122  0.067899  0.079165  0.079425  0.018782  16  0  0  0  0
15  12  69.565240  0.000000  0.023206  0.433843  4895964.699752  6878092.237139  70085.828604  339494.813436  476939.027147  4859.874767  0.023809  1.190459  0.009201  0.014542  0.000066  1.000000  0.001799  0.005045  0.001193  0.291085  0.287294  0.067939  0.084410  0.076636  0.018123  16  0  0  0  0
27  0  30.736582  0.000000  0.060172  0.355239  7081150.923838  6606957.151994  228.464542  491019.474042  458138.042909  15.842134  0.027277  1.363850  0.013308  0.013969  0.000000  1.000000  0.002699  0.003627  0.000858  0.289978  0.288522  0.068230  0.126615  0.055100  0.013030  16  0  0  0  0
20  7  39.618626  0.000000  0.044056  0.391965  6128611.165453  6725357.766598  6332.061739  424968.689898  466348.150014  439.076311  0.025743  1.287146  0.011518  0.014219  0.000006  1.000000  0.002299  0.004244  0.001004  0.290491  0.288013  0.068109  0.107842  0.064470  0.015246  16  0  0  0  0
8  19  268.716330  0.000000  0.006051  0.460587  3901460.390612  7043187.521130  1868998.996970  270534.133448  488387.024850  129599.681513  0.023980  1.198980  0.007332  0.014891  0.001756  1.000000  0.001421  0.005632  0.001332  0.295402  0.286740  0.067808  0.066659  0.085388  0.020193  18  0  0  0  0
21  6  37.362456  0.000000  0.047270  0.384972  6318604.622799  6701799.995893  3923.977867  438143.170784  464714.612711  272.095535  0.026048  1.302395  0.011875  0.014169  0.000004  1.000000  0.002378  0.004121  0.000974  0.290395  0.288119  0.068134  0.111540  0.062600  0.014804  16  0  0  0  0
16  11  58.886638  0.000000  0.027902  0.424920  5173563.363977  6843633.863133  43311.623493  358743.993629  474549.622816  3003.304239  0.024233  1.211643  0.009723  0.014469  0.000041  1.000000  0.001910  0.004864  0.001150  0.290948  0.287460  0.067979  0.089603  0.073895  0.017475  16  0  0  0  0
11  16  269.968049  0.000000  0.005657  0.464338  3860942.996650  7011545.394283  473295.082548  267724.586005  486192.904057  32819.114435  0.022525  1.126252  0.007256  0.014824  0.000445  1.000000  0.001396  0.005709  0.001350  0.292042  0.286662  0.067790  0.065512  0.086690  0.020500  18  0  0  0  0
13  14  113.862160  0.000000  0.013702  0.450995  4334470.844893  6948534.979186  183007.567751  300559.840823  481823.650921  12690.067000  0.023009  1.150449  0.008146  0.014691  0.000172  1.000000  0.001579  0.005409  0.001279  0.291428  0.286952  0.067858  0.074059  0.082154  0.019428  17  0  0  0  0
10  18  214.894062  0.000000  0.007380  0.459837  3968960.264198  7011299.055026  1177338.155114  275214.693541  486175.822459  81638.700815  0.023389  1.169455  0.007459  0.014824  0.001106  1.000000  0.001441  0.005611  0.001327  0.293200  0.286753  0.067812  0.067614  0.085132  0.020132  17  0  0  0  0
8  20  106.317812  0.000000  0.016548  0.439546  4532549.932701  6987301.396015  2826845.369507  314294.993563  484511.782526  196018.435628  0.025948  1.297377  0.008518  0.014773  0.002656  1.000000  0.001674  0.005179  0.001225  0.297246  0.287182  0.067913  0.078548  0.078428  0.018547  16  0  0  0  0
7  21  66.578671  0.000000  0.029094  0.411519  5296594.750638  6940029.020853  4194566.586852  367275.206622  481233.832792  290858.633217  0.028569  1.428435  0.009954  0.014673  0.003942  1.000000  0.001998  0.004628  0.001094  0.301523  0.287740  0.068045  0.093743  0.069930  0.016537  17  0  0  0  0
2  26  26.116219  0.057872  0.116995  0.111564  10713534.236610  6736852.116151  11371627.995822  742895.329103  467145.188452  788528.709184  0.045064  2.253176  0.020134  0.014243  0.010686  1.000000  0.004896  0.000896  0.000212  0.354567  0.291758  0.068995  0.229699  0.012591  0.002978  20  0  0  0  0
6  22  45.929050  0.000000  0.047442  0.365946  6414080.595055  6871151.232627  5911724.486252  444763.642821  476457.725672  409929.385653  0.032137  1.606839  0.012054  0.014527  0.005555  1.000000  0.002498  0.003834  0.000907  0.308144  0.288554  0.068237  0.117177  0.057719  0.013649  17  0  0  0  0
13  15  108.332988  0.000000  0.014514  0.449303  4383032.922290  6943664.649142  288959.579227  303927.220781  481485.933659  20036.966044  0.023190  1.159475  0.008237  0.014681  0.000272  1.000000  0.001598  0.005373  0.001271  0.291511  0.286985  0.067866  0.074962  0.081594  0.019295  16  0  0  0  0
5  23  35.514596  0.002261  0.069104  0.302861  7736737.945503  6796506.118604  7754269.895896  536479.032528  471281.702025  537694.728839  0.036196  1.809805  0.014540  0.014370  0.007286  1.000000  0.003136  0.002906  0.000687  0.317291  0.289522  0.068466  0.147134  0.043453  0.010276  18  0  0  0  0
9  19  169.200551  0.000000  0.009733  0.454221  4115933.380946  7009787.619706  1843169.196288  285406.068257  486071.016872  127808.597651  0.024288  1.214389  0.007735  0.014821  0.001732  1.000000  0.001502  0.005489  0.001298  0.294682  0.286873  0.067840  0.070487  0.083226  0.019681  17  0  0  0  0
12  16  145.247068  0.000000  0.010737  0.455594  4160879.266428  6973613.143357  464382.536194  288522.695100  483562.614984  32201.102777  0.023000  1.150008  0.007820  0.014744  0.000436  1.000000  0.001512  0.005512  0.001303  0.291836  0.286851  0.067835  0.070936  0.083692  0.019791  16  0  0  0  0
1  27  25.342592  0.055647  0.124657  0.073538  11218720.928327  6785128.023361  11879795.140924  777925.863875  470492.724865  823765.913842  0.046593  2.329626  0.021084  0.014346  0.011163  1.000000  0.005309  0.000595  0.000141  0.369759  0.292158  0.069090  0.249051  0.007973  0.001885  22  0  0  0  0
21  7  37.360739  0.000000  0.047278  0.384950  6319045.860109  6701752.329433  6218.727038  438173.766956  464711.307435  431.217483  0.026051  1.302539  0.011876  0.014169  0.000006  1.000000  0.002378  0.004120  0.000974  0.290396  0.288119  0.068135  0.111549  0.062594  0.014802  16  0  0  0  0
19  9  42.522291  0.000000  0.040524  0.399463  5919810.734907  6751251.047924  16209.658530  410490.100373  468143.635736  1124.006266  0.025415  1.270726  0.011125  0.014274  0.000015  1.000000  0.002213  0.004379  0.001036  0.290595  0.287895  0.068082  0.103806  0.066524  0.015732  16  0  0  0  0
18  10  46.350011  0.000000  0.036650  0.407494  5690733.218388  6779636.885404  26207.075472  394605.462002  470111.959690  1817.244760  0.025053  1.252671  0.010695  0.014334  0.000025  1.000000  0.002119  0.004528  0.001071  0.290707  0.287764  0.068051  0.099409  0.068781  0.016265  16  0  0  0  0
23  4  34.174474  0.000000  0.052706  0.372786  6639929.650610  6661901.984768  1512.713915  460424.414023  461948.014364  104.894247  0.026565  1.328258  0.012479  0.014085  0.000001  1.000000  0.002512  0.003913  0.000925  0.290227  0.288294  0.068176  0.117847  0.059440  0.014056  16  0  0  0  0
23  5  34.174367  0.000000  0.052708  0.372778  6640063.893930  6661887.374590  2397.442462  460433.722692  461947.001269  166.242882  0.026566  1.328311  0.012479  0.014085  0.000002  1.000000  0.002512  0.003913  0.000925  0.290228  0.288294  0.068176  0.117849  0.059438  0.014056  17  0  0  0  0
4  24  30.247374  0.040921  0.089598  0.231136  8995387.763098  6740552.047563  9379197.552100  623756.027198  467401.748211  650370.073806  0.039970  1.998506  0.016905  0.014251  0.008813  1.000000  0.003806  0.002036  0.000481  0.328438  0.290453  0.068686  0.178551  0.030081  0.007114  21  0  0  0  0
15  13  68.983069  0.000000  0.023465  0.433257  4911414.496111  6876497.218003  110928.427696  340566.129521  476828.425711  7691.972507  0.023873  1.193661  0.009230  0.014539  0.000104  1.000000  0.001805  0.005033  0.001190  0.291108  0.287304  0.067942  0.084703  0.076453  0.018080  16  0  0  0  0
28  0  30.224134  0.000000  0.061470  0.352078  7157864.847334  6597378.818775  226.431186  496338.952581  457473.864418  15.701137  0.027401  1.370046  0.013452  0.013949  0.000000  1.000000  0.002732  0.003577  0.000846  0.289932  0.288560  0.068239  0.128152  0.054343  0.012851  17  0  0  0  0
25  3  32.112574  0.000000  0.056944  0.362949  6890405.105907  6630738.476396  929.273831  477792.823148  459787.081819  64.437484  0.026969  1.348473  0.012949  0.014019  0.000001  1.000000  0.002618  0.003751  0.000887  0.290089  0.288425  0.068207  0.122809  0.056977  0.013474  17  0  0  0  0
16  12  58.675419  0.000000  0.028047  0.424577  5182179.519756  6842734.377079  68588.966586  359341.453042  474487.250869  4756.079719  0.024271  1.213545  0.009739  0.014467  0.000064  1.000000  0.001913  0.004858  0.001149  0.290959  0.287466  0.067980  0.089768  0.073792  0.017450  16  0  0  0  0
26  2  31.357368  0.000000  0.058671  0.358848  6992493.998082  6618016.432851  579.706965  484871.846697  458904.912918  40.197902  0.027134  1.356705  0.013141  0.013992  0.000001  1.000000  0.002661  0.003684  0.000871  0.290031  0.288478  0.068219  0.124843  0.055973  0.013237  17  0  0  0  0
24  4  33.036461  0.000000  0.054965  0.367581  6773414.898931  6645302.871816  1491.596089  469680.516192  460797.002643  103.429899  0.026781  1.339046  0.012730  0.014050  0.000001  1.000000  0.002568  0.003826  0.000905  0.290155  0.288364  0.068192  0.120486  0.058127  0.013746  18  0  0  0  0
22  6  35.587567  0.000000  0.050153  0.378564  6488992.561757  6680657.154682  3858.664619  449958.170502  463248.530872  267.566599  0.026323  1.316168  0.012195  0.014125  0.000004  1.000000  0.002449  0.004010  0.000948  0.290308  0.288212  0.068157  0.114876  0.060923  0.014407  16  0  0  0  0
3  26  26.044735  0.066177  0.116819  0.112065  10666772.252949  6665419.031195  11422692.919199  739652.770814  462191.892557  792069.640890  0.044873  2.243630  0.020047  0.014092  0.010734  1.000000  0.004790  0.000901  0.000213  0.344737  0.291689  0.068979  0.224738  0.012655  0.002993  18  0  0  0  0
27  1  30.736636  0.000000  0.060172  0.355239  7081163.894643  6606955.726719  362.091044  491020.373461  458137.944078  25.108031  0.027277  1.363857  0.013308  0.013969  0.000000  1.000000  0.002699  0.003627  0.000858  0.289978  0.288522  0.068230  0.126615  0.055099  0.013030  16  0  0  0  0
14  14  84.412253  0.000000  0.018876  0.441645  4640385.271885  6910607.440905  179213.690580  321772.485866  479193.688631  12426.992877  0.023500  1.175007  0.008721  0.014611  0.000168  1.000000  0.001698  0.005208  0.001232  0.291284  0.287140  0.067903  0.079681  0.079104  0.018706  17  0  0  0  0
20  8  39.613921  0.000000  0.044070  0.391927  6129412.759265  6725271.580273  10034.655402  425024.273824  466342.173702  695.820675  0.025748  1.287386  0.011519  0.014219  0.000009  1.000000  0.002299  0.004243  0.001003  0.290492  0.288014  0.068110  0.107858  0.064460  0.015243  17  0  0  0  0
17  11  51.510273  0.000000  0.032472  0.415916  5443788.387426  6810249.303995  42393.930163  377481.872586  472234.678700  2939.669768  0.024669  1.233463  0.010231  0.014399  0.000040  1.000000  0.002019  0.004688  0.001109  0.290827  0.287620  0.068017  0.094707  0.071215  0.016841  16  0  0  0  0
1  28  24.794868  0.058779  0.129840  0.047854  11532181.766533  6761186.112163  12252358.476193  799661.790360  468832.550584  849600.111545  0.047481  2.374055  0.021673  0.014295  0.011513  1.000000  0.005512  0.000406  0.000096  0.372155  0.292386  0.069143  0.258581  0.005059  0.001196  18  0  0  0  0
7  20  127.145543  0.000000  0.013729  0.444662  4371666.169440  7019513.388405  2859749.677799  303139.030123  486745.418800  198300.078305  0.025744  1.287210  0.008216  0.014841  0.002687  1.000000  0.001614  0.005288  0.001250  0.298464  0.287087  0.067890  0.075721  0.080071  0.018935  19  0  0  0  0
10  19  123.002822  0.000000  0.013567  0.447445  4339930.667974  6976336.712621  1815672.963313  300938.434569  483751.472072  125901.960439  0.024612  1.230609  0.008156  0.014750  0.001706  1.000000  0.001588  0.005341  0.001263  0.294060  0.287010  0.067872  0.074521  0.080980  0.019150  16  0  0  0  0
11  17  192.946828  0.000000  0.008090  0.459578  4006670.270952  6997509.620390  742432.127564  277829.571812  485219.638780  51481.551051  0.023022  1.151107  0.007530  0.014795  0.000698  1.000000  0.001454  0.005603  0.001325  0.292345  0.286762  0.067814  0.068192  0.085045  0.020111  16  0  0  0  0
9  20  90.873829  0.000000  0.019526  0.434052  4703739.087103  6955772.879216  2791513.758339  326165.550971  482325.539654  193568.479495  0.026169  1.308470  0.008840  0.014706  0.002623  1.000000  0.001739  0.005065  0.001198  0.296207  0.287282  0.067937  0.081598  0.076696  0.018137  17  0  0  0  0
2  27  25.245249  0.063614  0.124523  0.073830  11168226.616552  6700899.566402  11926952.561400  774424.499382  464652.175345  827035.892415  0.046364  2.318193  0.020989  0.014167  0.011207  1.000000  0.005175  0.000598  0.000141  0.357562  0.292087  0.069073  0.242765  0.008007  0.001893  20  0  0  0  0
6  23  35.312479  0.001697  0.069297  0.302410  7729585.415216  6758014.021115  7742724.877719  535983.063483  468612.592205  536894.176950  0.036090  1.804521  0.014527  0.014288  0.007276  1.000000  0.003109  0.002900  0.000686  0.313094  0.289487  0.068458  0.145880  0.043360  0.010254  19  0  0  0  0
13  16  100.806203  0.000000  0.015788  0.446628  4459207.959850  6936021.417576  455243.778710  309209.332020  480955.938524  31567.405241  0.023473  1.173638  0.008380  0.014665  0.000428  1.000000  0.001628  0.005316  0.001257  0.291642  0.287036  0.067878  0.076383  0.080716  0.019088  17  0  0  0  0
8  21  62.612480  0.000000  0.031044  0.407626  5403626.151785  6909249.825466  4154885.861575  374696.952446  479099.549186  288107.101854  0.028667  1.433375  0.010155  0.014608  0.003904  1.000000  0.002036  0.004554  0.001077  0.299790  0.287793  0.068057  0.095512  0.068813  0.016273  17  0  0  0  0
0  28  24.919827  0.051497  0.129940  0.047714  11587258.199216  6858785.817601  12216362.817056  803480.887184  475600.286020  847104.109156  0.047757  2.387857  0.021776  0.014501  0.011479  1.000000  0.005678  0.000405  0.000096  0.387100  0.292458  0.069161  0.266404  0.005043  0.001193  21  0  0  0  0
19  10  42.502972  0.000000  0.040563  0.399357  5922117.379083  6751004.419900  25683.775480  410650.047142  468126.534114  1780.958218  0.025427  1.271362  0.011130  0.014273  0.000024  1.000000  0.002214  0.004377  0.001035  0.290598  0.287897  0.068082  0.103851  0.066494  0.015725  16  0  0  0  0
7  22  45.013765  0.000000  0.048375  0.363867  6456262.849235  6838443.176505  5878142.376025  447688.634603  474189.691465  407600.742996  0.032115  1.605768  0.012134  0.014458  0.005524  1.000000  0.002503  0.003800  0.000899  0.305358  0.288558  0.068238  0.117440  0.057203  0.013527  18  0  0  0  0
14  15  81.875101  0.000000  0.019602  0.440065  4683720.848349  6906191.340049  283018.098005  324777.451046  478887.468421  19624.973274  0.023670  1.183489  0.008802  0.014602  0.000266  1.000000  0.001716  0.005175  0.001224  0.291352  0.287170  0.067910  0.080495  0.078598  0.018587  16  0  0  0  0
4  25  27.491232  0.062922  0.105480  0.165145  9952660.042785  6660879.869292  10620947.892784  690134.972703  461877.139077  736475.228990  0.042768  2.138378  0.018704  0.014083  0.009980  1.000000  0.004323  0.001367  0.000323  0.333167  0.291139  0.068849  0.202793  0.019809  0.004684  20  0  0  0  0
23  6  34.174196  0.000000  0.052712  0.372767  6640276.656163  6661864.217566  3799.570868  460448.476000  461945.395520  263.468935  0.026568  1.328394  0.012479  0.014085  0.000004  1.000000  0.002512  0.003912  0.000925  0.290228  0.288294  0.068176  0.117854  0.059435  0.014055  17  0  0  0  0
21  8  37.358019  0.000000  0.047289  0.384914  6319745.112934  6701676.786885  9855.117061  438222.254378  464706.069181  683.371171  0.026055  1.302768  0.011877  0.014169  0.000009  1.000000  0.002378  0.004120  0.000974  0.290397  0.288120  0.068135  0.111563  0.062585  0.014800  16  0  0  0  0
24  5  33.036522  0.000000  0.054967  0.367575  6773532.696999  6645290.016573  2363.976946  469688.684518  460796.111238  163.922324  0.026782  1.339096  0.012730  0.014050  0.000002  1.000000  0.002568  0.003826  0.000905  0.290155  0.288364  0.068193  0.120488  0.058126  0.013746  16  0  0  0  0
11  18  136.256160  0.000000  0.011837  0.452077  4231096.231918  6975854.565641  1157471.545160  293391.663130  483718.039152  80261.115098  0.023788  1.189407  0.007952  0.014749  0.001088  1.000000  0.001542  0.005438  0.001286  0.292813  0.286917  0.067850  0.072350  0.082511  0.019512  16  0  0  0  0
5  24  30.185949  0.046387  0.089455  0.231611  8962495.448785  6692723.434763  9398462.294174  621475.216204  464085.227980  651705.924944  0.039825  1.991265  0.016844  0.014150  0.008831  1.000000  0.003751  0.002041  0.000483  0.322564  0.290396  0.068673  0.175965  0.030161  0.007133  21  0  0  0  0
27  2  30.736722  0.000000  0.060172  0.355237  7081184.436307  6606953.470536  573.873484  491021.797856  458137.787630  39.793398  0.027277  1.363869  0.013308  0.013969  0.000001  1.000000  0.002699  0.003627  0.000858  0.289978  0.288522  0.068230  0.126615  0.055099  0.013030  16  0  0  0  0
0  29  24.543595  0.053315  0.133703  0.030756  11815121.013415  6842040.148729  12480521.353717  819281.295957  474439.111853  865421.327237  0.048398  2.419909  0.022205  0.014466  0.011728  1.000000  0.005835  0.000285  0.000067  0.389127  0.292625  0.069200  0.273733  0.003200  0.000757  25  0  0  0  0
18  11  46.300785  0.000000  0.036720  0.407311  5694916.418344  6779192.570940  41516.768494  394895.532453  470081.150143  2878.845833  0.025075  1.253737  0.010703  0.014333  0.000039  1.000000  0.002121  0.004524  0.001070  0.290712  0.287767  0.068051  0.099490  0.068729  0.016253  16  0  0  0  0
15  14  68.089520  0.000000  0.023874  0.432328  4935810.424050  6873978.308587  175432.985792  342257.786122  476653.760097  12164.832149  0.023974  1.198717  0.009276  0.014533  0.000165  1.000000  0.001815  0.005015  0.001186  0.291143  0.287320  0.067946  0.085165  0.076164  0.018011  17  0  0  0  0
28  1  30.224196  0.000000  0.061470  0.352077  7157876.463784  6597377.540392  358.868453  496339.758086  457473.775772  24.884570  0.027401  1.370053  0.013452  0.013949  0.000000  1.000000  0.002732  0.003577  0.000846  0.289932  0.288560  0.068239  0.128152  0.054342  0.012851  17  0  0  0  0
26  3  31.357477  0.000000  0.058672  0.358846  6992530.597920  6618012.418641  918.767791  484874.384594  458904.634565  63.708976  0.027134  1.356724  0.013141  0.013992  0.000001  1.000000  0.002661  0.003684  0.000871  0.290031  0.288478  0.068219  0.124844  0.055972  0.013236  16  0  0  0  0
16  13  58.345807  0.000000  0.028275  0.424035  5195805.192430  6841311.835205  108567.290961  360286.281178  474388.609311  7528.247128  0.024331  1.216554  0.009765  0.014464  0.000102  1.000000  0.001919  0.004847  0.001146  0.290978  0.287475  0.067982  0.090028  0.073628  0.017412  16  0  0  0  0
17  12  51.384256  0.000000  0.032599  0.415601  5451354.003156  6809452.031756  67138.868197  378006.485702  472179.394439  4655.527344  0.024705  1.235252  0.010245  0.014397  0.000063  1.000000  0.002022  0.004682  0.001107  0.290837  0.287625  0.068018  0.094852  0.071122  0.016819  16  0  0  0  0
29  0  29.799471  0.000000  0.062589  0.349322  7223983.496344  6589115.595075  224.658888  500923.736129  456900.877936  15.578243  0.027508  1.375385  0.013576  0.013931  0.000000  1.000000  0.002760  0.003534  0.000836  0.289892  0.288592  0.068246  0.129480  0.053689  0.012696  16  0  0  0  0
20  9  39.606472  0.000000  0.044091  0.391866  6130682.875541  6725135.015257  15901.380229  425112.345923  466332.704044  1102.629705  0.025755  1.287766  0.011522  0.014219  0.000015  1.000000  0.002300  0.004242  0.001003  0.290493  0.288015  0.068110  0.107883  0.064443  0.015240  17  0  0  0  0
25  4  32.112690  0.000000  0.056945  0.362945  6890470.608083  6630731.309761  1472.783855  477797.365185  459786.584872  102.125426  0.026970  1.348504  0.012950  0.014019  0.000001  1.000000  0.002618  0.003751  0.000887  0.290089  0.288425  0.068207  0.122810  0.056976  0.013474  17  0  0  0  0
22  7  35.586702  0.000000  0.050159  0.378544  6489377.865716  6680615.363858  6115.243441  449984.888157  463245.633022  424.041748  0.026326  1.316306  0.012196  0.014125  0.000006  1.000000  0.002449  0.004010  0.000948  0.290308  0.288213  0.068157  0.114884  0.060918  0.014406  16  0  0  0  0
3  27  25.181811  0.072827  0.124352  0.074248  11120926.490214  6627783.432875  11994452.366209  771144.625333  459582.173898  831716.447739  0.046184  2.309191  0.020900  0.014013  0.011271  1.000000  0.005060  0.000602  0.000142  0.347323  0.292016  0.069056  0.237405  0.008056  0.001905  18  0  0  0  0
12  17  122.942527  0.000000  0.012943  0.451098  4292906.289484  6960604.082040  728733.129361  297677.681361  482660.543765  50531.638394  0.023469  1.173459  0.008068  0.014717  0.000685  1.000000  0.001564  0.005414  0.001280  0.292084  0.286941  0.067856  0.073385  0.082186  0.019435  17  0  0  0  0
14  16  78.251369  0.000000  0.020740  0.437566  4751730.213614  6899258.268929  446006.535426  329493.340189  478406.717062  30926.878526  0.023936  1.196805  0.008930  0.014587  0.000419  1.000000  0.001743  0.005124  0.001212  0.291458  0.287216  0.067921  0.081776  0.077804  0.018399  16  0  0  0  0
8  22  44.102211  0.000000  0.049365  0.361662  6503826.979548  6809174.997263  5842530.936355  450986.815153  472160.184379  405131.383062  0.032109  1.605470  0.012223  0.014396  0.005490  1.000000  0.002513  0.003764  0.000890  0.303004  0.288565  0.068240  0.117898  0.056660  0.013399  16  0  0  0  0
15  15  66.742127  0.000000  0.024517  0.430859  4974248.993038  6870008.721080  277097.763794  344923.184181  476378.501909  19214.446874  0.024134  1.206686  0.009348  0.014525  0.000260  1.000000  0.001831  0.004985  0.001179  0.291198  0.287346  0.067952  0.085894  0.075710  0.017904  16  0  0  0  0
9  21  58.942300  0.000000  0.033110  0.403462  5518762.568320  6880186.020497  4112447.626090  382680.714308  477084.213772  285164.359877  0.028783  1.439127  0.010372  0.014547  0.003864  1.000000  0.002078  0.004477  0.001059  0.298322  0.287851  0.068071  0.097479  0.067635  0.015994  17  0  0  0  0
11  19  96.617732  0.000000  0.017508  0.440320  4570669.711635  6942998.176407  1786757.748165  316938.286158  481439.719266  123896.928505  0.024948  1.247408  0.008590  0.014679  0.001679  1.000000  0.001678  0.005190  0.001227  0.293520  0.287151  0.067906  0.078716  0.078676  0.018605  16  0  0  0  0
13  17  91.224964  0.000000  0.017775  0.442406  4577963.938364  6924096.934926  714691.194350  317444.080684  480129.073899  49557.945894  0.023915  1.195726  0.008604  0.014639  0.000672  1.000000  0.001676  0.005227  0.001236  0.291845  0.287117  0.067898  0.078607  0.079347  0.018764  17  0  0  0  0
21  9  37.353711  0.000000  0.047308  0.384859  6320853.058569  6701557.091378  15617.044698  438299.081279  464697.769284  1082.913379  0.026063  1.303130  0.011879  0.014169  0.000015  1.000000  0.002378  0.004119  0.000974  0.290398  0.288121  0.068135  0.111585  0.062570  0.014797  16  0  0  0  0
6  24  30.159699  0.052584  0.089259  0.232278  8929893.838066  6652103.761125  9425525.683827  619214.563110  461268.588284  653582.548038  0.039704  1.985179  0.016782  0.014064  0.008857  1.000000  0.003702  0.002049  0.000485  0.317612  0.290338  0.068659  0.173687  0.030274  0.007159  19  0  0  0  0
7  23  35.133342  0.001062  0.069479  0.302017  7724445.478158  6724944.069603  7732661.362679  535626.651197  466319.463536  536196.355096  0.036001  1.800069  0.014517  0.014218  0.007266  1.000000  0.003087  0.002895  0.000685  0.309553  0.289452  0.068450  0.144843  0.043280  0.010235  20  0  0  0  0
5  25  27.475499  0.071841  0.105214  0.166029  9910708.178333  6610360.698191  10677815.852562  687225.956550  458374.050796  740418.553458  0.042635  2.131767  0.018626  0.013976  0.010034  1.000000  0.004252  0.001376  0.000325  0.326644  0.291073  0.068833  0.199497  0.019936  0.004715  18  0  0  0  0
12  18  100.354361  0.000000  0.016346  0.444017  4496459.591699  6940518.512094  1136833.823322  311792.425767  481267.774977  78830.059125  0.024193  1.209637  0.008450  0.014674  0.001068  1.000000  0.001645  0.005264  0.001245  0.292468  0.287081  0.067889  0.077188  0.079865  0.018887  17  0  0  0  0
24  6  33.036619  0.000000  0.054970  0.367564  6773719.445157  6645269.631658  3746.541625  469701.633964  460794.697712  259.791793  0.026784  1.339177  0.012730  0.014050  0.000004  1.000000  0.002568  0.003826  0.000905  0.290155  0.288365  0.068193  0.120492  0.058123  0.013745  16  0  0  0  0
19  11  42.472452  0.000000  0.040624  0.399189  5925770.517005  6750613.820094  40688.959430  410903.362158  468099.449236  2821.444095  0.025447  1.272369  0.011137  0.014273  0.000038  1.000000  0.002215  0.004374  0.001034  0.290602  0.287899  0.068083  0.103922  0.066448  0.015714  16  0  0  0  0
10  20  79.099365  0.000000  0.022635  0.428215  4883513.537875  6924840.937881  2753970.792841  338631.427947  480180.664374  190965.184159  0.026407  1.320329  0.009178  0.014641  0.002588  1.000000  0.001808  0.004946  0.001170  0.295319  0.287387  0.067961  0.084840  0.074892  0.017711  18  0  0  0  0
2  28  24.702969  0.067238  0.129712  0.048076  11481419.271285  6675769.517869  12309049.566852  796141.829553  462909.613529  853531.171597  0.047258  2.362919  0.021578  0.014114  0.011566  1.000000  0.005371  0.000408  0.000096  0.359625  0.292314  0.069126  0.251958  0.005083  0.001202  20  0  0  0  0
4  26  26.008382  0.075731  0.116593  0.112747  10621882.962278  6603929.320498  11492201.335296  736540.068355  457928.087742  796889.476857  0.044724  2.236178  0.019962  0.013962  0.010799  1.000000  0.004699  0.000907  0.000214  0.336472  0.291619  0.068962  0.220461  0.012741  0.003013  19  0  0  0  0
20  10  39.594686  0.000000  0.044125  0.391769  6132695.009509  6724918.668042  25195.768768  425251.870835  466317.702147  1747.118973  0.025767  1.288369  0.011525  0.014218  0.000024  1.000000  0.002300  0.004240  0.001003  0.290495  0.288016  0.068110  0.107923  0.064417  0.015233  17  0  0  0  0
17  13  51.186941  0.000000  0.032800  0.415101  5463319.909159  6808190.987885  106279.954945  378836.222695  472091.951436  7369.639221  0.024762  1.238082  0.010267  0.014394  0.000100  1.000000  0.002027  0.004673  0.001105  0.290852  0.287633  0.068020  0.095083  0.070976  0.016784  16  0  0  0  0
26  4  31.357650  0.000000  0.058673  0.358842  6992588.577783  6618006.063390  1456.134162  484878.405020  458904.193881  100.970907  0.027135  1.356754  0.013141  0.013992  0.000001  1.000000  0.002661  0.003684  0.000871  0.290031  0.288478  0.068219  0.124845  0.055972  0.013236  16  0  0  0  0
29  1  29.799539  0.000000  0.062589  0.349321  7223993.994807  6589114.435840  356.059605  500924.464111  456900.797552  24.689800  0.027508  1.375392  0.013576  0.013931  0.000000  1.000000  0.002760  0.003534  0.000836  0.289892  0.288592  0.068246  0.129480  0.053688  0.012696  16  0  0  0  0
22  8  35.585332  0.000000  0.050169  0.378512  6489988.464610  6680549.133331  9691.184260  450027.228159  463241.040481  672.003781  0.026330  1.316524  0.012197  0.014124  0.000009  1.000000  0.002449  0.004009  0.000948  0.290309  0.288213  0.068157  0.114896  0.060909  0.014404  16  0  0  0  0
23  7  34.173926  0.000000  0.052718  0.372748  6640613.801971  6661827.525707  6021.614153  460471.854284  461942.851242  417.549329  0.026571  1.328526  0.012480  0.014085  0.000006  1.000000  0.002512  0.003912  0.000925  0.290228  0.288294  0.068176  0.117860  0.059430  0.014054  16  0  0  0  0
0  30  24.266544  0.054617  0.136610  0.019722  11991097.843794  6828963.362603  12683845.902200  831483.839248  473532.344477  879520.209457  0.048892  2.444616  0.022535  0.014438  0.011919  1.000000  0.005957  0.000209  0.000049  0.390693  0.292753  0.069230  0.279462  0.002032  0.000480  21  0  0  0  0
18  12  46.223248  0.000000  0.036831  0.407021  5701538.207220  6778489.228675  65752.823554  395354.698954  470032.379152  4559.416567  0.025108  1.255423  0.010715  0.014332  0.000062  1.000000  0.002123  0.004519  0.001069  0.290720  0.287771  0.068052  0.099619  0.068646  0.016234  17  0  0  0  0
16  14  57.835957  0.000000  0.028636  0.423176  5217325.150354  6839064.899859  171719.028345  361778.512955  474232.802858  11907.299800  0.024426  1.221305  0.009805  0.014460  0.000161  1.000000  0.001928  0.004831  0.001142  0.291006  0.287489  0.067986  0.090440  0.073369  0.017350  16  0  0  0  0
25  5  32.112874  0.000000  0.056947  0.362939  6890574.418426  6630719.951966  2334.165133  477804.563577  459785.797302  161.855120  0.026971  1.348553  0.012950  0.014019  0.000002  1.000000  0.002618  0.003750  0.000887  0.290089  0.288425  0.068207  0.122812  0.056975  0.013473  17  0  0  0  0
27  3  30.736859  0.000000  0.060173  0.355235  7081217.008388  6606949.893643  909.522789  491024.056461  458137.539602  63.067912  0.027278  1.363887  0.013308  0.013969  0.000001  1.000000  0.002699  0.003627  0.000858  0.289978  0.288522  0.068230  0.126616  0.055099  0.013030  16  0  0  0  0
30  0  29.446485  0.000000  0.063550  0.346930  7280796.127014  6582008.883102  223.120199  504863.223980  456408.086014  15.471547  0.027599  1.379972  0.013683  0.013916  0.000000  1.000000  0.002784  0.003497  0.000827  0.289856  0.288620  0.068253  0.130623  0.053125  0.012563  17  0  0  0  0
28  2  30.224295  0.000000  0.061470  0.352076  7157894.853185  6597375.519036  568.766177  496341.033239  457473.635608  39.439248  0.027401  1.370064  0.013452  0.013949  0.000001  1.000000  0.002732  0.003577  0.000846  0.289932  0.288560  0.068239  0.128153  0.054342  0.012851  16  0  0  0  0
7  24  30.167090  0.059558  0.089010  0.233141  8897080.235155  6617806.254922  9460535.381646  616939.210104  458890.338810  656010.182132  0.039602  1.980114  0.016721  0.013992  0.008890  1.000000  0.003659  0.002059  0.000487  0.313431  0.290280  0.068645  0.171656  0.030421  0.007194  18  0  0  0  0
3  25  27.543341  0.055118  0.105687  0.164482  9995243.621633  6720071.800182  10578298.522487  693087.793045  465981.611795  733517.846553  0.042933  2.146633  0.018785  0.014208  0.009940  1.000000  0.004403  0.001361  0.000322  0.340914  0.291205  0.068864  0.206561  0.019714  0.004662  23  0  0  0  0
2  29  24.334491  0.069666  0.133484  0.031016  11708989.793766  6657324.828328  12585789.968967  811921.970304  461630.626277  872720.838383  0.047907  2.395355  0.022005  0.014075  0.011827  1.000000  0.005515  0.000287  0.000068  0.361124  0.292478  0.069165  0.258737  0.003228  0.000763  20  0  0  0  0
6  25  27.495830  0.081972  0.104885  0.167149  9868618.220191  6567533.551431  10749801.615452  684307.364738  455404.341026  745410.173014  0.042533  2.126667  0.018547  0.013885  0.010101  1.000000  0.004190  0.001387  0.000328  0.321144  0.291004  0.068817  0.196579  0.020097  0.004753  17  0  0  0  0
0  31  24.052170  0.055593  0.138944  0.012603  12132298.188097  6818380.505433  12846465.676631  841274.919758  472798.510526  890796.550968  0.049288  2.464406  0.022801  0.014416  0.012071  1.000000  0.006056  0.000161  0.000038  0.391949  0.292856  0.069255  0.284103  0.001289  0.000305  19  0  0  0  0
1  30  24.148826  0.062381  0.136517  0.019793  11935657.361971  6729860.648881  12729747.010739  827639.498615  466660.387800  882703.073149  0.048622  2.431086  0.022431  0.014229  0.011962  1.000000  0.005779  0.000210  0.000050  0.375239  0.292679  0.069213  0.271101  0.002039  0.000482  21  0  0  0  0
10  21  55.569888  0.000000  0.035276  0.399049  5640982.536592  6852560.293385  4067465.279739  391155.662122  475168.597208  282045.204773  0.028912  1.445578  0.010601  0.014488  0.003822  1.000000  0.002123  0.004395  0.001039  0.297075  0.287912  0.068085  0.099621  0.066404  0.015703  17  0  0  0  0
5  26  26.007052  0.086660  0.116314  0.113625  10578035.541744  6551332.333900  11581705.956357  733499.611006  454280.920074  803095.884888  0.044614  2.230702  0.019880  0.013851  0.010883  1.000000  0.004620  0.000915  0.000216  0.329515  0.291549  0.068946  0.216737  0.012853  0.003040  18  0  0  0  0
15  16  64.763787  0.000000  0.025528  0.428537  5034603.788934  6863773.966011  436803.323143  349108.292005  475946.173014  30288.711580  0.024384  1.219202  0.009462  0.014512  0.000410  1.000000  0.001855  0.004939  0.001168  0.291286  0.287387  0.067961  0.087041  0.074995  0.017735  16  0  0  0  0
9  22  43.194813  0.000000  0.050415  0.359331  6556514.510764  6782791.829969  5804865.620354  454640.261343  470330.729102  402519.603727  0.032117  1.605862  0.012322  0.014341  0.005455  1.000000  0.002527  0.003727  0.000881  0.301014  0.288574  0.068242  0.118532  0.056090  0.013264  17  0  0  0  0
13  18  80.021838  0.000000  0.020841  0.435758  4761277.392475  6905669.209634  1115688.831729  330155.358383  478851.262979  77363.828175  0.024597  1.229844  0.008948  0.014600  0.001048  1.000000  0.001749  0.005091  0.001204  0.292159  0.287242  0.067927  0.082060  0.077233  0.018264  16  0  0  0  0
1  29  24.422902  0.060879  0.133606  0.030859  11759776.015274  6743585.379356  12522103.754671  815443.576331  467612.084779  868304.724141  0.048125  2.406254  0.022101  0.014258  0.011767  1.000000  0.005661  0.000286  0.000068  0.373895  0.292551  0.069183  0.265608  0.003211  0.000759  23  0  0  0  0
16  15  57.057983  0.000000  0.029204  0.421817  5251243.403728  6835522.897736  271282.286572  364130.464369  473987.194193  18811.191444  0.024576  1.228796  0.009869  0.014452  0.000255  1.000000  0.001942  0.004804  0.001136  0.291052  0.287512  0.067991  0.091089  0.072962  0.017254  16  0  0  0  0
12  19  79.744299  0.000000  0.021504  0.432923  4805032.706106  6910003.694525  1756742.315384  333189.428877  479151.823794  121815.605543  0.025291  1.264533  0.009030  0.014610  0.001651  1.000000  0.001769  0.005036  0.001191  0.293049  0.287292  0.067939  0.083014  0.076346  0.018054  18  0  0  0  0
23  8  34.173498  0.000000  0.052727  0.372719  6641148.088109  6661769.377133  9542.862150  460508.902625  461938.819118  661.718865  0.026575  1.328736  0.012481  0.014085  0.000009  1.000000  0.002512  0.003912  0.000925  0.290229  0.288294  0.068176  0.117871  0.059423  0.014052  16  0  0  0  0
22  9  35.583163  0.000000  0.050186  0.378461  6490955.944410  6680444.197088  15357.423713  450094.314912  463233.764017  1064.910803  0.026337  1.316870  0.012199  0.014124  0.000014  1.000000  0.002449  0.004009  0.000948  0.290310  0.288214  0.068157  0.114915  0.060896  0.014401  17  0  0  0  0
20  11  39.576056  0.000000  0.044178  0.391616  6135881.891225  6724576.004574  39916.981115  425472.854825  466293.941259  2767.913759  0.025786  1.289324  0.011531  0.014218  0.000038  1.000000  0.002302  0.004238  0.001002  0.290498  0.288018  0.068111  0.107986  0.064376  0.015224  16  0  0  0  0
3  28  24.643956  0.077021  0.129552  0.048386  11434226.045845  6601507.014526  12388391.370433  792869.368200  457760.120780  859032.871967  0.047087  2.354361  0.021489  0.013957  0.011641  1.000000  0.005250  0.000410  0.000097  0.349107  0.292242  0.069109  0.246323  0.005118  0.001210  23  0  0  0  0
27  4  30.737075  0.000000  0.060174  0.355232  7081268.601283  6606944.229488  1441.482935  491027.634003  458137.146840  99.954965  0.027278  1.363917  0.013308  0.013969  0.000001  1.000000  0.002699  0.003627  0.000858  0.289979  0.288522  0.068230  0.126617  0.055098  0.013030  16  0  0  0  0
18  13  46.101554  0.000000  0.037006  0.406562  5712012.708838  6777376.621498  104093.672336  396081.019340  469955.229011  7218.038535  0.025162  1.258091  0.010735  0.014329  0.000098  1.000000  0.002128  0.004511  0.001067  0.290732  0.287778  0.068054  0.099822  0.068516  0.016203  17  0  0  0  0
17  14  50.880131  0.000000  0.033117  0.414310  5482222.423509  6806198.767834  168121.240094  380146.956325  471953.807390  11657.822828  0.024851  1.242554  0.010303  0.014390  0.000158  1.000000  0.002034  0.004658  0.001101  0.290876  0.287646  0.068023  0.095448  0.070745  0.016730  17  0  0  0  0
24  7  33.036773  0.000000  0.054975  0.367547  6774015.349797  6645237.335676  5937.593637  469722.152513  460792.458252  411.723198  0.026786  1.339304  0.012731  0.014050  0.000006  1.000000  0.002568  0.003826  0.000905  0.290155  0.288365  0.068193  0.120498  0.058119  0.013744  16  0  0  0  0
25  6  32.113166  0.000000  0.056950  0.362929  6890738.943005  6630701.950582  3699.302026  477815.972001  459784.549055  256.516116  0.026973  1.348631  0.012950  0.014019  0.000003  1.000000  0.002618  0.003750  0.000887  0.290089  0.288425  0.068207  0.122816  0.056972  0.013473  16  0  0  0  0
29  2  29.799648  0.000000  0.062589  0.349320  7224010.590993  6589112.607126  564.314590  500925.614920  456900.670746  39.130567  0.027508  1.375403  0.013576  0.013931  0.000001  1.000000  0.002760  0.003534  0.000836  0.289892  0.288592  0.068246  0.129481  0.053688  0.012696  16  0  0  0  0
31  0  29.152343  0.000000  0.064374  0.344860  7329483.227889  6575913.130739  221.788939  508239.273286  455985.395811  15.379236  0.027678  1.383903  0.013775  0.013903  0.000000  1.000000  0.002805  0.003465  0.000819  0.289825  0.288643  0.068258  0.131605  0.052641  0.012449  17  0  0  0  0
26  5  31.357925  0.000000  0.058675  0.358837  6992680.468354  6617995.989579  2307.780312  484884.776874  458903.495345  160.025551  0.027136  1.356801  0.013142  0.013992  0.000002  1.000000  0.002661  0.003684  0.000871  0.290031  0.288478  0.068219  0.124847  0.055970  0.013236  16  0  0  0  0
30  1  29.446559  0.000000  0.063550  0.346929  7280805.627639  6582007.835645  353.620994  504863.882770  456408.013381  24.520702  0.027600  1.379979  0.013683  0.013916  0.000000  1.000000  0.002784  0.003497  0.000827  0.289856  0.288620  0.068253  0.130623  0.053125  0.012563  17  0  0  0  0
8  23  34.973174  0.000355  0.069652  0.301675  7721152.603899  6696537.476324  7723892.989577  535398.317497  464349.700337  535588.340665  0.035927  1.796345  0.014511  0.014158  0.007258  1.000000  0.003069  0.002890  0.000683  0.306561  0.289418  0.068442  0.143990  0.043209  0.010218  19  0  0  0  0
19  12  42.424326  0.000000  0.040721  0.398924  5931553.771860  6749995.449898  64444.765723  411304.383233  468056.570358  4468.713534  0.025479  1.273963  0.011147  0.014271  0.000061  1.000000  0.002218  0.004370  0.001033  0.290608  0.287903  0.068083  0.104036  0.066374  0.015696  17  0  0  0  0
14  17  73.329836  0.000000  0.022516  0.433622  4857838.935319  6888434.922897  700501.426920  336851.105796  477656.207189  48574.002434  0.024352  1.217589  0.009130  0.014564  0.000658  1.000000  0.001786  0.005044  0.001193  0.291625  0.287287  0.067938  0.083781  0.076566  0.018106  17  0  0  0  0
3  29  24.278290  0.079830  0.133334  0.031233  11662044.241796  6582241.178137  12673797.217739  808666.683065  456424.193760  878823.415982  0.047743  2.387142  0.021917  0.013917  0.011909  1.000000  0.005391  0.000289  0.000068  0.350404  0.292406  0.069148  0.252902  0.003252  0.000769  21  0  0  0  0
0  32  23.885536  0.056333  0.140811  0.008033  12245239.321667  6809857.696520  12976229.143078  849106.456834  472207.523948  899794.578228  0.049604  2.480214  0.023013  0.014398  0.012193  1.000000  0.006135  0.000131  0.000031  0.392954  0.292939  0.069274  0.287842  0.000817  0.000193  20  0  0  0  0
1  31  23.936633  0.063507  0.138854  0.012652  12076864.751725  6718765.472857  12895840.462496  837431.067668  465891.028758  894220.285563  0.049020  2.450986  0.022697  0.014205  0.012118  1.000000  0.005873  0.000162  0.000038  0.376319  0.292782  0.069237  0.275552  0.001295  0.000306  19  0  0  0  0
8  24  30.206833  0.067344  0.088706  0.234203  8863613.506748  6589036.292662  9503625.361421  614618.568225  456895.378967  658998.117206  0.039519  1.975953  0.016658  0.013931  0.008930  1.000000  0.003620  0.002071  0.000490  0.309898  0.290219  0.068631  0.169821  0.030601  0.007237  18  0  0  0  0
12  20  62.682266  0.000000  0.029111  0.415723  5260039.121492  6864862.469064  2673632.194663  364740.374927  476021.651732  185394.364296  0.026912  1.345595  0.009885  0.014514  0.002512  1.000000  0.001955  0.004700  0.001111  0.293905  0.287603  0.068012  0.091739  0.071154  0.016826  17  0  0  0  0
28  3  30.224452  0.000000  0.061471  0.352074  7157924.020839  6597372.310450  901.428643  496343.055776  457473.413119  62.506649  0.027402  1.370082  0.013452  0.013949  0.000001  1.000000  0.002732  0.003577  0.000846  0.289932  0.288560  0.068239  0.128153  0.054342  0.012851  16  0  0  0  0
13  19  68.161264  0.000000  0.025500  0.425348  5039731.449782  6877628.888727  1726003.936985  349463.853038  476906.897752  119684.152258  0.025634  1.281720  0.009471  0.014541  0.001622  1.000000  0.001862  0.004883  0.001155  0.292636  0.287431  0.067972  0.087355  0.074021  0.017505  17  0  0  0  0
14  18  67.085517  0.000000  0.025262  0.427415  5021840.004260  6871691.270552  1094327.649956  348223.228701  476495.172852  75882.606216  0.024995  1.249733  0.009438  0.014529  0.001028  1.000000  0.001852  0.004920  0.001164  0.291882  0.287398  0.067964  0.086897  0.074651  0.017653  16  0  0  0  0
2  30  24.062840  0.071402  0.136401  0.019901  11884950.464632  6642956.842081  12798810.979525  824123.393065  460634.324811  887492.090357  0.048408  2.420380  0.022336  0.014045  0.012027  1.000000  0.005628  0.000211  0.000050  0.362283  0.292606  0.069195  0.264038  0.002051  0.000485  20  0  0  0  0
6  26  26.041050  0.099082  0.115975  0.114717  10534397.104120  6506644.448638  11692964.283373  730473.644899  451182.183421  810810.733194  0.044542  2.227105  0.019798  0.013757  0.010988  1.000000  0.004550  0.000925  0.000219  0.323650  0.291477  0.068929  0.213458  0.012993  0.003072  19  0  0  0  0
18  14  45.911627  0.000000  0.037284  0.405835  5728562.716502  6775618.558828  164682.438733  397228.626014  469833.321850  11419.370286  0.025246  1.262307  0.010766  0.014325  0.000155  1.000000  0.002135  0.004497  0.001064  0.290751  0.287789  0.068056  0.100144  0.068310  0.016154  16  0  0  0  0
9  23  34.828529  0.000000  0.069821  0.301377  7719560.346611  6672128.338287  7716270.965146  535287.907573  462657.127725  535059.816070  0.035865  1.793257  0.014508  0.014107  0.007251  1.000000  0.003054  0.002886  0.000683  0.304031  0.289385  0.068434  0.143295  0.043148  0.010204  19  0  0  0  0
22  10  35.579729  0.000000  0.050211  0.378380  6492488.721482  6680277.946656  24334.681822  450200.600374  463222.235919  1687.409688  0.026348  1.317418  0.012202  0.014124  0.000023  1.000000  0.002450  0.004007  0.000948  0.290311  0.288215  0.068157  0.114946  0.060875  0.014396  16  0  0  0  0
21  10  37.346895  0.000000  0.047337  0.384770  6322608.313109  6701367.469212  24745.663610  438420.793720  464684.620549  1715.907889  0.026074  1.303704  0.011882  0.014168  0.000023  1.000000  0.002379  0.004117  0.000974  0.290399  0.288122  0.068135  0.111619  0.062546  0.014791  17  0  0  0  0
7  25  27.552232  0.093395  0.104488  0.168518  9825668.533359  6531502.495677  10837873.295213  681329.157824  452905.884174  751517.218372  0.042459  2.122960  0.018466  0.013809  0.010184  1.000000  0.004134  0.001400  0.000331  0.316502  0.290935  0.068800  0.193959  0.020295  0.004799  19  0  0  0  0
24  8  33.037017  0.000000  0.054983  0.367520  6774484.285463  6645186.152367  9409.761822  469754.669337  460788.909111  652.489454  0.026790  1.339506  0.012732  0.014050  0.000009  1.000000  0.002569  0.003825  0.000905  0.290156  0.288365  0.068193  0.120508  0.058112  0.013742  17  0  0  0  0
20  12  39.546655  0.000000  0.044263  0.391373  6140927.415048  6724033.486561  63224.928551  425822.720332  466256.322104  4384.127877  0.025817  1.290836  0.011541  0.014216  0.000059  1.000000  0.002304  0.004234  0.001001  0.290504  0.288021  0.068111  0.108085  0.064310  0.015208  16  0  0  0  0
23  9  34.172821  0.000000  0.052741  0.372672  6641994.671586  6661677.243194  15122.525619  460567.606214  461932.430388  1048.622555  0.026581  1.329068  0.012483  0.014085  0.000014  1.000000  0.002513  0.003911  0.000925  0.290229  0.288295  0.068176  0.117888  0.059411  0.014050  16  0  0  0  0
11  20  69.933295  0.000000  0.025844  0.422083  5069755.642259  6894510.712503  2714537.484952  351545.783413  478077.513139  188230.809153  0.026655  1.332771  0.009528  0.014577  0.002551  1.000000  0.001881  0.004824  0.001141  0.294559  0.287494  0.067987  0.088235  0.073037  0.017272  20  0  0  0  0
21  11  37.336117  0.000000  0.047384  0.384630  6325388.495240  6701067.116294  39204.959268  438613.576444  464663.793549  2718.540910  0.026092  1.304613  0.011888  0.014168  0.000037  1.000000  0.002380  0.004115  0.000973  0.290402  0.288123  0.068136  0.111675  0.062509  0.014782  16  0  0  0  0
10  22  42.294484  0.000000  0.051520  0.356878  6613925.496798  6758834.391761  5765236.714896  458621.240208  468669.478151  399771.665641  0.032137  1.606862  0.012430  0.014290  0.005417  1.000000  0.002543  0.003687  0.000872  0.299329  0.288586  0.068245  0.119322  0.055495  0.013123  19  0  0  0  0
4  27  25.152157  0.083429  0.124139  0.074803  11076003.635543  6564707.412434  12084176.808695  768029.595486  455208.371572  837938.098574  0.046050  2.302517  0.020816  0.013880  0.011355  1.000000  0.004962  0.000606  0.000143  0.338715  0.291945  0.069039  0.232802  0.008121  0.001920  22  0  0  0  0
27  5  30.737417  0.000000  0.060175  0.355227  7081350.436783  6606935.238060  2284.562490  491033.308621  458136.523358  158.415586  0.027279  1.363963  0.013308  0.013969  0.000002  1.000000  0.002699  0.003627  0.000858  0.289979  0.288522  0.068230  0.126619  0.055097  0.013029  16  0  0  0  0
28  4  30.224700  0.000000  0.061472  0.352071  7157970.261656  6597367.222070  1428.655565  496346.262195  457473.060282  99.065493  0.027402  1.370111  0.013452  0.013949  0.000001  1.000000  0.002732  0.003577  0.000846  0.289932  0.288560  0.068239  0.128154  0.054341  0.012851  16  0  0  0  0
32  0  28.906724  0.000000  0.065079  0.343074  7371112.013159  6570696.442074  220.640630  511125.886559  455623.661433  15.299610  0.027745  1.387263  0.013853  0.013892  0.000000  1.000000  0.002823  0.003438  0.000813  0.289798  0.288662  0.068263  0.132445  0.052226  0.012351  16  0  0  0  0
26  6  31.358360  0.000000  0.058677  0.358828  6992826.121236  6617980.020154  3657.492856  484894.876701  458902.387997  253.616995  0.027138  1.356877  0.013142  0.013992  0.000003  1.000000  0.002661  0.003684  0.000871  0.290031  0.288478  0.068219  0.124850  0.055968  0.013235  17  0  0  0  0
31  1  29.152420  0.000000  0.064375  0.344859  7329491.910059  6575912.173176  351.511129  508239.875323  455985.329412  24.374401  0.027678  1.383910  0.013775  0.013903  0.000000  1.000000  0.002805  0.003465  0.000819  0.289825  0.288643  0.068258  0.131605  0.052641  0.012449  18  0  0  0  0
11  21  52.493677  0.000000  0.037525  0.394420  5768969.539566  6826187.990332  4020280.130186  400030.506277  473339.895276  278773.303416  0.029052  1.452600  0.010842  0.014432  0.003778  1.000000  0.002172  0.004311  0.001020  0.296015  0.287976  0.068101  0.101910  0.065133  0.015403  18  0  0  0  0
15  17  61.970082  0.000000  0.027107  0.424872  5128847.001913  6854033.928866  686366.255795  355643.282343  475270.781687  47593.844778  0.024775  1.238754  0.009639  0.014491  0.000645  1.000000  0.001894  0.004867  0.001151  0.291422  0.287450  0.067976  0.088837  0.073880  0.017471  17  0  0  0  0
30  2  29.446675  0.000000  0.063551  0.346928  7280820.666120  6582006.179449  560.449770  504864.925564  456407.898538  38.862574  0.027600  1.379990  0.013683  0.013916  0.000001  1.000000  0.002784  0.003497  0.000827  0.289856  0.288620  0.068253  0.130624  0.053125  0.012563  16  0  0  0  0
17  15  50.408193  0.000000  0.033616  0.413057  5512025.148086  6803057.339368  265648.896305  382213.529726  471735.975209  18420.562243  0.024992  1.249604  0.010359  0.014383  0.000250  1.000000  0.002047  0.004634  0.001096  0.290913  0.287666  0.068027  0.096023  0.070381  0.016644  16  0  0  0  0
29  3  29.799821  0.000000  0.062590  0.349318  7224036.871775  6589109.713937  894.373695  500927.437276  456900.470127  62.017447  0.027508  1.375421  0.013576  0.013931  0.000001  1.000000  0.002760  0.003534  0.000836  0.289892  0.288592  0.068246  0.129481  0.053688  0.012696  16  0  0  0  0
4  28  24.617855  0.088280  0.129355  0.048793  11389814.360471  6537334.828859  12492672.088028  789789.783733  453310.308427  866263.880550  0.046966  2.348304  0.021405  0.013822  0.011739  1.000000  0.005148  0.000414  0.000098  0.340265  0.292170  0.069092  0.241500  0.005163  0.001221  19  0  0  0  0
2  31  23.852392  0.072703  0.138745  0.012724  12026305.233784  6631348.018949  12969203.730582  833925.181666  459829.348573  899307.423755  0.048809  2.440441  0.022602  0.014020  0.012187  1.000000  0.005720  0.000163  0.000038  0.363214  0.292708  0.069220  0.268334  0.001302  0.000308  19  0  0  0  0
25  7  32.113628  0.000000  0.056954  0.362914  6890999.668607  6630673.425129  5862.746401  477834.051173  459782.571050  406.533159  0.026975  1.348754  0.012951  0.014019  0.000006  1.000000  0.002618  0.003750  0.000887  0.290090  0.288426  0.068207  0.122821  0.056969  0.013472  16  0  0  0  0
10  23  34.696488  0.000000  0.069988  0.301120  7719536.103858  6651136.385078  7709684.647262  535286.226538  461201.508725  534603.109190  0.035815  1.790726  0.014508  0.014062  0.007245  1.000000  0.003042  0.002883  0.000682  0.301891  0.289352  0.068426  0.142735  0.043095  0.010191  17  0  0  0  0
7  26  26.111150  0.113104  0.115570  0.116041  10490137.003733  6468965.470966  11827923.390684  727404.571602  448569.456761  820169.035341  0.044506  2.225304  0.019715  0.013677  0.011114  1.000000  0.004487  0.000937  0.000222  0.318700  0.291403  0.068911  0.210529  0.013162  0.003113  18  0  0  0  0
19  13  42.348661  0.000000  0.040875  0.398503  5940703.040033  6749017.139052  102030.407739  411938.809599  467988.732561  7074.968135  0.025530  1.276486  0.011165  0.014269  0.000096  1.000000  0.002221  0.004362  0.001032  0.290618  0.287909  0.068085  0.104215  0.066258  0.015669  16  0  0  0  0
0  33  23.759542  0.056884  0.142254  0.005107  12332563.972397  6803233.342960  13076401.559134  855161.701883  471748.179608  906740.709948  0.049849  2.492426  0.023177  0.014384  0.012288  1.000000  0.006197  0.000112  0.000026  0.393731  0.293002  0.069289  0.290751  0.000517  0.000122  20  0  0  0  0
18  15  45.617794  0.000000  0.037722  0.404685  5754664.990484  6772845.509968  260264.521996  399038.603655  469641.033759  18047.200247  0.025379  1.268958  0.010815  0.014320  0.000245  1.000000  0.002145  0.004477  0.001059  0.290782  0.287806  0.068061  0.100652  0.067984  0.016077  16  0  0  0  0
3  30  24.008601  0.081838  0.136260  0.020048  11838276.248093  6567246.656839  12893455.032443  820886.920703  455384.447250  894054.875642  0.048249  2.412437  0.022248  0.013885  0.012116  1.000000  0.005500  0.000213  0.000050  0.351407  0.292533  0.069178  0.258047  0.002066  0.000489  19  0  0  0  0
16  16  55.895267  0.000000  0.030097  0.419669  5304528.467483  6829957.129421  427763.823841  367825.344518  473601.254018  29661.896781  0.024811  1.240567  0.009969  0.014440  0.000402  1.000000  0.001963  0.004763  0.001126  0.291124  0.287547  0.067999  0.092110  0.072321  0.017103  16  0  0  0  0
8  25  27.645142  0.106174  0.104018  0.170153  9781158.322354  6501465.135952  10943023.093103  678242.741416  450823.040759  758808.490512  0.042411  2.120543  0.018382  0.013746  0.010283  1.000000  0.004083  0.001417  0.000335  0.312579  0.290863  0.068783  0.191568  0.020532  0.004855  18  0  0  0  0
13  20  56.873356  0.000000  0.032394  0.409211  5451750.270882  6836031.644068  2631753.965373  378033.963604  474022.471560  182490.454135  0.027172  1.358594  0.010246  0.014453  0.002473  1.000000  0.002031  0.004575  0.001082  0.293342  0.287711  0.068038  0.095300  0.069268  0.016380  19  0  0  0  0
17  16  49.694203  0.000000  0.034402  0.411078  5558869.689432  6798118.619268  419007.721160  385461.812710  471393.515660  29054.733203  0.025214  1.260689  0.010447  0.014373  0.000394  1.000000  0.002066  0.004598  0.001087  0.290972  0.287697  0.068035  0.096929  0.069808  0.016508  16  0  0  0  0
23  10  34.171748  0.000000  0.052763  0.372598  6643335.997953  6661531.260197  23962.837084  460660.616146  461922.307670  1661.625319  0.026592  1.329594  0.012485  0.014084  0.000023  1.000000  0.002513  0.003910  0.000925  0.290231  0.288296  0.068176  0.117915  0.059392  0.014045  16  0  0  0  0
11  22  41.406139  0.000000  0.052675  0.354316  6675508.146676  6736930.954332  5723855.887429  462891.489590  467150.655230  396902.246198  0.032168  1.608390  0.012546  0.014244  0.005379  1.000000  0.002563  0.003646  0.000862  0.297902  0.288600  0.068248  0.120248  0.054878  0.012978  18  0  0  0  0
28  5  30.225094  0.000000  0.061473  0.352066  7158043.470926  6597359.174652  2264.234924  496351.338655  457472.502260  157.006037  0.027403  1.370156  0.013452  0.013949  0.000002  1.000000  0.002732  0.003577  0.000846  0.289932  0.288560  0.068239  0.128156  0.054340  0.012850  16  0  0  0  0
22  11  35.574297  0.000000  0.050252  0.378252  6494916.687842  6680014.590902  38554.827037  450368.959836  463203.974368  2673.459597  0.026366  1.318287  0.012206  0.014123  0.000036  1.000000  0.002451  0.004005  0.000947  0.290314  0.288216  0.068157  0.114994  0.060842  0.014388  16  0  0  0  0
29  4  29.800094  0.000000  0.062590  0.349315  7224078.553422  6589105.121524  1417.475084  500930.327554  456900.151681  98.290218  0.027509  1.375449  0.013577  0.013931  0.000001  1.000000  0.002760  0.003534  0.000836  0.289892  0.288592  0.068246  0.129482  0.053687  0.012696  16  0  0  0  0
4  29  24.254442  0.091530  0.133153  0.031516  11618169.779522  6517279.183107  12788718.142567  805624.350594  451919.614635  886792.235270  0.047631  2.381551  0.021835  0.013779  0.012017  1.000000  0.005284  0.000292  0.000069  0.341393  0.292334  0.069131  0.247919  0.003282  0.000776  22  0  0  0  0
27  6  30.737959  0.000000  0.060177  0.355218  7081480.073602  6606921.000917  3620.702113  491042.297866  458135.536130  251.065860  0.027281  1.364036  0.013309  0.013969  0.000003  1.000000  0.002699  0.003627  0.000858  0.289979  0.288522  0.068230  0.126621  0.055095  0.013029  16  0  0  0  0
19  14  42.230247  0.000000  0.041118  0.397838  5955162.098771  6747470.984180  161437.141242  412941.426193  467881.519459  11194.335643  0.025609  1.280472  0.011192  0.014266  0.000152  1.000000  0.002227  0.004350  0.001029  0.290635  0.287919  0.068087  0.104498  0.066074  0.015625  17  0  0  0  0
1  32  23.771574  0.064360  0.140725  0.008065  12189889.859374  6709832.884914  13028402.991714  845268.427655  465271.627381  903412.404764  0.049338  2.466891  0.022909  0.014186  0.012242  1.000000  0.005950  0.000131  0.000031  0.377182  0.292864  0.069257  0.279140  0.000821  0.000194  22  0  0  0  0
21  12  37.319096  0.000000  0.047458  0.384408  6329790.420583  6700591.557593  62099.830817  438918.813699  464630.817471  4306.111619  0.026121  1.306052  0.011896  0.014167  0.000058  1.000000  0.002382  0.004111  0.000972  0.290407  0.288126  0.068136  0.111762  0.062451  0.014768  16  0  0  0  0
6  27  25.195389  0.109355  0.123566  0.076383  10989967.951381  6464551.248260  12339342.099923  762063.729649  448263.366786  855631.709181  0.045917  2.295833  0.020654  0.013668  0.011595  1.000000  0.004803  0.000620  0.000147  0.325364  0.291800  0.069005  0.225326  0.008307  0.001964  21  0  0  0  0
20  13  39.500368  0.000000  0.044397  0.390988  6148910.581438  6723175.073396  100106.297515  426376.287147  466196.798224  6941.546944  0.025865  1.293228  0.011556  0.014215  0.000094  1.000000  0.002307  0.004227  0.001000  0.290512  0.288027  0.068113  0.108243  0.064206  0.015184  16  0  0  0  0
30  3  29.446860  0.000000  0.063551  0.346926  7280844.552339  6582003.543811  888.248670  504866.581877  456407.715778  61.592727  0.027600  1.380008  0.013683  0.013916  0.000001  1.000000  0.002784  0.003497  0.000827  0.289856  0.288620  0.068253  0.130624  0.053125  0.012563  17  0  0  0  0
16  17  54.210509  0.000000  0.031493  0.416279  5387802.712460  6821255.647482  672483.849058  373599.727300  472997.877938  46631.214250  0.025179  1.258970  0.010126  0.014422  0.000632  1.000000  0.001997  0.004699  0.001111  0.291235  0.287603  0.068012  0.093711  0.071320  0.016866  17  0  0  0  0
9  24  30.277816  0.075957  0.088347  0.235466  8829124.549324  6565089.024562  9554883.498805  612227.043187  455234.833229  662552.446711  0.039452  1.972589  0.016593  0.013880  0.008978  1.000000  0.003584  0.002085  0.000493  0.306910  0.290158  0.068617  0.168140  0.030817  0.007288  19  0  0  0  0
33  0  28.701265  0.000000  0.065680  0.341538  7406636.780425  6566240.626607  219.652742  513589.236476  455314.687342  15.231108  0.027803  1.390130  0.013920  0.013883  0.000000  1.000000  0.002838  0.003414  0.000807  0.289775  0.288678  0.068267  0.133163  0.051871  0.012267  17  0  0  0  0
26  7  31.359049  0.000000  0.058681  0.358813  6993056.941819  6617954.713498  5796.503306  484910.882207  458900.633189  401.939746  0.027140  1.356996  0.013142  0.013992  0.000005  1.000000  0.002661  0.003684  0.000871  0.290031  0.288478  0.068219  0.124854  0.055964  0.013234  17  0  0  0  0
15  18  58.235585  0.000000  0.029551  0.419105  5274703.918652  6838948.694726  1073052.451541  365757.257785  474224.744989  74407.346495  0.025381  1.269033  0.009913  0.014459  0.001008  1.000000  0.001953  0.004756  0.001125  0.291633  0.287548  0.067999  0.091631  0.072153  0.017063  17  0  0  0  0
32  1  28.906805  0.000000  0.065079  0.343073  7371119.985633  6570695.564818  349.691218  511126.439385  455623.600602  24.248205  0.027745  1.387270  0.013853  0.013892  0.000000  1.000000  0.002823  0.003438  0.000813  0.289798  0.288662  0.068263  0.132445  0.052226  0.012350  16  0  0  0  0
25  8  32.114360  0.000000  0.056961  0.362889  6891412.850008  6630628.218493  9291.193406  477862.701899  459779.436342  644.267711  0.026979  1.348949  0.012951  0.014019  0.000009  1.000000  0.002618  0.003750  0.000887  0.290090  0.288426  0.068207  0.122829  0.056963  0.013471  16  0  0  0  0
31  2  29.152543  0.000000  0.064375  0.344858  7329505.674835  6575910.654459  557.105965  508240.829797  455985.224101  38.630709  0.027678  1.383920  0.013775  0.013903  0.000001  1.000000  0.002805  0.003465  0.000819  0.289825  0.288643  0.068258  0.131605  0.052641  0.012449  16  0  0  0  0
10  24  30.378976  0.085392  0.087934  0.236930  8793328.997806  6545340.310038  9614317.025800  609744.916613  453865.422589  666673.672127  0.039399  1.969930  0.016526  0.013839  0.009034  1.000000  0.003551  0.002102  0.000497  0.304379  0.290096  0.068602  0.166579  0.031068  0.007347  16  0  0  0  0
1  33  23.646727  0.064996  0.142173  0.005129  12277318.521002  6702894.375995  13130761.309031  851330.885003  464790.498954  910510.110726  0.049584  2.479182  0.023073  0.014172  0.012339  1.000000  0.006009  0.000112  0.000027  0.377851  0.292927  0.069272  0.281932  0.000520  0.000123  19  0  0  0  0
24  9  33.037404  0.000000  0.054995  0.367477  6775227.333149  6645105.053030  14911.734593  469806.193572  460783.285540  1034.005934  0.026797  1.339826  0.012733  0.014050  0.000014  1.000000  0.002569  0.003825  0.000904  0.290156  0.288365  0.068193  0.120523  0.058101  0.013740  16  0  0  0  0
3  31  23.799570  0.083343  0.138613  0.012822  11979915.871757  6555138.101034  13069136.666473  830708.461617  454544.818669  906236.949498  0.048654  2.432720  0.022514  0.013859  0.012281  1.000000  0.005589  0.000164  0.000039  0.352213  0.292635  0.069202  0.262217  0.001312  0.000310  19  0  0  0  0
14  19  59.817605  0.000000  0.029442  0.417697  5271490.956605  6846167.974933  1694959.585255  365534.465339  474725.342591  117531.482244  0.025974  1.298713  0.009907  0.014475  0.001593  1.000000  0.001954  0.004732  0.001119  0.292274  0.287567  0.068004  0.091679  0.071735  0.016964  18  0  0  0  0
12  22  40.536048  0.000000  0.053872  0.351667  6740564.551602  6716788.286854  5681052.797729  467402.615263  465753.927199  393934.204588  0.032207  1.610362  0.012668  0.014201  0.005338  1.000000  0.002585  0.003604  0.000852  0.296692  0.288616  0.068252  0.121290  0.054245  0.012828  18  0  0  0  0
15  19  53.596252  0.000000  0.033278  0.410078  5497226.669468  6815908.774025  1664043.039943  381187.377160  472627.116317  115387.674552  0.026305  1.315274  0.010331  0.014411  0.001564  1.000000  0.002045  0.004586  0.001084  0.291955  0.287698  0.068035  0.095925  0.069518  0.016440  16  0  0  0  0
16  18  51.876224  0.000000  0.033656  0.410945  5516860.349290  6807762.312064  1052159.324586  382548.811091  472062.226300  72958.580282  0.025750  1.287509  0.010368  0.014393  0.000989  1.000000  0.002051  0.004599  0.001088  0.291409  0.287689  0.068033  0.096203  0.069768  0.016499  16  0  0  0  0
14  20  52.172627  0.000000  0.035650  0.402635  5642227.623632  6808187.058216  2589457.953357  391241.998650  472091.678946  179557.574183  0.027431  1.371562  0.010604  0.014394  0.002433  1.000000  0.002107  0.004452  0.001053  0.292856  0.287818  0.068063  0.098869  0.067404  0.015940  18  0  0  0  0
7  27  25.270012  0.124933  0.123195  0.077440  10947173.685097  6425577.373060  12510103.228857  759096.299870  445560.849652  867472.586549  0.045914  2.295715  0.020574  0.013585  0.011755  1.000000  0.004737  0.000629  0.000149  0.320211  0.291726  0.068987  0.222234  0.008431  0.001994  18  0  0  0  0
8  26  26.218552  0.128807  0.115093  0.117618  10444454.991920  6437484.916370  11988679.282125  724236.900463  446386.539673  831316.131923  0.044505  2.225236  0.019629  0.013611  0.011265  1.000000  0.004431  0.000951  0.000225  0.314516  0.291328  0.068893  0.207873  0.013365  0.003160  18  0  0  0  0
13  21  47.202938  0.000000  0.042168  0.384704  6035779.355240  6776850.415100  3921251.317147  418531.568713  469918.740933  271906.471143  0.029356  1.467803  0.011343  0.014328  0.003685  1.000000  0.002276  0.004139  0.000979  0.294343  0.288109  0.068132  0.106793  0.062525  0.014786  17  0  0  0  0
6  28  24.666314  0.115824  0.128835  0.049943  11306063.098257  6435142.252244  12787123.783458  783982.323736  446224.095217  886681.679602  0.046869  2.343465  0.021248  0.013606  0.012016  1.000000  0.004982  0.000424  0.000100  0.326554  0.292024  0.069058  0.233718  0.005291  0.001251  17  0  0  0  0
20  14  39.427781  0.000000  0.044609  0.390379  6161529.266963  6721818.157184  158410.715010  427251.289021  466102.707264  10984.477919  0.025940  1.297010  0.011580  0.014212  0.000149  1.000000  0.002313  0.004217  0.000997  0.290526  0.288035  0.068115  0.108491  0.064042  0.015145  16  0  0  0  0
5  27  25.156472  0.095560  0.123879  0.075510  11032631.893604  6510625.515860  12198306.282434  765022.122528  451458.237632  845852.037251  0.045962  2.298086  0.020734  0.013765  0.011462  1.000000  0.004877  0.000613  0.000145  0.331470  0.291873  0.069022  0.228815  0.008204  0.001940  23  0  0  0  0
11  23  34.574634  0.000000  0.070155  0.300900  7720955.862591  6633059.262847  7704060.904815  535384.675108  459948.009238  534213.148986  0.035774  1.788684  0.014510  0.014024  0.007239  1.000000  0.003033  0.002880  0.000681  0.300079  0.289320  0.068418  0.142290  0.043050  0.010180  18  0  0  0  0
5  29  24.263435  0.104922  0.132935  0.031873  11576568.634886  6461397.337651  12933586.079515  802739.653971  448044.669071  896837.633112  0.047571  2.378541  0.021756  0.013661  0.012153  1.000000  0.005193  0.000295  0.000070  0.333811  0.292261  0.069114  0.243634  0.003321  0.000785  21  0  0  0  0
2  32  23.688626  0.073689  0.140622  0.008112  12139502.361908  6622009.568573  13105217.513024  841774.469855  459181.803980  908738.858932  0.049130  2.456481  0.022814  0.014001  0.012315  1.000000  0.005793  0.000132  0.000031  0.363959  0.292790  0.069239  0.271798  0.000826  0.000195  21  0  0  0  0
19  15  42.046271  0.000000  0.041500  0.396784  5977974.042162  6745031.428585  255183.140668  414523.246516  467712.356379  17694.848318  0.025735  1.286762  0.011235  0.014261  0.000240  1.000000  0.002237  0.004332  0.001024  0.290660  0.287934  0.068091  0.104945  0.065784  0.015557  16  0  0  0  0
26  8  31.360142  0.000000  0.058687  0.358790  6993422.736908  6617914.607964  9186.255349  484936.247083  458897.852201  636.991122  0.027144  1.357185  0.013143  0.013992  0.000009  1.000000  0.002661  0.003684  0.000871  0.290031  0.288478  0.068219  0.124862  0.055959  0.013233  16  0  0  0  0
17  17  48.640792  0.000000  0.035631  0.407955  5632141.244776  6790391.414653  659037.205144  390542.591379  470857.697686  45698.800283  0.025561  1.278035  0.010585  0.014357  0.000619  1.000000  0.002096  0.004540  0.001074  0.291064  0.287745  0.068046  0.098349  0.068911  0.016296  16  0  0  0  0
25  9  32.115519  0.000000  0.056972  0.362850  6892067.576490  6630556.584430  14723.958144  477908.101786  459774.469110  1020.985185  0.026985  1.349258  0.012953  0.014019  0.000014  1.000000  0.002618  0.003749  0.000887  0.290091  0.288426  0.068207  0.122842  0.056953  0.013468  17  0  0  0  0
18  16  45.169334  0.000000  0.038410  0.402868  5795714.880654  6768483.773145  410638.784173  401885.075323  469338.583247  28474.416376  0.025588  1.279419  0.010892  0.014310  0.000386  1.000000  0.002162  0.004444  0.001051  0.290831  0.287833  0.068067  0.101452  0.067473  0.015956  16  0  0  0  0
22  12  35.565716  0.000000  0.050317  0.378049  6498761.171093  6679597.591200  61072.528373  450635.543074  463175.058874  4234.876658  0.026393  1.319662  0.012213  0.014122  0.000057  1.000000  0.002453  0.004002  0.000946  0.290317  0.288219  0.068158  0.115071  0.060789  0.014376  17  0  0  0  0
27  7  30.738819  0.000000  0.060181  0.355205  7081685.544811  6606898.432326  5738.211573  491056.545602  458133.971184  397.897695  0.027283  1.364153  0.013309  0.013969  0.000005  1.000000  0.002699  0.003626  0.000858  0.289979  0.288523  0.068230  0.126626  0.055091  0.013028  16  0  0  0  0
21  13  37.292273  0.000000  0.047575  0.384057  6336756.110582  6699839.004542  98331.623080  439401.826909  464578.634118  6818.487894  0.026167  1.308329  0.011909  0.014165  0.000092  1.000000  0.002385  0.004105  0.000971  0.290414  0.288131  0.068137  0.111900  0.062358  0.014746  16  0  0  0  0
30  4  29.447153  0.000000  0.063552  0.346923  7280882.345790  6581999.380174  1407.768319  504869.202541  456407.427064  97.617134  0.027601  1.380035  0.013683  0.013916  0.000001  1.000000  0.002784  0.003497  0.000827  0.289856  0.288620  0.068253  0.130625  0.053124  0.012563  17  0  0  0  0
23  11  34.170052  0.000000  0.052799  0.372481  6645460.685319  6661300.023780  37966.606402  460807.945710  461906.273330  2632.671342  0.026609  1.330427  0.012489  0.014084  0.000036  1.000000  0.002514  0.003908  0.000924  0.290233  0.288297  0.068177  0.117957  0.059362  0.014038  16  0  0  0  0
32  2  28.906932  0.000000  0.065079  0.343073  7371132.684623  6570694.160027  554.221692  511127.319955  455623.503192  38.430708  0.027746  1.387280  0.013853  0.013892  0.000001  1.000000  0.002823  0.003438  0.000813  0.289798  0.288662  0.068263  0.132445  0.052226  0.012350  16  0  0  0  0
29  5  29.800527  0.000000  0.062592  0.349311  7224144.582906  6589097.850605  2246.517226  500934.906155  456899.647503  155.777460  0.027510  1.375493  0.013577  0.013931  0.000002  1.000000  0.002760  0.003534  0.000836  0.289892  0.288593  0.068246  0.129483  0.053686  0.012696  17  0  0  0  0
31  3  29.152737  0.000000  0.064375  0.344856  7329527.502111  6575908.244689  882.949355  508242.343338  455985.057004  61.225263  0.027679  1.383938  0.013775  0.013903  0.000001  1.000000  0.002805  0.003465  0.000819  0.289825  0.288643  0.068258  0.131605  0.052641  0.012448  17  0  0  0  0
9  25  27.775246  0.120344  0.103471  0.172068  9734457.274845  6476708.289110  11066208.072554  675004.408548  449106.357406  767350.353900  0.042386  2.119325  0.018294  0.013693  0.010399  1.000000  0.004036  0.001436  0.000340  0.309258  0.290789  0.068766  0.189349  0.020811  0.004921  23  0  0  0  0
24  10  33.038016  0.000000  0.055015  0.367410  6776404.627086  6644976.555788  23629.154513  469887.829207  460774.375315  1638.487182  0.026807  1.340332  0.012735  0.014049  0.000022  1.000000  0.002569  0.003824  0.000904  0.290157  0.288366  0.068193  0.120546  0.058085  0.013736  17  0  0  0  0
28  6  30.225718  0.000000  0.061475  0.352058  7158159.600615  6597346.398241  3588.491294  496359.391292  457471.616321  248.832305  0.027405  1.370228  0.013453  0.013949  0.000003  1.000000  0.002732  0.003577  0.000846  0.289933  0.288560  0.068239  0.128158  0.054338  0.012850  16  0  0  0  0
34  0  28.529142  0.000000  0.066193  0.340220  7436903.350086  6562440.707236  218.804788  515687.973712  455051.194242  15.172309  0.027851  1.392573  0.013977  0.013875  0.000000  1.000000  0.002851  0.003394  0.000803  0.289754  0.288691  0.068270  0.133775  0.051568  0.012195  16  0  0  0  0
5  28  24.625039  0.101167  0.129118  0.049308  11347368.738962  6482209.552825  12624557.097693  786846.529596  449487.824719  875409.019353  0.046894  2.344684  0.021326  0.013705  0.011863  1.000000  0.005059  0.000419  0.000099  0.332825  0.292097  0.069075  0.237340  0.005221  0.001235  21  0  0  0  0
33  1  28.701348  0.000000  0.065680  0.341537  7406644.199699  6566239.807069  348.125553  513589.750942  455314.630514  24.139639  0.027803  1.390137  0.013920  0.013883  0.000000  1.000000  0.002838  0.003414  0.000807  0.289775  0.288678  0.068267  0.133163  0.051871  0.012266  17  0  0  0  0
5  30  23.996604  0.107607  0.135890  0.020480  11753986.864100  6445218.551839  13171306.371745  815042.146395  446922.803574  913321.576770  0.048093  2.404671  0.022090  0.013627  0.012377  1.000000  0.005298  0.000217  0.000051  0.334574  0.292387  0.069144  0.248555  0.002112  0.000499  17  0  0  0  0
12  21  49.707984  0.000000  0.039831  0.389620  5901153.466685  6800964.517409  3971353.952851  409196.372542  471590.855249  275380.676127  0.029201  1.460056  0.011090  0.014379  0.003732  1.000000  0.002223  0.004226  0.000999  0.295112  0.288042  0.068116  0.104313  0.063834  0.015096  22  0  0  0  0
1  34  23.555819  0.065453  0.143246  0.003255  12342059.583085  6697738.847662  13206457.886889  855820.144248  464433.005542  915759.044727  0.049766  2.488277  0.023195  0.014161  0.012410  1.000000  0.006054  0.000100  0.000024  0.378345  0.292974  0.069283  0.284008  0.000328  0.000078  18  0  0  0  0
12  23  34.461015  0.000000  0.070323  0.300716  7723698.201849  6617464.064957  7699363.195628  535574.833741  458866.610755  533887.401559  0.035741  1.787072  0.014515  0.013991  0.007235  1.000000  0.003026  0.002877  0.000680  0.298543  0.289289  0.068411  0.141946  0.043012  0.010172  18  0  0  0  0
19  16  41.763634  0.000000  0.042103  0.395119  6013868.020988  6741192.359482  402740.758860  417012.198213  467446.148567  27926.753393  0.025933  1.296662  0.011302  0.014253  0.000378  1.000000  0.002252  0.004303  0.001017  0.290700  0.287957  0.068096  0.105650  0.065327  0.015449  16  0  0  0  0
18  17  44.498891  0.000000  0.039488  0.399999  5859977.385864  6761653.906913  646185.136773  406341.150592  468864.988296  44807.615232  0.025916  1.295802  0.011013  0.014296  0.000607  1.000000  0.002189  0.004393  0.001039  0.290906  0.287876  0.068077  0.102707  0.066672  0.015767  16  0  0  0  0
15  20  48.337519  0.000000  0.038835  0.396084  5828905.022035  6781509.784925  2547325.277154  404186.538169  470241.829841  176636.020225  0.027686  1.384304  0.010955  0.014338  0.002394  1.000000  0.002183  0.004333  0.001025  0.292435  0.287920  0.068088  0.102395  0.065588  0.015510  17  0  0  0  0
13  22  39.691184  0.000000  0.055099  0.348956  6808268.027032  6698181.881878  5637263.684326  472097.293467  464463.726314  390897.790357  0.032254  1.612700  0.012795  0.014162  0.005297  1.000000  0.002609  0.003562  0.000842  0.295666  0.288634  0.068256  0.122423  0.053603  0.012676  20  0  0  0  0
4  31  23.778429  0.095593  0.138455  0.012949  11936969.654977  6489088.262546  13198667.366838  827730.495323  449964.806563  915218.836348  0.048556  2.427788  0.022434  0.013720  0.012402  1.000000  0.005478  0.000166  0.000039  0.342968  0.292562  0.069185  0.257008  0.001326  0.000313  17  0  0  0  0
4  30  23.986334  0.093852  0.136091  0.020239  11794881.559927  6501680.442689  13016513.324018  817877.856614  450837.970507  902587.954270  0.048144  2.407210  0.022167  0.013746  0.012231  1.000000  0.005391  0.000215  0.000051  0.342266  0.292460  0.069161  0.252939  0.002087  0.000493  20  0  0  0  0
16  19  48.836615  0.000000  0.036964  0.402596  5714198.069454  6787111.641913  1633680.411145  396232.556093  470630.272469  113282.276407  0.026624  1.331191  0.010739  0.014350  0.001535  1.000000  0.002132  0.004446  0.001051  0.291674  0.287821  0.068064  0.100037  0.067395  0.015938  16  0  0  0  0
22  13  35.552182  0.000000  0.050419  0.377728  6504845.437188  6678937.634382  96711.207676  451057.436799  463129.296306  6706.125436  0.026437  1.321838  0.012225  0.014121  0.000091  1.000000  0.002455  0.003997  0.000945  0.290323  0.288223  0.068159  0.115192  0.060706  0.014356  17  0  0  0  0
17  18  47.143073  0.000000  0.037537  0.403041  5745854.003357  6778393.629915  1031922.065758  398427.634292  470025.750165  71555.293120  0.026099  1.304971  0.010798  0.014331  0.000970  1.000000  0.002143  0.004451  0.001053  0.291206  0.287821  0.068064  0.100561  0.067520  0.015967  16  0  0  0  0
10  25  27.943420  0.135905  0.102844  0.174277  9685012.653734  6456601.778044  11208273.611067  671575.831454  447712.136523  777201.428500  0.042385  2.119228  0.018201  0.013651  0.010532  1.000000  0.003991  0.001458  0.000345  0.306445  0.290714  0.068748  0.187255  0.021134  0.004998  21  0  0  0  0
23  12  34.167370  0.000000  0.052856  0.372296  6648825.266616  6660933.837249  60143.057754  461041.251701  461880.881311  4170.425529  0.026635  1.331746  0.012495  0.014083  0.000057  1.000000  0.002516  0.003905  0.000923  0.290236  0.288299  0.068177  0.118025  0.059315  0.014027  17  0  0  0  0
25  10  32.117356  0.000000  0.056989  0.362788  6893104.932115  6630443.087023  23331.905011  477980.033852  459766.599000  1617.875378  0.026995  1.349748  0.012955  0.014019  0.000022  1.000000  0.002619  0.003748  0.000886  0.290092  0.288427  0.068207  0.122863  0.056938  0.013465  16  0  0  0  0
0  34  23.667844  0.057281  0.143323  0.003241  12397197.211224  6798310.899928  13150468.616318  859643.484474  471406.848740  911876.650116  0.050029  2.501459  0.023299  0.014373  0.012357  1.000000  0.006244  0.000100  0.000024  0.394306  0.293049  0.069300  0.292913  0.000327  0.000077  25  0  0  0  0
24  11  33.038985  0.000000  0.055046  0.367302  6778269.584847  6644773.001611  37438.756421  470017.148662  460760.260510  2596.069295  0.026823  1.341135  0.012739  0.014049  0.000035  1.000000  0.002570  0.003822  0.000904  0.290159  0.288367  0.068193  0.120584  0.058058  0.013730  17  0  0  0  0
2  33  23.564681  0.074423  0.142076  0.005160  12227115.028541  6614755.656690  13210261.124501  847849.686434  458678.804957  916022.767920  0.049378  2.468882  0.022979  0.013985  0.012413  1.000000  0.005851  0.000113  0.000027  0.364536  0.292853  0.069254  0.274495  0.000523  0.000124  20  0  0  0  0
26  9  31.361872  0.000000  0.058697  0.358754  6994002.368096  6617851.058724  14557.768520  484976.439730  458893.445585  1009.461304  0.027150  1.357486  0.013144  0.013992  0.000014  1.000000  0.002662  0.003683  0.000871  0.290032  0.288479  0.068219  0.124873  0.055950  0.013231  16  0  0  0  0
9  26  26.364877  0.146240  0.114537  0.119470  10396583.971521  6411483.630350  12177412.004724  720917.439614  444583.564715  844403.191242  0.044537  2.226856  0.019539  0.013556  0.011443  1.000000  0.004379  0.000968  0.000229  0.310976  0.291251  0.068875  0.205421  0.013604  0.003217  19  0  0  0  0
20  15  39.314642  0.000000  0.044943  0.389416  6181443.980683  6719676.538456  250444.441743  428632.210337  465954.203651  17366.258590  0.026060  1.302979  0.011617  0.014207  0.000235  1.000000  0.002321  0.004200  0.000993  0.290547  0.288048  0.068118  0.108884  0.063783  0.015083  17  0  0  0  0
21  14  37.250143  0.000000  0.047760  0.383501  6347768.611607  6698649.206400  155619.331509  440165.453122  464496.131419  10790.918472  0.026239  1.311930  0.011930  0.014163  0.000146  1.000000  0.002390  0.004096  0.000969  0.290425  0.288138  0.068139  0.112119  0.062211  0.014712  16  0  0  0  0
29  6  29.801214  0.000000  0.062593  0.349304  7224249.231003  6589086.326334  3560.416049  500942.162638  456898.848390  246.885518  0.027511  1.375564  0.013577  0.013931  0.000003  1.000000  0.002760  0.003534  0.000836  0.289892  0.288593  0.068246  0.129485  0.053684  0.012695  16  0  0  0  0
3  32  23.636811  0.084484  0.140498  0.008177  12093406.596531  6545399.310598  13209383.212149  838578.108315  453869.513791  915961.891932  0.048979  2.448945  0.022728  0.013839  0.012412  1.000000  0.005661  0.000133  0.000032  0.352860  0.292717  0.069222  0.265581  0.000832  0.000197  21  0  0  0  0
27  8  30.740181  0.000000  0.060186  0.355184  7082011.143498  6606862.671597  9093.913521  491079.123188  458131.491472  630.587977  0.027287  1.364337  0.013310  0.013969  0.000009  1.000000  0.002699  0.003626  0.000858  0.289979  0.288523  0.068230  0.126632  0.055086  0.013027  16  0  0  0  0
31  4  29.153045  0.000000  0.064376  0.344854  7329562.079239  6575904.429503  1399.370130  508244.740977  455984.792452  97.034789  0.027679  1.383965  0.013775  0.013903  0.000001  1.000000  0.002805  0.003465  0.000819  0.289825  0.288643  0.068258  0.131606  0.052640  0.012448  17  0  0  0  0
11  24  30.509130  0.095619  0.087469  0.238594  8756050.942026  6529237.957835  9681815.990086  607159.990584  452748.857133  671354.169168  0.039358  1.967896  0.016456  0.013805  0.009098  1.000000  0.003519  0.002121  0.000502  0.302234  0.290033  0.068587  0.165110  0.031354  0.007415  23  0  0  0  0
14  21  44.964974  0.000000  0.044505  0.379736  6170993.263910  6753855.146807  3870612.344939  427907.539234  468324.208538  268395.075642  0.029514  1.475699  0.011597  0.014279  0.003637  1.000000  0.002330  0.004053  0.000958  0.293686  0.288175  0.068148  0.109313  0.061224  0.014478  18  0  0  0  0
32  3  28.907134  0.000000  0.065080  0.343071  7371152.787526  6570691.939312  878.378316  511128.713926  455623.349203  60.908299  0.027746  1.387297  0.013853  0.013892  0.000001  1.000000  0.002823  0.003438  0.000813  0.289798  0.288662  0.068263  0.132446  0.052226  0.012350  16  0  0  0  0
8  27  25.381946  0.142388  0.122759  0.078700  10903423.667469  6392885.883489  12713700.691590  756062.596609  443293.964199  881590.393124  0.045954  2.297714  0.020491  0.013516  0.011947  1.000000  0.004678  0.000640  0.000151  0.315857  0.291650  0.068969  0.219453  0.008580  0.002029  19  0  0  0  0
28  7  30.226707  0.000000  0.061478  0.352046  7158343.592249  6597326.160888  5687.176400  496372.149596  457470.213027  394.358826  0.027407  1.370342  0.013453  0.013948  0.000005  1.000000  0.002732  0.003577  0.000846  0.289933  0.288561  0.068239  0.128162  0.054335  0.012849  16  0  0  0  0
0  35  23.603396  0.057558  0.144083  0.002053  12443178.505577  6794798.791638  13203122.309646  862831.908391  471163.312967  915527.749927  0.050158  2.507882  0.023385  0.014366  0.012407  1.000000  0.006276  0.000092  0.000022  0.394715  0.293083  0.069308  0.294457  0.000207  0.000049  20  0  0  0  0
35  0  28.384755  0.000000  0.066629  0.339090  7462655.835609  6559204.143844  218.078334  517473.696405  454826.765237  15.121936  0.027893  1.394650  0.014025  0.013868  0.000000  1.000000  0.002863  0.003377  0.000799  0.289737  0.288702  0.068272  0.134296  0.051308  0.012133  16  0  0  0  0
34  1  28.529226  0.000000  0.066193  0.340219  7436910.302606  6562439.937086  346.781664  515688.455812  455051.140838  24.046451  0.027852  1.392579  0.013977  0.013875  0.000000  1.000000  0.002851  0.003394  0.000803  0.289754  0.288691  0.068270  0.133775  0.051567  0.012195  17  0  0  0  0
33  2  28.701479  0.000000  0.065681  0.341537  7406655.968413  6566238.506051  551.740356  513590.567005  455314.540299  38.258648  0.027803  1.390147  0.013920  0.013883  0.000001  1.000000  0.002838  0.003414  0.000807  0.289775  0.288678  0.068267  0.133163  0.051871  0.012266  16  0  0  0  0
5  31  23.789601  0.109618  0.138267  0.013108  11896698.655364  6432161.469327  13361348.811920  824938.033298  446017.402481  926499.454211  0.048513  2.425630  0.022358  0.013599  0.012555  1.000000  0.005383  0.000168  0.000040  0.335188  0.292489  0.069168  0.252546  0.001342  0.000317  19  0  0  0  0
12  24  30.666911  0.106579  0.086953  0.240450  8717217.685438  6516292.410371  9757120.844622  604467.224192  451851.190076  676575.940383  0.039328  1.966417  0.016383  0.013777  0.009169  1.000000  0.003490  0.002143  0.000507  0.300413  0.289969  0.068572  0.163712  0.031675  0.007490  17  0  0  0  0
7  28  24.742977  0.132380  0.128500  0.050712  11265074.365172  6395220.133502  12983877.007759  781140.092808  443455.825206  900324.894632  0.046893  2.344638  0.021171  0.013521  0.012201  1.000000  0.004914  0.000431  0.000102  0.321263  0.291950  0.069040  0.230528  0.005377  0.001272  21  0  0  0  0
8  28  24.856867  0.150934  0.128107  0.051629  11223584.284163  6361617.302741  13218742.678020  778263.097532  441125.745751  916610.893776  0.046964  2.348221  0.021093  0.013450  0.012421  1.000000  0.004853  0.000439  0.000104  0.316792  0.291874  0.069023  0.227679  0.005480  0.001296  17  0  0  0  0
30  5  29.447617  0.000000  0.063553  0.346919  7280942.307523  6581992.767285  2231.134935  504873.360393  456406.968514  154.710825  0.027602  1.380079  0.013683  0.013916  0.000002  1.000000  0.002784  0.003497  0.000827  0.289856  0.288620  0.068253  0.130626  0.053123  0.012563  16  0  0  0  0
10  26  26.552092  0.165411  0.113897  0.121617  10345810.705673  6390328.114308  12396296.888050  717396.731955  443116.603981  859581.054480  0.044603  2.230133  0.019443  0.013511  0.011648  1.000000  0.004329  0.000987  0.000234  0.307976  0.291172  0.068856  0.203116  0.013882  0.003283  19  0  0  0  0
11  25  28.150579  0.152815  0.102133  0.176790  9632374.729188  6440589.400761  11369865.626640  667925.825078  446601.810087  788406.503402  0.042404  2.120181  0.018103  0.013617  0.010684  1.000000  0.003949  0.001483  0.000351  0.304058  0.290636  0.068730  0.185247  0.021504  0.005085  18  0  0  0  0
6  30  24.040413  0.123255  0.135651  0.020776  11714804.800654  6396869.321289  13361698.391855  812325.193121  443570.182791  926523.694700  0.048096  2.404823  0.022016  0.013525  0.012556  1.000000  0.005217  0.000220  0.000052  0.328092  0.292314  0.069127  0.244764  0.002143  0.000507  18  0  0  0  0
19  17  41.336880  0.000000  0.043046  0.392491  6070105.930160  6735176.176808  634055.976392  420911.833862  467028.975867  43966.557893  0.026244  1.312179  0.011408  0.014240  0.000596  1.000000  0.002276  0.004257  0.001007  0.290763  0.287994  0.068105  0.106755  0.064612  0.015279  16  0  0  0  0
17  19  45.122968  0.000000  0.040460  0.395348  5920121.760516  6759993.389341  1604266.946801  410511.667437  468749.845084  111242.694996  0.026926  1.346293  0.011126  0.014292  0.001507  1.000000  0.002216  0.004314  0.001020  0.291425  0.287937  0.068091  0.103970  0.065388  0.015463  17  0  0  0  0
13  23  34.354116  0.000000  0.070493  0.300569  7727640.133838  6603980.083960  7695588.668194  535848.174247  457931.607769  533625.669181  0.035717  1.785840  0.014523  0.013963  0.007231  1.000000  0.003020  0.002875  0.000680  0.297241  0.289259  0.068404  0.141688  0.042982  0.010164  17  0  0  0  0
16  20  45.187687  0.000000  0.041913  0.389647  6009441.294073  6756173.911820  2505930.435657  416705.241173  468484.995787  173765.629025  0.027933  1.396645  0.011294  0.014284  0.002355  1.000000  0.002256  0.004217  0.000997  0.292070  0.288018  0.068111  0.105831  0.063842  0.015097  16  0  0  0  0
14  22  38.878569  0.000000  0.056342  0.346217  6877693.847093  6680945.202125  5593010.717137  476911.402079  463268.504589  387829.211689  0.032306  1.615322  0.012926  0.014125  0.005256  1.000000  0.002635  0.003519  0.000832  0.294794  0.288653  0.068261  0.123625  0.052959  0.012524  19  0  0  0  0
9  27  25.533283  0.161777  0.122250  0.080184  10857916.997254  6365748.735295  12953491.099023  752907.083965  441412.226559  898217.882215  0.046037  2.301835  0.020406  0.013459  0.012172  1.000000  0.004623  0.000653  0.000155  0.312173  0.291572  0.068951  0.216909  0.008756  0.002071  19  0  0  0  0
4  32  23.616460  0.096912  0.140350  0.008260  12050879.088457  6478961.772269  13344085.267462  835629.176020  449262.617896  925302.369640  0.048885  2.444254  0.022648  0.013698  0.012539  1.000000  0.005548  0.000135  0.000032  0.343531  0.292644  0.069204  0.260293  0.000841  0.000199  23  0  0  0  0
23  13  34.163141  0.000000  0.052945  0.372002  6654150.547529  6660354.251981  95245.113275  461410.516057  461840.691848  6604.463869  0.026677  1.333835  0.012505  0.014082  0.000089  1.000000  0.002518  0.003900  0.000922  0.290241  0.288303  0.068178  0.118132  0.059241  0.014009  16  0  0  0  0
26  10  31.364613  0.000000  0.058712  0.358697  6994920.782152  6617750.365483  23068.828670  485040.124178  458886.463338  1599.633201  0.027159  1.357961  0.013146  0.013992  0.000022  1.000000  0.002662  0.003682  0.000871  0.290033  0.288479  0.068220  0.124892  0.055936  0.013228  17  0  0  0  0
24  12  33.040518  0.000000  0.055096  0.367133  6781223.030423  6644450.638651  59308.985454  470221.945779  460737.907295  4112.589487  0.026848  1.342406  0.012744  0.014048  0.000056  1.000000  0.002572  0.003819  0.000903  0.290162  0.288369  0.068194  0.120643  0.058015  0.013719  16  0  0  0  0
28  8  30.228274  0.000000  0.061483  0.352026  7158635.192580  6597294.084718  9013.067276  496392.369676  457467.988809  624.981956  0.027410  1.370522  0.013454  0.013948  0.000008  1.000000  0.002732  0.003576  0.000846  0.289933  0.288561  0.068239  0.128168  0.054330  0.012848  16  0  0  0  0
2  34  23.474414  0.074951  0.143152  0.003275  12292010.398073  6609368.134195  13287955.441383  852349.645630  458305.224660  921410.228662  0.049561  2.478061  0.023101  0.013974  0.012486  1.000000  0.005894  0.000101  0.000024  0.364964  0.292900  0.069265  0.276500  0.000331  0.000078  20  0  0  0  0
20  16  39.139961  0.000000  0.045469  0.387893  6212795.010137  6716304.708841  395375.286467  430806.145925  465720.395048  27416.018568  0.026248  1.312378  0.011676  0.014200  0.000372  1.000000  0.002334  0.004174  0.000987  0.290580  0.288068  0.068123  0.109504  0.063375  0.014987  16  0  0  0  0
6  29  24.306188  0.120157  0.132676  0.032312  11536433.984381  6413605.023653  13111918.746569  799956.646633  444730.665862  909203.534266  0.047562  2.378096  0.021681  0.013560  0.012321  1.000000  0.005114  0.000300  0.000071  0.327421  0.292188  0.069097  0.239916  0.003368  0.000797  20  0  0  0  0
25  11  32.120263  0.000000  0.057017  0.362689  6894748.316087  6630263.279383  36968.542102  478093.988990  459754.130821  2563.463806  0.027010  1.350524  0.012958  0.014018  0.000035  1.000000  0.002620  0.003747  0.000886  0.290093  0.288428  0.068208  0.122897  0.056913  0.013459  16  0  0  0  0
30  6  29.448352  0.000000  0.063554  0.346912  7281037.311791  6581982.292501  3536.041506  504879.948157  456406.242174  245.195345  0.027603  1.380148  0.013684  0.013916  0.000003  1.000000  0.002784  0.003497  0.000827  0.289856  0.288620  0.068253  0.130628  0.053121  0.012562  17  0  0  0  0
21  15  37.184315  0.000000  0.048052  0.382620  6365153.681993  6696770.805913  246073.749307  441370.964515  464365.879822  17063.187081  0.026352  1.317615  0.011962  0.014159  0.000231  1.000000  0.002397  0.004081  0.000965  0.290443  0.288149  0.068142  0.112464  0.061980  0.014657  16  0  0  0  0
31  5  29.153533  0.000000  0.064377  0.344850  7329616.872453  6575898.384125  2217.826339  508248.540435  455984.373255  153.787984  0.027680  1.384008  0.013775  0.013903  0.000002  1.000000  0.002805  0.003465  0.000819  0.289825  0.288643  0.068258  0.131607  0.052639  0.012448  18  0  0  0  0
27  9  30.742340  0.000000  0.060195  0.355150  7082527.086691  6606806.006861  14411.527965  491114.899598  458127.562240  999.320726  0.027293  1.364630  0.013311  0.013969  0.000014  1.000000  0.002699  0.003626  0.000857  0.289980  0.288523  0.068230  0.126643  0.055078  0.013025  16  0  0  0  0
34  2  28.529360  0.000000  0.066193  0.340218  7436921.290324  6562438.722500  549.610504  515689.217720  455051.056617  38.110960  0.027852  1.392590  0.013977  0.013875  0.000001  1.000000  0.002851  0.003394  0.000803  0.289754  0.288691  0.068270  0.133775  0.051567  0.012195  17  0  0  0  0
18  18  43.527142  0.000000  0.041164  0.395486  5959845.627301  6751035.767958  1012578.723908  413266.190308  468128.707844  70213.991735  0.026426  1.321279  0.011201  0.014273  0.000951  1.000000  0.002231  0.004313  0.001020  0.291024  0.287942  0.068093  0.104663  0.065427  0.015472  16  0  0  0  0
15  21  42.977628  0.000000  0.046812  0.374782  6304938.391824  6732020.336115  3820118.184790  437195.530263  466810.144316  264893.721663  0.029672  1.483604  0.011849  0.014233  0.003590  1.000000  0.002384  0.003969  0.000939  0.293124  0.288240  0.068163  0.111834  0.059946  0.014176  19  0  0  0  0
33  3  28.701687  0.000000  0.065681  0.341535  7406674.601489  6566236.447650  874.445858  513591.859055  455314.397566  60.635616  0.027803  1.390164  0.013920  0.013883  0.000001  1.000000  0.002838  0.003414  0.000807  0.289775  0.288678  0.068267  0.133163  0.051870  0.012266  18  0  0  0  0
1  35  23.491927  0.065772  0.144009  0.002062  12388122.160045  6694062.943331  13260275.258966  859014.204445  464178.111862  919490.836072  0.049895  2.494745  0.023282  0.014153  0.012460  1.000000  0.006085  0.000092  0.000022  0.378698  0.293008  0.069291  0.285490  0.000208  0.000049  21  0  0  0  0
29  7  29.802302  0.000000  0.062596  0.349292  7224415.090409  6589068.059787  5642.693767  500953.663622  456897.581755  391.274322  0.027514  1.375675  0.013577  0.013931  0.000005  1.000000  0.002760  0.003534  0.000836  0.289892  0.288593  0.068246  0.129489  0.053682  0.012695  17  0  0  0  0
36  0  28.263490  0.000000  0.066999  0.338124  7484544.717484  6556449.886602  217.456920  518991.510018  454635.780190  15.078846  0.027928  1.396416  0.014066  0.013862  0.000000  1.000000  0.002872  0.003363  0.000795  0.289721  0.288712  0.068275  0.134740  0.051087  0.012081  17  0  0  0  0
32  4  28.907453  0.000000  0.065080  0.343069  7371184.622528  6570688.424587  1392.126088  511130.921421  455623.105486  96.532474  0.027746  1.387324  0.013853  0.013892  0.000001  1.000000  0.002823  0.003438  0.000813  0.289798  0.288662  0.068263  0.132446  0.052225  0.012350  17  0  0  0  0
6  31  23.834167  0.125578  0.138044  0.013305  11858325.622269  6383365.310350  13561329.796859  822277.179613  442633.790894  940366.487847  0.048525  2.426261  0.022286  0.013496  0.012743  1.000000  0.005301  0.000170  0.000040  0.328632  0.292416  0.069151  0.248695  0.001363  0.000322  16  0  0  0  0
7  29  24.384135  0.137367  0.132371  0.032844  11496958.851226  6372985.165005  13327749.027564  797219.371389  441914.013337  924169.585999  0.047605  2.380233  0.021607  0.013474  0.012524  1.000000  0.005044  0.000305  0.000072  0.322030  0.292113  0.069079  0.236658  0.003426  0.000810  19  0  0  0  0
11  26  26.782409  0.186275  0.113166  0.124080  10291494.850899  6373463.005874  12647388.790871  713630.374942  441947.147664  876992.209161  0.044701  2.235043  0.019341  0.013475  0.011884  1.000000  0.004282  0.001010  0.000239  0.305430  0.291090  0.068837  0.200910  0.014203  0.003359  18  0  0  0  0
8  29  24.499259  0.156657  0.132013  0.033480  11457344.252855  6338706.138949  13585633.790307  794472.425382  439537.045310  942051.769549  0.047700  2.385003  0.021532  0.013402  0.012766  1.000000  0.004983  0.000311  0.000073  0.317475  0.292038  0.069061  0.233764  0.003495  0.000826  16  0  0  0  0
5  32  23.628251  0.111144  0.140174  0.008365  12011166.878373  6421661.149929  13513066.786471  832875.461445  445289.291844  937019.845722  0.048848  2.442404  0.022573  0.013577  0.012698  1.000000  0.005452  0.000136  0.000032  0.335680  0.292571  0.069187  0.255769  0.000852  0.000201  18  0  0  0  0
14  23  34.252825  0.000000  0.070666  0.300459  7732652.926986  6592291.486456  7692764.122950  536195.770151  457121.099836  533429.810240  0.035699  1.784943  0.014532  0.013938  0.007229  1.000000  0.003016  0.002874  0.000680  0.296136  0.289231  0.068397  0.141504  0.042959  0.010159  18  0  0  0  0
7  30  24.119298  0.140934  0.135369  0.021134  11676540.609538  6355712.501829  13592140.551384  809671.886731  440716.296458  942502.959820  0.048154  2.407704  0.021944  0.013438  0.012772  1.000000  0.005147  0.000224  0.000053  0.322624  0.292240  0.069109  0.241452  0.002181  0.000516  19  0  0  0  0
22  14  35.530902  0.000000  0.050580  0.377220  6514466.167158  6677894.049665  153070.584874  451724.555156  463056.932304  10614.183893  0.026506  1.325280  0.012243  0.014119  0.000144  1.000000  0.002459  0.003988  0.000943  0.290333  0.288229  0.068160  0.115384  0.060575  0.014325  16  0  0  0  0
9  28  25.010343  0.171549  0.127649  0.052712  11180801.383102  6333598.433162  13496036.568208  775296.455837  439182.867996  935838.940400  0.047085  2.354268  0.021013  0.013391  0.012682  1.000000  0.004798  0.000449  0.000106  0.313011  0.291797  0.069004  0.225096  0.005602  0.001325  19  0  0  0  0
4  33  23.493758  0.097893  0.141818  0.005256  12139132.112068  6471096.592362  13456428.550455  841748.796079  448717.232472  933092.450704  0.049140  2.456994  0.022814  0.013682  0.012645  1.000000  0.005603  0.000115  0.000027  0.343967  0.292707  0.069219  0.262851  0.000533  0.000126  20  0  0  0  0
35  1  28.384841  0.000000  0.066629  0.339089  7462662.348147  6559203.424691  345.630334  517474.147996  454826.715370  23.966616  0.027893  1.394657  0.014025  0.013868  0.000000  1.000000  0.002863  0.003377  0.000799  0.289737  0.288702  0.068272  0.134296  0.051308  0.012133  16  0  0  0  0
0  37  23.529858  0.057871  0.144960  0.000821  12496213.119339  6790737.766354  13263807.511454  866509.421897  470881.714323  919735.768679  0.050306  2.515288  0.023485  0.014357  0.012464  1.000000  0.006314  0.000084  0.000020  0.395187  0.293122  0.069318  0.296243  0.000082  0.000019  21  0  0  0  0
13  24  30.850556  0.118184  0.086392  0.242487  8676887.005227  6506067.212714  9839798.120722  601670.623809  451142.156865  682308.928292  0.039309  1.965430  0.016307  0.013756  0.009246  1.000000  0.003461  0.002167  0.000512  0.298867  0.289905  0.068557  0.162371  0.032028  0.007574  18  0  0  0  0
0  36  23.559341  0.057746  0.144607  0.001299  12474877.113491  6792372.832820  13239399.707096  865029.945681  470995.092710  918043.288546  0.050246  2.512309  0.023445  0.014361  0.012441  1.000000  0.006299  0.000087  0.000021  0.394997  0.293106  0.069314  0.295524  0.000130  0.000031  21  0  0  0  0
12  25  28.397509  0.170986  0.101338  0.179612  9576221.961441  6428178.464510  11551334.993965  664032.093284  445741.213913  800989.908876  0.042442  2.122119  0.017997  0.013591  0.010854  1.000000  0.003907  0.001512  0.000357  0.302030  0.290557  0.068711  0.183292  0.021922  0.005184  19  0  0  0  0
15  22  38.104699  0.000000  0.057587  0.343485  6947860.308218  6664958.710470  5548873.459885  481776.868048  462159.973107  384768.656551  0.032363  1.618152  0.013057  0.014091  0.005214  1.000000  0.002662  0.003477  0.000822  0.294054  0.288672  0.068265  0.124872  0.052323  0.012373  18  0  0  0  0
2  35  23.410945  0.075319  0.143919  0.002075  12338200.199213  6605526.001094  13343197.481180  855552.527775  458038.804386  925240.808976  0.049692  2.484591  0.023188  0.013966  0.012538  1.000000  0.005924  0.000093  0.000022  0.365268  0.292934  0.069273  0.277932  0.000209  0.000049  18  0  0  0  0
18  19  42.180639  0.000000  0.043737  0.388418  6113238.015761  6734717.216284  1576147.552691  423902.688628  466997.150736  109292.846694  0.027209  1.360446  0.011489  0.014239  0.001481  1.000000  0.002295  0.004190  0.000991  0.291205  0.288043  0.068117  0.107683  0.063514  0.015020  17  0  0  0  0
16  21  41.222452  0.000000  0.049061  0.369910  6435849.768022  6711403.982239  3770452.668838  446273.155607  465380.570036  261449.827333  0.029828  1.491393  0.012095  0.014190  0.003543  1.000000  0.002437  0.003887  0.000919  0.292643  0.288303  0.068178  0.114319  0.058710  0.013884  18  0  0  0  0
17  20  42.586427  0.000000  0.044848  0.383409  6181823.335079  6732331.079644  2465810.019755  428658.515439  466831.691820  170983.608740  0.028169  1.408438  0.011618  0.014234  0.002317  1.000000  0.002326  0.004108  0.000971  0.291753  0.288110  0.068132  0.109133  0.062185  0.014705  18  0  0  0  0
21  16  37.082291  0.000000  0.048511  0.381228  6392535.544641  6693812.026741  388581.754832  443269.671087  464160.712864  26944.943122  0.026531  1.326570  0.012014  0.014152  0.000365  1.000000  0.002409  0.004058  0.000960  0.290470  0.288167  0.068146  0.113008  0.061615  0.014571  17  0  0  0  0
19  18  40.709179  0.000000  0.044515  0.388356  6157620.625873  6725811.157685  994322.109998  426980.256965  466379.588950  68948.045979  0.026727  1.336339  0.011572  0.014220  0.000934  1.000000  0.002312  0.004186  0.000990  0.290860  0.288052  0.068119  0.108481  0.063498  0.015016  17  0  0  0  0
1  36  23.448244  0.065989  0.144535  0.001305  12419883.085413  6691523.836433  13297356.255137  861216.562937  464002.045719  922062.097641  0.049984  2.499203  0.023341  0.014148  0.012495  1.000000  0.006107  0.000088  0.000021  0.378940  0.293031  0.069296  0.286514  0.000131  0.000031  20  0  0  0  0
24  13  33.042942  0.000000  0.055174  0.366863  6785898.034569  6643940.367803  93929.506074  470546.118798  460702.524216  6513.237349  0.026888  1.344418  0.012753  0.014047  0.000088  1.000000  0.002574  0.003815  0.000902  0.290166  0.288372  0.068194  0.120737  0.057948  0.013704  16  0  0  0  0
31  6  29.154306  0.000000  0.064378  0.344843  7329703.756976  6575888.793457  3514.952942  508254.565161  455983.708221  243.733026  0.027682  1.384076  0.013775  0.013903  0.000003  1.000000  0.002805  0.003465  0.000819  0.289825  0.288643  0.068258  0.131609  0.052638  0.012448  17  0  0  0  0
32  5  28.907960  0.000000  0.065081  0.343065  7371235.099202  6570682.849854  2206.346738  511134.421562  455622.718924  152.991968  0.027747  1.387367  0.013853  0.013892  0.000002  1.000000  0.002823  0.003438  0.000813  0.289798  0.288662  0.068263  0.132447  0.052224  0.012350  17  0  0  0  0
30  7  29.449517  0.000000  0.063557  0.346902  7281187.841885  6581965.699322  5604.074618  504890.386179  456405.091574  388.596402  0.027605  1.380257  0.013684  0.013916  0.000005  1.000000  0.002784  0.003497  0.000827  0.289857  0.288620  0.068253  0.130631  0.053119  0.012562  16  0  0  0  0
10  27  25.726576  0.183111  0.121662  0.081914  10809888.225418  6343525.776173  13232992.868157  749576.684354  439871.247441  917599.027053  0.046162  2.308104  0.020316  0.013412  0.012435  1.000000  0.004573  0.000669  0.000158  0.309051  0.291493  0.068932  0.214540  0.008962  0.002119  19  0  0  0  0
3  34  23.423787  0.085942  0.143040  0.003302  12246409.503035  6532218.324320  13397851.021517  849187.599271  452955.520993  929030.581700  0.049416  2.470783  0.023015  0.013811  0.012590  1.000000  0.005758  0.000102  0.000024  0.353731  0.292827  0.069248  0.270149  0.000333  0.000079  23  0  0  0  0
28  9  30.230757  0.000000  0.061491  0.351995  7159097.254794  6597243.261289  14283.493373  496424.409884  457464.464623  990.442582  0.027416  1.370808  0.013454  0.013948  0.000013  1.000000  0.002732  0.003576  0.000846  0.289933  0.288561  0.068239  0.128177  0.054323  0.012846  16  0  0  0  0
35  2  28.384978  0.000000  0.066629  0.339089  7462672.694031  6559202.279783  547.785826  517474.865397  454826.635980  37.984434  0.027893  1.394667  0.014025  0.013868  0.000001  1.000000  0.002863  0.003377  0.000799  0.289737  0.288702  0.068272  0.134297  0.051308  0.012133  17  0  0  0  0
25  12  32.124863  0.000000  0.057061  0.362533  6897350.971246  6629978.515298  58565.991139  478274.461682  459734.384778  4061.068953  0.027035  1.351753  0.012963  0.014018  0.000055  1.000000  0.002621  0.003744  0.000885  0.290095  0.288430  0.068208  0.122949  0.056875  0.013450  16  0  0  0  0
26  11  31.368953  0.000000  0.058737  0.358606  6996375.712568  6617590.851111  36552.388561  485141.011615  458875.402331  2534.606987  0.027174  1.358715  0.013149  0.013991  0.000034  1.000000  0.002663  0.003681  0.000870  0.290034  0.288480  0.068220  0.124922  0.055914  0.013223  16  0  0  0  0
34  3  28.529573  0.000000  0.066193  0.340217  7436938.708515  6562436.796761  871.070440  515690.425528  455050.923083  60.401558  0.027852  1.392606  0.013977  0.013875  0.000001  1.000000  0.002851  0.003394  0.000803  0.289754  0.288691  0.068270  0.133776  0.051567  0.012195  17  0  0  0  0
29  8  29.804027  0.000000  0.062600  0.349274  7224677.940653  6589039.111212  8942.601280  500971.890121  456895.574410  620.095720  0.027517  1.375852  0.013578  0.013931  0.000008  1.000000  0.002760  0.003533  0.000836  0.289892  0.288593  0.068247  0.129494  0.053677  0.012694  16  0  0  0  0
33  4  28.702016  0.000000  0.065681  0.341533  7406704.152235  6566233.181394  1385.894058  513593.908156  455314.171078  96.100334  0.027804  1.390191  0.013920  0.013883  0.000001  1.000000  0.002838  0.003414  0.000807  0.289775  0.288678  0.068267  0.133164  0.051870  0.012266  17  0  0  0  0
27  10  30.745759  0.000000  0.060208  0.355098  7083344.598720  6606716.220787  22837.332706  491171.587321  458121.336315  1583.580863  0.027302  1.365093  0.013312  0.013968  0.000021  1.000000  0.002700  0.003625  0.000857  0.289980  0.288524  0.068230  0.126659  0.055066  0.013022  17  0  0  0  0
36  1  28.263577  0.000000  0.066999  0.338123  7484550.883243  6556449.204991  344.645480  518991.937562  454635.732926  23.898324  0.027928  1.396422  0.014066  0.013862  0.000000  1.000000  0.002872  0.003363  0.000795  0.289721  0.288712  0.068275  0.134740  0.051087  0.012081  16  0  0  0  0
22  15  35.497590  0.000000  0.050836  0.376415  6529658.414782  6676246.030769  242082.978721  452778.012358  462942.655772  16786.460021  0.026614  1.330716  0.012271  0.014115  0.000227  1.000000  0.002466  0.003975  0.000940  0.290347  0.288239  0.068163  0.115687  0.060368  0.014276  17  0  0  0  0
20  17  38.874196  0.000000  0.046295  0.385489  6261954.648958  6711016.671403  622744.346229  434214.961844  465353.713220  43182.189539  0.026542  1.327121  0.011768  0.014189  0.000585  1.000000  0.002355  0.004133  0.000977  0.290632  0.288101  0.068130  0.110477  0.062736  0.014836  16  0  0  0  0
2  36  23.367547  0.075569  0.144447  0.001313  12370052.533321  6602872.602345  13381261.712327  857761.224710  457854.813044  927880.249790  0.049782  2.489092  0.023248  0.013960  0.012574  1.000000  0.005945  0.000088  0.000021  0.365478  0.292957  0.069279  0.278922  0.000132  0.000031  18  0  0  0  0
10  28  25.206319  0.194238  0.127118  0.053979  11135947.834716  6310515.613491  13820398.345718  772186.231811  437582.264634  958330.757211  0.047257  2.362852  0.020928  0.013342  0.012987  1.000000  0.004747  0.000460  0.000109  0.309807  0.291719  0.068986  0.222710  0.005744  0.001358  17  0  0  0  0
37  0  28.161525  0.000000  0.067314  0.337298  7503135.824209  6554107.290584  216.925961  520280.650094  454473.340457  15.042028  0.027958  1.397915  0.014101  0.013857  0.000000  1.000000  0.002880  0.003350  0.000792  0.289708  0.288719  0.068276  0.135116  0.050899  0.012037  16  0  0  0  0
14  24  31.057874  0.130322  0.085792  0.244691  8635234.216820  6498171.344397  9929226.350293  598782.346116  450594.643453  688510.039202  0.039298  1.964883  0.016229  0.013739  0.009330  1.000000  0.003433  0.002193  0.000519  0.297552  0.289841  0.068542  0.161076  0.032413  0.007665  19  0  0  0  0
17  21  39.679917  0.000000  0.051227  0.365182  6562137.676872  6692066.542180  3722264.257787  455030.181583  464039.677891  258108.358057  0.029979  1.498952  0.012333  0.014149  0.003498  1.000000  0.002488  0.003809  0.000901  0.292230  0.288363  0.068192  0.116734  0.057528  0.013604  17  0  0  0  0
16  22  37.375099  0.000000  0.058818  0.340797  7017776.088462  6650138.849362  5505454.962435  486624.951362  461132.337842  381757.941483  0.032422  1.621115  0.013189  0.014060  0.005173  1.000000  0.002689  0.003436  0.000813  0.293424  0.288692  0.068270  0.126139  0.051701  0.012226  18  0  0  0  0
8  30  24.235353  0.160753  0.135039  0.021563  11638412.843667  6320912.184202  13867690.360136  807028.040307  438303.181155  961610.068766  0.048268  2.413389  0.021873  0.013364  0.013031  1.000000  0.005084  0.000229  0.000054  0.318004  0.292165  0.069091  0.238524  0.002227  0.000527  17  0  0  0  0
9  29  24.654117  0.178093  0.131596  0.034231  11416807.207443  6310025.736942  13890639.586850  791661.515273  437548.295732  963201.408557  0.047850  2.392492  0.021456  0.013341  0.013053  1.000000  0.004927  0.000318  0.000075  0.313623  0.291962  0.069043  0.231157  0.003576  0.000846  17  0  0  0  0
13  25  28.684675  0.190277  0.100458  0.182742  9516387.133217  6418928.961939  11752642.872605  659883.040934  445099.837118  814948.951658  0.042500  2.124977  0.017885  0.013571  0.011044  1.000000  0.003866  0.001544  0.000365  0.300305  0.290476  0.068692  0.181368  0.022389  0.005295  18  0  0  0  0
12  26  27.058139  0.208729  0.112340  0.126877  10233100.247234  6360400.760061  12932484.776615  709581.190298  441041.388539  896761.266830  0.044831  2.241570  0.019232  0.013448  0.012152  1.000000  0.004237  0.001036  0.000245  0.303267  0.291006  0.068817  0.198763  0.014569  0.003445  17  0  0  0  0
3  35  23.360648  0.086368  0.143811  0.002092  12292769.102124  6528212.923411  13454834.251159  852402.255505  452677.779441  932981.899184  0.049548  2.477394  0.023102  0.013802  0.012643  1.000000  0.005788  0.000094  0.000022  0.353995  0.292860  0.069256  0.271541  0.000211  0.000050  19  0  0  0  0
1  37  23.419003  0.066133  0.144889  0.000825  12441264.709148  6689812.460882  13322304.711671  862699.202377  463883.375925  923792.067548  0.050044  2.502204  0.023381  0.014144  0.012519  1.000000  0.006122  0.000085  0.000020  0.379104  0.293046  0.069300  0.287205  0.000083  0.000020  19  0  0  0  0
18  20  40.428420  0.000000  0.047616  0.377442  6344434.833628  6710099.448341  2427435.896993  439934.283086  465290.111358  168322.679496  0.028391  1.419565  0.011923  0.014187  0.002281  1.000000  0.002393  0.004005  0.000947  0.291477  0.288196  0.068153  0.112269  0.060630  0.014338  17  0  0  0  0
23  14  34.156487  0.000000  0.053086  0.371537  6662572.562530  6659437.605047  150764.584502  461994.513407  461777.129935  10454.281766  0.026743  1.337138  0.012521  0.014080  0.000142  1.000000  0.002522  0.003893  0.000921  0.290249  0.288308  0.068179  0.118301  0.059123  0.013981  16  0  0  0  0
15  23  34.156393  0.000000  0.070841  0.300387  7738599.727363  6582130.602039  7690939.580683  536608.131760  456416.526219  533303.293266  0.035687  1.784342  0.014544  0.013916  0.007227  1.000000  0.003014  0.002873  0.000679  0.295198  0.289204  0.068391  0.141382  0.042944  0.010155  19  0  0  0  0
3  33  23.513571  0.085332  0.141958  0.005202  12181289.765571  6537835.512204  13317714.051343  844672.082007  453345.026692  923473.743078  0.049230  2.461493  0.022893  0.013823  0.012514  1.000000  0.005717  0.000114  0.000027  0.353360  0.292780  0.069237  0.268201  0.000527  0.000125  24  0  0  0  0
11  27  25.964761  0.206344  0.120988  0.083913  10758624.149371  6325657.441568  13555775.167542  746021.943051  438632.225656  939981.320070  0.046331  2.316564  0.020219  0.013374  0.012738  1.000000  0.004525  0.000686  0.000162  0.306403  0.291412  0.068913  0.212291  0.009201  0.002176  20  0  0  0  0
5  33  23.505952  0.112279  0.141652  0.005324  12099901.243588  6413504.045165  13630297.377812  839028.458579  444723.663836  945148.821354  0.049108  2.455388  0.022740  0.013560  0.012808  1.000000  0.005505  0.000116  0.000028  0.336062  0.292634  0.069202  0.258279  0.000540  0.000128  18  0  0  0  0
20  18  38.478808  0.000000  0.047580  0.381705  6338553.272416  6702774.926841  977294.845454  439526.445275  464782.216140  67767.345473  0.027002  1.350105  0.011912  0.014171  0.000918  1.000000  0.002387  0.004070  0.000962  0.290713  0.288151  0.068142  0.111996  0.061739  0.014600  16  0  0  0  0
0  38  23.510435  0.057953  0.145194  0.000519  12510322.145755  6789655.394299  13279940.448422  867487.766632  470806.660738  920854.454937  0.050345  2.517257  0.023511  0.014355  0.012479  1.000000  0.006325  0.000082  0.000019  0.395313  0.293132  0.069320  0.296719  0.000052  0.000012  21  0  0  0  0
31  7  29.155532  0.000000  0.064380  0.344833  7329841.352833  6575873.614391  5570.661855  508264.106300  455982.655678  386.279502  0.027684  1.384184  0.013775  0.013903  0.000005  1.000000  0.002805  0.003465  0.000819  0.289825  0.288643  0.068258  0.131612  0.052635  0.012447  16  0  0  0  0
32  6  28.908763  0.000000  0.065082  0.343059  7371315.097639  6570674.014552  3496.762580  511139.968795  455622.106269  242.471675  0.027749  1.387434  0.013853  0.013892  0.000003  1.000000  0.002823  0.003438  0.000813  0.289798  0.288662  0.068263  0.132449  0.052223  0.012350  16  0  0  0  0
21  17  36.926154  0.000000  0.049233  0.379031  6435504.275754  6689168.351573  612310.867556  446249.198565  463838.712251  42458.713756  0.026813  1.340629  0.012095  0.014143  0.000575  1.000000  0.002427  0.004022  0.000951  0.290514  0.288195  0.068152  0.113863  0.061043  0.014435  16  0  0  0  0
26  12  31.375819  0.000000  0.058775  0.358463  6998680.085886  6617338.202858  57908.426913  485300.800918  458857.883256  4015.472291  0.027198  1.359908  0.013153  0.013991  0.000054  1.000000  0.002664  0.003679  0.000870  0.290036  0.288482  0.068220  0.124968  0.055879  0.013214  16  0  0  0  0
6  32  23.673301  0.127340  0.139966  0.008493  11973511.671079  6372503.469669  13720706.338059  830264.383065  441880.611734  951417.937856  0.048868  2.443425  0.022502  0.013473  0.012893  1.000000  0.005369  0.000138  0.000033  0.329066  0.292498  0.069170  0.251871  0.000865  0.000205  18  0  0  0  0
24  14  33.046766  0.000000  0.055298  0.366437  6793292.780456  6643133.220979  148695.311920  471058.883499  460646.555234  10310.794762  0.026952  1.347600  0.012767  0.014045  0.000140  1.000000  0.002577  0.003808  0.000901  0.290173  0.288377  0.068196  0.120886  0.057842  0.013678  16  0  0  0  0
30  8  29.451363  0.000000  0.063561  0.346885  7281426.455488  6581939.389701  8881.423987  504906.932066  456403.267219  615.853578  0.027609  1.380431  0.013684  0.013916  0.000008  1.000000  0.002785  0.003496  0.000827  0.289857  0.288620  0.068253  0.130636  0.053115  0.012561  17  0  0  0  0
33  5  28.702538  0.000000  0.065682  0.341529  7406750.989392  6566228.004364  2196.470874  513597.155927  455313.812094  152.307158  0.027805  1.390232  0.013920  0.013883  0.000002  1.000000  0.002838  0.003414  0.000807  0.289775  0.288678  0.068267  0.133165  0.051869  0.012266  16  0  0  0  0
29  9  29.806759  0.000000  0.062607  0.349245  7225094.429608  6588993.246061  14171.898230  501000.770198  456892.394040  982.704378  0.027523  1.376132  0.013578  0.013931  0.000013  1.000000  0.002760  0.003533  0.000835  0.289893  0.288593  0.068247  0.129503  0.053670  0.012692  17  0  0  0  0
37  1  28.161614  0.000000  0.067314  0.337298  7503141.685487  6554106.644306  343.803982  520281.056526  454473.295643  23.839974  0.027958  1.397922  0.014101  0.013857  0.000000  1.000000  0.002880  0.003350  0.000792  0.289708  0.288719  0.068276  0.135116  0.050899  0.012037  16  0  0  0  0
34  4  28.529910  0.000000  0.066194  0.340215  7436966.293274  6562433.748754  1380.544802  515692.338303  455050.711729  95.729408  0.027853  1.392632  0.013977  0.013875  0.000001  1.000000  0.002851  0.003394  0.000803  0.289754  0.288691  0.068270  0.133776  0.051566  0.012194  16  0  0  0  0
19  19  39.820919  0.000000  0.046775  0.381876  6292330.619333  6711388.731785  1549602.898425  436321.285118  465379.512542  107452.193625  0.027471  1.373562  0.011825  0.014190  0.001456  1.000000  0.002369  0.004076  0.000964  0.291010  0.288140  0.068140  0.111149  0.061784  0.014611  17  0  0  0  0
38  0  28.075686  0.000000  0.067581  0.336593  7518919.241357  6552115.042336  216.472598  521375.100032  454335.194456  15.010591  0.027984  1.399188  0.014131  0.013853  0.000000  1.000000  0.002887  0.003340  0.000790  0.289696  0.288725  0.068278  0.135436  0.050739  0.011999  16  0  0  0  0
22  16  35.445815  0.000000  0.051237  0.375142  6553597.354192  6673649.003195  382378.756228  454437.980570  462762.573307  26514.816276  0.026786  1.339282  0.012316  0.014110  0.000359  1.000000  0.002476  0.003954  0.000935  0.290371  0.288254  0.068166  0.116166  0.060041  0.014199  17  0  0  0  0
23  15  34.146064  0.000000  0.053310  0.370801  6675875.429114  6657989.671786  238472.332933  462916.957601  461676.727693  16536.091484  0.026847  1.342356  0.012546  0.014077  0.000224  1.000000  0.002527  0.003881  0.000918  0.290261  0.288317  0.068181  0.118567  0.058936  0.013937  16  0  0  0  0
7  31  23.913715  0.143611  0.137782  0.013542  11821080.549159  6341776.966173  13803397.997770  819694.540660  439749.981877  957151.923149  0.048595  2.429738  0.022216  0.013408  0.012971  1.000000  0.005230  0.000173  0.000041  0.323102  0.292342  0.069133  0.245341  0.001388  0.000328  20  0  0  0  0
36  2  28.263716  0.000000  0.066999  0.338122  7484560.685018  6556448.119797  546.224988  518992.617234  454635.657677  37.876203  0.027929  1.396433  0.014066  0.013862  0.000001  1.000000  0.002872  0.003363  0.000795  0.289721  0.288712  0.068275  0.134740  0.051087  0.012081  16  0  0  0  0
4  34  23.404335  0.098600  0.142907  0.003337  12204550.675601  6465255.539173  13539545.082336  846285.034468  448312.203558  938855.897382  0.049329  2.466429  0.022937  0.013669  0.012723  1.000000  0.005643  0.000103  0.000024  0.344290  0.292754  0.069231  0.264755  0.000337  0.000080  20  0  0  0  0
27  11  30.751172  0.000000  0.060230  0.355014  7084639.771304  6606573.970893  36186.194734  491261.396869  458111.472457  2509.214462  0.027317  1.365827  0.013314  0.013968  0.000034  1.000000  0.002700  0.003624  0.000857  0.289981  0.288524  0.068230  0.126686  0.055045  0.013017  17  0  0  0  0
28  10  30.234690  0.000000  0.061503  0.351946  7159829.377302  6597162.734675  22634.657787  496475.176548  457458.880766  1569.527028  0.027425  1.371260  0.013456  0.013948  0.000021  1.000000  0.002732  0.003575  0.000845  0.289934  0.288561  0.068239  0.128192  0.054311  0.012844  17  0  0  0  0
35  3  28.385194  0.000000  0.066629  0.339087  7462689.081000  6559200.467020  868.178667  517476.001699  454826.510280  60.201038  0.027894  1.394684  0.014025  0.013868  0.000001  1.000000  0.002863  0.003377  0.000799  0.289737  0.288702  0.068272  0.134297  0.051308  0.012133  18  0  0  0  0
25  13  32.132131  0.000000  0.057130  0.362286  6901471.139566  6629527.707152  92757.574969  478560.161408  459703.124948  6431.973582  0.027074  1.353699  0.012970  0.014017  0.000087  1.000000  0.002622  0.003740  0.000885  0.290099  0.288432  0.068209  0.123032  0.056814  0.013435  16  0  0  0  0
1  38  23.399750  0.066228  0.145123  0.000521  12455398.671420  6688680.070217  13338795.945978  863679.276209  463804.853962  924935.598774  0.050084  2.504187  0.023408  0.014142  0.012534  1.000000  0.006132  0.000083  0.000020  0.379212  0.293057  0.069302  0.287662  0.000052  0.000012  18  0  0  0  0
10  29  24.851843  0.201688  0.131112  0.035113  11374585.952664  6286290.221659  14248292.968522  788733.819120  435902.433307  988001.723823  0.048056  2.402820  0.021377  0.013291  0.013389  1.000000  0.004876  0.000326  0.000077  0.310360  0.291884  0.069025  0.228767  0.003672  0.000868  17  0  0  0  0
0  39  23.497795  0.058007  0.145346  0.000328  12519526.662675  6788948.693076  13290465.028155  868126.024044  470757.656831  921584.247828  0.050371  2.518542  0.023529  0.014354  0.012489  1.000000  0.006331  0.000081  0.000019  0.395395  0.293139  0.069322  0.297029  0.000033  0.000008  19  0  0  0  0
11  28  25.448150  0.218952  0.126508  0.055448  11088304.082401  6291802.941914  14196698.134874  768882.530131  436284.695037  984424.047206  0.047482  2.374077  0.020839  0.013303  0.013340  1.000000  0.004699  0.000473  0.000112  0.307089  0.291639  0.068967  0.220467  0.005910  0.001398  18  0  0  0  0
2  37  23.338509  0.075736  0.144803  0.000830  12391491.606052  6601085.696074  13406871.468671  859247.847764  457730.905817  929656.075390  0.049842  2.492120  0.023288  0.013956  0.012598  1.000000  0.005960  0.000085  0.000020  0.365619  0.292972  0.069282  0.279589  0.000083  0.000020  18  0  0  0  0
3  36  23.317471  0.086657  0.144342  0.001324  12324742.193829  6525447.303617  13494098.131928  854619.325984  452486.006495  935704.525815  0.049639  2.481950  0.023162  0.013797  0.012680  1.000000  0.005808  0.000089  0.000021  0.354177  0.292883  0.069261  0.272503  0.000133  0.000031  20  0  0  0  0
12  27  26.251067  0.231365  0.120221  0.086200  10703483.586626  6311655.865381  13925310.475740  742198.399335  437661.331708  965605.549043  0.046545  2.327264  0.020116  0.013345  0.013085  1.000000  0.004479  0.000706  0.000167  0.304152  0.291328  0.068893  0.210117  0.009475  0.002241  17  0  0  0  0
15  24  31.286144  0.142853  0.085159  0.247041  8592553.531980  6492252.418994  10024598.370002  595822.792274  450184.214743  695123.302986  0.039295  1.964728  0.016148  0.013726  0.009420  1.000000  0.003407  0.002220  0.000525  0.296433  0.289778  0.068527  0.159823  0.032826  0.007763  18  0  0  0  0
9  30  24.391281  0.182779  0.134654  0.022070  11599649.394154  6291721.154590  14194012.597978  804340.114460  436279.023760  984237.827349  0.048440  2.421992  0.021800  0.013302  0.013338  1.000000  0.005028  0.000234  0.000055  0.314097  0.292089  0.069073  0.235899  0.002281  0.000539  17  0  0  0  0
17  22  36.694027  0.000000  0.060022  0.338190  7086487.238401  6636427.520955  5463345.501815  491389.503491  460181.570186  378837.997335  0.032483  1.624144  0.013318  0.014031  0.005134  1.000000  0.002716  0.003396  0.000803  0.292888  0.288712  0.068275  0.127404  0.051104  0.012085  18  0  0  0  0
18  21  38.330190  0.000000  0.053287  0.360656  6682452.631955  6674059.775915  3676132.328524  463373.032427  462791.057011  254909.488849  0.030124  1.506186  0.012559  0.014111  0.003454  1.000000  0.002538  0.003735  0.000883  0.291876  0.288419  0.068205  0.119051  0.056413  0.013340  17  0  0  0  0
14  25  29.012015  0.210502  0.099498  0.186172  9452879.500879  6412443.247595  11973276.199996  655479.309879  444650.106265  830248.055086  0.042574  2.128689  0.017765  0.013558  0.011251  1.000000  0.003825  0.001579  0.000373  0.298835  0.290394  0.068672  0.179457  0.022905  0.005417  17  0  0  0  0
20  19  37.909945  0.000000  0.049564  0.375774  6456706.226111  6690056.991176  1524841.834211  447719.379136  463900.332086  105735.217832  0.027712  1.385589  0.012134  0.014145  0.001433  1.000000  0.002437  0.003972  0.000939  0.290838  0.288228  0.068160  0.114349  0.060202  0.014237  17  0  0  0  0
16  23  34.064393  0.000000  0.071019  0.300358  7745333.795872  6573271.957371  7690179.648029  537075.083928  455802.252199  533250.598198  0.035680  1.784002  0.014556  0.013898  0.007226  1.000000  0.003012  0.002872  0.000679  0.294401  0.289178  0.068385  0.141313  0.042938  0.010154  18  0  0  0  0
25  14  32.143598  0.000000  0.057239  0.361895  6907989.140764  6628814.529556  146852.062367  479012.131089  459653.671957  10182.980592  0.027136  1.356778  0.012983  0.014015  0.000138  1.000000  0.002625  0.003734  0.000883  0.290105  0.288437  0.068210  0.123164  0.056718  0.013413  16  0  0  0  0
6  33  23.551311  0.128651  0.141456  0.005407  12062849.038120  6364064.079692  13843878.024420  836459.193407  441295.409573  959958.879477  0.049134  2.456715  0.022670  0.013455  0.013009  1.000000  0.005421  0.000118  0.000028  0.329402  0.292561  0.069185  0.254346  0.000548  0.000130  20  0  0  0  0
27  12  30.759738  0.000000  0.060265  0.354881  7086691.180015  6606348.661266  57329.812462  491403.645161  458095.849091  3975.350146  0.027340  1.366989  0.013318  0.013968  0.000054  1.000000  0.002701  0.003622  0.000856  0.289983  0.288526  0.068231  0.126727  0.055013  0.013010  16  0  0  0  0
22  17  35.366234  0.000000  0.051869  0.373134  6591190.433333  6669570.231653  602784.326041  457044.750874  462479.744106  41798.126592  0.027055  1.352739  0.012387  0.014101  0.000566  1.000000  0.002492  0.003922  0.000927  0.290407  0.288279  0.068172  0.116918  0.059528  0.014077  16  0  0  0  0
28  11  30.240919  0.000000  0.061522  0.351869  7160989.298638  6597035.151757  35865.594951  496555.607536  457450.033941  2486.983509  0.027440  1.371978  0.013458  0.013948  0.000034  1.000000  0.002733  0.003574  0.000845  0.289935  0.288562  0.068239  0.128216  0.054293  0.012839  17  0  0  0  0
31  8  29.157473  0.000000  0.064384  0.344817  7330059.525243  6575849.536106  8828.494394  508279.234759  455980.986047  612.183347  0.027687  1.384355  0.013776  0.013903  0.000008  1.000000  0.002805  0.003465  0.000819  0.289826  0.288643  0.068258  0.131616  0.052632  0.012446  17  0  0  0  0
23  16  34.129847  0.000000  0.053662  0.369637  6696846.045045  6655707.012734  376766.696093  464371.097036  461518.444095  26125.666144  0.027012  1.350582  0.012586  0.014072  0.000354  1.000000  0.002536  0.003862  0.000913  0.290281  0.288330  0.068184  0.118988  0.058643  0.013868  16  0  0  0  0
33  6  28.703365  0.000000  0.065683  0.341523  7406825.190745  6566219.805411  3481.113492  513602.301179  455313.243564  241.386539  0.027806  1.390299  0.013920  0.013883  0.000003  1.000000  0.002838  0.003414  0.000807  0.289775  0.288678  0.068267  0.133167  0.051868  0.012266  17  0  0  0  0
36  3  28.263936  0.000000  0.067000  0.338121  7484576.203837  6556446.402612  865.705031  518993.693337  454635.538604  60.029511  0.027929  1.396449  0.014066  0.013862  0.000001  1.000000  0.002872  0.003363  0.000795  0.289721  0.288712  0.068275  0.134740  0.051087  0.012081  16  0  0  0  0
34  5  28.530444  0.000000  0.066194  0.340211  7437010.072812  6562428.905162  2187.993947  515695.374054  455050.375865  151.719353  0.027853  1.392674  0.013977  0.013875  0.000002  1.000000  0.002851  0.003394  0.000803  0.289754  0.288691  0.068270  0.133777  0.051566  0.012194  16  0  0  0  0
21  18  36.691798  0.000000  0.050358  0.375571  6502538.711473  6681922.316800  961588.748225  450897.484376  463336.259441  66678.257034  0.027251  1.362572  0.012221  0.014127  0.000904  1.000000  0.002456  0.003965  0.000938  0.290582  0.288239  0.068163  0.115200  0.060150  0.014224  16  0  0  0  0
13  26  27.381539  0.232608  0.111416  0.130022  10170213.556152  6350711.388662  13252964.924948  705220.516403  440369.510464  918983.924639  0.044994  2.249694  0.019113  0.013427  0.012453  1.000000  0.004191  0.001065  0.000252  0.301425  0.290921  0.068797  0.196642  0.014984  0.003543  18  0  0  0  0
29  10  29.811087  0.000000  0.062619  0.349200  7225754.459128  6588920.552264  22458.007470  501046.537807  456887.353324  1557.277784  0.027532  1.376576  0.013580  0.013931  0.000021  1.000000  0.002761  0.003532  0.000835  0.289893  0.288594  0.068247  0.129516  0.053660  0.012689  17  0  0  0  0
7  32  23.753281  0.145642  0.139720  0.008649  11937146.474319  6330565.141007  13972071.490289  827742.756287  438972.534177  968848.040132  0.048948  2.447384  0.022434  0.013384  0.013129  1.000000  0.005296  0.000141  0.000033  0.323486  0.292424  0.069153  0.248483  0.000881  0.000208  17  0  0  0  0
4  35  23.341435  0.099092  0.143682  0.002114  12251134.598850  6461090.515967  13598650.972147  849515.245735  448023.393515  942954.403860  0.049463  2.473143  0.023024  0.013660  0.012778  1.000000  0.005672  0.000095  0.000022  0.344520  0.292787  0.069238  0.266114  0.000213  0.000050  19  0  0  0  0
30  9  29.454289  0.000000  0.063567  0.346858  7281804.545371  6581897.705507  14075.013939  504933.149484  456400.376763  975.986251  0.027614  1.380706  0.013685  0.013916  0.000013  1.000000  0.002785  0.003496  0.000827  0.289857  0.288620  0.068253  0.130644  0.053109  0.012559  17  0  0  0  0
26  13  31.386673  0.000000  0.058837  0.358235  7002328.358950  6616938.204239  91720.412294  485553.778597  458830.146647  6360.054896  0.027236  1.361797  0.013160  0.013990  0.000086  1.000000  0.002665  0.003675  0.000869  0.290039  0.288484  0.068221  0.125042  0.055824  0.013201  17  0  0  0  0
35  4  28.385537  0.000000  0.066630  0.339085  7462715.044983  6559197.596095  1375.962019  517477.802087  454826.311205  95.411629  0.027894  1.394709  0.014025  0.013868  0.000001  1.000000  0.002863  0.003377  0.000799  0.289737  0.288702  0.068272  0.134297  0.051307  0.012133  16  0  0  0  0
19  20  38.631397  0.000000  0.050195  0.371807  6496088.984808  6689557.703544  2391195.546237  450450.248972  463865.710602  165809.709760  0.028599  1.429941  0.012208  0.014143  0.002247  1.000000  0.002456  0.003910  0.000925  0.291237  0.288274  0.068171  0.115211  0.059189  0.013997  17  0  0  0  0
32  7  28.910036  0.000000  0.065085  0.343049  7371441.853442  6570660.017978  5541.841106  511148.758265  455621.135722  384.281021  0.027751  1.387540  0.013853  0.013892  0.000005  1.000000  0.002823  0.003437  0.000813  0.289798  0.288662  0.068263  0.132452  0.052221  0.012349  17  0  0  0  0
24  15  33.052786  0.000000  0.055495  0.365763  6804975.883009  6641857.954580  235232.418654  471869.010403  460558.126016  16311.430123  0.027053  1.352629  0.012789  0.014043  0.000221  1.000000  0.002582  0.003798  0.000898  0.290183  0.288385  0.068197  0.121122  0.057674  0.013639  16  0  0  0  0
37  2  28.161754  0.000000  0.067314  0.337297  7503151.049522  6554105.604578  544.891348  520281.705844  454473.223547  37.783726  0.027959  1.397932  0.014101  0.013857  0.000001  1.000000  0.002880  0.003350  0.000792  0.289708  0.288719  0.068276  0.135117  0.050899  0.012037  16  0  0  0  0
5  35  23.354053  0.113665  0.143529  0.002142  12212574.358043  6403124.681496  13778732.691126  846841.410737  444003.940482  955441.587354  0.049437  2.471852  0.022952  0.013538  0.012948  1.000000  0.005574  0.000096  0.000023  0.336547  0.292714  0.069221  0.261483  0.000216  0.000051  17  0  0  0  0
1  39  23.387203  0.066289  0.145276  0.000329  12464629.210183  6687940.644166  13349551.470841  864319.338021  463753.580858  925681.405807  0.050110  2.505482  0.023425  0.014140  0.012544  1.000000  0.006138  0.000081  0.000019  0.379282  0.293063  0.069304  0.287960  0.000033  0.000008  19  0  0  0  0
8  32  23.870438  0.166164  0.139433  0.008835  11901318.671371  6295002.945327  14272969.548539  825258.393343  436506.588908  989712.841334  0.049088  2.454396  0.022367  0.013309  0.013412  1.000000  0.005233  0.000144  0.000034  0.318772  0.292350  0.069135  0.245507  0.000900  0.000213  17  0  0  0  0
0  40  23.489630  0.058041  0.145444  0.000207  12525480.421132  6788491.329687  13297264.013331  868538.868139  470725.942448  922055.701432  0.050387  2.519372  0.023540  0.014353  0.012495  1.000000  0.006336  0.000080  0.000019  0.395448  0.293143  0.069323  0.297230  0.000021  0.000005  19  0  0  0  0
2  38  23.319368  0.075845  0.145038  0.000524  12405673.919836  6599902.053890  13423797.889959  860231.274375  457648.829984  930829.783247  0.049882  2.494123  0.023315  0.013954  0.012614  1.000000  0.005969  0.000083  0.000020  0.365712  0.292983  0.069285  0.280031  0.000053  0.000012  19  0  0  0  0
3  37  23.288572  0.086849  0.144700  0.000837  12346267.733023  6523584.409109  13520514.676191  856111.944775  452356.830109  937536.295510  0.049700  2.485017  0.023203  0.013793  0.012705  1.000000  0.005822  0.000086  0.000020  0.354299  0.292899  0.069265  0.273151  0.000084  0.000020  16  0  0  0  0
12  28  25.739633  0.245573  0.125812  0.057140  11037191.422805  6276968.747296  14629893.335996  765338.288312  435256.065861  1014462.565252  0.047761  2.388059  0.020743  0.013271  0.013747  1.000000  0.004653  0.000489  0.000116  0.304780  0.291557  0.068947  0.218316  0.006102  0.001443  17  0  0  0  0
39  0  28.003328  0.000000  0.067808  0.335991  7532317.980236  6550420.102949  216.085555  522304.192179  454217.664374  14.983753  0.028005  1.400268  0.014156  0.013849  0.000000  1.000000  0.002893  0.003331  0.000788  0.289686  0.288730  0.068279  0.135708  0.050602  0.011966  16  0  0  0  0
38  1  28.075776  0.000000  0.067581  0.336593  7518924.899787  6552114.414274  343.085466  521375.492397  454335.150905  23.790150  0.027984  1.399194  0.014131  0.013853  0.000000  1.000000  0.002887  0.003340  0.000790  0.289696  0.288725  0.068278  0.135436  0.050739  0.011999  16  0  0  0  0
7  33  23.631543  0.147154  0.141224  0.005508  12027222.450725  6321850.829830  14102459.939531  833988.783104  438368.268495  977889.404800  0.049221  2.461053  0.022603  0.013366  0.013252  1.000000  0.005349  0.000121  0.000029  0.323784  0.292488  0.069168  0.250934  0.000558  0.000132  16  0  0  0  0
5  34  23.416788  0.113096  0.142748  0.003380  12165703.544912  6407445.558860  13717042.023563  843591.306022  444303.557727  951163.847836  0.049300  2.465006  0.022864  0.013547  0.012890  1.000000  0.005545  0.000104  0.000025  0.336345  0.292681  0.069213  0.260148  0.000341  0.000081  20  0  0  0  0
11  29  25.096105  0.227389  0.130556  0.036138  11329954.495991  6266927.834792  14664500.325188  785638.995324  434559.811307  1016862.274821  0.048323  2.416134  0.021293  0.013250  0.013780  1.000000  0.004829  0.000336  0.000080  0.307592  0.291805  0.069006  0.226536  0.003784  0.000895  16  0  0  0  0
13  27  26.588862  0.257994  0.119356  0.088797  10643927.596513  6301094.583683  14344795.372003  738068.682111  436928.993838  994693.370409  0.046805  2.340261  0.020004  0.013322  0.013479  1.000000  0.004433  0.000730  0.000173  0.302237  0.291243  0.068873  0.207981  0.009789  0.002315  17  0  0  0  0
17  23  33.976658  0.000000  0.071198  0.300372  7752701.639169  6565526.545582  7690553.430627  537585.983156  455265.171707  533276.516941  0.035678  1.783893  0.014570  0.013881  0.007227  1.000000  0.003012  0.002872  0.000679  0.293723  0.289154  0.068379  0.141288  0.042940  0.010155  19  0  0  0  0
6  34  23.462330  0.129595  0.142561  0.003434  12129130.074458  6357793.807499  13935035.333273  841055.237179  440860.617858  966279.887789  0.049331  2.466563  0.022795  0.013442  0.013094  1.000000  0.005461  0.000106  0.000025  0.329651  0.292608  0.069196  0.256190  0.000347  0.000082  16  0  0  0  0
14  26  27.754580  0.257688  0.110392  0.133521  10102583.045885  6344010.850944  13609627.364773  700530.897733  439904.883380  943715.526252  0.045188  2.259388  0.018986  0.013413  0.012789  1.000000  0.004146  0.001098  0.000260  0.299855  0.290833  0.068776  0.194523  0.015449  0.003653  18  0  0  0  0
16  24  31.532106  0.155625  0.084503  0.249514  8549243.648569  6487991.782674  10124939.600006  592819.608695  449888.774718  702081.140563  0.039298  1.964922  0.016067  0.013717  0.009514  1.000000  0.003381  0.002250  0.000532  0.295480  0.289715  0.068512  0.158611  0.033263  0.007866  18  0  0  0  0
19  21  37.153772  0.000000  0.055223  0.356380  6795726.028181  6657418.924955  3632540.843397  471227.609181  461637.151103  251886.778512  0.030260  1.513023  0.012772  0.014076  0.003413  1.000000  0.002584  0.003667  0.000867  0.291571  0.288471  0.068218  0.121245  0.055373  0.013095  18  0  0  0  0
15  25  29.378711  0.231431  0.098464  0.189887  9385906.326771  6408356.565109  12212186.250177  650835.272055  444366.728505  846814.498655  0.042664  2.133189  0.017639  0.013549  0.011475  1.000000  0.003785  0.001617  0.000382  0.297581  0.290311  0.068653  0.177552  0.023469  0.005550  19  0  0  0  0
22  18  35.245995  0.000000  0.052855  0.369970  6649906.127849  6663198.557808  947247.891519  461116.200522  462037.921022  65683.836778  0.027475  1.373767  0.012497  0.014088  0.000890  1.000000  0.002517  0.003871  0.000915  0.290464  0.288317  0.068181  0.118095  0.058726  0.013888  16  0  0  0  0
20  20  37.130334  0.000000  0.052574  0.366549  6636026.671922  6670743.221813  2357380.584203  460153.774609  462561.081309  163464.920748  0.028790  1.439513  0.012471  0.014104  0.002215  1.000000  0.002514  0.003823  0.000904  0.291028  0.288345  0.068188  0.117941  0.057868  0.013685  17  0  0  0  0
25  15  32.161642  0.000000  0.057412  0.361276  6918289.344150  6627687.489114  232346.496857  479726.365329  459575.520989  16111.315224  0.027233  1.361643  0.013002  0.014013  0.000218  1.000000  0.002630  0.003725  0.000881  0.290114  0.288443  0.068211  0.123372  0.056566  0.013377  17  0  0  0  0
10  30  24.590383  0.207023  0.134207  0.022666  11559502.444963  6267480.113287  14577345.177333  801556.254310  434598.107270  1010818.783400  0.048673  2.433667  0.021724  0.013251  0.013698  1.000000  0.004977  0.000241  0.000057  0.310788  0.292012  0.069055  0.233506  0.002344  0.000554  17  0  0  0  0
21  19  36.350195  0.000000  0.052098  0.370145  6606143.412354  6670719.519698  1502000.043452  458081.616770  462559.437763  104151.327839  0.027930  1.396514  0.012415  0.014104  0.001411  1.000000  0.002500  0.003877  0.000917  0.290687  0.288306  0.068179  0.117274  0.058770  0.013898  17  0  0  0  0
18  22  36.064321  0.000000  0.061184  0.335698  7153122.005343  6623782.778020  5423088.312655  496010.075565  459304.761446  376046.492951  0.032544  1.627177  0.013443  0.014004  0.005096  1.000000  0.002742  0.003359  0.000794  0.292430  0.288730  0.068279  0.128646  0.050537  0.011951  19  0  0  0  0
26  14  31.403803  0.000000  0.058934  0.357875  7008100.590490  6616305.324616  145220.829702  485954.035296  458786.261660  10069.868046  0.027296  1.364786  0.013171  0.013989  0.000136  1.000000  0.002668  0.003670  0.000868  0.290044  0.288488  0.068222  0.125159  0.055736  0.013181  16  0  0  0  0
4  36  23.298417  0.099426  0.144217  0.001338  12283266.819803  6458214.883231  13639377.608990  851743.350516  447823.992077  945778.460573  0.049555  2.477771  0.023085  0.013654  0.012817  1.000000  0.005692  0.000090  0.000021  0.344679  0.292810  0.069244  0.267054  0.000134  0.000032  19  0  0  0  0
31  9  29.160550  0.000000  0.064390  0.344792  7330405.210369  6575811.389699  13991.191640  508303.205175  455978.340908  970.173865  0.027693  1.384626  0.013776  0.013903  0.000013  1.000000  0.002806  0.003464  0.000819  0.289826  0.288643  0.068258  0.131623  0.052626  0.012445  17  0  0  0  0
33  7  28.704676  0.000000  0.065685  0.341514  7406942.801928  6566206.808596  5517.046785  513610.456546  455312.342342  382.561739  0.027808  1.390404  0.013920  0.013883  0.000005  1.000000  0.002839  0.003414  0.000807  0.289775  0.288678  0.068267  0.133169  0.051866  0.012265  17  0  0  0  0
28  12  30.250776  0.000000  0.061553  0.351745  7162826.593152  6596833.058332  56823.248626  496683.008773  457436.020427  3940.224118  0.027462  1.373113  0.013461  0.013947  0.000053  1.000000  0.002734  0.003572  0.000845  0.289936  0.288563  0.068240  0.128253  0.054263  0.012832  17  0  0  0  0
24  16  33.062226  0.000000  0.055804  0.364696  6823400.290839  6639846.735529  371731.055977  473146.591285  460418.664546  25776.485991  0.027211  1.360561  0.012824  0.014038  0.000349  1.000000  0.002590  0.003781  0.000894  0.290200  0.288396  0.068200  0.121493  0.057409  0.013576  16  0  0  0  0
27  13  30.773282  0.000000  0.060319  0.354671  7089939.142226  6605991.932963  90807.796221  491628.864580  458071.112922  6296.772491  0.027377  1.368829  0.013324  0.013967  0.000085  1.000000  0.002703  0.003618  0.000856  0.289986  0.288528  0.068231  0.126793  0.054963  0.012998  17  0  0  0  0
38  2  28.075917  0.000000  0.067582  0.336592  7518933.808910  6552113.430891  543.752611  521376.110172  454335.082715  37.704764  0.027984  1.399204  0.014131  0.013853  0.000001  1.000000  0.002887  0.003340  0.000790  0.289696  0.288725  0.068278  0.135437  0.050738  0.011999  16  0  0  0  0
40  0  27.942239  0.000000  0.068001  0.335477  7543696.039868  6548976.729742  215.754978  523093.166869  454117.578334  14.960830  0.028024  1.401184  0.014177  0.013846  0.000000  1.000000  0.002898  0.003323  0.000786  0.289677  0.288734  0.068280  0.135939  0.050486  0.011939  16  0  0  0  0
39  1  28.003418  0.000000  0.067808  0.335991  7532323.439729  6550419.495875  342.472058  522304.570750  454217.622278  23.747616  0.028005  1.400274  0.014156  0.013849  0.000000  1.000000  0.002893  0.003331  0.000788  0.289686  0.288730  0.068279  0.135708  0.050602  0.011966  16  0  0  0  0
30  10  29.458923  0.000000  0.063577  0.346815  7282403.660871  6581831.652412  22304.644867  504974.693208  456395.796525  1546.643351  0.027623  1.381142  0.013686  0.013916  0.000021  1.000000  0.002785  0.003495  0.000827  0.289858  0.288621  0.068253  0.130656  0.053099  0.012557  16  0  0  0  0
35  5  28.386081  0.000000  0.066630  0.339082  7462756.224433  6559193.039283  2180.731645  517480.657543  454825.995227  151.215772  0.027895  1.394751  0.014025  0.013868  0.000002  1.000000  0.002863  0.003377  0.000799  0.289737  0.288702  0.068272  0.134298  0.051307  0.012133  17  0  0  0  0
34  6  28.531290  0.000000  0.066196  0.340206  7437079.402165  6562421.241041  3467.681153  515700.181473  455049.844422  240.455117  0.027855  1.392740  0.013977  0.013875  0.000003  1.000000  0.002852  0.003394  0.000803  0.289754  0.288691  0.068270  0.133779  0.051564  0.012194  17  0  0  0  0
29  11  29.817941  0.000000  0.062636  0.349127  7226800.115932  6588805.391865  35586.165380  501119.045491  456879.367899  2467.607370  0.027546  1.377278  0.013582  0.013930  0.000033  1.000000  0.002761  0.003531  0.000835  0.289894  0.288594  0.068247  0.129537  0.053643  0.012685  17  0  0  0  0
32  8  28.912054  0.000000  0.065088  0.343034  7371642.763157  6570637.830055  8782.839191  511162.689699  455619.597172  609.017535  0.027754  1.387709  0.013854  0.013892  0.000008  1.000000  0.002823  0.003437  0.000813  0.289799  0.288662  0.068263  0.132456  0.052217  0.012348  18  0  0  0  0
37  3  28.161976  0.000000  0.067315  0.337296  7503165.835829  6554103.968057  863.591462  520282.731153  454473.110067  59.882953  0.027959  1.397948  0.014101  0.013857  0.000001  1.000000  0.002880  0.003350  0.000792  0.289708  0.288719  0.068276  0.135117  0.050899  0.012037  16  0  0  0  0
5  36  23.311153  0.114052  0.144068  0.001356  12244904.099759  6400143.014251  13821239.088582  849083.211956  443797.186425  958389.055802  0.049531  2.476572  0.023012  0.013532  0.012987  1.000000  0.005593  0.000091  0.000022  0.336686  0.292738  0.069227  0.262406  0.000136  0.000032  17  0  0  0  0
3  38  23.269523  0.086975  0.144936  0.000529  12360506.734142  6522350.454382  13537973.492732  857099.302186  452271.265515  938746.920592  0.049741  2.487045  0.023230  0.013790  0.012721  1.000000  0.005831  0.000084  0.000020  0.354380  0.292909  0.069267  0.273580  0.000053  0.000013  19  0  0  0  0
23  17  34.104877  0.000000  0.054216  0.367798  6729799.885313  6652119.628577  594165.598688  466656.174348  461269.688561  41200.488861  0.027270  1.363514  0.012648  0.014064  0.000558  1.000000  0.002550  0.003833  0.000907  0.290312  0.288352  0.068189  0.119651  0.058181  0.013759  17  0  0  0  0
6  35  23.399724  0.130253  0.143349  0.002177  12176347.553149  6353323.323546  13999869.120291  844329.380295  440550.626628  970775.576745  0.049471  2.473573  0.022884  0.013433  0.013155  1.000000  0.005489  0.000098  0.000023  0.329829  0.292642  0.069204  0.257507  0.000219  0.000052  17  0  0  0  0
8  33  23.748951  0.167903  0.140953  0.005629  11992279.560962  6286018.866935  14412119.447582  831565.781597  435883.617093  999361.740358  0.049371  2.468531  0.022538  0.013290  0.013543  1.000000  0.005285  0.000123  0.000029  0.319038  0.292413  0.069150  0.247944  0.000571  0.000135  17  0  0  0  0
10  31  24.387318  0.211034  0.136701  0.014559  11708456.075086  6252303.620453  14840251.532570  811884.961311  433545.742534  1029049.173016  0.049168  2.458412  0.022004  0.013219  0.013945  1.000000  0.005059  0.000187  0.000044  0.311133  0.292116  0.069080  0.237352  0.001494  0.000353  17  0  0  0  0
8  31  24.030445  0.163828  0.137475  0.013826  11784188.994482  6306556.696557  14093025.621291  817136.415297  437307.746363  977235.212561  0.048723  2.436156  0.022147  0.013334  0.013243  1.000000  0.005167  0.000177  0.000042  0.318430  0.292268  0.069116  0.242385  0.001417  0.000335  23  0  0  0  0
17  24  31.792019  0.168475  0.083834  0.252082  8505780.901806  6485101.351361  10229139.514048  589805.825302  449688.347121  709306.546085  0.039309  1.965428  0.015985  0.013711  0.009612  1.000000  0.003356  0.002280  0.000539  0.294667  0.289654  0.068498  0.157441  0.033720  0.007974  19  0  0  0  0
16  25  29.783054  0.252803  0.097365  0.193861  9315866.611677  6406330.230995  12467753.005836  645978.594880  444226.218929  864535.947512  0.042768  2.138401  0.017508  0.013545  0.011716  1.000000  0.003744  0.001659  0.000392  0.296510  0.290227  0.068633  0.175649  0.024077  0.005694  19  0  0  0  0
13  28  26.084852  0.273909  0.125024  0.059074  10982014.905796  6265585.566529  15124851.958618  761512.251464  434466.736062  1048783.867702  0.048099  2.404926  0.020639  0.013247  0.014212  1.000000  0.004609  0.000506  0.000120  0.302816  0.291473  0.068928  0.216218  0.006322  0.001495  18  0  0  0  0
19  22  35.487401  0.000000  0.062293  0.333350  7216925.276986  6612170.919394  5385150.035987  500434.306770  458499.574721  373415.786042  0.032603  1.630163  0.013563  0.013980  0.005060  1.000000  0.002768  0.003324  0.000786  0.292041  0.288748  0.068283  0.129848  0.050006  0.011826  18  0  0  0  0
15  26  28.178733  0.283690  0.109270  0.137375  10030141.303128  6339950.934782  14002522.334941  695507.659730  439623.361645  970959.555320  0.045412  2.270611  0.018850  0.013404  0.013158  1.000000  0.004101  0.001134  0.000268  0.298513  0.290744  0.068755  0.192388  0.015966  0.003776  18  0  0  0  0
14  27  26.981481  0.285983  0.118391  0.091719  10579545.372190  6293597.529761  14816942.547411  733604.305307  436409.134918  1027432.886941  0.047112  2.355601  0.019883  0.013306  0.013923  1.000000  0.004388  0.000756  0.000179  0.300603  0.291155  0.068853  0.205852  0.010144  0.002399  18  0  0  0  0
9  32  24.027676  0.188974  0.139097  0.009056  11865280.347982  6265062.814263  14629963.745129  822759.432540  434430.487500  1014467.447545  0.049292  2.464617  0.022299  0.013246  0.013747  1.000000  0.005177  0.000148  0.000035  0.314786  0.292275  0.069117  0.242859  0.000923  0.000218  17  0  0  0  0
12  29  25.391070  0.255073  0.129919  0.037324  11282230.923957  6251442.523900  15145420.239909  782329.758804  433486.032582  1050210.108545  0.048652  2.432608  0.021203  0.013217  0.014232  1.000000  0.004783  0.000348  0.000082  0.305242  0.291724  0.068987  0.224414  0.003913  0.000925  19  0  0  0  0
36  4  28.264284  0.000000  0.067000  0.338119  7484600.794249  6556443.682226  1372.041887  518995.398479  454635.349968  95.139800  0.027929  1.396475  0.014066  0.013862  0.000001  1.000000  0.002872  0.003363  0.000795  0.289721  0.288712  0.068275  0.134741  0.051086  0.012081  16  0  0  0  0
23  18  34.067061  0.000000  0.055081  0.364902  6781324.911016  6646509.720569  934274.343461  470229.010359  460880.687661  64784.228111  0.027675  1.383742  0.012744  0.014052  0.000878  1.000000  0.002572  0.003788  0.000896  0.290360  0.288385  0.068197  0.120688  0.057460  0.013588  16  0  0  0  0
2  39  23.306913  0.075915  0.145192  0.000331  12414926.675189  6599129.992982  13434838.572959  860872.876724  457595.293921  931595.363648  0.049909  2.495430  0.023332  0.013952  0.012624  1.000000  0.005975  0.000082  0.000019  0.365773  0.292989  0.069286  0.280319  0.000033  0.000008  21  0  0  0  0
18  23  33.893222  0.000000  0.071377  0.300434  7760543.592727  6558736.686431  7692122.291016  538129.758025  454794.350917  533385.304483  0.035680  1.783986  0.014585  0.013867  0.007228  1.000000  0.003012  0.002873  0.000679  0.293146  0.289132  0.068374  0.141300  0.042952  0.010157  18  0  0  0  0
22  19  35.069012  0.000000  0.054381  0.365006  6740822.124443  6653329.840251  1481143.997705  467420.475818  461353.606769  102705.132902  0.028127  1.406351  0.012668  0.014067  0.001392  1.000000  0.002556  0.003793  0.000897  0.290553  0.288376  0.068195  0.119922  0.057485  0.013594  18  0  0  0  0
26  15  31.430775  0.000000  0.059087  0.357305  7017224.082599  6615304.986321  229792.648419  486586.674304  458716.896441  15934.226876  0.027390  1.369511  0.013188  0.013987  0.000216  1.000000  0.002672  0.003661  0.000866  0.290052  0.288493  0.068223  0.125344  0.055598  0.013148  16  0  0  0  0
4  37  23.269617  0.099649  0.144577  0.000846  12304902.824189  6456277.240357  13666777.103470  853243.629158  447689.632509  947678.389767  0.049618  2.480887  0.023125  0.013650  0.012842  1.000000  0.005706  0.000087  0.000021  0.344785  0.292826  0.069248  0.267687  0.000085  0.000020  16  0  0  0  0
25  16  32.189914  0.000000  0.057685  0.360296  6934538.725711  6625909.410137  367245.876056  480853.126059  459452.225861  25465.475718  0.027386  1.369320  0.013032  0.014009  0.000345  1.000000  0.002637  0.003710  0.000877  0.290128  0.288454  0.068214  0.123701  0.056326  0.013320  16  0  0  0  0
27  14  30.794668  0.000000  0.060406  0.354338  7095078.629021  6605427.444673  143785.534727  491985.245644  458031.970310  9970.342166  0.027435  1.371742  0.013334  0.013966  0.000135  1.000000  0.002705  0.003614  0.000855  0.289990  0.288531  0.068232  0.126898  0.054883  0.012979  16  0  0  0  0
20  21  36.131973  0.000000  0.057025  0.352389  6901186.982257  6642158.030236  3591861.479727  478540.457440  460578.933791  249065.999804  0.030388  1.519408  0.012970  0.014043  0.003375  1.000000  0.002628  0.003603  0.000852  0.291309  0.288519  0.068229  0.123298  0.054416  0.012868  18  0  0  0  0
21  20  35.873304  0.000000  0.054746  0.361698  6763887.537114  6653653.932273  2326183.679874  469019.872147  461376.079881  161301.672469  0.028965  1.448256  0.012712  0.014068  0.002186  1.000000  0.002567  0.003744  0.000885  0.290846  0.288409  0.068203  0.120447  0.056668  0.013401  17  0  0  0  0
1  40  23.379117  0.066328  0.145375  0.000208  12470589.908518  6687462.990034  13356501.248717  864732.663339  463720.459479  926163.315643  0.050126  2.506318  0.023437  0.014139  0.012551  1.000000  0.006142  0.000081  0.000019  0.379328  0.293068  0.069305  0.288153  0.000021  0.000005  22  0  0  0  0
30  11  29.466263  0.000000  0.063593  0.346747  7283352.854477  6581727.005452  35343.575863  505040.511964  456388.540121  2450.785786  0.027637  1.381833  0.013688  0.013916  0.000033  1.000000  0.002785  0.003494  0.000826  0.289858  0.288621  0.068253  0.130676  0.053083  0.012553  17  0  0  0  0
24  17  33.076938  0.000000  0.056291  0.363012  6852370.869365  6636684.030513  586432.610140  475155.462213  460199.357011  40664.269818  0.027461  1.373037  0.012878  0.014032  0.000551  1.000000  0.002602  0.003755  0.000888  0.290227  0.288415  0.068205  0.122078  0.056992  0.013478  17  0  0  0  0
31  10  29.165424  0.000000  0.064399  0.344752  7330952.949371  6575750.949625  22171.959781  508341.186361  455974.149887  1537.442733  0.027701  1.385055  0.013777  0.013903  0.000021  1.000000  0.002806  0.003464  0.000819  0.289826  0.288643  0.068258  0.131635  0.052616  0.012443  16  0  0  0  0
7  34  23.542713  0.148243  0.142341  0.003499  12094081.067303  6315375.077347  14198980.909645  838624.877306  437919.228415  984582.338828  0.049424  2.471186  0.022729  0.013352  0.013342  1.000000  0.005388  0.000108  0.000025  0.324005  0.292535  0.069179  0.252761  0.000353  0.000084  18  0  0  0  0
35  6  28.386942  0.000000  0.066631  0.339077  7462821.482639  6559185.818588  3456.173503  517485.182662  454825.494532  239.657157  0.027896  1.394816  0.014025  0.013868  0.000003  1.000000  0.002863  0.003377  0.000799  0.289737  0.288702  0.068272  0.134300  0.051305  0.012133  17  0  0  0  0
28  13  30.266365  0.000000  0.061602  0.351550  7165735.739325  6596513.066977  90008.843566  496884.734091  457413.831663  6241.371707  0.027498  1.374912  0.013467  0.013947  0.000085  1.000000  0.002735  0.003569  0.000844  0.289939  0.288565  0.068240  0.128312  0.054217  0.012821  17  0  0  0  0
37  4  28.162328  0.000000  0.067315  0.337294  7503189.279755  6554101.372487  1368.692379  520284.356796  454472.930086  94.907540  0.027959  1.397974  0.014101  0.013857  0.000001  1.000000  0.002880  0.003350  0.000792  0.289708  0.288719  0.068276  0.135117  0.050898  0.012036  16  0  0  0  0
38  3  28.076141  0.000000  0.067582  0.336591  7518948.021473  6552111.853435  861.786782  521377.095696  454334.973332  59.757813  0.027984  1.399220  0.014131  0.013853  0.000001  1.000000  0.002887  0.003340  0.000790  0.289696  0.288725  0.068278  0.135437  0.050738  0.011999  16  0  0  0  0
36  5  28.264835  0.000000  0.067001  0.338116  7484639.792404  6556439.364994  2174.519447  518998.102680  454635.050603  150.785007  0.027930  1.396516  0.014066  0.013862  0.000002  1.000000  0.002872  0.003363  0.000795  0.289721  0.288712  0.068275  0.134742  0.051086  0.012081  16  0  0  0  0
33  8  28.706753  0.000000  0.065689  0.341500  7407129.192542  6566186.210259  8743.562443  513623.381199  455310.914017  606.294016  0.027811  1.390571  0.013921  0.013883  0.000008  1.000000  0.002839  0.003414  0.000807  0.289775  0.288678  0.068267  0.133173  0.051862  0.012264  16  0  0  0  0
29  12  29.828790  0.000000  0.062664  0.349012  7228456.449204  6588622.975347  56381.744016  501233.898557  456866.718816  3909.609411  0.027568  1.378392  0.013585  0.013930  0.000053  1.000000  0.002762  0.003530  0.000835  0.289895  0.288595  0.068247  0.129571  0.053616  0.012679  18  0  0  0  0
32  9  28.915250  0.000000  0.065093  0.343010  7371961.140559  6570602.669118  13918.889865  511184.766549  455617.159051  965.160333  0.027760  1.387977  0.013854  0.013892  0.000013  1.000000  0.002823  0.003437  0.000813  0.289799  0.288662  0.068263  0.132462  0.052212  0.012347  16  0  0  0  0
7  35  23.480187  0.149002  0.143137  0.002218  12141728.481844  6310756.348055  14267637.306685  841928.832931  437598.957593  989343.094294  0.049568  2.478401  0.022819  0.013343  0.013407  1.000000  0.005415  0.000099  0.000024  0.324162  0.292568  0.069187  0.254066  0.000223  0.000053  17  0  0  0  0
34  7  28.532631  0.000000  0.066197  0.340197  7437189.299168  6562409.089520  5495.764707  515707.801925  455049.001814  381.086002  0.027857  1.392844  0.013977  0.013875  0.000005  1.000000  0.002852  0.003394  0.000803  0.289754  0.288691  0.068270  0.133781  0.051562  0.012193  16  0  0  0  0
39  2  28.003560  0.000000  0.067808  0.335990  7532332.027405  6550418.547456  542.780456  522305.166235  454217.556513  37.637353  0.028006  1.400284  0.014156  0.013849  0.000001  1.000000  0.002893  0.003331  0.000788  0.289686  0.288730  0.068279  0.135708  0.050602  0.011966  16  0  0  0  0
8  34  23.660259  0.169156  0.142082  0.003577  12059832.061487  6279340.020572  14515155.893269  836249.990935  435420.494125  1006506.468936  0.049580  2.479014  0.022665  0.013276  0.013639  1.000000  0.005324  0.000110  0.000026  0.319235  0.292461  0.069161  0.249760  0.000361  0.000085  18  0  0  0  0
6  36  23.356893  0.130700  0.143893  0.001378  12208927.962445  6350236.552981  14044543.025102  846588.563246  440336.584522  973873.343969  0.049568  2.478407  0.022945  0.013426  0.013197  1.000000  0.005508  0.000093  0.000022  0.329952  0.292665  0.069209  0.258417  0.000138  0.000033  17  0  0  0  0
13  29  25.741299  0.284539  0.129195  0.038684  11230800.175234  6239404.023145  15697292.125676  778763.460125  432651.261742  1088477.876879  0.049049  2.452431  0.021107  0.013192  0.014750  1.000000  0.004740  0.000361  0.000085  0.303242  0.291642  0.068968  0.222357  0.004062  0.000961  17  0  0  0  0
3  39  23.257130  0.087057  0.145091  0.000334  12369795.375466  6521545.924652  13549360.817191  857743.392931  452215.478007  939536.537721  0.049767  2.488368  0.023247  0.013788  0.012732  1.000000  0.005837  0.000083  0.000020  0.354433  0.292916  0.069269  0.273860  0.000033  0.000008  20  0  0  0  0
11  31  24.634972  0.237978  0.136221  0.015022  11668165.226392  6232027.630542  15312110.613323  809091.122915  432139.769690  1061768.712558  0.049493  2.474652  0.021929  0.013176  0.014388  1.000000  0.005012  0.000193  0.000046  0.308296  0.292038  0.069061  0.235142  0.001543  0.000365  17  0  0  0  0
12  30  25.134264  0.261877  0.133103  0.024167  11472202.297880  6231620.445488  15542391.029422  795502.708387  432111.534761  1077736.762104  0.049340  2.467014  0.021560  0.013175  0.014605  1.000000  0.004885  0.000257  0.000061  0.305599  0.291854  0.069018  0.229186  0.002504  0.000592  17  0  0  0  0
40  1  27.942330  0.000000  0.068001  0.335477  7543701.291829  6548976.149045  341.948139  523093.531050  454117.538068  23.711286  0.028024  1.401190  0.014177  0.013846  0.000000  1.000000  0.002898  0.003323  0.000786  0.289677  0.288734  0.068280  0.135939  0.050485  0.011939  16  0  0  0  0
14  28  26.488022  0.303698  0.124139  0.061266  10922289.276291  6257279.237040  15686134.995401  757370.771145  433890.760549  1087704.221819  0.048496  2.424807  0.020527  0.013230  0.014740  1.000000  0.004564  0.000526  0.000124  0.301141  0.291387  0.068907  0.214138  0.006572  0.001554  18  0  0  0  0
18  24  32.061769  0.181241  0.083162  0.254715  8462688.761929  6483321.837055  10335994.964249  586817.740443  449564.952466  716716.091160  0.039324  1.966211  0.015904  0.013707  0.009712  1.000000  0.003332  0.002312  0.000547  0.293974  0.289596  0.068484  0.156318  0.034192  0.008086  20  0  0  0  0
15  27  27.432046  0.315026  0.117322  0.094980  10510070.281776  6288829.684590  15343743.247183  728786.780201  436078.524138  1063962.175091  0.047466  2.373320  0.019752  0.013296  0.014418  1.000000  0.004342  0.000785  0.000186  0.299208  0.291066  0.068831  0.203707  0.010543  0.002493  17  0  0  0  0
9  31  24.187162  0.186298  0.137117  0.014163  11746895.404020  6276953.352650  14436368.804813  814550.412066  435254.998369  1001043.233488  0.048913  2.445654  0.022076  0.013271  0.013565  1.000000  0.005110  0.000181  0.000043  0.314479  0.292192  0.069098  0.239746  0.001452  0.000343  21  0  0  0  0
17  25  30.222249  0.274336  0.096212  0.198060  9243355.807443  6406045.710169  12737797.497303  640950.568032  444206.489754  883261.308063  0.042885  2.144245  0.017371  0.013544  0.011969  1.000000  0.003704  0.001703  0.000403  0.295592  0.290144  0.068613  0.173751  0.024727  0.005847  19  0  0  0  0
5  37  23.282424  0.114309  0.144431  0.000857  12266677.338171  6398133.053547  13849836.550821  850593.006648  443657.812211  960372.054190  0.049595  2.479749  0.023053  0.013527  0.013014  1.000000  0.005607  0.000088  0.000021  0.336780  0.292753  0.069230  0.263028  0.000086  0.000020  19  0  0  0  0
19  23  33.814248  0.000000  0.071555  0.300543  7768700.705423  6552771.103020  7694928.546880  538695.386583  454380.686859  533579.895206  0.035685  1.784254  0.014600  0.013854  0.007231  1.000000  0.003013  0.002875  0.000680  0.292655  0.289111  0.068369  0.141340  0.042974  0.010163  19  0  0  0  0
2  40  23.298874  0.075961  0.145291  0.000209  12420907.422601  6598630.660589  13441971.388780  861287.592281  457560.669333  932089.965657  0.049925  2.496274  0.023343  0.013951  0.012631  1.000000  0.005979  0.000081  0.000019  0.365813  0.292994  0.069287  0.280505  0.000021  0.000005  19  0  0  0  0
9  33  23.906493  0.190968  0.140636  0.005773  11957288.411004  6255811.067605  14779742.569844  829139.433645  433788.955095  1024853.374992  0.049586  2.479322  0.022472  0.013226  0.013888  1.000000  0.005228  0.000126  0.000030  0.315025  0.292339  0.069132  0.245290  0.000586  0.000138  17  0  0  0  0
16  26  28.654678  0.310293  0.108056  0.141577  9953037.788780  6338209.134785  14430810.059932  690161.166276  439502.582166  1000657.780330  0.045666  2.283304  0.018705  0.013401  0.013560  1.000000  0.004055  0.001174  0.000278  0.297365  0.290653  0.068734  0.190229  0.016534  0.003910  20  0  0  0  0
24  18  33.099649  0.000000  0.057052  0.360357  6897712.663944  6631733.452906  922635.488275  478299.542090  459856.075242  63977.169398  0.027851  1.392570  0.012963  0.014021  0.000867  1.000000  0.002622  0.003714  0.000878  0.290268  0.288444  0.068211  0.122994  0.056340  0.013323  16  0  0  0  0
20  22  34.963358  0.000000  0.063339  0.331168  7277283.538270  6601560.383086  5349899.190265  504619.654891  457763.821450  370971.430328  0.032661  1.633056  0.013677  0.013957  0.005027  1.000000  0.002792  0.003291  0.000778  0.291708  0.288765  0.068287  0.130995  0.049517  0.011710  18  0  0  0  0
23  19  34.011216  0.000000  0.056423  0.360357  6861244.098191  6637806.288397  1462278.877580  475770.747525  460277.176349  101396.992254  0.028303  1.415139  0.012895  0.014034  0.001374  1.000000  0.002607  0.003717  0.000879  0.290435  0.288437  0.068210  0.122301  0.056340  0.013323  16  0  0  0  0
22  20  34.818469  0.000000  0.056713  0.357270  6879661.289374  6638252.736212  2297702.750466  477047.827992  460308.133826  159326.754672  0.029123  1.456168  0.012929  0.014035  0.002159  1.000000  0.002616  0.003673  0.000869  0.290688  0.288466  0.068216  0.122726  0.055588  0.013146  17  0  0  0  0
30  12  29.477882  0.000000  0.063619  0.346640  7284856.485294  6581561.227147  55998.455476  505144.776373  456377.044761  3883.031509  0.027659  1.382927  0.013691  0.013915  0.000053  1.000000  0.002786  0.003493  0.000826  0.289859  0.288622  0.068253  0.130706  0.053057  0.012547  16  0  0  0  0
28  14  30.290989  0.000000  0.061679  0.351241  7170339.552740  6596006.663787  142529.056533  497203.970620  457378.716775  9883.215755  0.027555  1.377759  0.013476  0.013946  0.000134  1.000000  0.002737  0.003565  0.000843  0.289943  0.288568  0.068241  0.128406  0.054143  0.012804  16  0  0  0  0
25  17  32.233925  0.000000  0.058115  0.358748  6960103.725922  6623111.779207  579545.646461  482625.848190  459258.233206  40186.715630  0.027628  1.381402  0.013080  0.014003  0.000545  1.000000  0.002648  0.003686  0.000872  0.290151  0.288470  0.068217  0.124219  0.055948  0.013231  17  0  0  0  0
21  21  35.247224  0.000000  0.058683  0.348708  6998358.165644  6628268.320041  3554346.840556  485278.478402  459615.796828  246464.668665  0.030506  1.525308  0.013152  0.014014  0.003340  1.000000  0.002669  0.003546  0.000838  0.291084  0.288562  0.068239  0.125200  0.053543  0.012662  18  0  0  0  0
31  11  29.173144  0.000000  0.064414  0.344688  7331820.857533  6575655.172843  35133.697116  508401.368642  455967.508556  2436.232424  0.027715  1.385736  0.013779  0.013903  0.000033  1.000000  0.002806  0.003463  0.000819  0.289827  0.288644  0.068259  0.131652  0.052601  0.012439  17  0  0  0  0
38  4  28.076497  0.000000  0.067582  0.336589  7518970.436217  6552109.375296  1365.832380  521378.649974  454334.801493  94.709222  0.027985  1.399246  0.014131  0.013853  0.000001  1.000000  0.002887  0.003340  0.000790  0.289696  0.288725  0.068278  0.135437  0.050738  0.011998  16  0  0  0  0
33  9  28.710044  0.000000  0.065694  0.341477  7407424.553273  6566153.571903  13856.689634  513643.862033  455308.650816  960.847259  0.027817  1.390836  0.013921  0.013883  0.000013  1.000000  0.002839  0.003414  0.000807  0.289775  0.288678  0.068267  0.133179  0.051857  0.012263  16  0  0  0  0
29  13  29.845952  0.000000  0.062708  0.348831  7231079.243644  6588334.117513  89312.523383  501415.767742  456846.688906  6193.087639  0.027603  1.380155  0.013590  0.013929  0.000084  1.000000  0.002763  0.003527  0.000834  0.289898  0.288597  0.068247  0.129625  0.053573  0.012669  16  0  0  0  0
32  10  28.920313  0.000000  0.065102  0.342972  7372465.646902  6570546.953583  22057.512028  511219.749907  455613.295638  1529.506724  0.027768  1.388400  0.013855  0.013892  0.000021  1.000000  0.002824  0.003436  0.000813  0.289799  0.288663  0.068263  0.132473  0.052203  0.012345  16  0  0  0  0
3  40  23.249142  0.087110  0.145190  0.000211  12375793.546347  6521025.908804  13556718.414733  858159.316662  452179.419193  940046.726491  0.049784  2.489222  0.023258  0.013787  0.012739  1.000000  0.005841  0.000082  0.000019  0.354467  0.292920  0.069270  0.274041  0.000021  0.000005  17  0  0  0  0
40  2  27.942473  0.000000  0.068001  0.335476  7543709.635300  6548975.224173  541.950130  523094.109601  454117.473935  37.579776  0.028024  1.401201  0.014177  0.013846  0.000001  1.000000  0.002898  0.003323  0.000786  0.289677  0.288734  0.068280  0.135939  0.050485  0.011939  17  0  0  0  0
35  7  28.388308  0.000000  0.066633  0.339068  7462924.856663  6559174.385184  5477.532113  517492.350798  454824.701719  379.821722  0.027898  1.394919  0.014025  0.013868  0.000005  1.000000  0.002863  0.003377  0.000799  0.289737  0.288703  0.068272  0.134302  0.051303  0.012132  18  0  0  0  0
11  30  24.836560  0.233432  0.133693  0.023361  11517248.306332  6247613.142536  15024428.573858  798626.277933  433220.496535  1041820.333371  0.048972  2.448602  0.021645  0.013209  0.014118  1.000000  0.004930  0.000248  0.000059  0.307982  0.291934  0.069037  0.231286  0.002418  0.000572  18  0  0  0  0
34  8  28.534756  0.000000  0.066200  0.340183  7437363.447158  6562389.834493  8709.849547  515719.877653  455047.666636  603.956305  0.027860  1.393009  0.013977  0.013875  0.000008  1.000000  0.002852  0.003394  0.000803  0.289755  0.288692  0.068270  0.133784  0.051559  0.012193  16  0  0  0  0
4  38  23.250645  0.099794  0.144815  0.000534  12319210.042444  6454995.510341  13684884.797615  854235.716865  447600.755092  948934.009164  0.049659  2.482947  0.023152  0.013648  0.012859  1.000000  0.005715  0.000085  0.000020  0.344856  0.292836  0.069250  0.268107  0.000054  0.000013  19  0  0  0  0
27  15  30.828361  0.000000  0.060542  0.353811  7103203.552780  6604535.039428  227545.696615  492548.642165  457970.089359  15778.419282  0.027527  1.376346  0.013349  0.013964  0.000214  1.000000  0.002708  0.003606  0.000853  0.289997  0.288536  0.068233  0.127063  0.054756  0.012949  18  0  0  0  0
26  16  31.473078  0.000000  0.059329  0.356402  7031621.752489  6613726.301860  363277.112481  487585.034086  458607.427680  25190.274663  0.027539  1.376969  0.013215  0.013983  0.000341  1.000000  0.002678  0.003648  0.000863  0.290064  0.288503  0.068225  0.125637  0.055380  0.013096  17  0  0  0  0
11  32  24.477262  0.241440  0.138256  0.009621  11789681.273640  6219463.929290  15542191.809421  817517.259605  431268.580522  1077722.947838  0.049911  2.495553  0.022157  0.013150  0.014605  1.000000  0.005079  0.000157  0.000037  0.308549  0.292122  0.069081  0.238266  0.000982  0.000232  16  0  0  0  0
7  36  23.437404  0.149518  0.143686  0.001404  12174610.684227  6307566.812391  14314946.824168  844208.942746  437377.789574  992623.619542  0.049668  2.483377  0.022880  0.013336  0.013451  1.000000  0.005435  0.000094  0.000022  0.324271  0.292591  0.069192  0.254968  0.000141  0.000033  19  0  0  0  0
9  34  23.817982  0.192405  0.141780  0.003670  12025656.170655  6248930.419840  14890694.824179  833880.174485  433311.838863  1032546.999680  0.049805  2.490232  0.022600  0.013212  0.013992  1.000000  0.005267  0.000113  0.000027  0.315202  0.292386  0.069144  0.247103  0.000371  0.000088  16  0  0  0  0
37  5  28.162886  0.000000  0.067316  0.337291  7503226.421457  6554097.261471  2169.211512  520286.932267  454472.645021  150.416946  0.027960  1.398014  0.014101  0.013857  0.000002  1.000000  0.002880  0.003350  0.000792  0.289708  0.288719  0.068276  0.135118  0.050897  0.012036  16  0  0  0  0
6  37  23.328211  0.130997  0.144259  0.000871  12230870.271400  6348156.501057  14074595.968454  848110.081586  440192.350059  975957.267981  0.049633  2.481661  0.022986  0.013422  0.013226  1.000000  0.005521  0.000089  0.000021  0.330034  0.292680  0.069213  0.259031  0.000087  0.000021  16  0  0  0  0
15  28  26.953292  0.334609  0.123154  0.063733  10857672.444077  6251718.305145  16317744.708854  752890.126218  433505.155739  1131501.151532  0.048956  2.447822  0.020405  0.013218  0.015333  1.000000  0.004520  0.000548  0.000130  0.299710  0.291300  0.068887  0.212050  0.006856  0.001621  18  0  0  0  0
12  31  24.934823  0.266998  0.135669  0.015560  11625326.283602  6215622.646131  15859879.145095  806120.595188  431002.219184  1099751.947100  0.049893  2.494629  0.021848  0.013141  0.014903  1.000000  0.004968  0.000199  0.000047  0.305888  0.291959  0.069043  0.233063  0.001599  0.000378  18  0  0  0  0
14  29  26.151621  0.315510  0.128380  0.040234  11175135.950309  6230438.146088  16326215.609805  774903.604751  432029.552039  1132088.538720  0.049516  2.475802  0.021002  0.013173  0.015341  1.000000  0.004696  0.000376  0.000089  0.301538  0.291558  0.068948  0.220329  0.004232  0.001001  17  0  0  0  0
39  3  28.003786  0.000000  0.067809  0.335989  7532345.684981  6550417.034142  860.246097  522306.113275  454217.451578  59.650979  0.028006  1.400300  0.014156  0.013849  0.000001  1.000000  0.002893  0.003331  0.000788  0.289686  0.288730  0.068279  0.135709  0.050602  0.011966  16  0  0  0  0
21  22  34.491129  0.000000  0.064315  0.329168  7333736.828162  6591917.468808  5317593.683664  508534.225419  457095.164794  368731.309614  0.032716  1.635824  0.013783  0.013937  0.004997  1.000000  0.002815  0.003262  0.000771  0.291423  0.288780  0.068291  0.132076  0.049071  0.011604  18  0  0  0  0
10  33  24.107813  0.216361  0.140268  0.005942  11921526.129016  6230557.750659  15213033.984334  826659.614039  432037.845630  1054898.564643  0.049873  2.493649  0.022405  0.013173  0.014295  1.000000  0.005177  0.000130  0.000031  0.311627  0.292263  0.069115  0.242900  0.000603  0.000143  16  0  0  0  0
17  26  29.182052  0.337146  0.106758  0.146108  9871653.164000  6338480.576373  14892652.364481  684517.813086  439521.404403  1032682.738972  0.045948  2.297385  0.018552  0.013401  0.013994  1.000000  0.004008  0.001218  0.000288  0.296380  0.290562  0.068712  0.188042  0.017154  0.004057  19  0  0  0  0
13  30  25.488408  0.292147  0.132431  0.025094  11423741.358092  6219069.161033  16138584.949061  792142.341489  431241.206596  1119077.898311  0.049783  2.489145  0.021469  0.013149  0.015165  1.000000  0.004842  0.000267  0.000063  0.303572  0.291773  0.068999  0.227164  0.002603  0.000616  17  0  0  0  0
36  6  28.265709  0.000000  0.067002  0.338111  7484701.566570  6556432.530101  3446.329816  519002.386209  454634.576660  238.974578  0.027932  1.396580  0.014066  0.013862  0.000003  1.000000  0.002872  0.003363  0.000795  0.289721  0.288712  0.068275  0.134743  0.051085  0.012080  16  0  0  0  0
16  27  27.943098  0.344764  0.116152  0.098586  10435453.697755  6286483.601009  15926252.997903  723612.734875  435915.842572  1104354.426929  0.047869  2.393429  0.019612  0.013291  0.014965  1.000000  0.004296  0.000818  0.000193  0.298013  0.290975  0.068810  0.201530  0.010987  0.002598  18  0  0  0  0
20  23  33.739984  0.000000  0.071729  0.300702  7777015.084326  6547520.795751  7698983.058583  539271.920256  454016.621308  533861.042187  0.035693  1.784671  0.014616  0.013843  0.007235  1.000000  0.003014  0.002877  0.000680  0.292237  0.289092  0.068365  0.141402  0.043006  0.010170  19  0  0  0  0
25  18  32.301743  0.000000  0.058788  0.356309  7000151.623625  6618728.777435  912271.949592  485402.839936  458954.308146  63258.543377  0.028007  1.400334  0.013156  0.013994  0.000857  1.000000  0.002665  0.003649  0.000863  0.290186  0.288496  0.068224  0.125031  0.055357  0.013091  17  0  0  0  0
19  24  32.337017  0.193767  0.082497  0.257383  8420503.306737  6482421.985811  10444259.465026  583892.526697  449502.555196  724223.342284  0.039345  1.967239  0.015825  0.013706  0.009814  1.000000  0.003309  0.002344  0.000554  0.293382  0.289539  0.068470  0.155247  0.034674  0.008200  20  0  0  0  0
18  25  30.692342  0.295745  0.095021  0.202442  9169144.597394  6407201.300833  13019635.896326  635804.632051  444286.620446  902804.478932  0.043013  2.150635  0.017232  0.013547  0.012234  1.000000  0.003663  0.001750  0.000414  0.294806  0.290062  0.068594  0.171867  0.025412  0.006009  19  0  0  0  0
23  20  33.931847  0.000000  0.058479  0.353266  6983628.106732  6624473.498772  2271950.843951  484257.070179  459352.657239  157541.072129  0.029265  1.463271  0.013125  0.014006  0.002135  1.000000  0.002660  0.003609  0.000854  0.290550  0.288516  0.068228  0.124781  0.054625  0.012918  17  0  0  0  0
22  21  34.483271  0.000000  0.060196  0.345352  7087033.055975  6615718.928211  3520132.804036  491427.351442  458745.599900  244092.207127  0.030614  1.530707  0.013319  0.013987  0.003308  1.000000  0.002706  0.003494  0.000826  0.290890  0.288600  0.068248  0.126942  0.052755  0.012476  17  0  0  0  0
30  13  29.496264  0.000000  0.063659  0.346470  7287237.537646  6581298.715346  88708.038300  505309.882735  456358.841731  6151.171579  0.027693  1.384660  0.013695  0.013915  0.000083  1.000000  0.002787  0.003490  0.000825  0.289861  0.288624  0.068254  0.130755  0.053018  0.012538  17  0  0  0  0
4  39  23.238294  0.099889  0.144970  0.000338  12328547.200293  6454158.768290  13696694.979505  854883.171832  447542.733925  949752.947972  0.049686  2.484291  0.023170  0.013646  0.012870  1.000000  0.005721  0.000084  0.000020  0.344902  0.292843  0.069252  0.268381  0.000034  0.000008  22  0  0  0  0
28  15  30.329804  0.000000  0.061802  0.350752  7177618.832219  6595205.956896  225578.822554  497708.728677  457323.194349  15642.032771  0.027645  1.382260  0.013489  0.013944  0.000212  1.000000  0.002740  0.003558  0.000841  0.289949  0.288573  0.068242  0.128555  0.054027  0.012776  17  0  0  0  0
10  32  24.228542  0.214085  0.138707  0.009316  11828305.431438  6240077.409081  15050367.340450  820195.526719  432697.955508  1043618.973121  0.049565  2.478253  0.022229  0.013193  0.014142  1.000000  0.005126  0.000152  0.000036  0.311411  0.292199  0.069099  0.240466  0.000950  0.000225  20  0  0  0  0
38  5  28.077060  0.000000  0.067583  0.336586  7519006.064905  6552105.427915  2164.679312  521381.120530  454334.527775  150.102675  0.027986  1.399286  0.014131  0.013853  0.000002  1.000000  0.002887  0.003340  0.000790  0.289696  0.288725  0.068278  0.135438  0.050737  0.011998  16  0  0  0  0
24  19  33.134204  0.000000  0.058236  0.356187  6968152.531046  6624041.046217  1445358.929636  483183.966511  459322.670217  100223.733270  0.028459  1.422935  0.013096  0.014005  0.001358  1.000000  0.002652  0.003651  0.000863  0.290332  0.288490  0.068222  0.124420  0.055327  0.013084  18  0  0  0  0
29  14  29.873066  0.000000  0.062778  0.348543  7235230.267510  6587876.946096  141434.037471  501703.607046  456814.987834  9807.285205  0.027659  1.382946  0.013597  0.013929  0.000133  1.000000  0.002765  0.003523  0.000833  0.289901  0.288600  0.068248  0.129710  0.053505  0.012653  17  0  0  0  0
27  16  30.881259  0.000000  0.060758  0.352977  7116029.105677  6603126.288360  359785.632658  493437.988587  457872.404079  24948.169304  0.027672  1.383616  0.013373  0.013961  0.000338  1.000000  0.002714  0.003593  0.000850  0.290008  0.288544  0.068235  0.127324  0.054557  0.012902  16  0  0  0  0
31  12  29.185366  0.000000  0.064437  0.344587  7333195.677971  6575503.459822  55666.856408  508496.701112  455956.988508  3860.037845  0.027736  1.386813  0.013782  0.013902  0.000052  1.000000  0.002807  0.003461  0.000819  0.289828  0.288645  0.068259  0.131681  0.052578  0.012434  17  0  0  0  0
37  6  28.163770  0.000000  0.067317  0.337286  7503285.296496  6554090.743858  3437.919023  520291.014766  454472.193078  238.391359  0.027962  1.398079  0.014101  0.013857  0.000003  1.000000  0.002880  0.003350  0.000792  0.289708  0.288719  0.068276  0.135119  0.050896  0.012036  16  0  0  0  0
34  9  28.538123  0.000000  0.066205  0.340162  7437639.450689  6562359.316524  13803.300863  515739.016224  455045.550467  957.145188  0.027865  1.393271  0.013978  0.013875  0.000013  1.000000  0.002852  0.003394  0.000803  0.289755  0.288692  0.068270  0.133790  0.051554  0.012192  17  0  0  0  0
36  7  28.267095  0.000000  0.067004  0.338103  7484799.492880  6556421.692416  5461.935939  519009.176592  454633.825156  378.740256  0.027934  1.396683  0.014067  0.013862  0.000005  1.000000  0.002872  0.003363  0.000795  0.289721  0.288712  0.068275  0.134745  0.051083  0.012080  16  0  0  0  0
26  17  31.539034  0.000000  0.059710  0.354977  7054285.156782  6611241.140567  573452.495523  489156.554447  458435.102220  39764.205815  0.027774  1.388710  0.013257  0.013978  0.000539  1.000000  0.002688  0.003626  0.000858  0.290084  0.288517  0.068229  0.126097  0.055036  0.013015  16  0  0  0  0
4  40  23.230318  0.099949  0.145071  0.000213  12334584.509439  6453617.437853  13704324.114415  855301.809479  447505.197119  950281.965621  0.049703  2.485159  0.023181  0.013645  0.012878  1.000000  0.005724  0.000083  0.000020  0.344932  0.292847  0.069253  0.268558  0.000021  0.000005  17  0  0  0  0
32  11  28.928334  0.000000  0.065115  0.342912  7373264.977922  6570458.679469  34952.668033  511275.176927  455607.174555  2423.679549  0.027781  1.389072  0.013857  0.013892  0.000033  1.000000  0.002824  0.003436  0.000812  0.289800  0.288663  0.068263  0.132489  0.052189  0.012342  17  0  0  0  0
35  8  28.390472  0.000000  0.066636  0.339055  7463088.715454  6559156.259008  8680.967447  517503.713056  454823.444818  601.953569  0.027902  1.395083  0.014026  0.013868  0.000008  1.000000  0.002863  0.003377  0.000799  0.289737  0.288703  0.068272  0.134305  0.051300  0.012132  17  0  0  0  0
8  35  23.597811  0.170030  0.142887  0.002268  12107990.092810  6274575.446239  14588459.468969  839589.353627  435090.110151  1011589.467953  0.049730  2.486479  0.022755  0.013266  0.013708  1.000000  0.005351  0.000102  0.000024  0.319376  0.292495  0.069169  0.251059  0.000228  0.000054  19  0  0  0  0
39  4  28.004144  0.000000  0.067809  0.335987  7532367.324561  6550414.637325  1363.390766  522307.613802  454217.285378  94.539916  0.028007  1.400325  0.014156  0.013849  0.000001  1.000000  0.002893  0.003331  0.000788  0.289686  0.288730  0.068279  0.135709  0.050601  0.011966  16  0  0  0  0
33  10  28.715258  0.000000  0.065701  0.341441  7407892.601054  6566101.848606  21959.054939  513676.317290  455305.064231  1522.679536  0.027825  1.391255  0.013922  0.013882  0.000021  1.000000  0.002839  0.003413  0.000807  0.289776  0.288679  0.068267  0.133188  0.051849  0.012261  16  0  0  0  0
40  3  27.942701  0.000000  0.068001  0.335475  7543722.844647  6548973.761433  858.930186  523095.025560  454117.372506  59.559732  0.028024  1.401216  0.014177  0.013846  0.000001  1.000000  0.002898  0.003323  0.000786  0.289677  0.288734  0.068280  0.135939  0.050485  0.011939  17  0  0  0  0
8  36  23.555077  0.170623  0.143443  0.001436  12141229.371277  6271284.784391  14638973.751718  841894.223726  434861.929864  1015092.217268  0.049833  2.491628  0.022818  0.013259  0.013756  1.000000  0.005371  0.000096  0.000023  0.319473  0.292518  0.069175  0.251956  0.000144  0.000034  16  0  0  0  0
7  37  23.408757  0.149861  0.144056  0.000888  12196755.932514  6305418.015368  14346771.403496  845744.533257  437228.788204  994830.391912  0.049735  2.486726  0.022922  0.013331  0.013481  1.000000  0.005448  0.000091  0.000022  0.324344  0.292607  0.069196  0.255576  0.000089  0.000021  17  0  0  0  0
5  39  23.251176  0.114587  0.144828  0.000342  12290472.862825  6395935.766259  13881058.289078  852243.030228  443505.448441  962537.024498  0.049664  2.483220  0.023098  0.013523  0.013044  1.000000  0.005621  0.000085  0.000020  0.336882  0.292770  0.069234  0.263709  0.000034  0.000008  20  0  0  0  0
12  32  24.778687  0.270902  0.137737  0.009975  11748729.303871  6202716.684118  16114053.868232  814677.577911  430107.297052  1117376.869971  0.050336  2.516802  0.022080  0.013114  0.015142  1.000000  0.005035  0.000163  0.000038  0.306120  0.292044  0.069063  0.236206  0.001019  0.000241  17  0  0  0  0
11  33  24.357235  0.244024  0.139841  0.006140  11884293.936641  6209673.070908  15720473.727489  824077.868258  430589.665161  1090085.329968  0.050236  2.511784  0.022335  0.013129  0.014772  1.000000  0.005131  0.000134  0.000032  0.308746  0.292187  0.069096  0.240711  0.000623  0.000147  18  0  0  0  0
21  23  33.670675  0.000000  0.071898  0.300908  7785339.899562  6542894.845759  7704258.174673  539849.177604  453695.849789  534226.828026  0.035704  1.785212  0.014631  0.013833  0.007239  1.000000  0.003016  0.002879  0.000681  0.291881  0.289074  0.068360  0.141481  0.043048  0.010180  19  0  0  0  0
9  35  23.755639  0.193407  0.142596  0.002328  12074414.478678  6244020.144117  14969648.171417  837261.161421  432971.351698  1038021.763804  0.049960  2.498004  0.022692  0.013202  0.014067  1.000000  0.005295  0.000104  0.000025  0.315329  0.292420  0.069152  0.248400  0.000234  0.000055  18  0  0  0  0
13  31  25.292070  0.297876  0.135039  0.016180  11579308.860873  6202654.017188  16491837.712102  802929.666066  430102.951617  1143573.066933  0.050373  2.518625  0.021762  0.013114  0.015497  1.000000  0.004925  0.000208  0.000049  0.303839  0.291879  0.069024  0.231069  0.001664  0.000394  18  0  0  0  0
10  34  24.019581  0.218002  0.141428  0.003779  11990842.668404  6223473.763538  15333598.755517  831466.144937  431546.629489  1063258.738175  0.050102  2.505079  0.022535  0.013158  0.014409  1.000000  0.005216  0.000116  0.000027  0.311788  0.292311  0.069126  0.244716  0.000382  0.000090  18  0  0  0  0
24  20  33.185646  0.000000  0.060052  0.349677  7076294.629501  6612227.706486  2248869.648036  490682.730042  458503.512438  155940.581361  0.029392  1.469600  0.013299  0.013980  0.002113  1.000000  0.002699  0.003553  0.000840  0.290430  0.288559  0.068239  0.126618  0.053772  0.012716  17  0  0  0  0
27  17  30.963862  0.000000  0.061097  0.351659  7136227.156404  6600907.629177  568093.043721  494838.556990  457718.558345  39392.571989  0.027901  1.395066  0.013411  0.013956  0.000534  1.000000  0.002723  0.003574  0.000845  0.290025  0.288557  0.068238  0.127735  0.054243  0.012827  16  0  0  0  0
15  29  26.626941  0.347640  0.127469  0.041987  11114836.563850  6224215.824915  17037888.031772  770722.339115  431598.085332  1181437.157622  0.050058  2.502915  0.020889  0.013160  0.016010  1.000000  0.004653  0.000393  0.000093  0.300082  0.291473  0.068928  0.218303  0.004426  0.001047  19  0  0  0  0
23  21  33.825274  0.000000  0.061563  0.342322  7167240.670732  6604459.396071  3489248.345017  496989.088685  457964.844115  241950.624355  0.030712  1.535602  0.013470  0.013964  0.003279  1.000000  0.002740  0.003447  0.000815  0.290722  0.288634  0.068256  0.128524  0.052051  0.012309  16  0  0  0  0
5  38  23.263498  0.114477  0.144671  0.000542  12281076.168746  6396803.606849  13868733.894887  851591.446914  443565.626036  961682.429303  0.049637  2.481850  0.023080  0.013525  0.013032  1.000000  0.005615  0.000086  0.000020  0.336842  0.292763  0.069233  0.263440  0.000054  0.000013  20  0  0  0  0
16  28  27.484603  0.366265  0.122068  0.066487  10787952.886731  6248606.982667  17022818.498108  748055.649344  433289.411160  1180392.209622  0.049481  2.474069  0.020274  0.013211  0.015996  1.000000  0.004475  0.000573  0.000136  0.298486  0.291211  0.068866  0.209935  0.007174  0.001696  18  0  0  0  0
22  22  34.068718  0.000000  0.065216  0.327359  7385978.950773  6583203.812173  5288377.673937  512156.786192  456490.944499  366705.420054  0.032769  1.638439  0.013881  0.013919  0.004969  1.000000  0.002837  0.003235  0.000765  0.291180  0.288794  0.068294  0.133082  0.048670  0.011509  19  0  0  0  0
14  30  25.904278  0.323956  0.131671  0.026154  11371310.712511  6209584.642287  16820360.315158  788506.708201  430583.533365  1166353.402714  0.050305  2.515248  0.021371  0.013129  0.015806  1.000000  0.004800  0.000279  0.000066  0.301845  0.291691  0.068979  0.225180  0.002717  0.000642  18  0  0  0  0
18  26  29.759209  0.363894  0.105387  0.150940  9786596.139212  6340472.492332  15385154.043731  678619.809212  439659.527363  1066833.672642  0.046255  2.312742  0.018392  0.013405  0.014457  1.000000  0.003961  0.001265  0.000299  0.295534  0.290470  0.068691  0.185833  0.017821  0.004214  19  0  0  0  0
20  24  32.613385  0.205915  0.081849  0.260055  8379740.159324  6482198.234872  10552693.590776  581065.938277  449487.039912  731742.355502  0.039370  1.968479  0.015748  0.013705  0.009916  1.000000  0.003288  0.002377  0.000562  0.292876  0.289486  0.068458  0.154235  0.035160  0.008315  20  0  0  0  0
17  27  28.516418  0.374811  0.114886  0.102536  10355845.014641  6286273.350617  16564347.113384  718092.528608  435901.263439  1148600.996497  0.048318  2.415906  0.019462  0.013291  0.015565  1.000000  0.004248  0.000854  0.000202  0.296987  0.290883  0.068788  0.199314  0.011477  0.002714  19  0  0  0  0
19  25  31.188294  0.316754  0.093807  0.206960  9094121.251452  6409513.043652  13310162.356487  630602.381137  444446.920763  922950.095259  0.043150  2.157480  0.017091  0.013551  0.012507  1.000000  0.003624  0.001799  0.000425  0.294132  0.289982  0.068575  0.170011  0.026126  0.006178  20  0  0  0  0
25  19  32.404616  0.000000  0.059834  0.352476  7062457.034911  6611908.652777  1430298.817429  489723.206867  458481.388692  99179.438570  0.028596  1.429807  0.013273  0.013979  0.001344  1.000000  0.002692  0.003592  0.000849  0.290241  0.288536  0.068233  0.126297  0.054437  0.012873  16  0  0  0  0
26  18  31.640910  0.000000  0.060307  0.352729  7089816.692665  6607344.550691  903105.294748  491620.373712  458164.905817  62622.911388  0.028143  1.407126  0.013324  0.013970  0.000849  1.000000  0.002703  0.003593  0.000850  0.290115  0.288540  0.068234  0.126819  0.054497  0.012888  17  0  0  0  0
29  15  29.915829  0.000000  0.062888  0.348087  7241794.609815  6587153.971235  223864.831873  502158.790100  456764.855485  15523.181639  0.027747  1.387359  0.013610  0.013927  0.000210  1.000000  0.002768  0.003516  0.000832  0.289906  0.288604  0.068249  0.129844  0.053397  0.012627  16  0  0  0  0
38  6  28.077953  0.000000  0.067584  0.336581  7519062.481794  6552099.180904  3430.737439  521385.032576  454334.094596  237.893375  0.027987  1.399350  0.014131  0.013853  0.000003  1.000000  0.002887  0.003340  0.000790  0.289696  0.288725  0.068278  0.135439  0.050736  0.011998  16  0  0  0  0
35  9  28.393901  0.000000  0.066640  0.339034  7463348.391922  6559127.532660  13757.562489  517521.719479  454821.452883  953.973608  0.027907  1.395343  0.014026  0.013868  0.000013  1.000000  0.002863  0.003377  0.000799  0.289737  0.288703  0.068273  0.134310  0.051296  0.012130  17  0  0  0  0
39  5  28.004712  0.000000  0.067810  0.335984  7532401.634502  6550410.835536  2160.810114  522309.992913  454217.021755  149.834378  0.028007  1.400366  0.014156  0.013849  0.000002  1.000000  0.002893  0.003331  0.000788  0.289686  0.288730  0.068279  0.135710  0.050600  0.011966  16  0  0  0  0
33  11  28.723518  0.000000  0.065714  0.341384  7408634.163676  6566019.902451  34796.934494  513727.738548  455299.381941  2412.880711  0.027838  1.391919  0.013923  0.013882  0.000033  1.000000  0.002839  0.003412  0.000807  0.289776  0.288679  0.068267  0.133204  0.051836  0.012258  16  0  0  0  0
34  10  28.543459  0.000000  0.066212  0.340127  7438076.778424  6562310.962971  21874.546241  515769.341299  455042.197546  1516.819555  0.027874  1.393687  0.013979  0.013874  0.000021  1.000000  0.002852  0.003393  0.000802  0.289755  0.288692  0.068270  0.133799  0.051546  0.012190  16  0  0  0  0
12  33  24.659757  0.273818  0.139350  0.006371  11844913.085524  6192649.203499  16311229.376556  821347.130697  429409.200218  1131049.366918  0.050681  2.534040  0.022261  0.013093  0.015327  1.000000  0.005087  0.000140  0.000033  0.306301  0.292109  0.069078  0.238668  0.000647  0.000153  17  0  0  0  0
10  35  23.957412  0.219147  0.142256  0.002398  12040299.584206  6218416.579663  15419421.571881  834895.574566  431195.955454  1069209.843385  0.050264  2.513224  0.022628  0.013147  0.014489  1.000000  0.005244  0.000108  0.000025  0.311902  0.292346  0.069134  0.246016  0.000242  0.000057  16  0  0  0  0
31  13  29.204705  0.000000  0.064473  0.344427  7335372.891531  6575263.201819  88185.090941  508647.672934  455940.328595  6114.909488  0.027770  1.388520  0.013786  0.013902  0.000083  1.000000  0.002808  0.003459  0.000818  0.289830  0.288646  0.068259  0.131725  0.052541  0.012425  18  0  0  0  0
6  39  23.297016  0.131318  0.144659  0.000348  12254849.484939  6345882.446132  14107404.936120  849772.842477  440034.663086  978232.299571  0.049704  2.485216  0.023031  0.013417  0.013256  1.000000  0.005536  0.000086  0.000020  0.330125  0.292697  0.069217  0.259703  0.000035  0.000008  18  0  0  0  0
14  31  25.712339  0.330316  0.134326  0.016891  11529547.617421  6192745.936474  17216387.424959  799479.133822  429415.907853  1193814.619860  0.050939  2.546944  0.021668  0.013093  0.016178  1.000000  0.004884  0.000217  0.000051  0.302094  0.291798  0.069004  0.229123  0.001739  0.000411  18  0  0  0  0
32  12  28.941033  0.000000  0.065136  0.342817  7374531.237476  6570318.839583  55380.844709  511362.981594  455597.477811  3840.205291  0.027803  1.390136  0.013859  0.013891  0.000052  1.000000  0.002825  0.003434  0.000812  0.289801  0.288664  0.068263  0.132515  0.052167  0.012336  16  0  0  0  0
5  40  23.243224  0.114657  0.144929  0.000216  12296546.539371  6395374.780244  13889018.530809  852664.189655  443466.548683  963089.001677  0.049682  2.484105  0.023109  0.013522  0.013051  1.000000  0.005625  0.000084  0.000020  0.336908  0.292774  0.069235  0.263883  0.000022  0.000005  19  0  0  0  0
9  36  23.712972  0.194088  0.143159  0.001474  12108074.277536  6240628.896370  15024060.620744  839595.191144  432736.196608  1041794.818854  0.050067  2.503365  0.022755  0.013194  0.014118  1.000000  0.005314  0.000099  0.000023  0.315416  0.292444  0.069157  0.249297  0.000148  0.000035  17  0  0  0  0
7  38  23.389881  0.150085  0.144300  0.000561  12211401.870993  6303996.570146  14367797.964618  846760.108421  437130.222690  996288.410685  0.049779  2.488939  0.022949  0.013328  0.013501  1.000000  0.005456  0.000089  0.000021  0.324393  0.292617  0.069198  0.255979  0.000056  0.000013  18  0  0  0  0
13  32  25.138248  0.302247  0.137144  0.010384  11704813.179846  6189398.988210  16775019.440403  811632.356540  429183.824567  1163209.386619  0.050846  2.542322  0.021997  0.013086  0.015763  1.000000  0.004993  0.000170  0.000040  0.304054  0.291964  0.069044  0.234240  0.001061  0.000251  17  0  0  0  0
37  7  28.165172  0.000000  0.067318  0.337278  7503378.610938  6554080.412978  5448.610033  520297.485354  454471.476717  377.816214  0.027964  1.398181  0.014101  0.013857  0.000005  1.000000  0.002880  0.003350  0.000792  0.289708  0.288719  0.068276  0.135121  0.050895  0.012036  17  0  0  0  0
40  4  27.943061  0.000000  0.068002  0.335473  7543743.794192  6548971.439877  1361.305360  523096.478238  454117.211526  94.395311  0.028025  1.401242  0.014177  0.013846  0.000001  1.000000  0.002898  0.003323  0.000786  0.289677  0.288734  0.068280  0.135940  0.050485  0.011939  17  0  0  0  0
6  38  23.309316  0.131192  0.144501  0.000550  12245380.510382  6346780.567160  14094454.870727  849116.247108  440096.940380  977334.319233  0.049676  2.483813  0.023013  0.013419  0.013244  1.000000  0.005530  0.000087  0.000021  0.330089  0.292690  0.069216  0.259438  0.000055  0.000013  18  0  0  0  0
11  34  24.269461  0.245889  0.141021  0.003907  11954699.060025  6202382.292063  15852706.886283  828959.883488  430084.109718  1099254.610044  0.050477  2.523842  0.022467  0.013113  0.014896  1.000000  0.005170  0.000120  0.000028  0.308893  0.292235  0.069108  0.242537  0.000395  0.000093  17  0  0  0  0
15  30  26.387311  0.356942  0.130820  0.027358  11314480.568181  6202838.190760  17594803.965242  784566.005922  430115.722536  1220054.689105  0.050912  2.545581  0.021264  0.013114  0.016533  1.000000  0.004758  0.000292  0.000069  0.300371  0.291607  0.068959  0.223205  0.002846  0.000673  17  0  0  0  0
36  8  28.269290  0.000000  0.067006  0.338090  7484954.676465  6556404.518924  8656.261747  519019.937295  454632.634316  600.240432  0.027937  1.396846  0.014067  0.013862  0.000008  1.000000  0.002872  0.003362  0.000795  0.289722  0.288712  0.068275  0.134748  0.051080  0.012079  17  0  0  0  0
24  21  33.259812  0.000000  0.062789  0.339612  7239205.570910  6594423.175384  3461631.111216  501979.261584  457268.914900  240035.596733  0.030800  1.540006  0.013605  0.013942  0.003253  1.000000  0.002770  0.003406  0.000805  0.290578  0.288664  0.068263  0.129948  0.051427  0.012162  18  0  0  0  0
25  20  32.556995  0.000000  0.061445  0.346485  7158332.393072  6601411.093569  2228344.840213  496371.373025  457753.469452  154517.355045  0.029504  1.475201  0.013453  0.013957  0.002094  1.000000  0.002734  0.003503  0.000828  0.290326  0.288597  0.068248  0.128251  0.053020  0.012538  16  0  0  0  0
26  19  31.796008  0.000000  0.061237  0.349195  7145167.927361  6601273.519180  1416984.827523  495458.525792  457743.929802  98256.223066  0.028717  1.435829  0.013428  0.013957  0.001332  1.000000  0.002727  0.003540  0.000837  0.290162  0.288575  0.068242  0.127947  0.053658  0.012689  17  0  0  0  0
23  22  33.693407  0.000000  0.066041  0.325744  7433849.583244  6575375.261418  5262287.407455  515476.220142  455948.099005  364896.275035  0.032818  1.640884  0.013971  0.013902  0.004945  1.000000  0.002856  0.003212  0.000759  0.290973  0.288806  0.068297  0.134008  0.048314  0.011425  19  0  0  0  0
28  16  30.390799  0.000000  0.061995  0.349979  7189112.495951  6593941.636182  356729.722362  498505.719559  457235.524124  24736.267103  0.027787  1.389369  0.013511  0.013941  0.000335  1.000000  0.002745  0.003546  0.000839  0.289958  0.288580  0.068244  0.128789  0.053844  0.012733  17  0  0  0  0
20  25  31.704031  0.337111  0.092589  0.211559  9019260.163294  6412714.552973  13605984.859255  625411.381464  444668.919057  943462.948506  0.043294  2.164683  0.016950  0.013558  0.012785  1.000000  0.003585  0.001849  0.000437  0.293553  0.289904  0.068557  0.168197  0.026861  0.006352  21  0  0  0  0
22  23  33.606548  0.000000  0.072061  0.301158  7793538.590623  6538817.318313  7710680.911294  540417.689279  453413.106856  534672.191893  0.035717  1.785853  0.014647  0.013825  0.007246  1.000000  0.003018  0.002883  0.000682  0.291577  0.289058  0.068357  0.141571  0.043099  0.010192  18  0  0  0  0
16  29  27.172062  0.380532  0.126461  0.043957  11049635.857690  6220444.376181  17837287.926660  766201.207340  431336.566436  1236868.953972  0.050679  2.533948  0.020766  0.013152  0.016761  1.000000  0.004610  0.000412  0.000097  0.298837  0.291386  0.068907  0.216256  0.004644  0.001098  18  0  0  0  0
18  27  29.152708  0.404769  0.113531  0.106821  10271615.843049  6287926.717651  17256525.976162  712251.929533  436015.910821  1196597.897679  0.048814  2.440687  0.019304  0.013294  0.016215  1.000000  0.004200  0.000893  0.000211  0.296106  0.290791  0.068766  0.197057  0.012014  0.002841  18  0  0  0  0
27  18  31.091760  0.000000  0.061630  0.349581  7167916.876094  6597426.379812  895044.987019  497035.977955  457477.162384  62063.995457  0.028261  1.413037  0.013471  0.013949  0.000841  1.000000  0.002736  0.003543  0.000838  0.290052  0.288578  0.068243  0.128381  0.053749  0.012711  17  0  0  0  0
34  11  28.551909  0.000000  0.066224  0.340073  7438769.756747  6562234.338284  34663.265720  515817.393636  455036.884255  2403.611883  0.027887  1.394344  0.013980  0.013874  0.000033  1.000000  0.002852  0.003392  0.000802  0.289756  0.288692  0.068270  0.133813  0.051534  0.012187  16  0  0  0  0
17  28  28.085215  0.398251  0.120885  0.069535  10713159.283042  6247669.238036  17803379.371041  742869.329163  433224.386296  1234517.675017  0.050072  2.503615  0.020134  0.013209  0.016729  1.000000  0.004429  0.000601  0.000142  0.297436  0.291121  0.068844  0.207780  0.007528  0.001780  20  0  0  0  0
28  17  30.486175  0.000000  0.062299  0.348756  7207220.550768  6591949.629949  563403.154862  499761.363966  457097.394904  39067.366838  0.028011  1.400570  0.013545  0.013937  0.000529  1.000000  0.002753  0.003529  0.000834  0.289973  0.288592  0.068246  0.129159  0.053555  0.012665  17  0  0  0  0
19  26  30.383027  0.390187  0.103959  0.156034  9698690.549075  6343900.651283  15904372.936038  672524.280802  439897.241942  1102837.224911  0.046585  2.329239  0.018227  0.013413  0.014945  1.000000  0.003914  0.001314  0.000311  0.294806  0.290380  0.068669  0.183613  0.018533  0.004383  21  0  0  0  0
32  13  28.961128  0.000000  0.065170  0.342666  7376536.650435  6570097.366902  87734.052681  511502.040460  455582.120506  6083.633701  0.027836  1.391821  0.013863  0.013891  0.000082  1.000000  0.002825  0.003432  0.000812  0.289802  0.288665  0.068264  0.132556  0.052132  0.012328  16  0  0  0  0
21  24  32.886678  0.217563  0.081228  0.262702  8340857.533713  6482475.049700  10660106.739512  578369.748550  449506.234739  739190.572375  0.039398  1.969902  0.015675  0.013706  0.010017  1.000000  0.003267  0.002410  0.000570  0.292443  0.289436  0.068446  0.153286  0.035644  0.008429  19  0  0  0  0
37  8  28.167393  0.000000  0.067321  0.337266  7503526.463727  6554064.047391  8635.152399  520307.737726  454470.341898  598.776673  0.027967  1.398343  0.014102  0.013857  0.000008  1.000000  0.002880  0.003350  0.000792  0.289708  0.288719  0.068276  0.135124  0.050892  0.012035  17  0  0  0  0
31  14  29.235275  0.000000  0.064531  0.344174  7338819.252759  6574882.887075  139661.198748  508886.649690  455913.956901  9684.353446  0.027824  1.391223  0.013792  0.013901  0.000131  1.000000  0.002809  0.003455  0.000817  0.289833  0.288648  0.068260  0.131796  0.052482  0.012411  17  0  0  0  0
9  37  23.684387  0.194541  0.143539  0.000932  12130752.351695  6238343.509422  15060662.864956  841167.728739  432577.723853  1044332.882919  0.050139  2.506974  0.022798  0.013190  0.014152  1.000000  0.005327  0.000096  0.000023  0.315475  0.292460  0.069161  0.249902  0.000094  0.000022  18  0  0  0  0
39  6  28.005611  0.000000  0.067811  0.335980  7532455.982190  6550404.816720  3424.606438  522313.761478  454216.604400  237.468241  0.028009  1.400430  0.014156  0.013849  0.000003  1.000000  0.002893  0.003331  0.000788  0.289686  0.288730  0.068279  0.135711  0.050599  0.011966  16  0  0  0  0
30  15  29.571150  0.000000  0.063822  0.345774  7296966.958026  6580226.012024  222377.099417  505984.537877  456284.458594  15420.019651  0.027835  1.391741  0.013714  0.013912  0.000209  1.000000  0.002791  0.003481  0.000823  0.289869  0.288630  0.068255  0.130954  0.052855  0.012499  16  0  0  0  0
40  5  27.943632  0.000000  0.068002  0.335470  7543776.975325  6548967.765337  2157.505397  523098.779077  454116.956727  149.605223  0.028026  1.401282  0.014177  0.013846  0.000002  1.000000  0.002898  0.003323  0.000786  0.289677  0.288734  0.068280  0.135940  0.050484  0.011938  16  0  0  0  0
36  9  28.272768  0.000000  0.067010  0.338070  7485200.601452  6556377.303583  13718.438162  519036.990167  454630.747156  951.260659  0.027942  1.397104  0.014067  0.013862  0.000013  1.000000  0.002872  0.003362  0.000795  0.289722  0.288712  0.068275  0.134753  0.051075  0.012078  16  0  0  0  0
29  16  29.983077  0.000000  0.063062  0.347366  7252161.791951  6586012.136737  354067.067731  502877.668765  456685.678670  24551.633942  0.027887  1.394330  0.013629  0.013925  0.000333  1.000000  0.002772  0.003506  0.000829  0.289915  0.288610  0.068251  0.130056  0.053228  0.012587  19  0  0  0  0
38  7  28.079367  0.000000  0.067585  0.336574  7519151.923730  6552089.274861  5437.231694  521391.234637  454333.407694  377.027220  0.027989  1.399452  0.014131  0.013853  0.000005  1.000000  0.002887  0.003340  0.000790  0.289696  0.288725  0.068278  0.135441  0.050734  0.011998  16  0  0  0  0
10  36  23.914857  0.219925  0.142828  0.001519  12074448.119493  6214923.304625  15478576.292818  837263.494134  430953.725612  1073311.735898  0.050377  2.518842  0.022692  0.013140  0.014545  1.000000  0.005263  0.000102  0.000024  0.311981  0.292369  0.069140  0.246915  0.000153  0.000036  18  0  0  0  0
33  12  28.736596  0.000000  0.065734  0.341294  7409809.004162  6565890.070920  55134.803516  513809.204056  455290.379194  3823.144361  0.027859  1.392971  0.013926  0.013882  0.000052  1.000000  0.002840  0.003411  0.000807  0.289777  0.288680  0.068267  0.133228  0.051815  0.012253  17  0  0  0  0
6  40  23.289076  0.131399  0.144761  0.000219  12260969.647989  6345301.789533  14115768.110853  850197.225360  439994.399335  978812.216833  0.049722  2.486122  0.023043  0.013416  0.013264  1.000000  0.005539  0.000085  0.000020  0.330148  0.292702  0.069218  0.259875  0.000022  0.000005  16  0  0  0  0
13  33  25.020993  0.305517  0.138786  0.006638  11802744.069619  6179048.048197  16995008.882671  818423.056880  428466.072160  1178463.841919  0.051215  2.560766  0.022181  0.013064  0.015970  1.000000  0.005046  0.000145  0.000034  0.304222  0.292031  0.069060  0.236726  0.000675  0.000160  19  0  0  0  0
8  37  23.526461  0.171018  0.143817  0.000908  12163616.837985  6269068.202583  14672952.855788  843446.610089  434708.228179  1017448.388177  0.049902  2.495094  0.022860  0.013254  0.013788  1.000000  0.005383  0.000093  0.000022  0.319539  0.292534  0.069178  0.252562  0.000091  0.000022  20  0  0  0  0
30  14  29.525315  0.000000  0.063722  0.346200  7291006.332609  6580883.195037  140483.486895  505571.217614  456330.028821  9741.372354  0.027748  1.387403  0.013702  0.013914  0.000132  1.000000  0.002789  0.003487  0.000825  0.289864  0.288626  0.068254  0.130832  0.052955  0.012523  16  0  0  0  0
11  35  24.207593  0.247191  0.141863  0.002480  12004955.509710  6197175.297001  15946877.407725  832444.754204  429723.047512  1105784.559823  0.050649  2.532439  0.022561  0.013102  0.014985  1.000000  0.005198  0.000111  0.000026  0.308998  0.292270  0.069116  0.243843  0.000250  0.000059  18  0  0  0  0
7  39  23.377594  0.150231  0.144460  0.000354  12220959.184386  6303068.703267  14381509.759604  847422.829361  437065.882767  997239.210694  0.049808  2.490384  0.022967  0.013326  0.013514  1.000000  0.005462  0.000088  0.000021  0.324424  0.292624  0.069200  0.256242  0.000035  0.000008  17  0  0  0  0
16  30  26.943028  0.390693  0.129873  0.028716  11252906.827215  6198542.390428  18468373.275268  780296.374300  429817.844177  1280629.523304  0.051608  2.580384  0.021148  0.013105  0.017354  1.000000  0.004715  0.000307  0.000073  0.299110  0.291522  0.068939  0.221215  0.002993  0.000708  18  0  0  0  0
14  32  25.561906  0.335172  0.136469  0.010854  11657331.021781  6179136.140643  17534368.598112  808339.860090  428472.180645  1215863.994329  0.051449  2.572453  0.021908  0.013064  0.016477  1.000000  0.004952  0.000177  0.000042  0.302294  0.291884  0.069025  0.232327  0.001110  0.000263  18  0  0  0  0
35  10  28.399333  0.000000  0.066647  0.339002  7463759.872528  6559082.014523  21802.147952  517550.252269  454818.296575  1511.799330  0.027915  1.395755  0.014027  0.013868  0.000020  1.000000  0.002863  0.003376  0.000798  0.289737  0.288703  0.068273  0.134319  0.051288  0.012129  16  0  0  0  0
23  23  33.547729  0.000000  0.072217  0.301450  7801496.395497  6535223.767896  7718135.623965  540969.497482  453163.923743  535189.114796  0.035731  1.786571  0.014662  0.013817  0.007253  1.000000  0.003020  0.002887  0.000683  0.291318  0.289044  0.068353  0.141667  0.043158  0.010206  19  0  0  0  0
15  31  26.201550  0.363945  0.133523  0.017700  11475559.946998  6185572.441920  18041759.353097  795735.533689  428918.485109  1251047.362729  0.051598  2.579891  0.021567  0.013078  0.016953  1.000000  0.004843  0.000227  0.000054  0.300604  0.291715  0.068985  0.227192  0.001825  0.000432  18  0  0  0  0
17  29  27.791334  0.413752  0.125356  0.046153  10979465.909730  6218855.058542  18728360.641863  761335.499588  431226.360352  1298657.505107  0.051381  2.569052  0.020634  0.013148  0.017599  1.000000  0.004565  0.000433  0.000102  0.297769  0.291298  0.068886  0.214173  0.004888  0.001156  19  0  0  0  0
20  26  31.048858  0.415707  0.102493  0.161342  9608920.098314  6348490.612616  16445381.317341  666299.439672  440215.517943  1140351.698716  0.046934  2.346707  0.018058  0.013422  0.015453  1.000000  0.003867  0.001367  0.000323  0.294178  0.290290  0.068648  0.181397  0.019283  0.004560  20  0  0  0  0
18  28  28.757566  0.430144  0.119608  0.072881  10633509.539912  6248646.272155  18660006.924550  737346.275721  433292.135562  1293917.737987  0.050730  2.536482  0.019984  0.013211  0.017534  1.000000  0.004382  0.000632  0.000149  0.296532  0.291030  0.068823  0.205580  0.007919  0.001873  20  0  0  0  0
27  19  31.287197  0.000000  0.062460  0.346311  7217341.328472  6591996.194046  1405285.041416  500463.156513  457100.623741  97444.939295  0.028822  1.441080  0.013564  0.013937  0.001321  1.000000  0.002758  0.003496  0.000827  0.290094  0.288609  0.068250  0.129391  0.052980  0.012529  17  0  0  0  0
26  20  32.026975  0.000000  0.062671  0.343667  7230520.523816  6591909.736606  2210221.340333  501377.025125  457094.628630  153260.639650  0.029603  1.480129  0.013589  0.013937  0.002077  1.000000  0.002764  0.003460  0.000818  0.290236  0.288630  0.068255  0.129691  0.052363  0.012383  18  0  0  0  0
28  18  30.634168  0.000000  0.062777  0.346827  7235649.855037  6588821.989745  887994.254860  501732.701984  456880.518825  61575.085274  0.028363  1.418161  0.013598  0.013931  0.000834  1.000000  0.002765  0.003501  0.000828  0.289997  0.288610  0.068251  0.129739  0.053101  0.012557  16  0  0  0  0
24  22  33.361987  0.000000  0.066789  0.324319  7477317.428784  6568381.983534  5239263.448417  518490.357093  455463.172802  363299.753173  0.032863  1.643148  0.014052  0.013887  0.004923  1.000000  0.002874  0.003191  0.000755  0.290795  0.288817  0.068300  0.134853  0.048000  0.011351  19  0  0  0  0
12  34  24.572726  0.275925  0.140550  0.004056  11916549.974090  6185146.354358  16457611.643637  826314.558694  428888.939447  1141199.771078  0.050937  2.546856  0.022395  0.013077  0.015465  1.000000  0.005127  0.000125  0.000030  0.306436  0.292158  0.069090  0.240509  0.000410  0.000097  20  0  0  0  0
25  21  32.774866  0.000000  0.063881  0.337210  7303301.915002  6585531.729393  3437145.288969  506423.814948  456652.366379  238337.706702  0.030879  1.543939  0.013725  0.013924  0.003230  1.000000  0.002797  0.003370  0.000797  0.290455  0.288690  0.068270  0.131220  0.050878  0.012032  17  0  0  0  0
8  38  23.507604  0.171277  0.144065  0.000574  12178424.005938  6267601.592793  14695402.745496  844473.365188  434606.530873  1019005.103060  0.049948  2.497385  0.022887  0.013251  0.013809  1.000000  0.005392  0.000091  0.000022  0.319582  0.292544  0.069181  0.252963  0.000058  0.000014  19  0  0  0  0
32  14  28.992899  0.000000  0.065224  0.342426  7379711.220944  6569746.775801  138952.020921  511722.170769  455557.809901  9635.177807  0.027890  1.394489  0.013869  0.013890  0.000131  1.000000  0.002827  0.003429  0.000811  0.289805  0.288667  0.068264  0.132621  0.052076  0.012315  16  0  0  0  0
19  27  29.851237  0.434250  0.112100  0.111422  10183380.838134  6291178.027402  17999784.846825  706133.558922  436241.362364  1248136.776553  0.049353  2.467661  0.019138  0.013301  0.016914  1.000000  0.004151  0.000936  0.000221  0.295346  0.290698  0.068744  0.194765  0.012596  0.002979  20  0  0  0  0
30  16  29.643276  0.000000  0.063980  0.345099  7306382.619642  6579187.872938  351756.231056  506637.436433  456212.472201  24391.396458  0.027972  1.398595  0.013731  0.013910  0.000331  1.000000  0.002795  0.003471  0.000821  0.289877  0.288636  0.068257  0.131147  0.052697  0.012462  17  0  0  0  0
33  13  28.757294  0.000000  0.065765  0.341150  7411669.602353  6565684.460917  87346.060419  513938.221211  455276.121834  6056.729634  0.027893  1.394638  0.013929  0.013882  0.000082  1.000000  0.002841  0.003409  0.000806  0.289779  0.288681  0.068267  0.133266  0.051782  0.012245  16  0  0  0  0
22  24  33.153028  0.228617  0.080640  0.265297  8304240.180377  6483103.829448  10765397.724604  575830.636791  449549.835434  746491.634685  0.039429  1.971474  0.015607  0.013707  0.010116  1.000000  0.003249  0.002442  0.000577  0.292074  0.289390  0.068435  0.152406  0.036122  0.008542  19  0  0  0  0
36  10  28.278280  0.000000  0.067017  0.338039  7485590.289798  6556334.179433  21740.219347  519064.011843  454627.756851  1507.505091  0.027950  1.397513  0.014068  0.013862  0.000020  1.000000  0.002872  0.003362  0.000795  0.289722  0.288712  0.068275  0.134761  0.051068  0.012077  16  0  0  0  0
21  25  32.232713  0.356600  0.091385  0.216186  8945547.426825  6416561.065615  13903561.863283  620300.010518  444935.643017  964097.461959  0.043443  2.172144  0.016812  0.013566  0.013065  1.000000  0.003548  0.001900  0.000449  0.293055  0.289830  0.068539  0.166441  0.027609  0.006529  21  0  0  0  0
31  15  29.283523  0.000000  0.064623  0.343773  7344270.564544  6574281.313908  221090.229197  509264.653248  455872.242758  15330.785804  0.027910  1.395497  0.013802  0.013900  0.000208  1.000000  0.002812  0.003450  0.000816  0.289837  0.288652  0.068260  0.131908  0.052389  0.012389  17  0  0  0  0
34  12  28.565292  0.000000  0.066243  0.339986  7439867.544308  6562112.956055  54923.626348  515893.516159  455028.467398  3808.500964  0.027908  1.395387  0.013982  0.013874  0.000052  1.000000  0.002853  0.003391  0.000802  0.289757  0.288693  0.068270  0.133836  0.051514  0.012182  16  0  0  0  0
29  17  30.088358  0.000000  0.063337  0.346227  7268501.114413  6584212.459318  559317.720854  504010.666156  456560.885869  38784.075650  0.028106  1.405318  0.013660  0.013921  0.000526  1.000000  0.002779  0.003489  0.000825  0.289928  0.288621  0.068253  0.130390  0.052961  0.012524  18  0  0  0  0
37  9  28.170912  0.000000  0.067325  0.337247  7503760.833227  6554038.099217  13685.009279  520323.989320  454468.542606  948.942641  0.027972  1.398599  0.014102  0.013857  0.000013  1.000000  0.002880  0.003350  0.000792  0.289708  0.288720  0.068276  0.135129  0.050887  0.012034  17  0  0  0  0
39  7  28.007037  0.000000  0.067812  0.335972  7532542.121418  6550395.275875  5427.517876  522319.734523  454215.942821  376.353647  0.028011  1.400531  0.014156  0.013849  0.000005  1.000000  0.002893  0.003331  0.000788  0.289686  0.288730  0.068279  0.135713  0.050598  0.011965  17  0  0  0  0
38  8  28.081609  0.000000  0.067588  0.336562  7519293.661187  6552073.577338  8617.128269  521401.062962  454332.319200  597.526848  0.027992  1.399613  0.014131  0.013853  0.000008  1.000000  0.002887  0.003339  0.000790  0.289696  0.288726  0.068278  0.135444  0.050732  0.011997  16  0  0  0  0
40  6  27.944537  0.000000  0.068003  0.335466  7543829.577002  6548961.937975  3419.369900  523102.426569  454116.552647  237.105130  0.028027  1.401346  0.014177  0.013846  0.000003  1.000000  0.002898  0.003323  0.000786  0.289677  0.288734  0.068280  0.135941  0.050483  0.011938  16  0  0  0  0
12  35  24.511361  0.277396  0.141408  0.002575  11967712.397511  6179785.339159  16561919.958078  829862.251224  428517.197213  1148432.693274  0.051120  2.555998  0.022491  0.013066  0.015563  1.000000  0.005155  0.000115  0.000027  0.306532  0.292193  0.069098  0.241827  0.000260  0.000061  17  0  0  0  0
35  11  28.407939  0.000000  0.066658  0.338949  7464411.867593  6559009.889045  34548.753453  517595.462755  454813.295267  2395.671400  0.027928  1.396408  0.014028  0.013867  0.000032  1.000000  0.002863  0.003375  0.000798  0.289738  0.288703  0.068273  0.134332  0.051276  0.012126  17  0  0  0  0
16  31  26.765654  0.398335  0.132628  0.018617  11417002.652018  6180845.134420  18975683.788971  791675.067744  428590.685283  1315807.327632  0.052355  2.617768  0.021456  0.013068  0.017831  1.000000  0.004801  0.000239  0.000057  0.299331  0.291631  0.068965  0.225250  0.001922  0.000455  19  0  0  0  0
9  38  23.665565  0.194838  0.143789  0.000589  12145743.851298  6236832.132323  15084843.093693  842207.265720  432472.922303  1046009.582558  0.050187  2.509359  0.022826  0.013186  0.014175  1.000000  0.005335  0.000094  0.000022  0.315514  0.292470  0.069163  0.250302  0.000059  0.000014  18  0  0  0  0
14  33  25.447112  0.338809  0.138145  0.006945  11757186.382400  6168493.532229  17781832.390986  815264.006628  427734.203437  1233023.569479  0.051847  2.592337  0.022096  0.013042  0.016709  1.000000  0.005006  0.000152  0.000036  0.302451  0.291952  0.069041  0.234843  0.000706  0.000167  16  0  0  0  0
13  34  24.935134  0.307880  0.140011  0.004228  11875751.486586  6171326.918205  17158517.249721  823485.519730  427930.675410  1189801.800007  0.051490  2.574493  0.022319  0.013048  0.016123  1.000000  0.005086  0.000130  0.000031  0.304347  0.292081  0.069071  0.238587  0.000428  0.000101  18  0  0  0  0
10  37  23.886352  0.220443  0.143213  0.000961  12097453.600320  6212569.257598  15518369.488243  838858.734684  430790.491846  1076071.066140  0.050453  2.522625  0.022735  0.013135  0.014582  1.000000  0.005276  0.000099  0.000023  0.312035  0.292385  0.069143  0.247522  0.000096  0.000023  20  0  0  0  0
7  40  23.369664  0.150325  0.144563  0.000224  12227135.836064  6302469.054132  14390364.230264  847851.129264  437024.302040  997853.195281  0.049826  2.491317  0.022979  0.013325  0.013522  1.000000  0.005465  0.000087  0.000021  0.324445  0.292629  0.069201  0.256412  0.000022  0.000005  18  0  0  0  0
27  20  31.579863  0.000000  0.063743  0.341194  7293697.902127  6583605.328931  2194317.632074  505757.855784  456518.786378  152157.848515  0.029689  1.484440  0.013707  0.013919  0.002062  1.000000  0.002791  0.003422  0.000809  0.290158  0.288658  0.068262  0.130954  0.051791  0.012248  16  0  0  0  0
17  30  27.576550  0.424760  0.128831  0.030237  11186464.244735  6196432.910430  19446588.990151  775689.128635  429671.569120  1348460.723484  0.052398  2.619878  0.021023  0.013101  0.018273  1.000000  0.004672  0.000323  0.000076  0.298029  0.291435  0.068919  0.219193  0.003158  0.000747  19  0  0  0  0
15  32  26.055886  0.369296  0.135709  0.011391  11605799.985933  6171601.283523  18401330.691905  804766.607325  427949.700384  1275980.672520  0.052151  2.607547  0.021811  0.013048  0.017291  1.000000  0.004912  0.000186  0.000044  0.300793  0.291802  0.069006  0.230435  0.001166  0.000276  20  0  0  0  0
18  29  28.488471  0.446858  0.124158  0.048581  10904428.035281  6219199.160064  19713631.767071  756132.241242  431250.220957  1366977.939863  0.052167  2.608329  0.020493  0.013149  0.018524  1.000000  0.004520  0.000457  0.000108  0.296851  0.291209  0.068865  0.212046  0.005160  0.001220  20  0  0  0  0
21  26  31.750423  0.440174  0.101008  0.166807  9518410.026246  6353976.447156  17002438.611864  660023.311899  440595.915370  1178979.032424  0.047299  2.364955  0.017888  0.013434  0.015977  1.000000  0.003820  0.001422  0.000336  0.293635  0.290203  0.068627  0.179205  0.020066  0.004745  21  0  0  0  0
19  28  29.502883  0.461532  0.118248  0.076519  10549443.013525  6251288.510083  19591581.301743  731516.954751  433475.352993  1358514.745683  0.051453  2.572630  0.019826  0.013217  0.018410  1.000000  0.004334  0.000666  0.000157  0.295754  0.290939  0.068801  0.203338  0.008347  0.001974  20  0  0  0  0
29  18  30.252020  0.000000  0.063768  0.344429  7294168.557374  6581385.162014  881854.754227  505790.491848  456364.836095  61149.361489  0.028452  1.422585  0.013708  0.013915  0.000829  1.000000  0.002790  0.003464  0.000819  0.289949  0.288637  0.068257  0.130915  0.052541  0.012425  16  0  0  0  0
11  36  24.165234  0.248075  0.142444  0.001571  12039666.874656  6193577.685305  16011801.484773  834851.701372  429473.582782  1110286.509648  0.050767  2.538371  0.022627  0.013095  0.015046  1.000000  0.005217  0.000106  0.000025  0.309070  0.292294  0.069122  0.244748  0.000158  0.000037  20  0  0  0  0
24  23  33.494277  0.000000  0.072363  0.301775  7809113.254974  6532059.483979  7726464.428054  541497.663930  452944.506724  535766.648738  0.035747  1.787344  0.014676  0.013810  0.007260  1.000000  0.003022  0.002891  0.000684  0.291097  0.289031  0.068350  0.141767  0.043224  0.010222  18  0  0  0  0
28  19  30.861060  0.000000  0.063523  0.343791  7280035.803055  6583938.329570  1395058.011710  504810.501777  456541.877229  96735.779047  0.028913  1.445639  0.013682  0.013920  0.001311  1.000000  0.002785  0.003457  0.000818  0.290034  0.288638  0.068257  0.130648  0.052392  0.012390  17  0  0  0  0
23  24  33.409103  0.239005  0.080090  0.267815  8270172.219432  6483962.876124  10867574.788687  573468.304390  449609.403243  753576.772229  0.039463  1.973164  0.015543  0.013709  0.010212  1.000000  0.003231  0.002473  0.000585  0.291758  0.289347  0.068425  0.151597  0.036590  0.008653  20  0  0  0  0
22  25  32.766950  0.375047  0.090210  0.220786  8873942.143649  6420830.878577  14199369.732888  615334.774095  445231.719366  984609.300517  0.043595  2.179765  0.016677  0.013575  0.013343  1.000000  0.003512  0.001951  0.000461  0.292628  0.289759  0.068522  0.164759  0.028362  0.006707  22  0  0  0  0
20  27  30.609633  0.462894  0.110607  0.116310  10091962.110656  6295766.972287  18789525.358557  699794.423382  436559.567883  1302898.774266  0.049933  2.496660  0.018966  0.013311  0.017656  1.000000  0.004102  0.000982  0.000232  0.294689  0.290606  0.068723  0.192451  0.013221  0.003126  22  0  0  0  0
8  39  23.495326  0.171444  0.144226  0.000363  12188087.115313  6266644.333778  14710040.171916  845143.422208  434540.152848  1020020.087983  0.049978  2.498880  0.022906  0.013249  0.013823  1.000000  0.005398  0.000090  0.000021  0.319610  0.292551  0.069183  0.253225  0.000036  0.000009  18  0  0  0  0
25  22  33.070947  0.000000  0.067462  0.323075  7516460.047361  6562169.320800  5219167.844571  521204.575190  455032.375829  361906.288616  0.032904  1.645225  0.014126  0.013874  0.004904  1.000000  0.002891  0.003173  0.000750  0.290643  0.288827  0.068302  0.135617  0.047728  0.011287  18  0  0  0  0
26  21  32.359739  0.000000  0.064846  0.335096  7360012.938471  6577698.531029  3415601.079502  510356.257177  456109.198611  236843.793281  0.030949  1.547427  0.013832  0.013907  0.003210  1.000000  0.002821  0.003338  0.000789  0.290348  0.288713  0.068275  0.132348  0.050399  0.011918  18  0  0  0  0
33  14  28.790022  0.000000  0.065814  0.340923  7414615.206097  6565358.940256  138342.006412  514142.474561  455253.549658  9592.878327  0.027946  1.397276  0.013935  0.013881  0.000130  1.000000  0.002842  0.003406  0.000805  0.289781  0.288683  0.068268  0.133327  0.051729  0.012233  17  0  0  0  0
37  10  28.176488  0.000000  0.067331  0.337216  7504132.157724  6553996.994825  21687.306286  520349.737615  454465.692355  1503.836006  0.027980  1.399006  0.014103  0.013857  0.000020  1.000000  0.002880  0.003349  0.000792  0.289709  0.288720  0.068277  0.135137  0.050880  0.012032  16  0  0  0  0
34  13  28.586473  0.000000  0.066272  0.339850  7441606.201184  6561920.714874  87013.058388  516014.077688  455015.137056  6033.638687  0.027941  1.397037  0.013985  0.013874  0.000082  1.000000  0.002854  0.003389  0.000802  0.289758  0.288694  0.068270  0.133872  0.051483  0.012175  17  0  0  0  0
30  17  29.756308  0.000000  0.064230  0.344033  7321227.114273  6577551.109066  555772.960149  507666.779830  456098.976112  38538.275700  0.028188  1.409402  0.013759  0.013907  0.000522  1.000000  0.002802  0.003456  0.000817  0.289889  0.288645  0.068259  0.131451  0.052449  0.012403  18  0  0  0  0
40  7  27.945972  0.000000  0.068005  0.335459  7543912.975758  6548952.696483  5419.221266  523108.209586  454115.911826  375.778345  0.028029  1.401446  0.014178  0.013846  0.000005  1.000000  0.002898  0.003323  0.000786  0.289677  0.288734  0.068280  0.135943  0.050481  0.011938  16  0  0  0  0
31  16  29.359488  0.000000  0.064768  0.343139  7352883.246519  6573330.850860  349757.682249  509861.871782  455806.335977  24252.813565  0.028045  1.402251  0.013819  0.013898  0.000329  1.000000  0.002815  0.003441  0.000814  0.289844  0.288657  0.068262  0.132084  0.052241  0.012354  17  0  0  0  0
35  12  28.421566  0.000000  0.066676  0.338867  7465444.773407  6558895.626835  54742.717532  517667.086263  454805.372125  3795.956428  0.027949  1.397441  0.014030  0.013867  0.000051  1.000000  0.002864  0.003374  0.000798  0.289739  0.288704  0.068273  0.134354  0.051257  0.012121  17  0  0  0  0
12  36  24.469329  0.278396  0.142001  0.001632  12003064.600932  6176079.997950  16633858.141476  832313.635260  428260.262329  1153421.013585  0.051246  2.562308  0.022558  0.013058  0.015630  1.000000  0.005174  0.000110  0.000026  0.306599  0.292218  0.069104  0.242740  0.000164  0.000039  16  0  0  0  0
32  15  29.043058  0.000000  0.065308  0.342048  7384733.130496  6569192.163374  219980.476002  512070.398821  455519.352099  15253.833563  0.027974  1.398709  0.013878  0.013889  0.000207  1.000000  0.002829  0.003423  0.000810  0.289809  0.288670  0.068265  0.132724  0.051989  0.012294  17  0  0  0  0
39  8  28.009296  0.000000  0.067814  0.335961  7532678.642465  6550380.154120  8601.740861  522329.201133  454214.894252  596.459858  0.028014  1.400691  0.014157  0.013849  0.000008  1.000000  0.002893  0.003330  0.000788  0.289686  0.288731  0.068279  0.135715  0.050595  0.011965  18  0  0  0  0
14  34  25.362970  0.341439  0.139395  0.004427  11831725.574385  6160545.202084  17966032.749867  820432.685454  427183.052229  1245796.346716  0.052143  2.607156  0.022236  0.013025  0.016882  1.000000  0.005046  0.000136  0.000032  0.302568  0.292002  0.069053  0.236729  0.000448  0.000106  18  0  0  0  0
10  38  23.867570  0.220783  0.143468  0.000607  12112668.504496  6211012.009022  15544657.455733  839913.762931  430682.509488  1077893.920095  0.050503  2.525125  0.022764  0.013132  0.014607  1.000000  0.005285  0.000096  0.000023  0.312070  0.292396  0.069146  0.247923  0.000061  0.000014  17  0  0  0  0
8  40  23.487405  0.171552  0.144331  0.000229  12194330.864144  6266025.687082  14719491.380480  845576.374746  434497.254796  1020675.451427  0.049997  2.499845  0.022917  0.013248  0.013832  1.000000  0.005401  0.000089  0.000021  0.319628  0.292555  0.069184  0.253394  0.000023  0.000005  16  0  0  0  0
11  37  24.136862  0.248664  0.142836  0.000994  12063051.444438  6191153.304065  16055477.904491  836473.228618  429305.471917  1113315.109500  0.050847  2.542364  0.022671  0.013090  0.015087  1.000000  0.005230  0.000102  0.000024  0.309119  0.292310  0.069126  0.245358  0.000100  0.000024  19  0  0  0  0
16  32  26.626592  0.404178  0.134858  0.011999  11549827.450763  6166509.400705  19384693.731545  800885.373176  427596.620264  1344168.797263  0.052959  2.647951  0.021706  0.013038  0.018215  1.000000  0.004871  0.000196  0.000046  0.299509  0.291720  0.068986  0.228537  0.001230  0.000291  20  0  0  0  0
13  35  24.874556  0.309531  0.140886  0.002686  11927933.795080  6165806.099454  17275122.328537  827103.932887  427547.852117  1197887.401498  0.051686  2.584291  0.022417  0.013036  0.016233  1.000000  0.005114  0.000120  0.000028  0.304436  0.292116  0.069080  0.239920  0.000271  0.000064  18  0  0  0  0
15  33  25.944610  0.373306  0.137419  0.007297  11707744.207686  6160658.752162  18681756.853894  811835.599172  427190.925992  1295425.916386  0.052583  2.629145  0.022003  0.013025  0.017555  1.000000  0.004966  0.000160  0.000038  0.300940  0.291871  0.069022  0.232986  0.000743  0.000176  18  0  0  0  0
18  30  28.292441  0.458682  0.127698  0.031928  11115199.618398  6196265.487133  20533601.079688  770747.513957  429659.959693  1423836.055859  0.053285  2.664236  0.020889  0.013101  0.019295  1.000000  0.004628  0.000342  0.000081  0.297100  0.291348  0.068898  0.217128  0.003341  0.000790  21  0  0  0  0
17  31  27.410531  0.433026  0.131638  0.019646  11353625.945570  6178310.106894  20024933.301505  787280.415320  428414.902010  1388564.136422  0.053217  2.660843  0.021337  0.013063  0.018817  1.000000  0.004759  0.000253  0.000060  0.298239  0.291546  0.068945  0.223278  0.002032  0.000480  20  0  0  0  0
38  9  28.085161  0.000000  0.067591  0.336543  7519518.225554  6552048.711476  13656.466220  521416.634651  454330.594957  946.963415  0.027997  1.399868  0.014132  0.013853  0.000013  1.000000  0.002887  0.003339  0.000790  0.289697  0.288726  0.068278  0.135449  0.050727  0.011996  16  0  0  0  0
9  39  23.653303  0.195030  0.143953  0.000372  12155530.915759  6235845.462170  15100608.021386  842885.918003  432404.504857  1047102.750404  0.050218  2.510915  0.022844  0.013184  0.014190  1.000000  0.005341  0.000092  0.000022  0.315539  0.292477  0.069165  0.250564  0.000037  0.000009  18  0  0  0  0
20  28  30.320771  0.492032  0.116817  0.080439  10461646.717312  6255348.302619  20595099.406459  725429.004974  433756.866156  1428100.458128  0.052239  2.611958  0.019661  0.013225  0.019353  1.000000  0.004286  0.000702  0.000166  0.295081  0.290848  0.068780  0.201062  0.008813  0.002084  22  0  0  0  0
29  19  30.503653  0.000000  0.064442  0.341598  7334279.863542  6576966.411790  1386159.725917  508571.880448  456058.432174  96118.756242  0.028992  1.449581  0.013784  0.013905  0.001303  1.000000  0.002808  0.003424  0.000810  0.289982  0.288662  0.068263  0.131737  0.051885  0.012270  16  0  0  0  0
26  22  32.816641  0.000000  0.068063  0.322000  7551441.681678  6556679.119219  5201803.631551  523630.263312  454651.675584  360702.223510  0.032942  1.647116  0.014192  0.013863  0.004888  1.000000  0.002905  0.003157  0.000747  0.290513  0.288835  0.068304  0.136301  0.047494  0.011231  18  0  0  0  0
25  23  33.446135  0.000000  0.072500  0.302127  7816312.733426  6529276.949158  7735478.894822  541996.888443  452751.560860  536391.727737  0.035763  1.788149  0.014690  0.013805  0.007269  1.000000  0.003024  0.002896  0.000685  0.290908  0.289019  0.068347  0.141866  0.043296  0.010239  19  0  0  0  0
24  24  33.652166  0.248677  0.079583  0.270235  8238840.306698  6484954.928043  10965778.207029  571295.694390  449678.193870  760386.370181  0.039499  1.974939  0.015484  0.013711  0.010304  1.000000  0.003216  0.002503  0.000592  0.291488  0.289307  0.068416  0.150860  0.037042  0.008760  20  0  0  0  0
21  27  31.423652  0.490388  0.109071  0.121448  9998369.307216  6301436.970609  19619577.225261  693304.533587  436952.735551  1360456.032316  0.050549  2.527464  0.018790  0.013323  0.018436  1.000000  0.004053  0.001031  0.000244  0.294121  0.290516  0.068701  0.190133  0.013885  0.003283  21  0  0  0  0
23  25  33.299315  0.392321  0.089080  0.225305  8805282.880179  6425332.185342  14490013.848167  610573.819866  445543.847904  1004763.075257  0.043749  2.187445  0.016548  0.013585  0.013616  1.000000  0.003478  0.002002  0.000473  0.292260  0.289692  0.068507  0.163166  0.029109  0.006884  22  0  0  0  0
19  29  29.266013  0.479421  0.122875  0.051244  10824886.309016  6221233.778190  20793928.694811  750616.677880  431391.304961  1441887.631095  0.053037  2.651826  0.020344  0.013153  0.019539  1.000000  0.004474  0.000483  0.000114  0.296060  0.291120  0.068844  0.209876  0.005459  0.001291  22  0  0  0  0
30  18  29.932295  0.000000  0.064622  0.342349  7344558.402496  6574978.435813  876530.080108  509284.612439  455920.582419  60780.139210  0.028528  1.426393  0.013803  0.013901  0.000824  1.000000  0.002812  0.003432  0.000812  0.289908  0.288660  0.068262  0.131929  0.052058  0.012311  17  0  0  0  0
22  26  32.479971  0.463359  0.099524  0.172367  9428350.462577  6360105.453082  17569193.346170  653778.423171  441020.911433  1218278.803682  0.047675  2.383768  0.017719  0.013447  0.016509  1.000000  0.003774  0.001478  0.000350  0.293167  0.290119  0.068607  0.177058  0.020872  0.004936  21  0  0  0  0
33  15  28.841705  0.000000  0.065893  0.340563  7419275.249540  6564843.955503  219025.984759  514465.610179  455217.839709  15187.647459  0.028029  1.401450  0.013943  0.013880  0.000206  1.000000  0.002844  0.003401  0.000804  0.289785  0.288686  0.068269  0.133422  0.051647  0.012213  17  0  0  0  0
27  21  32.004975  0.000000  0.065696  0.333249  7409891.348843  6570832.861229  3396772.674760  513814.913981  455633.120977  235538.198542  0.031010  1.550504  0.013926  0.013892  0.003192  1.000000  0.002842  0.003310  0.000783  0.290256  0.288732  0.068279  0.133342  0.049982  0.011820  18  0  0  0  0
31  17  29.478637  0.000000  0.064996  0.342136  7366465.671931  6571831.896104  552708.015234  510803.701077  455702.395815  38325.747023  0.028258  1.412904  0.013844  0.013895  0.000519  1.000000  0.002821  0.003427  0.000810  0.289855  0.288666  0.068264  0.132363  0.052009  0.012299  17  0  0  0  0
34  14  28.619969  0.000000  0.066318  0.339633  7444358.866662  6561616.348551  137818.477428  516204.952359  454994.031759  9556.575905  0.027993  1.399651  0.013991  0.013873  0.000130  1.000000  0.002855  0.003386  0.000801  0.289760  0.288696  0.068271  0.133928  0.051433  0.012163  16  0  0  0  0
36  11  28.287011  0.000000  0.067027  0.337988  7486207.790137  6556265.841711  34450.802412  519106.830404  454623.018193  2388.879303  0.027963  1.398161  0.014069  0.013862  0.000032  1.000000  0.002873  0.003361  0.000795  0.289722  0.288713  0.068275  0.134774  0.051057  0.012074  16  0  0  0  0
40  8  27.948245  0.000000  0.068007  0.335448  7544045.101245  6548938.059324  8588.598469  523117.371400  454114.896859  595.548541  0.028032  1.401606  0.014178  0.013846  0.000008  1.000000  0.002898  0.003323  0.000786  0.289677  0.288734  0.068280  0.135946  0.050479  0.011937  17  0  0  0  0
36  12  28.300837  0.000000  0.067044  0.337909  7487186.049559  6556157.580491  54587.975672  519174.664635  454615.511170  3785.226355  0.027984  1.399188  0.014071  0.013861  0.000051  1.000000  0.002873  0.003360  0.000795  0.289723  0.288713  0.068275  0.134794  0.051038  0.012070  17  0  0  0  0
38  10  28.090790  0.000000  0.067597  0.336513  7519874.112047  6552009.301778  21642.127216  521441.312447  454327.862219  1500.703210  0.028005  1.400273  0.014132  0.013853  0.000020  1.000000  0.002887  0.003339  0.000790  0.289697  0.288726  0.068278  0.135456  0.050721  0.011994  16  0  0  0  0
32  16  29.122068  0.000000  0.065441  0.341448  7392668.654485  6568315.756968  348034.461527  512620.662027  455458.580536  24133.322406  0.028108  1.405379  0.013893  0.013887  0.000327  1.000000  0.002833  0.003415  0.000808  0.289815  0.288675  0.068266  0.132887  0.051850  0.012262  16  0  0  0  0
39  9  28.012876  0.000000  0.067818  0.335943  7532894.957258  6550356.197297  13632.098833  522344.200782  454213.233044  945.273737  0.028019  1.400945  0.014157  0.013849  0.000013  1.000000  0.002893  0.003330  0.000788  0.289686  0.288731  0.068279  0.135720  0.050591  0.011964  16  0  0  0  0
37  11  28.185320  0.000000  0.067341  0.337167  7504720.603307  6553931.848062  34367.112128  520390.541468  454461.174964  2383.076071  0.027993  1.399650  0.014104  0.013857  0.000032  1.000000  0.002881  0.003349  0.000792  0.289709  0.288720  0.068277  0.135149  0.050869  0.012030  17  0  0  0  0
11  38  24.118166  0.249051  0.143095  0.000628  12078517.978600  6189549.478496  16084331.176377  837545.705331  429194.259828  1115315.846180  0.050900  2.545003  0.022700  0.013086  0.015114  1.000000  0.005238  0.000100  0.000024  0.309151  0.292321  0.069128  0.245762  0.000063  0.000015  18  0  0  0  0
28  20  31.202538  0.000000  0.064677  0.339036  7348723.427309  6576379.488396  2180438.045607  509573.422593  456017.733872  151195.413549  0.029764  1.488195  0.013811  0.013904  0.002049  1.000000  0.002815  0.003390  0.000802  0.290091  0.288682  0.068268  0.132056  0.051295  0.012130  19  0  0  0  0
13  36  24.833065  0.310654  0.141491  0.001703  11963997.271870  6161989.478581  17355573.547525  829604.637870  427283.200905  1203466.030687  0.051821  2.591056  0.022484  0.013028  0.016309  1.000000  0.005134  0.000114  0.000027  0.304498  0.292141  0.069086  0.240843  0.000171  0.000040  17  0  0  0  0
10  39  23.855338  0.221002  0.143634  0.000383  12122599.729947  6209995.584423  15561795.327172  840602.411592  430612.028816  1079082.290278  0.050535  2.526756  0.022783  0.013130  0.014623  1.000000  0.005290  0.000095  0.000022  0.312093  0.292403  0.069147  0.248185  0.000038  0.000009  17  0  0  0  0
15  34  25.863027  0.376210  0.138698  0.004655  11783921.913156  6152477.765346  18890840.625917  817117.895408  426623.641960  1309924.153308  0.052905  2.645262  0.022146  0.013008  0.017751  1.000000  0.005007  0.000143  0.000034  0.301050  0.291922  0.069034  0.234900  0.000471  0.000111  17  0  0  0  0
16  33  26.520353  0.408562  0.136605  0.007696  11653934.693080  6155266.028007  19704420.002143  808104.352677  426816.985003  1366339.179862  0.053431  2.671567  0.021902  0.013014  0.018516  1.000000  0.004927  0.000169  0.000040  0.299649  0.291789  0.069002  0.231126  0.000784  0.000185  19  0  0  0  0
9  40  23.645392  0.195154  0.144059  0.000235  12161854.660648  6235207.839958  15110786.619865  843324.417609  432360.291011  1047808.552346  0.050238  2.511920  0.022856  0.013183  0.014199  1.000000  0.005344  0.000091  0.000022  0.315556  0.292481  0.069166  0.250733  0.000024  0.000006  18  0  0  0  0
12  37  24.441178  0.279062  0.142400  0.001033  12026881.942038  6173582.935814  16682259.119631  833965.171632  428087.111644  1156777.222638  0.051331  2.566556  0.022603  0.013053  0.015676  1.000000  0.005187  0.000106  0.000025  0.306643  0.292234  0.069108  0.243355  0.000104  0.000025  18  0  0  0  0
35  13  28.443137  0.000000  0.066703  0.338735  7467080.746804  6558714.651000  86727.795814  517780.527539  454792.822941  6013.858078  0.027982  1.399079  0.014033  0.013867  0.000081  1.000000  0.002864  0.003373  0.000798  0.289740  0.288705  0.068273  0.134387  0.051227  0.012114  17  0  0  0  0
17  32  27.280425  0.439346  0.133913  0.012685  11489103.291978  6163611.732261  20492329.038684  796674.653078  427395.690831  1420974.179861  0.053880  2.693979  0.021592  0.013032  0.019256  1.000000  0.004830  0.000207  0.000049  0.298408  0.291636  0.068966  0.226611  0.001302  0.000308  20  0  0  0  0
14  35  25.303619  0.343279  0.140289  0.002814  11885021.342434  6154859.549492  18097509.048437  824128.307857  426788.799067  1254913.144772  0.052355  2.617740  0.022336  0.013013  0.017006  1.000000  0.005075  0.000126  0.000030  0.302652  0.292038  0.069061  0.238081  0.000284  0.000067  18  0  0  0  0
19  30  29.094259  0.492017  0.126478  0.033791  11039392.599868  6197804.713661  21731823.790141  765490.921806  429766.692371  1506922.928516  0.054271  2.713572  0.020747  0.013104  0.020421  1.000000  0.004583  0.000362  0.000086  0.296300  0.291261  0.068878  0.215019  0.003544  0.000838  22  0  0  0  0
18  31  28.141382  0.467542  0.130557  0.020794  11285440.004885  6177726.413375  21194986.001832  782552.282127  428374.427674  1469697.650973  0.054187  2.709347  0.021209  0.013061  0.019916  1.000000  0.004716  0.000268  0.000063  0.297300  0.291461  0.068925  0.221266  0.002154  0.000509  20  0  0  0  0
20  29  30.125222  0.511044  0.121516  0.054137  10741363.113107  6224726.919975  21967965.458939  744825.032402  431633.525563  1523297.407645  0.053990  2.699508  0.020187  0.013161  0.020643  1.000000  0.004426  0.000511  0.000121  0.295377  0.291031  0.068823  0.207666  0.005785  0.001368  21  0  0  0  0
25  24  33.880141  0.257607  0.079121  0.272540  8210333.242208  6486005.073593  11059288.768305  569318.964341  449751.012812  766870.557159  0.039535  1.976765  0.015430  0.013713  0.010392  1.000000  0.003201  0.002533  0.000599  0.291257  0.289272  0.068407  0.150195  0.037475  0.008862  22  0  0  0  0
21  28  31.209090  0.521313  0.115331  0.084619  10370965.175506  6260584.816867  21665455.782820  719140.987187  434119.975275  1502320.854023  0.053086  2.654280  0.019491  0.013237  0.020358  1.000000  0.004237  0.000742  0.000175  0.294499  0.290758  0.068759  0.198766  0.009313  0.002202  18  0  0  0  0
27  22  32.595425  0.000000  0.068596  0.321080  7582490.894889  6551851.277678  5186934.453918  525783.270429  454316.904550  359671.168550  0.032976  1.648824  0.014250  0.013852  0.004874  1.000000  0.002918  0.003144  0.000743  0.290402  0.288842  0.068305  0.136910  0.047294  0.011184  19  0  0  0  0
24  25  33.822499  0.408336  0.088009  0.229696  8740298.034158  6429900.373100  14772396.704183  606067.656214  445860.614087  1024343.999732  0.043902  2.195088  0.016426  0.013595  0.013881  1.000000  0.003446  0.002052  0.000485  0.291944  0.289630  0.068492  0.161673  0.029844  0.007058  22  0  0  0  0
31  18  29.664399  0.000000  0.065355  0.340552  7387823.082291  6569474.769976  871928.222623  512284.661519  455538.948538  60461.038309  0.028593  1.429660  0.013884  0.013890  0.000819  1.000000  0.002831  0.003405  0.000805  0.289872  0.288679  0.068267  0.132801  0.051644  0.012213  17  0  0  0  0
28  21  31.702254  0.000000  0.066438  0.331644  7453527.704123  6564843.001407  3380414.672016  516840.735694  455217.773550  234403.905827  0.031064  1.553203  0.014008  0.013880  0.003176  1.000000  0.002861  0.003286  0.000777  0.290178  0.288748  0.068283  0.134213  0.049622  0.011735  18  0  0  0  0
35  14  28.477253  0.000000  0.066747  0.338528  7469670.869599  6558428.124704  137370.025878  517960.131214  454772.954704  9525.479485  0.028033  1.401671  0.014038  0.013866  0.000129  1.000000  0.002866  0.003370  0.000797  0.289742  0.288707  0.068273  0.134440  0.051180  0.012103  16  0  0  0  0
23  26  33.228586  0.485090  0.098064  0.177956  9339911.923978  6366644.412257  18138918.724579  647645.939176  441474.334376  1257784.564633  0.048058  2.402917  0.017553  0.013461  0.017045  1.000000  0.003730  0.001536  0.000363  0.292762  0.290038  0.068588  0.174979  0.021693  0.005130  23  0  0  0  0
22  27  32.287110  0.516473  0.107512  0.126789  9903737.102881  6307938.360581  20482288.678832  686742.569903  437403.553380  1420277.963629  0.051196  2.559792  0.018613  0.013337  0.019247  1.000000  0.004004  0.001082  0.000256  0.293629  0.290427  0.068680  0.187829  0.014582  0.003448  22  0  0  0  0
26  23  33.403134  0.000000  0.072627  0.302498  7823040.946195  6526834.348977  7744971.436140  542463.434564  452582.186662  537049.957267  0.035779  1.788969  0.014702  0.013799  0.007278  1.000000  0.003026  0.002901  0.000686  0.290748  0.289009  0.068345  0.141963  0.043372  0.010257  20  0  0  0  0
37  12  28.199309  0.000000  0.067356  0.337090  7505652.792785  6553828.651905  54455.765289  520455.181127  454454.019161  3776.058655  0.028013  1.400671  0.014106  0.013857  0.000051  1.000000  0.002881  0.003348  0.000792  0.289710  0.288721  0.068277  0.135168  0.050852  0.012025  17  0  0  0  0
36  13  28.322724  0.000000  0.067070  0.337783  7488735.490469  6555986.108808  86483.801767  519282.105596  454603.621021  5996.939101  0.028016  1.400814  0.014074  0.013861  0.000081  1.000000  0.002874  0.003358  0.000794  0.289724  0.288714  0.068275  0.134826  0.051010  0.012063  17  0  0  0  0
29  20  30.884021  0.000000  0.065487  0.337162  7396444.902403  6570117.096555  2168382.679990  512882.513708  455583.488594  150359.473270  0.029829  1.491450  0.013900  0.013891  0.002038  1.000000  0.002835  0.003361  0.000795  0.290033  0.288702  0.068272  0.133014  0.050867  0.012029  18  0  0  0  0
30  19  30.203542  0.000000  0.065235  0.339698  7381048.978565  6570954.361823  1378448.858147  511814.933238  455641.546043  95584.071093  0.029060  1.452978  0.013872  0.013893  0.001295  1.000000  0.002828  0.003395  0.000803  0.289937  0.288683  0.068268  0.132678  0.051447  0.012166  16  0  0  0  0
40  9  27.951847  0.000000  0.068010  0.335430  7544254.521065  6548914.856056  13611.286836  523131.892939  454113.287904  943.830597  0.028037  1.401859  0.014178  0.013846  0.000013  1.000000  0.002898  0.003323  0.000786  0.289677  0.288735  0.068280  0.135950  0.050475  0.011936  16  0  0  0  0
39  10  28.018547  0.000000  0.067824  0.335914  7533237.835393  6550318.215288  21603.557897  522367.976556  454210.599304  1498.028746  0.028027  1.401348  0.014158  0.013849  0.000020  1.000000  0.002893  0.003330  0.000787  0.289687  0.288731  0.068279  0.135727  0.050584  0.011962  16  0  0  0  0
12  38  24.422616  0.279498  0.142664  0.000653  12042640.747426  6171930.635757  16714236.582477  835057.914946  427972.538248  1158994.596220  0.051387  2.569365  0.022632  0.013049  0.015706  1.000000  0.005196  0.000104  0.000025  0.306673  0.292245  0.069110  0.243763  0.000065  0.000015  18  0  0  0  0
10  40  23.847446  0.221144  0.143742  0.000242  12129015.664274  6209338.813322  15572859.170198  841047.303776  430566.487152  1079849.476636  0.050556  2.527809  0.022795  0.013128  0.014633  1.000000  0.005294  0.000094  0.000022  0.312108  0.292407  0.069149  0.248355  0.000024  0.000006  18  0  0  0  0
33  16  28.923148  0.000000  0.066017  0.339994  7426639.987932  6564030.056707  346552.554101  514976.294108  455161.402533  24030.564335  0.028161  1.408048  0.013957  0.013878  0.000326  1.000000  0.002847  0.003393  0.000802  0.289790  0.288690  0.068270  0.133574  0.051516  0.012182  16  0  0  0  0
11  39  24.105986  0.249301  0.143264  0.000397  12088615.270042  6188502.569702  16103141.371877  838245.869300  429121.665329  1116620.178258  0.050935  2.546725  0.022719  0.013084  0.015132  1.000000  0.005244  0.000098  0.000023  0.309172  0.292328  0.069130  0.246025  0.000040  0.000009  16  0  0  0  0
14  36  25.262953  0.344530  0.140908  0.001784  11921872.747209  6150927.212333  18188273.969928  826683.649155  426516.123884  1261206.944253  0.052501  2.625052  0.022405  0.013005  0.017091  1.000000  0.005095  0.000120  0.000028  0.302709  0.292063  0.069067  0.239017  0.000179  0.000042  18  0  0  0  0
38  11  28.099706  0.000000  0.067607  0.336466  7520438.027689  6551946.854666  34295.655125  521480.415351  454323.532026  2378.121117  0.028018  1.400914  0.014134  0.013853  0.000032  1.000000  0.002888  0.003338  0.000789  0.289697  0.288726  0.068278  0.135468  0.050710  0.011992  16  0  0  0  0
15  35  25.805468  0.378242  0.139613  0.002961  11838431.483974  6146621.343245  19040249.855774  820897.685033  426217.547339  1320284.452396  0.053136  2.656785  0.022249  0.012996  0.017892  1.000000  0.005036  0.000133  0.000031  0.301129  0.291959  0.069043  0.236274  0.000299  0.000071  19  0  0  0  0
17  33  27.180921  0.444092  0.135700  0.008147  11595518.671647  6152060.000968  20858715.715765  804053.682888  426594.673442  1446380.077209  0.054399  2.719972  0.021792  0.013007  0.019600  1.000000  0.004886  0.000179  0.000042  0.298542  0.291707  0.068983  0.229243  0.000831  0.000196  19  0  0  0  0
27  23  33.365050  0.000000  0.072743  0.302879  7829258.773309  6524694.967332  7754724.892963  542894.589645  452433.838172  537726.279137  0.035796  1.789786  0.014714  0.013795  0.007287  1.000000  0.003028  0.002906  0.000687  0.290611  0.288999  0.068343  0.142056  0.043450  0.010275  20  0  0  0  0
13  37  24.805248  0.311401  0.141898  0.001078  11988311.454837  6159416.086692  17409720.288180  831290.626131  427104.757380  1207220.661029  0.051912  2.595613  0.022530  0.013023  0.016359  1.000000  0.005147  0.000111  0.000026  0.304540  0.292157  0.069089  0.241467  0.000108  0.000026  18  0  0  0  0
20  30  29.984568  0.524360  0.125180  0.035827  10959396.233449  6200835.088128  23041348.041778  759943.832895  429976.823873  1597727.646026  0.055358  2.767901  0.020596  0.013110  0.021651  1.000000  0.004537  0.000385  0.000091  0.295608  0.291174  0.068857  0.212867  0.003767  0.000891  23  0  0  0  0
32  17  29.246082  0.000000  0.065652  0.340500  7405186.325166  6566933.252489  550065.987880  513488.659354  455362.715241  38142.544194  0.028318  1.415901  0.013917  0.013884  0.000517  1.000000  0.002838  0.003402  0.000804  0.289825  0.288683  0.068268  0.133144  0.051632  0.012210  16  0  0  0  0
24  26  33.986463  0.505250  0.096645  0.183508  9254205.244516  6373381.852413  18704818.769718  641702.887103  441941.520341  1297025.070239  0.048443  2.422164  0.017392  0.013475  0.017576  1.000000  0.003687  0.001594  0.000377  0.292411  0.289961  0.068570  0.172986  0.022520  0.005326  22  0  0  0  0
18  32  28.023039  0.474313  0.132878  0.013452  11423634.143539  6162667.326739  21730883.505778  792134.907043  427330.204090  1506857.727542  0.054918  2.745919  0.021469  0.013030  0.020420  1.000000  0.004788  0.000220  0.000052  0.297463  0.291552  0.068946  0.224647  0.001382  0.000327  21  0  0  0  0
16  34  26.442361  0.411739  0.137914  0.004915  11731870.893368  6146845.574063  19943308.819437  813508.586041  426233.095899  1382904.151106  0.053784  2.689224  0.022048  0.012996  0.018740  1.000000  0.004968  0.000151  0.000036  0.299753  0.291842  0.069015  0.233072  0.000498  0.000118  21  0  0  0  0
19  31  28.962669  0.501429  0.129388  0.022064  11212597.177638  6178870.859323  22489457.699300  777501.232219  428453.785571  1559458.597871  0.055269  2.763442  0.021072  0.013064  0.021133  1.000000  0.004672  0.000284  0.000067  0.296492  0.291375  0.068904  0.219206  0.002290  0.000541  21  0  0  0  0
28  22  32.403759  0.000000  0.069066  0.320298  7609879.829551  6547625.293797  5174302.676827  527682.467387  454023.867386  358795.258883  0.033007  1.650358  0.014302  0.013843  0.004862  1.000000  0.002930  0.003133  0.000741  0.290308  0.288848  0.068307  0.137449  0.047124  0.011144  19  0  0  0  0
23  27  33.191964  0.540952  0.105950  0.132276  9809250.702092  6315033.549717  21368701.216282  680190.716494  437895.546288  1481743.369833  0.051866  2.593311  0.018435  0.013352  0.020080  1.000000  0.003955  0.001135  0.000268  0.293202  0.290341  0.068660  0.185564  0.015308  0.003620  24  0  0  0  0
21  29  31.065379  0.541384  0.120098  0.057252  10654663.582415  6229441.288142  23232226.415411  738813.134278  431960.428153  1610963.488566  0.055025  2.751259  0.020024  0.013171  0.021831  1.000000  0.004379  0.000542  0.000128  0.294786  0.290943  0.068802  0.205430  0.006139  0.001452  26  0  0  0  0
25  25  34.329874  0.423048  0.087005  0.233916  8679526.956773  6434403.862351  15043769.362165  601853.682698  446172.893961  1043161.457688  0.044052  2.202604  0.016312  0.013604  0.014136  1.000000  0.003417  0.002101  0.000497  0.291672  0.289573  0.068478  0.160289  0.030558  0.007226  23  0  0  0  0
26  24  34.091646  0.265788  0.078703  0.274714  8184646.123622  6487058.449539  11147528.077388  567537.774306  449824.055755  772989.226229  0.039572  1.978608  0.015382  0.013715  0.010475  1.000000  0.003189  0.002560  0.000605  0.291060  0.289240  0.068400  0.149600  0.037886  0.008959  21  0  0  0  0
22  28  32.163580  0.549102  0.113808  0.089033  10278413.096130  6266759.767825  22795425.999042  712723.263031  434548.157248  1580674.978546  0.053987  2.699326  0.019317  0.013250  0.021420  1.000000  0.004188  0.000784  0.000185  0.293994  0.290670  0.068738  0.196469  0.009845  0.002328  23  0  0  0  0
34  15  28.672876  0.000000  0.066391  0.339290  7448714.046620  6561134.785652  218206.891333  516506.948207  454960.639340  15130.850079  0.028076  1.403786  0.013999  0.013872  0.000205  1.000000  0.002857  0.003382  0.000800  0.289763  0.288699  0.068272  0.134018  0.051354  0.012144  16  0  0  0  0
35  15  28.531149  0.000000  0.066815  0.338199  7473769.219999  6557974.744413  217505.322697  518244.318048  454741.516516  15082.202074  0.028115  1.405774  0.014046  0.013865  0.000204  1.000000  0.002867  0.003365  0.000796  0.289745  0.288709  0.068274  0.134525  0.051105  0.012085  16  0  0  0  0
29  21  31.444292  0.000000  0.067085  0.330257  7491522.898662  6559638.902967  3366275.266220  519475.389388  454856.912200  233423.454531  0.031111  1.555558  0.014079  0.013869  0.003163  1.000000  0.002877  0.003266  0.000772  0.290110  0.288762  0.068287  0.134973  0.049312  0.011661  17  0  0  0  0
34  16  28.756276  0.000000  0.066507  0.338747  7455597.775544  6560373.622773  345281.048152  516984.278092  454907.858965  23942.395874  0.028206  1.410323  0.014012  0.013870  0.000324  1.000000  0.002860  0.003374  0.000798  0.289769  0.288703  0.068273  0.134159  0.051230  0.012115  16  0  0  0  0
32  18  29.439650  0.000000  0.065983  0.339003  7424877.326095  6564758.390023  867963.162211  514854.068032  455211.906448  60186.094038  0.028649  1.432457  0.013954  0.013880  0.000816  1.000000  0.002847  0.003381  0.000800  0.289841  0.288696  0.068271  0.133549  0.051288  0.012129  17  0  0  0  0
40  10  27.957555  0.000000  0.068016  0.335401  7544586.343276  6548878.094894  21570.616262  523154.902075  454110.738820  1495.744515  0.028045  1.402261  0.014179  0.013846  0.000020  1.000000  0.002898  0.003322  0.000786  0.289677  0.288735  0.068280  0.135957  0.050468  0.011935  16  0  0  0  0
31  19  29.951307  0.000000  0.065917  0.338057  7421250.681348  6565785.206578  1371790.478576  514602.590099  455283.107716  95122.367329  0.029118  1.455897  0.013947  0.013882  0.001289  1.000000  0.002845  0.003370  0.000797  0.289898  0.288701  0.068272  0.133488  0.051072  0.012077  17  0  0  0  0
36  14  28.357344  0.000000  0.067111  0.337583  7491188.739770  6555714.612248  136986.472144  519452.218222  454584.794972  9498.883194  0.028068  1.403388  0.014079  0.013861  0.000129  1.000000  0.002875  0.003356  0.000794  0.289726  0.288716  0.068276  0.134876  0.050964  0.012052  16  0  0  0  0
38  12  28.113828  0.000000  0.067622  0.336392  7521331.427788  6551847.921796  54342.883022  521542.365287  454316.671847  3768.231199  0.028039  1.401929  0.014135  0.013852  0.000051  1.000000  0.002888  0.003337  0.000789  0.289698  0.288727  0.068278  0.135486  0.050693  0.011988  17  0  0  0  0
12  39  24.410540  0.279781  0.142836  0.000412  12052918.997526  6170852.657410  16735078.405810  835770.626907  427897.789332  1160439.804949  0.051424  2.571196  0.022652  0.013047  0.015725  1.000000  0.005202  0.000102  0.000024  0.306692  0.292252  0.069112  0.244029  0.000041  0.000010  19  0  0  0  0
30  20  30.615100  0.000000  0.066187  0.335540  7437676.936933  6564708.713346  2157955.091594  515741.615586  455208.461779  149636.405929  0.029885  1.494263  0.013978  0.013880  0.002028  1.000000  0.002853  0.003337  0.000789  0.289983  0.288719  0.068276  0.133843  0.050499  0.011942  19  0  0  0  0
39  11  28.027533  0.000000  0.067833  0.335868  7533781.083186  6550258.041908  34234.653219  522405.646314  454206.426776  2373.891137  0.028040  1.401986  0.014159  0.013849  0.000032  1.000000  0.002893  0.003329  0.000787  0.289687  0.288731  0.068279  0.135738  0.050574  0.011960  17  0  0  0  0
14  37  25.235678  0.345363  0.141325  0.001130  11946727.790224  6148274.865835  18249383.765409  828407.141604  426332.205507  1265444.405078  0.052600  2.629978  0.022452  0.012999  0.017148  1.000000  0.005108  0.000116  0.000027  0.302748  0.292080  0.069071  0.239650  0.000113  0.000027  20  0  0  0  0
11  40  24.098128  0.249462  0.143374  0.000251  12095138.065847  6187826.112037  16115283.227716  838698.171447  429074.758563  1117462.115922  0.050957  2.547837  0.022731  0.013083  0.015143  1.000000  0.005248  0.000097  0.000023  0.309185  0.292332  0.069131  0.246196  0.000025  0.000006  16  0  0  0  0
16  35  26.387313  0.413963  0.138851  0.003128  11787698.520654  6140811.601617  20114258.751477  817379.772022  425814.689625  1394758.120414  0.054037  2.701864  0.022153  0.012983  0.018901  1.000000  0.004998  0.000140  0.000033  0.299828  0.291879  0.069024  0.234470  0.000316  0.000075  16  0  0  0  0
13  38  24.786947  0.311892  0.142168  0.000681  12004377.467903  6157714.800396  17445485.579677  832404.671768  426986.787192  1209700.689320  0.051972  2.598623  0.022560  0.013019  0.016393  1.000000  0.005156  0.000108  0.000026  0.304567  0.292168  0.069092  0.241879  0.000068  0.000016  16  0  0  0  0
17  34  27.107830  0.447534  0.137040  0.005208  11675318.889530  6143394.075693  21133105.336628  809587.170514  425993.762924  1465406.736684  0.054789  2.739446  0.021942  0.012989  0.019858  1.000000  0.004929  0.000160  0.000038  0.298642  0.291760  0.068996  0.231224  0.000528  0.000125  22  0  0  0  0
18  33  27.932696  0.479403  0.134704  0.008652  11532323.218441  6150816.387283  22152126.731551  799671.598884  426508.439080  1536067.474572  0.055493  2.774671  0.021673  0.013004  0.020816  1.000000  0.004845  0.000190  0.000045  0.297591  0.291624  0.068963  0.227319  0.000883  0.000209  22  0  0  0  0
15  36  25.766007  0.379624  0.140246  0.001878  11876148.909787  6142568.279292  19143474.488129  823513.077754  425936.500748  1327442.230169  0.053295  2.664750  0.022319  0.012987  0.017989  1.000000  0.005057  0.000126  0.000030  0.301184  0.291984  0.069049  0.237226  0.000189  0.000045  21  0  0  0  0
20  31  29.877380  0.534268  0.128139  0.023457  11135549.256444  6181517.833261  23909801.383495  772158.593692  428637.331405  1657947.729974  0.056464  2.823215  0.020928  0.013069  0.022467  1.000000  0.004628  0.000303  0.000072  0.295795  0.291289  0.068884  0.217103  0.002439  0.000577  16  0  0  0  0
29  22  32.238283  0.000000  0.069478  0.319638  7633906.010278  6543941.666148  5163644.808973  529348.485066  453768.438159  358056.223559  0.033035  1.651725  0.014347  0.013836  0.004852  1.000000  0.002940  0.003123  0.000739  0.290227  0.288853  0.068308  0.137922  0.046981  0.011110  18  0  0  0  0
27  24  34.285850  0.273227  0.078330  0.276748  8161713.091457  6488075.440529  11230073.625704  565947.557474  449894.575701  778713.079901  0.039609  1.980439  0.015339  0.013718  0.010553  1.000000  0.003178  0.002586  0.000612  0.290892  0.289211  0.068393  0.149072  0.038274  0.009051  21  0  0  0  0
19  32  28.859772  0.508616  0.131753  0.014302  11353386.991527  6163470.968380  23104911.335824  787263.845826  427385.930016  1602135.236762  0.056079  2.803960  0.021337  0.013031  0.021711  1.000000  0.004745  0.000234  0.000055  0.296649  0.291468  0.068926  0.222633  0.001472  0.000348  22  0  0  0  0
21  30  30.963654  0.555356  0.123817  0.038033  10876004.062952  6205120.250288  24460028.664150  754161.272950  430273.964562  1696101.458493  0.056543  2.827173  0.020440  0.013119  0.022984  1.000000  0.004491  0.000409  0.000097  0.295010  0.291087  0.068836  0.210683  0.004009  0.000948  25  0  0  0  0
23  28  33.177700  0.575190  0.112267  0.093643  10185128.980141  6273639.353997  23975726.328381  706254.778167  435025.199867  1662519.081737  0.054935  2.746742  0.019141  0.013264  0.022529  1.000000  0.004139  0.000827  0.000196  0.293555  0.290584  0.068717  0.194191  0.010407  0.002461  25  0  0  0  0
22  29  32.083904  0.570162  0.118635  0.060575  10565670.857609  6235151.386427  24580559.688950  732642.222035  432356.376423  1704459.291992  0.056137  2.806849  0.019857  0.013183  0.023098  1.000000  0.004331  0.000575  0.000136  0.294273  0.290856  0.068782  0.203183  0.006519  0.001542  21  0  0  0  0
31  20  30.388024  0.000000  0.066790  0.334143  7473185.280863  6560052.199134  2148967.680530  518203.826680  454885.570884  149013.203020  0.029934  1.496685  0.014045  0.013870  0.002019  1.000000  0.002868  0.003316  0.000784  0.289940  0.288733  0.068280  0.134557  0.050183  0.011867  17  0  0  0  0
26  25  34.815615  0.436450  0.086076  0.237928  8623346.745354  6438739.887761  15301835.516449  597958.047912  446473.561599  1061056.219247  0.044198  2.209908  0.016206  0.013613  0.014379  1.000000  0.003390  0.002148  0.000508  0.291439  0.289521  0.068466  0.159018  0.031244  0.007389  22  0  0  0  0
33  17  29.051060  0.000000  0.066212  0.339094  7438259.819507  6562745.879666  547794.520639  515782.033690  455072.355436  37985.036656  0.028369  1.418459  0.013979  0.013875  0.000515  1.000000  0.002852  0.003381  0.000799  0.289799  0.288698  0.068271  0.133812  0.051309  0.012134  16  0  0  0  0
32  19  29.739146  0.000000  0.066501  0.336645  7455716.305074  6561351.982879  1366058.472549  516992.497138  454975.700178  94724.899937  0.029168  1.458397  0.014012  0.013872  0.001284  1.000000  0.002860  0.003349  0.000792  0.289865  0.288715  0.068275  0.134183  0.050750  0.012001  17  0  0  0  0
25  26  34.743503  0.523777  0.095285  0.188958  9172186.928704  6380136.004698  19260262.264625  636015.592661  442409.865153  1335540.500239  0.048825  2.441267  0.017238  0.013489  0.018098  1.000000  0.003647  0.001651  0.000390  0.292108  0.289889  0.068553  0.171098  0.023342  0.005520  25  0  0  0  0
35  16  28.616132  0.000000  0.066924  0.337678  7480247.634548  6557258.063654  344192.136986  518693.542720  454691.820610  23866.888856  0.028245  1.412259  0.014058  0.013864  0.000323  1.000000  0.002870  0.003358  0.000794  0.289750  0.288713  0.068275  0.134658  0.050986  0.012057  17  0  0  0  0
24  27  34.128369  0.563691  0.104407  0.137848  9716117.014367  6322497.979037  22268884.943231  673732.662591  438413.142961  1544163.694566  0.052553  2.627642  0.018260  0.013367  0.020925  1.000000  0.003908  0.001189  0.000281  0.292831  0.290258  0.068640  0.183360  0.016054  0.003796  25  0  0  0  0
30  21  31.224738  0.000000  0.067646  0.329063  7524468.417405  6555134.157486  3354106.819803  521759.889670  454544.545216  232579.673030  0.031152  1.557606  0.014141  0.013859  0.003152  1.000000  0.002891  0.003248  0.000768  0.290053  0.288774  0.068289  0.135633  0.049046  0.011598  17  0  0  0  0
28  23  33.331560  0.000000  0.072848  0.303262  7834950.859346  6522825.420028  7764531.140901  543289.288914  452304.200470  538406.261637  0.035812  1.790584  0.014725  0.013791  0.007296  1.000000  0.003030  0.002911  0.000688  0.290495  0.288991  0.068341  0.142143  0.043529  0.010294  20  0  0  0  0
37  13  28.221453  0.000000  0.067381  0.336968  7507129.355571  6553665.187490  86275.341912  520557.568591  454442.684250  5982.484128  0.028046  1.402287  0.014108  0.013856  0.000081  1.000000  0.002882  0.003346  0.000791  0.289711  0.288722  0.068277  0.135199  0.050824  0.012019  16  0  0  0  0
36  15  28.412043  0.000000  0.067176  0.337266  7495070.677915  6555285.001563  216905.332489  519721.398649  454555.005010  15040.597697  0.028149  1.407463  0.014086  0.013860  0.000204  1.000000  0.002877  0.003351  0.000793  0.289729  0.288718  0.068276  0.134956  0.050892  0.012035  16  0  0  0  0
37  14  28.256484  0.000000  0.067420  0.336775  7509467.250517  6553406.367784  136658.794112  520719.682343  454424.737236  9476.161422  0.028097  1.404847  0.014113  0.013856  0.000128  1.000000  0.002883  0.003343  0.000791  0.289713  0.288723  0.068277  0.135247  0.050780  0.012008  16  0  0  0  0
14  38  25.217714  0.345909  0.141600  0.000714  11963163.372454  6146520.566403  18289759.568643  829546.813817  426210.559296  1268244.134371  0.052665  2.633234  0.022483  0.012995  0.017186  1.000000  0.005117  0.000113  0.000027  0.302774  0.292091  0.069074  0.240068  0.000072  0.000017  19  0  0  0  0
34  17  28.887329  0.000000  0.066690  0.337888  7466460.757808  6559172.428099  545846.046685  517737.536410  454824.566012  37849.926041  0.028413  1.420640  0.014032  0.013868  0.000513  1.000000  0.002864  0.003363  0.000795  0.289777  0.288710  0.068274  0.134383  0.051033  0.012068  17  0  0  0  0
40  11  27.966597  0.000000  0.068025  0.335357  7545112.137711  6548819.843048  34182.552835  523191.361587  454106.699535  2370.278405  0.028058  1.402896  0.014180  0.013846  0.000032  1.000000  0.002898  0.003322  0.000786  0.289678  0.288735  0.068280  0.135968  0.050458  0.011932  16  0  0  0  0
13  39  24.774997  0.312210  0.142344  0.000430  12014880.015146  6156603.220663  17468807.988639  833132.936887  426909.708296  1211317.906225  0.052012  2.600588  0.022580  0.013017  0.016415  1.000000  0.005161  0.000107  0.000025  0.304585  0.292175  0.069094  0.242149  0.000043  0.000010  17  0  0  0  0
15  37  25.739573  0.380545  0.140673  0.001189  11901574.006200  6139835.570854  19212987.447973  825276.098710  425747.009933  1332262.381208  0.053402  2.670116  0.022367  0.012981  0.018054  1.000000  0.005070  0.000122  0.000029  0.301221  0.292001  0.069053  0.237869  0.000119  0.000028  20  0  0  0  0
12  40  24.402743  0.279963  0.142948  0.000260  12059562.272009  6170155.958126  16748533.072651  836231.283258  427849.478976  1161372.775240  0.051448  2.572378  0.022664  0.013045  0.015738  1.000000  0.005205  0.000101  0.000024  0.306705  0.292256  0.069113  0.244201  0.000026  0.000006  18  0  0  0  0
39  12  28.041763  0.000000  0.067847  0.335795  7534641.753577  6550162.709116  54246.518807  522465.326715  454199.816232  3761.549135  0.028060  1.402997  0.014160  0.013849  0.000051  1.000000  0.002894  0.003328  0.000787  0.289688  0.288732  0.068279  0.135756  0.050558  0.011956  17  0  0  0  0
38  13  28.136183  0.000000  0.067646  0.336273  7522746.518741  6551691.218281  86097.362605  521640.490185  454305.805749  5970.142729  0.028071  1.403537  0.014138  0.013852  0.000081  1.000000  0.002889  0.003336  0.000789  0.289699  0.288728  0.068278  0.135515  0.050666  0.011982  16  0  0  0  0
17  35  27.056301  0.449946  0.138001  0.003317  11732513.933284  6137180.497422  21329747.975185  813553.175561  425562.902466  1479042.283504  0.055068  2.753403  0.022049  0.012976  0.020043  1.000000  0.004959  0.000149  0.000035  0.298714  0.291798  0.069005  0.232648  0.000335  0.000079  19  0  0  0  0
16  36  26.349578  0.415477  0.139500  0.001985  11826343.789693  6136633.888489  20232463.968355  820059.503026  425524.999640  1402954.678296  0.054212  2.710608  0.022226  0.012974  0.019012  1.000000  0.005018  0.000133  0.000032  0.299880  0.291905  0.069030  0.235440  0.000200  0.000047  22  0  0  0  0
20  32  29.794240  0.541827  0.130546  0.015238  11278767.215632  6165801.992022  24616812.220836  782089.579170  427547.567300  1706973.106389  0.057365  2.868229  0.021197  0.013036  0.023132  1.000000  0.004702  0.000250  0.000059  0.295946  0.291383  0.068906  0.220571  0.001570  0.000371  23  0  0  0  0
19  33  28.781250  0.514020  0.133618  0.009214  11464385.200937  6151323.342156  23590238.723632  794960.657120  426543.592223  1635788.692431  0.056718  2.835909  0.021546  0.013006  0.022167  1.000000  0.004803  0.000202  0.000048  0.296773  0.291541  0.068944  0.225348  0.000941  0.000223  23  0  0  0  0
33  18  29.250904  0.000000  0.066519  0.337672  7456544.829412  6560725.004869  864555.772128  517049.948474  454932.224419  59949.819609  0.028697  1.434846  0.014013  0.013871  0.000812  1.000000  0.002860  0.003361  0.000795  0.289814  0.288709  0.068274  0.134188  0.050984  0.012057  16  0  0  0  0
18  34  27.866268  0.483097  0.136076  0.005537  11614005.149000  6141907.221456  22468439.325715  805335.567780  425890.661833  1558001.146837  0.055925  2.796266  0.021827  0.012986  0.021113  1.000000  0.004888  0.000171  0.000040  0.297688  0.291678  0.068976  0.229336  0.000562  0.000133  23  0  0  0  0
28  24  34.462529  0.279945  0.077999  0.278635  8141400.028577  6489030.802394  11306637.984844  564539.013925  449960.822175  784022.187384  0.039645  1.982229  0.015301  0.013720  0.010625  1.000000  0.003168  0.002610  0.000617  0.290749  0.289186  0.068387  0.148606  0.038635  0.009136  21  0  0  0  0
21  31  30.887301  0.565706  0.126821  0.024973  11054748.365588  6185465.180230  25454500.204423  766555.717640  428911.047395  1765059.866230  0.057772  2.888615  0.020776  0.013078  0.023919  1.000000  0.004582  0.000323  0.000076  0.295191  0.291204  0.068864  0.214961  0.002602  0.000615  25  0  0  0  0
33  19  29.560575  0.000000  0.067001  0.335432  7485197.634589  6557558.049011  1361136.906358  519036.784439  454712.622123  94383.629871  0.029211  1.460535  0.014067  0.013864  0.001279  1.000000  0.002873  0.003331  0.000788  0.289836  0.288727  0.068278  0.134778  0.050475  0.011936  16  0  0  0  0
22  30  32.029815  0.584722  0.122407  0.040401  10790138.027253  6210430.075008  25982921.276688  748207.170836  430642.157158  1801701.513861  0.057824  2.891217  0.020278  0.013130  0.024415  1.000000  0.004444  0.000435  0.000103  0.294491  0.291002  0.068816  0.208486  0.004270  0.001010  22  0  0  0  0
25  27  35.085064  0.584612  0.102903  0.143440  9625479.416226  6330127.134480  23172281.196160  667447.691935  438942.162033  1606806.781507  0.053248  2.662376  0.018090  0.013384  0.021774  1.000000  0.003863  0.001244  0.000294  0.292509  0.290180  0.068622  0.181239  0.016811  0.003976  24  0  0  0  0
32  20  30.196268  0.000000  0.067307  0.332942  7503677.599730  6556053.659237  2141245.279298  520318.217763  454608.305087  148477.718120  0.029975  1.498765  0.014102  0.013861  0.002012  1.000000  0.002881  0.003298  0.000780  0.289903  0.288745  0.068283  0.135171  0.049913  0.011803  17  0  0  0  0
24  28  34.242747  0.599435  0.110729  0.098405  10092268.169304  6281003.087898  25195102.712898  699815.646028  435535.814142  1747072.787402  0.055922  2.796086  0.018967  0.013280  0.023675  1.000000  0.004092  0.000873  0.000207  0.293173  0.290500  0.068698  0.191955  0.010992  0.002599  25  0  0  0  0
27  25  35.274961  0.448563  0.085225  0.241706  8571964.098748  6442833.660147  15544782.238700  594395.084718  446757.430984  1077902.572766  0.044339  2.216927  0.016110  0.013622  0.014607  1.000000  0.003365  0.002192  0.000518  0.291239  0.289473  0.068455  0.157864  0.031897  0.007543  23  0  0  0  0
31  21  31.038073  0.000000  0.068130  0.328040  7552930.676752  6551247.454434  3343673.168294  523733.512852  454275.034383  231856.185262  0.031188  1.559380  0.014195  0.013851  0.003142  1.000000  0.002903  0.003233  0.000765  0.290003  0.288784  0.068292  0.136204  0.048819  0.011545  19  0  0  0  0
26  26  35.489555  0.540653  0.093997  0.194244  9094682.370283  6386751.017244  19799134.730677  630641.290105  442868.561771  1372906.865919  0.049200  2.460002  0.017092  0.013503  0.018605  1.000000  0.003609  0.001707  0.000404  0.291846  0.289822  0.068537  0.169329  0.024150  0.005711  23  0  0  0  0
23  29  33.175660  0.597164  0.117147  0.064084  10475471.932973  6241628.095213  26004299.922334  726387.669772  432805.482815  1803183.946795  0.057319  2.865951  0.019687  0.013196  0.024436  1.000000  0.004283  0.000610  0.000144  0.293827  0.290771  0.068762  0.200946  0.006922  0.001637  29  0  0  0  0
37  15  28.311840  0.000000  0.067483  0.336469  7513166.794811  6552996.805260  216392.790841  520976.215259  454396.337450  15005.057156  0.028178  1.408897  0.014120  0.013855  0.000203  1.000000  0.002884  0.003339  0.000790  0.289715  0.288725  0.068278  0.135323  0.050710  0.011992  16  0  0  0  0
30  22  32.095856  0.000000  0.069837  0.319085  7654879.541627  6540742.892237  5154704.543320  530802.826661  453546.629543  357436.289796  0.033059  1.652938  0.014386  0.013829  0.004844  1.000000  0.002949  0.003115  0.000737  0.290158  0.288857  0.068309  0.138336  0.046862  0.011082  16  0  0  0  0
40  12  27.980917  0.000000  0.068039  0.335286  7545945.168308  6548727.552451  54164.217962  523249.125396  454100.299942  3755.842250  0.028078  1.403904  0.014181  0.013846  0.000051  1.000000  0.002899  0.003321  0.000785  0.289678  0.288736  0.068280  0.135985  0.050442  0.011929  16  0  0  0  0
34  18  29.092248  0.000000  0.066977  0.336531  7483559.961557  6557281.572458  861634.201537  518923.225307  454693.450752  59747.232760  0.028738  1.436884  0.014064  0.013864  0.000810  1.000000  0.002872  0.003344  0.000791  0.289790  0.288721  0.068277  0.134735  0.050724  0.011995  16  0  0  0  0
29  23  33.302309  0.000000  0.072944  0.303639  7840114.143990  6521195.798785  7774197.751381  543647.320163  452191.199663  539076.561429  0.035827  1.791351  0.014734  0.013788  0.007305  1.000000  0.003032  0.002917  0.000690  0.290395  0.288983  0.068339  0.142224  0.043606  0.010312  19  0  0  0  0
36  16  28.498313  0.000000  0.067279  0.336765  7501207.590650  6554605.827094  343261.019534  520146.942984  454507.909857  23802.323532  0.028278  1.413904  0.014097  0.013858  0.000323  1.000000  0.002879  0.003345  0.000791  0.289734  0.288722  0.068277  0.135083  0.050778  0.012008  16  0  0  0  0
35  17  28.749731  0.000000  0.067096  0.336855  7490472.736471  6556126.871619  544177.794714  519402.569293  454613.381762  37734.246512  0.028450  1.422496  0.014077  0.013861  0.000511  1.000000  0.002875  0.003347  0.000792  0.289758  0.288720  0.068277  0.134869  0.050798  0.012013  16  0  0  0  0
14  39  25.206041  0.346264  0.141780  0.000451  11973874.829152  6145376.804974  18316070.870985  830289.565085  426131.248864  1270068.606406  0.052707  2.635356  0.022503  0.012993  0.017211  1.000000  0.005123  0.000112  0.000026  0.302791  0.292098  0.069075  0.240341  0.000045  0.000011  17  0  0  0  0
17  36  27.020974  0.451588  0.138666  0.002106  11772133.944183  6132875.461271  21465860.756336  816300.496882  425264.383678  1488480.583426  0.055261  2.763066  0.022124  0.012967  0.020171  1.000000  0.004980  0.000142  0.000033  0.298763  0.291824  0.069011  0.233636  0.000212  0.000050  17  0  0  0  0
15  38  25.722143  0.381150  0.140955  0.000752  11918399.233741  6138027.044334  19258931.922253  826442.789614  425621.603519  1335448.251957  0.053473  2.673665  0.022399  0.012977  0.018097  1.000000  0.005079  0.000119  0.000028  0.301245  0.292013  0.069055  0.238295  0.000075  0.000018  19  0  0  0  0
38  14  28.171551  0.000000  0.067683  0.336086  7524987.170120  6551443.092063  136379.042857  521795.860897  454288.600241  9456.762977  0.028122  1.406084  0.014142  0.013851  0.000128  1.000000  0.002890  0.003333  0.000788  0.289701  0.288729  0.068279  0.135561  0.050623  0.011971  16  0  0  0  0
13  40  24.767312  0.312414  0.142457  0.000272  12021650.629351  6155886.069304  17483854.765473  833602.423198  426859.979758  1212361.276226  0.052037  2.601856  0.022593  0.013015  0.016429  1.000000  0.005165  0.000106  0.000025  0.304597  0.292180  0.069095  0.242322  0.000027  0.000006  16  0  0  0  0
16  37  26.324296  0.416486  0.139937  0.001257  11852404.796104  6133816.119391  20312107.459620  821866.619101  425329.610569  1408477.298222  0.054330  2.716500  0.022275  0.012969  0.019087  1.000000  0.005032  0.000129  0.000031  0.299915  0.291922  0.069034  0.236095  0.000126  0.000030  19  0  0  0  0
23  30  33.179722  0.612248  0.120963  0.042918  10702555.039894  6216569.177406  27601553.972618  742134.012270  431067.853329  1913940.355198  0.059194  2.959685  0.020114  0.013143  0.025936  1.000000  0.004397  0.000463  0.000110  0.294040  0.290918  0.068796  0.206287  0.004549  0.001076  27  0  0  0  0
18  35  27.819551  0.485687  0.137060  0.003529  11672577.759613  6135515.885239  22695490.052314  809397.095739  425447.475326  1573745.244026  0.056235  2.811762  0.021937  0.012972  0.021326  1.000000  0.004919  0.000158  0.000037  0.297757  0.291717  0.068985  0.230787  0.000357  0.000084  24  0  0  0  0
20  33  29.730963  0.547510  0.132447  0.009833  11391941.553452  6153376.941057  25176139.739091  789937.287040  426685.992387  1745757.861407  0.058077  2.903830  0.021409  0.013010  0.023657  1.000000  0.004760  0.000216  0.000051  0.296066  0.291457  0.068924  0.223326  0.001006  0.000238  24  0  0  0  0
19  34  28.723740  0.517946  0.135020  0.005903  11547874.476531  6142182.569450  23955568.968405  800749.950504  425909.754948  1661121.334902  0.057199  2.859952  0.021702  0.012986  0.022510  1.000000  0.004847  0.000182  0.000043  0.296866  0.291595  0.068957  0.227399  0.000600  0.000142  23  0  0  0  0
32  21  30.879520  0.000000  0.068547  0.327165  7577440.837490  6547903.497084  3334754.493403  525433.090557  454043.158492  231237.748640  0.031218  1.560910  0.014241  0.013844  0.003134  1.000000  0.002914  0.003221  0.000762  0.289961  0.288792  0.068294  0.136695  0.048625  0.011499  18  0  0  0  0
21  32  30.828630  0.573583  0.129266  0.016259  11200274.653534  6169453.302274  26265988.333115  776646.766699  427800.755582  1821329.881998  0.058774  2.938724  0.021049  0.013044  0.024681  1.000000  0.004657  0.000267  0.000063  0.295338  0.291298  0.068886  0.218468  0.001678  0.000397  24  0  0  0  0
37  16  28.399161  0.000000  0.067581  0.335985  7519015.901496  6552349.258784  342465.723438  521381.802616  454351.435437  23747.176301  0.028306  1.415302  0.014131  0.013853  0.000322  1.000000  0.002887  0.003333  0.000788  0.289720  0.288729  0.068279  0.135443  0.050600  0.011966  16  0  0  0  0
33  20  30.034328  0.000000  0.067750  0.331913  7529798.338854  6552627.869732  2134627.116158  522129.475809  454370.754810  148018.803034  0.030011  1.500547  0.014151  0.013854  0.002006  1.000000  0.002892  0.003283  0.000776  0.289871  0.288755  0.068285  0.135698  0.049682  0.011749  17  0  0  0  0
22  31  31.991367  0.595450  0.125449  0.026606  10971153.778586  6190479.033823  27119431.120307  760759.121778  429258.716832  1880509.107664  0.059190  2.959515  0.020619  0.013088  0.025483  1.000000  0.004536  0.000344  0.000081  0.294667  0.291119  0.068844  0.212798  0.002778  0.000657  27  0  0  0  0
40  13  28.003590  0.000000  0.068061  0.335173  7547264.708326  6548581.358240  85815.679052  523340.624624  454090.162578  5950.610296  0.028110  1.405499  0.014184  0.013845  0.000081  1.000000  0.002899  0.003319  0.000785  0.289679  0.288736  0.068280  0.136012  0.050417  0.011923  16  0  0  0  0
25  28  35.347818  0.621758  0.109215  0.103270  10000999.745283  6288642.350194  26440711.029599  693486.932794  436065.534042  1833445.461436  0.056937  2.846840  0.018795  0.013296  0.024846  1.000000  0.004045  0.000920  0.000218  0.292841  0.290421  0.068679  0.189785  0.011596  0.002742  28  0  0  0  0
27  26  36.215246  0.555902  0.092793  0.199315  9022275.369170  6393106.886850  20315947.062276  625620.461149  443309.288962  1408743.543032  0.049563  2.478152  0.016956  0.013517  0.019090  1.000000  0.003574  0.001762  0.000417  0.291620  0.289760  0.068523  0.167688  0.024935  0.005897  28  0  0  0  0
30  23  33.276909  0.000000  0.073029  0.304005  7844760.162865  6519778.817068  7783559.419126  543969.483293  452092.943656  539725.715955  0.035842  1.792077  0.014743  0.013785  0.007314  1.000000  0.003033  0.002922  0.000691  0.290311  0.288977  0.068337  0.142298  0.043681  0.010330  20  0  0  0  0
31  22  31.973599  0.000000  0.070150  0.318623  7673108.232366  6537974.580584  5147240.424472  532066.836175  453354.669938  356918.714652  0.033080  1.654007  0.014420  0.013823  0.004837  1.000000  0.002956  0.003109  0.000735  0.290099  0.288860  0.068310  0.138696  0.046762  0.011058  19  0  0  0  0
35  18  28.958776  0.000000  0.067367  0.335555  7506572.061334  6554345.753621  859133.887974  520518.924827  454489.875904  59573.856615  0.028772  1.438618  0.014107  0.013858  0.000807  1.000000  0.002882  0.003329  0.000787  0.289770  0.288730  0.068279  0.135200  0.050503  0.011943  16  0  0  0  0
15  39  25.710793  0.381541  0.141139  0.000475  11929378.729977  6136846.780552  19288883.788891  827204.127217  425539.761950  1337525.167130  0.053520  2.675979  0.022419  0.012975  0.018125  1.000000  0.005085  0.000118  0.000028  0.301261  0.292020  0.069057  0.238573  0.000048  0.000011  19  0  0  0  0
34  19  29.410188  0.000000  0.067428  0.334393  7510367.517498  6554316.962294  1356920.634201  520782.108441  454487.879463  94091.266136  0.029247  1.462360  0.014115  0.013858  0.001275  1.000000  0.002884  0.003315  0.000784  0.289811  0.288737  0.068281  0.135287  0.050240  0.011881  17  0  0  0  0
28  25  35.704348  0.459434  0.084453  0.245228  8525424.897557  6446635.916160  15771287.369070  591167.974558  447021.086112  1093608.837352  0.044472  2.223598  0.016022  0.013630  0.014820  1.000000  0.003343  0.002234  0.000528  0.291068  0.289430  0.068445  0.156823  0.032511  0.007688  23  0  0  0  0
29  24  34.621896  0.285973  0.077707  0.280371  8123537.299192  6489909.243446  11377075.600726  563300.380816  450021.734824  788906.455701  0.039679  1.983952  0.015267  0.013721  0.010691  1.000000  0.003159  0.002633  0.000623  0.290627  0.289163  0.068381  0.148198  0.038968  0.009215  22  0  0  0  0
26  27  36.049850  0.603693  0.101455  0.148986  9538355.368084  6337741.586135  24068112.362853  661406.357023  439470.161519  1668925.292047  0.053942  2.697084  0.017926  0.013400  0.022616  1.000000  0.003820  0.001300  0.000307  0.292229  0.290106  0.068604  0.179219  0.017572  0.004155  28  0  0  0  0
24  29  34.333107  0.622249  0.115653  0.067750  10385187.277831  6248653.809635  27492129.049674  720127.172805  433292.658225  1906352.638358  0.058562  2.928113  0.019517  0.013211  0.025834  1.000000  0.004236  0.000647  0.000153  0.293440  0.290689  0.068742  0.198741  0.007346  0.001737  30  0  0  0  0
39  13  28.064293  0.000000  0.067870  0.335680  7536005.012721  6550011.707548  85945.432104  522559.857504  454189.345518  5959.607601  0.028092  1.404599  0.014163  0.013848  0.000081  1.000000  0.002894  0.003327  0.000787  0.289689  0.288733  0.068280  0.135784  0.050531  0.011950  16  0  0  0  0
14  40  25.198489  0.346492  0.141896  0.000285  11980805.932922  6144636.941412  18333060.528263  830770.180026  426079.945422  1271246.699158  0.052735  2.636727  0.022516  0.012991  0.017227  1.000000  0.005127  0.000111  0.000026  0.302802  0.292103  0.069077  0.240518  0.000029  0.000007  18  0  0  0  0
22  32  31.962969  0.603594  0.127928  0.017363  11118625.964926  6174215.861482  28048552.007284  770985.102858  428130.999824  1944935.986027  0.060306  3.015306  0.020896  0.013054  0.026356  1.000000  0.004611  0.000285  0.000067  0.294811  0.291215  0.068867  0.216335  0.001795  0.000425  26  0  0  0  0
24  30  34.406114  0.637792  0.119509  0.045567  10614598.433373  6223296.155627  29305227.735856  736034.946294  431534.313844  2032076.093888  0.060644  3.032176  0.019949  0.013158  0.027537  1.000000  0.004351  0.000493  0.000117  0.293648  0.290837  0.068777  0.204114  0.004843  0.001145  30  0  0  0  0
16  38  26.307652  0.417148  0.140227  0.000795  11869638.411035  6131952.421061  20364750.218220  823061.628306  425200.378445  1412127.639801  0.054408  2.720396  0.022307  0.012965  0.019136  1.000000  0.005042  0.000126  0.000030  0.299938  0.291934  0.069037  0.236528  0.000080  0.000019  18  0  0  0  0
26  28  36.480433  0.642132  0.107741  0.108182  9912348.323102  6296375.451682  27698335.225906  687339.687077  436601.760916  1920651.337720  0.057968  2.898415  0.018629  0.013312  0.026027  1.000000  0.004001  0.000968  0.000229  0.292552  0.290345  0.068661  0.187699  0.012212  0.002888  30  0  0  0  0
36  17  28.633987  0.000000  0.067442  0.335972  7510895.040603  6553533.686978  542751.629401  520818.687822  454433.565773  37635.353698  0.028481  1.424074  0.014116  0.013856  0.000510  1.000000  0.002884  0.003334  0.000788  0.289741  0.288728  0.068279  0.135282  0.050598  0.011965  16  0  0  0  0
39  14  28.099937  0.000000  0.067906  0.335497  7538163.648689  6549772.603282  136140.248283  522709.541123  454172.765607  9440.204541  0.028143  1.407135  0.014167  0.013848  0.000128  1.000000  0.002895  0.003324  0.000786  0.289690  0.288734  0.068280  0.135828  0.050490  0.011940  16  0  0  0  0
19  35  28.683189  0.520699  0.136029  0.003766  11607911.649090  6135607.656678  24218440.323699  804913.033766  425453.838919  1679349.297560  0.057545  2.877249  0.021815  0.012972  0.022757  1.000000  0.004879  0.000169  0.000040  0.296933  0.291635  0.068966  0.228878  0.000381  0.000090  26  0  0  0  0
18  36  27.787538  0.487452  0.137742  0.002242  11713178.644583  6131084.810581  22852831.601851  812212.432595  425140.216806  1584655.584128  0.056450  2.822502  0.022013  0.012963  0.021474  1.000000  0.004941  0.000151  0.000036  0.297804  0.291744  0.068992  0.231795  0.000226  0.000053  23  0  0  0  0
17  37  26.997331  0.452683  0.139115  0.001334  11798849.427264  6129972.024674  21557614.283553  818152.995522  425063.054272  1494842.934569  0.055392  2.769580  0.022174  0.012960  0.020257  1.000000  0.004994  0.000137  0.000032  0.298797  0.291842  0.069015  0.234304  0.000134  0.000032  19  0  0  0  0
29  25  36.101342  0.469126  0.083760  0.248481  8483656.756094  6450117.253045  15980534.853692  588271.698081  447262.488141  1108118.426393  0.044597  2.229872  0.015944  0.013637  0.015016  1.000000  0.003323  0.002273  0.000537  0.290921  0.289392  0.068435  0.155893  0.033083  0.007824  23  0  0  0  0
38  15  28.227444  0.000000  0.067743  0.335789  7528533.028759  6551050.425853  215955.252908  522041.736979  454261.372074  14974.717506  0.028202  1.410115  0.014149  0.013851  0.000203  1.000000  0.002891  0.003329  0.000787  0.289703  0.288731  0.068279  0.135634  0.050556  0.011956  16  0  0  0  0
[truncated: 113,781 more chars]
