# Supplementary material for: Computational modelling predicts substantial carbon assimilation gains for C3 plants with a single-celled C4 biochemical pump
Source: PLoS Comput Biol. 2019 Sep 30;15(9):e1007373. doi: 10.1371/journal.pcbi.1007373 (PMC6786660; doi:10.1371/journal.pcbi.1007373)
Supplement: S1 Dataset — The input parameter files and the raw output files used to make all the Figures. (ZIP) [file pcbi.1007373.s004.zip › modelling results/sigmaPcP_thdiff_250ppm_2pcLcap_scanresults.txt]

0  2  -33.013505  0.000000  -0.037137  0.631036  1346164.397627  7355377.346342  1019.416039  93345.409751  510034.817056  70.688103  0.018082  0.452052  0.002530  0.015551  0.000001  1.000000  0.000470  0.011258  0.002662  0.295983  0.284986  0.067394  0.022068  0.171030  0.040445  16  0  0  0  0
0  1  -33.006963  0.000000  -0.037142  0.631040  1345830.318776  7355383.998513  643.212867  93322.244136  510035.278329  44.601513  0.018081  0.452028  0.002529  0.015551  0.000001  1.000000  0.000470  0.011258  0.002662  0.295980  0.284986  0.067393  0.022062  0.171033  0.040446  16  0  0  0  0
0  0  -33.002835  0.000000  -0.037146  0.631043  1345619.506836  7355388.128901  405.841803  93307.626064  510035.564737  28.141785  0.018080  0.452012  0.002529  0.015551  0.000000  1.000000  0.000470  0.011259  0.002662  0.295978  0.284985  0.067393  0.022059  0.171035  0.040446  16  0  0  0  0
1  0  -37.341736  0.000000  -0.033471  0.628036  1563171.100494  7329073.950734  403.907916  108393.036649  508210.893287  28.007686  0.018434  0.460843  0.002938  0.015496  0.000000  1.000000  0.000548  0.011114  0.002628  0.295954  0.285140  0.067430  0.025715  0.168844  0.039928  16  0  0  0  0
3  0  -53.057120  0.000000  -0.024641  0.620612  2085841.389485  7265688.903883  399.132906  144635.914842  503815.662526  27.676579  0.019282  0.482049  0.003920  0.015362  0.000000  1.000000  0.000738  0.010768  0.002546  0.295881  0.285506  0.067517  0.034604  0.163583  0.038684  16  0  0  0  0
1  2  -37.354437  0.000000  -0.033462  0.628029  1563701.838176  7329055.812242  1014.558351  108429.838934  508209.635532  70.351263  0.018435  0.460881  0.002939  0.015496  0.000001  1.000000  0.000548  0.011114  0.002628  0.295958  0.285140  0.067430  0.025724  0.168839  0.039927  16  0  0  0  0
2  0  -43.564754  0.000000  -0.029312  0.624575  1809377.195179  7299244.690815  401.681660  125465.400791  506142.479879  27.853314  0.018833  0.470834  0.003400  0.015433  0.000000  1.000000  0.000637  0.010951  0.002590  0.295922  0.285313  0.067471  0.029883  0.166366  0.039342  16  0  0  0  0
1  1  -37.346649  0.000000  -0.033468  0.628033  1563376.425655  7329066.935425  640.147865  108407.274257  508210.406833  44.388980  0.018434  0.460858  0.002938  0.015496  0.000001  1.000000  0.000548  0.011114  0.002628  0.295956  0.285140  0.067430  0.025718  0.168842  0.039928  16  0  0  0  0
0  3  -33.023878  0.000000  -0.037129  0.631028  1346693.886266  7355366.870606  1615.646319  93382.125426  510034.090650  112.031761  0.018084  0.452090  0.002531  0.015551  0.000002  1.000000  0.000471  0.011258  0.002662  0.295988  0.284986  0.067394  0.022077  0.171024  0.040444  16  0  0  0  0
2  1  -43.570909  0.000000  -0.029309  0.624572  1809576.338740  7299235.471739  636.619499  125479.209756  506141.840612  44.144317  0.018834  0.470848  0.003401  0.015433  0.000001  1.000000  0.000637  0.010951  0.002590  0.295924  0.285313  0.067471  0.029887  0.166364  0.039342  16  0  0  0  0
2  2  -43.580668  0.000000  -0.029303  0.624567  1809891.956940  7299220.862848  1008.966302  125501.095278  506140.827606  69.963500  0.018835  0.470871  0.003401  0.015432  0.000001  1.000000  0.000637  0.010951  0.002590  0.295926  0.285314  0.067471  0.029892  0.166360  0.039341  16  0  0  0  0
4  0  -68.987683  0.000000  -0.019442  0.616103  2393561.327080  7228268.273214  396.233381  165973.757169  501220.850102  27.475520  0.019781  0.494529  0.004498  0.015282  0.000000  1.000000  0.000851  0.010564  0.002498  0.295828  0.285720  0.067567  0.039907  0.160488  0.037952  16  0  0  0  0
1  3  -37.366785  0.000000  -0.033454  0.628021  1564217.572003  7329038.183437  1607.947430  108465.600826  508208.413120  111.497906  0.018437  0.460918  0.002940  0.015496  0.000002  1.000000  0.000548  0.011114  0.002628  0.295962  0.285141  0.067430  0.025733  0.168833  0.039926  16  0  0  0  0
0  4  -33.040328  0.000000  -0.037115  0.631016  1347533.033580  7355350.236861  2560.578564  93440.313378  510032.937236  177.555026  0.018086  0.452151  0.002532  0.015551  0.000002  1.000000  0.000471  0.011257  0.002662  0.295995  0.284987  0.067394  0.022091  0.171015  0.040442  16  0  0  0  0
2  3  -43.596140  0.000000  -0.029295  0.624560  1810392.163956  7299197.701165  1599.084711  125535.780513  506139.221534  110.883350  0.018836  0.470907  0.003402  0.015432  0.000002  1.000000  0.000637  0.010950  0.002590  0.295929  0.285314  0.067471  0.029901  0.166355  0.039340  16  0  0  0  0
3  1  -53.065435  0.000000  -0.024638  0.620609  2086033.615724  7265678.045224  632.580019  144649.244147  503814.909567  43.864212  0.019283  0.482063  0.003920  0.015362  0.000001  1.000000  0.000738  0.010768  0.002546  0.295882  0.285507  0.067517  0.034607  0.163581  0.038684  16  0  0  0  0
4  1  -69.000336  0.000000  -0.019439  0.616100  2393745.880281  7228256.255968  627.984612  165986.554413  501220.016805  43.545559  0.019782  0.494543  0.004499  0.015282  0.000001  1.000000  0.000851  0.010564  0.002498  0.295829  0.285720  0.067567  0.039910  0.160486  0.037952  16  0  0  0  0
1  4  -37.386368  0.000000  -0.033441  0.628009  1565034.926756  7329010.238523  2548.376719  108522.277644  508206.475370  176.708929  0.018439  0.460977  0.002941  0.015495  0.000002  1.000000  0.000549  0.011113  0.002628  0.295968  0.285141  0.067430  0.025747  0.168825  0.039924  16  0  0  0  0
5  0  -100.547174  0.000000  -0.013710  0.611011  2732723.142722  7186943.703822  392.958647  189491.834685  498355.331694  27.248445  0.020331  0.508280  0.005136  0.015195  0.000000  1.000000  0.000977  0.010340  0.002445  0.295762  0.285953  0.067622  0.045813  0.157079  0.037146  16  0  0  0  0
3  2  -53.078617  0.000000  -0.024633  0.620604  2086338.264286  7265660.825865  1002.564212  144670.369015  503813.715547  69.519568  0.019283  0.482085  0.003921  0.015362  0.000001  1.000000  0.000738  0.010768  0.002546  0.295884  0.285507  0.067517  0.034612  0.163578  0.038683  16  0  0  0  0
0  5  -33.066422  0.000000  -0.037094  0.630997  1348862.923728  7355323.867065  4058.122235  93532.530303  510031.108708  281.397342  0.018090  0.452247  0.002535  0.015551  0.000004  1.000000  0.000471  0.011256  0.002662  0.296007  0.284988  0.067394  0.022114  0.171002  0.040439  16  0  0  0  0
1  5  -37.417434  0.000000  -0.033420  0.627990  1566330.279931  7328965.945212  4038.783795  108612.099714  508203.403994  280.056380  0.018443  0.461071  0.002944  0.015495  0.000004  1.000000  0.000549  0.011112  0.002628  0.295978  0.285142  0.067430  0.025769  0.168811  0.039921  16  0  0  0  0
5  1  -100.571070  0.000000  -0.013707  0.611008  2732899.273377  7186930.945403  622.794549  189504.047895  498354.447002  43.185671  0.020332  0.508293  0.005136  0.015195  0.000001  1.000000  0.000977  0.010340  0.002445  0.295762  0.285953  0.067622  0.045817  0.157077  0.037146  17  0  0  0  0
2  4  -43.620680  0.000000  -0.029282  0.624548  1811184.916266  7299160.999439  2534.330467  125590.751354  506136.676572  175.734937  0.018839  0.470964  0.003404  0.015432  0.000002  1.000000  0.000638  0.010950  0.002589  0.295934  0.285314  0.067471  0.029915  0.166346  0.039338  16  0  0  0  0
2  5  -43.659615  0.000000  -0.029262  0.624529  1812441.271089  7299102.813719  4016.522506  125677.869210  506132.641871  278.512743  0.018842  0.471055  0.003406  0.015432  0.000004  1.000000  0.000638  0.010949  0.002589  0.295943  0.285315  0.067471  0.029937  0.166333  0.039335  16  0  0  0  0
0  7  -33.173621  0.000000  -0.037006  0.630920  1354310.307984  7355215.734332  10192.293794  93910.261519  510023.610594  706.751599  0.018106  0.452642  0.002545  0.015551  0.000010  1.000000  0.000473  0.011253  0.002661  0.296056  0.284992  0.067395  0.022207  0.170945  0.040425  16  0  0  0  0
3  4  -53.132673  0.000000  -0.024612  0.620585  2087586.296304  7265590.290309  2518.249712  144756.909753  503808.824487  174.619869  0.019287  0.482176  0.003923  0.015361  0.000002  1.000000  0.000738  0.010767  0.002546  0.295891  0.285508  0.067517  0.034634  0.163565  0.038680  16  0  0  0  0
0  6  -33.107836  0.000000  -0.037060  0.630967  1350970.484190  7355282.052803  6431.385596  93678.672257  510028.209234  445.963602  0.018096  0.452400  0.002539  0.015551  0.000006  1.000000  0.000472  0.011255  0.002662  0.296026  0.284989  0.067394  0.022150  0.170980  0.040433  16  0  0  0  0
6  0  -190.220083  0.000000  -0.007461  0.605308  3102506.821820  7141800.258878  389.290472  215133.286135  495225.005729  26.994087  0.020931  0.523267  0.005831  0.015100  0.000000  1.000000  0.001115  0.010095  0.002387  0.295680  0.286204  0.067682  0.052327  0.153364  0.036268  16  0  0  0  0
4  2  -69.020398  0.000000  -0.019434  0.616096  2394038.368140  7228237.201939  995.281062  166006.836036  501218.695566  69.014541  0.019783  0.494564  0.004499  0.015282  0.000001  1.000000  0.000851  0.010564  0.002498  0.295830  0.285720  0.067567  0.039915  0.160483  0.037951  16  0  0  0  0
4  3  -69.052213  0.000000  -0.019426  0.616088  2394501.919396  7228207.001702  1577.395402  166038.979497  501216.601428  109.379375  0.019784  0.494598  0.004500  0.015282  0.000001  1.000000  0.000851  0.010564  0.002498  0.295833  0.285720  0.067567  0.039924  0.160478  0.037950  16  0  0  0  0
3  3  -53.099519  0.000000  -0.024625  0.620597  2086821.091370  7265633.537585  1588.938222  144703.849095  503811.823329  110.179774  0.019285  0.482120  0.003922  0.015361  0.000001  1.000000  0.000738  0.010767  0.002546  0.295887  0.285507  0.067517  0.034621  0.163573  0.038682  16  0  0  0  0
6  1  -190.295146  0.000000  -0.007458  0.605305  3102673.832698  7141787.136272  616.980934  215144.866963  495224.095785  42.782544  0.020931  0.523280  0.005831  0.015100  0.000001  1.000000  0.001115  0.010095  0.002387  0.295681  0.286205  0.067682  0.052330  0.153362  0.036267  16  0  0  0  0
7  0  -2014.048239  0.000000  -0.000726  0.598978  3500930.748616  7093067.449655  385.219463  242760.702792  491845.786926  26.711796  0.021576  0.539411  0.006579  0.014997  0.000000  1.000000  0.001267  0.009832  0.002325  0.295583  0.286473  0.067745  0.059433  0.149366  0.035322  16  0  0  0  0
1  6  -37.466748  0.000000  -0.033387  0.627961  1568383.110863  7328895.744700  6400.736700  108754.446625  508198.536167  443.838354  0.018449  0.461219  0.002948  0.015495  0.000006  1.000000  0.000550  0.011111  0.002627  0.295994  0.285144  0.067431  0.025805  0.168790  0.039915  16  0  0  0  0
5  2  -100.608964  0.000000  -0.013703  0.611004  2733178.423428  7186910.730395  987.055469  189523.404651  498353.045258  68.444164  0.020333  0.508314  0.005137  0.015195  0.000001  1.000000  0.000977  0.010339  0.002445  0.295764  0.285953  0.067622  0.045822  0.157074  0.037145  17  0  0  0  0
4  4  -69.102686  0.000000  -0.019414  0.616077  2395236.576725  7228159.142155  2499.956069  166089.921929  501213.282763  173.351356  0.019786  0.494652  0.004501  0.015282  0.000002  1.000000  0.000851  0.010563  0.002498  0.295836  0.285721  0.067567  0.039937  0.160470  0.037948  16  0  0  0  0
6  2  -190.414224  0.000000  -0.007454  0.605300  3102938.522123  7141766.337283  977.841639  215163.220994  495222.653546  67.805261  0.020932  0.523300  0.005831  0.015100  0.000001  1.000000  0.001116  0.010095  0.002387  0.295682  0.286205  0.067682  0.052335  0.153360  0.036267  16  0  0  0  0
2  6  -43.721430  0.000000  -0.029229  0.624499  1814432.304107  7299010.611539  6365.456249  125815.930945  506126.248410  441.391945  0.018848  0.471199  0.003410  0.015432  0.000006  1.000000  0.000639  0.010948  0.002589  0.295956  0.285317  0.067472  0.029971  0.166312  0.039330  16  0  0  0  0
0  8  -33.278254  0.000000  -0.036921  0.630845  1359602.478535  7355110.498919  16151.774042  94277.229944  510016.313385  1119.992453  0.018121  0.453025  0.002555  0.015551  0.000015  1.000000  0.000475  0.011249  0.002660  0.296103  0.284996  0.067396  0.022298  0.170890  0.040412  16  0  0  0  0
1  7  -37.545095  0.000000  -0.033334  0.627913  1571636.198859  7328784.445192  10143.719725  108980.021475  508190.818463  703.383388  0.018458  0.461454  0.002954  0.015495  0.000010  1.000000  0.000551  0.011108  0.002627  0.296019  0.285146  0.067431  0.025861  0.168755  0.039907  16  0  0  0  0
3  5  -53.185285  0.000000  -0.024593  0.620566  2088798.993840  7265521.736073  3991.037102  144841.000335  503804.070816  276.745540  0.019291  0.482264  0.003926  0.015361  0.000004  1.000000  0.000739  0.010766  0.002546  0.295898  0.285509  0.067517  0.034655  0.163552  0.038677  16  0  0  0  0
5  3  -100.669073  0.000000  -0.013695  0.610997  2733620.833093  7186878.688234  1564.358974  189554.082116  498350.823398  108.475406  0.020334  0.508346  0.005137  0.015195  0.000001  1.000000  0.000977  0.010339  0.002445  0.295766  0.285953  0.067622  0.045830  0.157069  0.037144  16  0  0  0  0
0  9  -33.445025  0.000000  -0.036786  0.630726  1367987.249018  7354943.369448  25594.005224  94858.644694  510004.724334  1774.733390  0.018145  0.453632  0.002571  0.015550  0.000024  1.000000  0.000478  0.011243  0.002659  0.296177  0.285002  0.067397  0.022442  0.170802  0.040391  16  0  0  0  0
7  1  -2021.355242  0.000000  -0.000724  0.598975  3501088.004097  7093054.279114  610.528882  242771.607163  491844.873657  42.335148  0.021577  0.539423  0.006580  0.014997  0.000001  1.000000  0.001267  0.009832  0.002325  0.295584  0.286473  0.067745  0.059436  0.149364  0.035322  16  0  0  0  0
2  7  -43.819669  0.000000  -0.029178  0.624452  1817587.457365  7298864.453087  10087.807282  126034.714828  506116.113526  699.506320  0.018857  0.471427  0.003416  0.015432  0.000009  1.000000  0.000640  0.010945  0.002588  0.295977  0.285319  0.067472  0.030026  0.166279  0.039322  16  0  0  0  0
8  0  234.461833  0.000000  0.006438  0.592025  3924766.903825  7041130.721700  380.747738  272150.248114  488244.402756  26.401719  0.022263  0.556579  0.007376  0.014887  0.000000  1.000000  0.001430  0.009552  0.002259  0.295469  0.286756  0.067812  0.067094  0.145117  0.034317  16  0  0  0  0
7  2  -2033.043824  0.000000  -0.000720  0.598970  3501337.214240  7093033.394330  967.615978  242788.887834  491843.425470  67.096196  0.021578  0.539442  0.006580  0.014997  0.000001  1.000000  0.001267  0.009832  0.002325  0.295585  0.286473  0.067745  0.059441  0.149361  0.035321  16  0  0  0  0
4  5  -69.182805  0.000000  -0.019395  0.616058  2396400.867427  7228083.288899  3962.044875  166170.655897  501208.022964  274.735168  0.019789  0.494737  0.004504  0.015282  0.000004  1.000000  0.000852  0.010562  0.002498  0.295842  0.285722  0.067568  0.039957  0.160458  0.037945  16  0  0  0  0
6  3  -190.603233  0.000000  -0.007447  0.605293  3103358.020707  7141733.376894  1549.756360  215192.309765  495220.368015  107.462835  0.020933  0.523331  0.005832  0.015100  0.000001  1.000000  0.001116  0.010095  0.002387  0.295684  0.286205  0.067682  0.052343  0.153355  0.036265  16  0  0  0  0
1  8  -37.669751  0.000000  -0.033250  0.627838  1576790.921869  7328607.964875  16074.792246  109337.459046  508178.581007  1114.654400  0.018473  0.461826  0.002963  0.015495  0.000015  1.000000  0.000553  0.011105  0.002626  0.296058  0.285150  0.067432  0.025950  0.168701  0.039895  16  0  0  0  0
9  0  111.648717  0.000000  0.013958  0.584473  4369555.902103  6986530.523380  375.891310  302992.700470  484458.328860  26.064965  0.022984  0.574591  0.008212  0.014771  0.000000  1.000000  0.001604  0.009259  0.002190  0.295339  0.287049  0.067882  0.075249  0.140663  0.033264  16  0  0  0  0
3  6  -53.268837  0.000000  -0.024561  0.620537  2090720.838061  7265413.097022  6325.066800  144974.264398  503796.537592  438.591270  0.019296  0.482403  0.003929  0.015361  0.000006  1.000000  0.000739  0.010765  0.002546  0.295909  0.285510  0.067517  0.034689  0.163531  0.038672  16  0  0  0  0
1  9  -37.868542  0.000000  -0.033118  0.627719  1584957.928858  7328328.105393  25472.004819  109903.773691  508159.175058  1766.273667  0.018497  0.462416  0.002979  0.015494  0.000024  1.000000  0.000556  0.011099  0.002625  0.296121  0.285156  0.067434  0.026090  0.168615  0.039874  16  0  0  0  0
8  1  234.377678  0.000000  0.006441  0.592022  3924913.878114  7041117.767147  603.441749  272160.439570  488243.504464  41.843713  0.022264  0.556590  0.007376  0.014887  0.000001  1.000000  0.001430  0.009552  0.002259  0.295470  0.286756  0.067812  0.067097  0.145115  0.034317  16  0  0  0  0
5  4  -100.764467  0.000000  -0.013684  0.610985  2734321.983634  7186827.905751  2479.295369  189602.701130  498347.302051  171.918707  0.020336  0.508398  0.005139  0.015195  0.000002  1.000000  0.000977  0.010339  0.002445  0.295769  0.285954  0.067622  0.045842  0.157061  0.037142  16  0  0  0  0
4  6  -69.310100  0.000000  -0.019365  0.616029  2398245.991108  7227963.072963  6279.120331  166298.600022  501199.686980  435.405260  0.019795  0.494871  0.004507  0.015282  0.000006  1.000000  0.000852  0.010561  0.002497  0.295851  0.285723  0.067568  0.039990  0.160438  0.037940  16  0  0  0  0
7  3  -2051.848073  0.000000  -0.000713  0.598964  3501732.225607  7093000.315057  1533.550174  242816.278617  491841.131695  106.339069  0.021579  0.539472  0.006581  0.014996  0.000001  1.000000  0.001267  0.009832  0.002325  0.295586  0.286474  0.067745  0.059448  0.149357  0.035320  16  0  0  0  0
3  7  -53.401680  0.000000  -0.024511  0.620490  2093766.351044  7265240.907465  10023.799841  145185.445631  503784.597665  695.067932  0.019305  0.482624  0.003935  0.015361  0.000009  1.000000  0.000741  0.010762  0.002545  0.295926  0.285512  0.067518  0.034743  0.163499  0.038664  16  0  0  0  0
6  4  -190.903507  0.000000  -0.007436  0.605282  3104022.860756  7141681.140972  2456.152597  215238.410944  495216.745884  170.313946  0.020935  0.523381  0.005834  0.015099  0.000002  1.000000  0.001116  0.010094  0.002387  0.295686  0.286206  0.067682  0.052355  0.153348  0.036264  17  0  0  0  0
2  8  -43.976046  0.000000  -0.029097  0.624377  1822586.997943  7298632.777554  15986.185327  126381.391775  506100.048736  1108.510240  0.018872  0.471788  0.003425  0.015431  0.000015  1.000000  0.000642  0.010942  0.002588  0.296009  0.285323  0.067473  0.030113  0.166226  0.039309  16  0  0  0  0
0  10  -33.711723  0.000000  -0.036572  0.630537  1381269.329956  7354677.745660  40551.624425  95779.647574  509986.305512  2811.921044  0.018184  0.454593  0.002596  0.015550  0.000038  1.000000  0.000483  0.011234  0.002657  0.296295  0.285011  0.067400  0.022669  0.170664  0.040359  16  0  0  0  0
10  0  74.011826  0.000000  0.021738  0.576373  4829740.603356  6929946.455784  370.681789  334902.717980  480534.689976  25.703728  0.023729  0.593221  0.009077  0.014652  0.000000  1.000000  0.001786  0.008956  0.002118  0.295194  0.287350  0.067953  0.083812  0.136062  0.032176  16  0  0  0  0
8  2  234.244434  0.000000  0.006445  0.592018  3925146.812244  7041097.235719  956.383814  272176.591633  488242.080779  66.317338  0.022264  0.556609  0.007377  0.014887  0.000001  1.000000  0.001430  0.009552  0.002259  0.295471  0.286756  0.067812  0.067101  0.145112  0.034316  18  0  0  0  0
2  9  -44.225608  0.000000  -0.028967  0.624259  1830508.107198  7298265.488578  25331.593184  126930.655439  506074.580272  1756.537277  0.018894  0.472361  0.003440  0.015430  0.000024  1.000000  0.000645  0.010937  0.002586  0.296062  0.285328  0.067475  0.030251  0.166142  0.039289  16  0  0  0  0
9  1  111.632675  0.000000  0.013960  0.584471  4369692.205181  6986518.005258  595.744913  303002.151965  484457.460832  41.310001  0.022984  0.574602  0.008212  0.014771  0.000001  1.000000  0.001604  0.009259  0.002190  0.295340  0.287050  0.067882  0.075252  0.140661  0.033264  16  0  0  0  0
5  5  -100.915979  0.000000  -0.013665  0.610967  2735433.175030  7186747.425271  3929.301502  189679.753098  498341.721393  272.464685  0.020339  0.508480  0.005141  0.015195  0.000004  1.000000  0.000978  0.010338  0.002445  0.295773  0.285955  0.067623  0.045862  0.157049  0.037139  16  0  0  0  0
5  6  -101.156925  0.000000  -0.013636  0.610938  2737194.142995  7186619.870392  6227.229668  189801.861717  498332.876513  431.807071  0.020344  0.508610  0.005144  0.015194  0.000006  1.000000  0.000978  0.010337  0.002444  0.295781  0.285956  0.067623  0.045893  0.157030  0.037135  16  0  0  0  0
7  4  -2082.367609  0.000000  -0.000703  0.598953  3502358.232790  7092947.878948  2430.468504  242859.687058  491837.495682  168.532966  0.021581  0.539520  0.006582  0.014996  0.000002  1.000000  0.001267  0.009831  0.002325  0.295588  0.286474  0.067745  0.059460  0.149350  0.035318  16  0  0  0  0
1  10  -38.186715  0.000000  -0.032908  0.627531  1597894.969757  7327884.004856  40358.285417  110800.850888  508128.380345  2798.514577  0.018534  0.463350  0.003003  0.015493  0.000038  1.000000  0.000561  0.011091  0.002623  0.296220  0.285165  0.067436  0.026314  0.168479  0.039842  16  0  0  0  0
6  5  -191.381207  0.000000  -0.007418  0.605264  3105076.500210  7141598.347914  3892.624713  215311.472159  495211.004868  269.921452  0.020938  0.523460  0.005836  0.015099  0.000004  1.000000  0.001116  0.010093  0.002387  0.295690  0.286206  0.067682  0.052374  0.153336  0.036261  16  0  0  0  0
3  8  -53.613290  0.000000  -0.024432  0.620416  2098592.155766  7264968.000994  15884.754255  145520.075428  503765.673850  1101.476831  0.019319  0.482974  0.003944  0.015360  0.000015  1.000000  0.000742  0.010759  0.002544  0.295954  0.285516  0.067519  0.034827  0.163447  0.038652  16  0  0  0  0
4  7  -69.512641  0.000000  -0.019316  0.615983  2401169.934534  7227772.556408  9950.987440  166501.351408  501186.476226  690.018991  0.019803  0.495085  0.004513  0.015281  0.000009  1.000000  0.000853  0.010559  0.002497  0.295866  0.285725  0.067568  0.040042  0.160406  0.037933  16  0  0  0  0
11  0  55.958917  0.000000  0.029672  0.567798  5298919.664571  6872166.268723  365.166991  367436.420248  476528.110062  25.321322  0.024488  0.612210  0.009959  0.014530  0.000000  1.000000  0.001975  0.008648  0.002045  0.295035  0.287652  0.068024  0.092677  0.131380  0.031069  16  0  0  0  0
1  11  -38.698954  0.000000  -0.032577  0.627232  1618381.811940  7327178.988651  63933.107894  112221.444599  508079.493280  4433.234279  0.018593  0.464829  0.003041  0.015492  0.000060  1.000000  0.000568  0.011076  0.002619  0.296376  0.285180  0.067439  0.026668  0.168264  0.039791  16  0  0  0  0
0  11  -34.140508  0.000000  -0.036234  0.630238  1402302.644297  7354254.706985  64239.481434  97238.134628  509956.971266  4454.478760  0.018245  0.456115  0.002635  0.015549  0.000060  1.000000  0.000491  0.011220  0.002653  0.296483  0.285027  0.067403  0.023030  0.170445  0.040307  16  0  0  0  0
9  2  111.607261  0.000000  0.013964  0.584467  4369908.227099  6986498.165320  944.185364  303017.131306  484456.085095  65.471476  0.022985  0.574619  0.008213  0.014771  0.000001  1.000000  0.001604  0.009259  0.002190  0.295340  0.287050  0.067882  0.075256  0.140659  0.033263  16  0  0  0  0
8  3  234.033589  0.000000  0.006451  0.592011  3925515.980975  7041064.696320  1515.748851  272202.190442  488239.824440  105.104694  0.022265  0.556637  0.007377  0.014887  0.000001  1.000000  0.001430  0.009552  0.002259  0.295472  0.286756  0.067812  0.067108  0.145108  0.034315  16  0  0  0  0
3  9  -53.951378  0.000000  -0.024307  0.620298  2106238.008806  7264535.461889  25170.870773  146050.252341  503735.680827  1745.392502  0.019341  0.483529  0.003958  0.015359  0.000024  1.000000  0.000745  0.010754  0.002543  0.295997  0.285521  0.067520  0.034961  0.163366  0.038633  16  0  0  0  0
2  10  -44.625520  0.000000  -0.028763  0.624071  1843055.644819  7297683.169238  40135.801051  127800.723792  506034.201223  2783.087119  0.018931  0.473267  0.003464  0.015429  0.000038  1.000000  0.000649  0.010928  0.002584  0.296144  0.285338  0.067477  0.030469  0.166009  0.039258  16  0  0  0  0
4  8  -69.835655  0.000000  -0.019240  0.615909  2405803.092689  7227470.608795  15769.374065  166822.622753  501165.538647  1093.476165  0.019817  0.495423  0.004521  0.015281  0.000015  1.000000  0.000855  0.010556  0.002496  0.295888  0.285728  0.067569  0.040124  0.160357  0.037921  16  0  0  0  0
0  12  -34.835841  0.000000  -0.035698  0.629763  1435594.576328  7353579.212545  101736.006674  99546.655817  509910.131292  7054.553847  0.018341  0.458525  0.002698  0.015547  0.000096  1.000000  0.000503  0.011197  0.002648  0.296779  0.285051  0.067409  0.023603  0.170098  0.040225  16  0  0  0  0
6  6  -192.142870  0.000000  -0.007390  0.605236  3106746.274343  7141467.144365  6169.105995  215427.257238  495201.906983  427.776673  0.020943  0.523585  0.005839  0.015099  0.000006  1.000000  0.001117  0.010092  0.002387  0.295696  0.286207  0.067682  0.052404  0.153318  0.036257  16  0  0  0  0
9  3  111.567011  0.000000  0.013969  0.584460  4370250.591610  6986466.721623  1496.416141  303040.871464  484453.904734  103.764130  0.022986  0.574646  0.008213  0.014771  0.000001  1.000000  0.001604  0.009259  0.002190  0.295341  0.287050  0.067882  0.075262  0.140655  0.033262  16  0  0  0  0
7  5  -2132.627915  0.000000  -0.000686  0.598935  3503350.334435  7092864.779085  3851.920635  242928.481133  491831.733392  267.098960  0.021584  0.539595  0.006584  0.014996  0.000004  1.000000  0.001268  0.009830  0.002325  0.295591  0.286475  0.067746  0.059478  0.149339  0.035316  16  0  0  0  0
10  1  74.005995  0.000000  0.021740  0.576371  4829866.011983  6929934.546561  587.488475  334911.414035  480533.864170  40.737485  0.023729  0.593231  0.009077  0.014652  0.000001  1.000000  0.001787  0.008956  0.002118  0.295194  0.287350  0.067953  0.083814  0.136061  0.032176  18  0  0  0  0
5  7  -101.540860  0.000000  -0.013590  0.610893  2739984.730458  7186417.733088  9868.756554  189995.365966  498318.859957  684.316957  0.020353  0.508816  0.005149  0.015194  0.000009  1.000000  0.000979  0.010335  0.002444  0.295793  0.285958  0.067623  0.045943  0.157000  0.037127  16  0  0  0  0
11  1  55.956207  0.000000  0.029674  0.567796  5299034.134072  6872155.099391  578.748214  367444.357765  476527.335561  40.131420  0.024489  0.612220  0.009959  0.014530  0.000001  1.000000  0.001975  0.008648  0.002045  0.295035  0.287652  0.068024  0.092679  0.131378  0.031068  17  0  0  0  0
10  2  73.996755  0.000000  0.021744  0.576367  4830064.766361  6929915.671013  931.100030  334925.196014  480532.555306  64.564116  0.023730  0.593248  0.009077  0.014652  0.000001  1.000000  0.001787  0.008956  0.002118  0.295195  0.287350  0.067953  0.083818  0.136059  0.032175  16  0  0  0  0
12  0  45.485086  0.000000  0.037641  0.558847  5770200.625353  6814042.210110  359.410119  400115.871933  472497.685489  24.922131  0.025251  0.631281  0.010844  0.014407  0.000000  1.000000  0.002168  0.008339  0.001972  0.294864  0.287952  0.068095  0.101722  0.126686  0.029959  16  0  0  0  0
1  12  -39.531447  0.000000  -0.032051  0.626758  1650808.547797  7326058.654325  101250.562325  114469.971563  508001.807325  7020.892281  0.018687  0.467170  0.003102  0.015489  0.000095  1.000000  0.000580  0.011054  0.002614  0.296624  0.285203  0.067445  0.027229  0.167923  0.039711  16  0  0  0  0
0  13  -35.979288  0.000000  -0.034851  0.629009  1488248.995967  7352496.103779  161047.750346  103197.805993  509835.026623  11167.334593  0.018493  0.462335  0.002797  0.015545  0.000151  1.000000  0.000522  0.011162  0.002640  0.297247  0.285089  0.067418  0.024511  0.169549  0.040095  16  0  0  0  0
5  8  -102.154588  0.000000  -0.013517  0.610820  2744406.582528  7186097.387314  15639.072727  190301.984975  498296.646617  1084.440841  0.020366  0.509142  0.005158  0.015193  0.000015  1.000000  0.000981  0.010332  0.002443  0.295812  0.285961  0.067624  0.046023  0.156953  0.037116  16  0  0  0  0
8  4  233.700254  0.000000  0.006460  0.592000  3926101.053574  7041013.125136  2402.256464  272242.760407  488236.248403  166.576693  0.022267  0.556683  0.007379  0.014887  0.000002  1.000000  0.001431  0.009551  0.002259  0.295473  0.286757  0.067812  0.067119  0.145102  0.034314  16  0  0  0  0
4  9  -70.352703  0.000000  -0.019119  0.615793  2413143.730794  7226992.106051  24988.055061  167331.635525  501132.358424  1732.715739  0.019838  0.495960  0.004535  0.015280  0.000023  1.000000  0.000858  0.010551  0.002495  0.295925  0.285734  0.067570  0.040254  0.160278  0.037903  16  0  0  0  0
6  7  -193.361605  0.000000  -0.007347  0.605191  3109392.340190  7141259.215445  9776.649590  215610.740103  495187.488825  677.930098  0.020951  0.523783  0.005844  0.015099  0.000009  1.000000  0.001118  0.010090  0.002386  0.295706  0.286209  0.067683  0.052452  0.153289  0.036250  18  0  0  0  0
10  3  73.982118  0.000000  0.021749  0.576360  4830379.766148  6929885.757873  1475.677886  334947.038654  480530.481076  102.326103  0.023731  0.593274  0.009078  0.014652  0.000001  1.000000  0.001787  0.008956  0.002118  0.295196  0.287350  0.067953  0.083824  0.136055  0.032174  17  0  0  0  0
7  6  -2217.413404  0.000000  -0.000660  0.598907  3504922.577352  7092733.078595  6104.600567  243037.503225  491822.601048  423.303753  0.021589  0.539715  0.006587  0.014996  0.000006  1.000000  0.001268  0.009829  0.002324  0.295596  0.286476  0.067746  0.059507  0.149322  0.035312  16  0  0  0  0
9  4  111.503288  0.000000  0.013978  0.584450  4370793.186009  6986416.887316  2371.617520  303078.495915  484450.449135  164.452135  0.022988  0.574690  0.008214  0.014771  0.000002  1.000000  0.001604  0.009258  0.002189  0.295343  0.287050  0.067882  0.075272  0.140649  0.033261  16  0  0  0  0
2  11  -45.270588  0.000000  -0.028439  0.623774  1862925.588329  7296759.656224  63580.627916  129178.540664  505970.163205  4408.792697  0.018988  0.474703  0.003501  0.015427  0.000060  1.000000  0.000657  0.010914  0.002581  0.296275  0.285352  0.067480  0.030815  0.165799  0.039208  16  0  0  0  0
8  5  233.174032  0.000000  0.006476  0.591983  3927028.284588  7040931.393982  3807.210471  272307.056238  488230.581021  263.998678  0.022270  0.556755  0.007380  0.014886  0.000004  1.000000  0.001431  0.009551  0.002259  0.295476  0.286757  0.067813  0.067136  0.145092  0.034311  16  0  0  0  0
3  10  -54.494125  0.000000  -0.024109  0.620112  2118349.478902  7263849.858785  39881.161144  146890.083004  503688.139900  2765.429939  0.019376  0.484407  0.003981  0.015358  0.000037  1.000000  0.000750  0.010745  0.002541  0.296066  0.285530  0.067522  0.035174  0.163237  0.038602  16  0  0  0  0
12  1  45.483658  0.000000  0.037643  0.558844  5770304.314284  6814031.861418  569.624302  400123.061906  472496.967892  39.498752  0.025252  0.631290  0.010844  0.014407  0.000001  1.000000  0.002168  0.008339  0.001972  0.294865  0.287952  0.068095  0.101724  0.126685  0.029958  16  0  0  0  0
13  0  38.728858  0.000000  0.045529  0.549637  6236612.084185  6756439.708259  353.487395  432457.663778  468503.426580  24.511438  0.026006  0.650149  0.011721  0.014285  0.000000  1.000000  0.002362  0.008034  0.001900  0.294685  0.288245  0.068164  0.110815  0.122051  0.028863  16  0  0  0  0
0  14  -37.903547  0.000000  -0.033512  0.627812  1571424.390434  7350748.488984  254757.750203  108965.334306  509713.843936  17665.350994  0.018734  0.468352  0.002953  0.015541  0.000239  1.000000  0.000553  0.011105  0.002626  0.297987  0.285150  0.067432  0.025951  0.168682  0.039890  16  0  0  0  0
6  8  -195.322816  0.000000  -0.007277  0.605120  3113585.194515  7140929.706213  15493.125330  215901.480005  495164.640075  1074.320592  0.020964  0.524097  0.005852  0.015098  0.000015  1.000000  0.001120  0.010087  0.002385  0.295722  0.286212  0.067684  0.052528  0.153244  0.036239  16  0  0  0  0
5  9  -103.140651  0.000000  -0.013402  0.610706  2751412.426561  7185589.751222  24781.606271  190787.782536  498261.446236  1718.400216  0.020386  0.509659  0.005171  0.015192  0.000023  1.000000  0.000984  0.010327  0.002442  0.295842  0.285966  0.067625  0.046148  0.156877  0.037098  16  0  0  0  0
11  2  55.951912  0.000000  0.029677  0.567792  5299215.557909  6872137.392515  917.247915  367456.938013  476526.107735  63.603586  0.024489  0.612236  0.009959  0.014530  0.000001  1.000000  0.001976  0.008648  0.002045  0.295036  0.287652  0.068024  0.092683  0.131376  0.031068  17  0  0  0  0
2  12  -46.322217  0.000000  -0.027927  0.623302  1894375.708498  7295294.538038  100692.259336  131359.347376  505868.569330  6982.178568  0.019079  0.476975  0.003560  0.015424  0.000095  1.000000  0.000669  0.010892  0.002576  0.296482  0.285375  0.067485  0.031363  0.165465  0.039129  16  0  0  0  0
3  11  -55.372131  0.000000  -0.023794  0.619817  2137528.855607  7262763.147687  63177.273052  148220.014757  503612.785439  4380.823360  0.019432  0.485798  0.004017  0.015355  0.000059  1.000000  0.000757  0.010732  0.002538  0.296175  0.285544  0.067525  0.035511  0.163032  0.038554  16  0  0  0  0
4  10  -71.185246  0.000000  -0.018928  0.615609  2424771.715864  7226233.799082  39591.542542  168137.940485  501079.776084  2745.347275  0.019872  0.496809  0.004557  0.015278  0.000037  1.000000  0.000862  0.010542  0.002493  0.295982  0.285742  0.067572  0.040460  0.160153  0.037873  16  0  0  0  0
7  7  -2366.415052  0.000000  -0.000619  0.598863  3507414.081555  7092524.364026  9674.430917  243210.268514  491808.128412  670.842075  0.021596  0.539905  0.006592  0.014995  0.000009  1.000000  0.001269  0.009827  0.002324  0.295605  0.286478  0.067746  0.059552  0.149295  0.035305  16  0  0  0  0
13  1  38.728052  0.000000  0.045531  0.549635  6236705.304801  6756430.228187  560.237539  432464.127860  468502.769215  38.847857  0.026006  0.650158  0.011721  0.014285  0.000001  1.000000  0.002362  0.008034  0.001900  0.294685  0.288245  0.068164  0.110817  0.122050  0.028863  16  0  0  0  0
1  13  -40.905385  0.000000  -0.031220  0.626006  1702093.949297  7324275.549159  160278.700967  118026.191610  507878.163673  11114.007355  0.018835  0.470872  0.003199  0.015485  0.000151  1.000000  0.000599  0.011019  0.002606  0.297016  0.285241  0.067454  0.028119  0.167384  0.039583  16  0  0  0  0
10  4  73.958934  0.000000  0.021757  0.576350  4830878.991647  6929838.349201  2338.751110  334981.655829  480527.193675  162.173120  0.023733  0.593315  0.009079  0.014652  0.000002  1.000000  0.001787  0.008956  0.002118  0.295197  0.287351  0.067953  0.083834  0.136049  0.032173  16  0  0  0  0
12  2  45.481395  0.000000  0.037646  0.558841  5770468.636774  6814015.458905  902.787777  400134.456317  472495.830513  62.600894  0.025252  0.631305  0.010845  0.014407  0.000001  1.000000  0.002168  0.008339  0.001972  0.294865  0.287952  0.068095  0.101727  0.126683  0.029958  17  0  0  0  0
9  5  111.402467  0.000000  0.013993  0.584433  4371653.095356  6986337.910274  3758.654369  303138.123543  484444.972728  260.631712  0.022990  0.574759  0.008216  0.014771  0.000004  1.000000  0.001605  0.009258  0.002189  0.295345  0.287051  0.067882  0.075289  0.140640  0.033259  16  0  0  0  0
14  0  34.067828  0.000000  0.053223  0.540303  6691521.592623  6700185.129858  347.484230  464001.890129  464602.635057  24.095168  0.026742  0.668549  0.012576  0.014166  0.000000  1.000000  0.002554  0.007737  0.001830  0.294501  0.288527  0.068231  0.119821  0.117543  0.027797  17  0  0  0  0
0  15  -41.271047  0.000000  -0.031401  0.625909  1702552.269134  7347902.471887  402539.568612  118057.972314  509516.496099  27912.802507  0.019113  0.477834  0.003200  0.015535  0.000378  1.000000  0.000602  0.011016  0.002605  0.299154  0.285246  0.067455  0.028238  0.167315  0.039567  16  0  0  0  0
2  13  -48.066700  0.000000  -0.027116  0.622553  1944116.123466  7292968.899617  159394.721178  134808.435336  505707.305467  11052.710640  0.019223  0.480568  0.003654  0.015419  0.000150  1.000000  0.000687  0.010858  0.002568  0.296810  0.285411  0.067494  0.032233  0.164939  0.039005  16  0  0  0  0
8  6  232.345206  0.000000  0.006500  0.591956  3928497.728343  7040801.867734  6033.747034  272408.950055  488221.599443  418.390644  0.022275  0.556870  0.007383  0.014886  0.000006  1.000000  0.001432  0.009550  0.002258  0.295480  0.286759  0.067813  0.067164  0.145075  0.034307  17  0  0  0  0
1  14  -43.231486  0.000000  -0.029907  0.624811  1783105.300365  7321431.165794  253539.772583  123643.661343  507680.929122  17580.894281  0.019069  0.476719  0.003351  0.015479  0.000238  1.000000  0.000629  0.010964  0.002593  0.297635  0.285300  0.067468  0.029530  0.166533  0.039382  16  0  0  0  0
11  3  55.945108  0.000000  0.029681  0.567786  5299503.089015  6872109.329469  1453.724429  367476.875926  476524.161794  100.803812  0.024490  0.612260  0.009960  0.014529  0.000001  1.000000  0.001976  0.008648  0.002045  0.295036  0.287653  0.068024  0.092689  0.131373  0.031067  17  0  0  0  0
4  11  -72.538634  0.000000  -0.018625  0.615317  2443185.450958  7225032.193878  62718.573023  169414.781300  500996.454663  4349.016293  0.019926  0.498154  0.004592  0.015276  0.000059  1.000000  0.000869  0.010530  0.002490  0.296073  0.285755  0.067575  0.040786  0.159955  0.037826  16  0  0  0  0
9  6  111.243112  0.000000  0.014015  0.584407  4373015.850366  6986212.746588  5956.799224  303232.619375  484436.293658  413.054947  0.022995  0.574868  0.008218  0.014771  0.000006  1.000000  0.001605  0.009257  0.002189  0.295348  0.287052  0.067882  0.075314  0.140625  0.033255  16  0  0  0  0
5  10  -104.737958  0.000000  -0.013219  0.610524  2762510.111361  7184785.396588  39264.506782  191557.315542  498205.670869  2722.670040  0.020419  0.510479  0.005192  0.015191  0.000037  1.000000  0.000988  0.010319  0.002440  0.295890  0.285974  0.067627  0.046347  0.156757  0.037070  16  0  0  0  0
12  3  45.477810  0.000000  0.037650  0.558835  5770729.069614  6813989.460269  1430.807379  400152.515188  472494.027722  99.214703  0.025253  0.631328  0.010845  0.014407  0.000001  1.000000  0.002168  0.008339  0.001972  0.294865  0.287953  0.068095  0.101733  0.126680  0.029957  16  0  0  0  0
3  12  -56.810277  0.000000  -0.023297  0.619348  2167885.861298  7261040.551530  100053.547395  150325.022987  503493.337589  6937.889158  0.019520  0.488000  0.004074  0.015352  0.000094  1.000000  0.000768  0.010711  0.002533  0.296348  0.285565  0.067531  0.036044  0.162708  0.038477  16  0  0  0  0
13  2  38.726773  0.000000  0.045533  0.549632  6236853.026074  6756415.207864  887.911067  432474.371113  468501.727679  61.569317  0.026007  0.650172  0.011721  0.014285  0.000001  1.000000  0.002362  0.008034  0.001900  0.294686  0.288245  0.068164  0.110820  0.122049  0.028862  16  0  0  0  0
11  4  55.934329  0.000000  0.029689  0.567776  5299958.779863  6872064.854484  2303.958898  367508.474332  476521.077820  159.760567  0.024492  0.612299  0.009960  0.014529  0.000002  1.000000  0.001976  0.008647  0.002045  0.295037  0.287653  0.068024  0.092697  0.131368  0.031066  16  0  0  0  0
6  9  -198.507885  0.000000  -0.007167  0.605007  3120228.233432  7140407.574636  24550.376466  216362.120021  495128.434552  1702.366334  0.020984  0.524594  0.005864  0.015097  0.000023  1.000000  0.001122  0.010083  0.002384  0.295747  0.286217  0.067685  0.052648  0.153172  0.036222  16  0  0  0  0
10  5  73.922229  0.000000  0.021771  0.576334  4831670.169773  6929763.213898  3706.568412  335036.517513  480521.983661  257.019980  0.023735  0.593380  0.009080  0.014651  0.000003  1.000000  0.001787  0.008955  0.002118  0.295199  0.287351  0.067953  0.083849  0.136041  0.032171  16  0  0  0  0
7  8  -2648.124539  0.000000  -0.000553  0.598794  3511362.056740  7092193.628523  15331.158763  243484.028065  491785.194630  1063.089545  0.021608  0.540206  0.006599  0.014995  0.000014  1.000000  0.001271  0.009825  0.002323  0.295618  0.286480  0.067747  0.059625  0.149251  0.035295  16  0  0  0  0
8  7  231.044460  0.000000  0.006539  0.591913  3930826.338678  7040596.602278  9562.153993  272570.419996  488207.365974  663.056596  0.022282  0.557051  0.007387  0.014886  0.000009  1.000000  0.001433  0.009548  0.002258  0.295487  0.286760  0.067813  0.067207  0.145050  0.034301  16  0  0  0  0
5  11  -107.360036  0.000000  -0.012928  0.610235  2780084.080805  7183511.035049  62200.667983  192775.925529  498117.304396  4313.103845  0.020471  0.511776  0.005225  0.015188  0.000058  1.000000  0.000995  0.010306  0.002437  0.295965  0.285987  0.067630  0.046662  0.156567  0.037025  16  0  0  0  0
3  13  -59.214610  0.000000  -0.022511  0.618605  2215897.221846  7258309.748038  158383.860478  153654.215269  503303.978866  10982.615779  0.019659  0.491481  0.004164  0.015346  0.000149  1.000000  0.000786  0.010678  0.002525  0.296622  0.285600  0.067539  0.036891  0.162196  0.038356  16  0  0  0  0
14  1  34.067355  0.000000  0.053224  0.540301  6691604.839739  6700176.532062  550.723291  464007.662631  464602.038870  38.188123  0.026742  0.668557  0.012576  0.014166  0.000001  1.000000  0.002554  0.007737  0.001830  0.294501  0.288527  0.068231  0.119823  0.117543  0.027796  17  0  0  0  0
4  12  -74.773173  0.000000  -0.018146  0.614853  2472330.602317  7223128.378541  99327.351586  171435.757416  500864.440755  6887.533461  0.020011  0.500282  0.004646  0.015272  0.000093  1.000000  0.000880  0.010509  0.002485  0.296217  0.285776  0.067580  0.041304  0.159642  0.037752  16  0  0  0  0
2  14  -51.045631  0.000000  -0.025835  0.621364  2022685.987576  7289274.281735  252141.008726  140256.608065  505451.114157  17483.901533  0.019450  0.486243  0.003801  0.015411  0.000237  1.000000  0.000716  0.010804  0.002555  0.297327  0.285468  0.067507  0.033611  0.164106  0.038808  16  0  0  0  0
15  0  30.700921  0.000000  0.060623  0.530983  7129005.758542  6646019.271583  341.490336  494337.812547  460846.679065  23.679541  0.027450  0.686241  0.013398  0.014051  0.000000  1.000000  0.002741  0.007453  0.001762  0.294314  0.288794  0.068294  0.128615  0.113221  0.026775  16  0  0  0  0
0  16  -47.588235  0.000000  -0.028081  0.622876  1908617.918278  7343206.821781  634890.823853  132346.927281  509190.891452  44024.447686  0.019709  0.492726  0.003587  0.015525  0.000597  1.000000  0.000679  0.010876  0.002572  0.300987  0.285396  0.067491  0.031870  0.165164  0.039058  18  0  0  0  0
7  9  -3262.606162  0.000000  -0.000449  0.598684  3517617.111724  7091669.559771  24293.775023  243917.764592  491748.854780  1684.573138  0.021627  0.540683  0.006611  0.014994  0.000023  1.000000  0.001273  0.009820  0.002322  0.295638  0.286485  0.067748  0.059740  0.149183  0.035279  16  0  0  0  0
12  4  45.472129  0.000000  0.037657  0.558826  5771141.830062  6813948.255927  2267.639643  400181.136725  472491.170540  157.242126  0.025255  0.631365  0.010846  0.014406  0.000002  1.000000  0.002169  0.008338  0.001972  0.294866  0.287953  0.068095  0.101741  0.126675  0.029956  16  0  0  0  0
1  15  -47.344868  0.000000  -0.027837  0.622911  1910817.933879  7316878.225032  400611.658774  132499.480236  507365.220192  27779.117844  0.019437  0.485934  0.003591  0.015470  0.000376  1.000000  0.000677  0.010876  0.002572  0.298612  0.285392  0.067490  0.031769  0.165190  0.039064  16  0  0  0  0
6  10  -203.758303  0.000000  -0.006993  0.604829  3130751.232035  7139580.306528  38898.236571  217091.803274  495071.070324  2697.272219  0.021015  0.525382  0.005884  0.015095  0.000037  1.000000  0.001126  0.010075  0.002383  0.295787  0.286225  0.067686  0.052839  0.153057  0.036195  16  0  0  0  0
13  3  38.724747  0.000000  0.045537  0.549626  6237087.198868  6756391.390229  1407.230155  432490.609067  468500.076123  97.579817  0.026008  0.650194  0.011722  0.014285  0.000001  1.000000  0.002362  0.008034  0.001900  0.294686  0.288246  0.068164  0.110824  0.122046  0.028861  16  0  0  0  0
10  6  73.864150  0.000000  0.021791  0.576309  4832924.003623  6929644.140104  5874.258069  335123.460560  480513.726874  407.331398  0.023739  0.593484  0.009083  0.014651  0.000006  1.000000  0.001788  0.008954  0.002117  0.295201  0.287352  0.067953  0.083873  0.136027  0.032168  16  0  0  0  0
8  8  229.014590  0.000000  0.006600  0.591846  3934516.182052  7040271.328206  15153.257917  272826.280233  488184.810897  1050.753587  0.022294  0.557339  0.007394  0.014885  0.000014  1.000000  0.001434  0.009545  0.002257  0.295498  0.286763  0.067814  0.067276  0.145009  0.034292  16  0  0  0  0
14  2  34.066605  0.000000  0.053227  0.540298  6691736.776402  6700162.905307  872.832322  464016.811351  464601.093967  60.523730  0.026743  0.668571  0.012576  0.014166  0.000001  1.000000  0.002554  0.007737  0.001830  0.294501  0.288527  0.068231  0.119826  0.117541  0.027796  17  0  0  0  0
15  1  30.700641  0.000000  0.060624  0.530981  7129079.650896  6646011.540506  541.223742  494342.936373  460846.142978  37.529407  0.027450  0.686248  0.013398  0.014051  0.000001  1.000000  0.002741  0.007453  0.001762  0.294314  0.288794  0.068294  0.128616  0.113220  0.026774  16  0  0  0  0
11  5  55.917257  0.000000  0.029701  0.567761  5300680.968837  6871994.367519  3651.430675  367558.552187  476516.190130  253.196633  0.024494  0.612361  0.009962  0.014529  0.000003  1.000000  0.001976  0.008647  0.002045  0.295039  0.287653  0.068024  0.092711  0.131360  0.031064  18  0  0  0  0
0  17  -61.143722  0.000000  -0.022887  0.618030  2230759.213677  7335325.461572  998406.436695  154684.771952  508644.384057  69231.260384  0.020639  0.515984  0.004192  0.015509  0.000938  1.000000  0.000802  0.010657  0.002520  0.303853  0.285631  0.067546  0.037644  0.161800  0.038263  16  0  0  0  0
16  0  28.186888  0.000000  0.067645  0.521816  7544129.321115  6594562.083921  335.594371  523123.211354  457278.547063  23.270705  0.028121  0.703025  0.014178  0.013943  0.000000  1.000000  0.002922  0.007184  0.001699  0.294129  0.289044  0.068353  0.137080  0.109134  0.025808  16  0  0  0  0
1  16  -55.210998  0.000000  -0.024582  0.619885  2111508.159600  7309554.399975  631842.395084  146415.693877  506857.373266  43813.064267  0.020016  0.500408  0.003968  0.015454  0.000594  1.000000  0.000753  0.010738  0.002539  0.300146  0.285538  0.067524  0.035321  0.163078  0.038565  16  0  0  0  0
2  15  -56.393321  0.000000  -0.023815  0.619473  2146547.300421  7283397.671354  398400.665690  148845.369601  505043.619645  27625.803691  0.019807  0.495187  0.004034  0.015399  0.000374  1.000000  0.000763  0.010718  0.002535  0.298143  0.285557  0.067529  0.035795  0.162794  0.038498  16  0  0  0  0
4  13  -78.558926  0.000000  -0.017388  0.614117  2518425.300737  7220112.493790  157234.931365  174632.044972  500655.313996  10902.947011  0.020146  0.503649  0.004733  0.015265  0.000148  1.000000  0.000898  0.010477  0.002478  0.296445  0.285809  0.067588  0.042124  0.159147  0.037635  16  0  0  0  0
9  7  110.991638  0.000000  0.014051  0.584365  4375175.401128  6986014.398333  9440.221101  303382.366428  484422.539841  654.601554  0.023002  0.575040  0.008222  0.014770  0.000009  1.000000  0.001606  0.009255  0.002189  0.295354  0.287053  0.067882  0.075355  0.140601  0.033249  18  0  0  0  0
6  11  -212.629945  0.000000  -0.006717  0.604545  3147415.228817  7138269.823300  61620.683574  218247.314154  494980.199110  4272.886705  0.021065  0.526629  0.005915  0.015092  0.000058  1.000000  0.001133  0.010064  0.002380  0.295849  0.286236  0.067689  0.053141  0.152876  0.036152  16  0  0  0  0
3  14  -63.375079  0.000000  -0.021268  0.617425  2291735.366376  7253980.247701  250542.560058  158912.965752  503003.763689  17373.062287  0.019879  0.496981  0.004307  0.015337  0.000235  1.000000  0.000815  0.010625  0.002513  0.297053  0.285655  0.067552  0.038231  0.161387  0.038165  16  0  0  0  0
7  10  -5152.082085  0.000000  -0.000285  0.598509  3527525.564372  7090839.271722  38491.797895  244604.834146  491691.281144  2669.089045  0.021658  0.541438  0.006629  0.014992  0.000036  1.000000  0.001277  0.009813  0.002321  0.295671  0.286492  0.067750  0.059921  0.149074  0.035253  17  0  0  0  0
5  12  -111.759722  0.000000  -0.012469  0.609778  2807900.160717  7181492.555279  98507.566883  194704.741490  497977.339455  6830.688147  0.020553  0.513829  0.005277  0.015184  0.000093  1.000000  0.001005  0.010287  0.002433  0.296085  0.286006  0.067635  0.047161  0.156266  0.036954  16  0  0  0  0
12  5  45.463132  0.000000  0.037668  0.558811  5771795.946814  6813882.959136  3593.873100  400226.494332  472486.642746  249.205489  0.025257  0.631423  0.010847  0.014406  0.000003  1.000000  0.002169  0.008338  0.001972  0.294867  0.287953  0.068095  0.101754  0.126668  0.029954  16  0  0  0  0
14  3  34.065417  0.000000  0.053230  0.540293  6691945.880846  6700141.307423  1383.332760  464031.311022  464599.596332  95.922729  0.026744  0.668591  0.012576  0.014166  0.000001  1.000000  0.002554  0.007737  0.001830  0.294502  0.288527  0.068231  0.119830  0.117539  0.027796  16  0  0  0  0
9  8  110.595784  0.000000  0.014108  0.584300  4378597.367206  6985700.087518  14960.060502  303619.651581  484400.744975  1037.356938  0.023013  0.575314  0.008229  0.014770  0.000014  1.000000  0.001608  0.009253  0.002188  0.295363  0.287056  0.067883  0.075420  0.140563  0.033240  18  0  0  0  0
10  7  73.772341  0.000000  0.021825  0.576269  4834910.949295  6929455.444072  9309.426115  335261.238872  480500.642359  645.532000  0.023746  0.593648  0.009086  0.014651  0.000009  1.000000  0.001789  0.008953  0.002117  0.295206  0.287353  0.067953  0.083911  0.136004  0.032162  16  0  0  0  0
16  1  28.186725  0.000000  0.067646  0.521814  7544194.545532  6594555.189057  531.879397  523127.734130  457278.068961  36.881454  0.028121  0.703032  0.014178  0.013943  0.000000  1.000000  0.002922  0.007184  0.001699  0.294129  0.289044  0.068353  0.137081  0.109133  0.025808  16  0  0  0  0
15  2  30.700196  0.000000  0.060626  0.530978  7129196.752008  6645999.291135  857.776880  494351.056370  460845.293585  59.479759  0.027450  0.686261  0.013398  0.014051  0.000001  1.000000  0.002742  0.007453  0.001762  0.294315  0.288794  0.068294  0.128618  0.113219  0.026774  16  0  0  0  0
11  6  55.890231  0.000000  0.029720  0.567737  5301825.472333  6871882.661881  5786.881203  367637.914075  476508.444264  401.272533  0.024498  0.612459  0.009964  0.014529  0.000005  1.000000  0.001977  0.008646  0.002045  0.295041  0.287654  0.068025  0.092734  0.131347  0.031061  17  0  0  0  0
13  4  38.721536  0.000000  0.045543  0.549618  6237458.295076  6756353.651817  2230.274196  432516.341531  468497.459275  154.651140  0.026009  0.650229  0.011722  0.014285  0.000002  1.000000  0.002362  0.008033  0.001900  0.294687  0.288246  0.068164  0.110832  0.122042  0.028860  16  0  0  0  0
8  9  225.874645  0.000000  0.006698  0.591738  3940362.299598  7039755.932316  24011.937090  273231.660318  488149.072439  1665.030000  0.022312  0.557794  0.007405  0.014884  0.000023  1.000000  0.001436  0.009541  0.002256  0.295515  0.286767  0.067815  0.067385  0.144945  0.034277  17  0  0  0  0
2  16  -66.913630  0.000000  -0.020640  0.616463  2341180.206478  7274034.820428  628354.010890  162341.558030  504394.383075  43571.173565  0.020370  0.509239  0.004400  0.015379  0.000590  1.000000  0.000837  0.010584  0.002503  0.299425  0.285698  0.067562  0.039259  0.160731  0.038010  16  0  0  0  0
3  15  -71.022100  0.000000  -0.019309  0.615549  2411289.156781  7247115.446673  395876.748563  167203.036097  502527.746297  27450.790833  0.020226  0.505649  0.004532  0.015322  0.000372  1.000000  0.000860  0.010542  0.002493  0.297734  0.285741  0.067572  0.040356  0.160112  0.037863  16  0  0  0  0
17  0  26.262609  0.000000  0.074225  0.512928  7933110.249281  6546291.527439  329.878772  550095.833858  453931.381678  22.874375  0.028750  0.718749  0.014909  0.013841  0.000000  1.000000  0.003093  0.006933  0.001639  0.293947  0.289274  0.068408  0.145121  0.105318  0.024906  16  0  0  0  0
5  13  -119.420747  0.000000  -0.011743  0.609053  2851893.056846  7178296.508869  155938.290724  197755.286373  497755.719969  10813.035666  0.020683  0.517076  0.005360  0.015177  0.000147  1.000000  0.001022  0.010256  0.002425  0.296274  0.286038  0.067642  0.047952  0.155791  0.036841  16  0  0  0  0
0  18  -100.962637  0.000000  -0.014828  0.610259  2730011.620115  7321829.614518  1562470.322340  189303.812933  507708.558258  108344.443458  0.022079  0.551978  0.005131  0.015480  0.001468  1.000000  0.000998  0.010316  0.002440  0.308295  0.285996  0.067632  0.046828  0.156579  0.037028  16  0  0  0  0
8  10  221.083085  0.000000  0.006852  0.591568  3949623.009550  7038939.402546  38045.406311  273873.814253  488092.452827  2638.135467  0.022341  0.558516  0.007423  0.014882  0.000036  1.000000  0.001440  0.009535  0.002255  0.295542  0.286773  0.067816  0.067557  0.144842  0.034252  16  0  0  0  0
1  17  -72.780311  0.000000  -0.019490  0.615053  2425227.341419  7297695.153581  993596.569555  168169.534363  506035.032239  68897.735727  0.020921  0.523019  0.004558  0.015429  0.000934  1.000000  0.000873  0.010523  0.002489  0.302544  0.285766  0.067578  0.040959  0.159775  0.037784  16  0  0  0  0
4  14  -85.261771  0.000000  -0.016190  0.612950  2591235.922919  7215336.566930  248726.760568  179680.861724  500324.142818  17247.151553  0.020359  0.508967  0.004870  0.015255  0.000234  1.000000  0.000926  0.010426  0.002466  0.296804  0.285861  0.067601  0.043423  0.158366  0.037450  17  0  0  0  0
7  11  -59780.383046  0.000000  -0.000025  0.598232  3543216.470774  7089524.101307  60977.143909  245692.869226  491600.084912  4228.262531  0.021705  0.542634  0.006659  0.014989  0.000057  1.000000  0.001283  0.009802  0.002318  0.295723  0.286503  0.067752  0.060210  0.148903  0.035213  16  0  0  0  0
6  12  -228.265382  0.000000  -0.006281  0.604096  3173791.111786  7136194.469804  97589.650860  220076.264323  494836.290444  6767.038233  0.021144  0.528604  0.005965  0.015088  0.000092  1.000000  0.001143  0.010045  0.002375  0.295949  0.286255  0.067694  0.053620  0.152589  0.036084  16  0  0  0  0
12  6  45.448883  0.000000  0.037685  0.558788  5772832.582903  6813779.479166  5695.670065  400298.376504  472479.467262  394.947792  0.025261  0.631516  0.010849  0.014406  0.000005  1.000000  0.002169  0.008337  0.001972  0.294869  0.287954  0.068095  0.101774  0.126656  0.029952  16  0  0  0  0
15  3  30.699493  0.000000  0.060629  0.530973  7129382.353898  6645979.874007  1359.472320  494363.926332  460843.947167  94.268205  0.027451  0.686280  0.013399  0.014051  0.000001  1.000000  0.002742  0.007453  0.001762  0.294315  0.288794  0.068294  0.128622  0.113217  0.026774  16  0  0  0  0
10  8  73.627432  0.000000  0.021877  0.576206  4838059.426499  6929156.425507  14752.824549  335479.559825  480479.907885  1022.986832  0.023756  0.593908  0.009092  0.014650  0.000014  1.000000  0.001790  0.008950  0.002117  0.295213  0.287356  0.067954  0.083971  0.135969  0.032154  17  0  0  0  0
11  7  55.847473  0.000000  0.029751  0.567698  5303639.167181  6871705.639283  9170.969636  367763.678869  476496.169205  635.931183  0.024505  0.612615  0.009967  0.014529  0.000009  1.000000  0.001977  0.008645  0.002044  0.295045  0.287656  0.068025  0.092769  0.131326  0.031056  16  0  0  0  0
14  4  34.063534  0.000000  0.053236  0.540284  6692277.269558  6700107.083699  2192.401402  464054.290099  464597.223198  152.024974  0.026745  0.668624  0.012577  0.014166  0.000002  1.000000  0.002554  0.007737  0.001830  0.294502  0.288528  0.068231  0.119837  0.117535  0.027795  16  0  0  0  0
9  9  109.975106  0.000000  0.014199  0.584196  4384019.088010  6985202.068138  23705.873516  303995.603249  484366.211435  1643.807013  0.023030  0.575748  0.008239  0.014769  0.000022  1.000000  0.001610  0.009249  0.002187  0.295377  0.287060  0.067884  0.075522  0.140502  0.033226  18  0  0  0  0
17  1  26.262521  0.000000  0.074226  0.512927  7933167.626581  6546285.404303  522.820914  550099.812501  453930.957089  36.253323  0.028750  0.718756  0.014909  0.013841  0.000000  1.000000  0.003093  0.006933  0.001639  0.293947  0.289274  0.068408  0.145123  0.105318  0.024906  16  0  0  0  0
13  5  38.716449  0.000000  0.045553  0.549604  6238046.422607  6756293.839852  3534.657728  432557.123330  468493.311808  245.099391  0.026011  0.650284  0.011723  0.014285  0.000003  1.000000  0.002363  0.008033  0.001900  0.294688  0.288246  0.068165  0.110844  0.122035  0.028859  17  0  0  0  0
1  18  -130.555492  0.000000  -0.011592  0.607308  2911389.320840  7278341.325001  1554916.079571  201880.862084  504693.003685  107820.618962  0.022321  0.558024  0.005472  0.015388  0.001461  1.000000  0.001064  0.010189  0.002410  0.306260  0.286120  0.067662  0.049905  0.154652  0.036572  16  0  0  0  0
18  0  24.761447  0.000000  0.080320  0.504433  8293368.717149  6501536.907981  324.415428  575076.790388  450828.017558  22.495537  0.029332  0.733309  0.015586  0.013746  0.000000  1.000000  0.003254  0.006701  0.001585  0.293772  0.289484  0.068457  0.152665  0.101799  0.024073  16  0  0  0  0
4  15  -98.110002  0.000000  -0.014302  0.611094  2706017.188935  7207777.571833  393012.071536  187639.996824  499799.988787  27252.149083  0.020694  0.517350  0.005086  0.015239  0.000369  1.000000  0.000969  0.010346  0.002447  0.297371  0.285944  0.067620  0.045480  0.157133  0.037159  16  0  0  0  0
3  16  -86.771254  0.000000  -0.016230  0.612563  2599151.214185  7236230.841203  624378.672512  180229.721958  501772.988588  43295.516601  0.020771  0.519268  0.004885  0.015299  0.000587  1.000000  0.000932  0.010411  0.002462  0.298804  0.285876  0.067604  0.043722  0.158107  0.037389  16  0  0  0  0
16  2  28.186467  0.000000  0.067648  0.521811  7544297.967934  6594544.251174  842.967424  523134.905621  457277.310509  58.452846  0.028122  0.703044  0.014178  0.013943  0.000001  1.000000  0.002922  0.007184  0.001699  0.294129  0.289044  0.068353  0.137083  0.109132  0.025808  16  0  0  0  0
0  19  -659.359067  0.000000  -0.002496  0.597735  3492437.747434  7298289.609285  2425527.640750  242171.783134  506076.252844  168190.357647  0.024273  0.606830  0.006563  0.015431  0.002279  1.000000  0.001309  0.009795  0.002316  0.315079  0.286552  0.067764  0.061421  0.148591  0.035139  16  0  0  0  0
2  17  -91.906722  0.000000  -0.015675  0.611658  2645419.823672  7259087.158431  988111.466801  183438.068813  503357.885871  68517.389043  0.021248  0.531195  0.004972  0.015348  0.000929  1.000000  0.000954  0.010374  0.002453  0.301429  0.285918  0.067614  0.044750  0.157504  0.037247  16  0  0  0  0
7  12  3810.588430  0.000000  0.000388  0.597792  3568052.383016  7087441.584411  96571.277403  247415.035113  491455.679523  6696.422425  0.021781  0.544527  0.006706  0.014985  0.000091  1.000000  0.001293  0.009784  0.002314  0.295805  0.286520  0.067756  0.060666  0.148631  0.035148  16  0  0  0  0
8  11  213.920621  0.000000  0.007095  0.591298  3964288.301141  7037646.102270  60270.394401  274890.731396  488002.773108  4179.255276  0.022386  0.559659  0.007450  0.014879  0.000057  1.000000  0.001446  0.009524  0.002252  0.295585  0.286784  0.067819  0.067830  0.144681  0.034214  16  0  0  0  0
5  14  -133.662395  0.000000  -0.010596  0.607902  2921384.183493  7173238.865655  246678.405978  202573.923460  497405.014083  17105.115039  0.020888  0.522205  0.005490  0.015166  0.000232  1.000000  0.001049  0.010207  0.002414  0.296573  0.286087  0.067654  0.049204  0.155040  0.036664  16  0  0  0  0
13  6  38.708393  0.000000  0.045569  0.549582  6238978.477510  6756199.048523  5601.832261  432621.753658  468486.738810  388.440913  0.026015  0.650371  0.011725  0.014284  0.000005  1.000000  0.002363  0.008032  0.001899  0.294689  0.288247  0.068165  0.110862  0.122024  0.028856  16  0  0  0  0
6  13  -257.981763  0.000000  -0.005590  0.603384  3215506.679894  7132909.369063  154486.771431  222968.895272  494608.495774  10712.384762  0.021269  0.531727  0.006043  0.015081  0.000145  1.000000  0.001159  0.010015  0.002368  0.296106  0.286285  0.067701  0.054379  0.152135  0.035977  16  0  0  0  0
14  5  34.060551  0.000000  0.053245  0.540271  6692802.475228  6700052.838018  3474.638486  464090.708785  464593.461707  240.937551  0.026747  0.668676  0.012578  0.014166  0.000003  1.000000  0.002555  0.007736  0.001830  0.294503  0.288528  0.068231  0.119848  0.117528  0.027793  16  0  0  0  0
11  8  55.779898  0.000000  0.029799  0.567638  5306513.128011  6871425.125065  14533.452460  367962.964374  476476.717856  1007.775185  0.024514  0.612861  0.009973  0.014528  0.000014  1.000000  0.001979  0.008643  0.002044  0.295051  0.287657  0.068025  0.092825  0.131294  0.031048  16  0  0  0  0
12  7  45.426329  0.000000  0.037713  0.558752  5774475.355069  6813615.489034  9026.438553  400412.289218  472468.095898  625.909144  0.025266  0.631662  0.010852  0.014406  0.000008  1.000000  0.002170  0.008336  0.001971  0.294872  0.287955  0.068096  0.101807  0.126637  0.029947  16  0  0  0  0
16  3  28.186058  0.000000  0.067650  0.521806  7544461.819497  6594526.925954  1336.001744  523146.267377  457276.109148  92.640713  0.028122  0.703062  0.014179  0.013943  0.000001  1.000000  0.002922  0.007184  0.001699  0.294129  0.289044  0.068353  0.137087  0.109130  0.025807  16  0  0  0  0
17  2  26.262381  0.000000  0.074227  0.512924  7933258.490959  6546275.715609  828.611021  550106.113197  453930.285258  57.457347  0.028751  0.718767  0.014909  0.013841  0.000001  1.000000  0.003093  0.006933  0.001639  0.293947  0.289274  0.068408  0.145125  0.105317  0.024905  16  0  0  0  0
10  9  73.399258  0.000000  0.021960  0.576105  4843047.864619  6928682.642707  23377.577782  335825.466908  480447.054952  1621.042408  0.023773  0.594320  0.009102  0.014649  0.000022  1.000000  0.001792  0.008947  0.002116  0.295225  0.287359  0.067955  0.084067  0.135913  0.032141  17  0  0  0  0
9  10  109.007893  0.000000  0.014342  0.584031  4392607.590014  6984413.086389  37560.664412  304591.145101  484311.502051  2604.522610  0.023057  0.576435  0.008255  0.014767  0.000035  1.000000  0.001613  0.009243  0.002186  0.295399  0.287066  0.067885  0.075684  0.140407  0.033203  16  0  0  0  0
18  1  24.761407  0.000000  0.080321  0.504432  8293419.018384  6501531.498018  514.162226  575080.278364  450827.642422  35.652914  0.029333  0.733316  0.015586  0.013746  0.000000  1.000000  0.003254  0.006701  0.001585  0.293772  0.289484  0.068457  0.152667  0.101798  0.024073  16  0  0  0  0
3  17  -128.425606  0.000000  -0.011416  0.607799  2892804.286881  7218979.403934  981877.436624  200592.143103  500576.743550  68085.110414  0.021622  0.540551  0.005437  0.015263  0.000923  1.000000  0.001046  0.010207  0.002414  0.300475  0.286088  0.067654  0.049051  0.154971  0.036648  16  0  0  0  0
0  20  117.339315  0.000000  0.015907  0.577467  4627158.092647  7256943.491346  3713853.845735  320855.289966  503209.240221  257525.165276  0.027529  0.688223  0.008696  0.015343  0.003490  1.000000  0.001800  0.009018  0.002133  0.325175  0.287380  0.067960  0.084463  0.136666  0.032319  17  0  0  0  0
1  19  3414.023552  0.000000  0.000486  0.594841  3653767.064706  7246547.901184  2413785.535939  253358.642074  502488.391694  167376.139424  0.024456  0.611399  0.006867  0.015321  0.002268  1.000000  0.001366  0.009679  0.002289  0.311934  0.286659  0.067789  0.064071  0.146815  0.034719  17  0  0  0  0
15  4  30.698377  0.000000  0.060634  0.530966  7129676.493175  6645949.103345  2154.587232  494384.322467  460841.813476  149.402873  0.027452  0.686311  0.013399  0.014051  0.000002  1.000000  0.002742  0.007452  0.001762  0.294315  0.288795  0.068294  0.128628  0.113213  0.026773  16  0  0  0  0
4  16  -126.955643  0.000000  -0.011333  0.608142  2886381.083714  7195825.655077  619872.680383  200146.746885  498971.221834  42983.063173  0.021221  0.530522  0.005425  0.015214  0.000582  1.000000  0.001039  0.010219  0.002417  0.298262  0.286073  0.067651  0.048738  0.155195  0.036701  16  0  0  0  0
5  15  -163.668368  0.000000  -0.008787  0.606073  3030934.011250  7165242.989675  389782.737686  210170.301420  496850.565963  27028.221388  0.021212  0.530291  0.005696  0.015149  0.000366  1.000000  0.001091  0.010130  0.002396  0.297045  0.286165  0.067672  0.051188  0.153856  0.036384  16  0  0  0  0
7  13  1428.552166  0.000000  0.001039  0.597095  3607333.018353  7084145.800296  152876.718648  250138.823536  491227.144049  10600.740867  0.021901  0.547521  0.006779  0.014978  0.000144  1.000000  0.001309  0.009756  0.002307  0.295935  0.286548  0.067763  0.061390  0.148201  0.035047  16  0  0  0  0
8  12  203.537998  0.000000  0.007482  0.590870  3987501.208470  7035598.390717  95453.002940  276500.355265  487860.781184  6618.879304  0.022459  0.561468  0.007494  0.014875  0.000090  1.000000  0.001455  0.009507  0.002248  0.295653  0.286800  0.067823  0.068263  0.144425  0.034154  16  0  0  0  0
19  0  23.572769  0.000000  0.085905  0.496421  8623475.932439  6460484.730894  319.262599  597967.005972  447981.387311  22.138231  0.029866  0.746649  0.016206  0.013659  0.000000  1.000000  0.003403  0.006490  0.001535  0.293605  0.289673  0.068502  0.159661  0.098588  0.023314  16  0  0  0  0
2  18  -192.198886  0.000000  -0.007976  0.603962  3116874.511842  7235180.550487  1546347.761126  216129.567061  501700.159580  107226.476673  0.022608  0.565196  0.005858  0.015297  0.001453  1.000000  0.001139  0.010048  0.002376  0.304534  0.286260  0.067695  0.053444  0.152500  0.036063  17  0  0  0  0
10  10  73.041324  0.000000  0.022092  0.575946  4850950.085968  6927932.065531  37040.730650  336373.420852  480395.008609  2568.469487  0.023799  0.594972  0.009117  0.014647  0.000035  1.000000  0.001795  0.008941  0.002114  0.295243  0.287364  0.067956  0.084218  0.135825  0.032120  16  0  0  0  0
6  14  -323.514124  0.000000  -0.004499  0.602253  3281401.635154  7127713.240514  244386.221759  227538.167502  494248.187071  16946.170949  0.021466  0.536660  0.006167  0.015070  0.000230  1.000000  0.001185  0.009969  0.002357  0.296354  0.286331  0.067712  0.055580  0.151418  0.035807  16  0  0  0  0
11  9  55.673276  0.000000  0.029875  0.567541  5311066.657269  6870980.659174  23030.063920  368278.714111  476445.897808  1596.945185  0.024530  0.613251  0.009981  0.014527  0.000022  1.000000  0.001980  0.008639  0.002043  0.295060  0.287661  0.068026  0.092914  0.131242  0.031036  16  0  0  0  0
9  11  107.515055  0.000000  0.014568  0.583769  4406208.531614  6983163.453657  59502.975983  305534.258341  484224.850317  4126.041132  0.023101  0.577524  0.008281  0.014764  0.000056  1.000000  0.001619  0.009233  0.002183  0.295435  0.287075  0.067888  0.075941  0.140256  0.033168  16  0  0  0  0
17  3  26.262159  0.000000  0.074230  0.512920  7933402.623587  6546260.333650  1313.249209  550116.107607  453929.218646  91.063013  0.028751  0.718784  0.014910  0.013841  0.000001  1.000000  0.003093  0.006932  0.001639  0.293947  0.289274  0.068408  0.145128  0.105315  0.024905  16  0  0  0  0
15  5  30.696610  0.000000  0.060642  0.530954  7130142.680153  6645900.330521  3414.712289  494416.648693  460838.431482  236.782163  0.027454  0.686360  0.013400  0.014051  0.000003  1.000000  0.002742  0.007452  0.001762  0.294316  0.288795  0.068294  0.128638  0.113208  0.026771  16  0  0  0  0
14  6  34.055825  0.000000  0.053258  0.540251  6693634.801613  6699966.876441  5506.720957  464148.423762  464587.500980  381.845728  0.026750  0.668758  0.012580  0.014165  0.000005  1.000000  0.002555  0.007736  0.001829  0.294504  0.288528  0.068231  0.119865  0.117519  0.027791  17  0  0  0  0
16  4  28.185410  0.000000  0.067655  0.521799  7544721.577765  6594499.457126  2117.390974  523164.279473  457274.204411  146.823619  0.028124  0.703091  0.014179  0.013943  0.000002  1.000000  0.002922  0.007183  0.001699  0.294130  0.289044  0.068353  0.137092  0.109127  0.025806  16  0  0  0  0
13  7  38.695637  0.000000  0.045593  0.549547  6240455.507585  6756048.836079  8877.746380  432724.173524  468476.322815  615.598567  0.026020  0.650510  0.011728  0.014284  0.000008  1.000000  0.002364  0.008031  0.001899  0.294692  0.288248  0.068165  0.110892  0.122007  0.028852  16  0  0  0  0
12  8  45.390658  0.000000  0.037756  0.558694  5777078.489566  6813355.625220  14304.458557  400592.795148  472450.076483  991.896345  0.025276  0.631895  0.010857  0.014405  0.000013  1.000000  0.002171  0.008334  0.001971  0.294877  0.287957  0.068096  0.101858  0.126607  0.029940  16  0  0  0  0
19  1  23.572762  0.000000  0.085905  0.496420  8623519.913685  6460479.972294  505.995663  597970.055709  447981.057342  35.086630  0.029866  0.746655  0.016207  0.013659  0.000000  1.000000  0.003403  0.006490  0.001535  0.293605  0.289673  0.068502  0.159662  0.098587  0.023314  16  0  0  0  0
0  21  51.693255  0.000000  0.042151  0.544746  6239293.070305  7185913.690463  5552541.112267  432643.568076  498283.908754  385022.978025  0.032136  0.803407  0.011726  0.015193  0.005218  1.000000  0.002560  0.007910  0.001870  0.339518  0.288556  0.068238  0.120089  0.119658  0.028297  18  0  0  0  0
2  19  440.895451  0.000000  0.003796  0.591587  3836790.072722  7196962.391820  2400579.387901  266049.779729  499050.045161  166460.401864  0.024683  0.617067  0.007211  0.015216  0.002256  1.000000  0.001432  0.009549  0.002258  0.309275  0.286781  0.067818  0.067167  0.144849  0.034254  16  0  0  0  0
20  0  22.620287  0.000000  0.090973  0.488959  8923029.205759  6423193.821939  314.463282  618738.557418  445395.570020  21.805438  0.030350  0.758752  0.016769  0.013580  0.000000  1.000000  0.003540  0.006299  0.001490  0.293448  0.289842  0.068542  0.166078  0.095688  0.022628  16  0  0  0  0
1  20  101.254162  0.000000  0.018500  0.574697  4758648.165349  7194375.125803  3696039.653035  329973.043144  498870.639579  256289.897785  0.027627  0.690676  0.008943  0.015211  0.003473  1.000000  0.001840  0.008917  0.002109  0.320380  0.287462  0.067979  0.086326  0.135125  0.031954  16  0  0  0  0
3  18  -393.796883  0.000000  -0.003950  0.600175  3347857.824432  7191679.882504  1536650.773616  232146.356687  498683.746663  106554.070484  0.022941  0.573521  0.006292  0.015205  0.001444  1.000000  0.001225  0.009890  0.002339  0.303066  0.286416  0.067732  0.057473  0.150109  0.035498  16  0  0  0  0
4  17  -223.338831  0.000000  -0.006692  0.603434  3168319.133856  7176962.549273  974826.297968  219696.827738  497663.220862  67596.172043  0.022044  0.551109  0.005954  0.015174  0.000916  1.000000  0.001149  0.010022  0.002370  0.299655  0.286275  0.067698  0.053889  0.152165  0.035984  16  0  0  0  0
6  15  -531.346741  0.000000  -0.002779  0.600457  3385285.132616  7119504.389912  386171.083576  234741.632141  493678.970915  26777.782932  0.021778  0.544438  0.006362  0.015053  0.000363  1.000000  0.001225  0.009895  0.002340  0.296745  0.286405  0.067729  0.057481  0.150288  0.035540  16  0  0  0  0
8  13  189.138690  0.000000  0.008092  0.590191  4024215.674644  7032358.074606  151109.034926  279046.200999  487636.091959  10478.166565  0.022573  0.564329  0.007563  0.014868  0.000142  1.000000  0.001470  0.009481  0.002242  0.295760  0.286826  0.067829  0.068948  0.144020  0.034058  16  0  0  0  0
5  16  -247.722944  0.000000  -0.005945  0.603164  3203081.826979  7152622.154114  614798.648470  222107.334092  495975.415001  42631.220865  0.021720  0.542998  0.006020  0.015123  0.000578  1.000000  0.001158  0.010009  0.002367  0.297785  0.286288  0.067702  0.054325  0.151994  0.035944  16  0  0  0  0
18  2  24.761345  0.000000  0.080322  0.504429  8293498.680556  6501522.937627  814.888246  575085.802279  450827.048829  56.505786  0.029333  0.733326  0.015586  0.013746  0.000001  1.000000  0.003254  0.006701  0.001585  0.293772  0.289484  0.068457  0.152668  0.101797  0.024073  16  0  0  0  0
10  11  72.483143  0.000000  0.022301  0.575694  4863464.414378  6926743.283856  58679.892071  337241.186420  480312.576394  4068.967044  0.023840  0.596006  0.009140  0.014645  0.000055  1.000000  0.001800  0.008932  0.002112  0.295272  0.287373  0.067958  0.084458  0.135684  0.032087  18  0  0  0  0
7  14  723.796561  0.000000  0.002069  0.595989  3669383.324766  7078934.373435  241844.490725  254441.501045  490865.774534  16769.922843  0.022090  0.552251  0.006896  0.014967  0.000227  1.000000  0.001333  0.009712  0.002297  0.296140  0.286592  0.067773  0.062535  0.147521  0.034886  16  0  0  0  0
12  9  45.334308  0.000000  0.037825  0.558602  5781202.962814  6812943.877258  22667.315053  400878.793386  472421.525155  1571.791540  0.025291  0.632264  0.010865  0.014404  0.000021  1.000000  0.002173  0.008331  0.001970  0.294885  0.287960  0.068097  0.101940  0.126560  0.029929  16  0  0  0  0
11  10  55.505482  0.000000  0.029995  0.567389  5318280.024774  6870276.532180  36490.379264  368778.901715  476397.072402  2530.307153  0.024555  0.613869  0.009995  0.014526  0.000034  1.000000  0.001983  0.008634  0.002042  0.295075  0.287666  0.068027  0.093054  0.131161  0.031017  17  0  0  0  0
14  7  34.048342  0.000000  0.053281  0.540218  6694953.831328  6699830.643074  8727.037257  464239.887605  464578.054319  605.148131  0.026756  0.668889  0.012582  0.014165  0.000008  1.000000  0.002556  0.007735  0.001829  0.294506  0.288529  0.068232  0.119891  0.117503  0.027787  16  0  0  0  0
13  8  38.675452  0.000000  0.045633  0.549492  6242796.026362  6755810.801320  14068.874539  432886.469218  468459.817065  975.560534  0.026029  0.650729  0.011732  0.014284  0.000013  1.000000  0.002365  0.008029  0.001899  0.294696  0.288249  0.068165  0.110939  0.121980  0.028846  16  0  0  0  0
9  12  105.244710  0.000000  0.014927  0.583354  4427737.143819  6981184.979396  94238.856167  307027.090220  484087.659428  6534.688229  0.023170  0.579247  0.008321  0.014760  0.000089  1.000000  0.001627  0.009217  0.002180  0.295490  0.287090  0.067891  0.076348  0.140016  0.033111  16  0  0  0  0
15  6  30.693810  0.000000  0.060654  0.530934  7130881.455185  6645823.043630  5411.757449  494467.876655  460833.072273  375.260791  0.027458  0.686438  0.013401  0.014051  0.000005  1.000000  0.002742  0.007451  0.001762  0.294317  0.288795  0.068294  0.128653  0.113199  0.026769  16  0  0  0  0
17  4  26.261808  0.000000  0.074234  0.512913  7933631.002414  6546235.965935  2081.332703  550131.943797  453927.528946  144.323275  0.028752  0.718812  0.014910  0.013840  0.000002  1.000000  0.003094  0.006932  0.001639  0.293948  0.289274  0.068408  0.145133  0.105312  0.024904  16  0  0  0  0
19  2  23.572751  0.000000  0.085907  0.496418  8623589.607244  6460472.432049  801.945423  597974.888383  447980.534488  55.608308  0.029867  0.746665  0.016207  0.013659  0.000001  1.000000  0.003403  0.006490  0.001535  0.293605  0.289673  0.068502  0.159663  0.098586  0.023314  16  0  0  0  0
21  0  21.849741  0.000000  0.095532  0.482089  9192483.035712  6389616.002712  310.044986  637422.960460  443067.224909  21.499065  0.030785  0.769637  0.017276  0.013509  0.000000  1.000000  0.003664  0.006128  0.001449  0.293302  0.289991  0.068577  0.171907  0.093092  0.022014  16  0  0  0  0
20  1  22.620302  0.000000  0.090974  0.488958  8923067.621699  6423189.644749  498.389373  618741.221247  445395.280366  34.559197  0.030350  0.758758  0.016770  0.013580  0.000000  1.000000  0.003540  0.006299  0.001490  0.293448  0.289842  0.068542  0.166078  0.095687  0.022628  16  0  0  0  0
18  3  24.761246  0.000000  0.080324  0.504426  8293624.979412  6501509.359136  1291.500875  575094.560064  450826.107273  89.554945  0.029334  0.733343  0.015587  0.013746  0.000001  1.000000  0.003254  0.006701  0.001585  0.293772  0.289484  0.068457  0.152671  0.101796  0.024073  16  0  0  0  0
16  5  28.184384  0.000000  0.067662  0.521788  7545133.191827  6594455.934454  3355.765443  523192.821517  457271.186472  232.694685  0.028125  0.703137  0.014180  0.013942  0.000003  1.000000  0.002922  0.007183  0.001699  0.294130  0.289044  0.068353  0.137101  0.109122  0.025805  17  0  0  0  0
4  18  3142.037994  0.000000  0.000503  0.595905  3605243.923265  7147299.225774  1525719.796773  249993.962004  495606.313777  105796.097302  0.023320  0.583011  0.006775  0.015111  0.001434  1.000000  0.001322  0.009716  0.002298  0.301813  0.286588  0.067773  0.062019  0.147466  0.034873  16  0  0  0  0
2  20  88.194611  0.000000  0.021347  0.571623  4908380.859446  7136343.530639  3676270.406380  340355.771813  494846.626585  254919.063411  0.027767  0.694179  0.009225  0.015088  0.003454  1.000000  0.001889  0.008805  0.002082  0.316333  0.287556  0.068001  0.088633  0.133438  0.031556  16  0  0  0  0
0  22  33.758245  0.000000  0.076569  0.493264  8343670.574250  7073049.311421  7968500.744013  578564.809734  490457.693971  552549.873080  0.038123  0.953068  0.015681  0.014954  0.007488  1.000000  0.003669  0.006455  0.001527  0.358241  0.290092  0.068601  0.172151  0.097349  0.023021  18  0  0  0  0
6  16  -19978.985153  0.000000  -0.000076  0.597602  3548536.819774  7106561.996258  609129.100008  246061.791594  492781.522549  42238.084391  0.022266  0.556661  0.006669  0.015025  0.000572  1.000000  0.001289  0.009779  0.002313  0.297359  0.286521  0.067757  0.060488  0.148511  0.035120  16  0  0  0  0
5  17  -1017.550687  0.000000  -0.001500  0.598527  3472191.164786  7132756.109062  966900.025478  240767.849442  494597.868456  67046.550351  0.022515  0.562864  0.006525  0.015081  0.000909  1.000000  0.001264  0.009819  0.002322  0.298943  0.286480  0.067747  0.059283  0.149084  0.035255  16  0  0  0  0
7  15  411.040197  0.000000  0.003693  0.594233  3767210.029522  7070705.309291  382168.234968  261224.977013  490295.156736  26500.218361  0.022388  0.559709  0.007080  0.014949  0.000359  1.000000  0.001372  0.009642  0.002280  0.296464  0.286661  0.067790  0.064347  0.146449  0.034632  16  0  0  0  0
10  12  71.620643  0.000000  0.022632  0.575294  4883273.554959  6924861.197758  92936.761484  338614.787109  480182.069230  6444.398691  0.023906  0.597642  0.009177  0.014641  0.000087  1.000000  0.001808  0.008917  0.002109  0.295318  0.287387  0.067961  0.084839  0.135462  0.032034  16  0  0  0  0
9  13  101.868298  0.000000  0.015494  0.582697  4461788.768410  6978054.487645  149190.112588  309388.289830  483870.585617  10345.105111  0.023279  0.581972  0.008385  0.014753  0.000140  1.000000  0.001641  0.009193  0.002174  0.295579  0.287114  0.067897  0.076993  0.139638  0.033022  16  0  0  0  0
11  11  55.242491  0.000000  0.030186  0.567147  5329703.670964  6869161.320726  57808.702501  369571.037458  476319.741676  4008.557225  0.024594  0.614847  0.010016  0.014523  0.000054  1.000000  0.001988  0.008626  0.002040  0.295099  0.287673  0.068029  0.093277  0.131032  0.030986  18  0  0  0  0
14  8  34.036496  0.000000  0.053316  0.540166  6697043.932943  6699614.776004  13830.097342  464384.818931  464563.085716  959.003303  0.026764  0.669095  0.012586  0.014165  0.000013  1.000000  0.002556  0.007733  0.001829  0.294510  0.288531  0.068232  0.119934  0.117479  0.027781  16  0  0  0  0
1  21  49.299818  0.000000  0.044178  0.542245  6328896.210614  7110690.549871  5527043.113619  438856.807605  493067.803727  383254.901900  0.032122  0.803042  0.011894  0.015034  0.005194  1.000000  0.002569  0.007830  0.001852  0.332382  0.288604  0.068249  0.120514  0.118458  0.028013  19  0  0  0  0
13  9  38.643542  0.000000  0.045695  0.549405  6246504.464366  6755433.636273  22294.133544  433143.618839  468433.663777  1545.914477  0.026043  0.651077  0.011739  0.014283  0.000021  1.000000  0.002366  0.008027  0.001898  0.294702  0.288252  0.068166  0.111013  0.121937  0.028836  16  0  0  0  0
8  14  170.347510  0.000000  0.009057  0.589114  4082214.526346  7027235.400875  239054.695891  283067.943504  487280.876742  16576.473557  0.022754  0.568849  0.007672  0.014857  0.000225  1.000000  0.001493  0.009440  0.002232  0.295929  0.286866  0.067838  0.070033  0.143380  0.033907  16  0  0  0  0
18  4  24.761088  0.000000  0.080327  0.504419  8293825.108607  6501487.849957  2046.865925  575108.437375  450824.615788  141.933288  0.029335  0.733369  0.015587  0.013746  0.000002  1.000000  0.003254  0.006701  0.001585  0.293772  0.289484  0.068457  0.152675  0.101793  0.024072  16  0  0  0  0
12  10  45.245462  0.000000  0.037935  0.558457  5787736.731116  6812291.581885  35915.918465  401331.856385  472376.293845  2490.473030  0.025314  0.632847  0.010877  0.014403  0.000034  1.000000  0.002176  0.008326  0.001969  0.294897  0.287964  0.068098  0.102069  0.126486  0.029911  19  0  0  0  0
3  19  226.760413  0.000000  0.007461  0.587928  4042779.355622  7148681.726678  2385733.916403  280333.439326  495702.178824  165430.990730  0.024954  0.623845  0.007598  0.015114  0.002242  1.000000  0.001508  0.009406  0.002224  0.307023  0.286916  0.067850  0.070732  0.142675  0.033740  18  0  0  0  0
17  5  26.261251  0.000000  0.074240  0.512903  7933992.901637  6546197.357835  3298.622131  550157.038526  453924.851792  228.732267  0.028754  0.718855  0.014911  0.013840  0.000003  1.000000  0.003094  0.006932  0.001639  0.293948  0.289275  0.068408  0.145140  0.105307  0.024903  16  0  0  0  0
21  1  21.849773  0.000000  0.095533  0.482088  9192516.566582  6389612.343935  491.386953  637425.285550  443066.971203  34.073637  0.030786  0.769643  0.017276  0.013509  0.000000  1.000000  0.003664  0.006128  0.001449  0.293302  0.289991  0.068577  0.171907  0.093091  0.022014  17  0  0  0  0
15  7  30.689376  0.000000  0.060674  0.530904  7132052.193646  6645700.569564  8576.563156  494549.057721  460824.579706  594.713991  0.027462  0.686560  0.013404  0.014051  0.000008  1.000000  0.002743  0.007451  0.001762  0.294319  0.288796  0.068295  0.128678  0.113185  0.026766  16  0  0  0  0
19  3  23.572734  0.000000  0.085908  0.496414  8623700.041067  6460460.489320  1270.988650  597982.546059  447979.706358  88.132591  0.029867  0.746681  0.016207  0.013659  0.000001  1.000000  0.003403  0.006489  0.001535  0.293605  0.289673  0.068502  0.159666  0.098585  0.023313  16  0  0  0  0
22  0  21.221533  0.000000  0.099602  0.475831  9432962.827850  6359619.019999  306.020685  654098.252700  440987.181306  21.220013  0.031174  0.779350  0.017728  0.013446  0.000000  1.000000  0.003776  0.005976  0.001413  0.293167  0.290122  0.068608  0.177155  0.090786  0.021469  16  0  0  0  0
1  22  33.070602  0.000000  0.077865  0.491299  8381248.079592  6985461.639071  7936767.898095  581170.500124  484384.210540  550349.461667  0.037978  0.949458  0.015751  0.014769  0.007458  1.000000  0.003626  0.006405  0.001515  0.348070  0.290095  0.068602  0.170123  0.096587  0.022841  18  0  0  0  0
2  21  47.010872  0.000000  0.046364  0.539529  6432185.112197  7042751.491460  5499360.433177  446019.041919  488356.789785  381335.336093  0.032146  0.803653  0.012088  0.014890  0.005168  1.000000  0.002588  0.007745  0.001832  0.326369  0.288659  0.068262  0.121426  0.117170  0.027708  18  0  0  0  0
16  6  28.182758  0.000000  0.067673  0.521770  7545785.520881  6594386.957732  5318.346195  523238.055162  457266.403505  368.783490  0.028128  0.703210  0.014181  0.013942  0.000005  1.000000  0.002923  0.007183  0.001699  0.294131  0.289045  0.068353  0.137115  0.109114  0.025803  16  0  0  0  0
20  2  22.620327  0.000000  0.090975  0.488955  8923128.500012  6423183.025797  789.890554  618745.442656  445394.821396  54.772402  0.030351  0.758767  0.016770  0.013580  0.000001  1.000000  0.003540  0.006299  0.001489  0.293448  0.289842  0.068542  0.166080  0.095686  0.022628  17  0  0  0  0
4  19  148.964884  0.000000  0.011502  0.583827  4272586.920160  7100994.511435  2369089.283060  296268.700512  492395.463348  164276.822545  0.025269  0.631730  0.008030  0.015013  0.002226  1.000000  0.001594  0.009248  0.002187  0.305109  0.287067  0.067886  0.074785  0.140284  0.033174  16  0  0  0  0
7  16  248.157330  0.000000  0.006245  0.591442  3920955.104926  7057740.679399  602850.415832  271885.931266  489396.166470  41802.709375  0.022857  0.571431  0.007369  0.014922  0.000566  1.000000  0.001433  0.009533  0.002254  0.296972  0.286769  0.067815  0.067211  0.144765  0.034234  16  0  0  0  0
6  17  376.130235  0.000000  0.004152  0.593053  3803762.446376  7086224.877196  958056.301316  263759.585961  491371.310903  66433.310945  0.023031  0.575775  0.007149  0.014982  0.000900  1.000000  0.001390  0.009599  0.002270  0.298319  0.286702  0.067799  0.065234  0.145733  0.034463  16  0  0  0  0
8  15  147.680976  0.000000  0.010578  0.587405  4173659.527599  7019149.013569  377776.667031  289408.900914  486720.152407  26195.699307  0.023039  0.575977  0.007844  0.014840  0.000355  1.000000  0.001529  0.009374  0.002217  0.296197  0.286930  0.067853  0.071748  0.142372  0.033668  16  0  0  0  0
10  13  70.306659  0.000000  0.023154  0.574660  4914606.736049  6921883.353085  147132.493358  340787.485059  479975.580237  10202.426171  0.024009  0.600230  0.009236  0.014635  0.000138  1.000000  0.001821  0.008895  0.002103  0.295391  0.287409  0.067966  0.085441  0.135111  0.031951  16  0  0  0  0
5  18  298.652832  0.000000  0.005391  0.591119  3889282.236109  7101638.885750  1513465.929140  269689.678771  492440.145398  104946.392543  0.023746  0.593655  0.007309  0.015015  0.001422  1.000000  0.001430  0.009525  0.002253  0.300737  0.286778  0.067817  0.067095  0.144570  0.034188  18  0  0  0  0
3  20  77.428567  0.000000  0.024475  0.568205  5077449.250244  7081797.224861  3654286.217997  352079.271738  491064.289693  253394.641077  0.027949  0.698723  0.009542  0.014973  0.003434  1.000000  0.001948  0.008684  0.002054  0.312914  0.287662  0.068026  0.091393  0.131590  0.031119  19  0  0  0  0
0  23  25.142232  0.000000  0.107872  0.379865  9741187.529403  5937679.530657  9725831.430535  675471.096250  411729.154135  674406.277314  0.040000  1.000000  0.018307  0.012554  0.009139  0.873180  0.005280  0.005128  0.001213  0.370675  0.291111  0.068842  0.247727  0.077023  0.018214  34  0  0  0  0
9  14  97.010448  0.000000  0.016391  0.581653  4515583.757132  6973106.045353  236026.981221  313118.529074  483527.451915  16366.526491  0.023451  0.586278  0.008486  0.014743  0.000222  1.000000  0.001663  0.009154  0.002165  0.295718  0.287151  0.067906  0.078013  0.139040  0.032880  17  0  0  0  0
15  8  30.682355  0.000000  0.060705  0.530855  7133907.386639  6645506.488411  13591.694715  494677.700070  460811.121777  942.472045  0.027470  0.686755  0.013407  0.014050  0.000013  1.000000  0.002744  0.007449  0.001762  0.294321  0.288797  0.068295  0.128716  0.113163  0.026761  16  0  0  0  0
17  6  26.260369  0.000000  0.074249  0.512886  7934566.444532  6546136.169597  5227.793200  550196.809001  453920.608892  362.504386  0.028757  0.718924  0.014912  0.013840  0.000005  1.000000  0.003094  0.006931  0.001639  0.293949  0.289275  0.068408  0.145152  0.105300  0.024901  16  0  0  0  0
18  5  24.760839  0.000000  0.080333  0.504410  8294142.296538  6501453.754744  3244.001029  575130.431745  450822.251566  224.944744  0.029336  0.733410  0.015588  0.013746  0.000003  1.000000  0.003254  0.006700  0.001584  0.293773  0.289484  0.068457  0.152682  0.101789  0.024071  16  0  0  0  0
16  7  28.180182  0.000000  0.067690  0.521741  7546819.294147  6594277.645880  8428.549471  523309.738821  457258.823628  584.450462  0.028133  0.703326  0.014183  0.013942  0.000008  1.000000  0.002923  0.007182  0.001698  0.294132  0.289046  0.068354  0.137136  0.109101  0.025800  16  0  0  0  0
14  9  34.017760  0.000000  0.053371  0.540084  6700355.660233  6699272.722684  21915.899895  464614.459933  464539.367137  1519.687090  0.026777  0.669423  0.012592  0.014164  0.000021  1.000000  0.002558  0.007731  0.001828  0.294515  0.288533  0.068232  0.120002  0.117440  0.027772  16  0  0  0  0
12  11  45.105798  0.000000  0.038108  0.558226  5798084.355852  6811258.458440  56899.393560  402049.378905  472304.655246  3945.504142  0.025351  0.633772  0.010897  0.014401  0.000053  1.000000  0.002180  0.008319  0.001967  0.294917  0.287971  0.068100  0.102274  0.126367  0.029883  17  0  0  0  0
19  4  23.572707  0.000000  0.085911  0.496408  8623875.088817  6460441.554235  2014.358174  597994.684178  447978.393366  139.679143  0.029868  0.746705  0.016207  0.013659  0.000002  1.000000  0.003403  0.006489  0.001535  0.293605  0.289673  0.068502  0.159669  0.098583  0.023313  16  0  0  0  0
11  12  54.832920  0.000000  0.030488  0.566764  5347786.898033  6867395.731237  91558.682737  370824.960265  476197.312592  6348.840284  0.024656  0.616397  0.010050  0.014519  0.000086  1.000000  0.001996  0.008612  0.002037  0.295137  0.287686  0.068032  0.093629  0.130827  0.030938  19  0  0  0  0
13  10  38.593168  0.000000  0.045793  0.549268  6252379.217567  6754836.131810  35324.953022  433550.984570  468392.231765  2449.494445  0.026065  0.651627  0.011750  0.014282  0.000033  1.000000  0.002369  0.008022  0.001897  0.294712  0.288256  0.068167  0.111131  0.121869  0.028820  16  0  0  0  0
20  3  22.620366  0.000000  0.090976  0.488952  8923224.994403  6423172.532823  1251.883697  618752.133747  445394.093795  86.807820  0.030351  0.758782  0.016770  0.013580  0.000001  1.000000  0.003540  0.006299  0.001489  0.293448  0.289842  0.068542  0.166082  0.095685  0.022628  16  0  0  0  0
23  0  20.706125  0.000000  0.103208  0.470187  9646082.620090  6333009.020212  302.390615  668876.354371  439141.997064  20.968298  0.031518  0.787957  0.018128  0.013390  0.000000  1.000000  0.003876  0.005842  0.001382  0.293045  0.290236  0.068635  0.181843  0.088753  0.020988  16  0  0  0  0
21  2  21.849822  0.000000  0.095534  0.482086  9192569.758668  6389606.534055  778.792737  637428.973983  443066.568335  54.002860  0.030786  0.769652  0.017276  0.013509  0.000001  1.000000  0.003664  0.006128  0.001449  0.293302  0.289991  0.068577  0.171909  0.093090  0.022014  16  0  0  0  0
22  1  21.221575  0.000000  0.099602  0.475830  9432992.181039  6359615.802029  485.008965  654100.288102  440986.958167  33.631376  0.031174  0.779355  0.017728  0.013446  0.000000  1.000000  0.003776  0.005976  0.001413  0.293167  0.290122  0.068608  0.177156  0.090786  0.021469  16  0  0  0  0
3  21  44.812080  0.000000  0.048733  0.536563  6549985.678872  6980888.699074  5469131.989000  454187.540644  484067.114828  379239.242545  0.032208  0.805208  0.012310  0.014759  0.005139  1.000000  0.002618  0.007654  0.001810  0.321298  0.288723  0.068277  0.122807  0.115780  0.027380  18  0  0  0  0
4  20  68.459371  0.000000  0.027902  0.564406  5266621.485243  7029827.104977  3629852.014043  365196.807620  487460.590068  251700.330350  0.028172  0.704290  0.009898  0.014863  0.003411  1.000000  0.002017  0.008551  0.002022  0.310020  0.287780  0.068054  0.094616  0.129571  0.030641  17  0  0  0  0
7  17  156.258859  0.000000  0.010236  0.586998  4161350.089375  7037391.628861  948274.572382  288555.342792  487985.127474  65755.028637  0.023591  0.589765  0.007821  0.014879  0.000891  1.000000  0.001529  0.009362  0.002214  0.297767  0.286939  0.067855  0.071729  0.142131  0.033611  16  0  0  0  0
1  23  24.939119  0.000000  0.108750  0.380618  9776423.381451  5897816.591260  9745119.289645  677914.412276  408964.987724  675743.731428  0.040000  1.000001  0.018373  0.012470  0.009157  0.878343  0.005163  0.005093  0.001204  0.358734  0.291110  0.068842  0.242240  0.076492  0.018089  33  0  0  0  0
9  15  90.344095  0.000000  0.017804  0.579997  4600407.662528  6965296.189691  373012.480471  319000.368038  482985.902771  25865.342222  0.023723  0.593069  0.008646  0.014726  0.000351  1.000000  0.001697  0.009093  0.002150  0.295938  0.287210  0.067920  0.079627  0.138098  0.032657  16  0  0  0  0
5  19  109.113220  0.000000  0.015925  0.579248  4526494.351139  7053339.880152  2350511.851461  313875.088874  489091.007301  162988.630725  0.025628  0.640705  0.008507  0.014913  0.002209  1.000000  0.001691  0.009076  0.002146  0.303479  0.287232  0.067925  0.079339  0.137670  0.032556  17  0  0  0  0
0  24  20.443250  0.036736  0.132666  0.271673  10619142.412333  4580264.521438  11024130.088495  736350.033796  317603.607165  764432.592392  0.040000  1.000000  0.019957  0.009684  0.010359  0.718478  0.007619  0.004070  0.000963  0.378487  0.291752  0.068994  0.357465  0.060839  0.014387  30  0  0  0  0
8  16  122.798918  0.000000  0.012968  0.584688  4317390.120964  7006415.308078  595966.803872  299375.433349  485837.174846  41325.387600  0.023487  0.587182  0.008114  0.014813  0.000560  1.000000  0.001587  0.009271  0.002192  0.296616  0.287031  0.067877  0.074459  0.140786  0.033293  16  0  0  0  0
11  13  54.201374  0.000000  0.030966  0.566156  5376391.540929  6864602.238947  144955.095686  372808.456572  476003.606918  10051.441582  0.024754  0.618847  0.010104  0.014514  0.000136  1.000000  0.002008  0.008591  0.002032  0.295196  0.287706  0.068037  0.094187  0.130504  0.030862  16  0  0  0  0
6  18  153.358889  0.000000  0.010707  0.585791  4199404.637621  7054451.584845  1499824.961872  291194.112177  489168.094862  104000.503852  0.024216  0.605411  0.007892  0.014915  0.001409  1.000000  0.001550  0.009318  0.002204  0.299808  0.286983  0.067866  0.072704  0.141425  0.033444  16  0  0  0  0
10  14  68.347452  0.000000  0.023980  0.573654  4964110.304043  6917176.506019  232781.180382  344220.149633  479649.199173  16141.456945  0.024173  0.604319  0.009329  0.014625  0.000219  1.000000  0.001841  0.008859  0.002095  0.295505  0.287443  0.067975  0.086393  0.134557  0.031820  16  0  0  0  0
2  22  32.412746  0.000000  0.079218  0.489252  8427340.463792  6907766.442298  7903696.351685  584366.627207  478996.688785  548056.222404  0.037870  0.946740  0.015838  0.014605  0.007427  1.000000  0.003596  0.006353  0.001502  0.339510  0.290103  0.068604  0.168729  0.095800  0.022655  17  0  0  0  0
18  6  24.760444  0.000000  0.080341  0.504394  8294645.011773  6501399.717361  5141.237309  575165.290904  450818.504519  356.502448  0.029339  0.733475  0.015589  0.013746  0.000005  1.000000  0.003255  0.006700  0.001584  0.293773  0.289485  0.068457  0.152693  0.101783  0.024070  16  0  0  0  0
15  9  30.671245  0.000000  0.060754  0.530778  7136846.971780  6645198.954173  21538.265136  494881.536080  460789.796811  1493.501231  0.027483  0.687064  0.013413  0.014050  0.000020  1.000000  0.002745  0.007447  0.001761  0.294326  0.288799  0.068295  0.128777  0.113128  0.026753  17  0  0  0  0
16  8  28.176102  0.000000  0.067717  0.521696  7548457.458544  6594104.424585  13357.192174  523423.332025  457246.812159  926.211226  0.028140  0.703510  0.014186  0.013942  0.000013  1.000000  0.002924  0.007180  0.001698  0.294135  0.289047  0.068354  0.137171  0.109082  0.025796  16  0  0  0  0
17  7  26.258972  0.000000  0.074265  0.512859  7935475.432914  6546039.185123  8285.065468  550259.839856  453913.883818  574.501028  0.028761  0.719034  0.014914  0.013840  0.000008  1.000000  0.003094  0.006931  0.001639  0.293950  0.289276  0.068408  0.145172  0.105289  0.024899  16  0  0  0  0
21  3  21.849901  0.000000  0.095535  0.482083  9192654.071908  6389597.323609  1234.295521  637434.820411  443065.929667  85.588225  0.030787  0.769666  0.017276  0.013509  0.000001  1.000000  0.003664  0.006128  0.001449  0.293302  0.289991  0.068577  0.171911  0.093089  0.022014  16  0  0  0  0
22  2  21.221642  0.000000  0.099603  0.475829  9433038.678896  6359610.706534  768.684555  654103.512346  440986.604836  53.301941  0.031175  0.779364  0.017728  0.013446  0.000001  1.000000  0.003776  0.005976  0.001413  0.293167  0.290122  0.068608  0.177157  0.090785  0.021469  16  0  0  0  0
13  11  38.513831  0.000000  0.045949  0.549049  6261683.425622  6753889.771313  55964.001777  434196.154741  468326.609462  3880.642429  0.026100  0.652499  0.011768  0.014280  0.000053  1.000000  0.002373  0.008015  0.001895  0.294728  0.288262  0.068168  0.111318  0.121762  0.028794  17  0  0  0  0
19  5  23.572664  0.000000  0.085916  0.496399  8624152.505790  6460411.546257  3192.484566  598013.920759  447976.312560  221.372501  0.029870  0.746744  0.016208  0.013659  0.000003  1.000000  0.003404  0.006489  0.001535  0.293606  0.289673  0.068502  0.159675  0.098579  0.023312  16  0  0  0  0
12  12  44.887287  0.000000  0.038382  0.557860  5814464.875111  6809622.819485  90120.418250  403185.232955  472191.237161  6249.108492  0.025409  0.635235  0.010927  0.014397  0.000085  1.000000  0.002187  0.008306  0.001964  0.294948  0.287983  0.068102  0.102598  0.126180  0.029839  18  0  0  0  0
20  4  22.620428  0.000000  0.090979  0.488947  8923377.925829  6423155.902491  1984.080688  618762.738282  445392.940619  137.579649  0.030352  0.758806  0.016770  0.013580  0.000002  1.000000  0.003540  0.006298  0.001489  0.293448  0.289842  0.068542  0.166085  0.095683  0.022627  17  0  0  0  0
24  0  20.281077  0.000000  0.106385  0.465140  9833779.572298  6309551.060209  299.144573  681891.591546  437515.380811  20.743211  0.031821  0.795535  0.018481  0.013340  0.000000  1.000000  0.003965  0.005725  0.001354  0.292933  0.290335  0.068658  0.186000  0.086971  0.020567  16  0  0  0  0
23  1  20.706175  0.000000  0.103209  0.470186  9646108.342445  6333006.191444  479.255784  668878.138004  439141.800913  33.232440  0.031518  0.787962  0.018128  0.013390  0.000000  1.000000  0.003876  0.005842  0.001382  0.293045  0.290236  0.068635  0.181844  0.088752  0.020988  16  0  0  0  0
14  10  33.988157  0.000000  0.053459  0.539955  6705602.100724  6698730.833595  34726.002598  464978.257355  464501.791593  2407.962168  0.026798  0.669942  0.012602  0.014163  0.000033  1.000000  0.002560  0.007727  0.001827  0.294523  0.288537  0.068233  0.120109  0.117379  0.027758  16  0  0  0  0
3  22  31.776097  0.000000  0.080645  0.487095  8482379.732638  6838723.070603  7868852.947064  588183.147026  474209.099815  545640.119373  0.037794  0.944858  0.015941  0.014459  0.007394  1.000000  0.003579  0.006299  0.001490  0.332300  0.290115  0.068606  0.167902  0.094976  0.022460  20  0  0  0  0
5  20  60.933982  0.000000  0.031639  0.560195  5476216.019997  6979676.482544  3602772.687645  379730.461729  483983.057600  249822.602174  0.028434  0.710850  0.010292  0.014757  0.003385  1.000000  0.002095  0.008406  0.001988  0.307565  0.287910  0.068085  0.098303  0.127373  0.030121  17  0  0  0  0
6  19  85.138535  0.000000  0.020729  0.574170  4804066.563581  7005316.331555  2329906.317151  333122.434853  485760.969878  161559.806692  0.026029  0.650723  0.009029  0.014811  0.002189  1.000000  0.001799  0.008890  0.002102  0.302084  0.287412  0.067967  0.084391  0.134836  0.031886  16  0  0  0  0
4  21  42.697074  0.000000  0.051303  0.533316  6682921.190348  6924013.727658  5436030.925292  463405.523091  480123.304161  376943.956501  0.032307  0.807670  0.012560  0.014639  0.005108  1.000000  0.002657  0.007555  0.001787  0.317015  0.288795  0.068294  0.124645  0.114279  0.027025  18  0  0  0  0
7  18  102.071196  0.000000  0.016426  0.579910  4534094.015077  7005653.213742  1484766.622900  314402.062954  485784.329883  102956.332112  0.024728  0.618203  0.008521  0.014812  0.001395  1.000000  0.001680  0.009096  0.002151  0.299000  0.287202  0.067918  0.078833  0.138046  0.032645  16  0  0  0  0
8  17  98.161041  0.000000  0.016708  0.580367  4542167.057071  6986443.264434  937562.132668  314961.861901  484452.278171  65012.209204  0.024188  0.604712  0.008536  0.014771  0.000881  1.000000  0.001678  0.009110  0.002154  0.297273  0.287189  0.067915  0.078733  0.138306  0.032707  16  0  0  0  0
0  25  17.767626  0.076175  0.152645  0.190216  11301451.618613  3436351.246966  12233322.689918  783662.555617  238282.646431  848280.136605  0.040000  1.000000  0.021239  0.007265  0.011495  0.589600  0.010982  0.003211  0.000759  0.384557  0.292250  0.069111  0.515206  0.047679  0.011275  32  0  0  0  0
11  14  53.242317  0.000000  0.031721  0.565192  5421587.792625  6860186.875627  229347.165004  375942.444250  475697.437850  15903.336272  0.024909  0.622720  0.010189  0.014504  0.000216  1.000000  0.002026  0.008558  0.002024  0.295290  0.287737  0.068044  0.095070  0.129992  0.030741  16  0  0  0  0
1  24  20.397145  0.040479  0.132966  0.272875  10624675.011743  4553674.490267  11072895.699057  736733.673981  315759.807582  767814.085698  0.040000  1.000000  0.019967  0.009628  0.010405  0.723155  0.007399  0.004057  0.000959  0.365218  0.291726  0.068987  0.347128  0.060637  0.014339  30  0  0  0  0
12  13  44.547926  0.000000  0.038815  0.557281  5840377.618055  6807034.907673  142682.883762  404982.068179  472011.786799  9893.882406  0.025502  0.637551  0.010976  0.014392  0.000134  1.000000  0.002198  0.008287  0.001960  0.294997  0.288000  0.068106  0.103111  0.125884  0.029769  16  0  0  0  0
14  11  33.941472  0.000000  0.053598  0.539749  6713911.407395  6697872.550546  55016.009694  465554.439311  464442.276735  3814.906988  0.026831  0.670763  0.012618  0.014161  0.000052  1.000000  0.002564  0.007720  0.001826  0.294536  0.288542  0.068235  0.120278  0.117281  0.027735  16  0  0  0  0
10  15  65.517977  0.000000  0.025283  0.572058  5042175.664221  6909748.696959  367906.991480  349633.339171  479134.141813  25511.318625  0.024431  0.610768  0.009476  0.014609  0.000346  1.000000  0.001874  0.008802  0.002081  0.295686  0.287497  0.067987  0.087900  0.133682  0.031613  16  0  0  0  0
15  10  30.653682  0.000000  0.060832  0.530656  7141503.895923  6644711.748763  34128.014157  495204.455400  460756.013130  2366.496597  0.027502  0.687552  0.013421  0.014049  0.000032  1.000000  0.002747  0.007443  0.001760  0.294332  0.288803  0.068296  0.128873  0.113073  0.026739  16  0  0  0  0
13  12  38.389330  0.000000  0.046195  0.548703  6276412.809460  6752391.467318  88641.003714  435217.516152  468222.714425  6146.523283  0.026155  0.653880  0.011796  0.014276  0.000083  1.000000  0.002379  0.008004  0.001893  0.294754  0.288272  0.068171  0.111614  0.121591  0.028754  17  0  0  0  0
9  16  81.766646  0.000000  0.020026  0.577367  4733749.688696  6953001.544103  588503.807503  328246.538930  482133.370397  40807.890291  0.024150  0.603746  0.008896  0.014700  0.000553  1.000000  0.001752  0.008996  0.002127  0.296284  0.287303  0.067942  0.082175  0.136615  0.032307  16  0  0  0  0
18  7  24.759818  0.000000  0.080354  0.504370  8295441.670562  6501314.081784  8147.915528  575220.532628  450812.566397  564.990810  0.029343  0.733579  0.015590  0.013745  0.000008  1.000000  0.003255  0.006699  0.001584  0.293774  0.289485  0.068458  0.152710  0.101773  0.024067  16  0  0  0  0
19  6  23.572596  0.000000  0.085923  0.496385  8624592.164061  6460363.988423  5059.601391  598044.407438  447973.014816  350.841670  0.029872  0.746806  0.016209  0.013659  0.000005  1.000000  0.003404  0.006489  0.001534  0.293606  0.289674  0.068502  0.159685  0.098574  0.023311  16  0  0  0  0
20  5  22.620527  0.000000  0.090983  0.488939  8923620.313694  6423129.541912  3144.502571  618779.545883  445391.112730  218.045345  0.030354  0.758843  0.016771  0.013580  0.000003  1.000000  0.003540  0.006298  0.001489  0.293449  0.289842  0.068542  0.166091  0.095680  0.022626  16  0  0  0  0
2  23  24.753140  0.000000  0.109567  0.381202  9809623.528814  5861638.653893  9760067.387686  680216.568956  406456.345842  676780.258868  0.040000  1.000000  0.018436  0.012393  0.009171  0.882880  0.005066  0.005061  0.001197  0.348614  0.291104  0.068840  0.237663  0.076006  0.017974  32  0  0  0  0
16  9  28.169645  0.000000  0.067761  0.521624  7551053.128569  6593829.952337  21166.812908  523603.320355  457227.779770  1467.744079  0.028152  0.703801  0.014191  0.013941  0.000020  1.000000  0.002925  0.007178  0.001698  0.294138  0.289048  0.068354  0.137225  0.109050  0.025788  16  0  0  0  0
21  4  21.850025  0.000000  0.095537  0.482078  9192787.678640  6389582.731024  1956.207011  637444.084937  443064.917791  135.646839  0.030788  0.769688  0.017276  0.013509  0.000002  1.000000  0.003664  0.006128  0.001449  0.293302  0.289991  0.068577  0.171913  0.093087  0.022013  16  0  0  0  0
17  8  26.256759  0.000000  0.074289  0.512817  7936915.817364  6545885.509976  13129.867760  550359.718650  453903.227712  910.448150  0.028768  0.719207  0.014916  0.013840  0.000012  1.000000  0.003095  0.006930  0.001639  0.293952  0.289277  0.068408  0.145202  0.105272  0.024895  16  0  0  0  0
22  3  21.221748  0.000000  0.099604  0.475826  9433112.474286  6359602.609349  1218.275764  654108.629448  440986.043363  84.477387  0.031175  0.779378  0.017728  0.013446  0.000001  1.000000  0.003776  0.005976  0.001413  0.293168  0.290122  0.068608  0.177158  0.090784  0.021469  16  0  0  0  0
25  0  19.929066  0.000000  0.109167  0.460661  9998173.830297  6288986.470739  296.264378  693290.978873  436089.395966  20.543494  0.032087  0.802172  0.018790  0.013297  0.000000  1.000000  0.004043  0.005623  0.001330  0.292833  0.290419  0.068678  0.189664  0.085418  0.020200  16  0  0  0  0
23  2  20.706255  0.000000  0.103209  0.470184  9646149.114867  6333001.706968  759.566608  668880.965235  439141.489951  52.669686  0.031519  0.787970  0.018128  0.013390  0.000001  1.000000  0.003876  0.005842  0.001382  0.293045  0.290236  0.068635  0.181845  0.088752  0.020988  16  0  0  0  0
24  1  20.281133  0.000000  0.106385  0.465139  9833802.199765  6309548.563473  474.111236  681893.160575  437515.207683  32.875708  0.031822  0.795540  0.018481  0.013340  0.000000  1.000000  0.003965  0.005725  0.001354  0.292933  0.290335  0.068658  0.186001  0.086971  0.020567  16  0  0  0  0
6  20  54.590666  0.000000  0.035689  0.555552  5705981.828526  6930749.232381  3572910.365178  395662.827480  480590.355919  247751.896151  0.028734  0.718358  0.010724  0.014653  0.003357  1.000000  0.002184  0.008249  0.001951  0.305478  0.288051  0.068118  0.102451  0.124999  0.029560  17  0  0  0  0
5  21  40.665752  0.000000  0.054088  0.529760  6831326.249049  6871173.188437  5399784.808400  473696.191184  476459.248126  374430.586931  0.032440  0.810998  0.012838  0.014527  0.005074  1.000000  0.002705  0.007448  0.001761  0.313395  0.288876  0.068314  0.126926  0.112659  0.026642  17  0  0  0  0
1  25  17.795955  0.084909  0.152401  0.191616  11277017.611063  3418018.077926  12323385.609255  781968.258508  237011.392207  854525.258021  0.040000  0.999999  0.021193  0.007227  0.011580  0.593158  0.010606  0.003218  0.000761  0.370205  0.292200  0.069100  0.497560  0.047773  0.011297  29  0  0  0  0
0  26  16.168902  0.122370  0.167737  0.131633  11775313.758115  2488968.852382  13417179.843185  816520.990780  172589.482974  930370.876230  0.040000  1.000000  0.022130  0.005262  0.012608  0.482977  0.015971  0.002550  0.000603  0.388773  0.292596  0.069193  0.749261  0.037535  0.008876  32  0  0  0  0
3  23  24.581681  0.000000  0.110331  0.381622  9841184.285420  5828802.851416  9770817.463369  682405.047393  404179.453479  677525.688045  0.040000  1.000000  0.018495  0.012324  0.009181  0.886818  0.004985  0.005032  0.001190  0.340037  0.291094  0.068838  0.233871  0.075560  0.017868  30  0  0  0  0
8  18  76.140579  0.000000  0.022509  0.573480  4890807.069586  6955326.052604  1468303.573925  339137.174278  482294.555910  101814.755307  0.025277  0.631916  0.009192  0.014705  0.001380  1.000000  0.001821  0.008859  0.002095  0.298292  0.287433  0.067972  0.085447  0.134458  0.031797  16  0  0  0  0
4  22  31.153730  0.000000  0.082160  0.484804  8546725.316974  6777155.254674  7831834.844571  592644.983148  469939.879046  543073.218962  0.037750  0.943758  0.016062  0.014329  0.007359  1.000000  0.003572  0.006241  0.001476  0.326222  0.290131  0.068610  0.167590  0.094109  0.022255  18  0  0  0  0
9  17  71.601818  0.000000  0.023502  0.573184  4942328.684721  6933726.538467  925959.398564  342709.773795  480796.807565  64207.655190  0.024818  0.620454  0.009288  0.014660  0.000870  1.000000  0.001837  0.008846  0.002092  0.296825  0.287449  0.067976  0.086191  0.134297  0.031758  16  0  0  0  0
10  16  61.614749  0.000000  0.027331  0.569525  5164914.418508  6898057.225196  580510.727898  358144.260520  478323.434574  40253.636076  0.024836  0.620912  0.009707  0.014584  0.000545  1.000000  0.001924  0.008713  0.002060  0.295971  0.287582  0.068007  0.090279  0.132306  0.031288  16  0  0  0  0
12  14  44.026879  0.000000  0.039500  0.556362  5881324.399938  6802944.407057  225764.313801  407821.390137  471728.144283  15654.895060  0.025648  0.641210  0.011053  0.014383  0.000212  1.000000  0.002215  0.008257  0.001953  0.295074  0.288028  0.068113  0.103924  0.125416  0.029658  16  0  0  0  0
2  24  20.368392  0.044761  0.133154  0.274110  10625122.220162  4531003.333417  11123004.419365  736764.684201  314187.749645  771288.712599  0.040000  1.000000  0.019968  0.009580  0.010452  0.727410  0.007208  0.004049  0.000957  0.353985  0.291694  0.068980  0.338149  0.060505  0.014308  33  0  0  0  0
15  11  30.625957  0.000000  0.060956  0.530463  7148879.864766  6643940.045351  54069.574931  495715.918068  460702.501857  3749.279535  0.027533  0.688327  0.013435  0.014047  0.000051  1.000000  0.002750  0.007438  0.001759  0.294343  0.288807  0.068297  0.129026  0.112985  0.026719  16  0  0  0  0
11  15  51.819207  0.000000  0.032912  0.563662  5492869.742866  6853219.246564  362507.252792  380885.260198  475214.290182  25136.891237  0.025153  0.628829  0.010323  0.014490  0.000341  1.000000  0.002056  0.008506  0.002011  0.295439  0.287786  0.068056  0.096466  0.129186  0.030550  16  0  0  0  0
13  13  38.195066  0.000000  0.046585  0.548154  6299715.134449  6750020.776742  140345.924655  436833.340399  468058.326566  9731.833546  0.026243  0.656064  0.011839  0.014271  0.000132  1.000000  0.002389  0.007987  0.001889  0.294793  0.288288  0.068174  0.112083  0.121322  0.028690  16  0  0  0  0
17  9  26.253255  0.000000  0.074327  0.512751  7939198.146227  6545642.004387  20806.735020  550517.979352  453886.342606  1442.775644  0.028779  0.719482  0.014920  0.013839  0.000020  1.000000  0.003096  0.006928  0.001638  0.293955  0.289278  0.068409  0.145251  0.105243  0.024888  16  0  0  0  0
14  12  33.868058  0.000000  0.053818  0.539422  6727066.438526  6696513.647076  87141.757032  466466.632334  464348.047975  6042.562878  0.026883  0.672064  0.012642  0.014158  0.000082  1.000000  0.002569  0.007710  0.001823  0.294557  0.288551  0.068237  0.120547  0.117127  0.027698  16  0  0  0  0
19  7  23.572488  0.000000  0.085935  0.496362  8625288.918220  6460288.620318  8018.561912  598092.721598  447967.788659  556.021203  0.029876  0.746905  0.016210  0.013659  0.000008  1.000000  0.003404  0.006488  0.001534  0.293607  0.289674  0.068502  0.159700  0.098565  0.023309  17  0  0  0  0
18  8  24.758827  0.000000  0.080376  0.504331  8296704.120253  6501178.378512  12912.579946  575308.073112  450803.156493  895.381031  0.029350  0.733743  0.015592  0.013745  0.000012  1.000000  0.003256  0.006698  0.001584  0.293776  0.289486  0.068458  0.152737  0.101757  0.024064  16  0  0  0  0
16  10  28.159433  0.000000  0.067830  0.521511  7555165.377113  6593395.104906  33539.827989  523888.470910  457197.626683  2325.710732  0.028170  0.704262  0.014199  0.013940  0.000032  1.000000  0.002927  0.007175  0.001697  0.294144  0.289051  0.068355  0.137311  0.109001  0.025777  16  0  0  0  0
7  19  69.306870  0.000000  0.025894  0.568582  5104033.070056  6956689.094875  2307229.226538  353922.640614  482389.071661  159987.337298  0.026469  0.661714  0.009592  0.014708  0.002168  1.000000  0.001917  0.008689  0.002055  0.300885  0.287604  0.068013  0.089929  0.131795  0.031167  18  0  0  0  0
20  6  22.620683  0.000000  0.090989  0.488925  8924004.413847  6423087.776450  4983.566563  618806.180064  445388.216639  345.569281  0.030356  0.758902  0.016771  0.013580  0.000005  1.000000  0.003540  0.006298  0.001489  0.293449  0.289842  0.068542  0.166099  0.095675  0.022625  17  0  0  0  0
22  4  21.221917  0.000000  0.099606  0.475821  9433229.297002  6359589.804579  1930.818977  654116.730141  440985.155458  133.886388  0.031176  0.779399  0.017728  0.013446  0.000002  1.000000  0.003776  0.005976  0.001413  0.293168  0.290122  0.068608  0.177161  0.090782  0.021468  16  0  0  0  0
21  5  21.850222  0.000000  0.095541  0.482070  9192999.433048  6389559.601806  3100.330047  637458.768361  443063.313970  214.982345  0.030789  0.769724  0.017277  0.013509  0.000003  1.000000  0.003664  0.006127  0.001449  0.293302  0.289991  0.068577  0.171918  0.093085  0.022013  16  0  0  0  0
25  1  19.929126  0.000000  0.109167  0.460661  9998193.821680  6288984.256777  469.546510  693292.365111  436089.242446  32.559182  0.032087  0.802177  0.018790  0.013297  0.000000  1.000000  0.004043  0.005623  0.001330  0.292833  0.290419  0.068678  0.189664  0.085418  0.020200  16  0  0  0  0
23  3  20.706381  0.000000  0.103210  0.470182  9646213.736782  6332994.598966  1203.825360  668885.446233  439140.997070  83.475370  0.031519  0.787983  0.018129  0.013390  0.000001  1.000000  0.003876  0.005842  0.001382  0.293045  0.290236  0.068635  0.181846  0.088751  0.020988  16  0  0  0  0
24  2  20.281221  0.000000  0.106386  0.465137  9833838.040349  6309544.610616  751.413256  681895.645824  437514.933585  52.104318  0.031822  0.795548  0.018481  0.013340  0.000001  1.000000  0.003965  0.005725  0.001354  0.292933  0.290335  0.068658  0.186002  0.086970  0.020567  16  0  0  0  0
26  0  19.636537  0.000000  0.111592  0.456715  10141455.536431  6271046.912258  293.726265  703226.384677  434845.435392  20.367496  0.032318  0.807956  0.019059  0.013259  0.000000  1.000000  0.004111  0.005534  0.001309  0.292744  0.290492  0.068696  0.192874  0.084071  0.019881  16  0  0  0  0
0  27  15.254190  0.184484  0.177796  0.091168  12010843.223044  1697066.797501  14727912.426596  832853.018614  117677.600052  1021259.381593  0.040000  1.000000  0.022573  0.003588  0.013839  0.392319  0.024020  0.002086  0.000493  0.390869  0.292768  0.069234  1.126911  0.030361  0.007180  30  0  0  0  0
6  21  38.722516  0.000000  0.057093  0.525876  6995157.495736  6821560.806929  5360198.269511  485056.538314  473019.038231  371685.586618  0.032606  0.815143  0.013146  0.014423  0.005037  1.000000  0.002763  0.007333  0.001734  0.310330  0.288966  0.068335  0.129635  0.110918  0.026230  18  0  0  0  0
2  25  17.842670  0.094818  0.152003  0.193155  11244470.539634  3402999.178417  12422331.772997  779711.387264  235969.955269  861386.359246  0.040000  1.000000  0.021132  0.007195  0.011673  0.596367  0.010273  0.003231  0.000764  0.358065  0.292142  0.069086  0.481972  0.047956  0.011341  31  0  0  0  0
7  20  49.228206  0.000000  0.040039  0.550466  5954993.756244  6882614.069356  3540202.839897  412929.753025  477252.578955  245483.898754  0.029070  0.726745  0.011191  0.014552  0.003327  1.000000  0.002282  0.008082  0.001911  0.303700  0.288204  0.068155  0.107043  0.122454  0.028958  16  0  0  0  0
1  26  16.246631  0.136387  0.166935  0.133110  11717278.686398  2473651.514612  13567740.516587  812496.736714  171527.351801  940811.018442  0.040000  1.000000  0.022021  0.005230  0.012749  0.484842  0.015365  0.002576  0.000609  0.373570  0.292520  0.069175  0.720848  0.037914  0.008966  27  0  0  0  0
5  22  30.540550  0.000000  0.083777  0.482356  8620616.549100  6721978.231635  7792294.876087  597768.731296  466113.807109  540331.447923  0.037735  0.943384  0.016201  0.014212  0.007322  1.000000  0.003576  0.006181  0.001462  0.321093  0.290152  0.068615  0.167747  0.093192  0.022038  20  0  0  0  0
3  24  20.356793  0.049628  0.133230  0.275391  10620413.254857  4512067.230022  11175009.480354  736438.156255  312874.686892  774894.835102  0.040000  1.000000  0.019959  0.009540  0.010501  0.731265  0.007040  0.004045  0.000957  0.344473  0.291655  0.068971  0.330297  0.060445  0.014294  32  0  0  0  0
4  23  24.422315  0.000000  0.111051  0.381883  9871441.492552  5798924.297636  9777505.597933  684503.135415  402107.621948  677989.455073  0.040000  0.999999  0.018552  0.012260  0.009188  0.890189  0.004919  0.005005  0.001184  0.332765  0.291081  0.068835  0.230757  0.075150  0.017771  31  0  0  0  0
12  15  43.240783  0.000000  0.040580  0.554905  5945913.886186  6796489.220425  356875.197588  412300.138847  471280.530275  24746.354611  0.025879  0.646984  0.011174  0.014370  0.000335  1.000000  0.002243  0.008209  0.001941  0.295195  0.288073  0.068123  0.105208  0.124678  0.029484  16  0  0  0  0
8  19  58.203081  0.000000  0.031387  0.562488  5424213.927578  6907391.143548  2282501.796967  376124.545072  478970.664909  158272.693790  0.026943  0.673571  0.010194  0.014604  0.002145  1.000000  0.002045  0.008477  0.002005  0.299850  0.287807  0.068061  0.095922  0.128567  0.030404  17  0  0  0  0
13  14  37.894631  0.000000  0.047202  0.547283  6336540.905772  6746273.435856  222080.019588  439386.904228  467798.479350  15399.419612  0.026381  0.659516  0.011909  0.014263  0.000209  1.000000  0.002405  0.007959  0.001882  0.294857  0.288313  0.068180  0.112825  0.120896  0.028590  16  0  0  0  0
10  17  56.558157  0.000000  0.030536  0.565499  5356962.647086  6879731.724071  913543.535912  371461.222862  477052.712057  63346.717411  0.025472  0.636790  0.010068  0.014546  0.000858  1.000000  0.002004  0.008573  0.002027  0.296416  0.287715  0.068039  0.094026  0.130153  0.030779  16  0  0  0  0
14  13  33.753136  0.000000  0.054167  0.538905  6747879.607688  6694363.426772  137977.877522  467909.854133  464198.947913  9567.628988  0.026965  0.674123  0.012682  0.014154  0.000130  1.000000  0.002579  0.007695  0.001820  0.294589  0.288565  0.068240  0.120972  0.116883  0.027641  17  0  0  0  0
15  12  30.582295  0.000000  0.061152  0.530157  7160557.742015  6642718.195538  85645.058842  496525.682640  460617.776639  5938.779190  0.027582  0.689553  0.013457  0.014044  0.000080  1.000000  0.002755  0.007429  0.001757  0.294360  0.288815  0.068299  0.129268  0.112846  0.026686  16  0  0  0  0
16  11  28.143301  0.000000  0.067939  0.521331  7561678.789039  6592706.328911  53138.683865  524340.122362  457149.865743  3684.729909  0.028200  0.704992  0.014211  0.013939  0.000050  1.000000  0.002930  0.007170  0.001696  0.294152  0.289055  0.068356  0.137448  0.108922  0.025758  16  0  0  0  0
9  18  60.670327  0.000000  0.028896  0.566526  5265976.613946  6903713.843839  1450499.229995  365152.091109  478715.674472  100580.170748  0.025856  0.646396  0.009897  0.014596  0.001363  1.000000  0.001972  0.008612  0.002037  0.297665  0.287674  0.068029  0.092495  0.130697  0.030907  17  0  0  0  0
19  8  23.572318  0.000000  0.085954  0.496327  8626393.051475  6460169.186099  12707.645120  598169.284142  447959.506880  881.170489  0.029882  0.747060  0.016212  0.013659  0.000012  1.000000  0.003405  0.006487  0.001534  0.293608  0.289675  0.068502  0.159724  0.098551  0.023305  16  0  0  0  0
17  10  26.247712  0.000000  0.074388  0.512645  7942814.048365  6545256.212462  32969.663088  550768.712373  453859.591115  2286.174494  0.028797  0.719917  0.014927  0.013838  0.000031  1.000000  0.003098  0.006925  0.001638  0.293959  0.289280  0.068409  0.145328  0.105199  0.024877  16  0  0  0  0
20  7  22.620931  0.000000  0.091000  0.488905  8924613.148072  6423021.580985  7898.083747  618848.390767  445383.626529  547.667035  0.030360  0.758995  0.016772  0.013580  0.000007  1.000000  0.003541  0.006297  0.001489  0.293450  0.289843  0.068542  0.166112  0.095667  0.022623  16  0  0  0  0
11  16  49.778480  0.000000  0.034785  0.561235  5604966.521776  6842252.487880  572061.376502  388658.248235  474453.835824  39667.743172  0.025538  0.638439  0.010534  0.014466  0.000538  1.000000  0.002103  0.008424  0.001992  0.295672  0.287863  0.068074  0.098670  0.127918  0.030250  16  0  0  0  0
22  5  21.222184  0.000000  0.099609  0.475814  9433414.484186  6359569.502094  3060.096677  654129.571346  440983.747648  212.192492  0.031177  0.779433  0.017729  0.013446  0.000003  1.000000  0.003776  0.005976  0.001413  0.293168  0.290122  0.068608  0.177165  0.090780  0.021468  16  0  0  0  0
25  2  19.929222  0.000000  0.109168  0.460659  9998225.430995  6288980.764688  744.178838  693294.556956  436089.000298  51.602671  0.032087  0.802185  0.018790  0.013297  0.000001  1.000000  0.004043  0.005623  0.001330  0.292833  0.290419  0.068678  0.189665  0.085417  0.020199  16  0  0  0  0
21  6  21.850535  0.000000  0.095547  0.482058  9193335.024300  6389522.946444  4913.568584  637482.038849  443060.772223  340.715498  0.030791  0.769780  0.017277  0.013509  0.000005  1.000000  0.003665  0.006127  0.001449  0.293303  0.289991  0.068577  0.171926  0.093080  0.022012  16  0  0  0  0
18  9  24.757258  0.000000  0.080409  0.504269  8298704.522137  6500963.348554  20462.558468  575446.784501  450788.245937  1418.909836  0.029360  0.734003  0.015596  0.013745  0.000019  1.000000  0.003257  0.006697  0.001584  0.293778  0.289487  0.068458  0.152780  0.101732  0.024058  16  0  0  0  0
24  3  20.281362  0.000000  0.106387  0.465135  9833894.838041  6309538.347118  1190.903689  681899.584276  437514.499263  82.579359  0.031822  0.795561  0.018481  0.013340  0.000001  1.000000  0.003965  0.005725  0.001354  0.292933  0.290335  0.068658  0.186003  0.086969  0.020567  16  0  0  0  0
26  1  19.636600  0.000000  0.111592  0.456714  10141473.246456  6271044.948539  465.523939  703227.612721  434845.299224  32.280250  0.032318  0.807960  0.019059  0.013259  0.000000  1.000000  0.004111  0.005534  0.001309  0.292744  0.290492  0.068696  0.192874  0.084070  0.019881  16  0  0  0  0
23  4  20.706581  0.000000  0.103212  0.470178  9646316.145032  6332983.335896  1907.918075  668892.547401  439140.216069  132.298399  0.031520  0.788004  0.018129  0.013390  0.000002  1.000000  0.003876  0.005842  0.001382  0.293045  0.290236  0.068635  0.181848  0.088750  0.020988  16  0  0  0  0
4  24  20.362146  0.055119  0.133195  0.276734  10610522.181879  4496667.754467  11229478.978031  735752.291837  311806.860140  778671.845985  0.040000  1.000000  0.019941  0.009507  0.010552  0.734751  0.006893  0.004046  0.000957  0.336416  0.291611  0.068960  0.323375  0.060455  0.014297  29  0  0  0  0
27  0  19.392752  0.000000  0.113697  0.453258  10265798.179336  6255465.219944  291.503018  711848.522487  433764.973409  20.213333  0.032519  0.812974  0.019293  0.013226  0.000000  1.000000  0.004171  0.005457  0.001291  0.292665  0.290554  0.068710  0.195672  0.082906  0.019606  16  0  0  0  0
2  26  16.345673  0.152146  0.165924  0.134773  11647228.768638  2460557.504719  13737302.484552  807639.352068  170619.390098  952568.743877  0.040000  1.000000  0.021889  0.005202  0.012909  0.486323  0.014826  0.002610  0.000617  0.360717  0.292434  0.069155  0.695568  0.038407  0.009083  29  0  0  0  0
3  25  17.908914  0.105976  0.151440  0.194849  11203265.791674  3391195.638282  12531280.453524  776854.177485  235151.477012  868941.052598  0.040000  1.000000  0.021055  0.007170  0.011775  0.599241  0.009977  0.003250  0.000768  0.347792  0.292075  0.069070  0.468053  0.048236  0.011407  28  0  0  0  0
0  28  15.006825  0.288100  0.180727  0.064983  11844414.243185  996201.984112  16637751.837522  821312.540091  69078.399760  1153691.009325  0.040000  1.000001  0.022260  0.002106  0.015634  0.306826  0.040200  0.001875  0.000443  0.389388  0.292646  0.069205  1.885963  0.026981  0.006381  42  0  0  0  0
6  22  29.933357  0.000000  0.085503  0.479736  8704128.373969  6672217.749950  7749964.550323  603559.588286  462663.327687  537396.188596  0.037747  0.943683  0.016358  0.014107  0.007282  1.000000  0.003588  0.006116  0.001446  0.316762  0.290178  0.068621  0.168334  0.092219  0.021808  18  0  0  0  0
7  21  36.874438  0.000000  0.060315  0.521655  7173913.446999  6774521.006584  5317175.549122  497451.790741  469757.215645  368702.315429  0.032802  0.820045  0.013482  0.014323  0.004996  1.000000  0.002830  0.007210  0.001705  0.307731  0.289064  0.068358  0.132750  0.109057  0.025790  18  0  0  0  0
5  23  24.272600  0.000000  0.111736  0.381992  9900791.936437  5771606.875975  9780303.659185  686538.346876  400213.383827  678183.477567  0.040000  1.000000  0.018607  0.012203  0.009190  0.893028  0.004865  0.004980  0.001178  0.326601  0.291066  0.068831  0.228230  0.074770  0.017682  30  0  0  0  0
8  20  44.687144  0.000000  0.044664  0.544943  6221585.141893  6835004.845551  3504681.178326  431415.669139  473951.271543  243020.764192  0.029437  0.735919  0.011693  0.014451  0.003293  1.000000  0.002388  0.007904  0.001869  0.302179  0.288367  0.068193  0.112051  0.119754  0.028320  17  0  0  0  0
10  18  50.516858  0.000000  0.035512  0.559095  5655107.896214  6851205.251636  1431472.949817  392135.139431  475074.636227  99260.854977  0.026458  0.661457  0.010628  0.014485  0.001345  1.000000  0.002129  0.008356  0.001976  0.297107  0.287922  0.068088  0.099904  0.126810  0.029988  16  0  0  0  0
11  17  46.991449  0.000000  0.037716  0.557381  5780423.836713  6825063.491653  900429.482919  400824.767410  473261.920558  62437.365884  0.026140  0.653488  0.010863  0.014430  0.000846  1.000000  0.002177  0.008295  0.001962  0.296037  0.287984  0.068103  0.102141  0.125933  0.029781  16  0  0  0  0
1  27  15.386578  0.205082  0.176266  0.092714  11905944.520033  1679350.517154  14977575.462506  825579.157835  116449.121977  1038571.456127  0.040000  1.000000  0.022375  0.003551  0.014074  0.391783  0.023086  0.002135  0.000505  0.375012  0.292657  0.069208  1.083058  0.031090  0.007352  36  0  0  0  0
12  16  42.085705  0.000000  0.042279  0.552593  6047510.955625  6786328.445750  563252.682057  419345.058541  470575.964268  39056.932788  0.026243  0.656068  0.011365  0.014348  0.000529  1.000000  0.002286  0.008134  0.001924  0.295386  0.288142  0.068140  0.107235  0.123517  0.029209  17  0  0  0  0
9  19  50.083703  0.000000  0.037157  0.555913  5761514.640572  6857517.334636  2255821.104630  399513.570453  475512.327177  156422.607602  0.027446  0.686155  0.010828  0.014499  0.002120  1.000000  0.002181  0.008254  0.001952  0.298951  0.288020  0.068111  0.102320  0.125184  0.029603  16  0  0  0  0
18  10  24.754775  0.000000  0.080462  0.504171  8301873.840215  6500622.664028  32424.686035  575666.550598  450764.622272  2248.384825  0.029377  0.734415  0.015602  0.013744  0.000030  1.000000  0.003258  0.006694  0.001583  0.293782  0.289489  0.068459  0.152849  0.101692  0.024048  17  0  0  0  0
14  14  33.574504  0.000000  0.054718  0.538084  6780775.552569  6690964.335564  218347.308152  470190.916877  463963.248944  15140.586828  0.027095  0.677377  0.012743  0.014146  0.000205  1.000000  0.002593  0.007670  0.001814  0.294641  0.288587  0.068245  0.121644  0.116498  0.027550  17  0  0  0  0
15  13  30.513785  0.000000  0.061461  0.529672  7179035.370015  6640784.720281  135614.069535  497806.953902  460483.706060  9403.718380  0.027660  0.691492  0.013492  0.014040  0.000127  1.000000  0.002764  0.007415  0.001753  0.294387  0.288828  0.068302  0.129651  0.112627  0.026634  16  0  0  0  0
16  12  28.117867  0.000000  0.068112  0.521045  7571991.654367  6591615.721202  84173.016884  525055.234604  457074.241084  5836.705208  0.028246  0.706148  0.014230  0.013936  0.000079  1.000000  0.002934  0.007162  0.001694  0.294166  0.289062  0.068358  0.137665  0.108797  0.025728  16  0  0  0  0
20  8  22.621323  0.000000  0.091016  0.488872  8925577.803411  6422916.682466  12516.772736  618915.281667  445376.352681  867.935062  0.030366  0.759144  0.016774  0.013580  0.000012  1.000000  0.003541  0.006297  0.001489  0.293451  0.289843  0.068542  0.166134  0.095654  0.022620  16  0  0  0  0
13  15  37.436331  0.000000  0.048174  0.545902  6394639.861273  6740359.319657  351085.281334  443415.588108  467388.384119  24344.871623  0.026599  0.664964  0.012018  0.014251  0.000330  1.000000  0.002430  0.007916  0.001872  0.294956  0.288353  0.068190  0.113998  0.120225  0.028431  16  0  0  0  0
24  4  20.281585  0.000000  0.106388  0.465131  9833984.863591  6309528.418049  1887.439915  681905.826806  437513.810764  130.878407  0.031823  0.795581  0.018481  0.013340  0.000002  1.000000  0.003965  0.005725  0.001354  0.292934  0.290335  0.068658  0.186005  0.086968  0.020566  16  0  0  0  0
21  7  21.851030  0.000000  0.095556  0.482039  9193866.864908  6389464.855229  7787.171432  637518.917613  443056.744076  539.976179  0.030795  0.769870  0.017278  0.013509  0.000007  1.000000  0.003665  0.006127  0.001449  0.293303  0.289992  0.068577  0.171937  0.093073  0.022010  16  0  0  0  0
19  9  23.572048  0.000000  0.085983  0.496270  8628142.619098  6459979.935156  20137.951683  598290.602242  447946.383886  1396.401030  0.029892  0.747307  0.016215  0.013658  0.000019  1.000000  0.003405  0.006486  0.001534  0.293610  0.289676  0.068503  0.159762  0.098528  0.023300  16  0  0  0  0
22  6  21.222607  0.000000  0.099614  0.475803  9433708.004964  6359537.320422  4849.812926  654149.924594  440981.516114  336.294568  0.031179  0.779487  0.017729  0.013446  0.000005  1.000000  0.003776  0.005975  0.001413  0.293168  0.290122  0.068608  0.177172  0.090776  0.021467  16  0  0  0  0
25  3  19.929373  0.000000  0.109169  0.460657  9998275.565457  6288975.221640  1179.438379  693298.033368  436088.615934  81.784334  0.032088  0.802197  0.018790  0.013297  0.000001  1.000000  0.004043  0.005623  0.001330  0.292833  0.290420  0.068679  0.189666  0.085416  0.020199  16  0  0  0  0
23  5  20.706898  0.000000  0.103215  0.470171  9646478.449801  6332965.484864  3023.804813  668903.801900  439138.978247  209.675950  0.031521  0.788037  0.018129  0.013390  0.000003  1.000000  0.003876  0.005842  0.001381  0.293045  0.290236  0.068635  0.181852  0.088747  0.020987  16  0  0  0  0
17  11  26.238952  0.000000  0.074484  0.512478  7948541.500845  6544645.118560  52236.340155  551165.864014  453817.216788  3622.159808  0.028824  0.720606  0.014938  0.013837  0.000049  1.000000  0.003100  0.006920  0.001637  0.293966  0.289284  0.068410  0.145450  0.105129  0.024861  16  0  0  0  0
26  2  19.636701  0.000000  0.111593  0.456713  10141501.261347  6271041.848296  737.803660  703229.555323  434845.084248  51.160605  0.032319  0.807968  0.019059  0.013259  0.000001  1.000000  0.004111  0.005534  0.001309  0.292744  0.290492  0.068696  0.192875  0.084070  0.019881  16  0  0  0  0
27  1  19.392818  0.000000  0.113697  0.453257  10265813.945366  6255463.471010  462.000387  711849.615731  433764.852135  32.035920  0.032519  0.812979  0.019293  0.013226  0.000000  1.000000  0.004171  0.005457  0.001291  0.292665  0.290554  0.068710  0.195673  0.082906  0.019606  16  0  0  0  0
3  26  16.468477  0.169709  0.164686  0.136642  11564141.148602  2449740.795741  13927810.928738  801877.910189  169869.340451  965778.934857  0.040000  1.000000  0.021733  0.005179  0.013088  0.487433  0.014340  0.002651  0.000627  0.349847  0.292335  0.069132  0.672751  0.039024  0.009228  25  0  0  0  0
28  0  19.189124  0.000000  0.115516  0.450246  10373296.314354  6241983.198685  289.565757  719302.632459  432830.106315  20.078999  0.032692  0.817312  0.019495  0.013197  0.000000  1.000000  0.004223  0.005391  0.001275  0.292595  0.290607  0.068723  0.198101  0.081904  0.019369  16  0  0  0  0
2  27  15.548364  0.227959  0.174432  0.094472  11782540.387960  1662834.455197  15261553.567350  817022.098018  115303.869158  1058262.997966  0.040000  1.000000  0.022143  0.003516  0.014341  0.390754  0.022249  0.002195  0.000519  0.361609  0.292532  0.069178  1.043788  0.031976  0.007562  30  0  0  0  0
4  25  17.995964  0.118439  0.150708  0.196716  11152952.257695  3382549.086716  12651363.415451  773365.348443  234551.909901  877267.816628  0.040000  1.000000  0.020960  0.007152  0.011888  0.601805  0.009708  0.003275  0.000775  0.339096  0.292000  0.069052  0.455461  0.048614  0.011496  32  0  0  0  0
1  28  15.262283  0.318998  0.177702  0.066772  11642435.066405  972065.559984  17096025.457592  807306.948314  67404.737610  1185468.509101  0.040000  1.000001  0.021880  0.002055  0.016065  0.302697  0.038791  0.001972  0.000466  0.372998  0.292466  0.069162  1.819865  0.028418  0.006720  36  0  0  0  0
5  24  20.384137  0.061262  0.133051  0.278149  10595435.375235  4484547.295951  11286895.357968  734706.146099  310966.406204  782653.198872  0.040000  1.000000  0.019912  0.009482  0.010606  0.737900  0.006762  0.004052  0.000958  0.329590  0.291561  0.068948  0.317217  0.060535  0.014315  31  0  0  0  0
6  23  24.130437  0.000000  0.112395  0.381956  9929542.454942  5746455.158914  9779382.105396  688531.958455  398469.319477  678119.575405  0.040000  1.000000  0.018661  0.012150  0.009189  0.895374  0.004822  0.004957  0.001172  0.321374  0.291048  0.068827  0.226215  0.074416  0.017598  30  0  0  0  0
7  22  29.330826  0.000000  0.087344  0.476933  8797123.232333  6627021.005443  7704678.692914  610008.015517  459529.305837  534255.987501  0.037784  0.944600  0.016533  0.014011  0.007240  1.000000  0.003609  0.006048  0.001430  0.313100  0.290209  0.068629  0.169312  0.091189  0.021564  19  0  0  0  0
12  17  40.452817  0.000000  0.044940  0.548924  6206597.570224  6770400.949770  886767.667212  430376.404528  469471.523650  61490.031527  0.026812  0.670301  0.011664  0.014314  0.000833  1.000000  0.002354  0.008016  0.001896  0.295686  0.288251  0.068166  0.110426  0.121698  0.028779  16  0  0  0  0
10  19  43.964528  0.000000  0.043139  0.548901  6112002.776716  6807308.454890  2227367.048137  423817.034977  472030.755044  154449.553221  0.027972  0.699300  0.011487  0.014392  0.002093  1.000000  0.002325  0.008023  0.001897  0.298165  0.288238  0.068163  0.109058  0.121684  0.028776  16  0  0  0  0
9  20  40.838078  0.000000  0.049528  0.539004  6503331.364600  6787813.970908  3466484.286300  450952.448340  470678.973198  240372.124439  0.029831  0.745765  0.012222  0.014351  0.003257  1.000000  0.002503  0.007717  0.001825  0.300875  0.288537  0.068233  0.117430  0.116924  0.027650  18  0  0  0  0
8  21  35.129585  0.000000  0.063742  0.517100  7366574.488818  6729551.459015  5270742.835745  510811.246632  466638.948031  365482.589321  0.033025  0.825629  0.013844  0.014228  0.004953  1.000000  0.002904  0.007080  0.001674  0.305524  0.289170  0.068383  0.136242  0.107086  0.025324  19  0  0  0  0
11  18  43.429538  0.000000  0.042271  0.551255  6052972.125417  6798306.078482  1411401.265601  419723.745671  471406.514412  97869.049050  0.027075  0.676882  0.011376  0.014373  0.001326  1.000000  0.002293  0.008095  0.001914  0.296605  0.288171  0.068147  0.107583  0.122848  0.029051  16  0  0  0  0
13  16  36.751682  0.000000  0.049704  0.543713  6486052.835179  6731048.962767  554200.973595  449754.324684  466742.787578  38429.271385  0.026942  0.673538  0.012190  0.014231  0.000521  1.000000  0.002469  0.007848  0.001856  0.295113  0.288415  0.068204  0.115848  0.119168  0.028181  16  0  0  0  0
14  15  33.299882  0.000000  0.055588  0.536784  6832684.399600  6685599.187343  345220.734995  473790.367734  463591.220119  23938.213653  0.027300  0.682512  0.012841  0.014135  0.000324  1.000000  0.002616  0.007631  0.001804  0.294722  0.288622  0.068254  0.122708  0.115890  0.027406  16  0  0  0  0
15  14  30.406902  0.000000  0.061951  0.528903  7208243.672760  6637727.973208  214621.808047  499832.309046  460271.745836  14882.254091  0.027782  0.694559  0.013547  0.014034  0.000202  1.000000  0.002776  0.007392  0.001748  0.294429  0.288847  0.068307  0.130257  0.112280  0.026552  16  0  0  0  0
17  12  26.225129  0.000000  0.074636  0.512213  7957610.445679  6543677.465563  82746.182247  551794.720618  453750.118025  5737.765982  0.028868  0.721698  0.014955  0.013835  0.000078  1.000000  0.003104  0.006913  0.001635  0.293978  0.289290  0.068411  0.145643  0.105017  0.024834  16  0  0  0  0
20  9  22.621944  0.000000  0.091041  0.488819  8927106.402916  6422750.455981  19835.621830  619021.277448  445364.826244  1375.436946  0.030375  0.759379  0.016777  0.013579  0.000019  1.000000  0.003542  0.006295  0.001489  0.293452  0.289844  0.068542  0.166167  0.095634  0.022616  16  0  0  0  0
18  11  24.750849  0.000000  0.080547  0.504017  8306894.110369  6500083.000395  51373.881059  576014.664970  450727.201046  3562.355375  0.029403  0.735067  0.015612  0.013743  0.000048  1.000000  0.003260  0.006690  0.001582  0.293788  0.289493  0.068459  0.152957  0.101629  0.024033  16  0  0  0  0
19  10  23.571621  0.000000  0.086030  0.496179  8630914.599271  6459680.085719  31910.703859  598482.816228  447925.591798  2212.744396  0.029908  0.747698  0.016220  0.013657  0.000030  1.000000  0.003407  0.006484  0.001533  0.293613  0.289678  0.068503  0.159823  0.098493  0.023292  16  0  0  0  0
0  29  17.307451  0.540856  0.156703  0.053710  10006889.837317  337603.791468  21794667.213591  693895.362148  23410.041377  1511280.602157  0.040000  1.000001  0.018806  0.000714  0.020480  0.200111  0.096011  0.002556  0.000605  0.373039  0.291305  0.068888  4.504341  0.036871  0.008719  77  0  0  0  0
22  7  21.223278  0.000000  0.099622  0.475786  9434173.154657  6359486.322731  7686.150472  654182.178892  440977.979844  532.971208  0.031183  0.779573  0.017730  0.013446  0.000007  1.000000  0.003777  0.005975  0.001413  0.293169  0.290123  0.068608  0.177182  0.090769  0.021465  16  0  0  0  0
21  8  21.851815  0.000000  0.095570  0.482009  9194709.656163  6389372.801522  12341.056378  637577.358243  443050.360910  855.750580  0.030800  0.770011  0.017280  0.013509  0.000012  1.000000  0.003665  0.006126  0.001449  0.293304  0.289992  0.068577  0.171956  0.093062  0.022007  16  0  0  0  0
24  5  20.281939  0.000000  0.106391  0.465125  9834127.521954  6309512.686671  2991.352401  681915.718988  437512.719923  207.425643  0.031825  0.795613  0.018482  0.013340  0.000003  1.000000  0.003965  0.005725  0.001354  0.292934  0.290335  0.068658  0.186008  0.086966  0.020566  16  0  0  0  0
27  2  19.392923  0.000000  0.113697  0.453256  10265838.907716  6255460.704081  732.219356  711851.346665  433764.660271  50.773380  0.032519  0.812986  0.019293  0.013226  0.000001  1.000000  0.004171  0.005457  0.001291  0.292665  0.290554  0.068710  0.195673  0.082906  0.019606  16  0  0  0  0
16  13  28.077889  0.000000  0.068386  0.520593  7588310.835554  6589889.813962  133289.389130  526186.835363  456954.563637  9242.520947  0.028319  0.707977  0.014261  0.013933  0.000125  1.000000  0.002942  0.007149  0.001691  0.294188  0.289073  0.068360  0.138008  0.108600  0.025682  16  0  0  0  0
25  4  19.929613  0.000000  0.109170  0.460654  9998354.996290  6288966.442119  1869.269801  693303.541242  436088.007146  129.618460  0.032089  0.802216  0.018790  0.013297  0.000002  1.000000  0.004043  0.005623  0.001330  0.292834  0.290420  0.068679  0.189668  0.085415  0.020199  16  0  0  0  0
23  6  20.707401  0.000000  0.103219  0.470161  9646735.677670  6332937.193456  4792.303284  668921.638533  439137.016471  332.306748  0.031524  0.788089  0.018130  0.013390  0.000005  1.000000  0.003876  0.005842  0.001381  0.293045  0.290236  0.068635  0.181858  0.088744  0.020986  16  0  0  0  0
28  1  19.189192  0.000000  0.115517  0.450245  10373310.452957  6241981.627814  458.930088  719303.612855  432829.997388  31.823020  0.032693  0.817317  0.019495  0.013197  0.000000  1.000000  0.004223  0.005391  0.001275  0.292595  0.290607  0.068723  0.198102  0.081903  0.019369  17  0  0  0  0
26  3  19.636860  0.000000  0.111594  0.456711  10141545.692055  6271036.927804  1169.334822  703232.636226  434844.743052  81.083736  0.032319  0.807980  0.019059  0.013259  0.000001  1.000000  0.004111  0.005534  0.001309  0.292744  0.290492  0.068696  0.192876  0.084069  0.019881  16  0  0  0  0
29  0  19.018720  0.000000  0.117084  0.447633  10465923.022989  6230357.026618  287.885348  725725.531540  432023.927072  19.962477  0.032842  0.821049  0.019669  0.013173  0.000000  1.000000  0.004267  0.005335  0.001262  0.292534  0.290652  0.068733  0.200201  0.081043  0.019165  16  0  0  0  0
3  27  15.743880  0.253065  0.172266  0.096458  11639031.973926  1647809.246470  15582381.457935  807070.971889  114261.994727  1080509.768835  0.040000  1.000000  0.021874  0.003484  0.014642  0.389257  0.021483  0.002267  0.000536  0.350273  0.292389  0.069144  1.007861  0.033036  0.007812  29  0  0  0  0
5  25  18.104991  0.132230  0.149800  0.198771  11093166.094025  3376939.795874  12783539.006452  769219.670578  234162.951797  886433.104852  0.040000  1.000000  0.020848  0.007140  0.012012  0.604084  0.009462  0.003308  0.000782  0.331731  0.291916  0.069032  0.443917  0.049094  0.011610  29  0  0  0  0
2  28  15.571822  0.352111  0.174169  0.068782  11409731.025816  950198.516674  17610627.448191  791170.840378  65888.438322  1221151.917276  0.040000  1.000001  0.021443  0.002009  0.016548  0.298101  0.037447  0.002087  0.000493  0.359153  0.292262  0.069114  1.756811  0.030115  0.007121  36  0  0  0  0
8  22  28.733388  0.000000  0.089300  0.473944  8899207.515025  6585661.255685  7656398.042953  617086.719436  456661.347960  530908.122217  0.037843  0.946076  0.016725  0.013924  0.007195  1.000000  0.003637  0.005977  0.001413  0.310002  0.290244  0.068637  0.170647  0.090103  0.021308  17  0  0  0  0
4  26  16.617630  0.189089  0.163208  0.138734  11467096.018705  2441252.913555  14140998.682376  795148.629998  169280.775754  980561.749090  0.040000  1.000000  0.021551  0.005161  0.013288  0.488189  0.013894  0.002702  0.000639  0.340648  0.292225  0.069106  0.651823  0.039772  0.009405  34  0  0  0  0
10  20  37.574123  0.000000  0.054579  0.532688  6797098.886835  6741078.672310  3425867.857095  471322.805618  467438.265298  237555.709717  0.030246  0.756143  0.012774  0.014252  0.003219  1.000000  0.002624  0.007524  0.001779  0.299753  0.288713  0.068275  0.123125  0.113993  0.026957  16  0  0  0  0
6  24  20.422465  0.068075  0.132801  0.279648  10575226.047049  4475479.583658  11347723.620961  733304.795696  310337.635067  786871.137739  0.040000  1.000000  0.019875  0.009462  0.010663  0.740744  0.006644  0.004062  0.000961  0.323804  0.291506  0.068935  0.311684  0.060684  0.014350  30  0  0  0  0
11  19  39.247221  0.000000  0.049258  0.541517  6471069.804852  6757125.689448  2197403.593271  448715.374978  468550.993723  152371.834499  0.028513  0.712814  0.012161  0.014286  0.002065  1.000000  0.002474  0.007788  0.001842  0.297475  0.288459  0.068215  0.116053  0.118115  0.027932  16  0  0  0  0
0  30  25.961003  0.772746  0.104469  0.045246  6612847.374679  108172.480614  29098921.763523  458546.481322  7500.870283  2017770.474489  0.040000  1.000000  0.012428  0.000229  0.027343  0.118831  0.181987  0.004241  0.001003  0.342842  0.288829  0.068302  8.537892  0.061816  0.014618  53  0  0  0  0
13  17  35.760297  0.000000  0.052102  0.540240  6629257.535257  6716451.183477  872738.175551  459684.390753  465730.551857  60517.201871  0.027479  0.686978  0.012459  0.014200  0.000820  1.000000  0.002531  0.007740  0.001830  0.295358  0.288512  0.068227  0.118762  0.117511  0.027789  16  0  0  0  0
15  15  30.241649  0.000000  0.062724  0.527684  7254343.032487  6632902.455620  339368.817345  503028.919825  459937.135949  23532.431379  0.027976  0.699401  0.013633  0.014024  0.000319  1.000000  0.002797  0.007357  0.001740  0.294496  0.288878  0.068314  0.131215  0.111732  0.026422  16  0  0  0  0
1  29  17.901376  0.568403  0.151504  0.055286  9682529.190036  341690.302640  22434197.041538  671403.623708  23693.407257  1555626.726556  0.040000  1.000001  0.018197  0.000722  0.021081  0.196122  0.088092  0.002730  0.000646  0.358017  0.291041  0.068826  4.132803  0.039449  0.009329  65  0  0  0  0
7  23  23.994004  0.000000  0.113034  0.381784  9957998.886253  5723121.041320  9774973.107707  690505.177510  396851.290675  677813.847741  0.040000  1.000000  0.018715  0.012100  0.009185  0.897267  0.004788  0.004935  0.001167  0.316940  0.291028  0.068822  0.224646  0.074084  0.017519  27  0  0  0  0
12  18  38.266926  0.000000  0.049076  0.543098  6453882.784542  6745601.653774  1390514.172398  447523.596726  467751.896797  96420.701228  0.027698  0.692442  0.012129  0.014262  0.001307  1.000000  0.002460  0.007833  0.001852  0.296151  0.288420  0.068206  0.115428  0.118870  0.028111  16  0  0  0  0
20  10  22.622927  0.000000  0.091082  0.488736  8929528.310838  6422487.088689  31432.001686  619189.216808  445346.563892  2179.550345  0.030390  0.759751  0.016782  0.013579  0.000030  1.000000  0.003543  0.006293  0.001488  0.293455  0.289846  0.068543  0.166221  0.095602  0.022608  17  0  0  0  0
19  11  23.570946  0.000000  0.086103  0.496037  8635305.625681  6459205.093547  50560.492333  598787.297732  447892.655004  3505.953569  0.029933  0.748317  0.016229  0.013656  0.000048  1.000000  0.003409  0.006480  0.001532  0.293618  0.289681  0.068504  0.159918  0.098436  0.023278  16  0  0  0  0
18  12  24.744651  0.000000  0.080680  0.503771  8314843.725534  6499228.417164  81382.470904  576565.905284  450667.942740  5643.203836  0.029444  0.736101  0.015626  0.013741  0.000076  1.000000  0.003264  0.006684  0.001581  0.293797  0.289498  0.068461  0.153128  0.101529  0.024010  16  0  0  0  0
16  14  28.015350  0.000000  0.068818  0.519875  7614110.722225  6587160.923070  210958.437666  527975.844935  456765.337537  14628.229538  0.028435  0.710869  0.014310  0.013927  0.000198  1.000000  0.002953  0.007129  0.001686  0.294223  0.289090  0.068364  0.138551  0.108289  0.025608  16  0  0  0  0
14  16  32.884762  0.000000  0.056956  0.534722  6914382.927531  6677151.400044  545036.124550  479455.487522  463005.435672  37793.764614  0.027624  0.690598  0.012995  0.014117  0.000512  1.000000  0.002651  0.007569  0.001790  0.294851  0.288678  0.068267  0.124386  0.114933  0.027179  16  0  0  0  0
24  6  20.282500  0.000000  0.106394  0.465116  9834353.637069  6309487.749262  4740.877931  681931.398209  437510.990719  328.740824  0.031827  0.795663  0.018482  0.013340  0.000004  1.000000  0.003965  0.005724  0.001354  0.292934  0.290335  0.068658  0.186014  0.086963  0.020565  16  0  0  0  0
21  9  21.853057  0.000000  0.095592  0.481960  9196045.230245  6389226.915912  19557.300597  637669.969302  443040.244945  1356.137661  0.030809  0.770236  0.017283  0.013509  0.000018  1.000000  0.003666  0.006125  0.001448  0.293306  0.289993  0.068578  0.171986  0.093044  0.022003  16  0  0  0  0
17  13  26.203373  0.000000  0.074877  0.511792  7971962.506958  6542146.019496  131036.262214  552789.917819  453643.924858  9086.285160  0.028937  0.723426  0.014982  0.013832  0.000123  1.000000  0.003111  0.006902  0.001632  0.293996  0.289300  0.068414  0.145948  0.104840  0.024793  16  0  0  0  0
25  5  19.929994  0.000000  0.109172  0.460648  9998480.888761  6288952.526472  2962.557673  693312.270848  436087.042211  205.428966  0.032090  0.802247  0.018791  0.013297  0.000003  1.000000  0.004043  0.005622  0.001330  0.292834  0.290420  0.068679  0.189671  0.085413  0.020199  16  0  0  0  0
27  3  19.393088  0.000000  0.113698  0.453254  10265878.531393  6255456.306613  1160.484673  711854.094240  433764.355343  80.470051  0.032520  0.812998  0.019293  0.013226  0.000001  1.000000  0.004171  0.005457  0.001291  0.292665  0.290554  0.068710  0.195674  0.082905  0.019605  17  0  0  0  0
28  2  19.189299  0.000000  0.115517  0.450244  10373332.863184  6241979.137517  727.353393  719305.166820  432829.824707  50.435965  0.032693  0.817324  0.019495  0.013197  0.000001  1.000000  0.004223  0.005391  0.001275  0.292595  0.290607  0.068723  0.198102  0.081903  0.019368  16  0  0  0  0
29  1  19.018789  0.000000  0.117085  0.447632  10465935.773442  6230355.608892  456.266866  725726.415678  432023.828764  31.638348  0.032842  0.821054  0.019669  0.013173  0.000000  1.000000  0.004267  0.005335  0.001262  0.292534  0.290652  0.068733  0.200202  0.081043  0.019165  16  0  0  0  0
26  4  19.637112  0.000000  0.111595  0.456708  10141616.110777  6271029.128959  1853.257797  703237.519185  434844.202267  128.508159  0.032320  0.807999  0.019060  0.013259  0.000002  1.000000  0.004111  0.005534  0.001309  0.292744  0.290492  0.068696  0.192878  0.084068  0.019880  17  0  0  0  0
9  21  33.495570  0.000000  0.067351  0.512226  7571574.991419  6686297.722278  5221065.676280  525026.342461  463639.657761  362037.887609  0.033272  0.831807  0.014230  0.014137  0.004906  1.000000  0.002986  0.006944  0.001642  0.303647  0.289282  0.068409  0.140073  0.105017  0.024834  20  0  0  0  0
22  8  21.224341  0.000000  0.099634  0.475758  9434910.295537  6359405.503737  12181.011636  654233.293539  440972.375713  844.652796  0.031188  0.779709  0.017731  0.013445  0.000011  1.000000  0.003777  0.005974  0.001413  0.293169  0.290123  0.068608  0.177199  0.090759  0.021463  16  0  0  0  0
23  7  20.708198  0.000000  0.103226  0.470145  9647143.334661  6332892.356756  7595.026664  668949.906187  439133.907415  526.652523  0.031527  0.788172  0.018130  0.013389  0.000007  1.000000  0.003877  0.005841  0.001381  0.293046  0.290236  0.068635  0.181867  0.088738  0.020985  16  0  0  0  0
30  0  18.875900  0.000000  0.118432  0.445375  10545503.901748  6220360.597689  286.433441  731243.809804  431330.757088  19.861799  0.032970  0.824260  0.019819  0.013151  0.000000  1.000000  0.004306  0.005286  0.001250  0.292480  0.290689  0.068742  0.202011  0.080306  0.018991  16  0  0  0  0
5  26  16.795804  0.210240  0.161477  0.141061  11355341.619334  2435147.716057  14378224.629019  787399.383160  168857.430609  997011.413955  0.040000  1.000000  0.021341  0.005149  0.013511  0.488622  0.013478  0.002762  0.000653  0.332859  0.292103  0.069077  0.632295  0.040659  0.009615  27  0  0  0  0
3  28  15.941295  0.386757  0.170133  0.070996  11147097.922135  931796.604227  18177300.182423  772959.398507  64612.417309  1260446.002504  0.040000  1.000001  0.020949  0.001970  0.017081  0.293216  0.036094  0.002219  0.000525  0.347472  0.292035  0.069061  1.693344  0.032074  0.007585  42  0  0  0  0
4  27  15.977709  0.280242  0.169745  0.098682  11474171.964435  1634643.692916  15941718.958277  795639.288534  113349.072061  1105426.863855  0.040000  1.000000  0.021564  0.003456  0.014980  0.387340  0.020765  0.002351  0.000556  0.340683  0.292230  0.069107  0.974164  0.034281  0.008107  30  0  0  0  0
7  24  20.476683  0.075557  0.132450  0.281238  10550001.253897  4469195.277582  11412278.301081  731555.664122  309901.870218  791347.472931  0.040000  0.999999  0.019827  0.009449  0.010724  0.743318  0.006537  0.004077  0.000964  0.318898  0.291445  0.068921  0.306661  0.060899  0.014401  29  0  0  0  0
6  25  18.237206  0.147342  0.148714  0.201026  11023656.435413  3374274.627535  12928574.962499  764399.748453  233978.144331  896490.153434  0.040000  1.000000  0.020717  0.007134  0.012149  0.606109  0.009233  0.003347  0.000791  0.325492  0.291824  0.069011  0.433180  0.049679  0.011748  27  0  0  0  0
2  29  18.531250  0.593852  0.146355  0.056813  9363345.092253  349923.630622  23054039.455064  649270.836326  24264.320717  1598607.690971  0.040000  1.000001  0.017597  0.000740  0.021663  0.192668  0.080316  0.002903  0.000686  0.345675  0.290781  0.068764  3.768001  0.042022  0.009937  55  0  0  0  0
9  22  28.143003  0.000000  0.091363  0.470776  9009700.889568  6547537.279728  7605228.264418  624748.524591  454017.764336  527359.919670  0.037922  0.948050  0.016932  0.013843  0.007146  1.000000  0.003673  0.005901  0.001396  0.307378  0.290284  0.068646  0.172301  0.088966  0.021039  17  0  0  0  0
12  19  35.546733  0.000000  0.055430  0.533845  6833667.312004  6707416.421546  2166272.729960  473858.524611  465104.065556  150213.165619  0.029060  0.726492  0.012843  0.014181  0.002036  1.000000  0.002626  0.007552  0.001786  0.296866  0.288680  0.068267  0.123212  0.114526  0.027083  16  0  0  0  0
10  21  31.978446  0.000000  0.071112  0.507065  7786818.560685  6644543.153587  5168459.426261  539951.710570  460744.322444  358390.077600  0.033539  0.838478  0.014634  0.014048  0.004857  1.000000  0.003074  0.006802  0.001609  0.302046  0.289399  0.068437  0.144196  0.102871  0.024327  17  0  0  0  0
11  20  34.805909  0.000000  0.059758  0.526054  7099163.189458  6694959.212649  3383205.095198  492268.476258  464240.260755  234597.398684  0.030676  0.766895  0.013342  0.014155  0.003179  1.000000  0.002751  0.007327  0.001733  0.298783  0.288892  0.068317  0.129064  0.110998  0.026249  17  0  0  0  0
8  23  23.861805  0.000000  0.113660  0.381486  9986397.304652  5701280.987970  9767332.426038  692474.373848  395336.862918  677284.029420  0.040000  1.000000  0.018768  0.012054  0.009178  0.898745  0.004763  0.004914  0.001162  0.313178  0.291007  0.068817  0.223465  0.073772  0.017446  29  0  0  0  0
1  30  26.490937  0.778758  0.102380  0.045595  6487508.759869  119906.479027  29323185.341587  449855.281066  8314.526395  2033321.305891  0.040000  1.000000  0.012192  0.000254  0.027554  0.118472  0.156722  0.004314  0.001020  0.333595  0.288719  0.068276  7.352586  0.062894  0.014873  49  0  0  0  0
14  17  32.273094  0.000000  0.059101  0.531452  7042433.275533  6663901.729525  858541.684441  488334.724132  462086.680187  59532.792179  0.028131  0.703279  0.013235  0.014089  0.000807  1.000000  0.002708  0.007472  0.001767  0.295052  0.288764  0.068287  0.127027  0.113433  0.026825  16  0  0  0  0
16  15  27.918246  0.000000  0.069501  0.518739  7654839.453258  6582852.223392  333615.624925  530800.046863  456466.564714  23133.494886  0.028617  0.715437  0.014386  0.013918  0.000313  1.000000  0.002972  0.007098  0.001678  0.294277  0.289118  0.068371  0.139408  0.107796  0.025492  16  0  0  0  0
15  16  29.989674  0.000000  0.063940  0.525753  7326922.128612  6625302.493555  535894.150447  508061.682152  459410.141197  37159.844032  0.028281  0.707026  0.013770  0.014008  0.000504  1.000000  0.002829  0.007301  0.001727  0.294601  0.288927  0.068326  0.132726  0.110869  0.026218  16  0  0  0  0
13  18  34.388072  0.000000  0.055831  0.534728  6852023.955441  6693712.972267  1369086.066569  475131.406591  464153.844253  94934.838638  0.028316  0.707902  0.012877  0.014152  0.001286  1.000000  0.002629  0.007574  0.001791  0.295740  0.288664  0.068263  0.123328  0.114934  0.027180  18  0  0  0  0
17  14  26.169270  0.000000  0.075258  0.511126  7994655.665123  6539724.310689  207408.224236  554363.501366  453475.999305  14382.051487  0.029046  0.726158  0.015025  0.013827  0.000195  1.000000  0.003121  0.006884  0.001628  0.294024  0.289315  0.068417  0.146432  0.104561  0.024727  16  0  0  0  0
19  12  23.569880  0.000000  0.086220  0.495810  8642259.253020  6458452.874622  80096.397126  599269.474496  447840.494820  5554.025216  0.029972  0.749298  0.016242  0.013655  0.000075  1.000000  0.003412  0.006474  0.001531  0.293626  0.289685  0.068505  0.160070  0.098347  0.023257  16  0  0  0  0
18  13  24.734887  0.000000  0.080891  0.503382  8327425.488169  6497875.820301  128882.951962  577438.346860  450574.151292  8936.970835  0.029509  0.737736  0.015650  0.013738  0.000121  1.000000  0.003270  0.006674  0.001578  0.293812  0.289506  0.068463  0.153399  0.101371  0.023972  16  0  0  0  0
20  11  22.624483  0.000000  0.091147  0.488605  8933364.945627  6422069.870497  49802.951962  619455.255820  445317.633248  3453.424386  0.030414  0.760341  0.016789  0.013578  0.000047  1.000000  0.003545  0.006290  0.001487  0.293459  0.289848  0.068543  0.166305  0.095552  0.022596  17  0  0  0  0
23  8  20.709460  0.000000  0.103237  0.470119  9647789.344270  6332821.307003  12036.647469  668994.701630  439128.980700  834.642330  0.031532  0.788302  0.018132  0.013389  0.000011  1.000000  0.003877  0.005841  0.001381  0.293046  0.290237  0.068635  0.181882  0.088729  0.020983  16  0  0  0  0
25  6  19.930597  0.000000  0.109176  0.460639  9998680.413048  6288930.471478  4695.248798  693326.106213  436085.512879  325.576819  0.032092  0.802296  0.018791  0.013296  0.000004  1.000000  0.004043  0.005622  0.001330  0.292834  0.290420  0.068679  0.189676  0.085410  0.020198  16  0  0  0  0
21  10  21.855026  0.000000  0.095628  0.481884  9198161.316241  6388995.778910  30991.320283  637816.702431  443024.217498  2148.992720  0.030824  0.770592  0.017287  0.013508  0.000029  1.000000  0.003667  0.006123  0.001448  0.293308  0.289995  0.068578  0.172033  0.093015  0.021996  16  0  0  0  0
27  4  19.393350  0.000000  0.113699  0.453251  10265941.306713  6255449.341424  1839.232198  711858.447191  433763.872365  127.535599  0.032521  0.813016  0.019293  0.013226  0.000002  1.000000  0.004171  0.005457  0.001291  0.292665  0.290554  0.068710  0.195676  0.082904  0.019605  16  0  0  0  0
24  7  20.283388  0.000000  0.106400  0.465101  9834711.962581  6309448.233019  7513.543692  681956.245131  437508.250593  521.002350  0.031830  0.795743  0.018483  0.013340  0.000007  1.000000  0.003965  0.005724  0.001354  0.292934  0.290335  0.068659  0.186022  0.086957  0.020564  16  0  0  0  0
22  9  21.226024  0.000000  0.099654  0.475713  9436078.387782  6359277.435920  19303.804139  654314.291112  440963.495265  1338.559771  0.031197  0.779925  0.017734  0.013445  0.000018  1.000000  0.003778  0.005973  0.001413  0.293170  0.290124  0.068609  0.177225  0.090743  0.021459  16  0  0  0  0
29  2  19.018898  0.000000  0.117085  0.447631  10465955.998812  6230353.359095  723.132587  725727.818141  432023.672759  50.143287  0.032842  0.821061  0.019669  0.013173  0.000001  1.000000  0.004267  0.005335  0.001262  0.292534  0.290652  0.068733  0.200202  0.081042  0.019165  16  0  0  0  0
26  5  19.637513  0.000000  0.111597  0.456703  10141727.708430  6271016.770466  2937.183007  703245.257562  434843.345307  203.669442  0.032321  0.808029  0.019060  0.013259  0.000003  1.000000  0.004111  0.005534  0.001309  0.292744  0.290492  0.068696  0.192880  0.084066  0.019880  16  0  0  0  0
28  3  19.189469  0.000000  0.115518  0.450242  10373368.356040  6241975.196494  1152.772971  719307.627957  432829.551429  79.935308  0.032693  0.817335  0.019495  0.013197  0.000001  1.000000  0.004223  0.005391  0.001275  0.292595  0.290607  0.068723  0.198103  0.081903  0.019368  16  0  0  0  0
30  1  18.875970  0.000000  0.118432  0.445375  10545515.495801  6220359.306597  453.965790  731244.613756  431330.667561  31.478787  0.032971  0.824264  0.019819  0.013151  0.000000  1.000000  0.004306  0.005286  0.001250  0.292480  0.290689  0.068742  0.202011  0.080305  0.018991  17  0  0  0  0
31  0  18.756049  0.000000  0.119586  0.443431  10613703.753444  6211787.287539  285.183184  735972.907612  430736.268665  19.775104  0.033080  0.827011  0.019947  0.013133  0.000000  1.000000  0.004339  0.005245  0.001240  0.292433  0.290721  0.068750  0.203566  0.079676  0.018842  16  0  0  0  0
5  27  16.254481  0.309224  0.166854  0.101147  11287270.136178  1623765.132966  16339985.439626  782679.186653  112594.733559  1133043.362967  0.040000  1.000000  0.021213  0.003433  0.015354  0.385071  0.020073  0.002448  0.000579  0.332567  0.292054  0.069065  0.941735  0.035722  0.008448  29  0  0  0  0
0  31  39.699512  0.872453  0.068317  0.033185  4314337.961442  50635.200166  33825398.593657  299163.791233  3511.133941  2345512.700600  0.040000  1.000000  0.008108  0.000107  0.031785  0.075206  0.238518  0.005427  0.001283  0.322391  0.287152  0.067906  11.190010  0.079411  0.018779  60  0  0  0  0
6  26  17.005709  0.233050  0.159484  0.143633  11228389.205363  2431509.048676  14640313.400485  778596.279229  168605.119006  1015185.110872  0.040000  1.000000  0.021102  0.005141  0.013757  0.488768  0.013082  0.002831  0.000670  0.326262  0.291969  0.069045  0.613751  0.041690  0.009859  28  0  0  0  0
3  29  19.202838  0.617568  0.141236  0.058303  9047842.154170  361622.338561  23658705.953464  627393.307040  25075.529726  1640536.330709  0.040000  1.000001  0.017004  0.000765  0.022231  0.189662  0.072893  0.003076  0.000727  0.335520  0.290522  0.068703  3.419743  0.044596  0.010546  47  0  0  0  0
7  25  18.393589  0.163718  0.147450  0.203488  10944345.978009  3374408.815189  13086902.829606  758900.221681  233987.449139  907468.886534  0.040000  1.000000  0.020568  0.007134  0.012297  0.607910  0.009018  0.003393  0.000802  0.320203  0.291724  0.068987  0.423059  0.050369  0.011911  29  0  0  0  0
9  23  23.732648  0.000000  0.114279  0.381073  10014920.531125  5680645.292578  9756757.915402  694452.224597  393905.947463  676550.774232  0.040000  1.000001  0.018821  0.012010  0.009168  0.899845  0.004745  0.004895  0.001157  0.309986  0.290985  0.068812  0.222625  0.073477  0.017376  27  0  0  0  0
4  28  16.374920  0.422115  0.165627  0.073381  10857320.577795  917940.911746  18788029.495079  752865.727190  63651.639195  1302795.048459  0.040000  1.000001  0.020405  0.001941  0.017655  0.288250  0.034676  0.002368  0.000560  0.337636  0.291788  0.069002  1.626826  0.034283  0.008107  37  0  0  0  0
10  22  27.562826  0.000000  0.093523  0.467446  9127623.784561  6512168.221341  7551430.961006  632925.505777  451565.211547  523629.519921  0.038018  0.950457  0.017154  0.013768  0.007096  1.000000  0.003714  0.005823  0.001377  0.305153  0.290327  0.068657  0.174234  0.087784  0.020759  16  0  0  0  0
8  24  20.546213  0.083686  0.132002  0.282926  10519988.416511  4465441.171794  11480773.560572  729474.521129  309641.553912  796097.054835  0.040000  1.000000  0.019771  0.009441  0.010788  0.745650  0.006438  0.004095  0.000968  0.314737  0.291381  0.068906  0.302052  0.061178  0.014468  30  0  0  0  0
12  20  32.458108  0.000000  0.064996  0.519178  7405388.845094  6649709.928311  3338977.453140  513502.702443  461102.595701  231530.576105  0.031114  0.777852  0.013917  0.014059  0.003138  1.000000  0.002881  0.007128  0.001686  0.297943  0.289071  0.068360  0.135166  0.107981  0.025535  17  0  0  0  0
13  19  32.603886  0.000000  0.061567  0.525986  7194592.436985  6658674.736276  2134380.809998  498885.708320  461724.231271  148001.723732  0.029605  0.740124  0.013521  0.014078  0.002006  1.000000  0.002780  0.007317  0.001730  0.296326  0.288897  0.068318  0.130432  0.110970  0.026242  16  0  0  0  0
14  18  31.405131  0.000000  0.062441  0.526267  7241790.381671  6643251.893835  1347421.909949  502158.496914  460654.784219  93432.607870  0.028922  0.723039  0.013610  0.014046  0.001266  1.000000  0.002796  0.007321  0.001731  0.295364  0.288899  0.068319  0.131167  0.111096  0.026272  16  0  0  0  0
11  21  30.582007  0.000000  0.074984  0.501662  8009741.242476  6604192.985000  5113389.494776  555409.561863  457946.370702  354571.431580  0.033821  0.845525  0.015053  0.013963  0.004805  1.000000  0.003166  0.006657  0.001574  0.300679  0.289519  0.068466  0.148555  0.100672  0.023807  18  0  0  0  0
16  16  27.769216  0.000000  0.070577  0.516938  7718985.442263  6576064.309410  526909.149008  535248.042693  455995.878806  36536.808211  0.028905  0.722633  0.014507  0.013904  0.000495  1.000000  0.003000  0.007048  0.001667  0.294364  0.289161  0.068381  0.140762  0.107021  0.025308  16  0  0  0  0
15  17  29.613535  0.000000  0.065848  0.522690  7440740.297907  6613377.775742  844388.040758  515954.034430  458583.260266  58551.353603  0.028760  0.718990  0.013984  0.013982  0.000793  1.000000  0.002880  0.007214  0.001706  0.294765  0.289004  0.068344  0.135106  0.109516  0.025898  17  0  0  0  0
17  15  26.116152  0.000000  0.075859  0.510071  8030488.039916  6535899.896769  328041.119669  556848.181330  453210.807709  22746.948876  0.029219  0.730473  0.015092  0.013819  0.000308  1.000000  0.003138  0.006856  0.001621  0.294069  0.289339  0.068423  0.147197  0.104120  0.024622  16  0  0  0  0
2  30  27.093147  0.785195  0.100104  0.045974  6351111.420794  132845.261354  29566875.184469  440397.249397  9211.724345  2050219.188702  0.040000  1.000000  0.011936  0.000281  0.027783  0.118102  0.135263  0.004393  0.001039  0.325836  0.288600  0.068248  6.345823  0.064071  0.015151  50  0  0  0  0
18  14  24.719562  0.000000  0.081225  0.502766  8347322.368279  6495736.652668  204015.632955  578818.031563  450425.817641  14146.803234  0.029613  0.740323  0.015688  0.013734  0.000192  1.000000  0.003279  0.006658  0.001574  0.293835  0.289519  0.068466  0.153829  0.101122  0.023913  16  0  0  0  0
21  11  21.858141  0.000000  0.095684  0.481763  9201513.591214  6388629.609132  49105.594142  638049.155080  442998.826641  3405.068366  0.030846  0.771155  0.017293  0.013507  0.000046  1.000000  0.003669  0.006120  0.001447  0.293311  0.289997  0.068579  0.172107  0.092970  0.021986  16  0  0  0  0
20  12  22.626945  0.000000  0.091249  0.488396  8939440.947639  6421409.118591  78898.668950  619876.576499  445271.815547  5470.972635  0.030451  0.761275  0.016800  0.013577  0.000074  1.000000  0.003548  0.006285  0.001486  0.293465  0.289852  0.068544  0.166439  0.095472  0.022577  16  0  0  0  0
19  13  23.568204  0.000000  0.086405  0.495451  8653265.645156  6457262.205217  126852.351882  600032.677107  447757.931706  8796.165450  0.030034  0.750851  0.016262  0.013652  0.000119  1.000000  0.003417  0.006465  0.001529  0.293638  0.289692  0.068507  0.160310  0.098206  0.023224  16  0  0  0  0
23  9  20.711460  0.000000  0.103254  0.470078  9648813.088492  6332708.706294  19075.146429  669065.689858  439121.172769  1322.704242  0.031540  0.788510  0.018133  0.013389  0.000018  1.000000  0.003877  0.005840  0.001381  0.293047  0.290238  0.068635  0.181905  0.088714  0.020979  17  0  0  0  0
26  6  19.638147  0.000000  0.111600  0.456694  10141904.584020  6270997.181580  4655.039319  703257.522427  434841.986979  322.788623  0.032323  0.808077  0.019060  0.013259  0.000004  1.000000  0.004111  0.005534  0.001309  0.292745  0.290493  0.068696  0.192884  0.084064  0.019879  16  0  0  0  0
24  8  20.284795  0.000000  0.106410  0.465077  9835279.826152  6309385.608277  11907.557728  681995.621790  437503.908083  825.691021  0.031835  0.795870  0.018484  0.013340  0.000011  1.000000  0.003965  0.005724  0.001354  0.292935  0.290335  0.068659  0.186035  0.086949  0.020562  16  0  0  0  0
25  7  19.931552  0.000000  0.109181  0.460626  9998996.592886  6288895.524428  7441.245065  693348.030680  436083.089589  515.989036  0.032095  0.802374  0.018792  0.013296  0.000007  1.000000  0.004043  0.005622  0.001329  0.292834  0.290420  0.068679  0.189683  0.085406  0.020197  16  0  0  0  0
28  4  19.189738  0.000000  0.115519  0.450239  10373424.621220  6241968.946895  1827.010804  719311.529483  432829.118071  126.688146  0.032694  0.817353  0.019495  0.013197  0.000002  1.000000  0.004223  0.005391  0.001275  0.292595  0.290607  0.068723  0.198104  0.081902  0.019368  16  0  0  0  0
0  32  61.222730  0.924296  0.044299  0.022852  2794786.227327  27193.410245  36917246.278059  193795.398257  1885.638950  2559906.863377  0.040000  1.000000  0.005252  0.000057  0.034690  0.048065  0.275638  0.006219  0.001471  0.308871  0.286043  0.067643  12.931486  0.091152  0.021556  67  0  0  0  0
27  5  19.393765  0.000000  0.113701  0.453246  10266040.759483  6255438.311149  2914.956290  711865.343422  433763.107506  202.128202  0.032522  0.813046  0.019293  0.013226  0.000003  1.000000  0.004171  0.005457  0.001290  0.292665  0.290554  0.068710  0.195678  0.082902  0.019605  16  0  0  0  0
22  10  21.228690  0.000000  0.099685  0.475643  9437929.204271  6359074.513747  30589.950871  654442.629987  440949.424284  2121.161058  0.031211  0.780266  0.017737  0.013445  0.000029  1.000000  0.003778  0.005972  0.001412  0.293172  0.290125  0.068609  0.177266  0.090717  0.021453  16  0  0  0  0
32  0  18.655370  0.000000  0.120573  0.441762  10672022.795910  6204450.530152  284.109668  740016.852709  430227.524989  19.700665  0.033175  0.829363  0.020056  0.013118  0.000000  1.000000  0.004367  0.005209  0.001232  0.292392  0.290748  0.068756  0.204898  0.079138  0.018715  16  0  0  0  0
29  3  19.019071  0.000000  0.117085  0.447630  10465988.034783  6230349.796992  1146.083736  725730.039572  432023.425757  79.471464  0.032843  0.821072  0.019669  0.013173  0.000001  1.000000  0.004267  0.005335  0.001262  0.292534  0.290652  0.068733  0.200203  0.081042  0.019165  16  0  0  0  0
31  1  18.756120  0.000000  0.119586  0.443431  10613714.360111  6211786.105837  451.984301  735973.643097  430736.186724  31.341387  0.033081  0.827015  0.019947  0.013133  0.000000  1.000000  0.004339  0.005245  0.001240  0.292433  0.290721  0.068750  0.203566  0.079675  0.018842  16  0  0  0  0
30  2  18.876081  0.000000  0.118432  0.445374  10545533.861175  6220357.262742  719.485729  731245.887244  431330.525836  49.890407  0.032971  0.824271  0.019819  0.013151  0.000001  1.000000  0.004306  0.005286  0.001250  0.292480  0.290689  0.068742  0.202012  0.080305  0.018991  16  0  0  0  0
1  31  40.311085  0.874675  0.067280  0.033291  4252684.033054  57467.868493  33933331.850255  294888.599274  3984.923195  2352996.982669  0.040000  1.000000  0.007992  0.000122  0.031886  0.075158  0.203378  0.005464  0.001292  0.316512  0.287095  0.067892  9.541448  0.079953  0.018907  58  0  0  0  0
7  26  17.249862  0.257330  0.157226  0.146449  11086116.404335  2430395.521264  14927372.552689  768730.832682  168527.905054  1035090.297960  0.040000  1.000000  0.020835  0.005138  0.014027  0.488671  0.012701  0.002910  0.000688  0.320672  0.291824  0.069011  0.595864  0.042868  0.010137  27  0  0  0  0
5  28  16.875104  0.457352  0.160718  0.075897  10544837.745022  909400.362027  19432203.887358  731197.617324  63059.422438  1347463.235126  0.040000  1.000001  0.019817  0.001923  0.018260  0.283402  0.033163  0.002532  0.000599  0.329373  0.291525  0.068940  1.555812  0.036714  0.008682  34  0  0  0  0
6  27  16.578621  0.339630  0.163592  0.103847  11078390.856634  1615629.757620  16776047.100535  768195.129601  112030.612307  1163280.646382  0.040000  1.000000  0.020820  0.003416  0.015764  0.382539  0.019392  0.002559  0.000605  0.325698  0.291863  0.069020  0.909776  0.037362  0.008835  29  0  0  0  0
4  29  19.922496  0.639824  0.136134  0.059765  8734857.463089  376276.919132  24251656.209421  605690.397435  26091.704147  1681652.545565  0.040000  1.000000  0.016416  0.000796  0.022789  0.187033  0.065944  0.003249  0.000768  0.327152  0.290266  0.068642  3.093734  0.047179  0.011157  44  0  0  0  0
3  30  27.775480  0.792026  0.097645  0.046382  6203801.185775  147000.813338  29829657.389915  430182.498306  10193.295246  2068440.969553  0.040000  1.000000  0.011659  0.000311  0.028030  0.117725  0.117017  0.004478  0.001059  0.319327  0.288473  0.068218  5.489844  0.065348  0.015453  50  0  0  0  0
9  24  20.630286  0.092421  0.131464  0.284712  10485458.370268  4463931.571529  11553215.696975  727080.146919  309536.875571  801120.320134  0.040000  0.999999  0.019706  0.009438  0.010856  0.747768  0.006347  0.004118  0.000974  0.311207  0.291313  0.068890  0.297785  0.061520  0.014548  29  0  0  0  0
8  25  18.574925  0.181257  0.146010  0.206158  10855366.774395  3377198.412014  13258575.318290  752730.247022  234180.884695  919372.959192  0.040000  1.000000  0.020401  0.007140  0.012459  0.609517  0.008812  0.003447  0.000815  0.315717  0.291616  0.068961  0.413400  0.051163  0.012099  27  0  0  0  0
12  21  29.307469  0.000000  0.078921  0.496077  8237420.996618  6565253.117130  5056459.260053  571197.276930  455246.211696  350623.788857  0.034113  0.852826  0.015481  0.013881  0.004751  1.000000  0.003263  0.006510  0.001540  0.299509  0.289641  0.068494  0.153086  0.098448  0.023281  16  0  0  0  0
13  20  30.466932  0.000000  0.070222  0.512146  7711454.317505  6605646.013389  3293755.137951  534725.821241  458047.126250  228394.781139  0.031554  0.788841  0.014492  0.013966  0.003095  1.000000  0.003013  0.006930  0.001639  0.297212  0.289248  0.068402  0.141344  0.104984  0.024827  17  0  0  0  0
10  23  23.605769  0.000000  0.114893  0.380558  10043635.767779  5660962.421083  9743578.204208  696443.389671  392541.102494  675636.869850  0.040000  1.000000  0.018875  0.011969  0.009156  0.900603  0.004734  0.004876  0.001153  0.307276  0.290962  0.068807  0.222081  0.073198  0.017310  29  0  0  0  0
14  19  30.237800  0.000000  0.067585  0.518050  7548787.136066  6611400.508205  2102178.029344  523446.192445  458446.153053  145768.726216  0.030140  0.753510  0.014187  0.013978  0.001975  1.000000  0.002933  0.007089  0.001676  0.295846  0.289107  0.068368  0.137609  0.107497  0.025421  16  0  0  0  0
16  17  27.544544  0.000000  0.072265  0.514083  7819635.699297  6565408.851501  830483.895055  542227.308748  455257.010592  57587.215657  0.029357  0.733930  0.014696  0.013881  0.000780  1.000000  0.003046  0.006970  0.001648  0.294499  0.289228  0.068397  0.142894  0.105805  0.025021  17  0  0  0  0
15  18  29.069590  0.000000  0.068821  0.517838  7618096.288369  6594780.407690  1325839.969704  528252.211110  457293.686017  91936.078131  0.029506  0.737650  0.014317  0.013943  0.001246  1.000000  0.002959  0.007078  0.001674  0.295022  0.289123  0.068372  0.138836  0.107406  0.025399  17  0  0  0  0
18  15  24.695641  0.000000  0.081753  0.501789  8378746.612917  6492357.752919  322714.954318  580997.044020  450191.518783  22377.623191  0.029776  0.744409  0.015747  0.013727  0.000303  1.000000  0.003293  0.006632  0.001568  0.293872  0.289540  0.068471  0.154507  0.100727  0.023820  16  0  0  0  0
20  13  22.630834  0.000000  0.091410  0.488065  8949059.090270  6420363.133900  124961.347363  620543.515445  445199.285127  8665.039867  0.030510  0.762754  0.016818  0.013574  0.000117  1.000000  0.003552  0.006277  0.001484  0.293476  0.289859  0.068546  0.166651  0.095346  0.022547  16  0  0  0  0
19  14  23.565577  0.000000  0.086697  0.494883  8670673.698131  6455378.885939  200816.671474  601239.782154  447627.339031  13924.981612  0.030132  0.753307  0.016295  0.013648  0.000189  1.000000  0.003425  0.006451  0.001526  0.293658  0.289704  0.068509  0.160690  0.097983  0.023171  16  0  0  0  0
21  12  21.863069  0.000000  0.095773  0.481571  9206822.804387  6388049.674225  77796.131970  638417.305270  442958.612933  5394.520780  0.030882  0.772048  0.017303  0.013506  0.000073  1.000000  0.003671  0.006116  0.001446  0.293316  0.290000  0.068579  0.172225  0.092899  0.021969  16  0  0  0  0
11  22  26.996822  0.000000  0.095762  0.463979  9251709.176504  6479185.033175  7495426.047857  641529.805352  449278.099200  519746.040626  0.038129  0.953228  0.017387  0.013699  0.007043  1.000000  0.003760  0.005743  0.001358  0.303265  0.290374  0.068668  0.176403  0.086570  0.020472  22  0  0  0  0
17  16  26.034230  0.000000  0.076806  0.508399  8086942.889973  6529873.070686  518205.578932  560762.860043  452792.896976  35933.287336  0.029491  0.737275  0.015198  0.013806  0.000487  1.000000  0.003163  0.006811  0.001611  0.294140  0.289376  0.068432  0.148403  0.103426  0.024458  17  0  0  0  0
22  11  21.232911  0.000000  0.099734  0.475532  9440861.338386  6358753.032216  48470.459673  654645.949329  440927.132189  3361.027024  0.031232  0.780807  0.017743  0.013444  0.000046  1.000000  0.003780  0.005969  0.001412  0.293175  0.290127  0.068609  0.177332  0.090677  0.021443  16  0  0  0  0
25  8  19.933066  0.000000  0.109189  0.460604  9999497.681922  6288840.137347  11793.019042  693382.777076  436079.248951  817.748706  0.032100  0.802497  0.018793  0.013296  0.000011  1.000000  0.004043  0.005621  0.001329  0.292835  0.290420  0.068679  0.189694  0.085398  0.020195  16  0  0  0  0
1  32  62.042776  0.925360  0.043714  0.022890  2760032.387410  31205.773973  36977728.076607  191385.505800  2163.863317  2564100.777789  0.040000  1.000000  0.005187  0.000066  0.034747  0.048057  0.234316  0.006239  0.001475  0.305103  0.286010  0.067636  10.992873  0.091460  0.021628  64  0  0  0  0
24  9  20.287025  0.000000  0.106425  0.465040  9836179.700797  6309286.368580  18870.683709  682058.020683  437497.026628  1308.526437  0.031843  0.796070  0.018486  0.013339  0.000018  1.000000  0.003966  0.005723  0.001353  0.292936  0.290336  0.068659  0.186055  0.086936  0.020559  16  0  0  0  0
27  6  19.394423  0.000000  0.113703  0.453239  10266198.341326  6255420.836945  4619.818260  711876.270424  433761.895814  320.346333  0.032524  0.813092  0.019294  0.013226  0.000004  1.000000  0.004171  0.005457  0.001290  0.292665  0.290555  0.068710  0.195682  0.082900  0.019604  16  0  0  0  0
26  7  19.639152  0.000000  0.111604  0.456682  10142184.877473  6270966.141811  7377.534062  703276.958469  434839.834627  511.571203  0.032326  0.808152  0.019061  0.013258  0.000007  1.000000  0.004112  0.005533  0.001309  0.292745  0.290493  0.068696  0.192891  0.084059  0.019878  16  0  0  0  0
23  10  20.714627  0.000000  0.103281  0.470014  9650435.183424  6332530.297356  30227.914648  669178.168776  439108.801579  2096.056829  0.031554  0.788839  0.018137  0.013389  0.000028  1.000000  0.003878  0.005838  0.001381  0.293049  0.290239  0.068636  0.181941  0.088691  0.020974  16  0  0  0  0
2  31  41.020904  0.877155  0.066116  0.033410  4183433.513343  65146.850449  34054560.781366  290086.646296  4517.397325  2361403.210220  0.040000  1.000000  0.007862  0.000138  0.032000  0.075105  0.173723  0.005505  0.001302  0.311559  0.287031  0.067877  8.150147  0.080565  0.019052  56  0  0  0  0
29  4  19.019345  0.000000  0.117086  0.447627  10466038.802563  6230344.152521  1816.409816  725733.559899  432023.034359  125.953055  0.032844  0.821090  0.019669  0.013173  0.000002  1.000000  0.004267  0.005335  0.001262  0.292534  0.290652  0.068733  0.200204  0.081041  0.019165  16  0  0  0  0
30  3  18.876256  0.000000  0.118433  0.445372  10545562.983722  6220354.020063  1140.304113  731247.906652  431330.300983  79.070695  0.032971  0.824283  0.019819  0.013151  0.000001  1.000000  0.004306  0.005286  0.001250  0.292480  0.290689  0.068742  0.202012  0.080305  0.018990  16  0  0  0  0
31  2  18.756232  0.000000  0.119587  0.443430  10613731.170492  6211784.232606  716.345371  735974.808758  430736.056831  49.672649  0.033081  0.827022  0.019947  0.013133  0.000001  1.000000  0.004339  0.005245  0.001240  0.292433  0.290721  0.068750  0.203566  0.079675  0.018842  16  0  0  0  0
0  33  95.197987  0.953867  0.028489  0.015209  1796409.435949  15599.912546  38940086.860169  124566.193531  1081.725405  2700174.191299  0.040000  1.000000  0.003376  0.000033  0.036591  0.030676  0.299961  0.006740  0.001594  0.299988  0.285314  0.067471  14.072584  0.098894  0.023387  68  0  0  0  0
33  0  18.570721  0.000000  0.121416  0.440332  10721799.640459  6198183.548356  283.190159  743468.466760  429792.961436  19.636904  0.033255  0.831371  0.020150  0.013105  0.000000  1.000000  0.004392  0.005179  0.001225  0.292357  0.290770  0.068761  0.206037  0.078680  0.018606  16  0  0  0  0
28  5  19.190164  0.000000  0.115520  0.450235  10373513.807669  6241959.040156  2895.588781  719317.713829  432828.431120  200.785225  0.032695  0.817382  0.019495  0.013197  0.000003  1.000000  0.004223  0.005391  0.001275  0.292595  0.290607  0.068723  0.198106  0.081900  0.019368  16  0  0  0  0
32  1  18.655441  0.000000  0.120574  0.441762  10672032.575691  6204449.439910  450.282924  740017.530856  430227.449390  31.223411  0.033175  0.829368  0.020056  0.013118  0.000000  1.000000  0.004367  0.005209  0.001232  0.292392  0.290748  0.068756  0.204898  0.079138  0.018715  17  0  0  0  0
6  28  17.442809  0.491751  0.155487  0.078499  10214980.279345  906509.578448  20098372.329661  708324.719818  62858.970415  1393656.527951  0.040000  0.999999  0.019197  0.001917  0.018886  0.278833  0.031550  0.002708  0.000640  0.322449  0.291250  0.068875  1.480168  0.039329  0.009301  32  0  0  0  0
7  27  16.954050  0.370994  0.159970  0.106762  10848485.644210  1610671.333888  17247033.917768  752253.097338  111686.786474  1195939.701636  0.040000  1.000000  0.020388  0.003405  0.016207  0.379843  0.018708  0.002683  0.000634  0.319886  0.291656  0.068971  0.877692  0.039198  0.009270  33  0  0  0  0
4  30  28.545963  0.799207  0.095009  0.046819  6046021.421203  162364.406085  30110657.687601  419241.771601  11258.633820  2087926.025000  0.040000  1.000000  0.011363  0.000343  0.028294  0.117345  0.101486  0.004571  0.001081  0.313870  0.288338  0.068186  4.761186  0.066721  0.015778  50  0  0  0  0
3  31  41.841891  0.879897  0.064819  0.033543  4106270.930198  73710.614985  34189620.757870  284736.056908  5111.223838  2370768.506814  0.040000  1.000000  0.007717  0.000156  0.032127  0.075046  0.148688  0.005551  0.001313  0.307385  0.286962  0.067861  6.975677  0.081250  0.019214  55  0  0  0  0
8  26  17.530546  0.282822  0.154709  0.149503  10928817.518477  2431882.635797  15238635.405253  757823.450954  168631.024194  1056673.812250  0.040000  1.000000  0.020539  0.005142  0.014319  0.488381  0.012328  0.002999  0.000709  0.315932  0.291668  0.068974  0.578374  0.044192  0.010451  30  0  0  0  0
12  22  26.449332  0.000000  0.098059  0.460411  9380438.708382  6448317.525884  7437781.213417  650456.137768  447137.691891  515748.846301  0.038252  0.956290  0.017629  0.013633  0.006989  1.000000  0.003810  0.005661  0.001339  0.301661  0.290423  0.068679  0.178763  0.085336  0.020180  17  0  0  0  0
9  25  18.781635  0.199809  0.144403  0.209028  10757117.250454  3382478.998779  13443189.990757  745917.452027  234547.049880  932174.465664  0.040000  1.000000  0.020216  0.007151  0.012632  0.610961  0.008613  0.003507  0.000829  0.311912  0.291502  0.068935  0.404089  0.052058  0.012311  31  0  0  0  0
5  29  20.696835  0.660817  0.131041  0.061203  8423699.933985  393484.944964  24835255.261592  584114.186460  27284.938959  1722120.331484  0.040000  1.000000  0.015831  0.000832  0.023337  0.184729  0.059530  0.003424  0.000810  0.320247  0.290012  0.068582  2.792836  0.049773  0.011770  44  0  0  0  0
14  20  28.778240  0.000000  0.075365  0.505058  8013094.666886  6563108.424248  3248168.315339  555642.094217  455097.494915  225233.710586  0.031988  0.799693  0.015059  0.013876  0.003052  1.000000  0.003144  0.006737  0.001593  0.296575  0.289420  0.068442  0.147508  0.102049  0.024133  16  0  0  0  0
10  24  20.727899  0.101693  0.130845  0.286591  10446827.222253  4464394.286612  11629464.621429  724401.395091  309568.961050  806407.554820  0.040000  1.000000  0.019633  0.009439  0.010928  0.749694  0.006262  0.004145  0.000980  0.308210  0.291242  0.068873  0.293800  0.061919  0.014643  32  0  0  0  0
11  23  23.480754  0.000000  0.115504  0.379958  10072586.022442  5642055.274713  9728217.325874  698450.851307  391230.047672  674571.719498  0.040000  1.000000  0.018930  0.011929  0.009141  0.901057  0.004728  0.004859  0.001149  0.304974  0.290939  0.068801  0.221794  0.072934  0.017248  29  0  0  0  0
13  21  28.153487  0.000000  0.082872  0.490379  8466724.719731  6527805.176761  4998385.445401  587097.600864  452649.505570  346596.848289  0.034410  0.860256  0.015912  0.013802  0.004697  1.000000  0.003362  0.006364  0.001505  0.298506  0.289762  0.068523  0.157720  0.096230  0.022757  18  0  0  0  0
15  19  28.318459  0.000000  0.073407  0.510153  7891615.492918  6566061.795040  2070133.099283  547218.514385  455302.286847  143546.674339  0.030659  0.766468  0.014831  0.013882  0.001945  1.000000  0.003083  0.006868  0.001624  0.295418  0.289307  0.068415  0.144642  0.104152  0.024630  16  0  0  0  0
16  18  27.214875  0.000000  0.074898  0.509563  7976617.674799  6548778.383621  1304653.157267  553112.715354  454103.824665  90466.947249  0.030063  0.751565  0.014991  0.013846  0.001226  1.000000  0.003117  0.006847  0.001619  0.294709  0.289333  0.068421  0.146237  0.103907  0.024572  16  0  0  0  0
19  15  23.561488  0.000000  0.087159  0.493982  8698173.429942  6452403.497652  317693.507770  603146.661981  447421.020368  22029.427246  0.030287  0.757187  0.016347  0.013642  0.000299  1.000000  0.003438  0.006428  0.001520  0.293688  0.289722  0.068514  0.161290  0.097630  0.023088  16  0  0  0  0
17  17  25.909808  0.000000  0.078293  0.505750  8175576.589587  6520407.638122  817020.860761  566908.876846  452136.547215  56653.665152  0.029918  0.747958  0.015365  0.013786  0.000768  1.000000  0.003204  0.006741  0.001594  0.294251  0.289435  0.068446  0.150304  0.102335  0.024200  16  0  0  0  0
2  32  63.000706  0.926563  0.043049  0.022932  2720577.722487  35755.339035  37046397.857661  188649.649860  2479.338169  2568862.461325  0.040000  1.000000  0.005113  0.000076  0.034811  0.048048  0.199478  0.006263  0.001481  0.301924  0.285973  0.067627  9.358455  0.091814  0.021712  63  0  0  0  0
21  13  21.870854  0.000000  0.095914  0.481267  9215227.847980  6387131.553053  123220.728033  639000.125793  442894.948794  8544.342257  0.030938  0.773462  0.017319  0.013504  0.000116  1.000000  0.003675  0.006108  0.001445  0.293325  0.290006  0.068581  0.172412  0.092785  0.021942  17  0  0  0  0
18  16  24.658629  0.000000  0.082584  0.500242  8428274.349891  6487031.291497  509891.788612  584431.384513  449822.172569  35356.794475  0.030034  0.750852  0.015840  0.013715  0.000479  1.000000  0.003316  0.006593  0.001559  0.293931  0.289573  0.068478  0.155578  0.100106  0.023673  16  0  0  0  0
1  33  96.378398  0.954441  0.028140  0.015223  1775711.979492  18017.502711  38976043.432150  123130.995455  1249.365364  2702667.483315  0.040000  1.000000  0.003337  0.000038  0.036625  0.030675  0.254658  0.006753  0.001597  0.297579  0.285294  0.067466  11.947195  0.099079  0.023430  68  0  0  0  0
20  14  22.636967  0.000000  0.091666  0.487542  8964273.542628  6418708.460980  197837.887780  621598.512362  445084.547193  13718.427505  0.030604  0.765093  0.016847  0.013571  0.000186  1.000000  0.003559  0.006264  0.001481  0.293492  0.289869  0.068548  0.166986  0.095146  0.022500  16  0  0  0  0
24  10  20.290557  0.000000  0.106449  0.464980  9837605.570746  6309129.122259  29904.191486  682156.893016  437486.122891  2073.609295  0.031856  0.796388  0.018488  0.013339  0.000028  1.000000  0.003966  0.005721  0.001353  0.292937  0.290337  0.068659  0.186087  0.086915  0.020554  17  0  0  0  0
0  34  148.968264  0.971488  0.018206  0.009919  1147651.565898  9285.754508  40251809.028844  79580.180444  643.890569  2791131.316246  0.040000  1.000000  0.002157  0.000020  0.037824  0.019518  0.315745  0.007080  0.001674  0.294216  0.284841  0.067359  14.813095  0.103935  0.024579  68  0  0  0  0
23  11  20.719642  0.000000  0.103325  0.469911  9653005.041417  6332247.644392  47897.579741  669356.367255  439089.201924  3321.302521  0.031574  0.789360  0.018141  0.013388  0.000045  1.000000  0.003879  0.005836  0.001380  0.293051  0.290240  0.068636  0.181999  0.088655  0.020965  16  0  0  0  0
22  12  21.239589  0.000000  0.099812  0.475355  9445505.355940  6358243.856470  76792.006250  654967.973684  440891.825046  5324.892934  0.031267  0.781663  0.017751  0.013443  0.000072  1.000000  0.003782  0.005965  0.001411  0.293180  0.290130  0.068610  0.177436  0.090613  0.021428  16  0  0  0  0
28  6  19.190840  0.000000  0.115522  0.450228  10373655.129624  6241943.344258  4589.128094  719327.513342  432827.342739  318.218223  0.032697  0.817428  0.019496  0.013197  0.000004  1.000000  0.004223  0.005391  0.001275  0.292595  0.290607  0.068723  0.198110  0.081898  0.019367  16  0  0  0  0
31  3  18.756410  0.000000  0.119587  0.443428  10613757.833560  6211781.260071  1135.327208  735976.657622  430735.850710  78.725588  0.033081  0.827033  0.019947  0.013133  0.000001  1.000000  0.004339  0.005245  0.001240  0.292433  0.290721  0.068750  0.203567  0.079675  0.018841  16  0  0  0  0
30  4  18.876535  0.000000  0.118433  0.445370  10545609.130452  6220348.882518  1807.250379  731251.106548  431329.944737  125.317924  0.032972  0.824300  0.019819  0.013151  0.000002  1.000000  0.004306  0.005286  0.001250  0.292480  0.290689  0.068742  0.202013  0.080304  0.018990  16  0  0  0  0
26  8  19.640745  0.000000  0.111612  0.456661  10142629.091316  6270916.948090  11692.085917  703307.761039  434836.423448  810.749826  0.032331  0.808272  0.019062  0.013258  0.000011  1.000000  0.004112  0.005533  0.001308  0.292745  0.290493  0.068696  0.192901  0.084053  0.019877  16  0  0  0  0
29  5  19.019780  0.000000  0.117088  0.447623  10466119.299472  6230335.199014  2878.789196  725739.141697  432022.413507  199.620312  0.032845  0.821118  0.019669  0.013173  0.000003  1.000000  0.004267  0.005334  0.001262  0.292534  0.290652  0.068733  0.200206  0.081040  0.019164  17  0  0  0  0
25  9  19.935465  0.000000  0.109203  0.460569  10000291.720354  6288752.373111  18689.269939  693437.837099  436073.163224  1295.946887  0.032108  0.802691  0.018794  0.013296  0.000018  1.000000  0.004044  0.005621  0.001329  0.292835  0.290421  0.068679  0.189712  0.085386  0.020192  16  0  0  0  0
33  1  18.570793  0.000000  0.121416  0.440332  10721808.708583  6198182.537717  448.825627  743469.095560  429792.891356  31.122359  0.033255  0.831375  0.020150  0.013105  0.000000  1.000000  0.004392  0.005179  0.001225  0.292357  0.290770  0.068761  0.206037  0.078680  0.018606  17  0  0  0  0
27  7  19.395465  0.000000  0.113708  0.453227  10266448.215918  6255393.115144  7321.727368  711893.597168  433759.973536  507.701468  0.032527  0.813166  0.019294  0.013226  0.000007  1.000000  0.004171  0.005457  0.001290  0.292665  0.290555  0.068710  0.195687  0.082896  0.019603  16  0  0  0  0
34  0  18.499496  0.000000  0.122134  0.439110  10764218.900277  6192838.487353  282.404174  746409.892931  429422.325494  19.582403  0.033323  0.833081  0.020230  0.013093  0.000000  1.000000  0.004412  0.005154  0.001219  0.292327  0.290788  0.068766  0.207009  0.078291  0.018514  16  0  0  0  0
32  2  18.655555  0.000000  0.120574  0.441761  10672048.064304  6204447.713748  713.648948  740018.604864  430227.329695  49.485675  0.033175  0.829374  0.020056  0.013118  0.000001  1.000000  0.004367  0.005209  0.001232  0.292392  0.290748  0.068756  0.204898  0.079138  0.018715  16  0  0  0  0
7  28  18.078137  0.524770  0.150023  0.081144  9873266.924656  909201.811907  20775744.658977  684629.714091  63045.654623  1440626.718030  0.040000  0.999999  0.018555  0.001922  0.019522  0.274652  0.029859  0.002894  0.000684  0.316661  0.290968  0.068808  1.400814  0.042086  0.009952  35  0  0  0  0
4  31  42.787855  0.882901  0.063386  0.033689  4021039.674251  83181.527827  34338782.864562  278825.971539  5767.953611  2381111.669947  0.040000  1.000000  0.007557  0.000176  0.032267  0.074984  0.127548  0.005602  0.001325  0.303868  0.286886  0.067843  5.983878  0.082012  0.019394  54  0  0  0  0
5  30  29.413213  0.806686  0.092208  0.047282  5878415.429642  178897.250250  30408679.172328  407619.677014  12405.050347  2108591.359528  0.040000  1.000001  0.011048  0.000378  0.028574  0.116969  0.088249  0.004669  0.001104  0.309296  0.288196  0.068153  4.140169  0.068188  0.016125  51  0  0  0  0
6  29  21.532638  0.680684  0.125955  0.062621  8114076.013563  412898.447869  25410842.083196  562644.318610  28631.105436  1762032.535228  0.040000  1.000000  0.015249  0.000873  0.023878  0.182708  0.053673  0.003599  0.000851  0.314542  0.289760  0.068522  2.518032  0.052380  0.012387  46  0  0  0  0
8  27  17.383893  0.402794  0.156014  0.109865  10599435.436258  1609233.058658  17748375.011141  734983.517374  111587.053937  1230703.575846  0.040000  1.000000  0.019920  0.003402  0.016678  0.377088  0.018014  0.002819  0.000667  0.314970  0.291437  0.068919  0.845121  0.041220  0.009748  31  0  0  0  0
9  26  17.849450  0.309205  0.151945  0.152777  10757331.282326  2435977.761191  15572391.541321  745932.293374  168914.987400  1079817.050426  0.040000  1.000000  0.020217  0.005150  0.014633  0.487947  0.011960  0.003098  0.000733  0.311913  0.291502  0.068935  0.561112  0.045658  0.010797  27  0  0  0  0
3  32  64.116222  0.927914  0.042300  0.022980  2676116.348944  40877.437078  37123796.918938  185566.619928  2834.513467  2574229.448524  0.040000  1.000000  0.005029  0.000086  0.034884  0.048037  0.170107  0.006290  0.001488  0.299242  0.285932  0.067617  7.980512  0.092216  0.021807  63  0  0  0  0
10  25  19.013613  0.219177  0.142642  0.212086  10650293.317713  3390043.184927  13639834.622607  738510.092428  235071.563867  945810.150702  0.040000  1.000000  0.020016  0.007167  0.012817  0.612266  0.008421  0.003573  0.000845  0.308682  0.291382  0.068906  0.395050  0.053050  0.012545  27  0  0  0  0
15  20  27.346049  0.000000  0.080360  0.498014  8306332.906140  6522430.849635  3202871.974793  575975.750081  452276.840264  222092.782572  0.032410  0.810257  0.015610  0.013790  0.003010  1.000000  0.003273  0.006550  0.001549  0.296018  0.289585  0.068481  0.153571  0.099215  0.023462  16  0  0  0  0
14  21  27.116426  0.000000  0.086785  0.484648  8694475.865713  6491979.455167  4939961.988642  602890.266367  450165.286950  342545.662921  0.034708  0.867691  0.016340  0.013726  0.004642  1.000000  0.003461  0.006220  0.001471  0.297644  0.289881  0.068551  0.162387  0.094048  0.022241  19  0  0  0  0
11  24  20.837698  0.111413  0.130155  0.288554  10404601.491942  4466511.910166  11709152.014913  721473.388598  309715.800796  811933.219004  0.040000  1.000000  0.019554  0.009443  0.011003  0.751445  0.006183  0.004175  0.000987  0.305666  0.291168  0.068855  0.290060  0.062371  0.014749  28  0  0  0  0
16  19  26.750105  0.000000  0.078965  0.502409  8219086.343831  6523064.337827  2038706.047124  569925.919820  452320.767451  141367.467203  0.031154  0.778843  0.015447  0.013791  0.001916  1.000000  0.003228  0.006659  0.001575  0.295035  0.289495  0.068460  0.151441  0.100975  0.023879  17  0  0  0  0
1  34  150.733966  0.971818  0.017993  0.009925  1135003.445782  10767.890042  40273772.282423  78703.137524  746.664456  2792654.286924  0.040000  1.000000  0.002133  0.000023  0.037844  0.019518  0.267879  0.007087  0.001676  0.292681  0.284828  0.067356  12.567466  0.104048  0.024605  67  0  0  0  0
18  17  24.602137  0.000000  0.083890  0.497792  8506078.145824  6478661.463748  804165.612731  589826.436726  449241.793974  55762.259618  0.030439  0.760978  0.015986  0.013698  0.000756  1.000000  0.003352  0.006530  0.001544  0.294023  0.289624  0.068490  0.157266  0.099129  0.023442  16  0  0  0  0
13  22  25.924667  0.000000  0.100386  0.456784  9512105.415404  6419380.041121  7379189.062096  659586.139081  445131.115742  511685.963355  0.038383  0.959571  0.017877  0.013572  0.006934  1.000000  0.003864  0.005580  0.001319  0.300297  0.290473  0.068691  0.181266  0.084099  0.019888  19  0  0  0  0
19  16  23.555186  0.000000  0.087887  0.492554  8741531.414026  6447711.590508  502055.428869  606153.180945  447095.675265  34813.407492  0.030532  0.763307  0.016428  0.013632  0.000472  1.000000  0.003458  0.006393  0.001512  0.293737  0.289751  0.068520  0.162238  0.097074  0.022956  16  0  0  0  0
12  23  23.357527  0.000000  0.116114  0.379290  10101701.933972  5623773.204375  9711121.314430  700469.799881  389962.336723  673386.251961  0.040000  1.000000  0.018985  0.011890  0.009125  0.901238  0.004726  0.004842  0.001145  0.303019  0.290916  0.068796  0.221727  0.072687  0.017189  28  0  0  0  0
17  18  25.725210  0.000000  0.080615  0.501555  8313947.283501  6505622.457768  1284151.268747  576503.744415  451111.316774  89045.310198  0.030586  0.764652  0.015625  0.013755  0.001207  1.000000  0.003267  0.006632  0.001568  0.294425  0.289527  0.068467  0.153284  0.100632  0.023797  18  0  0  0  0
22  13  21.250142  0.000000  0.099936  0.475076  9452857.904309  6357437.696313  121635.561752  655477.812335  440835.924481  8434.424036  0.031321  0.783020  0.017765  0.013441  0.000114  1.000000  0.003786  0.005959  0.001409  0.293187  0.290135  0.068611  0.177601  0.090511  0.021404  16  0  0  0  0
2  33  97.761026  0.955094  0.027742  0.015239  1752102.072621  20770.824272  39017063.217021  121493.842939  1440.285530  2705511.867428  0.040000  1.000000  0.003293  0.000044  0.036663  0.030673  0.216475  0.006767  0.001600  0.295545  0.285272  0.067461  10.155849  0.099294  0.023481  67  0  0  0  0
23  12  20.727578  0.000000  0.103393  0.469749  9657075.501900  6331799.937113  75886.335632  669638.620152  439058.157113  5262.092139  0.031607  0.790185  0.018149  0.013387  0.000071  1.000000  0.003881  0.005832  0.001379  0.293055  0.290243  0.068637  0.182091  0.088597  0.020951  16  0  0  0  0
0  35  234.142916  0.982235  0.011583  0.006390  730039.392871  5650.529328  41095216.739335  50622.217006  391.817653  2849614.692023  0.040000  1.000000  0.001372  0.000012  0.038616  0.012386  0.325898  0.007298  0.001726  0.290501  0.284536  0.067287  15.289406  0.107182  0.025347  71  0  0  0  0
21  14  21.883131  0.000000  0.096138  0.480785  9228525.133582  6385678.969255  195096.233343  639922.182992  442794.224076  13528.316359  0.031028  0.775698  0.017344  0.013501  0.000183  1.000000  0.003681  0.006097  0.001442  0.293338  0.290014  0.068583  0.172708  0.092606  0.021900  17  0  0  0  0
24  11  20.296150  0.000000  0.106487  0.464886  9839864.639809  6308879.984152  47385.338058  682313.540843  437468.847216  3285.782780  0.031876  0.796892  0.018493  0.013339  0.000045  1.000000  0.003968  0.005719  0.001353  0.292939  0.290338  0.068659  0.186139  0.086882  0.020546  16  0  0  0  0
26  9  19.643269  0.000000  0.111624  0.456629  10143333.044458  6270838.988473  18529.407273  703356.574389  434831.017590  1284.861728  0.032338  0.808461  0.019063  0.013258  0.000017  1.000000  0.004112  0.005532  0.001308  0.292746  0.290493  0.068696  0.192917  0.084042  0.019874  16  0  0  0  0
25  10  19.939264  0.000000  0.109224  0.460514  10001549.955371  6288613.296885  29616.966039  693525.085331  436063.519434  2053.692577  0.032120  0.803000  0.018796  0.013296  0.000028  1.000000  0.004044  0.005620  0.001329  0.292836  0.290422  0.068679  0.189741  0.085367  0.020188  16  0  0  0  0
27  8  19.397118  0.000000  0.113714  0.453208  10266844.139049  6255349.197293  11603.675689  711921.051175  433756.928194  804.619305  0.032531  0.813283  0.019295  0.013225  0.000011  1.000000  0.004171  0.005456  0.001290  0.292666  0.290555  0.068711  0.195696  0.082890  0.019602  16  0  0  0  0
20  15  22.646607  0.000000  0.092069  0.486712  8988313.322522  6416093.769885  313018.324879  623265.473031  444903.239908  21705.241832  0.030752  0.768790  0.016892  0.013565  0.000294  1.000000  0.003571  0.006244  0.001477  0.293517  0.289884  0.068552  0.167516  0.094831  0.022426  16  0  0  0  0
31  4  18.756692  0.000000  0.119588  0.443426  10613800.053671  6211776.556886  1799.363080  735979.585239  430735.524583  124.771004  0.033082  0.827051  0.019947  0.013133  0.000002  1.000000  0.004339  0.005245  0.001240  0.292433  0.290721  0.068750  0.203568  0.079674  0.018841  16  0  0  0  0
30  5  18.876976  0.000000  0.118435  0.445366  10545682.242337  6220340.745504  2864.274082  731256.176255  431329.380502  198.613808  0.032973  0.824328  0.019819  0.013151  0.000003  1.000000  0.004306  0.005286  0.001250  0.292480  0.290689  0.068742  0.202015  0.080303  0.018990  16  0  0  0  0
28  7  19.191911  0.000000  0.115526  0.450217  10373879.146950  6241918.458943  7273.099922  719343.047098  432825.617147  504.329556  0.032700  0.817500  0.019496  0.013197  0.000007  1.000000  0.004223  0.005391  0.001275  0.292596  0.290607  0.068723  0.198115  0.081894  0.019366  16  0  0  0  0
33  2  18.570907  0.000000  0.121417  0.440331  10721823.103013  6198180.931109  711.339355  743470.093695  429792.779951  49.325523  0.033255  0.831382  0.020150  0.013105  0.000001  1.000000  0.004392  0.005179  0.001225  0.292357  0.290770  0.068761  0.206037  0.078680  0.018606  16  0  0  0  0
34  1  18.499568  0.000000  0.122135  0.439110  10764227.358407  6192837.546075  447.579948  746410.479433  429422.260224  31.035982  0.033323  0.833085  0.020230  0.013093  0.000000  1.000000  0.004412  0.005154  0.001219  0.292327  0.290788  0.068766  0.207009  0.078291  0.018514  16  0  0  0  0
32  3  18.655734  0.000000  0.120574  0.441759  10672072.623444  6204444.975480  1131.053860  740020.307838  430227.139818  78.429266  0.033175  0.829385  0.020057  0.013118  0.000001  1.000000  0.004367  0.005209  0.001232  0.292392  0.290748  0.068756  0.204899  0.079137  0.018714  16  0  0  0  0
29  6  19.020470  0.000000  0.117090  0.447616  10466246.849924  6230321.014467  4562.507187  725747.986269  432021.429926  316.372282  0.032847  0.821163  0.019670  0.013173  0.000004  1.000000  0.004268  0.005334  0.001261  0.292534  0.290652  0.068733  0.200209  0.081038  0.019164  16  0  0  0  0
35  0  18.439523  0.000000  0.122746  0.438067  10800321.749449  6188285.170257  281.733452  748913.328065  429106.590469  19.535894  0.033381  0.834537  0.020298  0.013084  0.000000  1.000000  0.004430  0.005132  0.001214  0.292300  0.290804  0.068769  0.207837  0.077960  0.018436  16  0  0  0  0
6  30  30.386014  0.814404  0.089256  0.047770  5701898.861240  196532.011918  30722022.171201  395379.707339  13627.875774  2130319.114826  0.040000  1.000000  0.010716  0.000416  0.028869  0.116599  0.076953  0.004773  0.001129  0.305464  0.288048  0.068118  3.610223  0.069741  0.016492  49  0  0  0  0
7  29  22.436628  0.699520  0.120880  0.064021  7806113.479921  434197.924963  25978801.762143  541289.654246  30108.048683  1801415.859469  0.040000  0.999999  0.014670  0.000918  0.024412  0.180935  0.048366  0.003774  0.000893  0.309824  0.289510  0.068463  2.269076  0.054998  0.013006  43  0  0  0  0
8  28  18.780988  0.556065  0.144408  0.083798  9524722.025374  917049.517066  21455230.220487  660460.997033  63589.828318  1487743.443351  0.040000  1.000001  0.017900  0.001939  0.020161  0.270912  0.028123  0.003086  0.000730  0.311831  0.290683  0.068741  1.319366  0.044943  0.010628  36  0  0  0  0
5  31  43.873663  0.886159  0.061817  0.033849  3927742.258450  93560.372648  34502010.296409  272356.564443  6487.640987  2392430.147494  0.040000  1.000000  0.007382  0.000198  0.032421  0.074916  0.109687  0.005658  0.001338  0.300904  0.286805  0.067824  5.145958  0.082851  0.019593  58  0  0  0  0
9  27  17.870221  0.434499  0.151768  0.113120  10334017.138490  1611514.113247  18274086.622948  716578.945239  111745.226279  1267157.344719  0.040000  1.000001  0.019421  0.003407  0.017172  0.374373  0.017307  0.002966  0.000701  0.310815  0.291207  0.068865  0.811939  0.043408  0.010265  27  0  0  0  0
2  34  152.804950  0.972194  0.017749  0.009931  1120539.494876  12459.874683  40298890.484236  77700.181699  863.989651  2794396.027268  0.040000  1.000000  0.002106  0.000026  0.037868  0.019517  0.227541  0.007097  0.001678  0.291386  0.284814  0.067353  10.675010  0.104183  0.024637  66  0  0  0  0
11  25  19.270135  0.239126  0.140743  0.215308  10535879.234387  3399639.134362  13847069.029010  730576.418422  235736.963898  960180.149354  0.040000  1.000000  0.019801  0.007188  0.013012  0.613453  0.008233  0.003645  0.000862  0.305940  0.291258  0.068877  0.386242  0.054130  0.012801  28  0  0  0  0
3  33  99.375885  0.955832  0.027292  0.015257  1725356.474418  23885.534573  39063545.603011  119639.256064  1656.265027  2708735.037922  0.040000  1.000000  0.003243  0.000051  0.036707  0.030670  0.184296  0.006784  0.001604  0.293829  0.285247  0.067455  8.646201  0.099541  0.023540  66  0  0  0  0
4  32  65.410860  0.929417  0.041463  0.023034  2626414.897490  46598.671524  37210330.082087  182120.233766  3231.233938  2580229.810430  0.040000  1.000000  0.004936  0.000099  0.034966  0.048023  0.145343  0.006321  0.001495  0.296979  0.285887  0.067607  6.818714  0.092670  0.021915  63  0  0  0  0
14  22  25.426745  0.000000  0.102717  0.453147  9644894.474263  6392253.893821  7320432.225355  668793.966247  443250.140923  507611.660833  0.038520  0.962995  0.018126  0.013515  0.006879  1.000000  0.003919  0.005499  0.001300  0.299135  0.290524  0.068703  0.183863  0.082874  0.019598  18  0  0  0  0
10  26  18.207602  0.336113  0.148956  0.156246  10573030.620361  2442663.557791  15925948.061036  733152.560944  169378.592309  1104333.282070  0.040000  1.000000  0.019870  0.005164  0.014965  0.487420  0.011595  0.003205  0.000758  0.308503  0.291329  0.068894  0.543979  0.047256  0.011175  31  0  0  0  0
15  21  26.190776  0.000000  0.090610  0.478963  8917624.265371  6457928.662493  4882016.186610  618363.769334  447804.145027  338527.598973  0.035001  0.875014  0.016759  0.013654  0.004587  1.000000  0.003560  0.006080  0.001438  0.296902  0.289996  0.068578  0.167015  0.091931  0.021740  17  0  0  0  0
12  24  20.958121  0.121472  0.129407  0.290590  10359388.138018  4469989.312732  11791752.974707  718338.215022  309956.930013  817660.915005  0.040000  1.000000  0.019469  0.009451  0.011080  0.753034  0.006108  0.004209  0.000995  0.303504  0.291093  0.068838  0.286534  0.062871  0.014868  30  0  0  0  0
13  23  23.236324  0.000000  0.116719  0.378574  10130845.519686  5606014.040861  9692784.039511  702490.667433  388730.885053  672114.713028  0.040000  1.000000  0.019039  0.011853  0.009108  0.901179  0.004729  0.004827  0.001142  0.301357  0.290894  0.068791  0.221848  0.072458  0.017135  28  0  0  0  0
16  20  26.131312  0.000000  0.085148  0.491116  8587674.574036  6483911.993572  3158508.328503  595484.476739  449605.874958  219016.529220  0.032816  0.820397  0.016139  0.013709  0.002968  1.000000  0.003399  0.006372  0.001507  0.295530  0.289741  0.068518  0.159453  0.096515  0.022824  17  0  0  0  0
1  35  236.843876  0.982432  0.011451  0.006392  722205.469105  6569.055591  41108814.342622  50078.998937  455.509882  2850557.573778  0.040000  1.000000  0.001357  0.000014  0.038629  0.012386  0.276390  0.007303  0.001727  0.289526  0.284528  0.067285  12.966763  0.107253  0.025363  80  0  0  0  0
17  19  25.460777  0.000000  0.084207  0.494921  8528002.250159  6482730.591252  2008322.353630  591346.692726  449523.954441  139260.608394  0.031620  0.790511  0.016027  0.013706  0.001887  1.000000  0.003366  0.006463  0.001528  0.294693  0.289669  0.068501  0.157928  0.097996  0.023174  17  0  0  0  0
21  15  21.902435  0.000000  0.096491  0.480022  9249540.139954  6383383.159772  308715.902924  641379.400538  442635.028604  21406.904317  0.031169  0.779233  0.017383  0.013496  0.000290  1.000000  0.003691  0.006079  0.001438  0.293360  0.290028  0.068586  0.173176  0.092324  0.021833  16  0  0  0  0
19  17  23.545636  0.000000  0.089031  0.490294  8809682.599275  6440334.985994  792052.868375  610878.904136  446584.168519  54922.340595  0.030917  0.772932  0.016556  0.013617  0.000744  1.000000  0.003490  0.006337  0.001499  0.293812  0.289795  0.068531  0.163732  0.096199  0.022749  16  0  0  0  0
20  16  22.661693  0.000000  0.092706  0.485398  9026229.489094  6411969.299566  494761.030337  625894.646787  444617.241874  34307.601053  0.030985  0.774623  0.016963  0.013557  0.000465  1.000000  0.003588  0.006212  0.001469  0.293557  0.289909  0.068558  0.168354  0.094333  0.022308  17  0  0  0  0
18  18  24.517703  0.000000  0.085931  0.493913  8627657.038626  6465576.567410  1264586.111280  598256.931237  448334.464221  87688.627727  0.031073  0.776815  0.016214  0.013670  0.001188  1.000000  0.003409  0.006432  0.001521  0.294166  0.289705  0.068509  0.159913  0.097602  0.023081  17  0  0  0  0
22  14  21.266793  0.000000  0.100131  0.474633  9464491.635135  6356162.079160  192599.652666  656284.515716  440747.470941  13355.199059  0.031407  0.785166  0.017787  0.013439  0.000181  1.000000  0.003791  0.005949  0.001407  0.293198  0.290142  0.068613  0.177862  0.090350  0.021366  16  0  0  0  0
26  10  19.647268  0.000000  0.111642  0.456579  10144448.518710  6270715.454059  29363.865869  703433.923338  434822.451497  2036.142165  0.032350  0.808762  0.019065  0.013258  0.000028  1.000000  0.004113  0.005531  0.001308  0.292747  0.290494  0.068696  0.192943  0.084024  0.019870  16  0  0  0  0
28  8  19.193608  0.000000  0.115532  0.450200  10374234.156313  6241879.022821  11526.639554  719367.664072  432822.882577  799.277484  0.032705  0.817615  0.019497  0.013197  0.000011  1.000000  0.004223  0.005390  0.001275  0.292596  0.290608  0.068723  0.198123  0.081888  0.019365  16  0  0  0  0
24  12  20.305001  0.000000  0.106547  0.464736  9843442.939470  6308485.358704  75076.559037  682561.666442  437441.483193  5205.940804  0.031908  0.797690  0.018499  0.013338  0.000071  1.000000  0.003969  0.005716  0.001352  0.292942  0.290341  0.068660  0.186220  0.086830  0.020534  16  0  0  0  0
29  7  19.021562  0.000000  0.117093  0.447606  10466448.997179  6230298.533772  7230.920268  725762.003516  432019.871075  501.404744  0.032849  0.821234  0.019670  0.013172  0.000007  1.000000  0.004268  0.005334  0.001261  0.292534  0.290652  0.068733  0.200214  0.081034  0.019163  16  0  0  0  0
23  13  20.740124  0.000000  0.103501  0.469492  9663520.435712  6331091.054112  120205.904162  670085.523211  439009.001918  8335.289061  0.031660  0.791491  0.018161  0.013386  0.000113  1.000000  0.003884  0.005827  0.001378  0.293061  0.290247  0.068638  0.182237  0.088505  0.020930  16  0  0  0  0
27  9  19.399735  0.000000  0.113725  0.453179  10267471.560364  6255279.600128  18389.380491  711964.557674  433752.102204  1275.152025  0.032539  0.813468  0.019296  0.013225  0.000017  1.000000  0.004172  0.005456  0.001290  0.292666  0.290555  0.068711  0.195711  0.082880  0.019599  16  0  0  0  0
31  5  18.757138  0.000000  0.119589  0.443422  10613866.974405  6211769.101358  2851.774978  735984.225641  430735.007603  197.747099  0.033083  0.827078  0.019947  0.013133  0.000003  1.000000  0.004339  0.005245  0.001240  0.292433  0.290721  0.068750  0.203569  0.079673  0.018841  16  0  0  0  0
25  11  19.945282  0.000000  0.109257  0.460427  10003543.438121  6288392.952910  46930.859741  693663.316935  436048.240395  3254.268454  0.032140  0.803488  0.018800  0.013295  0.000044  1.000000  0.004045  0.005618  0.001328  0.292838  0.290423  0.068679  0.189787  0.085337  0.020181  16  0  0  0  0
32  4  18.656018  0.000000  0.120575  0.441757  10672111.560290  6204440.632905  1792.590774  740023.007787  430226.838696  124.301401  0.033176  0.829402  0.020057  0.013118  0.000002  1.000000  0.004367  0.005209  0.001232  0.292392  0.290748  0.068756  0.204900  0.079137  0.018714  16  0  0  0  0
34  2  18.499683  0.000000  0.122135  0.439109  10764240.793599  6192836.048102  709.365146  746411.411052  429422.156352  49.188628  0.033324  0.833092  0.020230  0.013093  0.000001  1.000000  0.004412  0.005154  0.001219  0.292327  0.290788  0.068766  0.207010  0.078290  0.018514  16  0  0  0  0
36  0  18.388990  0.000000  0.123266  0.437178  10831018.017725  6184409.647338  281.161844  751041.861359  428837.854885  19.496257  0.033431  0.835774  0.020355  0.013075  0.000000  1.000000  0.004445  0.005113  0.001209  0.292277  0.290816  0.068772  0.208542  0.077679  0.018369  16  0  0  0  0
33  3  18.571088  0.000000  0.121417  0.440330  10721845.889156  6198178.390461  1127.393572  743471.673726  429792.603778  78.175455  0.033256  0.831393  0.020150  0.013105  0.000001  1.000000  0.004392  0.005179  0.001225  0.292357  0.290770  0.068761  0.206038  0.078679  0.018606  16  0  0  0  0
30  6  18.877676  0.000000  0.118436  0.445360  10545798.142995  6220327.843392  4539.506356  731264.213010  431328.485847  314.777364  0.032975  0.824372  0.019819  0.013151  0.000004  1.000000  0.004306  0.005286  0.001250  0.292480  0.290690  0.068742  0.202018  0.080301  0.018990  16  0  0  0  0
35  1  18.439596  0.000000  0.122746  0.438067  10800329.740027  6188284.277885  446.516947  748913.882146  429106.528590  30.962271  0.033382  0.834541  0.020298  0.013084  0.000000  1.000000  0.004430  0.005132  0.001214  0.292300  0.290804  0.068769  0.207838  0.077960  0.018436  16  0  0  0  0
0  36  369.109024  0.988878  0.007348  0.004085  463048.150038  3485.311078  41634066.933627  32108.574091  241.677607  2886979.513340  0.040000  1.000000  0.000870  0.000007  0.039122  0.007845  0.332386  0.007438  0.001759  0.288125  0.284341  0.067241  15.593808  0.109260  0.025838  84  0  0  0  0
7  30  31.473386  0.822291  0.086172  0.048278  5517615.433911  215167.504346  31048646.320493  382601.169989  14920.093633  2152967.808480  0.040000  1.000000  0.010370  0.000455  0.029176  0.116242  0.067302  0.004882  0.001155  0.302255  0.287896  0.068082  3.157449  0.071372  0.016878  50  0  0  0  0
0  37  582.998316  0.993016  0.004652  0.002598  293146.649297  2167.983151  41976838.166214  20327.304855  150.331769  2910747.874183  0.040000  1.000000  0.000551  0.000005  0.039444  0.004962  0.336514  0.007527  0.001780  0.286614  0.284217  0.067212  15.787454  0.110582  0.026151  70  0  0  0  0
8  29  23.415237  0.717381  0.115828  0.065401  7500385.483824  457073.973630  26538827.312937  520089.936649  31694.314179  1840249.017293  0.040000  1.000000  0.014096  0.000966  0.024938  0.179383  0.043589  0.003951  0.000934  0.305917  0.289263  0.068405  2.044980  0.057622  0.013627  40  0  0  0  0
5  32  66.907785  0.931075  0.040535  0.023093  2571342.649430  52933.674980  37306214.559744  178301.427111  3670.514232  2586878.608951  0.040000  1.000000  0.004832  0.000112  0.035056  0.048008  0.124460  0.006355  0.001503  0.295068  0.285838  0.067595  5.838996  0.093178  0.022035  60  0  0  0  0
2  35  240.014012  0.982657  0.011300  0.006394  713234.935952  7619.078036  41124396.084101  49456.966373  528.320287  2851638.039170  0.040000  1.000000  0.001340  0.000016  0.038643  0.012386  0.234671  0.007309  0.001728  0.288703  0.284520  0.067283  11.009516  0.107339  0.025384  71  0  0  0  0
1  36  373.296014  0.988998  0.007265  0.004085  458160.652279  4058.396844  41642560.734339  31769.666390  281.416383  2887568.488438  0.040000  1.000000  0.000861  0.000009  0.039130  0.007845  0.281832  0.007442  0.001760  0.287507  0.284336  0.067240  13.222054  0.109305  0.025848  70  0  0  0  0
4  33  101.256075  0.956660  0.026785  0.015278  1695289.331494  27382.637496  39115814.165276  117554.347429  1898.760301  2712359.432068  0.040000  1.000000  0.003186  0.000058  0.036756  0.030666  0.157179  0.006803  0.001609  0.292379  0.285219  0.067449  7.373995  0.099824  0.023606  67  0  0  0  0
11  26  18.605022  0.363156  0.145774  0.159873  10377841.060214  2451813.211949  16295724.750304  719617.773140  170013.045440  1129974.248832  0.040000  1.000000  0.019504  0.005184  0.015313  0.486845  0.011232  0.003321  0.000785  0.305611  0.291150  0.068851  0.526958  0.048973  0.011581  26  0  0  0  0
12  25  19.549760  0.259391  0.138730  0.218665  10415165.455207  3410979.558107  14062982.759771  722205.912412  236523.328849  975151.987641  0.040000  1.000000  0.019574  0.007212  0.013215  0.614539  0.008050  0.003723  0.000880  0.303610  0.291131  0.068847  0.377650  0.055288  0.013075  27  0  0  0  0
10  27  18.413877  0.465612  0.147287  0.116482  10055697.078895  1617511.766236  18817214.277323  697279.742222  112161.114098  1304818.772650  0.040000  1.000000  0.018898  0.003420  0.017682  0.371779  0.016589  0.003123  0.000738  0.307305  0.290971  0.068809  0.778256  0.045739  0.010816  31  0  0  0  0
15  22  24.958824  0.000000  0.105023  0.449551  9776974.389235  6366870.139419  7262339.606188  677952.620126  441489.986695  503583.416326  0.038660  0.966495  0.018374  0.013461  0.006824  1.000000  0.003975  0.005420  0.001282  0.298145  0.290574  0.068715  0.186505  0.081679  0.019316  18  0  0  0  0
16  21  25.369642  0.000000  0.094303  0.473404  9133398.409518  6425804.282342  4825361.438293  633325.928439  445576.583941  334599.058963  0.035285  0.882123  0.017165  0.013586  0.004534  1.000000  0.003656  0.005947  0.001406  0.296263  0.290106  0.068604  0.171542  0.089905  0.021261  17  0  0  0  0
6  31  45.114493  0.889655  0.060117  0.034023  3826632.194705  104824.746274  34678883.234888  265345.414581  7268.732489  2404694.828498  0.040000  1.000000  0.007192  0.000222  0.032587  0.074845  0.094589  0.005720  0.001353  0.298407  0.286718  0.067803  4.437617  0.083766  0.019809  59  0  0  0  0
17  20  25.100900  0.000000  0.089681  0.484456  8854245.589449  6447794.971060  3115671.086007  613968.980344  447101.457019  216046.119394  0.033200  0.830006  0.016640  0.013632  0.002928  1.000000  0.003519  0.006205  0.001467  0.295102  0.289886  0.068552  0.165085  0.093976  0.022223  17  0  0  0  0
3  34  155.227501  0.972621  0.017472  0.009938  1104108.655201  14378.980569  40327435.162521  76560.838343  997.063832  2796375.365523  0.040000  1.000000  0.002075  0.000030  0.037895  0.019516  0.193551  0.007107  0.001681  0.290292  0.284799  0.067349  9.080411  0.104339  0.024674  65  0  0  0  0
18  19  24.395472  0.000000  0.089093  0.487781  8816028.087332  6445288.954197  1979351.339265  611318.911451  446927.685397  137251.707244  0.032055  0.801384  0.016568  0.013627  0.001860  1.000000  0.003497  0.006281  0.001485  0.294388  0.289829  0.068539  0.164041  0.095236  0.022521  17  0  0  0  0
9  28  19.551298  0.585452  0.138719  0.086431  9173702.630898  929426.333482  22129397.588270  636120.694120  64448.058562  1534491.395754  0.040000  1.000000  0.017241  0.001965  0.020794  0.267624  0.026381  0.003282  0.000776  0.307805  0.290398  0.068674  1.237637  0.047866  0.011319  37  0  0  0  0
21  16  21.932651  0.000000  0.097048  0.478814  9282696.784046  6379760.549215  488049.678579  643678.540624  442383.830409  33842.224104  0.031393  0.784813  0.017445  0.013488  0.000459  1.000000  0.003707  0.006051  0.001431  0.293393  0.290050  0.068591  0.173915  0.091877  0.021727  16  0  0  0  0
14  23  23.117591  0.000000  0.117319  0.377830  10159833.084020  5588715.576020  9673734.575956  704500.716187  387531.379040  670793.789682  0.040000  1.000000  0.019094  0.011816  0.009090  0.900913  0.004735  0.004813  0.001138  0.299944  0.290872  0.068785  0.222125  0.072249  0.017086  27  0  0  0  0
23  14  20.759929  0.000000  0.103673  0.469085  9673719.236039  6329969.244747  190348.197036  670792.725985  438931.213681  13199.079161  0.031742  0.793559  0.018180  0.013383  0.000179  1.000000  0.003889  0.005818  0.001376  0.293070  0.290254  0.068639  0.182467  0.088361  0.020896  17  0  0  0  0
24  13  20.318998  0.000000  0.106642  0.464500  9849109.067971  6307860.467356  118927.698507  682954.565770  437398.152126  8246.656031  0.031958  0.798953  0.018510  0.013336  0.000112  1.000000  0.003972  0.005711  0.001351  0.292947  0.290344  0.068661  0.186349  0.086747  0.020514  17  0  0  0  0
13  24  21.087244  0.131745  0.128615  0.292680  10311898.447681  4474504.780585  11876574.531020  715045.196271  310270.040505  823542.591080  0.040000  1.000000  0.019380  0.009460  0.011160  0.754468  0.006037  0.004245  0.001004  0.301668  0.291017  0.068820  0.283209  0.063412  0.014996  32  0  0  0  0
25  12  19.954807  0.000000  0.109310  0.460289  10006701.241315  6288043.908363  74358.126707  693882.284569  436024.037031  5156.123441  0.032171  0.804263  0.018806  0.013295  0.000070  1.000000  0.004047  0.005615  0.001328  0.292841  0.290425  0.068680  0.189859  0.085290  0.020169  16  0  0  0  0
19  18  23.531532  0.000000  0.090821  0.486717  8916277.792490  6428792.970174  1246160.985774  618270.402534  445783.824818  86410.997081  0.031520  0.787998  0.016757  0.013592  0.001171  1.000000  0.003540  0.006250  0.001478  0.293931  0.289865  0.068547  0.166076  0.094832  0.022426  16  0  0  0  0
22  15  21.292996  0.000000  0.100440  0.473931  9482881.205809  6354145.595009  304798.615620  657559.680928  440607.644380  21135.272718  0.031542  0.788559  0.017822  0.013434  0.000286  1.000000  0.003800  0.005932  0.001403  0.293216  0.290154  0.068616  0.178275  0.090096  0.021306  17  0  0  0  0
20  17  22.685130  0.000000  0.093708  0.483317  9085860.759970  6405481.424536  780781.685403  630029.584112  444167.361195  54140.776921  0.031352  0.783801  0.017075  0.013543  0.000734  1.000000  0.003617  0.006163  0.001457  0.293621  0.289948  0.068567  0.169673  0.093550  0.022123  16  0  0  0  0
28  9  19.196296  0.000000  0.115542  0.450172  10374796.669546  6241816.544959  18267.369688  719406.669730  432818.550252  1266.691581  0.032712  0.817796  0.019498  0.013197  0.000017  1.000000  0.004223  0.005390  0.001275  0.292596  0.290608  0.068723  0.198136  0.081879  0.019363  16  0  0  0  0
30  7  18.878785  0.000000  0.118440  0.445350  10545981.813268  6220307.398519  7194.476637  731276.949031  431327.068163  498.877679  0.032978  0.824442  0.019820  0.013151  0.000007  1.000000  0.004306  0.005286  0.001250  0.292480  0.290690  0.068742  0.202022  0.080298  0.018989  16  0  0  0  0
29  8  19.023293  0.000000  0.117099  0.447590  10466769.345499  6230262.909740  11459.818543  725784.217033  432017.400842  794.643997  0.032854  0.821347  0.019671  0.013172  0.000011  1.000000  0.004268  0.005334  0.001261  0.292534  0.290652  0.068734  0.200221  0.081029  0.019162  16  0  0  0  0
33  4  18.571374  0.000000  0.121418  0.440328  10721882.029318  6198174.358173  1786.790037  743474.179749  429792.324172  123.899167  0.033256  0.831409  0.020150  0.013105  0.000002  1.000000  0.004392  0.005179  0.001225  0.292357  0.290770  0.068761  0.206039  0.078679  0.018606  17  0  0  0  0
27  10  19.403883  0.000000  0.113742  0.453132  10268465.754791  6255169.320769  29142.174411  712033.496866  433744.455240  2020.769689  0.032550  0.813762  0.019298  0.013225  0.000027  1.000000  0.004172  0.005455  0.001290  0.292667  0.290556  0.068711  0.195734  0.082864  0.019596  16  0  0  0  0
31  6  18.757846  0.000000  0.119591  0.443417  10613973.037096  6211757.284323  4519.700177  735991.580215  430734.188189  313.403969  0.033085  0.827122  0.019947  0.013133  0.000004  1.000000  0.004339  0.005244  0.001240  0.292433  0.290721  0.068750  0.203572  0.079671  0.018841  16  0  0  0  0
26  11  19.653600  0.000000  0.111672  0.456498  10146215.830206  6270519.736210  46530.388735  703556.471829  434808.880076  3226.499089  0.032370  0.809238  0.019068  0.013258  0.000044  1.000000  0.004113  0.005529  0.001308  0.292748  0.290495  0.068696  0.192983  0.083997  0.019864  16  0  0  0  0
32  5  18.656469  0.000000  0.120576  0.441754  10672173.228748  6204433.758890  2841.042832  740027.283987  430226.362040  197.002913  0.033177  0.829430  0.020057  0.013118  0.000003  1.000000  0.004368  0.005209  0.001232  0.292393  0.290748  0.068756  0.204901  0.079135  0.018714  16  0  0  0  0
35  2  18.439711  0.000000  0.122746  0.438066  10800342.414226  6188282.861446  707.680454  748914.760997  429106.430372  49.071809  0.033382  0.834548  0.020298  0.013084  0.000001  1.000000  0.004430  0.005132  0.001214  0.292300  0.290804  0.068769  0.207838  0.077959  0.018436  16  0  0  0  0
34  3  18.499864  0.000000  0.122135  0.439108  10764262.144824  6192833.661761  1124.264812  746412.891584  429421.990879  77.958502  0.033324  0.833103  0.020230  0.013093  0.000001  1.000000  0.004412  0.005153  0.001219  0.292327  0.290788  0.068766  0.207010  0.078290  0.018514  16  0  0  0  0
36  1  18.389062  0.000000  0.123266  0.437178  10831025.591670  6184408.800925  445.611027  751042.386550  428837.796193  30.899453  0.033431  0.835778  0.020355  0.013075  0.000000  1.000000  0.004445  0.005113  0.001209  0.292277  0.290816  0.068772  0.208543  0.077679  0.018369  16  0  0  0  0
37  0  18.346378  0.000000  0.123707  0.436422  10857098.905969  6181112.657801  280.675166  752850.356075  428609.235825  19.462510  0.033473  0.836825  0.020404  0.013069  0.000000  1.000000  0.004458  0.005098  0.001205  0.292257  0.290827  0.068775  0.209142  0.077440  0.018313  16  0  0  0  0
0  38  921.981809  0.995607  0.002942  0.001648  185358.307390  1355.691704  42194239.588703  12853.071426  94.006050  2925822.871634  0.040000  1.000000  0.000348  0.000003  0.039649  0.003136  0.339132  0.007584  0.001793  0.285655  0.284139  0.067193  15.910308  0.111422  0.026349  76  0  0  0  0
6  32  68.631729  0.932884  0.039517  0.023158  2510892.607090  59881.416035  37411486.005881  174109.714730  4152.282831  2594178.316396  0.040000  1.000000  0.004719  0.000127  0.035155  0.047991  0.106846  0.006393  0.001512  0.293455  0.285785  0.067582  5.012640  0.093742  0.022168  61  0  0  0  0
7  31  46.526090  0.893366  0.058293  0.034209  3718172.408144  116923.765591  34868582.338008  257824.621997  8107.699794  2417848.898344  0.040000  1.000000  0.006988  0.000247  0.032765  0.074771  0.081817  0.005786  0.001368  0.296303  0.286626  0.067781  3.838419  0.084755  0.020043  62  0  0  0  0
5  33  103.437565  0.957580  0.026220  0.015300  1661771.353441  31276.297197  39174088.256673  115230.151810  2168.753521  2716400.260178  0.040000  1.000000  0.003123  0.000066  0.036811  0.030661  0.134326  0.006824  0.001614  0.291155  0.285189  0.067442  6.301853  0.100144  0.023682  65  0  0  0  0
2  36  378.213130  0.989135  0.007171  0.004086  452558.254699  4714.049862  41652280.910138  31381.186277  326.880518  2888242.502544  0.040000  1.000000  0.000851  0.000010  0.039140  0.007844  0.239232  0.007445  0.001761  0.286986  0.284331  0.067239  11.223491  0.109360  0.025862  70  0  0  0  0
3  35  243.725421  0.982912  0.011128  0.006397  703028.219622  8811.868892  41142119.493085  48749.214690  611.030506  2852867.011557  0.040000  1.000000  0.001321  0.000019  0.038660  0.012385  0.199520  0.007316  0.001730  0.288008  0.284510  0.067281  9.360450  0.107441  0.025408  69  0  0  0  0
10  28  20.388937  0.612853  0.133020  0.089021  8824001.448667  945606.888996  22792394.648182  611871.798366  65570.046773  1580464.779339  0.040000  1.000000  0.016583  0.001999  0.021417  0.264771  0.024669  0.003481  0.000823  0.304451  0.290117  0.068607  1.157345  0.050822  0.012018  35  0  0  0  0
8  30  32.684313  0.830278  0.082980  0.048802  5326927.072507  234668.255018  31386134.335984  369378.503231  16272.310023  2176369.821747  0.040000  1.000000  0.010011  0.000496  0.029493  0.115898  0.059047  0.004996  0.001182  0.299567  0.287739  0.068045  2.770174  0.073071  0.017280  47  0  0  0  0
12  26  19.040681  0.389944  0.142439  0.163618  10174156.134215  2463238.438393  16677400.430213  705493.901709  170805.290760  1156440.312558  0.040000  1.000000  0.019121  0.005208  0.015671  0.486260  0.010873  0.003442  0.000814  0.303157  0.290966  0.068808  0.510091  0.050791  0.012011  29  0  0  0  0
4  34  158.052514  0.973102  0.017160  0.009946  1085582.921468  16539.956121  40359623.913855  75276.231345  1146.909682  2798607.390221  0.040000  1.000000  0.002040  0.000035  0.037925  0.019514  0.164914  0.007119  0.001684  0.289368  0.284782  0.067345  7.736890  0.104520  0.024717  76  0  0  0  0
11  27  19.014407  0.495701  0.142636  0.119905  9768421.179185  1627051.292527  19370299.112016  677359.525480  112822.601649  1343170.648998  0.040000  1.000000  0.018358  0.003440  0.018202  0.369368  0.015866  0.003287  0.000777  0.304342  0.290730  0.068752  0.744347  0.048181  0.011394  33  0  0  0  0
13  25  19.850243  0.279698  0.136630  0.222121  10289691.978284  3423721.989470  14285247.963420  713505.360580  237406.911478  990564.248242  0.040000  1.000000  0.019338  0.007239  0.013423  0.615534  0.007871  0.003805  0.000900  0.301630  0.291002  0.068816  0.369289  0.056512  0.013364  31  0  0  0  0
16  22  24.523321  0.000000  0.107277  0.446047  9906589.091583  6343192.342553  7205737.864711  686940.331822  439848.126567  499658.551904  0.038800  0.970003  0.018618  0.013411  0.006771  1.000000  0.004032  0.005344  0.001264  0.297301  0.290622  0.068726  0.189146  0.080530  0.019044  17  0  0  0  0
19  19  23.511544  0.000000  0.093598  0.481064  9081685.801502  6410872.445656  1952090.825522  629740.085140  444541.184092  135361.415219  0.032456  0.811406  0.017068  0.013554  0.001834  1.000000  0.003618  0.006114  0.001446  0.294116  0.289974  0.068573  0.169735  0.092708  0.021924  17  0  0  0  0
18  20  24.226730  0.000000  0.093925  0.478112  9103868.256663  6414255.131732  3074875.495399  631278.255642  444775.745501  213217.281306  0.033560  0.839003  0.017109  0.013561  0.002889  1.000000  0.003632  0.006049  0.001430  0.294727  0.290019  0.068584  0.170410  0.091618  0.021666  16  0  0  0  0
17  21  24.645227  0.000000  0.097824  0.468047  9339424.980368  6395737.527227  4770751.987588  647612.173648  443491.702198  330812.343491  0.035557  0.888931  0.017552  0.013522  0.004483  1.000000  0.003750  0.005821  0.001376  0.295711  0.290208  0.068629  0.175908  0.087993  0.020809  17  0  0  0  0
9  29  24.474463  0.734301  0.110815  0.066759  7197730.064321  481211.786423  27089782.098518  499103.276924  33368.072622  1878453.192285  0.040000  0.999999  0.013527  0.001017  0.025456  0.178026  0.039312  0.004127  0.000976  0.302678  0.289021  0.068348  1.844299  0.060246  0.014247  41  0  0  0  0
21  17  21.979611  0.000000  0.097924  0.476900  9334870.982354  6374059.205691  770414.968622  647296.391407  441988.489210  53421.930525  0.031744  0.793596  0.017543  0.013476  0.000724  1.000000  0.003732  0.006006  0.001420  0.293446  0.290084  0.068599  0.175079  0.091175  0.021561  17  0  0  0  0
22  16  21.334064  0.000000  0.100928  0.472820  9511904.866593  6350962.768176  481940.454519  659572.232674  440386.941562  33418.599751  0.031757  0.793916  0.017876  0.013428  0.000453  1.000000  0.003814  0.005907  0.001397  0.293244  0.290173  0.068620  0.178926  0.089695  0.021211  16  0  0  0  0
23  15  20.791121  0.000000  0.103944  0.468439  9689843.663136  6328195.572327  301266.457721  671910.822153  438808.224112  20890.346669  0.031873  0.796828  0.018211  0.013379  0.000283  1.000000  0.003897  0.005803  0.001372  0.293086  0.290264  0.068642  0.182832  0.088132  0.020841  16  0  0  0  0
14  24  21.222915  0.142099  0.127793  0.294805  10262897.381367  4479739.337675  11962800.813584  711647.376048  310633.013911  829521.673346  0.040000  1.000000  0.019288  0.009471  0.011241  0.755753  0.005970  0.004283  0.001013  0.300106  0.290941  0.068802  0.280076  0.063987  0.015132  30  0  0  0  0
24  14  20.341104  0.000000  0.106793  0.464124  9858076.408227  6306871.476273  188335.445453  683576.376933  437329.573743  13059.511422  0.032038  0.800952  0.018527  0.013334  0.000177  1.000000  0.003976  0.005703  0.001349  0.292955  0.290350  0.068662  0.186553  0.086617  0.020483  16  0  0  0  0
20  18  22.721137  0.000000  0.095276  0.480024  9179214.855958  6395321.405005  1229025.120121  636502.921512  443462.847550  85222.765982  0.031927  0.798180  0.017251  0.013521  0.001155  1.000000  0.003661  0.006085  0.001439  0.293719  0.290009  0.068581  0.171745  0.092324  0.021833  17  0  0  0  0
26  12  19.663625  0.000000  0.111719  0.456371  10149015.489071  6270209.685149  73725.095061  703750.605105  434787.380590  5112.227912  0.032400  0.809992  0.019074  0.013257  0.000069  1.000000  0.004115  0.005527  0.001307  0.292751  0.290497  0.068697  0.193047  0.083954  0.019853  16  0  0  0  0
25  13  19.969873  0.000000  0.109394  0.460071  10011701.788289  6287491.174590  117793.749108  694229.031301  435985.709498  8168.025983  0.032220  0.805489  0.018815  0.013293  0.000111  1.000000  0.004049  0.005610  0.001327  0.292845  0.290428  0.068681  0.189973  0.085215  0.020152  16  0  0  0  0
29  9  19.026036  0.000000  0.117107  0.447564  10467277.042766  6230206.448050  18161.539076  725819.421655  432013.485689  1259.353100  0.032861  0.821525  0.019672  0.013172  0.000017  1.000000  0.004268  0.005333  0.001261  0.292535  0.290653  0.068734  0.200233  0.081020  0.019160  16  0  0  0  0
28  10  19.200556  0.000000  0.115557  0.450128  10375688.141340  6241717.519036  28949.009611  719468.485954  432811.683620  2007.375302  0.032723  0.818084  0.019500  0.013197  0.000027  1.000000  0.004224  0.005389  0.001274  0.292597  0.290609  0.068723  0.198157  0.081865  0.019359  17  0  0  0  0
27  11  19.410451  0.000000  0.113768  0.453057  10270040.997171  6254994.586862  46179.624441  712142.726947  433732.338883  3202.176475  0.032569  0.814227  0.019301  0.013225  0.000043  1.000000  0.004173  0.005453  0.001290  0.292669  0.290557  0.068711  0.195770  0.082839  0.019590  16  0  0  0  0
30  8  18.880542  0.000000  0.118444  0.445335  10546272.919674  6220274.991619  11402.085000  731297.134861  431324.821012  790.640651  0.032982  0.824553  0.019820  0.013151  0.000011  1.000000  0.004306  0.005285  0.001250  0.292481  0.290690  0.068742  0.202029  0.080293  0.018988  17  0  0  0  0
15  23  23.002008  0.000000  0.117909  0.377079  10188413.891256  5571855.855063  9654506.978706  706482.559688  386362.296302  669460.514231  0.040000  1.000000  0.019148  0.011780  0.009072  0.900469  0.004743  0.004801  0.001135  0.298741  0.290850  0.068780  0.222528  0.072063  0.017041  29  0  0  0  0
33  5  18.571828  0.000000  0.121419  0.440324  10721939.256633  6198167.978119  2831.850356  743478.147992  429791.881768  196.365490  0.033257  0.831436  0.020150  0.013105  0.000003  1.000000  0.004392  0.005179  0.001225  0.292357  0.290770  0.068761  0.206040  0.078678  0.018606  16  0  0  0  0
36  2  18.389178  0.000000  0.123266  0.437177  10831037.608178  6184407.456655  706.244712  751043.219796  428837.702979  48.972252  0.033431  0.835785  0.020355  0.013075  0.000001  1.000000  0.004445  0.005113  0.001209  0.292277  0.290816  0.068772  0.208543  0.077678  0.018369  16  0  0  0  0
37  1  18.346451  0.000000  0.123707  0.436421  10857106.109993  6181111.854070  444.839709  752850.855615  428609.180093  30.845969  0.033473  0.836829  0.020404  0.013069  0.000000  1.000000  0.004458  0.005098  0.001205  0.292257  0.290827  0.068775  0.209142  0.077440  0.018313  16  0  0  0  0
32  6  18.657183  0.000000  0.120578  0.441748  10672270.995144  6204422.858387  4502.693984  740034.063281  430225.606180  312.224730  0.033179  0.829473  0.020057  0.013118  0.000004  1.000000  0.004368  0.005209  0.001232  0.292393  0.290748  0.068756  0.204904  0.079134  0.018714  16  0  0  0  0
34  4  18.500152  0.000000  0.122136  0.439106  10764295.935459  6192829.889779  1781.831658  746415.234686  429421.729323  123.555345  0.033325  0.833120  0.020230  0.013093  0.000002  1.000000  0.004412  0.005153  0.001219  0.292327  0.290788  0.068766  0.207011  0.078289  0.018514  16  0  0  0  0
31  7  18.758968  0.000000  0.119593  0.443408  10614141.115325  6211738.559662  7163.094914  736003.235055  430732.889788  496.701615  0.033088  0.827191  0.019948  0.013133  0.000007  1.000000  0.004339  0.005244  0.001240  0.292433  0.290721  0.068750  0.203576  0.079668  0.018840  16  0  0  0  0
38  0  18.310416  0.000000  0.124082  0.435778  10879249.700103  6178308.076209  280.261027  754386.331145  428414.761199  19.433793  0.033509  0.837718  0.020446  0.013063  0.000000  1.000000  0.004469  0.005084  0.001202  0.292240  0.290835  0.068777  0.209651  0.077237  0.018265  16  0  0  0  0
35  3  18.439893  0.000000  0.122746  0.438065  10800362.470613  6188280.623135  1121.594880  748916.151742  429106.275163  77.773364  0.033382  0.834558  0.020298  0.013084  0.000001  1.000000  0.004430  0.005132  0.001214  0.292300  0.290804  0.068769  0.207838  0.077959  0.018436  16  0  0  0  0
3  36  383.972942  0.989291  0.007063  0.004087  446177.699973  5459.521419  41663363.196648  30938.747377  378.572829  2889010.967805  0.040000  1.000000  0.000839  0.000012  0.039150  0.007844  0.203341  0.007450  0.001762  0.286546  0.284325  0.067237  9.539696  0.109429  0.025878  75  0  0  0  0
0  39  1459.223990  0.997233  0.001859  0.001043  117111.990356  850.567774  42331872.582286  8120.751630  58.979867  2935366.585763  0.040000  1.000000  0.000220  0.000002  0.039778  0.001980  0.340790  0.007620  0.001802  0.285047  0.284089  0.067181  15.988060  0.111953  0.026475  71  0  0  0  0
1  38  932.266913  0.995653  0.002909  0.001648  183433.596779  1581.235087  42197576.623125  12719.608603  109.645625  2926054.267477  0.040000  1.000000  0.000345  0.000003  0.039652  0.003136  0.287492  0.007585  0.001794  0.285407  0.284137  0.067193  13.487592  0.111440  0.026353  76  0  0  0  0
4  35  248.057759  0.983201  0.010933  0.006400  691499.432217  10157.224595  41162149.880532  47949.788270  704.319839  2854255.953894  0.040000  1.000000  0.001300  0.000021  0.038679  0.012384  0.169908  0.007324  0.001732  0.287421  0.284499  0.067278  7.971192  0.107560  0.025436  68  0  0  0  0
1  37  589.544678  0.993090  0.004600  0.002599  290083.052009  2527.028867  41982153.400308  20114.869625  175.228631  2911116.441874  0.040000  1.000000  0.000545  0.000005  0.039449  0.004962  0.285295  0.007530  0.001781  0.286223  0.284214  0.067211  13.384520  0.110611  0.026157  109  0  0  0  0
5  34  161.336265  0.973639  0.016810  0.009955  1064862.771072  18953.458952  40395639.769779  73839.459631  1314.266218  2801104.793090  0.040000  1.000000  0.002001  0.000040  0.037959  0.019512  0.140786  0.007133  0.001687  0.288587  0.284763  0.067341  6.604959  0.104728  0.024766  69  0  0  0  0
2  37  597.232826  0.993175  0.004541  0.002599  286570.634202  2938.020229  41988260.378475  19871.312389  203.727496  2911539.910494  0.040000  1.000000  0.000539  0.000006  0.039455  0.004962  0.242135  0.007532  0.001781  0.285893  0.284211  0.067210  11.359705  0.110648  0.026166  68  0  0  0  0
6  33  105.958927  0.958593  0.025596  0.015325  1624747.993137  35571.448775  39238467.726263  112662.886813  2466.586895  2720864.445963  0.040000  1.000000  0.003053  0.000075  0.036871  0.030655  0.115065  0.006848  0.001620  0.290120  0.285156  0.067434  5.398231  0.100503  0.023767  63  0  0  0  0
11  28  21.293532  0.638267  0.127369  0.091548  8478828.637058  964822.346587  23439485.864049  587936.907805  66902.480439  1625335.223691  0.040000  1.000000  0.015935  0.002040  0.022025  0.262320  0.023019  0.003679  0.000870  0.301658  0.289842  0.068542  1.079930  0.053782  0.012718  35  0  0  0  0
13  26  19.512282  0.416112  0.138996  0.167432  9964710.473880  2476629.241370  17066137.264284  690970.570814  171733.832618  1183396.009148  0.040000  0.999999  0.018727  0.005236  0.016037  0.485693  0.010519  0.003570  0.000844  0.301074  0.290781  0.068764  0.493478  0.052688  0.012460  27  0  0  0  0
14  25  20.168605  0.299772  0.134473  0.225635  10161184.824074  3437508.110080  14511250.820080  704594.448223  238362.865356  1006235.684285  0.040000  1.000000  0.019096  0.007268  0.013636  0.616444  0.007699  0.003890  0.000920  0.299947  0.290873  0.068786  0.361188  0.057787  0.013665  28  0  0  0  0
12  27  19.669980  0.524422  0.137882  0.123345  9476320.592939  1639759.756963  19925903.156882  657104.756479  113703.828951  1381697.211815  0.040000  1.000000  0.017809  0.003467  0.018724  0.367179  0.015147  0.003456  0.000817  0.301843  0.290489  0.068695  0.710613  0.050704  0.011990  36  0  0  0  0
18  21  24.009263  0.000000  0.101143  0.462954  9533806.287359  6367825.921218  4718844.353068  661090.915755  441556.262288  327212.976711  0.035815  0.895369  0.017917  0.013463  0.004434  1.000000  0.003838  0.005703  0.001349  0.295234  0.290303  0.068651  0.180066  0.086210  0.020387  17  0  0  0  0
15  24  21.362782  0.152400  0.126956  0.296943  10213181.711368  4485372.584359  12049536.599511  708200.003947  311023.633156  835536.085473  0.040000  1.000000  0.019194  0.009483  0.011323  0.756889  0.005907  0.004323  0.001022  0.298778  0.290867  0.068784  0.277138  0.064590  0.015274  29  0  0  0  0
10  29  25.619514  0.750298  0.105862  0.068091  6899327.468769  506283.811613  27630217.542784  478411.515500  35106.610997  1915927.937626  0.040000  1.000000  0.012966  0.001070  0.025963  0.176842  0.035498  0.004302  0.001017  0.299992  0.288784  0.068292  1.665384  0.062861  0.014865  46  0  0  0  0
17  22  24.121748  0.000000  0.109451  0.442684  10032140.303371  6321201.380846  7151403.329163  695646.273927  438323.234559  495890.899533  0.038939  0.973463  0.018854  0.013365  0.006720  1.000000  0.004087  0.005272  0.001247  0.296580  0.290668  0.068737  0.191743  0.079440  0.018786  18  0  0  0  0
20  19  22.775524  0.000000  0.097712  0.474821  9324290.205565  6379524.880699  1926758.971724  646562.701713  442367.488739  133604.859871  0.032822  0.820552  0.017524  0.013488  0.001811  1.000000  0.003730  0.005963  0.001410  0.293873  0.290104  0.068604  0.174981  0.090417  0.021382  16  0  0  0  0
22  17  21.398017  0.000000  0.101696  0.471060  9557598.958916  6345951.130574  760981.681107  662740.741497  440039.425786  52767.809757  0.032094  0.802353  0.017962  0.013417  0.000715  1.000000  0.003836  0.005867  0.001387  0.293289  0.290203  0.068627  0.179954  0.089064  0.021062  16  0  0  0  0
8  31  48.124155  0.897260  0.056357  0.034406  3603070.595479  129777.077087  35069865.927621  249843.259628  8998.971046  2431806.256882  0.040000  1.000000  0.006771  0.000274  0.032954  0.074693  0.071005  0.005857  0.001385  0.294531  0.286530  0.067759  3.331175  0.085815  0.020293  62  0  0  0  0
21  18  22.051789  0.000000  0.099298  0.473872  9416621.997017  6365123.582735  1213272.925091  652965.150716  441368.877379  84130.481041  0.032295  0.807368  0.017697  0.013458  0.001140  1.000000  0.003771  0.005936  0.001404  0.293529  0.290137  0.068612  0.176909  0.090074  0.021301  17  0  0  0  0
7  32  70.608085  0.934839  0.038411  0.023229  2445220.087125  67422.945762  37525859.224387  169555.866555  4675.225782  2602109.156763  0.040000  1.000000  0.004595  0.000143  0.035262  0.047971  0.091984  0.006434  0.001522  0.292093  0.285728  0.067569  4.315403  0.094362  0.022315  59  0  0  0  0
19  20  23.485016  0.000000  0.097853  0.472151  9335074.888824  6383395.625313  3036536.867147  647310.530640  442635.892986  210558.813313  0.033893  0.847334  0.017544  0.013496  0.002853  1.000000  0.003738  0.005906  0.001397  0.294398  0.290141  0.068613  0.175387  0.089454  0.021154  17  0  0  0  0
23  16  20.840069  0.000000  0.104371  0.467417  9715300.032256  6325395.188010  476433.145335  673676.011613  438614.040533  33036.713234  0.032080  0.801991  0.018258  0.013374  0.000448  1.000000  0.003909  0.005780  0.001367  0.293110  0.290281  0.068646  0.183407  0.087770  0.020756  16  0  0  0  0
16  23  22.890294  0.000000  0.118484  0.376342  10216329.235203  5555433.385289  9635623.350637  708418.258792  385223.533330  668151.090209  0.040000  1.000000  0.019200  0.011746  0.009054  0.899876  0.004754  0.004790  0.001133  0.297717  0.290829  0.068775  0.223030  0.071901  0.017003  29  0  0  0  0
26  13  19.679486  0.000000  0.111794  0.456169  10153449.155081  6269718.670932  116794.660981  704058.043313  434753.332799  8098.747453  0.032447  0.811186  0.019082  0.013256  0.000110  1.000000  0.004117  0.005522  0.001306  0.292754  0.290500  0.068698  0.193149  0.083886  0.019837  16  0  0  0  0
25  14  19.993675  0.000000  0.109527  0.459725  10019616.590271  6286616.292966  186550.032289  694777.857608  435925.043666  12935.707729  0.032297  0.807430  0.018830  0.013292  0.000175  1.000000  0.004053  0.005603  0.001325  0.292852  0.290433  0.068682  0.190154  0.085096  0.020124  17  0  0  0  0
24  15  20.375945  0.000000  0.107031  0.463530  9872256.374049  6305307.536785  298109.274140  684559.640733  437221.127425  20671.422000  0.032165  0.804115  0.018553  0.013331  0.000280  1.000000  0.003983  0.005690  0.001346  0.292968  0.290359  0.068664  0.186875  0.086410  0.020434  16  0  0  0  0
29  10  19.030381  0.000000  0.117121  0.447523  10468081.527420  6230116.983336  28781.463911  725875.206038  432007.282048  1995.757388  0.032872  0.821808  0.019673  0.013172  0.000027  1.000000  0.004268  0.005332  0.001261  0.292535  0.290653  0.068734  0.200252  0.081007  0.019157  16  0  0  0  0
27  12  19.420852  0.000000  0.113810  0.452939  10272536.472833  6254717.772684  73170.660434  712315.767623  433713.144100  5073.782439  0.032599  0.814963  0.019306  0.013224  0.000069  1.000000  0.004174  0.005451  0.001289  0.292671  0.290559  0.068711  0.195828  0.082799  0.019580  16  0  0  0  0
9  30  34.027188  0.838287  0.079705  0.049340  5131434.187087  254869.633551  31731682.286913  355822.682319  17673.109183  2200330.725129  0.040000  1.000000  0.009644  0.000539  0.029817  0.115572  0.051979  0.005114  0.001209  0.297318  0.287581  0.068007  2.438562  0.074829  0.017696  51  0  0  0  0
28  11  19.207304  0.000000  0.115580  0.450059  10377100.603304  6241560.624181  45874.004402  719566.428554  432800.804255  3180.984243  0.032742  0.818539  0.019502  0.013196  0.000043  1.000000  0.004224  0.005388  0.001274  0.292598  0.290609  0.068723  0.198189  0.081842  0.019354  16  0  0  0  0
30  9  18.883326  0.000000  0.118452  0.445311  10546734.232596  6220223.638779  18070.102130  731329.123112  431321.260116  1253.012701  0.032989  0.824728  0.019821  0.013151  0.000017  1.000000  0.004307  0.005285  0.001250  0.292481  0.290690  0.068742  0.202040  0.080285  0.018986  16  0  0  0  0
31  8  18.760745  0.000000  0.119598  0.443393  10614407.510295  6211708.879266  11352.370816  736021.707351  430730.831698  787.193382  0.033092  0.827300  0.019948  0.013133  0.000011  1.000000  0.004339  0.005244  0.001240  0.292434  0.290721  0.068750  0.203582  0.079663  0.018839  16  0  0  0  0
36  3  18.389361  0.000000  0.123266  0.437176  10831056.604642  6184405.336791  1119.319492  751044.537044  428837.555984  77.615585  0.033432  0.835795  0.020355  0.013075  0.000001  1.000000  0.004445  0.005113  0.001209  0.292277  0.290816  0.068772  0.208543  0.077678  0.018369  16  0  0  0  0
32  7  18.658314  0.000000  0.120580  0.441740  10672425.935358  6204405.583512  7136.149732  740044.807108  430224.408310  494.833188  0.033182  0.829541  0.020057  0.013118  0.000007  1.000000  0.004368  0.005209  0.001232  0.292393  0.290748  0.068756  0.204907  0.079131  0.018713  16  0  0  0  0
34  5  18.500608  0.000000  0.122137  0.439103  10764349.486525  6192823.912219  2823.992795  746418.948011  429421.314829  195.820633  0.033326  0.833146  0.020230  0.013093  0.000003  1.000000  0.004413  0.005153  0.001219  0.292327  0.290788  0.068766  0.207012  0.078288  0.018514  16  0  0  0  0
39  0  18.280033  0.000000  0.124401  0.435230  10898061.986452  6175921.412017  279.908649  755690.808206  428249.265701  19.409359  0.033539  0.838475  0.020481  0.013058  0.000000  1.000000  0.004478  0.005073  0.001200  0.292224  0.290842  0.068778  0.210084  0.077065  0.018224  16  0  0  0  0
38  1  18.310489  0.000000  0.124083  0.435777  10879256.617975  6178307.303266  444.183356  754386.810843  428414.707602  30.800456  0.033509  0.837722  0.020446  0.013063  0.000000  1.000000  0.004469  0.005084  0.001202  0.292240  0.290835  0.068777  0.209651  0.077237  0.018265  17  0  0  0  0
33  6  18.572546  0.000000  0.121420  0.440319  10722030.061667  6198157.844008  4488.127605  743484.444573  429791.179051  311.214671  0.033259  0.831479  0.020150  0.013105  0.000004  1.000000  0.004392  0.005179  0.001225  0.292357  0.290770  0.068761  0.206042  0.078676  0.018605  16  0  0  0  0
37  2  18.346567  0.000000  0.123708  0.436421  10857117.559986  6181110.573544  705.022293  752851.649578  428609.091299  48.887487  0.033473  0.836836  0.020404  0.013068  0.000001  1.000000  0.004458  0.005097  0.001205  0.292257  0.290827  0.068775  0.209142  0.077440  0.018313  16  0  0  0  0
35  4  18.440182  0.000000  0.122747  0.438063  10800394.279957  6188277.071012  1777.600422  748918.357458  429106.028853  123.261943  0.033383  0.834575  0.020298  0.013084  0.000002  1.000000  0.004430  0.005132  0.001214  0.292300  0.290804  0.068769  0.207839  0.077958  0.018436  16  0  0  0  0
2  38  944.349361  0.995706  0.002872  0.001648  181225.915412  1839.484710  42201414.140495  12566.524090  127.553109  2926320.367689  0.040000  1.000000  0.000341  0.000004  0.039656  0.003135  0.243977  0.007587  0.001794  0.285199  0.284135  0.067192  11.446139  0.111466  0.026359  79  0  0  0  0
3  37  606.241847  0.993271  0.004474  0.002600  282567.624070  3405.569915  41995206.959464  19593.736618  236.148215  2912021.598652  0.040000  1.000000  0.000531  0.000007  0.039462  0.004961  0.205774  0.007535  0.001782  0.285614  0.284207  0.067209  9.653832  0.110696  0.026177  74  0  0  0  0
7  33  108.860509  0.959697  0.024914  0.015353  1584260.924669  40261.661925  39308888.904630  109855.442193  2791.814533  2725747.574474  0.040000  1.000000  0.002977  0.000085  0.036937  0.030647  0.098829  0.006875  0.001626  0.289245  0.285121  0.067426  4.636518  0.100904  0.023862  64  0  0  0  0
1  39  1475.436543  0.997262  0.001838  0.001043  115900.780781  992.480086  42333984.527694  8036.764225  68.820317  2935513.031776  0.040000  1.000000  0.000218  0.000002  0.039780  0.001980  0.288882  0.007621  0.001802  0.284891  0.284088  0.067181  13.552841  0.111965  0.026478  71  0  0  0  0
0  40  2310.698838  0.998257  0.001174  0.000660  73955.920009  534.762398  42418890.195675  5128.233720  37.081366  2941400.540302  0.040000  1.000000  0.000139  0.000001  0.039860  0.001250  0.341838  0.007642  0.001807  0.284663  0.284057  0.067174  16.037254  0.112290  0.026554  74  0  0  0  0
4  36  390.699557  0.989467  0.006942  0.004089  438963.801696  6301.201508  41675900.881026  30438.522968  436.936408  2889880.352917  0.040000  1.000000  0.000825  0.000013  0.039162  0.007843  0.173107  0.007456  0.001763  0.286174  0.284318  0.067236  8.121251  0.109510  0.025897  74  0  0  0  0
6  34  165.139273  0.974233  0.016423  0.009965  1041893.312325  21624.606220  40435549.949301  72246.716915  1499.488273  2803872.235215  0.040000  1.000000  0.001958  0.000046  0.037996  0.019509  0.120458  0.007149  0.001691  0.287926  0.284743  0.067336  5.651272  0.104965  0.024822  64  0  0  0  0
5  35  253.098502  0.983523  0.010716  0.006404  678581.260120  11662.556963  41184599.953930  47054.019470  808.702236  2855812.681515  0.040000  1.000000  0.001275  0.000025  0.038700  0.012382  0.144962  0.007334  0.001734  0.286925  0.284487  0.067276  6.800877  0.107700  0.025469  69  0  0  0  0
12  28  22.264032  0.661732  0.121817  0.093998  8141002.572794  986315.316244  24066751.382908  564511.453641  68392.840801  1668830.919301  0.040000  0.999999  0.015300  0.002085  0.022615  0.260227  0.021454  0.003877  0.000917  0.299330  0.289575  0.068479  1.006486  0.056724  0.013414  33  0  0  0  0
13  27  20.377372  0.551521  0.133095  0.126756  9183494.221382  1655120.190083  20476984.788611  636799.660246  114768.948431  1419910.182542  0.040000  1.000000  0.017259  0.003499  0.019242  0.365227  0.014441  0.003628  0.000858  0.299736  0.290250  0.068638  0.677505  0.053274  0.012598  30  0  0  0  0
14  26  20.016278  0.441339  0.135496  0.171265  9752487.004084  2491617.468522  17456896.069837  676254.621721  172773.142681  1210491.912800  0.040000  1.000000  0.018328  0.005268  0.016404  0.485160  0.010173  0.003700  0.000875  0.299306  0.290596  0.068720  0.477246  0.054641  0.012922  31  0  0  0  0
15  25  20.501094  0.319356  0.132292  0.229164  10031478.847617  3451933.354465  14738213.430270  695600.407420  239363.137203  1021973.671327  0.040000  1.000000  0.018853  0.007298  0.013849  0.617267  0.007533  0.003978  0.000941  0.298515  0.290745  0.068755  0.353394  0.059097  0.013975  26  0  0  0  0
17  23  22.783200  0.000000  0.119041  0.375636  10243306.300596  5539466.790583  9617563.853722  710288.896010  384116.381538  666898.812893  0.040000  0.999999  0.019251  0.011712  0.009037  0.899160  0.004766  0.004781  0.001131  0.296845  0.290809  0.068771  0.223607  0.071767  0.016972  27  0  0  0  0
18  22  23.754719  0.000000  0.111526  0.439503  10152251.540162  6300882.798955  7100019.050341  703974.998586  436914.308312  492327.823158  0.039073  0.976825  0.019080  0.013322  0.006672  1.000000  0.004141  0.005204  0.001231  0.295963  0.290712  0.068748  0.194260  0.078422  0.018545  19  0  0  0  0
16  24  21.504468  0.162521  0.126119  0.299071  10163542.306254  4491122.568877  12135882.356678  704757.920188  311422.347207  841523.452318  0.040000  1.000000  0.019101  0.009495  0.011404  0.757876  0.005849  0.004365  0.001032  0.297647  0.290794  0.068767  0.274396  0.065214  0.015422  29  0  0  0  0
9  31  49.923771  0.901299  0.054325  0.034613  3482276.592460  143274.974783  35281069.399374  241467.190756  9934.939040  2446451.477515  0.040000  1.000000  0.006544  0.000303  0.033153  0.074613  0.061845  0.005932  0.001403  0.293039  0.286431  0.067735  2.901432  0.086939  0.020559  54  0  0  0  0
10  30  35.509891  0.846244  0.076377  0.049885  4932842.778427  275570.983216  32082270.672430  342052.004349  19108.577221  2224641.141121  0.040000  1.000000  0.009271  0.000583  0.030147  0.115263  0.045921  0.005235  0.001238  0.295435  0.287421  0.067969  2.154371  0.076633  0.018122  46  0  0  0  0
19  21  23.453374  0.000000  0.104236  0.458179  9715155.388257  6342125.675107  4670169.078339  673665.981743  439774.161968  323837.747451  0.036055  0.901387  0.018258  0.013409  0.004388  1.000000  0.003922  0.005595  0.001323  0.294821  0.290391  0.068672  0.183978  0.084568  0.019999  17  0  0  0  0
20  20  22.855621  0.000000  0.101454  0.466619  9547071.074446  6355249.612022  3000958.944648  662010.719449  440684.198863  208091.777519  0.034199  0.854971  0.017942  0.013437  0.002820  1.000000  0.003836  0.005777  0.001366  0.294109  0.290250  0.068638  0.179989  0.087489  0.020689  16  0  0  0  0
21  19  22.160859  0.000000  0.101435  0.469087  9543844.942266  6351212.242337  1903493.124297  661787.013763  440404.240540  131991.565042  0.033153  0.828825  0.017936  0.013428  0.001789  1.000000  0.003832  0.005828  0.001378  0.293658  0.290220  0.068631  0.179769  0.088361  0.020896  17  0  0  0  0
24  16  20.430680  0.000000  0.107408  0.462589  9894649.119682  6302837.637985  471511.713302  686112.393145  437049.860293  32695.452471  0.032364  0.809110  0.018595  0.013326  0.000443  1.000000  0.003994  0.005669  0.001341  0.292989  0.290374  0.068668  0.187385  0.086083  0.020357  16  0  0  0  0
22  18  21.496614  0.000000  0.102900  0.468277  9629255.321261  6338090.333408  1198947.316920  667709.519839  439494.344269  83137.118145  0.032624  0.815593  0.018097  0.013400  0.001127  1.000000  0.003870  0.005805  0.001373  0.293358  0.290249  0.068638  0.181570  0.088074  0.020828  16  0  0  0  0
8  32  72.862803  0.936926  0.037222  0.023305  2374644.509394  75518.239050  37648799.625120  164662.031721  5236.567673  2610634.060632  0.040000  1.000000  0.004463  0.000160  0.035378  0.047949  0.079440  0.006479  0.001532  0.290943  0.285669  0.067555  3.726885  0.095037  0.022474  59  0  0  0  0
26  14  19.704553  0.000000  0.111912  0.455848  10160467.357447  6268941.411963  184977.129595  704544.697823  434699.436294  12826.639887  0.032523  0.813076  0.019095  0.013254  0.000174  1.000000  0.004120  0.005516  0.001304  0.292761  0.290504  0.068699  0.193311  0.083777  0.019812  16  0  0  0  0
27  13  19.437309  0.000000  0.113876  0.452751  10276488.611113  6254279.374374  115919.681440  712589.815851  433682.744789  8038.074831  0.032645  0.816130  0.019313  0.013223  0.000109  1.000000  0.004176  0.005447  0.001288  0.292674  0.290561  0.068712  0.195919  0.082737  0.019566  16  0  0  0  0
11  29  26.854475  0.765377  0.100994  0.069391  6606522.127124  531952.004450  28158072.441932  458107.877519  36886.488687  1952530.325817  0.040000  1.000000  0.012416  0.001125  0.026459  0.175809  0.032111  0.004476  0.001058  0.297760  0.288553  0.068237  1.506475  0.065457  0.015479  46  0  0  0  0
28  12  19.217988  0.000000  0.115618  0.449948  10379338.227727  6241312.071255  72687.605020  719721.589372  432783.569157  5040.286525  0.032770  0.819261  0.019506  0.013196  0.000068  1.000000  0.004226  0.005385  0.001274  0.292600  0.290611  0.068724  0.198241  0.081805  0.019345  16  0  0  0  0
25  15  20.031213  0.000000  0.109738  0.459176  10032134.203449  6285232.583766  295309.150481  695645.850947  435829.094833  20477.256495  0.032420  0.810500  0.018854  0.013289  0.000277  1.000000  0.004059  0.005591  0.001322  0.292863  0.290441  0.068684  0.190440  0.084908  0.020079  16  0  0  0  0
23  17  20.916442  0.000000  0.105045  0.465798  9755397.071516  6320983.721139  752481.018170  676456.410921  438308.141652  52178.358821  0.032405  0.810127  0.018334  0.013364  0.000707  1.000000  0.003929  0.005745  0.001358  0.293147  0.290306  0.068652  0.184316  0.087201  0.020621  17  0  0  0  0
29  11  19.037265  0.000000  0.117142  0.447458  10469356.237880  6229975.224374  45608.925964  725963.596706  431997.452232  3162.603238  0.032890  0.822255  0.019676  0.013172  0.000043  1.000000  0.004269  0.005331  0.001261  0.292536  0.290654  0.068734  0.200281  0.080986  0.019151  17  0  0  0  0
30  10  18.887738  0.000000  0.118465  0.445272  10547465.229137  6220142.266960  28636.708274  731379.811699  431315.617650  1985.719777  0.033000  0.825007  0.019822  0.013151  0.000027  1.000000  0.004307  0.005284  0.001250  0.292482  0.290691  0.068743  0.202057  0.080272  0.018983  16  0  0  0  0
33  7  18.573686  0.000000  0.121423  0.440311  10722173.928632  6198141.792147  7113.070376  743494.420561  429790.065987  493.232825  0.033262  0.831547  0.020151  0.013105  0.000007  1.000000  0.004392  0.005179  0.001225  0.292357  0.290770  0.068761  0.206046  0.078674  0.018605  16  0  0  0  0
32  8  18.660107  0.000000  0.120584  0.441726  10672671.476478  6204378.208262  11309.685198  740061.833362  430222.510062  784.233486  0.033186  0.829649  0.020058  0.013118  0.000011  1.000000  0.004368  0.005209  0.001232  0.292393  0.290748  0.068756  0.204913  0.079127  0.018712  16  0  0  0  0
34  6  18.501331  0.000000  0.122138  0.439098  10764434.351793  6192814.439878  4475.676544  746424.832718  429420.658000  310.351293  0.033328  0.833189  0.020230  0.013093  0.000004  1.000000  0.004413  0.005153  0.001219  0.292327  0.290789  0.068766  0.207014  0.078287  0.018513  17  0  0  0  0
35  5  18.440640  0.000000  0.122748  0.438060  10800444.716974  6188271.436310  2817.287550  748921.854850  429105.638133  195.355680  0.033384  0.834601  0.020298  0.013084  0.000003  1.000000  0.004430  0.005132  0.001214  0.292300  0.290804  0.068769  0.207840  0.077957  0.018435  16  0  0  0  0
38  2  18.310605  0.000000  0.124083  0.435777  10879267.563250  6178306.081706  703.982075  754387.569807  428414.622897  48.815357  0.033509  0.837728  0.020446  0.013063  0.000001  1.000000  0.004469  0.005084  0.001202  0.292240  0.290835  0.068777  0.209652  0.077237  0.018265  16  0  0  0  0
37  3  18.346751  0.000000  0.123708  0.436419  10857135.703009  6181108.544833  1117.382186  752852.907647  428608.950625  77.481248  0.033474  0.836846  0.020404  0.013068  0.000001  1.000000  0.004458  0.005097  0.001205  0.292257  0.290827  0.068775  0.209143  0.077439  0.018313  16  0  0  0  0
36  4  18.389651  0.000000  0.123267  0.437174  10831086.745159  6184401.969671  1773.994453  751046.627041  428837.322502  123.011899  0.033432  0.835812  0.020355  0.013075  0.000002  1.000000  0.004445  0.005113  0.001209  0.292277  0.290817  0.068772  0.208544  0.077677  0.018369  16  0  0  0  0
40  0  18.254329  0.000000  0.124672  0.434763  10914045.087599  6173888.396396  279.608691  756799.104584  428108.292818  19.388559  0.033565  0.839119  0.020511  0.013053  0.000000  1.000000  0.004486  0.005063  0.001197  0.292211  0.290848  0.068780  0.210451  0.076919  0.018190  16  0  0  0  0
39  1  18.280106  0.000000  0.124401  0.435229  10898068.640653  6175920.669562  443.624886  755691.269620  428249.214218  30.761731  0.033539  0.838480  0.020481  0.013058  0.000000  1.000000  0.004478  0.005073  0.001200  0.292224  0.290842  0.068778  0.210084  0.077065  0.018224  16  0  0  0  0
31  9  18.763561  0.000000  0.119605  0.443370  10614829.663723  6211661.846869  17991.366961  736050.980213  430727.570388  1247.553066  0.033099  0.827473  0.019949  0.013133  0.000017  1.000000  0.004340  0.005243  0.001240  0.292434  0.290722  0.068750  0.203592  0.079656  0.018837  16  0  0  0  0
6  35  258.942130  0.983882  0.010474  0.006408  664233.863015  13331.917688  41209543.823369  46059.145691  924.458648  2857542.333345  0.040000  1.000000  0.001248  0.000028  0.038723  0.012380  0.123949  0.007344  0.001737  0.286505  0.284475  0.067273  5.815012  0.107861  0.025507  68  0  0  0  0
7  34  169.524149  0.974884  0.015998  0.009976  1016687.465581  24551.768876  40479388.331740  70498.899117  1702.462886  2806912.065847  0.040000  1.000000  0.001911  0.000052  0.038037  0.019504  0.103330  0.007167  0.001695  0.287368  0.284721  0.067331  4.847682  0.105232  0.024885  68  0  0  0  0
1  40  2336.306136  0.998275  0.001161  0.000660  73192.940464  624.145650  42420214.354149  5075.327375  43.279358  2941492.359782  0.040000  1.000000  0.000138  0.000001  0.039861  0.001250  0.289762  0.007643  0.001807  0.284565  0.284057  0.067174  13.594120  0.112297  0.026556  74  0  0  0  0
2  39  1494.487820  0.997295  0.001815  0.001043  114510.843527  1154.997644  42336378.569060  7940.383529  80.089570  2935679.038820  0.040000  1.000000  0.000215  0.000002  0.039782  0.001980  0.245144  0.007622  0.001802  0.284760  0.284086  0.067181  11.500872  0.111984  0.026482  74  0  0  0  0
5  36  398.529957  0.989665  0.006805  0.004090  430872.409148  7244.029812  41689976.421457  29877.451560  502.313783  2890856.375675  0.040000  1.000000  0.000810  0.000015  0.039175  0.007842  0.147639  0.007462  0.001765  0.285859  0.284311  0.067234  6.926427  0.109607  0.025920  69  0  0  0  0
4  37  616.766359  0.993381  0.004397  0.002600  278039.043800  3933.787478  42003074.623598  19279.716888  272.775751  2912567.156337  0.040000  1.000000  0.000523  0.000008  0.039469  0.004961  0.175144  0.007539  0.001783  0.285379  0.284203  0.067208  8.216834  0.110754  0.026191  74  0  0  0  0
9  32  75.421144  0.939129  0.035960  0.023386  2299669.984528  84105.720925  37779438.508038  159463.166146  5832.038788  2619692.790812  0.040000  1.000000  0.004322  0.000178  0.035500  0.047923  0.068846  0.006528  0.001544  0.289971  0.285607  0.067540  3.229902  0.095767  0.022647  59  0  0  0  0
13  28  23.298283  0.683309  0.116409  0.096358  7813034.118524  1009365.153763  24670870.835595  541769.543513  69991.157122  1710721.625926  0.040000  1.000000  0.014683  0.002134  0.023183  0.258445  0.019989  0.004071  0.000963  0.297389  0.289318  0.068418  0.937767  0.059625  0.014100  38  0  0  0  0
3  38  958.508736  0.995766  0.002830  0.001648  178709.329208  2133.379623  42205786.660224  12392.019571  147.932300  2926623.565906  0.040000  1.000000  0.000336  0.000005  0.039660  0.003135  0.207318  0.007590  0.001795  0.285023  0.284132  0.067192  9.726267  0.111500  0.026368  85  0  0  0  0
15  26  20.547869  0.465359  0.131991  0.175069  9540477.345739  2507742.926473  17844647.581444  661553.498690  173891.310330  1237379.285395  0.040000  1.000000  0.017930  0.005302  0.016768  0.484669  0.009838  0.003833  0.000907  0.297806  0.290415  0.068677  0.461546  0.056626  0.013391  30  0  0  0  0
8  33  112.183740  0.960887  0.024176  0.015383  1540459.176901  45327.089968  39385093.241678  106818.151874  3143.060233  2731031.717391  0.040000  1.000000  0.002895  0.000096  0.037009  0.030637  0.085139  0.006905  0.001633  0.288506  0.285084  0.067417  3.994286  0.101346  0.023966  63  0  0  0  0
17  24  21.645585  0.172346  0.125297  0.301167  10114717.099825  4496714.597970  12220947.167228  701372.294400  311810.108351  847421.996070  0.040000  1.000000  0.019009  0.009507  0.011484  0.758713  0.005795  0.004407  0.001042  0.296684  0.290723  0.068750  0.271856  0.065850  0.015572  29  0  0  0  0
19  22  23.422029  0.000000  0.113484  0.436539  10265812.485637  6282217.294066  7052141.548014  711849.514511  435620.009336  489007.912841  0.039202  0.980050  0.019293  0.013282  0.006627  1.000000  0.004192  0.005142  0.001216  0.295435  0.290753  0.068757  0.196665  0.077483  0.018323  18  0  0  0  0
12  29  28.181795  0.779539  0.096237  0.070656  6320858.467509  557871.790940  28671128.086815  438299.456345  38683.812323  1988106.507657  0.040000  1.000001  0.011879  0.001179  0.026941  0.174907  0.029113  0.004648  0.001099  0.295904  0.288329  0.068184  1.365812  0.068023  0.016086  42  0  0  0  0
18  23  22.681492  0.000000  0.119575  0.374981  10269105.636611  5524019.386511  9600778.393360  712077.867398  383045.231338  665734.879514  0.040000  1.000001  0.019299  0.011679  0.009022  0.898349  0.004780  0.004774  0.001129  0.296101  0.290789  0.068766  0.224234  0.071662  0.016947  24  0  0  0  0
20  21  22.969347  0.000000  0.107090  0.453759  9882590.241224  6318649.255375  4625114.486160  685276.209279  438146.265685  320713.582694  0.036278  0.906955  0.018573  0.013359  0.004346  1.000000  0.003999  0.005496  0.001300  0.294465  0.290469  0.068690  0.187617  0.083075  0.019646  17  0  0  0  0
10  31  51.938622  0.905438  0.052218  0.034828  3356972.114964  157280.961628  35500180.086691  232778.357642  10906.138831  2461644.998399  0.040000  1.000000  0.006309  0.000333  0.033359  0.074530  0.054078  0.006011  0.001422  0.291784  0.286329  0.067711  2.537048  0.088122  0.020839  52  0  0  0  0
16  25  20.843344  0.338222  0.130120  0.232665  9902423.137047  3466581.519982  14963355.234799  686651.457199  240378.866794  1037585.400498  0.040000  1.000000  0.018610  0.007329  0.014061  0.618000  0.007374  0.004067  0.000962  0.297297  0.290619  0.068726  0.345957  0.060429  0.014290  30  0  0  0  0
21  20  22.321504  0.000000  0.104724  0.461546  9739661.596004  6329787.355405  2968331.894395  675365.285341  438918.601154  205829.360403  0.034476  0.861907  0.018304  0.013383  0.002789  1.000000  0.003926  0.005660  0.001339  0.293856  0.290347  0.068661  0.184200  0.085722  0.020272  18  0  0  0  0
14  27  21.131954  0.576830  0.128343  0.130100  8893828.542218  1672534.752848  21017142.245051  616713.731990  115976.504878  1457365.651718  0.040000  1.000000  0.016715  0.003536  0.019749  0.363509  0.013758  0.003802  0.000899  0.297959  0.290016  0.068583  0.645459  0.055860  0.013210  34  0  0  0  0
22  19  21.646294  0.000000  0.104776  0.463878  9740916.851684  6325836.852644  1882354.572161  675452.326980  438644.666336  130525.780615  0.033450  0.836246  0.018307  0.013374  0.001769  1.000000  0.003924  0.005707  0.001350  0.293467  0.290321  0.068655  0.184098  0.086530  0.020463  17  0  0  0  0
11  30  37.138366  0.854073  0.073028  0.050433  4733079.368448  296557.797002  32434585.956743  328200.057744  20563.839844  2249071.303316  0.040000  1.000000  0.008895  0.000627  0.030478  0.114971  0.040725  0.005358  0.001267  0.293859  0.287263  0.067932  1.910608  0.078469  0.018556  49  0  0  0  0
23  18  21.034546  0.000000  0.106103  0.463238  9818324.575548  6314059.213512  1186046.005906  680819.914858  437827.984100  82242.518522  0.032916  0.822903  0.018452  0.013350  0.001114  1.000000  0.003959  0.005688  0.001345  0.293206  0.290347  0.068661  0.185744  0.086308  0.020410  17  0  0  0  0
27  14  19.463325  0.000000  0.113982  0.452454  10282745.090513  6253585.350579  183599.771946  713023.651149  433634.619957  12731.131482  0.032719  0.817977  0.019325  0.013222  0.000173  1.000000  0.004179  0.005441  0.001287  0.292679  0.290565  0.068713  0.196063  0.082638  0.019542  16  0  0  0  0
25  16  20.090241  0.000000  0.110070  0.458307  10051906.830791  6283046.782691  467148.025612  697016.919744  435677.527538  32392.866683  0.032614  0.815350  0.018891  0.013284  0.000439  1.000000  0.004069  0.005572  0.001318  0.292881  0.290454  0.068687  0.190893  0.084612  0.020009  17  0  0  0  0
30  11  18.894726  0.000000  0.118484  0.445211  10548623.538176  6220013.324095  45379.911081  731460.130887  431306.676525  3146.722942  0.033018  0.825448  0.019825  0.013151  0.000043  1.000000  0.004307  0.005283  0.001249  0.292482  0.290691  0.068743  0.202084  0.080252  0.018978  17  0  0  0  0
26  15  19.744104  0.000000  0.112098  0.455341  10171568.576438  6267711.927669  292842.742975  705314.475896  434614.181688  20306.231456  0.032643  0.816067  0.019116  0.013252  0.000275  1.000000  0.004126  0.005505  0.001302  0.292770  0.290512  0.068700  0.193566  0.083606  0.019771  16  0  0  0  0
32  9  18.662949  0.000000  0.120591  0.441704  10673060.628601  6204334.818607  17923.764133  740088.817855  430219.501347  1242.865366  0.033193  0.829820  0.020058  0.013118  0.000017  1.000000  0.004368  0.005208  0.001232  0.292393  0.290748  0.068756  0.204922  0.079120  0.018710  16  0  0  0  0
28  13  19.234896  0.000000  0.115678  0.449774  10382882.187076  6240918.410424  115157.404629  719967.333753  432756.272022  7985.217214  0.032816  0.820405  0.019513  0.013195  0.000108  1.000000  0.004227  0.005382  0.001273  0.292603  0.290613  0.068724  0.198323  0.081748  0.019332  16  0  0  0  0
24  17  20.516229  0.000000  0.108001  0.461098  9929936.227530  6298945.126366  744887.740043  688559.263340  436779.946683  51651.827545  0.032679  0.816984  0.018662  0.013318  0.000700  1.000000  0.004011  0.005637  0.001333  0.293021  0.290396  0.068673  0.188189  0.085568  0.020235  16  0  0  0  0
29  12  19.048165  0.000000  0.117176  0.447355  10471375.682608  6229750.645082  72268.648339  726103.628559  431981.879508  5011.235332  0.032919  0.822965  0.019679  0.013171  0.000068  1.000000  0.004270  0.005329  0.001260  0.292538  0.290655  0.068734  0.200328  0.080952  0.019144  16  0  0  0  0
33  8  18.575491  0.000000  0.121426  0.440298  10722401.897461  6198116.360418  11273.123947  743510.228321  429788.302506  781.698265  0.033266  0.831654  0.020151  0.013104  0.000011  1.000000  0.004392  0.005179  0.001225  0.292358  0.290770  0.068761  0.206051  0.078669  0.018604  16  0  0  0  0
31  10  18.768024  0.000000  0.119616  0.443334  10615498.645901  6211587.313787  28512.063417  736097.368615  430722.402133  1977.076683  0.033110  0.827748  0.019950  0.013133  0.000027  1.000000  0.004340  0.005243  0.001240  0.292435  0.290722  0.068750  0.203608  0.079644  0.018834  16  0  0  0  0
37  4  18.347041  0.000000  0.123708  0.436418  10857164.445071  6181105.331920  1770.924269  752854.900672  428608.727836  122.799007  0.033475  0.836863  0.020404  0.013068  0.000002  1.000000  0.004458  0.005097  0.001205  0.292257  0.290827  0.068775  0.209143  0.077439  0.018313  16  0  0  0  0
35  6  18.441366  0.000000  0.122749  0.438055  10800524.590715  6188262.519039  4465.051469  748927.393435  429105.019793  309.614531  0.033386  0.834643  0.020298  0.013084  0.000004  1.000000  0.004430  0.005132  0.001214  0.292300  0.290804  0.068769  0.207842  0.077956  0.018435  16  0  0  0  0
36  5  18.390111  0.000000  0.123268  0.437171  10831134.526378  6184396.630654  2811.573168  751049.940274  428836.952285  194.959434  0.033434  0.835838  0.020355  0.013075  0.000003  1.000000  0.004445  0.005113  0.001209  0.292277  0.290817  0.068772  0.208545  0.077676  0.018369  16  0  0  0  0
39  2  18.280222  0.000000  0.124401  0.435229  10898079.202662  6175919.489300  703.096988  755692.002009  428249.132377  48.753983  0.033539  0.838486  0.020481  0.013058  0.000001  1.000000  0.004478  0.005073  0.001200  0.292224  0.290842  0.068778  0.210084  0.077065  0.018224  16  0  0  0  0
34  7  18.502476  0.000000  0.122140  0.439090  10764568.847306  6192799.428187  7093.342656  746434.158874  429419.617063  491.864870  0.033330  0.833256  0.020230  0.013093  0.000007  1.000000  0.004413  0.005153  0.001219  0.292327  0.290789  0.068766  0.207017  0.078284  0.018513  16  0  0  0  0
38  3  18.310789  0.000000  0.124083  0.435776  10879284.959491  6178304.136081  1115.733634  754388.776093  428414.487984  77.366935  0.033510  0.837739  0.020446  0.013063  0.000001  1.000000  0.004469  0.005084  0.001202  0.292240  0.290835  0.068777  0.209652  0.077237  0.018265  16  0  0  0  0
40  1  18.254402  0.000000  0.124672  0.434763  10914051.532591  6173887.676861  443.149493  756799.551491  428108.242925  30.728766  0.033565  0.839123  0.020511  0.013053  0.000000  1.000000  0.004486  0.005063  0.001197  0.292211  0.290848  0.068780  0.210452  0.076919  0.018190  16  0  0  0  0
8  34  174.557313  0.975589  0.015537  0.009987  989312.768563  27724.475669  40527000.185860  68600.689423  1922.463962  2810213.555650  0.040000  1.000000  0.001859  0.000059  0.038082  0.019499  0.088895  0.007187  0.001700  0.286896  0.284697  0.067325  4.170488  0.105531  0.024956  67  0  0  0  0
2  40  2366.394731  0.998295  0.001146  0.000660  72317.446265  726.521536  42421731.786032  5014.619066  50.378283  2941597.581181  0.040000  1.000000  0.000136  0.000002  0.039863  0.001250  0.245882  0.007644  0.001808  0.284482  0.284056  0.067174  11.535484  0.112311  0.026559  75  0  0  0  0
5  37  629.023185  0.993503  0.004312  0.002601  272955.694809  4525.872036  42011910.688474  18927.228517  313.831936  2913179.864635  0.040000  1.000000  0.000513  0.000010  0.039477  0.004960  0.149344  0.007544  0.001784  0.285180  0.284198  0.067207  7.006439  0.110824  0.026208  73  0  0  0  0
7  35  265.688640  0.984275  0.010208  0.006412  648453.141558  15165.011742  41236984.265928  44964.882677  1051.568618  2859445.101951  0.040000  1.000000  0.001219  0.000032  0.038749  0.012377  0.106246  0.007357  0.001740  0.286150  0.284461  0.067269  4.984492  0.108045  0.025551  68  0  0  0  0
3  39  1516.812473  0.997333  0.001788  0.001043  112926.458006  1339.990773  42339132.771502  7830.519447  92.917320  2935870.020067  0.040000  1.000000  0.000212  0.000003  0.039785  0.001980  0.208296  0.007624  0.001803  0.284648  0.284085  0.067180  9.772146  0.112010  0.026488  74  0  0  0  0
6  36  407.614222  0.989884  0.006654  0.004092  421873.796838  8290.819721  41705605.969722  29253.471938  574.900038  2891940.156074  0.040000  1.000000  0.000793  0.000018  0.039190  0.007841  0.126187  0.007470  0.001766  0.285593  0.284303  0.067232  5.920012  0.109721  0.025947  68  0  0  0  0
9  33  115.969554  0.962155  0.023387  0.015415  1493614.264957  50733.396290  39466625.044599  103569.843192  3517.943034  2736685.276172  0.040000  1.000000  0.002807  0.000107  0.037086  0.030626  0.073594  0.006937  0.001641  0.287880  0.285045  0.067407  3.452639  0.101832  0.024081  63  0  0  0  0
13  29  29.601973  0.792782  0.091620  0.071877  6043894.554817  583692.345164  29166898.398683  419094.290941  40474.255020  2022484.094069  0.040000  1.000000  0.011359  0.001234  0.027407  0.174115  0.026467  0.004817  0.001139  0.294358  0.288114  0.068133  1.241687  0.070551  0.016684  43  0  0  0  0
16  26  21.101143  0.487970  0.128530  0.178798  9331586.172007  2524516.546735  18224675.799774  647068.616873  175054.422695  1263731.111234  0.040000  1.000000  0.017537  0.005337  0.017125  0.484216  0.009518  0.003967  0.000938  0.296531  0.290238  0.068636  0.446525  0.058621  0.013863  30  0  0  0  0
15  27  21.927678  0.600255  0.123685  0.133341  8610835.675388  1691343.135035  21540810.828866  597090.508290  117280.711218  1493677.753432  0.040000  1.000000  0.016183  0.003576  0.020241  0.362006  0.013106  0.003974  0.000940  0.296461  0.289790  0.068530  0.614870  0.058434  0.013818  34  0  0  0  0
17  25  21.190678  0.356181  0.127987  0.236097  9775782.756171  3481083.140585  15184049.402468  677869.990191  241384.434702  1052888.722698  0.040000  1.000001  0.018372  0.007360  0.014268  0.618637  0.007224  0.004156  0.000983  0.296260  0.290498  0.068697  0.338924  0.061766  0.014606  27  0  0  0  0
11  31  54.180374  0.909628  0.050057  0.035049  3228505.270908  171634.401755  35724815.922604  223870.240461  11901.431644  2477221.642815  0.040000  1.000000  0.006067  0.000363  0.033570  0.074444  0.047487  0.006094  0.001441  0.290727  0.286227  0.067687  2.227829  0.089354  0.021130  58  0  0  0  0
18  24  21.783903  0.181775  0.124502  0.303212  10067376.354169  4501922.793508  12303927.575708  698089.603735  312171.253801  853176.003711  0.040000  1.000000  0.018920  0.009518  0.011562  0.759399  0.005745  0.004450  0.001052  0.295864  0.290656  0.068734  0.269524  0.066493  0.015724  29  0  0  0  0
20  22  23.122774  0.000000  0.115311  0.433818  10371998.681212  6265174.476577  7008179.339900  719212.652292  434438.230361  485959.495919  0.039324  0.983105  0.019493  0.013246  0.006585  1.000000  0.004240  0.005086  0.001203  0.294983  0.290790  0.068766  0.198935  0.076629  0.018121  18  0  0  0  0
21  21  22.549336  0.000000  0.109698  0.449717  10035696.391331  6297367.215259  4583922.546457  695892.859327  436670.531548  317857.261061  0.036482  0.912056  0.018861  0.013314  0.004307  1.000000  0.004071  0.005407  0.001279  0.294156  0.290540  0.068707  0.190967  0.081730  0.019327  17  0  0  0  0
10  32  78.306818  0.941425  0.034635  0.023471  2220972.910367  93102.117546  37916588.248856  154006.172449  6455.864771  2629202.995343  0.040000  1.000000  0.004174  0.000197  0.035629  0.047894  0.059896  0.006580  0.001556  0.289152  0.285542  0.067525  2.810000  0.096548  0.022832  58  0  0  0  0
19  23  22.585707  0.000000  0.120082  0.374387  10293486.569637  5509104.646543  9585580.846827  713768.484226  382011.017006  664681.054877  0.040000  1.000001  0.019345  0.011648  0.009007  0.897465  0.004794  0.004769  0.001128  0.295467  0.290771  0.068762  0.224892  0.071588  0.016929  25  0  0  0  0
14  28  24.392739  0.703074  0.111186  0.098616  7497077.779417  1033277.617875  25248975.654717  519860.574601  71649.289491  1750808.432051  0.040000  1.000000  0.014090  0.002185  0.023726  0.256926  0.018635  0.004262  0.001008  0.295768  0.289072  0.068360  0.874238  0.062470  0.014773  40  0  0  0  0
22  20  21.868237  0.000000  0.107670  0.456944  9913153.845849  6306926.261314  2938738.566025  687395.543442  437333.372634  203777.306904  0.034726  0.868155  0.018630  0.013335  0.002761  1.000000  0.004008  0.005557  0.001314  0.293634  0.290433  0.068682  0.188019  0.084148  0.019899  17  0  0  0  0
24  18  20.648881  0.000000  0.108932  0.458740  9985354.449597  6292831.024019  1174529.560530  692402.060442  436355.984060  81443.947921  0.033174  0.829358  0.018766  0.013305  0.001104  1.000000  0.004038  0.005586  0.001321  0.293071  0.290432  0.068681  0.189454  0.084759  0.020044  16  0  0  0  0
12  30  38.917068  0.861705  0.069690  0.050978  4534046.107155  317586.155438  32785343.787446  314398.740934  22021.983246  2273393.468936  0.040000  1.000000  0.008521  0.000671  0.030807  0.114694  0.036266  0.005482  0.001296  0.292540  0.287106  0.067895  1.701420  0.080327  0.018996  55  0  0  0  0
27  15  19.504393  0.000000  0.114148  0.451983  10292642.713923  6252487.394696  290683.355648  713709.969785  433558.485763  20156.495736  0.032836  0.820900  0.019343  0.013219  0.000273  1.000000  0.004184  0.005431  0.001284  0.292688  0.290571  0.068714  0.196292  0.082481  0.019505  16  0  0  0  0
23  19  21.214668  0.000000  0.107753  0.459192  9916505.373550  6303252.427792  1863337.730949  687627.944275  437078.622549  129207.119359  0.033714  0.842855  0.018637  0.013327  0.001751  1.000000  0.004007  0.005601  0.001324  0.293298  0.290410  0.068676  0.187980  0.084913  0.020080  17  0  0  0  0
28  14  19.261633  0.000000  0.115772  0.449497  10388492.933669  6240295.159100  182399.967496  720356.392802  432713.054678  12647.934929  0.032889  0.822215  0.019524  0.013194  0.000171  1.000000  0.004230  0.005376  0.001271  0.292608  0.290617  0.068725  0.198453  0.081656  0.019310  16  0  0  0  0
25  17  20.182639  0.000000  0.110594  0.456932  10083077.752783  6279600.650350  738157.930239  699178.366363  435438.566653  51185.170683  0.032920  0.822999  0.018950  0.013277  0.000694  1.000000  0.004084  0.005543  0.001311  0.292908  0.290474  0.068691  0.191607  0.084144  0.019898  17  0  0  0  0
29  13  19.065419  0.000000  0.117230  0.447192  10474574.269366  6229394.928945  114496.327415  726325.424197  431957.213525  7939.376956  0.032964  0.824088  0.019685  0.013171  0.000108  1.000000  0.004272  0.005326  0.001259  0.292541  0.290657  0.068735  0.200402  0.080898  0.019131  16  0  0  0  0
26  16  19.806347  0.000000  0.112393  0.454538  10189107.950828  6265769.315289  463305.481373  706530.687001  434479.477525  32126.417899  0.032832  0.820793  0.019149  0.013247  0.000435  1.000000  0.004134  0.005488  0.001298  0.292785  0.290523  0.068703  0.193969  0.083335  0.019707  16  0  0  0  0
32  10  18.667451  0.000000  0.120601  0.441670  10673677.256896  6204266.071730  28405.043932  740131.575947  430214.734317  1969.655764  0.033204  0.830092  0.020060  0.013117  0.000027  1.000000  0.004368  0.005208  0.001231  0.292394  0.290749  0.068756  0.204937  0.079109  0.018708  16  0  0  0  0
34  8  18.504292  0.000000  0.122144  0.439077  10764782.008023  6192775.635366  11241.872414  746448.939814  429417.967227  779.531229  0.033334  0.833362  0.020231  0.013093  0.000011  1.000000  0.004413  0.005153  0.001219  0.292327  0.290789  0.068766  0.207022  0.078280  0.018512  17  0  0  0  0
35  7  18.442516  0.000000  0.122751  0.438048  10800651.215206  6188248.379002  7076.508143  748936.173801  429104.039298  490.697535  0.033388  0.834710  0.020298  0.013084  0.000007  1.000000  0.004430  0.005131  0.001213  0.292300  0.290804  0.068769  0.207845  0.077954  0.018434  17  0  0  0  0
33  9  18.578353  0.000000  0.121432  0.440277  10722763.171810  6198076.057455  17865.861285  743535.279721  429785.507828  1238.850281  0.033273  0.831823  0.020152  0.013104  0.000017  1.000000  0.004392  0.005178  0.001225  0.292358  0.290770  0.068761  0.206059  0.078663  0.018602  16  0  0  0  0
36  6  18.390839  0.000000  0.123269  0.437167  10831210.215406  6184388.177048  4455.996535  751055.188685  428836.366098  308.986646  0.033435  0.835880  0.020356  0.013075  0.000004  1.000000  0.004445  0.005113  0.001209  0.292277  0.290817  0.068772  0.208547  0.077675  0.018369  16  0  0  0  0
30  12  18.905793  0.000000  0.118515  0.445115  10550458.623408  6219809.043008  71906.707296  731587.378929  431292.511315  4986.137702  0.033046  0.826146  0.019828  0.013150  0.000068  1.000000  0.004308  0.005281  0.001249  0.292484  0.290692  0.068743  0.202126  0.080221  0.018971  16  0  0  0  0
31  11  18.775093  0.000000  0.119634  0.443277  10616558.671739  6211469.212975  45182.718802  736170.872674  430714.212815  3133.049283  0.033127  0.828183  0.019952  0.013133  0.000042  1.000000  0.004340  0.005242  0.001240  0.292435  0.290723  0.068750  0.203632  0.079626  0.018830  16  0  0  0  0
37  5  18.347502  0.000000  0.123709  0.436415  10857209.960571  6181100.248233  2806.707849  752858.056797  428608.375324  194.622065  0.033476  0.836889  0.020404  0.013068  0.000003  1.000000  0.004458  0.005097  0.001205  0.292257  0.290827  0.068775  0.209144  0.077438  0.018313  16  0  0  0  0
38  4  18.311080  0.000000  0.124083  0.435774  10879312.492936  6178301.059729  1768.311693  754390.685311  428414.274664  122.617847  0.033510  0.837755  0.020446  0.013063  0.000002  1.000000  0.004469  0.005084  0.001202  0.292240  0.290835  0.068777  0.209653  0.077236  0.018265  16  0  0  0  0
39  3  18.280407  0.000000  0.124402  0.435228  10898095.974076  6175917.611993  1114.330936  755693.164968  428249.002201  77.269669  0.033540  0.838496  0.020481  0.013058  0.000001  1.000000  0.004478  0.005073  0.001200  0.292224  0.290842  0.068778  0.210085  0.077065  0.018224  16  0  0  0  0
4  38  975.054258  0.995834  0.002782  0.001649  175861.019505  2465.533716  42210735.830237  12194.512761  170.964449  2926966.750070  0.040000  1.000000  0.000331  0.000005  0.039664  0.003135  0.176437  0.007593  0.001796  0.284874  0.284130  0.067191  8.277507  0.111543  0.026378  103  0  0  0  0
40  2  18.254519  0.000000  0.124672  0.434762  10914061.763013  6173886.532985  702.343566  756800.260887  428108.163606  48.701740  0.033565  0.839130  0.020511  0.013053  0.000001  1.000000  0.004486  0.005063  0.001197  0.292211  0.290848  0.068780  0.210452  0.076919  0.018190  16  0  0  0  0
8  35  273.441754  0.984703  0.009918  0.006417  631277.548787  17156.249628  41266849.033217  43773.896830  1189.644559  2861515.977503  0.040000  1.000000  0.001186  0.000036  0.038777  0.012374  0.091331  0.007371  0.001743  0.285850  0.284446  0.067266  4.284781  0.108255  0.025600  68  0  0  0  0
3  40  2401.654951  0.998319  0.001129  0.000660  71319.351820  843.072489  42423486.830057  4945.409439  58.460131  2941719.279024  0.040000  1.000000  0.000134  0.000002  0.039864  0.001250  0.208914  0.007646  0.001808  0.284411  0.284055  0.067173  9.801148  0.112331  0.026564  70  0  0  0  0
4  39  1542.902089  0.997375  0.001758  0.001043  111132.819825  1549.116717  42342246.878607  7706.145417  107.418481  2936085.957737  0.040000  1.000000  0.000209  0.000003  0.039788  0.001980  0.177256  0.007626  0.001803  0.284554  0.284083  0.067180  8.315941  0.112044  0.026496  73  0  0  0  0
9  34  180.304200  0.976344  0.015042  0.010000  959920.821299  31123.055417  40578118.211480  66562.600044  2158.127466  2813758.169558  0.040000  1.000000  0.001804  0.000066  0.038130  0.019492  0.076729  0.007209  0.001705  0.286496  0.284673  0.067319  3.599702  0.105865  0.025035  63  0  0  0  0
7  36  418.109389  0.990126  0.006487  0.004093  411963.641732  9441.739572  41722835.449937  28566.284332  654.706848  2893134.878571  0.040000  1.000000  0.000774  0.000020  0.039206  0.007839  0.108117  0.007479  0.001769  0.285368  0.284294  0.067230  5.072281  0.109854  0.025978  67  0  0  0  0
5  38  994.328480  0.995910  0.002728  0.001649  172662.221214  2837.999968  42216293.027453  11972.702455  196.791915  2927352.095910  0.040000  1.000000  0.000324  0.000006  0.039670  0.003134  0.150427  0.007596  0.001796  0.284748  0.284127  0.067190  7.057239  0.111597  0.026391  73  0  0  0  0
10  33  120.256839  0.963489  0.022553  0.015448  1444118.817310  56431.338375  39552801.094401  100137.741697  3913.048371  2742660.875210  0.040000  1.000000  0.002714  0.000119  0.037167  0.030611  0.063853  0.006973  0.001649  0.287351  0.285004  0.067398  2.995669  0.102360  0.024206  61  0  0  0  0
15  28  25.541950  0.721105  0.106183  0.100762  7195092.618811  1057443.115614  25798596.043458  498920.391808  73324.967656  1788920.077616  0.040000  1.000001  0.013522  0.002236  0.024242  0.255625  0.017395  0.004448  0.001052  0.294413  0.288839  0.068305  0.816104  0.065241  0.015428  37  0  0  0  0
11  32  81.540482  0.943787  0.033261  0.023559  2139393.240128  102404.699491  38058825.622814  148349.294463  7100.922184  2639065.985314  0.040000  1.000000  0.004021  0.000217  0.035763  0.047861  0.052330  0.006636  0.001569  0.288459  0.285477  0.067510  2.455026  0.097378  0.023028  59  0  0  0  0
16  27  22.757129  0.621763  0.119177  0.136452  8337588.432807  1710896.523919  22043313.830781  578143.063337  118636.577634  1528522.196427  0.040000  1.000000  0.015669  0.003617  0.020714  0.360693  0.012492  0.004144  0.000980  0.295197  0.289574  0.068479  0.586051  0.060970  0.014418  34  0  0  0  0
14  29  31.112857  0.805106  0.087171  0.073051  5777257.395522  609075.804437  29643049.898730  400605.200802  42234.388783  2055501.277523  0.040000  1.000000  0.010857  0.001288  0.027855  0.173416  0.024139  0.004983  0.001178  0.293070  0.287909  0.068085  1.132478  0.073027  0.017270  43  0  0  0  0
6  37  643.245658  0.993639  0.004216  0.002601  267299.633081  5183.757668  42021765.642784  18535.027238  359.450885  2913863.224520  0.040000  1.000001  0.000502  0.000011  0.039487  0.004959  0.127613  0.007550  0.001785  0.285011  0.284193  0.067206  5.986952  0.110908  0.026228  68  0  0  0  0
21  22  22.855494  0.000000  0.116999  0.431355  10470269.170801  6249709.679378  6968384.069975  726026.901082  433365.874092  483200.021828  0.039439  0.985970  0.019677  0.013214  0.006548  1.000000  0.004285  0.005035  0.001191  0.294596  0.290823  0.068774  0.201053  0.075863  0.017940  18  0  0  0  0
17  26  21.669299  0.509030  0.125160  0.182409  9128485.623012  2541457.085710  18592772.291662  632985.267172  176229.109498  1289255.570151  0.040000  1.000000  0.017156  0.005373  0.017471  0.483791  0.009215  0.004100  0.000969  0.295449  0.290068  0.068595  0.432315  0.060601  0.014331  30  0  0  0  0
19  24  21.917460  0.190732  0.123743  0.305188  10022069.343996  4506564.882217  12384110.004780  694947.935870  312493.144406  858735.994534  0.040000  1.000000  0.018835  0.009528  0.011637  0.759937  0.005700  0.004493  0.001062  0.295165  0.290592  0.068719  0.267402  0.067137  0.015876  26  0  0  0  0
12  31  56.657719  0.913821  0.047869  0.035272  3098352.556960  186155.607332  35952448.070367  214845.222094  12908.357608  2493006.056772  0.040000  1.000000  0.005823  0.000394  0.033784  0.074354  0.041889  0.006179  0.001461  0.289838  0.286124  0.067663  1.965229  0.090629  0.021432  57  0  0  0  0
23  20  21.483605  0.000000  0.110303  0.452813  10068252.719806  6286542.306308  2912167.043087  698150.372471  435919.913301  201934.790714  0.034950  0.873741  0.018922  0.013291  0.002736  1.000000  0.004081  0.005465  0.001292  0.293441  0.290508  0.068700  0.191454  0.082757  0.019570  16  0  0  0  0
25  18  20.326243  0.000000  0.111418  0.454756  10132063.342887  6274184.291795  1164330.139147  702575.113438  435062.986813  80736.702082  0.033401  0.835026  0.019042  0.013265  0.001094  1.000000  0.004108  0.005497  0.001300  0.292952  0.290505  0.068699  0.192731  0.083409  0.019725  16  0  0  0  0
22  21  22.185986  0.000000  0.112061  0.446065  10174468.811574  6278213.002880  4546695.727699  705515.583307  435342.344734  315275.887897  0.036668  0.916689  0.019121  0.013274  0.004272  1.000000  0.004136  0.005328  0.001260  0.293889  0.290603  0.068722  0.194023  0.080531  0.019044  17  0  0  0  0
20  23  22.496327  0.000000  0.120559  0.373865  10316268.817862  5494775.018130  9572225.613007  715348.245435  381017.375339  663754.979447  0.040000  1.000000  0.019388  0.011617  0.008995  0.896528  0.004808  0.004766  0.001127  0.294925  0.290753  0.068757  0.225563  0.071544  0.016919  27  0  0  0  0
27  16  19.569068  0.000000  0.114411  0.451238  10308283.842100  6250752.227190  459942.259172  714794.553155  433438.166193  31893.206149  0.033021  0.825519  0.019373  0.013216  0.000432  1.000000  0.004192  0.005416  0.001281  0.292701  0.290581  0.068717  0.196653  0.082233  0.019446  16  0  0  0  0
26  17  19.903904  0.000000  0.112858  0.453265  10216768.424636  6262705.497755  732234.590402  708448.712961  434267.027022  50774.435868  0.033130  0.828248  0.019201  0.013241  0.000688  1.000000  0.004148  0.005462  0.001292  0.292809  0.290540  0.068707  0.194606  0.082909  0.019606  16  0  0  0  0
24  19  20.852030  0.000000  0.110387  0.455013  10071917.835714  6283278.510504  1846381.947463  698404.518062  435693.595952  128031.375475  0.033948  0.848703  0.018929  0.013285  0.001735  1.000000  0.004081  0.005507  0.001302  0.293150  0.290488  0.068695  0.191437  0.083495  0.019745  17  0  0  0  0
13  30  40.847287  0.869075  0.066397  0.051516  4337708.607904  338411.384447  33131166.000911  300784.353011  23466.041296  2297373.390166  0.040000  1.000000  0.008152  0.000715  0.031132  0.114431  0.032438  0.005607  0.001326  0.291436  0.286954  0.067859  1.521824  0.082193  0.019437  51  0  0  0  0
18  25  21.538102  0.373087  0.125923  0.239422  9653139.381752  3495041.106808  15397885.420074  669365.682650  242352.304658  1067716.488696  0.040000  1.000000  0.018142  0.007389  0.014469  0.619168  0.007084  0.004245  0.001004  0.295377  0.290382  0.068670  0.332343  0.063094  0.014920  31  0  0  0  0
29  14  19.092706  0.000000  0.117315  0.446933  10479638.495487  6228831.730652  181359.573156  726676.586554  431918.160364  12575.792153  0.033035  0.825867  0.019695  0.013169  0.000170  1.000000  0.004274  0.005321  0.001258  0.292545  0.290660  0.068735  0.200520  0.080814  0.019111  16  0  0  0  0
32  11  18.674584  0.000000  0.120618  0.441616  10674654.376187  6204157.128942  45013.415335  740199.331119  430207.180032  3121.309482  0.033221  0.830522  0.020061  0.013117  0.000042  1.000000  0.004369  0.005206  0.001231  0.292394  0.290749  0.068756  0.204959  0.079091  0.018703  16  0  0  0  0
36  7  18.391993  0.000000  0.123271  0.437160  10831330.188210  6184374.775777  7062.161432  751063.507810  428835.436830  489.702709  0.033438  0.835946  0.020356  0.013075  0.000007  1.000000  0.004445  0.005113  0.001209  0.292277  0.290817  0.068772  0.208550  0.077673  0.018368  16  0  0  0  0
34  9  18.507169  0.000000  0.122150  0.439058  10765119.816854  6192737.929442  17816.368112  746472.364073  429415.352631  1235.418337  0.033341  0.833530  0.020231  0.013093  0.000017  1.000000  0.004413  0.005153  0.001218  0.292327  0.290789  0.068766  0.207030  0.078274  0.018510  17  0  0  0  0
28  15  19.303853  0.000000  0.115921  0.449059  10397370.077155  6239309.052090  288802.688794  720971.949563  432644.676281  20026.086985  0.033003  0.825079  0.019540  0.013192  0.000271  1.000000  0.004234  0.005367  0.001269  0.292615  0.290622  0.068726  0.198659  0.081512  0.019276  16  0  0  0  0
30  13  18.923312  0.000000  0.118564  0.444961  10553365.274331  6219485.473862  113925.258571  731788.931222  431270.074460  7899.778037  0.033090  0.827253  0.019833  0.013150  0.000107  1.000000  0.004310  0.005278  0.001248  0.292486  0.290694  0.068743  0.202194  0.080171  0.018959  16  0  0  0  0
31  12  18.786290  0.000000  0.119662  0.443185  10618238.091676  6211282.103150  71595.074019  736287.326609  430701.238290  4964.528502  0.033155  0.828873  0.019955  0.013132  0.000067  1.000000  0.004341  0.005240  0.001239  0.292437  0.290724  0.068750  0.203671  0.079596  0.018823  16  0  0  0  0
35  8  18.444340  0.000000  0.122755  0.438036  10800851.878977  6188225.972091  11215.204296  748950.088180  429102.485564  777.682014  0.033393  0.834815  0.020299  0.013084  0.000011  1.000000  0.004430  0.005131  0.001213  0.292300  0.290804  0.068769  0.207850  0.077950  0.018434  16  0  0  0  0
33  10  18.582886  0.000000  0.121442  0.440245  10723335.686675  6198012.187860  28313.381776  743574.978910  429781.078997  1963.299749  0.033284  0.832092  0.020153  0.013104  0.000027  1.000000  0.004392  0.005177  0.001224  0.292358  0.290771  0.068762  0.206073  0.078652  0.018600  16  0  0  0  0
37  6  18.348233  0.000000  0.123710  0.436411  10857282.142086  6181092.181428  4448.287040  752863.061990  428607.815957  308.452056  0.033477  0.836931  0.020405  0.013068  0.000004  1.000000  0.004458  0.005097  0.001205  0.292257  0.290827  0.068775  0.209146  0.077436  0.018312  17  0  0  0  0
38  5  18.311542  0.000000  0.124084  0.435771  10879356.165004  6178296.177017  2802.567718  754393.713609  428413.936088  194.334981  0.033511  0.837781  0.020446  0.013063  0.000003  1.000000  0.004469  0.005084  0.001202  0.292240  0.290835  0.068777  0.209654  0.077235  0.018265  16  0  0  0  0
39  4  18.280699  0.000000  0.124402  0.435226  10898122.504200  6175914.647563  1766.088744  755695.004614  428248.796642  122.463703  0.033541  0.838513  0.020481  0.013058  0.000002  1.000000  0.004478  0.005073  0.001200  0.292224  0.290842  0.068778  0.210085  0.077064  0.018224  16  0  0  0  0
40  3  18.254703  0.000000  0.124672  0.434761  10914077.983713  6173884.718805  1113.136903  756801.385659  428108.037808  77.186873  0.033566  0.839140  0.020511  0.013053  0.000001  1.000000  0.004486  0.005063  0.001197  0.292211  0.290848  0.068780  0.210452  0.076919  0.018190  16  0  0  0  0
6  38  1016.700064  0.995995  0.002668  0.001649  169101.186762  3252.041947  42222483.494140  11725.774055  225.502315  2927781.353771  0.040000  1.000000  0.000318  0.000007  0.039675  0.003134  0.128520  0.007601  0.001797  0.284642  0.284123  0.067190  6.029470  0.111663  0.026406  73  0  0  0  0
8  36  430.179979  0.990389  0.006305  0.004095  401162.567006  10693.593072  41741619.281488  27817.318791  741.512574  2894437.382526  0.040000  1.000000  0.000754  0.000023  0.039223  0.007837  0.092896  0.007489  0.001771  0.285177  0.284285  0.067228  4.358178  0.110009  0.026015  71  0  0  0  0
11  33  125.080374  0.964874  0.021683  0.015483  1392479.684092  62357.500328  39642743.617671  96556.993270  4323.978876  2748897.648151  0.040000  1.000000  0.002617  0.000132  0.037251  0.030594  0.055633  0.007011  0.001658  0.286904  0.284962  0.067388  2.609990  0.102931  0.024341  61  0  0  0  0
4  40  2442.877531  0.998346  0.001110  0.000660  70188.838601  974.840154  42425436.223241  4867.017662  67.597133  2941854.453380  0.040000  1.000000  0.000132  0.000002  0.039866  0.001250  0.177775  0.007648  0.001809  0.284352  0.284054  0.067173  8.340251  0.112360  0.026571  74  0  0  0  0
7  37  659.687124  0.993789  0.004111  0.002602  261064.037469  5907.611584  42032578.884443  18102.640058  409.644190  2914613.033737  0.040000  1.000000  0.000491  0.000012  0.039497  0.004958  0.109311  0.007557  0.001787  0.284869  0.284188  0.067205  5.128277  0.111010  0.026252  73  0  0  0  0
9  35  282.305402  0.985162  0.009607  0.006422  612795.352397  19294.086748  41299003.992864  42492.308788  1337.885949  2863745.659025  0.040000  1.000000  0.001152  0.000041  0.038808  0.012370  0.078764  0.007387  0.001747  0.285595  0.284431  0.067262  3.695196  0.108494  0.025657  67  0  0  0  0
17  27  23.611631  0.641371  0.114864  0.139408  8076656.745294  1730581.009295  22520909.408735  560049.600658  120001.534512  1561639.514786  0.040000  1.000001  0.015179  0.003659  0.021162  0.359537  0.011920  0.004310  0.001019  0.294131  0.289369  0.068430  0.559231  0.063448  0.015004  34  0  0  0  0
10  34  186.826900  0.977143  0.014517  0.010013  928747.942685  34718.251793  40632374.919295  64401.017750  2407.424714  2817520.425217  0.040000  1.000000  0.001745  0.000073  0.038181  0.019484  0.066471  0.007234  0.001711  0.286157  0.284647  0.067313  3.118481  0.106234  0.025122  61  0  0  0  0
14  30  42.926847  0.876125  0.063180  0.052041  4145959.777904  358788.179188  33468846.641151  287488.151494  24879.004124  2320788.760372  0.040000  1.000001  0.007792  0.000759  0.031450  0.114176  0.029151  0.005732  0.001355  0.290510  0.286806  0.067824  1.367605  0.084056  0.019878  46  0  0  0  0
13  31  59.375096  0.917965  0.045678  0.035496  2968059.833815  200654.404495  36180382.924081  205810.495243  13913.729734  2508811.460892  0.040000  0.999999  0.005578  0.000424  0.033998  0.074258  0.037133  0.006267  0.001482  0.289089  0.286022  0.067639  1.742068  0.091937  0.021741  52  0  0  0  0
12  32  85.138323  0.946187  0.031856  0.023649  2055893.147451  111894.510700  38204460.926131  142559.251004  7758.962404  2649164.593691  0.040000  1.000000  0.003864  0.000237  0.035900  0.047822  0.045930  0.006694  0.001583  0.287875  0.285410  0.067494  2.154772  0.098252  0.023235  56  0  0  0  0
15  29  32.709374  0.816513  0.082916  0.074170  5522454.009229  633702.488364  30097262.862968  382936.685321  43942.046411  2086997.204273  0.040000  1.000000  0.010379  0.001340  0.028282  0.172790  0.022097  0.005145  0.001217  0.291994  0.287715  0.068039  1.036656  0.075444  0.017841  46  0  0  0  0
21  23  22.413754  0.000000  0.121003  0.373423  10337327.114788  5481111.214673  9560887.024566  716808.464824  380069.903147  662968.741759  0.040000  1.000001  0.019427  0.011589  0.008984  0.895561  0.004822  0.004765  0.001127  0.294462  0.290736  0.068753  0.226232  0.071530  0.016915  25  0  0  0  0
22  22  22.618316  0.000000  0.118545  0.429155  10560348.784177  6235763.169480  6932854.207604  732273.180092  432398.798537  480736.318607  0.039545  0.988630  0.019847  0.013184  0.006515  1.000000  0.004327  0.004990  0.001180  0.294264  0.290853  0.068781  0.203008  0.075185  0.017780  19  0  0  0  0
23  21  21.872513  0.000000  0.114185  0.442800  10299239.774378  6261089.596748  4513411.973804  714167.421573  434154.977601  312967.933793  0.036835  0.920864  0.019356  0.013238  0.004241  1.000000  0.004195  0.005258  0.001243  0.293658  0.290658  0.068735  0.196785  0.079473  0.018794  17  0  0  0  0
24  20  21.157255  0.000000  0.112640  0.449137  10205956.692628  6268481.468649  2888527.066450  707699.008426  434667.543014  200295.553107  0.035148  0.878700  0.019181  0.013253  0.002714  1.000000  0.004146  0.005384  0.001273  0.293272  0.290574  0.068715  0.194520  0.081537  0.019282  16  0  0  0  0
25  19  20.546961  0.000000  0.112705  0.451317  10208658.773457  6265713.370898  1831384.383343  707886.375468  434475.598242  126991.417970  0.034154  0.853847  0.019186  0.013247  0.001721  1.000000  0.004146  0.005426  0.001283  0.293020  0.290554  0.068710  0.194494  0.082259  0.019453  16  0  0  0  0
20  24  22.044552  0.199156  0.123030  0.307080  9979242.992391  4510495.030266  12460905.134221  691978.281238  312765.667792  864061.104036  0.040000  1.000000  0.018754  0.009536  0.011709  0.760328  0.005659  0.004535  0.001073  0.294569  0.290533  0.068705  0.265490  0.067775  0.016027  31  0  0  0  0
16  28  26.738510  0.737489  0.101432  0.102790  6908694.549159  1081298.961085  26317698.094469  479061.045349  74979.173988  1824915.527905  0.040000  1.000000  0.012984  0.002286  0.024730  0.254497  0.016272  0.004628  0.001094  0.293279  0.288619  0.068253  0.763389  0.067928  0.016064  39  0  0  0  0
19  25  21.880801  0.388838  0.123950  0.242609  9535883.271020  3508165.721223  15602866.215430  661234.937459  243262.388532  1081930.217991  0.040000  1.000000  0.017921  0.007417  0.014662  0.619588  0.006954  0.004332  0.001024  0.294624  0.290273  0.068644  0.326246  0.064401  0.015229  34  0  0  0  0
18  26  22.244901  0.528461  0.121922  0.185868  8933475.649540  2558092.885238  18945344.164900  619462.932225  177382.665130  1313703.524674  0.040000  1.000000  0.016789  0.005408  0.017802  0.483381  0.008932  0.004230  0.001000  0.294529  0.289907  0.068557  0.419023  0.062549  0.014792  29  0  0  0  0
28  16  19.370383  0.000000  0.116157  0.448365  10411401.106579  6237750.375197  457014.040364  721944.885850  432536.594881  31690.158301  0.033184  0.829608  0.019567  0.013188  0.000429  1.000000  0.004241  0.005353  0.001266  0.292627  0.290631  0.068729  0.198984  0.081283  0.019222  17  0  0  0  0
29  15  19.135810  0.000000  0.117450  0.446524  10487651.823901  6227940.541643  287172.208725  727232.244856  431856.363749  19913.026626  0.033147  0.828682  0.019710  0.013168  0.000270  1.000000  0.004278  0.005312  0.001256  0.292551  0.290665  0.068737  0.200706  0.080680  0.019079  16  0  0  0  0
26  18  20.055830  0.000000  0.113589  0.451253  10260262.980906  6257887.273075  1155359.996962  711464.702081  433932.922838  80114.696628  0.033599  0.839977  0.019283  0.013231  0.001086  1.000000  0.004169  0.005420  0.001282  0.292847  0.290568  0.068714  0.195608  0.082237  0.019447  17  0  0  0  0
30  14  18.951024  0.000000  0.118641  0.444719  10557967.617488  6218973.131507  180460.941702  732108.065801  431234.547739  12513.479466  0.033160  0.829005  0.019842  0.013149  0.000170  1.000000  0.004312  0.005273  0.001247  0.292490  0.290697  0.068744  0.202301  0.080092  0.018940  17  0  0  0  0
32  12  18.685881  0.000000  0.120644  0.441529  10676202.448955  6203984.530374  71327.527063  740306.677211  430195.211744  4945.976325  0.033248  0.831204  0.020064  0.013117  0.000067  1.000000  0.004370  0.005205  0.001231  0.292396  0.290750  0.068757  0.204996  0.079063  0.018697  16  0  0  0  0
34  10  18.511727  0.000000  0.122159  0.439026  10765655.106267  6192678.184293  28235.033671  746509.481983  429411.209798  1957.866953  0.033352  0.833797  0.020232  0.013093  0.000027  1.000000  0.004413  0.005152  0.001218  0.292328  0.290789  0.068766  0.207043  0.078264  0.018508  16  0  0  0  0
27  17  19.670546  0.000000  0.114826  0.450058  10332958.812967  6248014.716573  727052.671042  716505.559084  433248.342386  50415.112455  0.033312  0.832809  0.019419  0.013210  0.000683  1.000000  0.004204  0.005392  0.001275  0.292722  0.290597  0.068721  0.197223  0.081841  0.019354  17  0  0  0  0
35  9  18.447229  0.000000  0.122760  0.438017  10801169.894494  6188190.460440  17774.134122  748972.139936  429100.023123  1232.489758  0.033399  0.834983  0.020299  0.013083  0.000017  1.000000  0.004431  0.005131  0.001213  0.292301  0.290804  0.068769  0.207857  0.077944  0.018432  16  0  0  0  0
36  8  18.393823  0.000000  0.123274  0.437148  10831520.350983  6184353.531061  11192.477348  751076.694032  428833.963684  776.106088  0.033442  0.836051  0.020356  0.013075  0.000011  1.000000  0.004445  0.005113  0.001209  0.292277  0.290817  0.068772  0.208554  0.077669  0.018367  16  0  0  0  0
33  11  18.590069  0.000000  0.121457  0.440193  10724242.884678  6197910.980010  44868.410973  743637.885617  429774.061067  3111.254624  0.033301  0.832519  0.020155  0.013104  0.000042  1.000000  0.004393  0.005177  0.001224  0.292359  0.290771  0.068762  0.206094  0.078636  0.018596  16  0  0  0  0
37  7  18.349390  0.000000  0.123712  0.436403  10857396.497384  6181079.405068  7049.946484  752870.991588  428606.930022  488.855703  0.033480  0.836997  0.020405  0.013068  0.000007  1.000000  0.004458  0.005097  0.001205  0.292257  0.290827  0.068775  0.209149  0.077434  0.018312  16  0  0  0  0
31  13  18.804014  0.000000  0.119707  0.443041  10620898.270609  6210985.721372  113433.601874  736471.788101  430680.686656  7865.685696  0.033199  0.829965  0.019960  0.013132  0.000107  1.000000  0.004343  0.005237  0.001238  0.292439  0.290726  0.068751  0.203734  0.079550  0.018812  16  0  0  0  0
38  6  18.312274  0.000000  0.124085  0.435767  10879425.368709  6178288.440729  4441.726673  754398.512316  428413.399640  307.997149  0.033513  0.837823  0.020446  0.013063  0.000004  1.000000  0.004469  0.005084  0.001202  0.292240  0.290836  0.068777  0.209655  0.077234  0.018264  16  0  0  0  0
39  5  18.281161  0.000000  0.124403  0.435223  10898164.578589  6175909.943427  2799.045025  755697.922126  428248.470449  194.090711  0.033542  0.838539  0.020481  0.013058  0.000003  1.000000  0.004478  0.005073  0.001200  0.292224  0.290842  0.068778  0.210086  0.077063  0.018224  16  0  0  0  0
5  39  1573.296291  0.997423  0.001724  0.001044  109118.135139  1783.689351  42345755.759058  7566.443633  123.684160  2936329.269686  0.040000  1.000000  0.000205  0.000004  0.039791  0.001980  0.151113  0.007629  0.001804  0.284475  0.284081  0.067180  7.089416  0.112087  0.026506  92  0  0  0  0
40  4  18.254996  0.000000  0.124673  0.434760  10914103.681246  6173881.845427  1764.196483  756803.167571  428107.838563  122.332491  0.033566  0.839156  0.020511  0.013053  0.000002  1.000000  0.004486  0.005063  0.001197  0.292211  0.290848  0.068780  0.210453  0.076918  0.018190  16  0  0  0  0
8  37  678.601781  0.993952  0.003997  0.002603  254263.857300  6695.649825  42044423.709703  17631.103591  464.288149  2915434.374778  0.040000  1.000000  0.000478  0.000014  0.039508  0.004957  0.093894  0.007565  0.001789  0.284748  0.284182  0.067203  4.405002  0.111129  0.026280  67  0  0  0  0
7  38  1042.564693  0.996089  0.002601  0.001649  165174.264193  3707.845760  42229314.201244  11453.474330  257.108554  2928255.007029  0.040000  1.000000  0.000310  0.000008  0.039682  0.003133  0.110069  0.007606  0.001799  0.284552  0.284120  0.067189  5.163846  0.111744  0.026425  72  0  0  0  0
9  36  443.989122  0.990673  0.006109  0.004097  389524.750330  12039.518523  41761872.677965  27010.332090  834.841414  2895841.788702  0.040000  1.000000  0.000732  0.000025  0.039242  0.007834  0.080072  0.007501  0.001774  0.285016  0.284275  0.067225  3.756563  0.110187  0.026057  67  0  0  0  0
11  34  194.182364  0.977977  0.013967  0.010027  896101.832616  38471.028689  40689230.081183  62137.278992  2667.648872  2821462.862257  0.040000  1.000000  0.001684  0.000081  0.038235  0.019473  0.057821  0.007261  0.001717  0.285871  0.284621  0.067307  2.712662  0.106641  0.025218  60  0  0  0  0
10  35  292.379721  0.985650  0.009276  0.006427  593146.463223  21560.666288  41333207.175224  41129.820213  1495.054566  2866117.367917  0.040000  1.000000  0.001115  0.000046  0.038840  0.012364  0.068173  0.007405  0.001751  0.285380  0.284414  0.067258  3.198316  0.108763  0.025720  67  0  0  0  0
5  40  2490.901161  0.998376  0.001089  0.000660  68918.930205  1122.667805  42427640.136830  4778.959978  77.847762  2942007.276629  0.040000  1.000000  0.000130  0.000002  0.039868  0.001250  0.151547  0.007650  0.001809  0.284302  0.284053  0.067173  7.109776  0.112397  0.026580  74  0  0  0  0
16  29  34.383318  0.827015  0.078879  0.075230  5280798.692501  657268.590183  30527508.551873  366179.880136  45576.161408  2116831.197948  0.040000  0.999999  0.009924  0.001390  0.028686  0.172219  0.020310  0.005302  0.001254  0.291094  0.287532  0.067996  0.952821  0.077795  0.018397  39  0  0  0  0
13  32  89.110095  0.948594  0.030436  0.023740  1971526.814430  121441.830002  38351726.152540  136709.140914  8420.990336  2659376.223805  0.040000  1.000000  0.003705  0.000257  0.036038  0.047777  0.040513  0.006756  0.001598  0.287382  0.285344  0.067478  1.900663  0.099168  0.023451  54  0  0  0  0
18  27  24.481468  0.659129  0.110783  0.142193  7830063.977694  1749844.793179  22970740.737342  542950.423935  121337.319208  1592831.611206  0.040000  1.000000  0.014715  0.003700  0.021585  0.358505  0.011394  0.004471  0.001057  0.293230  0.289178  0.068385  0.534552  0.065850  0.015572  33  0  0  0  0
20  25  22.214228  0.403375  0.122090  0.245633  9425103.731450  3520203.927419  15797358.171016  653553.289117  244097.138947  1095416.632666  0.040000  1.000000  0.017713  0.007443  0.014844  0.619892  0.006835  0.004417  0.001045  0.293983  0.290170  0.068620  0.320655  0.065674  0.015531  27  0  0  0  0
21  24  22.163931  0.207011  0.122367  0.308879  9939223.440210  4513650.875494  12533874.399548  689203.255020  312984.499657  869120.921383  0.040000  1.000001  0.018679  0.009543  0.011778  0.760583  0.005623  0.004577  0.001082  0.294060  0.290477  0.068692  0.263785  0.068403  0.016176  24  0  0  0  0
14  31  62.331186  0.922013  0.043512  0.035717  2839201.949366  214941.503411  36405988.894686  196875.262633  14904.422330  2524455.376156  0.040000  1.000000  0.005336  0.000454  0.034210  0.074155  0.033088  0.006356  0.001503  0.288460  0.285923  0.067615  1.552303  0.093271  0.022057  57  0  0  0  0
19  26  22.820213  0.546231  0.118848  0.189147  8748463.285543  2574013.218542  19279551.686669  606633.849122  178486.609075  1336878.062730  0.040000  1.000000  0.016441  0.005442  0.018116  0.482971  0.008670  0.004357  0.001030  0.293748  0.289755  0.068521  0.406728  0.064447  0.015240  33  0  0  0  0
17  28  27.972860  0.752311  0.096956  0.104692  6639232.077111  1104377.285843  26804690.525358  460376.043049  76579.465665  1858684.440593  0.040000  1.000000  0.012477  0.002335  0.025188  0.253506  0.015261  0.004801  0.001135  0.292329  0.288414  0.068204  0.715966  0.070518  0.016676  40  0  0  0  0
12  33  130.468200  0.966294  0.020788  0.015520  1339302.399466  68436.392211  39735410.065275  92869.586716  4745.499943  2755323.302801  0.040000  1.000000  0.002517  0.000145  0.037338  0.030573  0.048691  0.007052  0.001668  0.286526  0.284920  0.067378  2.284348  0.103545  0.024486  60  0  0  0  0
23  22  22.409089  0.000000  0.119949  0.427217  10642196.607524  6223261.292023  6901548.690695  737948.652286  431531.896340  478565.538940  0.039643  0.991080  0.020000  0.013158  0.006485  1.000000  0.004365  0.004951  0.001171  0.293980  0.290879  0.068787  0.204794  0.074592  0.017639  18  0  0  0  0
15  30  45.149621  0.882809  0.060070  0.052548  3960520.852589  378474.311971  33795398.533668  274629.489879  26244.075236  2343432.443614  0.040000  1.000000  0.007443  0.000800  0.031757  0.113926  0.026328  0.005856  0.001385  0.289734  0.286665  0.067791  1.235193  0.085907  0.020315  50  0  0  0  0
26  19  20.290062  0.000000  0.114734  0.448071  10328336.763654  6250344.883718  1818212.638307  716185.058046  433409.920279  126078.065976  0.034334  0.858348  0.019411  0.013215  0.001709  1.000000  0.004203  0.005355  0.001266  0.292906  0.290612  0.068724  0.197181  0.081186  0.019199  17  0  0  0  0
24  21  21.602734  0.000000  0.116080  0.439909  10410604.391616  6245876.855919  4483945.502530  721889.640231  433100.099364  310924.676789  0.036984  0.924600  0.019565  0.013205  0.004213  1.000000  0.004247  0.005197  0.001229  0.293458  0.290706  0.068746  0.199262  0.078546  0.018575  17  0  0  0  0
25  20  20.880405  0.000000  0.114702  0.445894  10327462.734356  6252570.305469  2867668.155888  716124.451315  433564.234942  198849.159519  0.035323  0.883078  0.019409  0.013220  0.002695  1.000000  0.004204  0.005314  0.001257  0.293125  0.290631  0.068728  0.197238  0.080474  0.019031  17  0  0  0  0
27  18  19.828848  0.000000  0.115478  0.448190  10371779.464224  6243707.417224  1147519.154439  719197.451400  432949.666665  79570.998800  0.033771  0.844282  0.019492  0.013201  0.001078  1.000000  0.004223  0.005354  0.001266  0.292755  0.290622  0.068726  0.198121  0.081226  0.019208  16  0  0  0  0
28  17  19.474867  0.000000  0.116529  0.447266  10433542.720814  6235290.576527  722543.288231  723480.224369  432366.028110  50102.423910  0.033470  0.836756  0.019608  0.013183  0.000679  1.000000  0.004252  0.005331  0.001261  0.292645  0.290645  0.068732  0.199497  0.080923  0.019137  16  0  0  0  0
22  23  22.338032  0.000000  0.121413  0.373059  10356575.955510  5468118.293375  9551588.314434  718143.213335  379168.951106  662323.952824  0.040000  1.000000  0.019464  0.011561  0.008975  0.894580  0.004836  0.004766  0.001127  0.294067  0.290721  0.068750  0.226887  0.071544  0.016919  27  0  0  0  0
31  14  18.832056  0.000000  0.119778  0.442813  10625110.551838  6210516.408031  179687.364827  736763.875098  430648.143642  12459.838283  0.033268  0.831694  0.019968  0.013131  0.000169  1.000000  0.004345  0.005233  0.001237  0.292442  0.290728  0.068752  0.203832  0.079476  0.018795  16  0  0  0  0
33  12  18.601445  0.000000  0.121482  0.440111  10725680.210236  6197750.631550  71098.389717  743737.552302  429762.942222  4930.087538  0.033328  0.833194  0.020157  0.013104  0.000067  1.000000  0.004394  0.005175  0.001224  0.292360  0.290772  0.068762  0.206128  0.078610  0.018590  16  0  0  0  0
29  16  19.203765  0.000000  0.117663  0.445875  10500319.626331  6226531.667845  454476.165893  728110.652583  431758.669959  31514.177616  0.033325  0.833133  0.019734  0.013165  0.000427  1.000000  0.004284  0.005300  0.001253  0.292562  0.290674  0.068739  0.201000  0.080468  0.019029  16  0  0  0  0
6  39  1608.583190  0.997476  0.001686  0.001044  106874.427094  2044.514529  42349656.232837  7410.860967  141.770238  2936599.735407  0.040000  1.000000  0.000201  0.000004  0.039795  0.001979  0.129094  0.007633  0.001805  0.284408  0.284079  0.067179  6.056403  0.112142  0.026519  87  0  0  0  0
30  15  18.994810  0.000000  0.118764  0.444335  10565250.690979  6218162.356608  285764.169486  732613.086941  431178.327180  19815.390706  0.033271  0.831778  0.019856  0.013147  0.000269  1.000000  0.004316  0.005266  0.001245  0.292496  0.290702  0.068745  0.202471  0.079968  0.018911  16  0  0  0  0
32  13  18.703767  0.000000  0.120685  0.441393  10678654.701214  6203711.116201  113011.530161  740476.720700  430176.252724  7836.418500  0.033291  0.832284  0.020069  0.013116  0.000106  1.000000  0.004371  0.005202  0.001230  0.292398  0.290752  0.068757  0.205053  0.079020  0.018687  16  0  0  0  0
34  11  18.518949  0.000000  0.122173  0.438977  10766503.408695  6192583.493383  44744.472121  746568.304767  429404.643763  3102.660486  0.033369  0.834220  0.020234  0.013093  0.000042  1.000000  0.004414  0.005151  0.001218  0.292328  0.290790  0.068766  0.207063  0.078248  0.018504  16  0  0  0  0
36  9  18.396722  0.000000  0.123279  0.437130  10831821.680079  6184319.870967  17738.142064  751097.588722  428831.629634  1229.994005  0.033449  0.836217  0.020357  0.013075  0.000017  1.000000  0.004446  0.005112  0.001209  0.292278  0.290817  0.068772  0.208561  0.077663  0.018366  17  0  0  0  0
35  10  18.451807  0.000000  0.122769  0.437987  10801673.869379  6188134.181668  28168.178089  749007.086442  429096.120654  1953.231069  0.033410  0.835247  0.020300  0.013083  0.000026  1.000000  0.004431  0.005130  0.001213  0.292301  0.290805  0.068770  0.207869  0.077934  0.018430  17  0  0  0  0
39  6  18.281895  0.000000  0.124404  0.435219  10898231.279627  6175902.483787  4436.144699  755702.547293  428247.953185  307.610085  0.033543  0.838580  0.020482  0.013057  0.000004  1.000000  0.004478  0.005073  0.001200  0.292224  0.290842  0.068778  0.210088  0.077062  0.018224  16  0  0  0  0
40  5  18.255459  0.000000  0.124674  0.434757  10914144.422269  6173877.288871  2796.046377  756805.992625  428107.522603  193.882779  0.033567  0.839182  0.020511  0.013053  0.000003  1.000000  0.004486  0.005063  0.001197  0.292211  0.290848  0.068780  0.210454  0.076917  0.018189  16  0  0  0  0
37  8  18.351225  0.000000  0.123715  0.436392  10857577.789252  6181059.145076  11173.127478  752883.562685  428605.525159  774.764334  0.033484  0.837101  0.020405  0.013068  0.000010  1.000000  0.004458  0.005097  0.001205  0.292257  0.290827  0.068775  0.209153  0.077431  0.018311  16  0  0  0  0
38  7  18.313435  0.000000  0.124087  0.435760  10879535.020067  6178276.185215  7039.552271  754406.115734  428412.549821  488.134950  0.033516  0.837888  0.020446  0.013063  0.000007  1.000000  0.004469  0.005084  0.001202  0.292240  0.290836  0.068777  0.209658  0.077232  0.018264  16  0  0  0  0
8  38  1072.331574  0.996191  0.002529  0.001650  160888.859434  4204.302237  42236762.805186  11156.316817  291.533720  2928771.506343  0.040000  1.000000  0.000302  0.000009  0.039689  0.003132  0.094528  0.007613  0.001800  0.284475  0.284116  0.067188  4.434760  0.111842  0.026448  74  0  0  0  0
9  37  700.254597  0.994129  0.003873  0.002603  246929.077526  7543.572012  42057171.593093  17122.497046  523.084567  2916318.335459  0.040000  1.000000  0.000464  0.000016  0.039520  0.004955  0.080907  0.007574  0.001791  0.284646  0.284176  0.067202  3.795736  0.111270  0.026313  70  0  0  0  0
6  40  2546.655372  0.998409  0.001065  0.000660  67504.573691  1287.073119  42430099.781402  4680.886006  89.247916  2942177.832715  0.040000  1.000000  0.000127  0.000003  0.039870  0.001250  0.129457  0.007653  0.001810  0.284259  0.284051  0.067173  6.073442  0.112444  0.026591  77  0  0  0  0
7  39  1649.386438  0.997535  0.001644  0.001044  104399.402776  2331.734549  42353953.148504  7239.238422  161.686579  2936897.691105  0.040000  1.000000  0.000196  0.000005  0.039799  0.001979  0.110549  0.007638  0.001806  0.284351  0.284077  0.067179  5.186384  0.112210  0.026535  74  0  0  0  0
10  36  459.697617  0.990974  0.005900  0.004099  377134.375531  13468.486182  41783441.669300  26151.161684  933.928548  2897337.420541  0.040000  1.000000  0.000709  0.000028  0.039263  0.007830  0.069267  0.007515  0.001777  0.284879  0.284265  0.067223  3.249652  0.110393  0.026106  65  0  0  0  0
12  34  202.416923  0.978837  0.013399  0.010042  862361.750619  42334.192816  40748033.040431  59797.682294  2935.527475  2825540.362996  0.040000  1.000000  0.001621  0.000090  0.038290  0.019460  0.050524  0.007291  0.001724  0.285629  0.284594  0.067301  2.370318  0.107086  0.025324  66  0  0  0  0
11  35  303.755921  0.986161  0.008929  0.006432  572521.334724  23931.919656  41369114.094781  39699.637485  1659.481450  2868607.216947  0.040000  1.000000  0.001076  0.000051  0.038873  0.012357  0.059245  0.007425  0.001756  0.285197  0.284398  0.067254  2.779469  0.109065  0.025792  64  0  0  0  0
17  29  36.122771  0.836627  0.075081  0.076228  5053470.908616  679532.067937  30932131.246726  350416.571307  47119.950158  2144888.448097  0.040000  1.000000  0.009497  0.001437  0.029066  0.171691  0.018750  0.005454  0.001290  0.290341  0.287361  0.067955  0.879664  0.080071  0.018935  44  0  0  0  0
18  28  29.233496  0.765662  0.092775  0.106464  6387689.976145  1126279.841101  27258480.850564  442933.670835  78098.227414  1890151.060808  0.040000  1.000000  0.012005  0.002381  0.025614  0.252618  0.014358  0.004968  0.001175  0.291531  0.288225  0.068159  0.673612  0.073006  0.017265  40  0  0  0  0
19  27  25.356183  0.675115  0.106961  0.144793  7599325.136056  1768231.866254  23390846.519724  526950.586355  122612.311232  1621962.485908  0.040000  1.000000  0.014282  0.003739  0.021980  0.357566  0.010915  0.004626  0.001094  0.292468  0.289000  0.068343  0.512079  0.068161  0.016119  33  0  0  0  0
21  25  22.534339  0.416676  0.120356  0.248475  9321601.104258  3530968.240005  15980145.126863  646376.234693  244843.555337  1108091.402048  0.040000  1.000000  0.017519  0.007465  0.015016  0.620078  0.006727  0.004499  0.001064  0.293436  0.290075  0.068597  0.315580  0.066906  0.015822  29  0  0  0  0
20  26  23.387606  0.562356  0.115964  0.192225  8574876.713747  2588880.349786  19593260.810618  594597.050571  179517.522135  1358631.205785  0.040000  1.000000  0.016115  0.005474  0.018411  0.482547  0.008430  0.004479  0.001059  0.293083  0.289614  0.068488  0.395475  0.066281  0.015674  32  0  0  0  0
24  22  22.225504  0.000000  0.121212  0.425531  10715967.475400  6212118.833978  6874308.145507  743064.054165  430759.258679  476676.631570  0.039733  0.993317  0.020139  0.013134  0.006460  1.000000  0.004400  0.004917  0.001163  0.293736  0.290902  0.068793  0.206413  0.074079  0.017518  18  0  0  0  0
13  33  136.438569  0.967731  0.019878  0.015556  1285267.458058  74583.872850  39829649.801704  89122.708730  5171.777076  2761858.052069  0.040000  1.000000  0.002415  0.000158  0.037427  0.030547  0.042828  0.007096  0.001678  0.286207  0.284878  0.067368  2.009279  0.104200  0.024641  59  0  0  0  0
22  24  22.274662  0.214277  0.121759  0.310574  9902193.091840  4515982.116814  12602658.051711  686635.505459  313146.152035  873890.500943  0.040000  1.000000  0.018610  0.009548  0.011842  0.760708  0.005591  0.004618  0.001092  0.293626  0.290426  0.068680  0.262279  0.069016  0.016321  29  0  0  0  0
16  30  47.504191  0.889089  0.057092  0.053035  3782987.921110  397259.502485  34108199.084259  262319.043798  27546.673424  2365122.584593  0.040000  1.000000  0.007110  0.000840  0.032051  0.113677  0.023906  0.005978  0.001414  0.289084  0.286531  0.067759  1.121529  0.087735  0.020748  48  0  0  0  0
25  21  21.371073  0.000000  0.117759  0.437372  10509348.219273  6232438.822892  4458090.272232  728736.711116  432168.282491  309131.829592  0.037117  0.927922  0.019751  0.013177  0.004189  1.000000  0.004294  0.005144  0.001216  0.293286  0.290747  0.068756  0.201467  0.077741  0.018384  16  0  0  0  0
27  19  20.073558  0.000000  0.116501  0.445238  10432589.819447  6236959.233508  1806716.171556  723414.148511  432481.735723  125280.880727  0.034491  0.862269  0.019606  0.013187  0.001698  1.000000  0.004253  0.005294  0.001252  0.292806  0.290661  0.068736  0.199531  0.080261  0.018980  16  0  0  0  0
26  20  20.645606  0.000000  0.116511  0.443053  10434084.237826  6238625.127054  2849397.572426  723517.774112  432597.251715  197582.245090  0.035477  0.886921  0.019609  0.013190  0.002678  1.000000  0.004255  0.005254  0.001242  0.292997  0.290679  0.068740  0.199633  0.079553  0.018813  17  0  0  0  0
23  23  22.269198  0.000000  0.121788  0.372775  10374005.442340  5455856.506457  9544312.899318  719351.804642  378318.697210  661819.462729  0.040000  1.000000  0.019496  0.011535  0.008969  0.893601  0.004850  0.004769  0.001128  0.293729  0.290706  0.068746  0.227518  0.071584  0.016928  28  0  0  0  0
14  32  93.457488  0.950976  0.029020  0.023831  1887375.317463  130911.668142  38498702.472197  130873.927935  9077.645587  2669567.820616  0.040000  1.000000  0.003547  0.000277  0.036176  0.047726  0.035927  0.006819  0.001613  0.286967  0.285279  0.067463  1.685497  0.100122  0.023677  60  0  0  0  0
28  18  19.638095  0.000000  0.117115  0.445528  10468394.232236  6231418.449641  1140701.857974  725896.889540  432097.528013  79098.275459  0.033920  0.848012  0.019674  0.013175  0.001072  1.000000  0.004270  0.005296  0.001252  0.292674  0.290668  0.068737  0.200306  0.080355  0.019002  16  0  0  0  0
30  16  19.063870  0.000000  0.118957  0.443726  10576765.806914  6216880.418444  452285.220684  733411.565357  431089.435331  31362.253618  0.033447  0.836163  0.019877  0.013144  0.000425  1.000000  0.004321  0.005254  0.001242  0.292505  0.290709  0.068747  0.202739  0.079771  0.018864  16  0  0  0  0
15  31  65.518831  0.925922  0.041395  0.035934  2713240.014245  228828.321553  36626663.930477  188140.840250  15867.358753  2539757.371718  0.040000  1.000000  0.005099  0.000484  0.034417  0.074044  0.029647  0.006446  0.001524  0.287930  0.285827  0.067592  1.390874  0.094622  0.022376  55  0  0  0  0
35  11  18.459060  0.000000  0.122782  0.437939  10802472.450895  6188045.005457  44638.715787  749062.461490  429089.937019  3095.327156  0.033427  0.835667  0.020302  0.013083  0.000042  1.000000  0.004431  0.005129  0.001213  0.292302  0.290805  0.068770  0.207888  0.077919  0.018426  16  0  0  0  0
34  12  18.530388  0.000000  0.122196  0.438899  10767847.386730  6192433.479691  70902.548689  746661.498571  429394.241550  4916.507576  0.033396  0.834889  0.020237  0.013092  0.000067  1.000000  0.004414  0.005150  0.001218  0.292329  0.290791  0.068766  0.207094  0.078224  0.018498  16  0  0  0  0
32  14  18.732066  0.000000  0.120750  0.441176  10682537.853358  6203278.165065  179023.351354  740745.985308  430146.231129  12413.794420  0.033360  0.833994  0.020076  0.013115  0.000168  1.000000  0.004373  0.005198  0.001229  0.292401  0.290754  0.068758  0.205144  0.078950  0.018670  17  0  0  0  0
29  17  19.310573  0.000000  0.117999  0.444848  10520315.320825  6224307.700671  718637.066432  729497.189249  431604.456159  49831.559613  0.033606  0.840161  0.019771  0.013160  0.000675  1.000000  0.004294  0.005279  0.001248  0.292578  0.290686  0.068742  0.201465  0.080134  0.018950  16  0  0  0  0
31  15  18.876373  0.000000  0.119890  0.442450  10631776.955132  6209773.657651  284552.309307  737226.135242  430596.640023  19731.358187  0.033377  0.834432  0.019981  0.013129  0.000267  1.000000  0.004348  0.005226  0.001236  0.292448  0.290732  0.068753  0.203987  0.079359  0.018767  16  0  0  0  0
36  10  18.401316  0.000000  0.123287  0.437101  10832299.229803  6184266.522635  28111.204188  751130.702861  428827.930366  1949.280399  0.033459  0.836481  0.020358  0.013075  0.000026  1.000000  0.004446  0.005112  0.001209  0.292278  0.290817  0.068773  0.208572  0.077654  0.018364  16  0  0  0  0
33  13  18.619457  0.000000  0.121520  0.439981  10727957.076576  6197496.618434  112650.077251  743895.434223  429745.328505  7811.354719  0.033371  0.834263  0.020162  0.013103  0.000106  1.000000  0.004395  0.005172  0.001223  0.292362  0.290774  0.068762  0.206181  0.078568  0.018580  16  0  0  0  0
40  6  18.256194  0.000000  0.124675  0.434753  10914208.938757  6173870.078161  4431.393109  756810.466312  428107.022600  307.280601  0.033569  0.839223  0.020512  0.013053  0.000004  1.000000  0.004486  0.005063  0.001197  0.292211  0.290848  0.068780  0.210455  0.076916  0.018189  16  0  0  0  0
37  9  18.354132  0.000000  0.123720  0.436375  10857865.069892  6181027.042797  17707.498496  752903.483231  428603.299130  1227.869126  0.033491  0.837266  0.020406  0.013068  0.000017  1.000000  0.004458  0.005097  0.001205  0.292258  0.290827  0.068775  0.209160  0.077425  0.018310  16  0  0  0  0
38  8  18.315273  0.000000  0.124090  0.435749  10879708.810267  6178256.759868  11156.661938  754418.166652  428411.202834  773.622584  0.033520  0.837992  0.020447  0.013062  0.000010  1.000000  0.004469  0.005084  0.001202  0.292240  0.290836  0.068777  0.209662  0.077228  0.018263  16  0  0  0  0
39  7  18.283057  0.000000  0.124406  0.435213  10898336.937478  6175890.673132  7030.708243  755709.873795  428247.134213  487.521690  0.033546  0.838645  0.020482  0.013057  0.000007  1.000000  0.004478  0.005073  0.001200  0.292224  0.290842  0.068779  0.210090  0.077060  0.018223  16  0  0  0  0
9  38  1106.413409  0.996301  0.002451  0.001650  156264.912644  4738.802540  42244822.196326  10835.684205  328.596913  2929330.358716  0.040000  1.000000  0.000294  0.000010  0.039696  0.003131  0.081438  0.007621  0.001802  0.284411  0.284112  0.067187  3.820628  0.111959  0.026476  66  0  0  0  0
7  40  2611.133751  0.998446  0.001039  0.000660  65944.069897  1468.149542  42432813.323762  4572.677926  101.804074  2942365.994520  0.040000  1.000000  0.000124  0.000003  0.039873  0.001249  0.110853  0.007657  0.001811  0.284223  0.284050  0.067172  5.200641  0.112504  0.026605  78  0  0  0  0
11  36  477.451242  0.991291  0.005680  0.004101  364109.886786  14965.528409  41806123.469060  25248.020700  1037.736092  2898910.216476  0.040000  1.000000  0.000684  0.000032  0.039284  0.007826  0.060161  0.007531  0.001781  0.284763  0.284254  0.067221  2.822456  0.110630  0.026162  65  0  0  0  0
10  37  724.896474  0.994316  0.003741  0.002604  239113.816611  8444.620899  42070778.134297  16580.573092  585.564883  2917261.836986  0.040000  1.000000  0.000449  0.000018  0.039533  0.004952  0.069966  0.007585  0.001794  0.284559  0.284169  0.067200  3.282436  0.111436  0.026353  70  0  0  0  0
12  35  316.509871  0.986689  0.008569  0.006438  551156.698595  26378.217101  41406348.790102  38218.175996  1829.112022  2871189.136286  0.040000  1.000000  0.001036  0.000056  0.038908  0.012349  0.051717  0.007447  0.001761  0.285043  0.284381  0.067250  2.426313  0.109404  0.025872  65  0  0  0  0
13  34  211.563357  0.979711  0.012819  0.010057  827954.133230  46253.658917  40808012.574077  57411.797517  3207.310156  2829699.449475  0.040000  1.000000  0.001556  0.000098  0.038346  0.019444  0.044366  0.007323  0.001732  0.285424  0.284567  0.067294  2.081432  0.107573  0.025439  59  0  0  0  0
14  33  142.997453  0.969164  0.018966  0.015593  1231089.721463  80710.596589  39924219.134409  85365.929075  5596.614888  2768415.656123  0.040000  1.000000  0.002314  0.000171  0.037516  0.030517  0.037874  0.007142  0.001689  0.285937  0.284836  0.067358  1.776836  0.104898  0.024806  60  0  0  0  0
18  29  37.912795  0.845375  0.071536  0.077158  4841288.288914  700272.199865  31309843.525518  335703.454831  48558.107427  2171079.682611  0.040000  1.000001  0.009098  0.001481  0.029421  0.171188  0.017393  0.005601  0.001325  0.289709  0.287203  0.067918  0.816006  0.082268  0.019455  44  0  0  0  0
17  30  49.974268  0.894938  0.054271  0.053496  3614670.168398  414954.907096  34405001.433587  250647.594439  28773.703939  2385703.382126  0.040000  1.000000  0.006793  0.000877  0.032329  0.113424  0.021827  0.006098  0.001442  0.288537  0.286405  0.067729  1.024011  0.089535  0.021173  48  0  0  0  0
8  39  1696.354301  0.997599  0.001599  0.001044  101697.578995  2644.670607  42358648.420228  7051.889204  183.386117  2937223.269514  0.040000  1.000000  0.000191  0.000006  0.039803  0.001978  0.094930  0.007643  0.001807  0.284302  0.284075  0.067178  4.453619  0.112293  0.026555  73  0  0  0  0
21  26  23.939855  0.576883  0.113289  0.195088  8413709.235344  2602438.970992  19885087.511294  583421.413823  180457.700804  1378866.983079  0.040000  1.000000  0.015812  0.005502  0.018685  0.482097  0.008212  0.004597  0.001087  0.292518  0.289484  0.068457  0.385279  0.068039  0.016090  34  0  0  0  0
16  31  68.922952  0.929654  0.039350  0.036143  2591541.138843  242144.690347  36840092.491912  179702.025933  16790.739214  2554556.883988  0.040000  1.000000  0.004870  0.000512  0.034618  0.073923  0.026719  0.006537  0.001546  0.287484  0.285735  0.067571  1.253509  0.095986  0.022699  52  0  0  0  0
25  22  22.065195  0.000000  0.122342  0.424081  10781971.949284  6202241.972504  6850880.950584  747640.920610  430074.379713  475052.148621  0.039814  0.995345  0.020263  0.013113  0.006438  1.000000  0.004431  0.004888  0.001156  0.293527  0.290922  0.068797  0.207867  0.073640  0.017414  18  0  0  0  0
23  24  22.376263  0.220951  0.121206  0.312161  9868262.093035  4517529.099246  12667064.862397  684282.670254  313253.422521  878356.582608  0.040000  1.000001  0.018546  0.009551  0.011903  0.760720  0.005562  0.004657  0.001101  0.293256  0.290379  0.068669  0.260962  0.069611  0.016462  25  0  0  0  0
26  21  21.172543  0.000000  0.119240  0.435164  10596381.773523  6220630.418791  4435583.694995  734771.771022  431349.466958  307571.183895  0.037234  0.930858  0.019914  0.013152  0.004168  1.000000  0.004336  0.005098  0.001206  0.293137  0.290783  0.068765  0.203419  0.077045  0.018220  18  0  0  0  0
19  28  30.507230  0.777635  0.088901  0.108105  6154717.658985  1146702.802900  27678489.927245  426778.960129  79514.391547  1919275.229766  0.040000  1.000000  0.011567  0.002424  0.026009  0.251804  0.013557  0.005127  0.001212  0.290860  0.288050  0.068118  0.636028  0.075385  0.017827  41  0  0  0  0
15  32  98.171792  0.953304  0.027626  0.023921  1804515.155337  140171.887274  38643588.970212  125128.258387  9719.765488  2679614.505515  0.040000  1.000000  0.003391  0.000296  0.036312  0.047666  0.032042  0.006885  0.001628  0.286616  0.285216  0.067448  1.503225  0.101109  0.023910  59  0  0  0  0
27  20  20.446525  0.000000  0.118091  0.440580  10527183.593847  6226459.545144  2833496.719993  729973.447395  431753.668844  196479.651982  0.035611  0.890279  0.019784  0.013164  0.002663  1.000000  0.004300  0.005201  0.001230  0.292886  0.290721  0.068750  0.201732  0.078759  0.018625  16  0  0  0  0
28  19  19.890991  0.000000  0.118034  0.442779  10523028.718086  6225347.537366  1796735.980035  729685.340993  431676.560266  124588.836673  0.034627  0.865670  0.019776  0.013162  0.001688  1.000000  0.004297  0.005241  0.001240  0.292719  0.290702  0.068745  0.201577  0.079465  0.018792  17  0  0  0  0
30  17  19.172487  0.000000  0.119263  0.442762  10594946.317390  6214856.354113  715266.606605  734672.233967  430949.083146  49597.845993  0.033724  0.843088  0.019912  0.013140  0.000672  1.000000  0.004330  0.005235  0.001238  0.292520  0.290721  0.068750  0.203163  0.079460  0.018791  16  0  0  0  0
22  25  22.837788  0.428752  0.118756  0.251123  9225892.540535  3540355.183560  16150424.876781  639739.634354  245494.462532  1119898.899748  0.040000  1.000000  0.017339  0.007485  0.015176  0.620149  0.006629  0.004578  0.001083  0.292970  0.289987  0.068576  0.311018  0.068088  0.016101  29  0  0  0  0
34  13  18.548500  0.000000  0.122231  0.438774  10769976.375985  6192195.843982  112341.168519  746809.126435  429377.763471  7789.934443  0.033438  0.835950  0.020241  0.013092  0.000106  1.000000  0.004415  0.005147  0.001217  0.292331  0.290792  0.068767  0.207144  0.078184  0.018489  16  0  0  0  0
32  15  18.776800  0.000000  0.120854  0.440833  10688683.834805  6202592.909099  283512.283942  741172.158484  430098.714274  19659.240997  0.033468  0.836702  0.020088  0.013114  0.000266  1.000000  0.004376  0.005191  0.001228  0.292406  0.290758  0.068759  0.205287  0.078840  0.018644  16  0  0  0  0
24  23  22.207119  0.000000  0.122129  0.372565  10389629.431730  5444356.433183  9538939.540915  720435.199579  377521.261879  661446.864596  0.040000  1.000000  0.019526  0.011511  0.008963  0.892639  0.004862  0.004773  0.001129  0.293440  0.290692  0.068743  0.228118  0.071646  0.016943  27  0  0  0  0
35  12  18.470549  0.000000  0.122803  0.437864  10803737.694075  6187903.721553  70735.445208  749150.195680  429080.140144  4904.920327  0.033453  0.836332  0.020304  0.013083  0.000066  1.000000  0.004432  0.005128  0.001213  0.292303  0.290806  0.068770  0.207918  0.077895  0.018421  16  0  0  0  0
29  18  19.477636  0.000000  0.118528  0.443223  10551802.415910  6220805.362949  1134801.690243  731680.559867  431361.597894  78689.147439  0.034049  0.851231  0.019830  0.013152  0.001066  1.000000  0.004310  0.005247  0.001241  0.292604  0.290706  0.068746  0.202199  0.079608  0.018826  16  0  0  0  0
33  14  18.647960  0.000000  0.121580  0.439775  10731562.670937  6197094.368441  178454.769542  744145.452485  429717.435783  12374.367956  0.033438  0.835957  0.020168  0.013102  0.000168  1.000000  0.004397  0.005169  0.001222  0.292365  0.290776  0.068763  0.206265  0.078502  0.018564  16  0  0  0  0
31  16  18.946296  0.000000  0.120067  0.441876  10642318.415256  6208599.129458  450400.129899  737957.098649  430515.196170  31231.538103  0.033550  0.838761  0.020001  0.013127  0.000423  1.000000  0.004353  0.005214  0.001233  0.292456  0.290739  0.068754  0.204234  0.079175  0.018723  17  0  0  0  0
20  27  26.225009  0.689428  0.103418  0.147202  7385425.501287  1785381.661841  23780045.818184  512118.409030  123801.508256  1648950.250592  0.040000  1.000000  0.013880  0.003775  0.022345  0.356693  0.010483  0.004774  0.001129  0.291824  0.288836  0.068304  0.491806  0.070373  0.016642  41  0  0  0  0
37  10  18.358738  0.000000  0.123728  0.436347  10858320.338779  6180976.167426  28062.697433  752935.052377  428599.771342  1945.916855  0.033501  0.837528  0.020407  0.013068  0.000026  1.000000  0.004459  0.005096  0.001205  0.292258  0.290828  0.068775  0.209170  0.077416  0.018307  16  0  0  0  0
38  9  18.318187  0.000000  0.124095  0.435732  10879984.240298  6178225.972791  17681.422955  754437.265456  428409.068004  1226.061002  0.033526  0.838157  0.020447  0.013062  0.000017  1.000000  0.004469  0.005083  0.001202  0.292240  0.290836  0.068777  0.209668  0.077223  0.018262  16  0  0  0  0
36  11  18.408594  0.000000  0.123300  0.437055  10833055.934774  6184181.991320  44548.593202  751183.174116  428822.068816  3089.077897  0.033476  0.836898  0.020359  0.013075  0.000042  1.000000  0.004446  0.005111  0.001209  0.292279  0.290818  0.068773  0.208590  0.077640  0.018360  16  0  0  0  0
39  8  18.284899  0.000000  0.124409  0.435202  10898504.423646  6175871.947247  11142.652152  755721.487581  428245.835727  772.651121  0.033550  0.838749  0.020482  0.013057  0.000010  1.000000  0.004478  0.005072  0.001200  0.292225  0.290843  0.068779  0.210094  0.077057  0.018222  16  0  0  0  0
40  7  18.257357  0.000000  0.124676  0.434747  10914311.288457  6173858.629661  7023.179918  756817.563420  428106.228741  486.999662  0.033572  0.839288  0.020512  0.013053  0.000007  1.000000  0.004486  0.005063  0.001197  0.292211  0.290848  0.068780  0.210458  0.076914  0.018189  16  0  0  0  0
13  35  330.694822  0.987228  0.008201  0.006444  529324.511284  28865.578208  41444410.074977  36704.293684  2001.590021  2873828.372800  0.040000  1.000000  0.000995  0.000061  0.038944  0.012339  0.045369  0.007473  0.001767  0.284912  0.284363  0.067246  2.128459  0.109783  0.025961  64  0  0  0  0
9  39  1750.141533  0.997668  0.001550  0.001044  98781.261159  2981.695980  42363726.871321  6849.666590  206.756050  2937575.418256  0.040000  1.000000  0.000186  0.000006  0.039808  0.001977  0.081774  0.007650  0.001809  0.284262  0.284072  0.067178  3.836413  0.112396  0.026579  74  0  0  0  0
12  36  497.371775  0.991618  0.005453  0.004104  350599.670974  16512.089198  41829662.763932  24311.198546  1144.977341  2900542.472632  0.040000  1.000000  0.000659  0.000035  0.039306  0.007821  0.052486  0.007549  0.001785  0.284665  0.284243  0.067218  2.462359  0.110901  0.026226  65  0  0  0  0
15  33  150.134908  0.970576  0.018065  0.015630  1177490.494281  86727.362237  40017888.565820  81649.264281  6013.828013  2774910.859437  0.040000  1.000000  0.002213  0.000183  0.037604  0.030481  0.033685  0.007191  0.001701  0.285709  0.284795  0.067348  1.580340  0.105636  0.024981  59  0  0  0  0
8  40  2685.364476  0.998486  0.001010  0.000660  64240.154425  1665.475707  42435778.369241  4454.525426  115.487018  2942571.595995  0.040000  1.000000  0.000121  0.000004  0.039876  0.001249  0.095184  0.007662  0.001812  0.284193  0.284049  0.067172  4.465552  0.112579  0.026623  73  0  0  0  0
10  38  1145.218126  0.996418  0.002368  0.001650  151334.357686  5307.057945  42253385.399442  10493.790842  368.000743  2929924.146299  0.040000  1.000000  0.000284  0.000011  0.039704  0.003130  0.070410  0.007630  0.001804  0.284356  0.284108  0.067186  3.303277  0.112100  0.026509  72  0  0  0  0
11  37  752.760498  0.994514  0.003603  0.002605  230891.508783  9389.433651  42085093.221122  16010.423789  651.079863  2918254.470313  0.040000  1.000000  0.000434  0.000020  0.039546  0.004950  0.060747  0.007598  0.001797  0.284486  0.284162  0.067199  2.849917  0.111631  0.026399  71  0  0  0  0
14  34  221.633034  0.980588  0.012237  0.010071  793347.310443  50172.385628  40868428.173649  55012.099487  3479.041566  2833888.773533  0.040000  1.000000  0.001491  0.000106  0.038403  0.019425  0.039168  0.007359  0.001740  0.285250  0.284540  0.067288  1.837568  0.108103  0.025564  64  0  0  0  0
18  30  52.538277  0.900340  0.051622  0.053930  3456616.679947  431409.595617  34684076.750866  239687.887239  29914.701016  2405054.956041  0.040000  0.999999  0.006496  0.000912  0.032592  0.113163  0.020045  0.006216  0.001470  0.288078  0.286288  0.067701  0.940406  0.091300  0.021591  48  0  0  0  0
16  32  103.232957  0.955551  0.026272  0.024008  1723944.762520  149097.712319  38784644.808123  119541.365475  10338.697914  2689395.565697  0.040000  1.000000  0.003240  0.000315  0.036445  0.047597  0.028749  0.006953  0.001644  0.286320  0.285155  0.067434  1.348765  0.102126  0.024151  57  0  0  0  0
22  26  24.470514  0.589888  0.110833  0.197729  8265510.192400  2614522.817317  20154283.844193  573145.031227  181295.615986  1397533.530822  0.040000  0.999999  0.015534  0.005528  0.018938  0.481615  0.008017  0.004709  0.001114  0.292037  0.289365  0.068429  0.376127  0.069714  0.016486  33  0  0  0  0
24  24  22.468479  0.227040  0.120708  0.313636  9837414.827275  4518315.394822  12726939.117376  682143.666528  313307.945641  882508.368879  0.040000  0.999999  0.018488  0.009553  0.011959  0.760630  0.005538  0.004695  0.001110  0.292939  0.290337  0.068659  0.259821  0.070184  0.016597  29  0  0  0  0
20  28  31.779740  0.788325  0.085342  0.109613  5940590.203147  1165419.946387  28064634.885235  411930.985291  80812.271235  1946051.201104  0.040000  1.000000  0.011164  0.002464  0.026372  0.251042  0.012851  0.005278  0.001248  0.290295  0.287890  0.068080  0.602878  0.077651  0.018363  41  0  0  0  0
26  22  21.925820  0.000000  0.123346  0.422847  10840633.559123  6193531.628325  6830949.841621  751708.619931  429470.389110  473670.090430  0.039887  0.997173  0.020373  0.013095  0.006419  1.000000  0.004458  0.004864  0.001150  0.293348  0.290939  0.068801  0.209165  0.073268  0.017326  18  0  0  0  0
28  20  20.277783  0.000000  0.119465  0.438441  10608119.570170  6215890.341359  2819735.153786  735585.690511  431020.781642  195525.400749  0.035728  0.893200  0.019936  0.013142  0.002650  1.000000  0.004339  0.005156  0.001219  0.292790  0.290756  0.068758  0.203562  0.078078  0.018464  17  0  0  0  0
29  19  19.736973  0.000000  0.119359  0.440653  10601196.081533  6215310.592802  1788112.272220  735105.603617  430980.580856  123990.853588  0.034744  0.868609  0.019923  0.013141  0.001680  1.000000  0.004334  0.005197  0.001229  0.292644  0.290738  0.068754  0.203351  0.078783  0.018631  16  0  0  0  0
27  21  21.002711  0.000000  0.120537  0.433256  10672685.468669  6210303.170516  4416128.876100  740062.803605  430633.357378  306222.152496  0.037338  0.933440  0.020058  0.013130  0.004150  1.000000  0.004373  0.005059  0.001196  0.293009  0.290814  0.068772  0.205135  0.076449  0.018079  17  0  0  0  0
17  31  72.520511  0.933180  0.037398  0.036343  2475286.419586  254740.992682  37044275.455511  171640.718991  17664.188998  2568715.290223  0.040000  1.000000  0.004652  0.000539  0.034810  0.073790  0.024227  0.006629  0.001568  0.287109  0.285648  0.067550  1.136612  0.097355  0.023023  54  0  0  0  0
23  25  23.122038  0.439640  0.117296  0.253570  9138230.309263  3548344.451145  16307772.740403  633660.980876  246048.452414  1130809.677681  0.040000  1.000000  0.017174  0.007502  0.015324  0.620114  0.006543  0.004653  0.001100  0.292572  0.289908  0.068557  0.306954  0.069214  0.016368  34  0  0  0  0
21  27  27.077328  0.702175  0.100162  0.149418  7188882.605858  1801041.183794  24137902.099359  498489.778575  124887.367083  1673764.635267  0.040000  1.000000  0.013510  0.003808  0.022682  0.355865  0.010097  0.004914  0.001162  0.291279  0.288686  0.068269  0.473676  0.072477  0.017139  37  0  0  0  0
25  23  22.151538  0.000000  0.122435  0.372423  10403510.959085  5433640.420872  9535292.235141  721397.769129  376778.194715  661193.953991  0.040000  1.000000  0.019552  0.011488  0.008960  0.891706  0.004874  0.004778  0.001130  0.293193  0.290679  0.068740  0.228681  0.071727  0.016962  26  0  0  0  0
19  29  39.735303  0.853290  0.068255  0.078021  4644825.117680  719335.546158  31659850.753593  322080.352591  49879.993427  2195349.800122  0.040000  1.000000  0.008729  0.001521  0.029750  0.170701  0.016216  0.005743  0.001358  0.289178  0.287057  0.067883  0.760764  0.084383  0.019955  46  0  0  0  0
33  15  18.693023  0.000000  0.121676  0.439449  10737269.704365  6196457.667494  282621.893776  744541.188232  429673.285818  19597.499775  0.033546  0.838639  0.020179  0.013101  0.000266  1.000000  0.004399  0.005162  0.001221  0.292369  0.290780  0.068764  0.206399  0.078398  0.018540  17  0  0  0  0
30  18  19.342559  0.000000  0.119744  0.441236  10623585.733477  6211667.665592  1129715.360667  736658.141508  430727.973869  78336.452390  0.034160  0.854001  0.019965  0.013133  0.001062  1.000000  0.004345  0.005205  0.001231  0.292543  0.290739  0.068754  0.203831  0.078969  0.018675  17  0  0  0  0
34  14  18.577165  0.000000  0.122288  0.438578  10773347.947382  6191819.508614  177968.894921  747042.917132  429351.667714  12340.676554  0.033505  0.837630  0.020247  0.013091  0.000167  1.000000  0.004417  0.005143  0.001216  0.292334  0.290794  0.068767  0.207223  0.078122  0.018474  16  0  0  0  0
39  9  18.287818  0.000000  0.124413  0.435185  10898769.843748  6175842.272643  17659.236641  755739.892278  428243.778038  1224.522564  0.033557  0.838913  0.020483  0.013057  0.000017  1.000000  0.004478  0.005072  0.001199  0.292225  0.290843  0.068779  0.210100  0.077051  0.018221  16  0  0  0  0
32  16  18.847402  0.000000  0.121017  0.440290  10698403.473456  6201509.177331  448782.833954  741846.135343  430023.566405  31119.391954  0.033639  0.840983  0.020106  0.013112  0.000422  1.000000  0.004381  0.005181  0.001225  0.292413  0.290764  0.068760  0.205515  0.078667  0.018603  17  0  0  0  0
35  13  18.488742  0.000000  0.122837  0.437745  10805742.107751  6187679.887503  112077.606405  749289.185254  429064.619097  7771.658582  0.033495  0.837386  0.020308  0.013082  0.000105  1.000000  0.004433  0.005126  0.001212  0.292304  0.290807  0.068770  0.207965  0.077858  0.018412  16  0  0  0  0
31  17  19.056333  0.000000  0.120347  0.440968  10658965.096409  6206744.284897  712368.179746  739111.408832  430386.577982  49396.863971  0.033824  0.845599  0.020032  0.013123  0.000669  1.000000  0.004362  0.005197  0.001229  0.292469  0.290750  0.068757  0.204622  0.078883  0.018654  16  0  0  0  0
36  12  18.420123  0.000000  0.123320  0.436983  10834254.879142  6184048.057439  70593.050127  751266.311030  428812.781605  4895.046401  0.033502  0.837559  0.020361  0.013075  0.000066  1.000000  0.004447  0.005110  0.001208  0.292279  0.290818  0.068773  0.208618  0.077617  0.018355  16  0  0  0  0
37  11  18.366037  0.000000  0.123740  0.436303  10859041.735456  6180895.555356  44471.865930  752985.075293  428594.181559  3083.757493  0.033518  0.837943  0.020408  0.013068  0.000042  1.000000  0.004459  0.005095  0.001205  0.292259  0.290828  0.068775  0.209187  0.077402  0.018304  16  0  0  0  0
38  10  18.322803  0.000000  0.124102  0.435705  10880420.706615  6178177.186675  28021.422140  754467.530799  428405.685088  1943.054753  0.033537  0.838418  0.020448  0.013062  0.000026  1.000000  0.004469  0.005083  0.001202  0.292240  0.290836  0.068777  0.209679  0.077215  0.018260  16  0  0  0  0
40  8  18.259202  0.000000  0.124679  0.434736  10914473.438260  6173840.497283  11130.726628  756828.807173  428104.971410  771.824184  0.033576  0.839391  0.020512  0.013053  0.000010  1.000000  0.004486  0.005063  0.001197  0.292211  0.290848  0.068780  0.210462  0.076911  0.018188  16  0  0  0  0
9  40  2770.382306  0.998530  0.000979  0.000660  62400.574863  1878.036716  42438975.430778  4326.965740  130.226373  2942793.285871  0.040000  1.000000  0.000117  0.000004  0.039879  0.001248  0.081987  0.007669  0.001813  0.284167  0.284047  0.067172  3.846400  0.112672  0.026645  74  0  0  0  0
12  37  784.041132  0.994718  0.003459  0.002606  222355.483538  10366.366667  42099968.746794  15418.520768  718.822119  2919285.965457  0.040000  1.000000  0.000418  0.000022  0.039560  0.004946  0.052977  0.007613  0.001800  0.284424  0.284156  0.067197  2.485392  0.111859  0.026452  64  0  0  0  0
11  38  1189.105772  0.996542  0.002281  0.001651  146145.054928  5903.285239  42262455.769658  10133.955451  409.344193  2930553.101741  0.040000  1.000001  0.000275  0.000012  0.039713  0.003128  0.061119  0.007641  0.001807  0.284310  0.284104  0.067185  2.867376  0.112268  0.026549  67  0  0  0  0
10  39  1811.388018  0.997742  0.001497  0.001044  95670.928883  3340.147934  42369148.379177  6633.990673  231.611739  2937951.355157  0.040000  1.000000  0.000180  0.000007  0.039813  0.001977  0.070692  0.007658  0.001811  0.284227  0.284070  0.067177  3.316490  0.112521  0.026609  73  0  0  0  0
15  34  232.614901  0.981455  0.011659  0.010086  759006.904935  54031.666372  40928422.627227  52630.875300  3746.650889  2838048.894587  0.040000  1.000000  0.001426  0.000114  0.038459  0.019402  0.034779  0.007397  0.001749  0.285103  0.284514  0.067282  1.631648  0.108677  0.025700  64  0  0  0  0
14  35  346.333816  0.987770  0.007831  0.006450  507319.989989  31357.264051  41482813.064210  35178.461430  2174.367905  2876491.303696  0.040000  1.000000  0.000953  0.000066  0.038980  0.012326  0.040013  0.007501  0.001774  0.284801  0.284346  0.067242  1.877177  0.110205  0.026061  64  0  0  0  0
13  36  519.546388  0.991954  0.005220  0.004106  336775.497882  18086.699228  41853767.398715  23352.606041  1254.163573  2902213.930453  0.040000  1.000000  0.000633  0.000038  0.039329  0.007814  0.046014  0.007569  0.001790  0.284582  0.284233  0.067215  2.158748  0.111211  0.026299  63  0  0  0  0
16  33  157.822911  0.971948  0.017185  0.015666  1125154.724147  92549.226516  40109454.831070  78020.209823  6417.526334  2781260.225505  0.040000  1.000000  0.002115  0.000196  0.037690  0.030438  0.030144  0.007243  0.001713  0.285516  0.284755  0.067339  1.414178  0.106415  0.025165  58  0  0  0  0
19  30  55.169825  0.905289  0.049160  0.054335  3309580.994846  446514.996259  34944160.845073  229492.173923  30962.136095  2423089.645107  0.040000  0.999999  0.006220  0.000944  0.032836  0.112893  0.018519  0.006331  0.001497  0.287691  0.286179  0.067676  0.868797  0.093025  0.021999  48  0  0  0  0
17  32  108.608052  0.957694  0.024972  0.024092  1646555.318665  157578.938006  38920335.374239  114175.045165  10926.801037  2698804.588485  0.040000  1.000000  0.003094  0.000333  0.036572  0.047519  0.025959  0.007023  0.001661  0.286070  0.285097  0.067420  1.217846  0.103171  0.024398  56  0  0  0  0
23  26  24.974152  0.601462  0.108597  0.200146  8130451.882794  2625055.426666  20400690.902599  563779.850218  182025.965665  1414619.830142  0.040000  0.999999  0.015280  0.005550  0.019170  0.481098  0.007844  0.004814  0.001139  0.291628  0.289257  0.068403  0.367984  0.071298  0.016861  32  0  0  0  0
18  31  76.280249  0.936477  0.035555  0.036533  2365437.725318  266495.236271  37237514.587147  164023.617101  18479.248946  2582114.831880  0.040000  1.000000  0.004445  0.000563  0.034991  0.073645  0.022107  0.006720  0.001589  0.286792  0.285567  0.067531  1.037144  0.098725  0.023347  56  0  0  0  0
21  28  33.036186  0.797826  0.082096  0.110990  5745255.031309  1182297.992008  28417320.803373  398386.100516  81982.624638  1970507.063702  0.040000  1.000000  0.010797  0.002500  0.026703  0.250316  0.012231  0.005422  0.001282  0.289818  0.287746  0.068046  0.573799  0.079803  0.018872  41  0  0  0  0
24  25  23.385298  0.449393  0.115976  0.255813  9058642.040739  3554960.827368  16452088.494903  628142.190192  246507.243592  1140816.786219  0.040000  1.000001  0.017024  0.007516  0.015460  0.619981  0.006466  0.004724  0.001117  0.292233  0.289835  0.068540  0.303363  0.070279  0.016620  27  0  0  0  0
20  29  41.569877  0.860410  0.065243  0.078815  4464356.548802  736627.645105  31981873.006981  309566.344244  51079.058017  2217679.390212  0.040000  1.000000  0.008390  0.001557  0.030052  0.170222  0.015197  0.005878  0.001390  0.288732  0.286924  0.067852  0.712954  0.086412  0.020435  45  0  0  0  0
27  22  21.805113  0.000000  0.124232  0.421808  10892456.292095  6185886.271436  6814159.514527  755302.099489  428940.246600  472505.819584  0.039952  0.998809  0.020471  0.013079  0.006403  1.000000  0.004483  0.004843  0.001145  0.293195  0.290954  0.068805  0.210315  0.072956  0.017253  18  0  0  0  0
28  21  20.857667  0.000000  0.121670  0.431616  10739263.571802  6201309.906861  4399413.613506  744679.446511  430009.748640  305063.086754  0.037428  0.935700  0.020183  0.013111  0.004134  1.000000  0.004405  0.005025  0.001188  0.292899  0.290840  0.068778  0.206637  0.075939  0.017958  17  0  0  0  0
22  27  27.903160  0.713473  0.097198  0.151440  7009773.294944  1815048.863263  24464600.109793  486070.023568  125858.684243  1696418.450583  0.040000  1.000000  0.013174  0.003837  0.022989  0.355065  0.009754  0.005047  0.001194  0.290817  0.288550  0.068236  0.457589  0.074467  0.017610  39  0  0  0  0
25  24  22.551475  0.232562  0.120264  0.315000  9809600.198994  4518456.430202  12782278.437692  680214.951225  313317.725283  886345.694795  0.040000  1.000000  0.018436  0.009553  0.012011  0.760459  0.005517  0.004732  0.001119  0.292670  0.290298  0.068650  0.258840  0.070730  0.016726  25  0  0  0  0
29  20  20.134805  0.000000  0.120654  0.436597  10678208.256182  6206741.806114  2807881.772555  740445.763416  430386.406099  194703.466423  0.035829  0.895731  0.020068  0.013123  0.002638  1.000000  0.004373  0.005118  0.001210  0.292707  0.290786  0.068765  0.205152  0.077495  0.018326  18  0  0  0  0
30  19  19.607000  0.000000  0.120500  0.438824  10668539.149481  6206662.045629  1780690.191379  739775.290531  430380.875366  123476.193433  0.034846  0.871142  0.020050  0.013123  0.001673  1.000000  0.004367  0.005158  0.001220  0.292579  0.290767  0.068761  0.204882  0.078200  0.018493  17  0  0  0  0
26  23  22.102103  0.000000  0.122709  0.372339  10415742.358638  5423718.824558  9533151.337775  722245.915912  376090.213756  661045.500398  0.040000  1.000000  0.019575  0.011467  0.008958  0.890812  0.004886  0.004784  0.001131  0.292983  0.290668  0.068737  0.229204  0.071822  0.016984  27  0  0  0  0
34  15  18.622488  0.000000  0.122378  0.438266  10778684.875352  6191223.789504  281861.155901  747412.989115  429310.359502  19544.748871  0.033612  0.840290  0.020257  0.013090  0.000265  1.000000  0.004420  0.005138  0.001215  0.292338  0.290797  0.068768  0.207348  0.078023  0.018451  16  0  0  0  0
33  16  18.764162  0.000000  0.121828  0.438932  10746296.051589  6195450.627786  447398.643613  745167.091043  429603.455911  31023.409759  0.033715  0.842881  0.020196  0.013099  0.000420  1.000000  0.004404  0.005152  0.001218  0.292376  0.290785  0.068765  0.206611  0.078234  0.018501  16  0  0  0  0
37  12  18.377598  0.000000  0.123759  0.436232  10860184.769715  6180767.825176  70471.824320  753064.335301  428585.324524  4886.640390  0.033544  0.838601  0.020410  0.013068  0.000066  1.000000  0.004459  0.005094  0.001205  0.292259  0.290829  0.068775  0.209214  0.077380  0.018299  17  0  0  0  0
31  18  19.228780  0.000000  0.120788  0.439530  10685196.958102  6203821.235249  1125345.307454  740930.372313  430183.888572  78033.425205  0.034255  0.856379  0.020081  0.013117  0.001057  1.000000  0.004375  0.005169  0.001222  0.292490  0.290766  0.068760  0.205236  0.078424  0.018546  16  0  0  0  0
38  11  18.330118  0.000000  0.124114  0.435662  10881112.353464  6178099.875960  44406.578843  754515.490809  428400.324227  3079.230371  0.033553  0.838831  0.020449  0.013062  0.000042  1.000000  0.004470  0.005082  0.001202  0.292241  0.290837  0.068777  0.209695  0.077201  0.018257  16  0  0  0  0
35  14  18.517535  0.000000  0.122890  0.437556  10808916.414648  6187325.414593  177554.388168  749509.297284  429040.039321  12311.933926  0.033562  0.839054  0.020314  0.013082  0.000167  1.000000  0.004434  0.005122  0.001211  0.292307  0.290809  0.068771  0.208039  0.077798  0.018398  16  0  0  0  0
39  10  18.292443  0.000000  0.124420  0.435159  10899190.453797  6175795.248289  27986.303671  755769.058119  428240.517286  1940.619577  0.033567  0.839173  0.020483  0.013057  0.000026  1.000000  0.004479  0.005072  0.001199  0.292225  0.290843  0.068779  0.210110  0.077043  0.018219  16  0  0  0  0
32  17  18.958559  0.000000  0.121275  0.439429  10713755.138961  6199797.417260  709882.781770  742910.646861  429904.869948  49224.522099  0.033910  0.847748  0.020135  0.013108  0.000667  1.000000  0.004388  0.005164  0.001221  0.292425  0.290774  0.068762  0.205874  0.078392  0.018538  16  0  0  0  0
36  13  18.438380  0.000000  0.123352  0.436868  10836154.206038  6183835.882314  111853.028801  751398.013701  428798.069008  7756.085976  0.033544  0.838606  0.020365  0.013074  0.000105  1.000000  0.004448  0.005107  0.001208  0.292281  0.290820  0.068773  0.208663  0.077581  0.018346  16  0  0  0  0
40  9  18.262125  0.000000  0.124683  0.434720  10914730.414037  6173811.760807  17640.351210  756846.626326  428102.978772  1223.213015  0.033582  0.839555  0.020513  0.013053  0.000017  1.000000  0.004486  0.005062  0.001197  0.292211  0.290848  0.068780  0.210468  0.076906  0.018187  16  0  0  0  0
10  40  2867.200573  0.998576  0.000946  0.000660  60438.237333  2104.162229  42442394.442622  4190.893801  145.906314  2943030.366173  0.040000  1.000000  0.000114  0.000004  0.039882  0.001248  0.070870  0.007676  0.001815  0.284145  0.284045  0.067171  3.324851  0.112788  0.026672  71  0  0  0  0
12  38  1238.397059  0.996670  0.002190  0.001651  140753.910277  6520.060330  42271826.231470  9760.123988  452.112464  2931202.866063  0.040000  1.000000  0.000265  0.000014  0.039722  0.003125  0.053289  0.007654  0.001810  0.284270  0.284100  0.067184  2.500045  0.112470  0.026597  71  0  0  0  0
11  39  1880.678778  0.997820  0.001442  0.001044  92395.704341  3716.348584  42374849.642557  6406.880836  257.698155  2938346.690799  0.040000  1.000000  0.000174  0.000008  0.039818  0.001975  0.061355  0.007668  0.001813  0.284198  0.284067  0.067176  2.878451  0.112673  0.026645  72  0  0  0  0
13  37  818.880682  0.994928  0.003312  0.002607  213613.649569  11361.831025  42115233.359365  14812.346607  787.849370  2920344.440572  0.040000  1.000000  0.000401  0.000024  0.039575  0.004942  0.046427  0.007631  0.001805  0.284371  0.284149  0.067196  2.178109  0.112125  0.026515  64  0  0  0  0
15  35  363.411827  0.988308  0.007463  0.006456  485445.280393  33815.755181  41521032.337823  33661.630548  2344.844009  2879141.495428  0.040000  1.000000  0.000912  0.000071  0.039016  0.012311  0.035493  0.007532  0.001781  0.284708  0.284330  0.067238  1.665128  0.110673  0.026172  64  0  0  0  0
14  36  544.014780  0.992291  0.004985  0.004109  322824.583438  19666.036090  41878111.684728  22385.225068  1363.677572  2903902.006112  0.040000  1.000000  0.000607  0.000042  0.039352  0.007806  0.040557  0.007592  0.001795  0.284512  0.284222  0.067213  1.902698  0.111563  0.026383  64  0  0  0  0
17  33  166.013299  0.973265  0.016337  0.015700  1074702.846084  98099.922161  40197874.369234  74521.787759  6802.421344  2787391.391977  0.040000  1.000000  0.002020  0.000207  0.037773  0.030389  0.027148  0.007298  0.001726  0.285353  0.284717  0.067330  1.273639  0.107235  0.025359  57  0  0  0  0
16  34  244.468244  0.982302  0.011094  0.010101  725387.374268  57775.633163  40987236.051706  50299.637844  4006.264139  2842127.121003  0.040000  1.000000  0.001363  0.000122  0.038515  0.019375  0.031072  0.007438  0.001759  0.284979  0.284488  0.067276  1.457720  0.109298  0.025847  62  0  0  0  0
21  29  43.394724  0.866779  0.062499  0.079540  4299858.202930  752111.468461  32276113.626762  298159.739281  52152.733593  2238082.552907  0.040000  1.000002  0.008081  0.001590  0.030329  0.169745  0.014317  0.006008  0.001421  0.288356  0.286804  0.067824  0.671687  0.088353  0.020894  41  0  0  0  0
19  31  80.162973  0.939529  0.033833  0.036710  2262732.757740  277319.163550  37418571.474720  156901.873799  19229.799123  2594669.635282  0.040000  1.000000  0.004252  0.000586  0.035161  0.073486  0.020303  0.006811  0.001611  0.286525  0.285491  0.067513  0.952527  0.100092  0.023670  50  0  0  0  0
24  26  25.446558  0.611708  0.106582  0.202343  8008384.831627  2634048.521765  20624645.450508  555315.505946  182649.562715  1430149.232849  0.040000  1.000000  0.015051  0.005569  0.019380  0.480549  0.007690  0.004914  0.001162  0.291279  0.289159  0.068380  0.360794  0.072787  0.017213  34  0  0  0  0
26  24  22.625493  0.237543  0.119871  0.316252  9784677.510798  4518020.576684  12833080.761466  678486.768140  313287.502432  889868.417382  0.040000  0.999999  0.018389  0.009552  0.012059  0.760220  0.005499  0.004766  0.001127  0.292439  0.290264  0.068642  0.258004  0.071248  0.016849  28  0  0  0  0
20  30  57.838582  0.909789  0.046891  0.054708  3174021.241168  460206.277454  35184505.677474  220092.221900  31911.513642  2439755.579002  0.040000  1.000000  0.005965  0.000973  0.033062  0.112611  0.017213  0.006443  0.001524  0.287366  0.286080  0.067652  0.807529  0.094706  0.022396  51  0  0  0  0
29  21  20.733972  0.000000  0.122653  0.430214  10797109.506524  6193508.335075  4385125.946384  748690.585484  429468.773915  304072.354757  0.037507  0.937670  0.020292  0.013095  0.004121  1.000000  0.004432  0.004996  0.001182  0.292804  0.290862  0.068783  0.207944  0.075506  0.017856  17  0  0  0  0
18  32  114.250972  0.959715  0.023738  0.024172  1573095.280177  165524.507844  39049378.617261  109081.196743  11477.760841  2707752.674184  0.040000  1.000000  0.002956  0.000350  0.036694  0.047430  0.023593  0.007094  0.001678  0.285859  0.285043  0.067407  1.106872  0.104241  0.024651  57  0  0  0  0
30  20  20.013697  0.000000  0.121680  0.435016  10738695.430835  6198848.723143  2797713.109428  744640.050616  429839.085827  193998.353416  0.035917  0.897916  0.020182  0.013106  0.002629  1.000000  0.004402  0.005085  0.001203  0.292636  0.290812  0.068771  0.206526  0.076998  0.018209  16  0  0  0  0
27  23  22.058407  0.000000  0.122952  0.372305  10426441.410886  5414595.892772  9532279.082858  722987.807034  375457.613602  660985.016706  0.040000  1.000000  0.019595  0.011448  0.008957  0.889966  0.004896  0.004791  0.001133  0.292802  0.290657  0.068735  0.229685  0.071927  0.017009  27  0  0  0  0
28  22  21.698201  0.000000  0.124993  0.420833  10935751.160835  6176929.570079  6798406.128809  758304.241924  428319.173157  471413.452078  0.040000  1.000000  0.020552  0.013060  0.006388  0.999663  0.004505  0.004826  0.001141  0.293062  0.290965  0.068807  0.211362  0.072707  0.017194  23  0  0  0  0
22  28  34.261963  0.806234  0.079159  0.112241  5568349.319989  1197278.744590  28737428.731317  386119.146985  83021.416402  1992703.911094  0.040000  1.000000  0.010465  0.002531  0.027004  0.249612  0.011690  0.005558  0.001314  0.289416  0.287615  0.068015  0.548422  0.081837  0.019353  46  0  0  0  0
33  17  18.876211  0.000000  0.122068  0.438113  10760554.957056  6193859.755700  707756.674256  746155.828656  429493.142040  49077.094060  0.033983  0.849583  0.020223  0.013095  0.000665  1.000000  0.004411  0.005137  0.001215  0.292387  0.290794  0.068767  0.206945  0.077974  0.018439  16  0  0  0  0
23  27  28.693634  0.723442  0.094520  0.153274  6847811.183133  1827343.553863  24760860.495430  474839.285541  126711.219739  1716961.667399  0.040000  1.000000  0.012869  0.003863  0.023267  0.354285  0.009452  0.005172  0.001223  0.290425  0.288428  0.068208  0.443418  0.076341  0.018053  39  0  0  0  0
25  25  23.626563  0.458080  0.114792  0.257857  8986941.642449  3560273.544887  16583507.753560  623170.358320  246875.636780  1149929.629026  0.040000  1.000000  0.016890  0.007527  0.015583  0.619765  0.006399  0.004791  0.001133  0.291944  0.289770  0.068525  0.300217  0.071280  0.016856  34  0  0  0  0
32  18  19.132897  0.000000  0.121682  0.438067  10737953.286739  6197099.091341  1121601.306095  744588.589038  429717.763277  77773.809558  0.034337  0.858414  0.020180  0.013102  0.001054  1.000000  0.004400  0.005138  0.001215  0.292444  0.290789  0.068766  0.206441  0.077960  0.018436  16  0  0  0  0
37  13  18.395906  0.000000  0.123790  0.436121  10861995.508799  6180565.483946  111661.849703  753189.895138  428571.293827  7742.829280  0.033586  0.839643  0.020413  0.013067  0.000105  1.000000  0.004460  0.005092  0.001204  0.292261  0.290830  0.068776  0.209257  0.077345  0.018291  16  0  0  0  0
31  19  19.497291  0.000000  0.121481  0.437255  10726393.030184  6199230.253166  1774323.706083  743786.980492  429865.541791  123034.730132  0.034933  0.873317  0.020159  0.013107  0.001667  1.000000  0.004395  0.005125  0.001212  0.292523  0.290792  0.068767  0.206201  0.077703  0.018375  17  0  0  0  0
38  12  18.341705  0.000000  0.124132  0.435594  10882208.219968  6177977.384159  70368.677222  754591.480122  428391.830430  4879.487989  0.033579  0.839486  0.020451  0.013062  0.000066  1.000000  0.004470  0.005081  0.001202  0.292242  0.290837  0.068777  0.209721  0.077180  0.018251  16  0  0  0  0
36  14  18.467276  0.000000  0.123403  0.436686  10839162.234867  6183499.850473  177201.228103  751606.595717  428774.767969  12287.445185  0.033611  0.840265  0.020371  0.013074  0.000167  1.000000  0.004449  0.005104  0.001207  0.292283  0.290822  0.068774  0.208734  0.077523  0.018333  17  0  0  0  0
35  15  18.563067  0.000000  0.122975  0.437257  10813941.312455  6186764.279730  281212.268456  749857.732546  429001.129242  19499.753873  0.033668  0.841696  0.020323  0.013080  0.000264  1.000000  0.004437  0.005117  0.001210  0.292311  0.290812  0.068771  0.208157  0.077703  0.018375  16  0  0  0  0
34  16  18.694056  0.000000  0.122520  0.437772  10787126.563394  6190281.494509  446216.350003  747998.350629  429245.019108  30941.427438  0.033780  0.844498  0.020273  0.013088  0.000419  1.000000  0.004424  0.005128  0.001213  0.292344  0.290803  0.068769  0.207546  0.077866  0.018414  16  0  0  0  0
39  11  18.299771  0.000000  0.124431  0.435117  10899856.979722  6175720.728456  44351.031520  755815.276201  428235.349950  3075.378622  0.033583  0.839584  0.020485  0.013057  0.000042  1.000000  0.004479  0.005071  0.001199  0.292226  0.290843  0.068779  0.210126  0.077030  0.018216  16  0  0  0  0
40  10  18.266757  0.000000  0.124690  0.434694  10915137.645663  6173766.222216  27956.410590  756874.864484  428099.821046  1938.546738  0.033593  0.839814  0.020513  0.013053  0.000026  1.000000  0.004486  0.005062  0.001197  0.292212  0.290848  0.068780  0.210477  0.076897  0.018185  16  0  0  0  0
11  40  2976.745164  0.998625  0.000911  0.000660  58371.538153  2341.541972  42446015.219308  4047.585240  162.366643  2943281.437204  0.040000  1.000001  0.000110  0.000005  0.039885  0.001247  0.061504  0.007686  0.001818  0.284127  0.284044  0.067171  2.885456  0.112929  0.026705  67  0  0  0  0
13  38  1293.309241  0.996802  0.002097  0.001651  135230.594386  7148.920244  42281477.507189  9377.127538  495.718718  2931872.102516  0.040000  1.000000  0.000254  0.000015  0.039731  0.003123  0.046689  0.007670  0.001814  0.284237  0.284095  0.067183  2.190425  0.112707  0.026653  66  0  0  0  0
18  33  174.637045  0.974513  0.015530  0.015733  1026662.879717  103315.457415  40282219.038730  71190.611899  7164.075742  2793239.999880  0.040000  1.000000  0.001929  0.000218  0.037852  0.030332  0.024614  0.007355  0.001739  0.285215  0.284682  0.067322  1.154756  0.108093  0.025562  56  0  0  0  0
16  35  381.868614  0.988835  0.007102  0.006462  463994.125624  36204.857351  41558561.854992  32174.169704  2510.508561  2881743.858233  0.040000  1.000000  0.000872  0.000077  0.039051  0.012294  0.031677  0.007566  0.001789  0.284628  0.284313  0.067235  1.486141  0.111191  0.026294  63  0  0  0  0
14  37  857.344672  0.995139  0.003163  0.002608  204784.511369  12361.075223  42130633.250828  14200.118617  857.138722  2921412.296163  0.040000  1.000000  0.000385  0.000026  0.039589  0.004937  0.040904  0.007651  0.001809  0.284327  0.284142  0.067194  1.919016  0.112434  0.026588  65  0  0  0  0
12  39  1958.509790  0.997900  0.001385  0.001044  88992.407571  4105.673314  42380777.622404  6170.890245  284.694617  2938757.747360  0.040000  1.000000  0.000167  0.000009  0.039824  0.001974  0.053487  0.007681  0.001816  0.284173  0.284064  0.067176  2.509336  0.112857  0.026688  71  0  0  0  0
15  36  570.756295  0.992627  0.004752  0.004111  308940.169169  21226.212056  41902373.032894  21422.455334  1471.862921  2905584.330715  0.040000  1.000000  0.000581  0.000045  0.039375  0.007796  0.035953  0.007619  0.001802  0.284452  0.284211  0.067210  1.686705  0.111964  0.026477  64  0  0  0  0
17  34  257.120895  0.983118  0.010548  0.010115  692902.323722  61353.558833  41044156.065507  48047.067237  4254.363805  2846074.054988  0.040000  1.000000  0.001302  0.000130  0.038568  0.019343  0.027940  0.007482  0.001769  0.284874  0.284464  0.067270  1.310784  0.109967  0.026005  62  0  0  0  0
23  28  35.443487  0.813643  0.076520  0.113369  5409239.129626  1210385.271293  29026194.384841  375086.166213  83930.246042  2012727.429988  0.040000  1.000001  0.010166  0.002559  0.027275  0.248927  0.011220  0.005686  0.001345  0.289077  0.287498  0.067988  0.526374  0.083753  0.019806  40  0  0  0  0
24  27  29.441324  0.732202  0.092120  0.154927  6702407.044808  1837937.610513  25027845.686239  464756.706552  127445.830281  1735474.890656  0.040000  1.000000  0.012596  0.003886  0.023518  0.353519  0.009187  0.005289  0.001251  0.290093  0.288319  0.068182  0.431014  0.078096  0.018468  38  0  0  0  0
27  24  22.691075  0.242011  0.119524  0.317395  9762487.728039  4517139.438659  12879452.163942  676948.089530  313226.402770  893083.892083  0.040000  1.000000  0.018347  0.009550  0.012102  0.759933  0.005484  0.004799  0.001135  0.292243  0.290233  0.068634  0.257297  0.071735  0.016964  28  0  0  0  0
21  30  60.511718  0.913851  0.044820  0.055051  3050096.944720  472456.435047  35404786.673297  211499.092970  32760.961140  2455030.251138  0.040000  1.000000  0.005732  0.000999  0.033269  0.112317  0.016097  0.006552  0.001549  0.287091  0.285990  0.067631  0.755178  0.096340  0.022782  50  0  0  0  0
25  26  25.884707  0.620736  0.104777  0.204327  7898864.368132  2641541.777257  20826808.335148  547721.164156  183169.158246  1444167.563253  0.040000  1.000000  0.014845  0.005585  0.019570  0.479974  0.007556  0.005007  0.001184  0.290983  0.289072  0.068360  0.354492  0.074178  0.017542  36  0  0  0  0
20  31  84.123274  0.942329  0.032240  0.036875  2167653.857747  287153.170990  37586599.521309  150308.935452  19911.706516  2606320.995907  0.040000  1.000000  0.004074  0.000607  0.035319  0.073313  0.018770  0.006901  0.001632  0.286300  0.285422  0.067497  0.880584  0.101451  0.023991  55  0  0  0  0
22  29  45.187934  0.872447  0.060019  0.080197  4150977.571553  765782.952246  32543039.932239  287836.094142  53100.738353  2256591.692951  0.040000  1.000000  0.007801  0.001619  0.030580  0.169266  0.013560  0.006131  0.001450  0.288039  0.286696  0.067798  0.636169  0.090205  0.021332  51  0  0  0  0
19  32  120.103272  0.961600  0.022582  0.024247  1504145.420054  172864.740939  39170757.371043  104300.092030  11986.745529  2716169.290703  0.040000  1.000000  0.002827  0.000365  0.036808  0.047331  0.021588  0.007166  0.001695  0.285680  0.284992  0.067395  1.012812  0.105332  0.024909  56  0  0  0  0
26  25  23.845583  0.465777  0.113737  0.259706  8922819.918620  3564417.852727  16702427.801219  618724.045079  247163.010383  1158175.754534  0.040000  1.000000  0.016769  0.007536  0.015695  0.619482  0.006341  0.004853  0.001148  0.291697  0.289712  0.068511  0.297479  0.072214  0.017077  33  0  0  0  0
30  21  20.628623  0.000000  0.123504  0.429021  10847179.519149  6186763.651088  4372965.649446  752162.528326  429001.085650  303229.138355  0.037575  0.939380  0.020386  0.013080  0.004109  1.000000  0.004457  0.004972  0.001176  0.292723  0.290880  0.068787  0.209079  0.075139  0.017769  17  0  0  0  0
32  19  19.404673  0.000000  0.122322  0.435913  10775972.971753  6192859.149292  1768878.047652  747224.940944  429423.758229  122657.118588  0.035007  0.875182  0.020252  0.013093  0.001662  1.000000  0.004419  0.005097  0.001205  0.292474  0.290813  0.068772  0.207333  0.077280  0.018275  16  0  0  0  0
31  20  19.911148  0.000000  0.122563  0.433665  10790739.672546  6192058.216916  2789019.143897  748248.889980  429368.220168  193395.498537  0.035992  0.899799  0.020280  0.013092  0.002621  1.000000  0.004427  0.005057  0.001196  0.292574  0.290833  0.068776  0.207711  0.076576  0.018109  17  0  0  0  0
28  23  22.020011  0.000000  0.123167  0.372311  10435739.764936  5406267.808109  9532433.919695  723632.571277  374880.129547  660995.753365  0.040000  1.000000  0.019612  0.011430  0.008957  0.889173  0.004905  0.004799  0.001135  0.292649  0.290647  0.068732  0.230123  0.072039  0.017036  26  0  0  0  0
34  17  18.806819  0.000000  0.122744  0.436990  10800463.711105  6188792.702061  705941.551492  748923.171936  429141.783618  48951.230251  0.034046  0.851148  0.020298  0.013085  0.000663  1.000000  0.004431  0.005113  0.001209  0.292355  0.290811  0.068771  0.207859  0.077619  0.018355  17  0  0  0  0
33  18  19.052060  0.000000  0.122446  0.436818  10783036.269847  6191351.373851  1118401.294214  747714.722472  429319.206425  77551.915100  0.034406  0.860153  0.020265  0.013090  0.001051  1.000000  0.004422  0.005112  0.001209  0.292405  0.290808  0.068770  0.207472  0.077564  0.018342  16  0  0  0  0
35  16  18.634978  0.000000  0.123109  0.436783  10821890.066320  6185876.618989  445208.166587  750408.913136  428939.577283  30871.518225  0.033835  0.845875  0.020338  0.013079  0.000418  1.000000  0.004441  0.005108  0.001208  0.292317  0.290817  0.068773  0.208344  0.077554  0.018340  16  0  0  0  0
29  22  21.595493  0.000000  0.125588  0.419597  10964656.427211  6160101.424701  6778446.144670  760308.583993  427152.279924  470029.391631  0.040000  1.000000  0.020606  0.013024  0.006370  0.998029  0.004528  0.004815  0.001139  0.292941  0.290968  0.068808  0.212412  0.072543  0.017155  23  0  0  0  0
36  15  18.512976  0.000000  0.123483  0.436397  10843924.084454  6182967.892346  280659.505178  751936.790752  428737.881055  19461.424294  0.033716  0.842891  0.020379  0.013072  0.000264  1.000000  0.004452  0.005099  0.001206  0.292287  0.290825  0.068774  0.208846  0.077432  0.018311  16  0  0  0  0
37  14  18.424886  0.000000  0.123838  0.435945  10864863.360738  6180245.007118  176900.617976  753388.757041  428549.071399  12266.600349  0.033652  0.841293  0.020419  0.013067  0.000166  1.000000  0.004462  0.005089  0.001203  0.292263  0.290832  0.068776  0.209324  0.077290  0.018278  16  0  0  0  0
40  11  18.274096  0.000000  0.124701  0.434653  10915782.967390  6173694.058323  44303.750388  756919.612229  428094.817074  3072.100065  0.033609  0.840225  0.020515  0.013053  0.000042  1.000000  0.004487  0.005061  0.001197  0.292212  0.290849  0.068780  0.210492  0.076885  0.018182  16  0  0  0  0
39  12  18.311379  0.000000  0.124449  0.435051  10900913.063290  6175602.655273  70280.921243  755888.506895  428227.162548  4873.402835  0.033609  0.840237  0.020487  0.013057  0.000066  1.000000  0.004479  0.005070  0.001199  0.292226  0.290844  0.068779  0.210151  0.077009  0.018211  16  0  0  0  0
38  13  18.360056  0.000000  0.124161  0.435486  10883944.296458  6177783.331018  111499.191442  754711.862723  428378.374444  7731.550270  0.033621  0.840523  0.020455  0.013061  0.000105  1.000000  0.004471  0.005079  0.001201  0.292243  0.290838  0.068778  0.209762  0.077146  0.018243  16  0  0  0  0
15  37  899.403710  0.995350  0.003015  0.002609  195991.071057  13348.936021  42145996.546791  13590.365982  925.638729  2922477.614158  0.040000  1.000000  0.000368  0.000028  0.039603  0.004931  0.036247  0.007675  0.001815  0.284289  0.284135  0.067192  1.700504  0.112791  0.026673  64  0  0  0  0
12  40  3099.817240  0.998676  0.000875  0.000660  56223.315246  2587.241412  42449735.613787  3898.623681  179.403875  2943539.415908  0.040000  1.000000  0.000106  0.000005  0.039889  0.001246  0.053613  0.007697  0.001820  0.284111  0.284042  0.067170  2.515217  0.113102  0.026746  72  0  0  0  0
14  38  1353.955493  0.996934  0.002003  0.001652  129649.203270  7780.473999  42291206.336051  8990.104050  539.511768  2932546.716641  0.040000  1.000000  0.000244  0.000016  0.039740  0.003120  0.041126  0.007689  0.001818  0.284209  0.284091  0.067182  1.929396  0.112989  0.026720  63  0  0  0  0
13  39  2045.238240  0.997983  0.001326  0.001045  85504.297925  4502.743645  42386877.247681  5929.018580  312.228173  2939180.706117  0.040000  1.000000  0.000161  0.000010  0.039830  0.001972  0.046856  0.007695  0.001820  0.284152  0.284062  0.067175  2.198237  0.113077  0.026741  67  0  0  0  0
16  36  599.680603  0.992956  0.004523  0.004113  295309.901076  22743.944821  41926223.418492  20477.308543  1577.105183  2907238.158450  0.040000  1.000000  0.000555  0.000048  0.039397  0.007785  0.032068  0.007649  0.001809  0.284402  0.284201  0.067208  1.504463  0.112416  0.026584  64  0  0  0  0
19  33  183.605081  0.975684  0.014772  0.015764  981455.062716  108146.507697  40361763.372695  68055.822263  7499.069276  2798755.744064  0.040000  1.000000  0.001844  0.000229  0.037927  0.030269  0.022470  0.007414  0.001753  0.285098  0.284649  0.067314  1.054193  0.108989  0.025774  55  0  0  0  0
22  30  63.155304  0.917492  0.042944  0.055362  2937720.241067  483281.316534  35605107.908736  203706.694458  33511.577484  2468920.878343  0.040000  0.999998  0.005521  0.001022  0.033457  0.112012  0.015145  0.006657  0.001574  0.286860  0.285909  0.067612  0.710509  0.097922  0.023157  46  0  0  0  0
21  31  88.110698  0.944875  0.030781  0.037027  2080468.245546  295976.431818  37741157.616908  144263.331579  20523.526958  2617038.326413  0.040000  1.000001  0.003910  0.000626  0.035464  0.073128  0.017467  0.006991  0.001653  0.286110  0.285359  0.067482  0.819450  0.102796  0.024309  52  0  0  0  0
25  27  30.140522  0.739869  0.089983  0.156407  6572727.775876  1846906.949924  25267023.469352  455764.517696  128067.780070  1752059.899298  0.040000  1.000000  0.012352  0.003905  0.023743  0.352768  0.008957  0.005398  0.001277  0.289812  0.288221  0.068159  0.420219  0.079731  0.018855  39  0  0  0  0
17  35  401.594298  0.989344  0.006753  0.006468  443235.910264  38491.482300  41594930.927198  30734.758498  2669.067161  2884265.753741  0.040000  1.000000  0.000833  0.000081  0.039086  0.012274  0.028457  0.007604  0.001798  0.284561  0.284298  0.067231  1.335034  0.111761  0.026429  63  0  0  0  0
24  28  36.568828  0.820146  0.074165  0.114380  5267049.618312  1221679.103229  29285158.729200  365226.495121  84713.380235  2030684.473628  0.040000  1.000001  0.009899  0.002583  0.027518  0.248255  0.010813  0.005805  0.001373  0.288790  0.287394  0.067963  0.507305  0.085552  0.020231  39  0  0  0  0
23  29  46.928241  0.877464  0.057793  0.080791  4017204.822394  777712.375730  32783742.430793  278560.056159  53927.945583  2273282.428046  0.040000  1.000000  0.007550  0.001644  0.030806  0.168787  0.012910  0.006248  0.001478  0.287772  0.286599  0.067775  0.605676  0.091965  0.021748  44  0  0  0  0
20  32  126.095601  0.963341  0.021509  0.024317  1440117.361505  179554.236601  39283759.331530  99860.273706  12450.606938  2724005.045625  0.040000  1.000000  0.002706  0.000380  0.036914  0.047221  0.019889  0.007240  0.001712  0.285530  0.284946  0.067384  0.933106  0.106440  0.025171  55  0  0  0  0
28  24  22.748783  0.245999  0.119221  0.318431  9742832.196772  4515907.798743  12921511.990141  675585.140381  313140.998690  896000.394494  0.040000  0.999999  0.018310  0.009548  0.012142  0.759613  0.005472  0.004829  0.001142  0.292075  0.290205  0.068628  0.256703  0.072189  0.017071  29  0  0  0  0
26  26  26.286881  0.628655  0.103174  0.206106  7801281.518221  2647659.484776  21008204.544347  540954.597513  183593.370857  1456745.895813  0.040000  1.000000  0.014661  0.005598  0.019741  0.479380  0.007439  0.005093  0.001204  0.290731  0.288995  0.068342  0.349004  0.075469  0.017847  35  0  0  0  0
31  21  20.539002  0.000000  0.124239  0.428009  10890375.330886  6180950.236771  4362652.286147  755157.801974  428597.973265  302513.991583  0.037634  0.940860  0.020467  0.013068  0.004099  1.000000  0.004477  0.004952  0.001171  0.292654  0.290896  0.068791  0.210059  0.074829  0.017696  17  0  0  0  0
29  23  21.986410  0.000000  0.123355  0.372348  10443771.177009  5398703.031498  9533372.536967  724189.483533  374355.574616  661060.838739  0.040000  1.000000  0.019627  0.011414  0.008958  0.888436  0.004914  0.004806  0.001137  0.292517  0.290637  0.068730  0.230520  0.072153  0.017063  28  0  0  0  0
32  20  19.824340  0.000000  0.123321  0.432512  10835401.993873  6186230.713626  2781606.692995  751345.853985  428964.130828  192881.506139  0.036057  0.901415  0.020363  0.013079  0.002614  1.000000  0.004449  0.005034  0.001190  0.292521  0.290851  0.068780  0.208730  0.076217  0.018024  16  0  0  0  0
34  18  18.983884  0.000000  0.123098  0.435751  10821496.362270  6186444.763254  1115671.614696  750381.613004  428978.973406  77362.634315  0.034465  0.861637  0.020337  0.013080  0.001048  1.000000  0.004441  0.005090  0.001204  0.292371  0.290824  0.068774  0.208353  0.077229  0.018263  16  0  0  0  0
18  34  270.467701  0.983895  0.010028  0.010128  661907.852355  64722.384600  41098568.325019  45897.856016  4487.964116  2849847.096876  0.040000  1.000000  0.001244  0.000137  0.038619  0.019306  0.025293  0.007530  0.001781  0.284785  0.284441  0.067265  1.186636  0.110684  0.026175  61  0  0  0  0
33  19  19.326471  0.000000  0.123040  0.434768  10818372.678592  6187408.343603  1764230.920677  750165.011277  429045.789765  122334.878620  0.035071  0.876777  0.020331  0.013082  0.001658  1.000000  0.004440  0.005074  0.001200  0.292433  0.290831  0.068776  0.208302  0.076920  0.018190  16  0  0  0  0
37  15  18.470722  0.000000  0.123914  0.435666  10869403.458689  6179737.657529  280189.066484  753703.575427  428513.890885  19428.803246  0.033756  0.843906  0.020427  0.013066  0.000263  1.000000  0.004464  0.005084  0.001202  0.292266  0.290835  0.068777  0.209431  0.077202  0.018257  16  0  0  0  0
27  25  24.042645  0.472566  0.112805  0.261369  8865844.741315  3567525.058996  16809377.014683  614773.285959  247378.469537  1165591.801319  0.040000  1.000000  0.016662  0.007543  0.015795  0.619148  0.006290  0.004910  0.001161  0.291487  0.289661  0.068499  0.295110  0.073079  0.017282  30  0  0  0  0
30  22  21.507326  0.000000  0.126103  0.418555  10989628.458287  6145393.364009  6761616.438882  762040.188600  426132.397097  468862.390197  0.040000  1.000000  0.020653  0.012993  0.006354  0.996592  0.004547  0.004807  0.001137  0.292838  0.290971  0.068809  0.213330  0.072412  0.017124  24  0  0  0  0
36  16  18.585164  0.000000  0.123609  0.435940  10851457.225581  6182126.330020  444349.559162  752459.152023  428679.525642  30811.980874  0.033882  0.847046  0.020394  0.013071  0.000418  1.000000  0.004455  0.005090  0.001204  0.292293  0.290829  0.068775  0.209023  0.077288  0.018277  16  0  0  0  0
39  13  18.329764  0.000000  0.124477  0.434945  10902586.127600  6175415.600619  111360.812241  756004.520120  428214.191848  7721.954813  0.033651  0.841271  0.020490  0.013056  0.000105  1.000000  0.004480  0.005068  0.001198  0.292228  0.290845  0.068779  0.210190  0.076976  0.018203  16  0  0  0  0
40  12  18.285722  0.000000  0.124718  0.434588  10916805.441727  6173579.720518  70206.227261  756990.512400  428086.888690  4868.223422  0.033635  0.840875  0.020516  0.013053  0.000066  1.000000  0.004487  0.005060  0.001197  0.292213  0.290849  0.068780  0.210516  0.076864  0.018177  16  0  0  0  0
35  17  18.748315  0.000000  0.123320  0.436032  10834449.901603  6184473.983692  704394.446947  751279.834230  428842.316081  48843.951298  0.034099  0.852480  0.020362  0.013076  0.000662  1.000000  0.004447  0.005094  0.001205  0.292326  0.290825  0.068774  0.208639  0.077317  0.018284  18  0  0  0  0
38  14  18.389103  0.000000  0.124208  0.435315  10886693.898586  6177475.986392  176644.877753  754902.524976  428357.062626  12248.866872  0.033687  0.842167  0.020460  0.013061  0.000166  1.000000  0.004472  0.005076  0.001200  0.292245  0.290840  0.068778  0.209826  0.077092  0.018231  16  0  0  0  0
17  36  630.618207  0.993275  0.004301  0.004116  282106.777491  24197.915439  41949302.922220  19561.780704  1677.926066  2908838.531878  0.040000  0.999999  0.000530  0.000051  0.039419  0.007772  0.028790  0.007682  0.001817  0.284359  0.284191  0.067206  1.350672  0.112923  0.026704  59  0  0  0  0
19  34  284.371899  0.984625  0.009537  0.010141  632688.900826  67848.265643  41149932.093951  43871.762466  4704.718212  2853408.751058  0.040000  0.999999  0.001189  0.000143  0.038667  0.019265  0.023058  0.007581  0.001793  0.284710  0.284419  0.067260  1.081741  0.111449  0.026355  57  0  0  0  0
14  39  2141.040333  0.998066  0.001267  0.001045  81978.518690  4901.654962  42393012.848498  5684.534839  339.889386  2939606.159482  0.040000  1.000000  0.000154  0.000010  0.039836  0.001970  0.041266  0.007713  0.001824  0.284134  0.284059  0.067174  1.935980  0.113340  0.026803  65  0  0  0  0
13  40  3236.973808  0.998728  0.000838  0.000660  54021.164562  2837.884284  42453576.479642  3745.922675  196.783893  2943805.748310  0.040000  1.000000  0.000102  0.000006  0.039892  0.001245  0.046961  0.007711  0.001823  0.284098  0.284040  0.067170  2.203184  0.113312  0.026796  72  0  0  0  0
22  31  92.072986  0.947173  0.029456  0.037165  2001213.745616  303792.944540  37882079.286760  138767.684997  21065.537714  2626810.083145  0.040000  1.000001  0.003761  0.000642  0.035597  0.072933  0.016360  0.007079  0.001674  0.285950  0.285301  0.067468  0.767544  0.104123  0.024623  49  0  0  0  0
23  30  65.736050  0.920734  0.041258  0.055644  2836603.678725  492738.807249  35786072.857834  196695.093972  34167.376543  2481469.306569  0.040000  0.999999  0.005331  0.001042  0.033627  0.111698  0.014333  0.006759  0.001598  0.286665  0.285836  0.067595  0.672445  0.099446  0.023517  45  0  0  0  0
15  38  1420.292256  0.997067  0.001910  0.001652  124087.807554  8405.120178  42300935.008381  8604.467078  582.825833  2933221.319911  0.040000  1.000000  0.000233  0.000018  0.039749  0.003116  0.036434  0.007710  0.001823  0.284185  0.284087  0.067181  1.709284  0.113318  0.026797  64  0  0  0  0
18  35  422.426482  0.989829  0.006420  0.006473  423404.578336  40647.412955  41629742.850128  29359.619022  2818.563189  2886679.673776  0.040000  1.000000  0.000796  0.000086  0.039118  0.012250  0.025737  0.007645  0.001808  0.284504  0.284283  0.067227  1.207451  0.112385  0.026577  62  0  0  0  0
16  37  944.918580  0.995556  0.002870  0.002610  187352.848805  14310.595444  42161098.971663  12991.376440  992.321887  2923524.842892  0.040000  1.000000  0.000352  0.000030  0.039618  0.004924  0.032318  0.007702  0.001821  0.284257  0.284129  0.067191  1.516180  0.113201  0.026770  62  0  0  0  0
24  29  48.596541  0.881883  0.055809  0.081322  3897784.324266  787995.787573  32999416.246494  270279.228534  54641.015468  2288237.630200  0.040000  0.999999  0.007325  0.001666  0.031009  0.168309  0.012353  0.006359  0.001504  0.287546  0.286513  0.067755  0.579560  0.093630  0.022142  43  0  0  0  0
26  27  30.787325  0.746556  0.088093  0.157726  6457778.640195  1854375.783487  25480120.326978  447793.742217  128585.682141  1766836.410642  0.040000  1.000000  0.012136  0.003921  0.023943  0.352034  0.008758  0.005499  0.001301  0.289573  0.288135  0.068138  0.410874  0.081245  0.019213  38  0  0  0  0
21  32  132.150712  0.964932  0.020523  0.024382  1381254.088055  185571.185154  39387963.928439  95778.590674  12867.832745  2731230.775866  0.040000  1.000000  0.002596  0.000392  0.037012  0.047102  0.018450  0.007314  0.001730  0.285403  0.284903  0.067374  0.865588  0.107560  0.025436  59  0  0  0  0
20  33  192.810914  0.976769  0.014066  0.015793  939383.553673  112559.659474  40435982.766671  65138.509744  7805.084991  2803902.247533  0.040000  1.000000  0.001765  0.000238  0.037997  0.030198  0.020657  0.007476  0.001768  0.285000  0.284618  0.067307  0.969137  0.109919  0.025994  60  0  0  0  0
30  23  21.957186  0.000000  0.123519  0.372408  10450682.189042  5391897.458900  9534897.759154  724668.705277  373883.664228  661166.600331  0.040000  1.000001  0.019640  0.011400  0.008960  0.887761  0.004921  0.004814  0.001138  0.292406  0.290629  0.068728  0.230875  0.072267  0.017090  25  0  0  0  0
25  28  37.628227  0.825832  0.072077  0.115282  5140752.390781  1231277.107428  29516124.354495  356468.822971  85378.922747  2046700.036786  0.040000  1.000000  0.009661  0.002603  0.027736  0.247599  0.010463  0.005917  0.001399  0.288547  0.287302  0.067941  0.490877  0.087231  0.020629  43  0  0  0  0
32  21  20.462837  0.000000  0.124870  0.427153  10927532.301196  6175952.679830  4353929.844709  757734.331724  428251.433867  301909.162135  0.037685  0.942137  0.020537  0.013058  0.004091  1.000000  0.004495  0.004934  0.001167  0.292594  0.290909  0.068794  0.210904  0.074568  0.017634  18  0  0  0  0
33  20  19.750875  0.000000  0.123970  0.431532  10873642.901933  6181240.186371  2775301.237158  753997.545887  428618.078881  192444.274728  0.036112  0.902800  0.020435  0.013069  0.002608  1.000000  0.004468  0.005013  0.001186  0.292476  0.290866  0.068784  0.209603  0.075913  0.017952  16  0  0  0  0
34  19  19.260431  0.000000  0.123654  0.433793  10854567.234173  6182752.677744  1760272.828713  752674.805495  428722.957696  122060.417554  0.035126  0.878138  0.020399  0.013072  0.001654  1.000000  0.004458  0.005054  0.001195  0.292397  0.290845  0.068779  0.209131  0.076615  0.018118  17  0  0  0  0
35  18  18.926365  0.000000  0.123653  0.434843  10854260.463858  6182261.513498  1113346.847189  752653.533501  428688.899502  77201.430843  0.034516  0.862901  0.020399  0.013071  0.001046  1.000000  0.004457  0.005071  0.001199  0.292342  0.290838  0.068777  0.209104  0.076944  0.018196  16  0  0  0  0
28  25  24.218588  0.478527  0.111986  0.262856  8815514.511170  3569760.309006  16905018.682743  611283.299176  247533.465709  1172223.762995  0.040000  1.000000  0.016567  0.007547  0.015885  0.618779  0.006247  0.004963  0.001174  0.291308  0.289615  0.068488  0.293073  0.073876  0.017470  33  0  0  0  0
29  24  22.799304  0.249543  0.118957  0.319366  9725522.019920  4514445.222847  12959460.438805  674384.822237  313039.581102  898631.806746  0.040000  1.000000  0.018278  0.009545  0.012178  0.759276  0.005461  0.004857  0.001148  0.291933  0.290181  0.068622  0.256205  0.072610  0.017171  32  0  0  0  0
38  15  18.435049  0.000000  0.124281  0.435044  10891046.951443  6176989.406035  279788.907277  755204.373326  428323.322287  19401.055502  0.033791  0.844768  0.020468  0.013060  0.000263  1.000000  0.004475  0.005071  0.001199  0.292249  0.290843  0.068779  0.209929  0.077007  0.018211  16  0  0  0  0
31  22  21.431791  0.000000  0.126547  0.417680  11011122.485908  6132575.493807  6747468.990809  763530.622324  425243.583406  467881.381236  0.040000  1.000000  0.020694  0.012966  0.006340  0.995333  0.004564  0.004800  0.001135  0.292750  0.290972  0.068809  0.214130  0.072308  0.017099  26  0  0  0  0
36  17  18.698965  0.000000  0.123810  0.435217  10863361.600544  6180796.399629  703077.457166  753284.622345  428587.305927  48752.628908  0.034145  0.853613  0.020416  0.013068  0.000661  1.000000  0.004461  0.005077  0.001201  0.292302  0.290837  0.068777  0.209302  0.077061  0.018223  16  0  0  0  0
40  13  18.304134  0.000000  0.124746  0.434485  10918425.308802  6173398.576003  111243.037143  757102.836835  428074.327810  7713.788080  0.033676  0.841906  0.020519  0.013052  0.000105  1.000000  0.004488  0.005058  0.001196  0.292214  0.290850  0.068780  0.210555  0.076832  0.018169  16  0  0  0  0
39  14  18.358866  0.000000  0.124522  0.434779  10905235.974369  6175119.336784  176427.331003  756188.265161  428193.648392  12233.781797  0.033716  0.842908  0.020495  0.013056  0.000166  1.000000  0.004482  0.005065  0.001198  0.292230  0.290847  0.068780  0.210253  0.076924  0.018191  16  0  0  0  0
37  16  18.543133  0.000000  0.124035  0.435224  10876586.154843  6178934.990214  443619.013222  754201.636227  428458.232520  30761.323532  0.033922  0.848041  0.020441  0.013064  0.000417  1.000000  0.004468  0.005075  0.001200  0.292272  0.290839  0.068778  0.209600  0.077063  0.018224  16  0  0  0  0
27  26  26.652474  0.635576  0.101759  0.207694  7714872.090861  2652541.944536  21170041.954558  534962.815664  183931.929215  1467967.986812  0.040000  1.000000  0.014499  0.005608  0.019893  0.478778  0.007338  0.005172  0.001223  0.290516  0.288926  0.068325  0.344252  0.076660  0.018129  35  0  0  0  0
21  33  202.135051  0.977765  0.013417  0.015820  900637.358137  116537.192828  40504579.734610  62451.780318  8080.894157  2808658.882080  0.040000  1.000001  0.001693  0.000246  0.038061  0.030121  0.019124  0.007539  0.001783  0.284917  0.284590  0.067300  0.897215  0.110878  0.026221  49  0  0  0  0
18  36  663.314133  0.993579  0.004089  0.004118  269483.611741  25570.083768  41971447.426971  18686.468164  1773.074634  2910374.070831  0.040000  0.999999  0.000506  0.000054  0.039439  0.007757  0.026023  0.007720  0.001826  0.284323  0.284182  0.067203  1.220873  0.113487  0.026838  57  0  0  0  0
15  39  2245.856203  0.998149  0.001208  0.001045  78464.238410  5296.306263  42399161.194454  5440.848457  367.255202  2940032.496617  0.040000  1.000000  0.000147  0.000011  0.039841  0.001968  0.036553  0.007733  0.001829  0.284119  0.284056  0.067174  1.714854  0.113653  0.026877  65  0  0  0  0
14  40  3388.494793  0.998780  0.000800  0.000660  51794.918630  3089.747671  42457462.008687  3591.550862  214.248544  2944075.177736  0.040000  1.000000  0.000097  0.000007  0.039896  0.001244  0.041355  0.007728  0.001827  0.284087  0.284038  0.067170  1.940150  0.113564  0.026856  66  0  0  0  0
20  34  298.667718  0.985304  0.009081  0.010153  605459.322471  70708.381958  41197987.178341  41983.615555  4903.043713  2856740.975229  0.040000  1.000000  0.001138  0.000149  0.038713  0.019220  0.021169  0.007634  0.001805  0.284646  0.284400  0.067255  0.993120  0.112258  0.026547  54  0  0  0  0
16  38  1492.101771  0.997196  0.001818  0.001653  118622.286136  9013.475482  42310478.079952  8225.478199  625.010261  2933883.053298  0.040000  1.000000  0.000223  0.000019  0.039758  0.003111  0.032477  0.007736  0.001829  0.284165  0.284083  0.067180  1.523637  0.113701  0.026888  63  0  0  0  0
19  35  444.151912  0.990287  0.006106  0.006478  404689.615327  42650.493617  41662661.509908  28061.890532  2957.460329  2888962.311611  0.040000  1.000000  0.000761  0.000090  0.039149  0.012224  0.023441  0.007690  0.001819  0.284456  0.284270  0.067224  1.099724  0.113063  0.026737  60  0  0  0  0
17  37  993.623179  0.995756  0.002730  0.002611  178981.092725  15232.507798  42175783.649480  12410.864132  1056.248913  2924543.104310  0.040000  1.000000  0.000336  0.000032  0.039631  0.004915  0.029003  0.007733  0.001829  0.284230  0.284122  0.067189  1.360670  0.113667  0.026880  63  0  0  0  0
22  32  138.187518  0.966375  0.019626  0.024441  1327637.158664  190913.765417  39483153.314246  92060.698378  13238.296668  2737831.375494  0.040000  0.999999  0.002495  0.000404  0.037101  0.046976  0.017232  0.007389  0.001747  0.285296  0.284865  0.067365  0.808426  0.108687  0.025702  54  0  0  0  0
23  31  95.958293  0.949230  0.028264  0.037290  1929755.002651  310634.771656  38009563.066939  133812.609931  21539.962054  2635650.032945  0.040000  1.000000  0.003627  0.000657  0.035717  0.072728  0.015422  0.007165  0.001694  0.285815  0.285250  0.067456  0.723513  0.105425  0.024931  52  0  0  0  0
26  28  38.614470  0.830786  0.070236  0.116083  5029208.332192  1239339.478728  29721068.184831  348734.161534  85937.981770  2060911.202861  0.040000  1.000000  0.009452  0.002620  0.027928  0.246962  0.010162  0.006021  0.001424  0.288341  0.287221  0.067922  0.476771  0.088792  0.020998  43  0  0  0  0
29  25  24.374528  0.483741  0.111269  0.264179  8771288.142307  3571266.061727  16990087.011523  608216.564882  247637.877254  1178122.550706  0.040000  1.000000  0.016484  0.007551  0.015965  0.618391  0.006210  0.005012  0.001185  0.291156  0.289575  0.068479  0.291328  0.074604  0.017642  34  0  0  0  0
[truncated: 111,801 more chars]
