# Supplementary material for: Computational modelling predicts substantial carbon assimilation gains for C3 plants with a single-celled C4 biochemical pump
Source: PLoS Comput Biol. 2019 Sep 30;15(9):e1007373. doi: 10.1371/journal.pcbi.1007373 (PMC6786660; doi:10.1371/journal.pcbi.1007373)
Supplement: S1 Dataset — The input parameter files and the raw output files used to make all the Figures. (ZIP) [file pcbi.1007373.s004.zip › modelling results/sigmaPcP_thdiff_250ppm_4pcLcap_scanresults.txt]

1  0  23.478726  0.000000  0.086380  0.495729  8651560.816818  6456990.091649  318.817646  599914.461308  447739.062872  22.107377  0.029911  0.373892  0.016259  0.013652  0.000000  1.000000  0.003416  0.006472  0.001530  0.293590  0.289689  0.068506  0.160259  0.098315  0.023250  16  0  0  0  0
1  1  23.478725  0.000000  0.086380  0.495729  8651564.084717  6456989.736609  332.839653  599914.687910  447739.038253  23.079688  0.029911  0.373892  0.016259  0.013652  0.000000  1.000000  0.003416  0.006472  0.001530  0.293590  0.289689  0.068506  0.160260  0.098315  0.023250  16  0  0  0  0
0  4  25.700179  0.000000  0.076397  0.509930  8061511.880946  6530346.058672  389.564546  558999.429096  452825.694796  27.013092  0.028958  0.361970  0.015150  0.013807  0.000000  1.000000  0.003150  0.006850  0.001620  0.293885  0.289349  0.068425  0.147800  0.104062  0.024609  16  0  0  0  0
0  0  25.700202  0.000000  0.076397  0.509931  8061494.235593  6530347.951142  327.950772  558998.205536  452825.826023  22.740684  0.028958  0.361969  0.015150  0.013807  0.000000  1.000000  0.003150  0.006850  0.001620  0.293885  0.289349  0.068425  0.147799  0.104062  0.024609  16  0  0  0  0
1  3  23.478724  0.000000  0.086380  0.495729  8651571.089055  6456988.973919  362.760898  599915.173603  447738.985367  25.154479  0.029911  0.373893  0.016259  0.013652  0.000000  1.000000  0.003416  0.006472  0.001530  0.293591  0.289689  0.068506  0.160260  0.098315  0.023250  16  0  0  0  0
1  2  23.478725  0.000000  0.086380  0.495729  8651567.534708  6456989.359213  347.478363  599914.927139  447739.012084  24.094762  0.029911  0.373892  0.016259  0.013652  0.000000  1.000000  0.003416  0.006472  0.001530  0.293590  0.289689  0.068506  0.160260  0.098315  0.023250  16  0  0  0  0
0  2  25.700191  0.000000  0.076397  0.509930  8061502.714943  6530347.037174  357.432511  558998.793509  452825.762647  24.785000  0.028958  0.361970  0.015150  0.013807  0.000000  1.000000  0.003150  0.006850  0.001620  0.293885  0.289349  0.068425  0.147799  0.104062  0.024609  16  0  0  0  0
0  1  25.700196  0.000000  0.076397  0.509930  8061498.372023  6530347.506957  342.374457  558998.492363  452825.795223  23.740848  0.028958  0.361969  0.015150  0.013807  0.000000  1.000000  0.003150  0.006850  0.001620  0.293885  0.289349  0.068425  0.147799  0.104062  0.024609  16  0  0  0  0
0  3  25.700185  0.000000  0.076397  0.509930  8061507.205956  6530346.556948  373.152831  558999.104924  452825.729347  25.875074  0.028958  0.361970  0.015150  0.013807  0.000000  1.000000  0.003150  0.006850  0.001620  0.293885  0.289349  0.068425  0.147799  0.104062  0.024609  16  0  0  0  0
2  0  21.968217  0.000000  0.094802  0.483200  9149311.967847  6394998.028186  310.759335  634429.402596  443440.424032  21.548600  0.030716  0.383947  0.017195  0.013521  0.000000  1.000000  0.003644  0.006155  0.001456  0.293326  0.289967  0.068572  0.170969  0.093507  0.022112  16  0  0  0  0
3  0  20.913134  0.000000  0.101729  0.472514  9558660.743303  6343927.559726  303.886870  662814.367496  439899.107821  21.072051  0.031377  0.392213  0.017964  0.013413  0.000000  1.000000  0.003835  0.005897  0.001395  0.293095  0.290189  0.068624  0.179916  0.089586  0.021185  16  0  0  0  0
4  0  20.162219  0.000000  0.107308  0.463659  9888345.318786  6302727.313856  298.192397  685675.276491  437042.210224  20.677186  0.031910  0.398869  0.018584  0.013326  0.000000  1.000000  0.003991  0.005691  0.001346  0.292900  0.290363  0.068665  0.187214  0.086455  0.020445  16  0  0  0  0
2  1  21.968220  0.000000  0.094802  0.483200  9149314.547844  6394997.746848  324.426935  634429.581497  443440.404523  22.496335  0.030716  0.383947  0.017195  0.013521  0.000000  1.000000  0.003644  0.006155  0.001456  0.293326  0.289967  0.068572  0.170969  0.093507  0.022112  16  0  0  0  0
0  5  25.700173  0.000000  0.076397  0.509930  8061516.771099  6530345.536489  406.698063  558999.768188  452825.658587  28.201160  0.028958  0.361970  0.015150  0.013807  0.000000  1.000000  0.003150  0.006850  0.001620  0.293885  0.289349  0.068425  0.147800  0.104062  0.024609  16  0  0  0  0
3  1  20.913138  0.000000  0.101729  0.472514  9558662.784453  6343927.336078  317.252217  662814.509033  439899.092312  21.998827  0.031377  0.392213  0.017964  0.013413  0.000000  1.000000  0.003835  0.005897  0.001395  0.293095  0.290189  0.068624  0.179916  0.089586  0.021185  17  0  0  0  0
0  6  25.700166  0.000000  0.076397  0.509930  8061521.904974  6530344.984424  424.585128  559000.124180  452825.620306  29.441480  0.028958  0.361971  0.015150  0.013807  0.000000  1.000000  0.003150  0.006850  0.001620  0.293885  0.289349  0.068425  0.147800  0.104062  0.024609  16  0  0  0  0
2  3  21.968224  0.000000  0.094802  0.483199  9149320.057819  6394997.145178  353.591920  634429.963569  443440.362803  24.518686  0.030716  0.383947  0.017195  0.013521  0.000000  1.000000  0.003644  0.006155  0.001456  0.293326  0.289967  0.068572  0.170969  0.093507  0.022112  17  0  0  0  0
2  2  21.968222  0.000000  0.094802  0.483199  9149317.241312  6394997.453060  338.695651  634429.768267  443440.384152  23.485753  0.030716  0.383947  0.017195  0.013521  0.000000  1.000000  0.003644  0.006155  0.001456  0.293326  0.289967  0.068572  0.170969  0.093507  0.022112  16  0  0  0  0
4  1  20.162224  0.000000  0.107308  0.463659  9888346.944932  6302727.135373  311.307299  685675.389251  437042.197847  21.586596  0.031910  0.398869  0.018584  0.013326  0.000000  1.000000  0.003991  0.005691  0.001346  0.292900  0.290363  0.068665  0.187214  0.086455  0.020445  16  0  0  0  0
4  2  20.162228  0.000000  0.107308  0.463659  9888348.612995  6302726.955162  324.999010  685675.504917  437042.185351  22.536004  0.031910  0.398869  0.018584  0.013326  0.000000  1.000000  0.003991  0.005691  0.001346  0.292900  0.290363  0.068665  0.187214  0.086455  0.020445  16  0  0  0  0
6  0  19.226554  0.000000  0.115178  0.450808  10353280.398410  6244494.360855  289.927528  717914.693602  433004.234722  20.104085  0.032660  0.408252  0.019457  0.013203  0.000000  1.000000  0.004213  0.005404  0.001278  0.292608  0.290597  0.068721  0.197648  0.082090  0.019413  16  0  0  0  0
3  2  20.913141  0.000000  0.101729  0.472513  9558664.915861  6343927.102475  331.205387  662814.656828  439899.076114  22.966365  0.031377  0.392214  0.017964  0.013413  0.000000  1.000000  0.003835  0.005897  0.001395  0.293095  0.290189  0.068624  0.179916  0.089586  0.021185  16  0  0  0  0
2  4  21.968227  0.000000  0.094802  0.483199  9149322.995559  6394996.824648  369.143344  634430.167277  443440.340577  25.597049  0.030716  0.383947  0.017195  0.013521  0.000000  1.000000  0.003644  0.006155  0.001456  0.293326  0.289967  0.068572  0.170969  0.093506  0.022112  17  0  0  0  0
1  4  23.478724  0.000000  0.086380  0.495729  8651574.806990  6456988.573360  378.715574  599915.431412  447738.957592  26.260805  0.029911  0.373893  0.016259  0.013652  0.000000  1.000000  0.003416  0.006472  0.001530  0.293591  0.289689  0.068506  0.160260  0.098315  0.023250  16  0  0  0  0
2  5  21.968229  0.000000  0.094802  0.483199  9149326.063354  6394996.489399  385.378734  634430.380003  443440.317330  26.722840  0.030716  0.383948  0.017195  0.013521  0.000000  1.000000  0.003644  0.006155  0.001456  0.293326  0.289967  0.068572  0.170969  0.093506  0.022112  16  0  0  0  0
5  1  19.620705  0.000000  0.111726  0.456495  10149394.857602  6270052.421072  306.497167  703776.911187  434776.475622  21.253053  0.032331  0.404138  0.019074  0.013257  0.000000  1.000000  0.004115  0.005529  0.001308  0.292739  0.290496  0.068697  0.193052  0.083996  0.019863  16  0  0  0  0
4  3  20.162233  0.000000  0.107308  0.463659  9888350.447601  6302726.747003  339.292901  685675.632132  437042.170917  23.527167  0.031910  0.398870  0.018584  0.013326  0.000000  1.000000  0.003991  0.005691  0.001346  0.292900  0.290363  0.068665  0.187214  0.086455  0.020445  16  0  0  0  0
1  6  23.478723  0.000000  0.086380  0.495729  8651582.743667  6456987.713317  412.760894  599915.981755  447738.897955  28.621567  0.029911  0.373893  0.016259  0.013652  0.000000  1.000000  0.003416  0.006472  0.001530  0.293591  0.289689  0.068506  0.160260  0.098315  0.023250  16  0  0  0  0
7  0  18.937807  0.000000  0.117844  0.446362  10510786.185846  6224722.550723  287.067771  728836.422250  431633.222592  19.905785  0.032914  0.411430  0.019753  0.013161  0.000000  1.000000  0.004289  0.005307  0.001255  0.292503  0.290673  0.068738  0.201221  0.080627  0.019067  16  0  0  0  0
1  5  23.478724  0.000000  0.086380  0.495729  8651578.687246  6456988.153266  395.371952  599915.700475  447738.928462  27.415787  0.029911  0.373893  0.016259  0.013652  0.000000  1.000000  0.003416  0.006472  0.001530  0.293591  0.289689  0.068506  0.160260  0.098315  0.023250  16  0  0  0  0
5  0  19.620700  0.000000  0.111726  0.456495  10149393.533285  6270052.568253  293.584903  703776.819356  434776.485828  20.357694  0.032331  0.404138  0.019074  0.013257  0.000000  1.000000  0.004115  0.005529  0.001308  0.292739  0.290496  0.068697  0.193052  0.083996  0.019863  16  0  0  0  0
3  3  20.913145  0.000000  0.101729  0.472513  9558667.145972  6343926.857457  345.772234  662814.811468  439899.059124  23.976456  0.031377  0.392214  0.017964  0.013413  0.000000  1.000000  0.003835  0.005897  0.001395  0.293095  0.290189  0.068624  0.179916  0.089585  0.021185  16  0  0  0  0
6  1  19.226559  0.000000  0.115178  0.450808  10353281.482998  6244494.240567  302.678940  717914.768810  433004.226381  20.988291  0.032660  0.408252  0.019457  0.013203  0.000000  1.000000  0.004213  0.005404  0.001278  0.292608  0.290597  0.068721  0.197648  0.082090  0.019413  16  0  0  0  0
1  7  23.478723  0.000000  0.086380  0.495729  8651586.980657  6456987.254077  430.914617  599916.275555  447738.866110  29.880378  0.029912  0.373894  0.016259  0.013652  0.000000  1.000000  0.003416  0.006472  0.001530  0.293591  0.289689  0.068506  0.160260  0.098315  0.023250  16  0  0  0  0
3  4  20.913149  0.000000  0.101729  0.472513  9558669.472868  6343926.601909  360.979746  662814.972819  439899.041404  25.030971  0.031377  0.392214  0.017964  0.013413  0.000000  1.000000  0.003835  0.005897  0.001395  0.293095  0.290189  0.068624  0.179916  0.089585  0.021185  16  0  0  0  0
4  4  20.162238  0.000000  0.107308  0.463659  9888352.295894  6302726.543911  354.215451  685675.760296  437042.156834  24.561923  0.031910  0.398870  0.018584  0.013326  0.000000  1.000000  0.003991  0.005691  0.001346  0.292900  0.290363  0.068665  0.187214  0.086455  0.020445  16  0  0  0  0
5  2  19.620710  0.000000  0.111727  0.456495  10149396.233513  6270052.269043  319.977328  703777.006595  434776.465080  22.187791  0.032331  0.404138  0.019074  0.013257  0.000000  1.000000  0.004115  0.005529  0.001308  0.292739  0.290496  0.068697  0.193052  0.083996  0.019863  16  0  0  0  0
6  2  19.226565  0.000000  0.115178  0.450808  10353282.636804  6244494.110206  315.991176  717914.848817  433004.217341  21.911385  0.032660  0.408253  0.019457  0.013203  0.000000  1.000000  0.004213  0.005404  0.001278  0.292608  0.290597  0.068721  0.197648  0.082090  0.019413  16  0  0  0  0
7  1  18.937812  0.000000  0.117844  0.446362  10510787.128335  6224722.443005  299.693411  728836.487604  431633.215122  20.781269  0.032914  0.411430  0.019753  0.013161  0.000000  1.000000  0.004289  0.005307  0.001255  0.292503  0.290673  0.068738  0.201221  0.080627  0.019067  16  0  0  0  0
0  9  25.700145  0.000000  0.076398  0.509929  8061538.617371  6530343.197231  483.106370  559001.283047  452825.496379  33.499446  0.028958  0.361972  0.015150  0.013807  0.000000  1.000000  0.003150  0.006850  0.001620  0.293886  0.289349  0.068425  0.147800  0.104062  0.024609  16  0  0  0  0
5  3  19.620715  0.000000  0.111727  0.456495  10149397.667119  6270052.111011  334.050363  703777.106004  434776.454122  23.163640  0.032331  0.404139  0.019074  0.013257  0.000000  1.000000  0.004115  0.005529  0.001308  0.292739  0.290496  0.068697  0.193052  0.083996  0.019863  16  0  0  0  0
2  6  21.968232  0.000000  0.094802  0.483199  9149329.264772  6394996.139482  402.328174  634430.601995  443440.293066  27.898144  0.030716  0.383948  0.017195  0.013521  0.000000  1.000000  0.003644  0.006155  0.001456  0.293326  0.289967  0.068572  0.170970  0.093506  0.022112  16  0  0  0  0
1  8  23.478722  0.000000  0.086380  0.495728  8651591.359283  6456986.784835  449.866757  599916.579177  447738.833572  31.194553  0.029912  0.373894  0.016259  0.013652  0.000000  1.000000  0.003416  0.006472  0.001530  0.293591  0.289689  0.068506  0.160260  0.098315  0.023250  16  0  0  0  0
0  7  25.700160  0.000000  0.076397  0.509930  8061527.223072  6530344.417821  443.258881  559000.492946  452825.581017  30.736351  0.028958  0.361971  0.015150  0.013807  0.000000  1.000000  0.003150  0.006850  0.001620  0.293885  0.289349  0.068425  0.147800  0.104062  0.024609  18  0  0  0  0
8  0  18.725307  0.000000  0.119886  0.442925  10631410.624905  6209560.278855  284.857672  737200.733259  430581.843962  19.752533  0.033109  0.413863  0.019980  0.013129  0.000000  1.000000  0.004348  0.005234  0.001238  0.292421  0.290729  0.068752  0.203970  0.079512  0.018803  16  0  0  0  0
3  5  20.913153  0.000000  0.101729  0.472513  9558671.903255  6343926.334819  376.856101  662815.141346  439899.022883  26.131866  0.031377  0.392214  0.017964  0.013413  0.000000  1.000000  0.003835  0.005897  0.001395  0.293095  0.290189  0.068624  0.179916  0.089585  0.021185  16  0  0  0  0
4  5  20.162243  0.000000  0.107308  0.463659  9888354.234330  6302726.330206  369.794313  685675.894711  437042.142016  25.642189  0.031910  0.398870  0.018584  0.013326  0.000000  1.000000  0.003991  0.005691  0.001346  0.292900  0.290363  0.068665  0.187214  0.086455  0.020445  16  0  0  0  0
5  4  19.620720  0.000000  0.111727  0.456495  10149399.209601  6270051.936260  348.742348  703777.212962  434776.442004  24.182409  0.032331  0.404139  0.019074  0.013257  0.000000  1.000000  0.004115  0.005529  0.001308  0.292739  0.290496  0.068697  0.193052  0.083996  0.019863  16  0  0  0  0
2  7  21.968235  0.000000  0.094802  0.483199  9149332.600976  6394995.776764  420.023067  634430.833333  443440.267914  29.125139  0.030716  0.383948  0.017195  0.013521  0.000000  1.000000  0.003644  0.006155  0.001456  0.293326  0.289967  0.068572  0.170970  0.093506  0.022112  16  0  0  0  0
7  2  18.937817  0.000000  0.117844  0.446362  10510788.084699  6224722.335779  312.874343  728836.553920  431633.207687  21.695258  0.032914  0.411430  0.019753  0.013161  0.000000  1.000000  0.004289  0.005307  0.001255  0.292503  0.290673  0.068738  0.201221  0.080627  0.019067  16  0  0  0  0
9  0  18.568411  0.000000  0.121439  0.440293  10723167.619133  6198011.246055  283.164845  743563.324810  429781.013691  19.635149  0.033257  0.415713  0.020153  0.013104  0.000000  1.000000  0.004392  0.005178  0.001225  0.292356  0.290770  0.068761  0.206068  0.078668  0.018603  16  0  0  0  0
0  8  25.700153  0.000000  0.076398  0.509929  8061532.793639  6530343.821957  462.753922  559000.879219  452825.539698  32.088172  0.028958  0.361971  0.015150  0.013807  0.000000  1.000000  0.003150  0.006850  0.001620  0.293885  0.289349  0.068425  0.147800  0.104062  0.024609  16  0  0  0  0
1  9  23.478722  0.000000  0.086380  0.495728  8651595.987340  6456986.281749  469.652430  599916.900094  447738.798687  32.566527  0.029912  0.373894  0.016259  0.013652  0.000000  1.000000  0.003416  0.006472  0.001530  0.293591  0.289689  0.068506  0.160260  0.098315  0.023250  16  0  0  0  0
3  7  20.913162  0.000000  0.101729  0.472513  9558677.085946  6343925.765828  410.734300  662815.500723  439898.983428  28.481040  0.031377  0.392215  0.017964  0.013413  0.000000  1.000000  0.003835  0.005897  0.001395  0.293095  0.290189  0.068624  0.179916  0.089585  0.021185  16  0  0  0  0
8  1  18.725312  0.000000  0.119886  0.442925  10631411.399846  6209560.192896  297.386112  737200.786994  430581.838001  20.621277  0.033109  0.413863  0.019980  0.013129  0.000000  1.000000  0.004348  0.005234  0.001238  0.292421  0.290729  0.068752  0.203970  0.079512  0.018803  16  0  0  0  0
0  10  25.700138  0.000000  0.076398  0.509929  8061544.679477  6530342.550680  504.353934  559001.703404  452825.451546  34.972790  0.028958  0.361972  0.015150  0.013807  0.000000  1.000000  0.003150  0.006850  0.001620  0.293886  0.289349  0.068425  0.147800  0.104062  0.024609  16  0  0  0  0
6  3  19.226570  0.000000  0.115178  0.450808  10353283.813593  6244493.980257  329.888900  717914.930417  433004.208331  22.875077  0.032660  0.408253  0.019457  0.013203  0.000000  1.000000  0.004213  0.005404  0.001278  0.292608  0.290597  0.068721  0.197648  0.082090  0.019413  17  0  0  0  0
5  5  19.620726  0.000000  0.111727  0.456495  10149400.720655  6270051.774130  364.080502  703777.317741  434776.430762  25.245983  0.032331  0.404139  0.019074  0.013257  0.000000  1.000000  0.004115  0.005529  0.001308  0.292739  0.290496  0.068697  0.193052  0.083996  0.019863  16  0  0  0  0
3  6  20.913158  0.000000  0.101729  0.472513  9558674.438561  6343926.056520  393.430716  662815.317149  439899.003586  27.281179  0.031377  0.392214  0.017964  0.013413  0.000000  1.000000  0.003835  0.005897  0.001395  0.293095  0.290189  0.068624  0.179916  0.089585  0.021185  16  0  0  0  0
2  8  21.968238  0.000000  0.094802  0.483199  9149336.100868  6394995.393073  438.496199  634431.076022  443440.241309  30.406099  0.030716  0.383949  0.017195  0.013521  0.000000  1.000000  0.003644  0.006155  0.001456  0.293326  0.289967  0.068572  0.170970  0.093506  0.022112  16  0  0  0  0
8  2  18.725318  0.000000  0.119886  0.442925  10631412.206407  6209560.103755  310.465568  737200.842923  430581.831820  21.528229  0.033109  0.413863  0.019980  0.013129  0.000000  1.000000  0.004348  0.005234  0.001238  0.292421  0.290729  0.068752  0.203970  0.079512  0.018803  16  0  0  0  0
9  1  18.568417  0.000000  0.121439  0.440293  10723168.310979  6198011.167818  295.618834  743563.372784  429781.008266  20.498731  0.033257  0.415713  0.020153  0.013104  0.000000  1.000000  0.004392  0.005178  0.001225  0.292356  0.290770  0.068761  0.206068  0.078668  0.018603  16  0  0  0  0
10  0  18.452283  0.000000  0.122615  0.438290  10792610.720739  6189258.073712  281.876848  748378.631756  429174.053308  19.545837  0.033369  0.417113  0.020283  0.013086  0.000000  1.000000  0.004426  0.005136  0.001215  0.292306  0.290801  0.068769  0.207660  0.078030  0.018453  16  0  0  0  0
6  4  19.226576  0.000000  0.115178  0.450808  10353285.045892  6244493.843705  344.397862  717915.015867  433004.198862  23.881154  0.032660  0.408253  0.019457  0.013203  0.000000  1.000000  0.004213  0.005404  0.001278  0.292608  0.290597  0.068721  0.197649  0.082090  0.019413  16  0  0  0  0
1  10  23.478721  0.000000  0.086381  0.495728  8651600.838983  6456985.751986  490.308295  599917.236516  447738.761953  33.998841  0.029912  0.373895  0.016259  0.013652  0.000000  1.000000  0.003416  0.006472  0.001530  0.293591  0.289689  0.068506  0.160260  0.098315  0.023250  16  0  0  0  0
6  5  19.226582  0.000000  0.115178  0.450808  10353286.342428  6244493.699130  359.544947  717915.105771  433004.188837  24.931480  0.032660  0.408253  0.019457  0.013203  0.000000  1.000000  0.004213  0.005404  0.001278  0.292608  0.290597  0.068721  0.197649  0.082090  0.019413  16  0  0  0  0
5  6  19.620732  0.000000  0.111727  0.456495  10149402.396223  6270051.584864  380.093247  703777.433928  434776.417638  26.356335  0.032331  0.404139  0.019074  0.013257  0.000000  1.000000  0.004115  0.005529  0.001308  0.292739  0.290496  0.068697  0.193052  0.083996  0.019863  16  0  0  0  0
7  3  18.937823  0.000000  0.117844  0.446361  10510789.051914  6224722.230710  326.634988  728836.620988  431633.200401  22.649445  0.032914  0.411430  0.019753  0.013161  0.000000  1.000000  0.004289  0.005307  0.001255  0.292503  0.290673  0.068738  0.201221  0.080627  0.019067  16  0  0  0  0
4  7  20.162254  0.000000  0.107308  0.463659  9888358.367171  6302725.875178  403.037698  685676.181289  437042.110463  27.947344  0.031910  0.398871  0.018584  0.013326  0.000000  1.000000  0.003991  0.005691  0.001346  0.292900  0.290363  0.068665  0.187214  0.086455  0.020445  16  0  0  0  0
8  3  18.725324  0.000000  0.119886  0.442925  10631413.056411  6209560.008853  324.120276  737200.901863  430581.825239  22.475071  0.033109  0.413863  0.019980  0.013129  0.000000  1.000000  0.004348  0.005234  0.001238  0.292421  0.290729  0.068752  0.203970  0.079512  0.018803  16  0  0  0  0
0  11  25.700130  0.000000  0.076398  0.509929  8061551.026058  6530341.869998  526.535983  559002.143487  452825.404346  36.510932  0.028958  0.361973  0.015150  0.013807  0.000000  1.000000  0.003150  0.006850  0.001620  0.293886  0.289349  0.068425  0.147800  0.104062  0.024609  16  0  0  0  0
4  6  20.162248  0.000000  0.107308  0.463659  9888356.248681  6302726.109399  386.058350  685676.034389  437042.126704  26.769966  0.031910  0.398870  0.018584  0.013326  0.000000  1.000000  0.003991  0.005691  0.001346  0.292900  0.290363  0.068665  0.187214  0.086455  0.020445  16  0  0  0  0
7  4  18.937829  0.000000  0.117844  0.446361  10510790.108379  6224722.110665  341.000845  728836.694246  431633.192077  23.645599  0.032914  0.411430  0.019753  0.013161  0.000000  1.000000  0.004289  0.005307  0.001255  0.292503  0.290673  0.068738  0.201221  0.080627  0.019067  16  0  0  0  0
0  12  25.700121  0.000000  0.076398  0.509929  8061557.650749  6530341.160106  549.693614  559002.602855  452825.355121  38.116723  0.028958  0.361973  0.015150  0.013807  0.000001  1.000000  0.003150  0.006850  0.001620  0.293886  0.289349  0.068425  0.147801  0.104062  0.024609  16  0  0  0  0
2  9  21.968241  0.000000  0.094802  0.483199  9149339.733711  6394994.998068  457.781796  634431.327930  443440.213918  31.743396  0.030716  0.383949  0.017195  0.013521  0.000000  1.000000  0.003644  0.006155  0.001456  0.293326  0.289967  0.068572  0.170970  0.093506  0.022112  16  0  0  0  0
1  11  23.478721  0.000000  0.086381  0.495728  8651605.837611  6456985.213447  511.872619  599917.583130  447738.724609  35.494149  0.029912  0.373895  0.016259  0.013652  0.000000  1.000000  0.003416  0.006472  0.001530  0.293591  0.289689  0.068506  0.160260  0.098315  0.023250  16  0  0  0  0
9  2  18.568422  0.000000  0.121439  0.440293  10723169.017920  6198011.089314  308.620566  743563.421805  429781.002822  21.400293  0.033257  0.415713  0.020153  0.013104  0.000000  1.000000  0.004392  0.005178  0.001225  0.292356  0.290770  0.068761  0.206068  0.078668  0.018603  17  0  0  0  0
3  8  20.913167  0.000000  0.101729  0.472513  9558679.852926  6343925.461622  428.798913  662815.692591  439898.962334  29.733672  0.031377  0.392215  0.017964  0.013413  0.000000  1.000000  0.003835  0.005897  0.001395  0.293095  0.290189  0.068624  0.179916  0.089585  0.021185  16  0  0  0  0
10  1  18.452288  0.000000  0.122615  0.438290  10792611.324614  6189258.006628  294.274191  748378.673630  429174.048656  20.405491  0.033369  0.417113  0.020283  0.013086  0.000000  1.000000  0.004426  0.005136  0.001215  0.292306  0.290801  0.068769  0.207660  0.078030  0.018453  16  0  0  0  0
7  5  18.937835  0.000000  0.117844  0.446361  10510791.172417  6224721.994232  355.998529  728836.768028  431633.184004  24.685565  0.032914  0.411431  0.019753  0.013161  0.000000  1.000000  0.004289  0.005307  0.001255  0.292503  0.290673  0.068738  0.201221  0.080627  0.019067  17  0  0  0  0
9  3  18.568428  0.000000  0.121439  0.440293  10723169.762648  6198011.006141  322.194131  743563.473446  429780.997055  22.341508  0.033257  0.415713  0.020153  0.013104  0.000000  1.000000  0.004392  0.005178  0.001225  0.292356  0.290770  0.068761  0.206068  0.078668  0.018603  16  0  0  0  0
6  6  19.226588  0.000000  0.115178  0.450808  10353287.679338  6244493.551550  375.358219  717915.198475  433004.178603  26.028000  0.032660  0.408253  0.019457  0.013203  0.000000  1.000000  0.004213  0.005404  0.001278  0.292608  0.290597  0.068721  0.197649  0.082090  0.019413  16  0  0  0  0
2  10  21.968244  0.000000  0.094802  0.483198  9149343.535521  6394994.583181  477.915592  634431.591554  443440.185149  33.139509  0.030716  0.383949  0.017195  0.013521  0.000000  1.000000  0.003644  0.006155  0.001456  0.293326  0.289967  0.068572  0.170970  0.093506  0.022112  16  0  0  0  0
8  4  18.725330  0.000000  0.119886  0.442925  10631413.952400  6209559.907882  338.375535  737200.963993  430581.818238  23.463555  0.033109  0.413863  0.019980  0.013129  0.000000  1.000000  0.004348  0.005234  0.001238  0.292421  0.290729  0.068752  0.203970  0.079512  0.018803  16  0  0  0  0
10  2  18.452294  0.000000  0.122615  0.438290  10792611.951840  6189257.937592  307.216785  748378.717123  429174.043869  21.302953  0.033369  0.417113  0.020283  0.013086  0.000000  1.000000  0.004426  0.005136  0.001215  0.292306  0.290801  0.068769  0.207660  0.078030  0.018453  16  0  0  0  0
11  1  18.366149  0.000000  0.123502  0.436774  10844979.359706  6182645.321913  293.255897  752009.965396  428715.513454  20.334880  0.033453  0.418169  0.020381  0.013072  0.000000  1.000000  0.004452  0.005105  0.001207  0.292266  0.290822  0.068774  0.208863  0.077551  0.018339  16  0  0  0  0
5  7  19.620738  0.000000  0.111727  0.456495  10149404.093930  6270051.398362  396.810251  703777.551650  434776.404705  27.515522  0.032331  0.404139  0.019074  0.013257  0.000000  1.000000  0.004115  0.005529  0.001308  0.292739  0.290496  0.068697  0.193052  0.083996  0.019863  16  0  0  0  0
4  8  20.162260  0.000000  0.107308  0.463659  9888360.571554  6302725.632268  420.763816  685676.334145  437042.093619  29.176504  0.031910  0.398871  0.018584  0.013326  0.000000  1.000000  0.003991  0.005691  0.001346  0.292900  0.290363  0.068665  0.187214  0.086455  0.020445  16  0  0  0  0
0  13  25.700113  0.000000  0.076398  0.509928  8061564.541843  6530340.425980  573.869732  559003.080695  452825.304215  39.793138  0.028958  0.361973  0.015150  0.013807  0.000001  1.000000  0.003150  0.006850  0.001620  0.293886  0.289349  0.068425  0.147801  0.104062  0.024609  16  0  0  0  0
12  0  18.302099  0.000000  0.124170  0.435628  10884390.601725  6177656.384953  280.164796  754742.810316  428369.571780  19.427120  0.033517  0.418962  0.020456  0.013061  0.000000  1.000000  0.004471  0.005081  0.001202  0.292235  0.290837  0.068777  0.209769  0.077190  0.018254  16  0  0  0  0
5  8  19.620745  0.000000  0.111727  0.456495  10149405.877143  6270051.200918  414.262487  703777.675301  434776.391014  28.725690  0.032331  0.404140  0.019074  0.013257  0.000000  1.000000  0.004115  0.005529  0.001308  0.292739  0.290496  0.068697  0.193052  0.083996  0.019863  16  0  0  0  0
1  12  23.478720  0.000000  0.086381  0.495728  8651611.079554  6456984.646509  534.385361  599917.946615  447738.685297  37.055222  0.029912  0.373896  0.016259  0.013652  0.000001  1.000000  0.003416  0.006472  0.001530  0.293591  0.289689  0.068506  0.160261  0.098315  0.023250  16  0  0  0  0
3  10  20.913177  0.000000  0.101729  0.472513  9558685.756478  6343924.812492  467.346582  662816.101953  439898.917322  32.406635  0.031377  0.392216  0.017964  0.013413  0.000000  1.000000  0.003835  0.005897  0.001395  0.293095  0.290189  0.068624  0.179916  0.089585  0.021185  16  0  0  0  0
11  0  18.366144  0.000000  0.123502  0.436774  10844978.795265  6182645.385999  280.901452  752009.926257  428715.517897  19.478201  0.033453  0.418168  0.020381  0.013072  0.000000  1.000000  0.004452  0.005105  0.001207  0.292266  0.290822  0.068774  0.208863  0.077551  0.018339  16  0  0  0  0
4  9  20.162266  0.000000  0.107308  0.463659  9888362.877391  6302725.377764  439.269548  685676.494036  437042.075972  30.459724  0.031910  0.398871  0.018584  0.013326  0.000000  1.000000  0.003991  0.005691  0.001346  0.292900  0.290363  0.068665  0.187215  0.086455  0.020445  16  0  0  0  0
3  9  20.913172  0.000000  0.101729  0.472513  9558682.739199  6343925.144580  447.658026  662815.892730  439898.940350  31.041396  0.031377  0.392215  0.017964  0.013413  0.000000  1.000000  0.003835  0.005897  0.001395  0.293095  0.290189  0.068624  0.179916  0.089585  0.021185  16  0  0  0  0
2  11  21.968247  0.000000  0.094802  0.483198  9149347.515011  6394994.147092  498.934891  634431.867499  443440.154910  34.597024  0.030716  0.383950  0.017195  0.013521  0.000000  1.000000  0.003644  0.006155  0.001456  0.293326  0.289967  0.068572  0.170970  0.093506  0.022112  16  0  0  0  0
10  3  18.452300  0.000000  0.122615  0.438290  10792612.622642  6189257.862106  320.728612  748378.763637  429174.038634  22.239887  0.033369  0.417113  0.020283  0.013086  0.000000  1.000000  0.004426  0.005136  0.001215  0.292306  0.290801  0.068769  0.207660  0.078030  0.018453  16  0  0  0  0
2  12  21.968251  0.000000  0.094803  0.483198  9149351.665671  6394993.693477  520.878637  634432.155313  443440.123456  36.118642  0.030716  0.383950  0.017195  0.013521  0.000000  1.000000  0.003644  0.006155  0.001456  0.293326  0.289967  0.068572  0.170970  0.093506  0.022112  16  0  0  0  0
7  6  18.937842  0.000000  0.117844  0.446361  10510792.296894  6224721.869491  371.655829  728836.846001  431633.175354  25.771270  0.032914  0.411431  0.019753  0.013161  0.000000  1.000000  0.004289  0.005307  0.001255  0.292503  0.290673  0.068738  0.201221  0.080627  0.019067  16  0  0  0  0
0  14  25.700104  0.000000  0.076398  0.509928  8061571.776341  6530339.648883  599.109134  559003.582348  452825.250330  41.543282  0.028958  0.361974  0.015150  0.013807  0.000001  1.000000  0.003150  0.006850  0.001620  0.293886  0.289349  0.068425  0.147801  0.104061  0.024608  16  0  0  0  0
9  4  18.568434  0.000000  0.121439  0.440293  10723170.528799  6198010.921393  336.364678  743563.526572  429780.991178  23.324119  0.033257  0.415714  0.020153  0.013104  0.000000  1.000000  0.004392  0.005178  0.001225  0.292356  0.290770  0.068761  0.206068  0.078668  0.018603  16  0  0  0  0
6  7  19.226595  0.000000  0.115178  0.450808  10353289.088318  6244493.394734  391.866977  717915.296176  433004.167729  27.172746  0.032660  0.408254  0.019457  0.013203  0.000000  1.000000  0.004213  0.005404  0.001278  0.292608  0.290597  0.068721  0.197649  0.082090  0.019413  16  0  0  0  0
11  2  18.366155  0.000000  0.123502  0.436774  10844979.923265  6182645.260512  306.153707  752010.004475  428715.509196  21.229237  0.033453  0.418169  0.020381  0.013072  0.000000  1.000000  0.004452  0.005105  0.001207  0.292266  0.290822  0.068774  0.208863  0.077551  0.018339  16  0  0  0  0
12  1  18.302104  0.000000  0.124170  0.435628  10884391.114591  6177656.327810  292.486843  754742.845879  428369.567817  20.281553  0.033517  0.418963  0.020456  0.013061  0.000000  1.000000  0.004471  0.005081  0.001202  0.292235  0.290837  0.068777  0.209769  0.077190  0.018254  16  0  0  0  0
1  13  23.478720  0.000000  0.086381  0.495728  8651616.552599  6456984.054669  557.888230  599918.326126  447738.644258  38.684952  0.029912  0.373896  0.016259  0.013652  0.000001  1.000000  0.003416  0.006472  0.001530  0.293591  0.289689  0.068506  0.160261  0.098315  0.023250  16  0  0  0  0
4  10  20.162272  0.000000  0.107309  0.463658  9888365.287974  6302725.111105  458.589182  685676.661190  437042.057481  31.799381  0.031910  0.398871  0.018584  0.013326  0.000000  1.000000  0.003991  0.005691  0.001346  0.292900  0.290363  0.068665  0.187215  0.086454  0.020445  16  0  0  0  0
8  5  18.725336  0.000000  0.119886  0.442925  10631414.867884  6209559.806874  353.257759  737201.027474  430581.811234  24.495515  0.033109  0.413864  0.019980  0.013129  0.000000  1.000000  0.004348  0.005234  0.001238  0.292421  0.290729  0.068752  0.203970  0.079512  0.018803  16  0  0  0  0
13  0  18.254329  0.000000  0.124672  0.434763  10914045.077536  6173888.398584  279.608691  756799.103886  428108.292970  19.388559  0.033565  0.419559  0.020511  0.013053  0.000000  1.000000  0.004486  0.005063  0.001197  0.292211  0.290848  0.068780  0.210451  0.076919  0.018190  16  0  0  0  0
8  6  18.725343  0.000000  0.119886  0.442925  10631415.852855  6209559.695265  368.794522  737201.095774  430581.803494  25.572862  0.033109  0.413864  0.019980  0.013129  0.000000  1.000000  0.004348  0.005234  0.001238  0.292421  0.290729  0.068752  0.203970  0.079512  0.018803  16  0  0  0  0
5  9  19.620751  0.000000  0.111727  0.456494  10149407.770102  6270050.988702  432.482293  703777.806562  434776.376299  29.989084  0.032331  0.404140  0.019074  0.013257  0.000000  1.000000  0.004115  0.005529  0.001308  0.292739  0.290496  0.068697  0.193053  0.083996  0.019863  16  0  0  0  0
6  8  19.226601  0.000000  0.115178  0.450808  10353290.558658  6244493.231026  409.101810  717915.398132  433004.156378  28.367840  0.032660  0.408254  0.019457  0.013203  0.000000  1.000000  0.004213  0.005404  0.001278  0.292608  0.290597  0.068721  0.197649  0.082090  0.019413  17  0  0  0  0
11  3  18.366161  0.000000  0.123502  0.436773  10844980.531775  6182645.192269  319.618779  752010.046670  428715.504464  22.162929  0.033454  0.418169  0.020381  0.013072  0.000000  1.000000  0.004452  0.005105  0.001207  0.292266  0.290822  0.068774  0.208863  0.077551  0.018339  16  0  0  0  0
3  11  20.913183  0.000000  0.101729  0.472513  9558688.896718  6343924.468372  487.901059  662816.319703  439898.893461  33.831919  0.031377  0.392216  0.017964  0.013413  0.000000  1.000000  0.003835  0.005897  0.001395  0.293095  0.290189  0.068624  0.179917  0.089585  0.021185  16  0  0  0  0
10  4  18.452306  0.000000  0.122615  0.438290  10792613.325810  6189257.782249  334.834706  748378.812396  429174.033097  23.218028  0.033369  0.417114  0.020283  0.013086  0.000000  1.000000  0.004426  0.005136  0.001215  0.292306  0.290801  0.068769  0.207660  0.078030  0.018453  16  0  0  0  0
13  1  18.254335  0.000000  0.124672  0.434763  10914045.556263  6173888.345302  291.906280  756799.137082  428108.289275  20.241295  0.033565  0.419560  0.020511  0.013053  0.000000  1.000000  0.004486  0.005063  0.001197  0.292211  0.290848  0.068780  0.210451  0.076919  0.018190  16  0  0  0  0
0  15  25.700094  0.000000  0.076398  0.509928  8061579.297438  6530338.845217  625.458578  559004.103874  452825.194602  43.370399  0.028958  0.361974  0.015150  0.013807  0.000001  1.000000  0.003150  0.006850  0.001620  0.293886  0.289349  0.068425  0.147801  0.104061  0.024608  16  0  0  0  0
1  14  23.478719  0.000000  0.086381  0.495727  8651622.266615  6456983.436706  582.424772  599918.722346  447738.601407  40.386359  0.029912  0.373896  0.016259  0.013652  0.000001  1.000000  0.003416  0.006472  0.001530  0.293591  0.289689  0.068506  0.160261  0.098315  0.023249  16  0  0  0  0
9  5  18.568441  0.000000  0.121439  0.440293  10723171.345481  6198010.829510  351.158465  743563.583202  429780.984807  24.349946  0.033257  0.415714  0.020153  0.013104  0.000000  1.000000  0.004392  0.005178  0.001225  0.292356  0.290770  0.068761  0.206068  0.078668  0.018603  16  0  0  0  0
2  13  21.968255  0.000000  0.094803  0.483198  9149355.994080  6394993.221361  543.787487  634432.455452  443440.090718  37.707182  0.030716  0.383950  0.017195  0.013521  0.000001  1.000000  0.003644  0.006155  0.001456  0.293326  0.289967  0.068572  0.170970  0.093506  0.022112  16  0  0  0  0
6  9  19.226609  0.000000  0.115178  0.450808  10353292.071045  6244493.064852  427.094650  717915.503003  433004.144855  29.615495  0.032660  0.408254  0.019457  0.013203  0.000000  1.000000  0.004213  0.005404  0.001278  0.292608  0.290597  0.068721  0.197649  0.082090  0.019413  16  0  0  0  0
12  2  18.302110  0.000000  0.124170  0.435628  10884391.646255  6177656.269091  305.350829  754742.882746  428369.563746  21.173564  0.033517  0.418963  0.020456  0.013061  0.000000  1.000000  0.004471  0.005081  0.001202  0.292235  0.290837  0.068777  0.209769  0.077190  0.018254  16  0  0  0  0
5  10  19.620758  0.000000  0.111727  0.456494  10149409.708398  6270050.773995  451.503426  703777.940967  434776.361411  31.308043  0.032331  0.404140  0.019074  0.013257  0.000000  1.000000  0.004115  0.005529  0.001308  0.292739  0.290496  0.068697  0.193053  0.083996  0.019863  16  0  0  0  0
7  8  18.937856  0.000000  0.117844  0.446361  10510794.706889  6224721.601024  405.066599  728837.013114  431633.156738  28.088031  0.032915  0.411431  0.019753  0.013161  0.000000  1.000000  0.004289  0.005307  0.001255  0.292503  0.290673  0.068738  0.201221  0.080627  0.019067  16  0  0  0  0
11  4  18.366167  0.000000  0.123502  0.436773  10844981.182178  6182645.117694  333.676064  752010.091770  428715.499293  23.137686  0.033454  0.418169  0.020381  0.013072  0.000000  1.000000  0.004452  0.005105  0.001207  0.292266  0.290822  0.068774  0.208863  0.077551  0.018339  16  0  0  0  0
3  12  20.913189  0.000000  0.101729  0.472512  9558692.181324  6343924.107706  509.359542  662816.547463  439898.868451  35.319888  0.031377  0.392216  0.017964  0.013413  0.000000  1.000000  0.003835  0.005897  0.001395  0.293095  0.290189  0.068624  0.179917  0.089585  0.021185  16  0  0  0  0
8  7  18.725350  0.000000  0.119886  0.442925  10631416.839246  6209559.587466  385.014610  737201.164172  430581.796020  26.697591  0.033109  0.413864  0.019980  0.013129  0.000000  1.000000  0.004348  0.005234  0.001238  0.292421  0.290729  0.068752  0.203970  0.079512  0.018803  16  0  0  0  0
9  6  18.568447  0.000000  0.121439  0.440293  10723172.205245  6198010.731896  366.602901  743563.642819  429780.978038  25.420891  0.033257  0.415714  0.020153  0.013104  0.000000  1.000000  0.004392  0.005178  0.001225  0.292356  0.290770  0.068761  0.206068  0.078668  0.018603  16  0  0  0  0
13  2  18.254340  0.000000  0.124672  0.434763  10914046.084006  6173888.284482  304.744734  756799.173677  428108.285058  21.131536  0.033565  0.419560  0.020511  0.013053  0.000000  1.000000  0.004486  0.005063  0.001197  0.292211  0.290848  0.068780  0.210451  0.076919  0.018190  16  0  0  0  0
4  11  20.162279  0.000000  0.107309  0.463658  9888367.793647  6302724.835279  478.758512  685676.834938  437042.038355  33.197958  0.031910  0.398872  0.018584  0.013326  0.000000  1.000000  0.003991  0.005691  0.001346  0.292900  0.290363  0.068665  0.187215  0.086454  0.020445  16  0  0  0  0
7  7  18.937848  0.000000  0.117844  0.446361  10510793.475094  6224721.738323  388.001758  728836.927700  431633.166259  26.904725  0.032914  0.411431  0.019753  0.013161  0.000000  1.000000  0.004289  0.005307  0.001255  0.292503  0.290673  0.068738  0.201221  0.080627  0.019067  16  0  0  0  0
0  16  25.700084  0.000000  0.076398  0.509928  8061587.153127  6530338.006140  652.966885  559004.648601  452825.136419  45.277874  0.028958  0.361975  0.015151  0.013807  0.000001  1.000000  0.003150  0.006850  0.001620  0.293886  0.289349  0.068425  0.147801  0.104061  0.024608  16  0  0  0  0
4  12  20.162286  0.000000  0.107309  0.463658  9888370.425893  6302724.543560  499.814911  685677.017462  437042.018126  34.658046  0.031910  0.398872  0.018584  0.013326  0.000000  1.000000  0.003991  0.005691  0.001346  0.292900  0.290363  0.068665  0.187215  0.086454  0.020445  16  0  0  0  0
10  5  18.452313  0.000000  0.122615  0.438290  10792614.039543  6189257.703650  349.561205  748378.861888  429174.027647  24.239189  0.033369  0.417114  0.020283  0.013086  0.000000  1.000000  0.004426  0.005136  0.001215  0.292306  0.290801  0.068769  0.207660  0.078030  0.018453  17  0  0  0  0
7  9  18.937863  0.000000  0.117844  0.446361  10510795.991187  6224721.457995  422.881973  728837.102170  431633.146820  29.323381  0.032915  0.411432  0.019753  0.013161  0.000000  1.000000  0.004289  0.005307  0.001255  0.292503  0.290673  0.068738  0.201221  0.080627  0.019067  17  0  0  0  0
6  10  19.226616  0.000000  0.115178  0.450808  10353293.690322  6244492.883064  445.878837  717915.615287  433004.132249  30.918024  0.032660  0.408254  0.019457  0.013203  0.000000  1.000000  0.004213  0.005404  0.001278  0.292608  0.290597  0.068721  0.197649  0.082090  0.019413  16  0  0  0  0
9  7  18.568454  0.000000  0.121440  0.440293  10723173.081076  6198010.635057  382.726603  743563.703551  429780.971323  26.538937  0.033257  0.415714  0.020153  0.013104  0.000000  1.000000  0.004392  0.005178  0.001225  0.292356  0.290770  0.068761  0.206068  0.078668  0.018603  16  0  0  0  0
10  6  18.452320  0.000000  0.122615  0.438290  10792614.767365  6189257.625052  364.935393  748378.912356  429174.022197  25.305263  0.033369  0.417114  0.020283  0.013086  0.000000  1.000000  0.004426  0.005136  0.001215  0.292306  0.290801  0.068769  0.207660  0.078030  0.018453  16  0  0  0  0
13  3  18.254346  0.000000  0.124672  0.434763  10914046.604209  6173888.227416  318.147840  756799.209749  428108.281101  22.060931  0.033565  0.419560  0.020511  0.013053  0.000000  1.000000  0.004486  0.005063  0.001197  0.292211  0.290848  0.068780  0.210451  0.076919  0.018190  17  0  0  0  0
8  8  18.725357  0.000000  0.119886  0.442925  10631417.895770  6209559.469239  401.948078  737201.237433  430581.787821  27.871788  0.033109  0.413864  0.019980  0.013129  0.000000  1.000000  0.004348  0.005234  0.001238  0.292421  0.290729  0.068752  0.203970  0.079512  0.018803  16  0  0  0  0
2  14  21.968258  0.000000  0.094803  0.483198  9149360.494867  6394992.732004  567.703886  634432.767545  443440.056785  39.365587  0.030716  0.383951  0.017195  0.013521  0.000001  1.000000  0.003644  0.006155  0.001456  0.293326  0.289967  0.068572  0.170970  0.093506  0.022112  16  0  0  0  0
12  3  18.302116  0.000000  0.124170  0.435628  10884392.208092  6177656.206253  318.780591  754742.921704  428369.559388  22.104808  0.033517  0.418963  0.020456  0.013061  0.000000  1.000000  0.004471  0.005081  0.001202  0.292235  0.290837  0.068777  0.209769  0.077190  0.018254  16  0  0  0  0
5  11  19.620766  0.000000  0.111727  0.456494  10149411.717514  6270050.554327  471.361128  703778.080283  434776.346178  32.685011  0.032331  0.404140  0.019074  0.013257  0.000000  1.000000  0.004115  0.005529  0.001308  0.292739  0.290496  0.068697  0.193053  0.083996  0.019863  16  0  0  0  0
3  13  20.913195  0.000000  0.101729  0.472512  9558695.610723  6343923.730708  531.761788  662816.785264  439898.842310  36.873299  0.031377  0.392217  0.017964  0.013413  0.000000  1.000000  0.003835  0.005897  0.001395  0.293095  0.290189  0.068624  0.179917  0.089585  0.021185  16  0  0  0  0
0  17  25.700074  0.000000  0.076399  0.509928  8061595.356431  6530337.129001  681.685022  559005.217433  452825.075597  47.269240  0.028958  0.361975  0.015151  0.013807  0.000001  1.000000  0.003150  0.006850  0.001620  0.293886  0.289349  0.068425  0.147801  0.104061  0.024608  16  0  0  0  0
12  4  18.302122  0.000000  0.124170  0.435628  10884392.792579  6177656.141066  332.801012  754742.962234  428369.554868  23.077008  0.033517  0.418963  0.020456  0.013061  0.000000  1.000000  0.004471  0.005081  0.001202  0.292235  0.290837  0.068777  0.209769  0.077190  0.018254  16  0  0  0  0
1  15  23.478718  0.000000  0.086381  0.495727  8651628.231660  6456982.791703  608.040448  599919.135972  447738.556681  42.162595  0.029912  0.373897  0.016259  0.013652  0.000001  1.000000  0.003416  0.006472  0.001530  0.293591  0.289689  0.068506  0.160261  0.098315  0.023249  16  0  0  0  0
11  5  18.366174  0.000000  0.123502  0.436773  10844981.826221  6182645.047314  348.351605  752010.136429  428715.494412  24.155314  0.033454  0.418169  0.020381  0.013072  0.000000  1.000000  0.004452  0.005105  0.001207  0.292266  0.290822  0.068774  0.208863  0.077551  0.018339  16  0  0  0  0
5  12  19.620774  0.000000  0.111727  0.456494  10149413.840989  6270050.318676  492.092194  703778.227528  434776.329838  34.122539  0.032331  0.404141  0.019074  0.013257  0.000000  1.000000  0.004115  0.005529  0.001308  0.292739  0.290496  0.068697  0.193053  0.083996  0.019863  17  0  0  0  0
6  11  19.226624  0.000000  0.115178  0.450808  10353295.401383  6244492.689156  465.489175  717915.733935  433004.118803  32.277839  0.032660  0.408255  0.019457  0.013203  0.000000  1.000000  0.004213  0.005404  0.001278  0.292608  0.290597  0.068721  0.197649  0.082090  0.019413  16  0  0  0  0
2  15  21.968262  0.000000  0.094803  0.483198  9149365.216847  6394992.215812  592.672149  634433.094975  443440.020992  41.096930  0.030716  0.383951  0.017195  0.013521  0.000001  1.000000  0.003644  0.006155  0.001456  0.293326  0.289967  0.068572  0.170970  0.093506  0.022112  16  0  0  0  0
8  9  18.725364  0.000000  0.119886  0.442925  10631419.005562  6209559.344319  419.626301  737201.314388  430581.779159  29.097627  0.033109  0.413864  0.019980  0.013129  0.000000  1.000000  0.004348  0.005234  0.001238  0.292421  0.290729  0.068752  0.203970  0.079512  0.018803  16  0  0  0  0
1  16  23.478718  0.000000  0.086381  0.495727  8651634.460655  6456982.117655  634.782719  599919.567902  447738.509942  44.016952  0.029912  0.373897  0.016259  0.013652  0.000001  1.000000  0.003416  0.006472  0.001530  0.293591  0.289689  0.068506  0.160261  0.098315  0.023249  16  0  0  0  0
7  10  18.937871  0.000000  0.117844  0.446361  10510797.327476  6224721.309711  441.480888  728837.194830  431633.136538  30.613062  0.032915  0.411432  0.019753  0.013161  0.000000  1.000000  0.004289  0.005307  0.001255  0.292503  0.290673  0.068738  0.201221  0.080627  0.019067  16  0  0  0  0
13  4  18.254353  0.000000  0.124672  0.434763  10914047.159629  6173888.164870  332.140433  756799.248262  428108.276764  23.031202  0.033565  0.419560  0.020511  0.013053  0.000000  1.000000  0.004486  0.005063  0.001197  0.292211  0.290848  0.068780  0.210451  0.076919  0.018190  16  0  0  0  0
4  13  20.162293  0.000000  0.107309  0.463658  9888373.154785  6302724.243604  521.797390  685677.206688  437041.997327  36.182350  0.031910  0.398872  0.018584  0.013326  0.000000  1.000000  0.003991  0.005691  0.001346  0.292900  0.290363  0.068665  0.187215  0.086454  0.020445  16  0  0  0  0
10  7  18.452327  0.000000  0.122615  0.438290  10792615.582485  6189257.531398  380.985760  748378.968878  429174.015702  26.418223  0.033369  0.417114  0.020283  0.013086  0.000000  1.000000  0.004426  0.005136  0.001215  0.292306  0.290801  0.068769  0.207661  0.078030  0.018453  16  0  0  0  0
9  8  18.568462  0.000000  0.121440  0.440293  10723173.989743  6198010.534841  399.559446  743563.766560  429780.964374  27.706156  0.033257  0.415714  0.020153  0.013104  0.000000  1.000000  0.004392  0.005178  0.001225  0.292356  0.290770  0.068761  0.206068  0.078668  0.018603  16  0  0  0  0
1  17  23.478717  0.000000  0.086381  0.495727  8651640.976718  6456981.410488  662.701133  599920.019737  447738.460905  45.952863  0.029912  0.373898  0.016259  0.013652  0.000001  1.000000  0.003416  0.006472  0.001530  0.293591  0.289689  0.068506  0.160261  0.098314  0.023249  16  0  0  0  0
0  18  25.700063  0.000000  0.076399  0.509927  8061603.896078  6530336.217662  711.666196  559005.809587  452825.012403  49.348187  0.028958  0.361976  0.015151  0.013807  0.000001  1.000000  0.003150  0.006850  0.001620  0.293886  0.289349  0.068425  0.147802  0.104061  0.024608  16  0  0  0  0
12  5  18.302129  0.000000  0.124170  0.435628  10884393.406727  6177656.072202  347.438070  754743.004820  428369.550093  24.091968  0.033517  0.418963  0.020456  0.013061  0.000000  1.000000  0.004471  0.005081  0.001202  0.292235  0.290837  0.068777  0.209769  0.077190  0.018254  16  0  0  0  0
11  6  18.366180  0.000000  0.123502  0.436773  10844982.516400  6182644.969972  363.672597  752010.184287  428715.489049  25.217698  0.033454  0.418169  0.020381  0.013072  0.000000  1.000000  0.004452  0.005105  0.001207  0.292266  0.290822  0.068774  0.208863  0.077551  0.018339  16  0  0  0  0
4  14  20.162301  0.000000  0.107309  0.463658  9888375.983761  6302723.934361  544.746679  685677.402855  437041.975883  37.773694  0.031910  0.398873  0.018584  0.013326  0.000001  1.000000  0.003991  0.005691  0.001346  0.292900  0.290363  0.068665  0.187215  0.086454  0.020445  16  0  0  0  0
5  13  19.620782  0.000000  0.111727  0.456494  10149416.062977  6270050.071834  513.735033  703778.381605  434776.312721  35.623292  0.032331  0.404141  0.019074  0.013257  0.000000  1.000000  0.004115  0.005529  0.001308  0.292739  0.290496  0.068697  0.193053  0.083996  0.019863  16  0  0  0  0
2  16  21.968267  0.000000  0.094803  0.483198  9149370.151611  6394991.676407  618.738534  634433.437160  443439.983588  42.904419  0.030716  0.383951  0.017195  0.013521  0.000001  1.000000  0.003644  0.006155  0.001456  0.293326  0.289967  0.068572  0.170970  0.093506  0.022112  16  0  0  0  0
7  11  18.937879  0.000000  0.117844  0.446361  10510798.721112  6224721.155050  460.897806  728837.291468  431633.125813  31.959465  0.032915  0.411432  0.019753  0.013161  0.000000  1.000000  0.004289  0.005307  0.001255  0.292503  0.290673  0.068738  0.201221  0.080627  0.019067  16  0  0  0  0
10  8  18.452334  0.000000  0.122615  0.438290  10792616.407957  6189257.438957  397.742041  748379.026118  429174.009292  27.580134  0.033369  0.417114  0.020283  0.013086  0.000000  1.000000  0.004426  0.005136  0.001215  0.292306  0.290801  0.068769  0.207661  0.078030  0.018453  17  0  0  0  0
3  14  20.913201  0.000000  0.101729  0.472512  9558699.190156  6343923.337509  555.149306  662817.033468  439898.815045  38.495030  0.031377  0.392217  0.017964  0.013413  0.000001  1.000000  0.003835  0.005897  0.001395  0.293095  0.290189  0.068624  0.179917  0.089585  0.021185  16  0  0  0  0
11  7  18.366188  0.000000  0.123502  0.436773  10844983.200526  6182644.896792  379.667425  752010.231726  428715.483975  26.326808  0.033454  0.418170  0.020381  0.013072  0.000000  1.000000  0.004452  0.005105  0.001207  0.292266  0.290822  0.068774  0.208863  0.077551  0.018339  16  0  0  0  0
8  10  18.725372  0.000000  0.119886  0.442925  10631420.137962  6209559.219749  438.082034  737201.392911  430581.770521  30.377380  0.033109  0.413865  0.019980  0.013129  0.000000  1.000000  0.004348  0.005234  0.001238  0.292421  0.290729  0.068752  0.203970  0.079512  0.018803  16  0  0  0  0
13  5  18.254359  0.000000  0.124672  0.434763  10914047.750594  6173888.097558  346.748439  756799.289241  428108.272096  24.044147  0.033565  0.419560  0.020511  0.013053  0.000000  1.000000  0.004486  0.005063  0.001197  0.292211  0.290848  0.068780  0.210451  0.076919  0.018190  16  0  0  0  0
9  9  18.568469  0.000000  0.121440  0.440293  10723174.955067  6198010.426751  417.132618  743563.833497  429780.956879  28.924710  0.033257  0.415715  0.020153  0.013104  0.000000  1.000000  0.004392  0.005178  0.001225  0.292356  0.290770  0.068761  0.206068  0.078668  0.018603  16  0  0  0  0
2  17  21.968271  0.000000  0.094803  0.483197  9149375.244885  6394991.124602  645.951336  634433.790337  443439.945325  44.791403  0.030716  0.383952  0.017195  0.013521  0.000001  1.000000  0.003644  0.006155  0.001456  0.293326  0.289967  0.068572  0.170971  0.093506  0.022112  16  0  0  0  0
1  18  23.478717  0.000000  0.086381  0.495727  8651647.717425  6456980.686681  691.847411  599920.487150  447738.410715  47.973918  0.029912  0.373898  0.016259  0.013652  0.000001  1.000000  0.003416  0.006472  0.001530  0.293591  0.289689  0.068506  0.160261  0.098314  0.023249  16  0  0  0  0
12  6  18.302136  0.000000  0.124170  0.435628  10884394.049760  6177655.999814  362.718885  754743.049409  428369.545074  25.151566  0.033517  0.418963  0.020456  0.013061  0.000000  1.000000  0.004471  0.005081  0.001202  0.292235  0.290837  0.068777  0.209769  0.077190  0.018254  16  0  0  0  0
5  14  19.620790  0.000000  0.111727  0.456494  10149418.351922  6270049.820099  536.329747  703778.540324  434776.295266  37.190049  0.032331  0.404141  0.019074  0.013257  0.000001  1.000000  0.004115  0.005529  0.001308  0.292739  0.290496  0.068697  0.193053  0.083996  0.019863  16  0  0  0  0
3  15  20.913207  0.000000  0.101729  0.472512  9558702.927045  6343922.926950  579.565427  662817.292591  439898.786576  40.188087  0.031377  0.392217  0.017964  0.013413  0.000001  1.000000  0.003835  0.005897  0.001395  0.293095  0.290189  0.068624  0.179917  0.089585  0.021185  16  0  0  0  0
0  19  25.700052  0.000000  0.076399  0.509927  8061612.873423  6530335.254146  742.965958  559006.432092  452824.945591  51.518568  0.028958  0.361976  0.015151  0.013807  0.000001  1.000000  0.003150  0.006850  0.001620  0.293886  0.289349  0.068425  0.147802  0.104061  0.024608  16  0  0  0  0
6  12  19.226632  0.000000  0.115178  0.450807  10353297.096382  6244492.505635  485.961994  717915.851469  433004.106078  33.697460  0.032660  0.408255  0.019457  0.013203  0.000000  1.000000  0.004213  0.005404  0.001278  0.292608  0.290597  0.068721  0.197649  0.082090  0.019413  16  0  0  0  0
3  16  20.913214  0.000000  0.101730  0.472512  9558706.826483  6343922.498932  605.055389  662817.562984  439898.756896  41.955606  0.031377  0.392218  0.017964  0.013413  0.000001  1.000000  0.003835  0.005897  0.001395  0.293095  0.290189  0.068624  0.179917  0.089585  0.021185  16  0  0  0  0
10  9  18.452342  0.000000  0.122615  0.438290  10792617.241141  6189257.348313  415.235284  748379.083892  429174.003007  28.793146  0.033369  0.417115  0.020283  0.013086  0.000000  1.000000  0.004426  0.005136  0.001215  0.292306  0.290801  0.068769  0.207661  0.078030  0.018453  16  0  0  0  0
7  12  18.937887  0.000000  0.117844  0.446361  10510800.199424  6224720.988699  481.168702  728837.393976  431633.114278  33.365085  0.032915  0.411432  0.019753  0.013161  0.000000  1.000000  0.004289  0.005307  0.001255  0.292503  0.290673  0.068738  0.201221  0.080627  0.019067  16  0  0  0  0
8  11  18.725381  0.000000  0.119886  0.442925  10631421.343466  6209559.084630  457.349472  737201.476502  430581.761152  31.713418  0.033109  0.413865  0.019980  0.013129  0.000000  1.000000  0.004348  0.005234  0.001238  0.292421  0.290729  0.068752  0.203970  0.079512  0.018803  17  0  0  0  0
3  17  20.913221  0.000000  0.101730  0.472512  9558710.925635  6343922.045448  631.666422  662817.847227  439898.725451  43.800862  0.031377  0.392218  0.017964  0.013413  0.000001  1.000000  0.003835  0.005897  0.001395  0.293095  0.290189  0.068624  0.179917  0.089585  0.021185  16  0  0  0  0
4  15  20.162309  0.000000  0.107309  0.463658  9888378.997651  6302723.598572  568.705302  685677.611843  437041.952599  39.435027  0.031910  0.398873  0.018584  0.013326  0.000001  1.000000  0.003991  0.005691  0.001346  0.292900  0.290363  0.068665  0.187215  0.086454  0.020445  16  0  0  0  0
0  20  25.700040  0.000000  0.076399  0.509927  8061622.192931  6530334.257777  775.642292  559007.078323  452824.876501  53.784402  0.028958  0.361977  0.015151  0.013807  0.000001  1.000000  0.003150  0.006850  0.001620  0.293886  0.289349  0.068425  0.147802  0.104061  0.024608  16  0  0  0  0
9  10  18.568477  0.000000  0.121440  0.440292  10723175.950690  6198010.316412  435.478680  743563.902535  429780.949228  30.196858  0.033257  0.415715  0.020153  0.013104  0.000000  1.000000  0.004392  0.005178  0.001225  0.292356  0.290770  0.068761  0.206068  0.078668  0.018603  16  0  0  0  0
12  7  18.302143  0.000000  0.124170  0.435628  10884394.714199  6177655.925888  378.671769  754743.095482  428369.539947  26.257767  0.033517  0.418964  0.020456  0.013061  0.000000  1.000000  0.004471  0.005081  0.001202  0.292235  0.290837  0.068777  0.209769  0.077190  0.018254  16  0  0  0  0
5  15  19.620799  0.000000  0.111727  0.456494  10149420.783019  6270049.549106  559.918200  703778.708901  434776.276475  38.825714  0.032331  0.404142  0.019074  0.013257  0.000001  1.000000  0.004115  0.005529  0.001308  0.292739  0.290496  0.068697  0.193053  0.083996  0.019863  16  0  0  0  0
6  13  19.226640  0.000000  0.115178  0.450807  10353298.915926  6244492.303575  507.335232  717915.977639  433004.092066  35.179518  0.032660  0.408255  0.019457  0.013203  0.000000  1.000000  0.004213  0.005404  0.001278  0.292608  0.290597  0.068721  0.197649  0.082090  0.019413  16  0  0  0  0
11  8  18.366195  0.000000  0.123502  0.436773  10844983.981934  6182644.806571  396.365727  752010.285910  428715.477719  27.484697  0.033454  0.418170  0.020381  0.013072  0.000000  1.000000  0.004452  0.005105  0.001207  0.292266  0.290822  0.068774  0.208863  0.077551  0.018339  16  0  0  0  0
4  16  20.162317  0.000000  0.107309  0.463658  9888382.112876  6302723.254783  593.717646  685677.827858  437041.928760  41.169427  0.031910  0.398873  0.018584  0.013326  0.000001  1.000000  0.003991  0.005691  0.001346  0.292900  0.290363  0.068665  0.187215  0.086454  0.020445  17  0  0  0  0
2  18  21.968275  0.000000  0.094803  0.483197  9149380.649469  6394990.530806  674.360979  634434.165100  443439.904150  46.761378  0.030716  0.383952  0.017195  0.013521  0.000001  1.000000  0.003644  0.006155  0.001456  0.293326  0.289967  0.068572  0.170971  0.093506  0.022112  16  0  0  0  0
13  6  18.254366  0.000000  0.124672  0.434763  10914048.327434  6173888.035365  361.998923  756799.329240  428108.267784  25.101643  0.033565  0.419560  0.020511  0.013053  0.000000  1.000000  0.004486  0.005063  0.001197  0.292211  0.290848  0.068780  0.210451  0.076919  0.018190  16  0  0  0  0
11  9  18.366203  0.000000  0.123502  0.436773  10844984.773560  6182644.717343  413.798442  752010.340802  428715.471532  28.693513  0.033454  0.418170  0.020381  0.013072  0.000000  1.000000  0.004452  0.005105  0.001207  0.292266  0.290822  0.068774  0.208863  0.077551  0.018339  16  0  0  0  0
13  7  18.254373  0.000000  0.124672  0.434763  10914048.949352  6173887.966396  377.920144  756799.372365  428108.263001  26.205648  0.033565  0.419561  0.020511  0.013053  0.000000  1.000000  0.004486  0.005063  0.001197  0.292211  0.290848  0.068780  0.210452  0.076919  0.018190  16  0  0  0  0
9  11  18.568486  0.000000  0.121440  0.440292  10723177.004113  6198010.198262  454.631624  743563.975581  429780.941035  31.524957  0.033257  0.415715  0.020153  0.013104  0.000000  1.000000  0.004392  0.005178  0.001225  0.292356  0.290770  0.068761  0.206068  0.078668  0.018603  17  0  0  0  0
6  14  19.226649  0.000000  0.115178  0.450807  10353300.812649  6244492.093312  529.648488  717916.109162  433004.077486  36.726759  0.032660  0.408255  0.019457  0.013203  0.000000  1.000000  0.004213  0.005404  0.001278  0.292608  0.290597  0.068721  0.197649  0.082090  0.019413  16  0  0  0  0
8  12  18.725389  0.000000  0.119886  0.442924  10631422.602600  6209558.943170  477.464315  737201.563813  430581.751343  33.108216  0.033109  0.413865  0.019980  0.013129  0.000000  1.000000  0.004348  0.005234  0.001238  0.292421  0.290729  0.068752  0.203970  0.079512  0.018803  16  0  0  0  0
7  13  18.937896  0.000000  0.117844  0.446361  10510801.703539  6224720.823184  502.331134  728837.498274  431633.102801  34.832525  0.032915  0.411433  0.019753  0.013161  0.000000  1.000000  0.004289  0.005307  0.001255  0.292503  0.290673  0.068738  0.201221  0.080627  0.019067  16  0  0  0  0
1  19  23.478716  0.000000  0.086381  0.495726  8651654.845324  6456979.911536  722.275563  599920.981411  447738.356965  50.083859  0.029912  0.373899  0.016259  0.013652  0.000001  1.000000  0.003416  0.006472  0.001530  0.293591  0.289689  0.068506  0.160261  0.098314  0.023249  16  0  0  0  0
2  19  21.968280  0.000000  0.094803  0.483197  9149386.254743  6394989.918544  704.020095  634434.553780  443439.861695  48.817993  0.030716  0.383953  0.017195  0.013521  0.000001  1.000000  0.003644  0.006155  0.001456  0.293326  0.289967  0.068572  0.170971  0.093506  0.022112  16  0  0  0  0
1  20  23.478715  0.000000  0.086382  0.495726  8651662.253265  6456979.108321  754.041959  599921.495090  447738.301269  52.286597  0.029912  0.373899  0.016259  0.013652  0.000001  1.000000  0.003416  0.006472  0.001530  0.293591  0.289689  0.068506  0.160262  0.098314  0.023249  16  0  0  0  0
10  10  18.452350  0.000000  0.122615  0.438290  10792618.159598  6189257.243762  433.497903  748379.147580  429173.995757  30.059508  0.033369  0.417115  0.020283  0.013086  0.000000  1.000000  0.004426  0.005136  0.001215  0.292306  0.290801  0.068769  0.207661  0.078030  0.018453  16  0  0  0  0
4  17  20.162325  0.000000  0.107309  0.463658  9888385.361370  6302722.896676  619.830055  685678.053114  437041.903929  42.980107  0.031910  0.398874  0.018584  0.013326  0.000001  1.000000  0.003991  0.005691  0.001346  0.292900  0.290363  0.068665  0.187215  0.086454  0.020445  16  0  0  0  0
9  12  18.568494  0.000000  0.121440  0.440292  10723178.107456  6198010.074279  474.626938  743564.052089  429780.932438  32.911468  0.033257  0.415715  0.020153  0.013104  0.000000  1.000000  0.004392  0.005178  0.001225  0.292356  0.290770  0.068761  0.206068  0.078668  0.018603  16  0  0  0  0
7  14  18.937905  0.000000  0.117844  0.446361  10510803.310567  6224720.643122  524.424314  728837.609709  431633.090315  36.364505  0.032915  0.411433  0.019753  0.013161  0.000000  1.000000  0.004289  0.005307  0.001255  0.292503  0.290673  0.068738  0.201221  0.080627  0.019067  16  0  0  0  0
6  15  19.226659  0.000000  0.115178  0.450807  10353302.795957  6244491.872702  552.943105  717916.246688  433004.062189  38.342049  0.032660  0.408256  0.019457  0.013203  0.000001  1.000000  0.004213  0.005404  0.001278  0.292608  0.290597  0.068721  0.197649  0.082090  0.019413  16  0  0  0  0
0  21  25.700028  0.000000  0.076399  0.509926  8061631.958032  6530333.212788  809.755745  559007.755452  452824.804040  56.149889  0.028958  0.361978  0.015151  0.013807  0.000001  1.000000  0.003150  0.006850  0.001620  0.293886  0.289349  0.068425  0.147802  0.104061  0.024608  16  0  0  0  0
12  8  18.302150  0.000000  0.124170  0.435628  10884395.408065  6177655.848560  395.326283  754743.143596  428369.534585  27.412621  0.033517  0.418964  0.020456  0.013061  0.000000  1.000000  0.004471  0.005081  0.001202  0.292235  0.290837  0.068777  0.209769  0.077190  0.018254  16  0  0  0  0
11  10  18.366211  0.000000  0.123502  0.436773  10844985.569369  6182644.630368  431.997869  752010.395985  428715.465501  29.955493  0.033454  0.418170  0.020381  0.013072  0.000000  1.000000  0.004452  0.005105  0.001207  0.292266  0.290822  0.068774  0.208863  0.077551  0.018339  16  0  0  0  0
13  8  18.254381  0.000000  0.124672  0.434763  10914049.632856  6173887.887226  394.541602  756799.419760  428108.257512  27.358209  0.033565  0.419561  0.020511  0.013053  0.000000  1.000000  0.004486  0.005063  0.001197  0.292211  0.290848  0.068780  0.210452  0.076919  0.018190  16  0  0  0  0
5  16  19.620808  0.000000  0.111727  0.456494  10149423.297912  6270049.271244  584.544095  703778.883288  434776.257207  40.533317  0.032331  0.404142  0.019074  0.013257  0.000001  1.000000  0.004115  0.005529  0.001308  0.292739  0.290496  0.068697  0.193053  0.083996  0.019863  17  0  0  0  0
10  11  18.452358  0.000000  0.122615  0.438290  10792619.095297  6189257.139393  452.563735  748379.212463  429173.988520  31.381566  0.033369  0.417115  0.020283  0.013086  0.000000  1.000000  0.004426  0.005136  0.001215  0.292306  0.290801  0.068769  0.207661  0.078030  0.018453  16  0  0  0  0
0  22  25.700015  0.000000  0.076399  0.509926  8061642.131947  6530332.124908  845.369516  559008.460930  452824.728604  58.619411  0.028958  0.361978  0.015151  0.013807  0.000001  1.000000  0.003150  0.006850  0.001620  0.293886  0.289349  0.068425  0.147802  0.104061  0.024608  16  0  0  0  0
1  21  23.478714  0.000000  0.086382  0.495726  8651669.975964  6456978.273294  787.205456  599922.030596  447738.243367  54.586212  0.029912  0.373900  0.016259  0.013652  0.000001  1.000000  0.003416  0.006472  0.001530  0.293591  0.289689  0.068506  0.160262  0.098314  0.023249  16  0  0  0  0
5  17  19.620817  0.000000  0.111727  0.456494  10149425.930935  6270048.979200  610.253061  703779.065866  434776.236956  42.316022  0.032331  0.404142  0.019074  0.013257  0.000001  1.000000  0.004115  0.005529  0.001308  0.292739  0.290496  0.068697  0.193053  0.083996  0.019863  16  0  0  0  0
12  9  18.302158  0.000000  0.124170  0.435628  10884396.133985  6177655.767471  412.713283  754743.193933  428369.528963  28.618266  0.033517  0.418964  0.020456  0.013061  0.000000  1.000000  0.004471  0.005081  0.001202  0.292235  0.290837  0.068777  0.209769  0.077190  0.018254  16  0  0  0  0
7  15  18.937914  0.000000  0.117844  0.446361  10510804.975238  6224720.457572  547.489177  728837.725140  431633.077449  37.963864  0.032915  0.411433  0.019753  0.013161  0.000001  1.000000  0.004289  0.005307  0.001255  0.292503  0.290673  0.068738  0.201221  0.080627  0.019067  16  0  0  0  0
8  14  18.725407  0.000000  0.119886  0.442924  10631425.250916  6209558.650149  520.386931  737201.747452  430581.731024  36.084546  0.033109  0.413866  0.019980  0.013129  0.000000  1.000000  0.004348  0.005234  0.001238  0.292421  0.290729  0.068752  0.203970  0.079512  0.018803  16  0  0  0  0
2  20  21.968285  0.000000  0.094803  0.483197  9149392.094259  6394989.282569  734.983637  634434.958702  443439.817595  50.965060  0.030716  0.383953  0.017195  0.013521  0.000001  1.000000  0.003644  0.006155  0.001456  0.293326  0.289967  0.068572  0.170971  0.093506  0.022112  17  0  0  0  0
8  13  18.725398  0.000000  0.119886  0.442924  10631423.892974  6209558.801017  498.463831  737201.653290  430581.741486  34.564360  0.033109  0.413865  0.019980  0.013129  0.000000  1.000000  0.004348  0.005234  0.001238  0.292421  0.290729  0.068752  0.203970  0.079512  0.018803  16  0  0  0  0
3  18  20.913228  0.000000  0.101730  0.472511  9558715.152207  6343921.584184  659.447827  662818.140305  439898.693466  45.727274  0.031377  0.392218  0.017964  0.013413  0.000001  1.000000  0.003835  0.005897  0.001395  0.293095  0.290189  0.068624  0.179917  0.089585  0.021185  16  0  0  0  0
9  13  18.568503  0.000000  0.121440  0.440292  10723179.232104  6198009.950494  495.501670  743564.130074  429780.923854  34.358958  0.033257  0.415716  0.020153  0.013104  0.000000  1.000000  0.004392  0.005178  0.001225  0.292356  0.290770  0.068761  0.206069  0.078668  0.018603  16  0  0  0  0
10  12  18.452367  0.000000  0.122615  0.438290  10792620.072278  6189257.030330  472.468105  748379.280208  429173.980958  32.761770  0.033369  0.417115  0.020283  0.013086  0.000000  1.000000  0.004426  0.005136  0.001215  0.292306  0.290801  0.068769  0.207661  0.078030  0.018453  16  0  0  0  0
3  19  20.913236  0.000000  0.101730  0.472511  9558719.591245  6343921.096545  688.451080  662818.448116  439898.659652  47.738410  0.031378  0.392219  0.017964  0.013413  0.000001  1.000000  0.003835  0.005897  0.001395  0.293095  0.290189  0.068624  0.179917  0.089585  0.021185  16  0  0  0  0
11  11  18.366219  0.000000  0.123502  0.436773  10844986.447223  6182644.530128  450.997730  752010.456857  428715.458550  31.272977  0.033454  0.418171  0.020381  0.013072  0.000000  1.000000  0.004452  0.005105  0.001207  0.292266  0.290822  0.068774  0.208863  0.077551  0.018339  16  0  0  0  0
13  9  18.254388  0.000000  0.124672  0.434763  10914050.312036  6173887.811925  411.894093  756799.466856  428108.252290  28.561462  0.033565  0.419561  0.020511  0.013053  0.000000  1.000000  0.004486  0.005063  0.001197  0.292211  0.290848  0.068780  0.210452  0.076919  0.018190  16  0  0  0  0
12  10  18.302166  0.000000  0.124170  0.435628  10884396.847390  6177655.691806  430.864985  754743.243401  428369.523716  29.876937  0.033517  0.418964  0.020456  0.013061  0.000000  1.000000  0.004471  0.005081  0.001202  0.292235  0.290837  0.068777  0.209769  0.077190  0.018254  16  0  0  0  0
3  20  20.913244  0.000000  0.101730  0.472511  9558724.237036  6343920.584928  718.729917  662818.770263  439898.624176  49.837998  0.031378  0.392219  0.017964  0.013413  0.000001  1.000000  0.003835  0.005897  0.001395  0.293095  0.290189  0.068624  0.179917  0.089585  0.021185  16  0  0  0  0
1  22  23.478713  0.000000  0.086382  0.495726  8651678.041248  6456977.400561  821.827496  599922.589857  447738.182850  56.986966  0.029912  0.373900  0.016259  0.013652  0.000001  1.000000  0.003416  0.006472  0.001530  0.293591  0.289689  0.068506  0.160262  0.098314  0.023249  17  0  0  0  0
4  19  20.162344  0.000000  0.107309  0.463657  9888392.323790  6302722.125712  675.550723  685678.535901  437041.850469  46.843877  0.031910  0.398875  0.018584  0.013326  0.000001  1.000000  0.003991  0.005691  0.001346  0.292900  0.290363  0.068665  0.187215  0.086454  0.020445  16  0  0  0  0
6  16  19.226668  0.000000  0.115178  0.450807  10353304.867747  6244491.642704  577.262243  717916.390349  433004.046240  40.028380  0.032660  0.408256  0.019457  0.013203  0.000001  1.000000  0.004213  0.005404  0.001278  0.292608  0.290597  0.068721  0.197649  0.082090  0.019413  16  0  0  0  0
5  18  19.620827  0.000000  0.111727  0.456493  10149428.674950  6270048.675456  637.092732  703779.256141  434776.215894  44.177132  0.032331  0.404143  0.019074  0.013257  0.000001  1.000000  0.004115  0.005529  0.001308  0.292739  0.290496  0.068697  0.193053  0.083996  0.019863  16  0  0  0  0
7  16  18.937925  0.000000  0.117844  0.446361  10510806.655096  6224720.275806  571.568456  728837.841624  431633.064845  39.633563  0.032915  0.411433  0.019753  0.013161  0.000001  1.000000  0.004289  0.005307  0.001255  0.292503  0.290673  0.068738  0.201221  0.080627  0.019067  16  0  0  0  0
6  17  19.226678  0.000000  0.115178  0.450807  10353307.022552  6244491.404218  602.650962  717916.539767  433004.029703  41.788879  0.032661  0.408256  0.019457  0.013203  0.000001  1.000000  0.004213  0.005404  0.001278  0.292608  0.290597  0.068721  0.197649  0.082090  0.019413  16  0  0  0  0
9  14  18.568513  0.000000  0.121440  0.440292  10723180.471026  6198009.807929  517.294498  743564.215983  429780.913969  35.870111  0.033257  0.415716  0.020153  0.013104  0.000000  1.000000  0.004392  0.005178  0.001225  0.292356  0.290770  0.068761  0.206069  0.078668  0.018603  16  0  0  0  0
2  21  21.968290  0.000000  0.094803  0.483197  9149398.194573  6394988.617592  767.308974  634435.381709  443439.771485  53.206555  0.030716  0.383954  0.017195  0.013521  0.000001  1.000000  0.003644  0.006155  0.001456  0.293326  0.289967  0.068572  0.170971  0.093505  0.022112  16  0  0  0  0
4  18  20.162334  0.000000  0.107309  0.463657  9888388.760332  6302722.521235  647.090911  685678.288804  437041.877895  44.870423  0.031910  0.398874  0.018584  0.013326  0.000001  1.000000  0.003991  0.005691  0.001346  0.292900  0.290363  0.068665  0.187215  0.086454  0.020445  16  0  0  0  0
1  23  23.478713  0.000000  0.086382  0.495725  8651686.440231  6456976.493669  857.972226  599923.172257  447738.119965  59.493305  0.029912  0.373901  0.016260  0.013652  0.000001  1.000000  0.003416  0.006472  0.001530  0.293591  0.289689  0.068506  0.160262  0.098314  0.023249  16  0  0  0  0
0  23  25.700002  0.000000  0.076400  0.509926  8061652.757510  6530330.988083  882.549590  559009.197725  452824.649775  61.197543  0.028958  0.361979  0.015151  0.013807  0.000001  1.000000  0.003150  0.006850  0.001620  0.293886  0.289349  0.068425  0.147803  0.104060  0.024608  16  0  0  0  0
10  13  18.452376  0.000000  0.122615  0.438290  10792621.081648  6189256.918406  493.247893  748379.350200  429173.973197  34.202677  0.033369  0.417116  0.020283  0.013086  0.000000  1.000000  0.004426  0.005136  0.001215  0.292306  0.290801  0.068769  0.207661  0.078030  0.018453  16  0  0  0  0
8  15  18.725417  0.000000  0.119886  0.442924  10631426.675610  6209558.491092  543.274234  737201.846243  430581.719995  37.671592  0.033109  0.413866  0.019980  0.013129  0.000001  1.000000  0.004348  0.005234  0.001238  0.292421  0.290729  0.068752  0.203970  0.079512  0.018803  16  0  0  0  0
2  22  21.968296  0.000000  0.094803  0.483196  9149404.578556  6394987.919148  801.055996  634435.824385  443439.723053  55.546633  0.030716  0.383954  0.017195  0.013521  0.000001  1.000000  0.003644  0.006155  0.001456  0.293326  0.289967  0.068572  0.170971  0.093505  0.022112  16  0  0  0  0
7  17  18.937935  0.000000  0.117844  0.446360  10510808.524331  6224720.062280  596.706771  728837.971240  431633.050039  41.376698  0.032915  0.411434  0.019753  0.013161  0.000001  1.000000  0.004289  0.005307  0.001255  0.292503  0.290673  0.068738  0.201222  0.080627  0.019067  16  0  0  0  0
4  20  20.162354  0.000000  0.107309  0.463657  9888396.000987  6302721.722720  705.262218  685678.790884  437041.822524  48.904124  0.031910  0.398875  0.018584  0.013326  0.000001  1.000000  0.003991  0.005691  0.001346  0.292900  0.290363  0.068665  0.187215  0.086454  0.020445  16  0  0  0  0
8  16  18.725427  0.000000  0.119886  0.442924  10631428.155334  6209558.326847  567.168146  737201.948849  430581.708606  39.328438  0.033109  0.413866  0.019980  0.013129  0.000001  1.000000  0.004348  0.005234  0.001238  0.292421  0.290729  0.068752  0.203970  0.079512  0.018803  16  0  0  0  0
11  12  18.366228  0.000000  0.123502  0.436773  10844987.327492  6182644.432792  470.833228  752010.517897  428715.451800  32.648405  0.033454  0.418171  0.020381  0.013072  0.000000  1.000000  0.004452  0.005105  0.001207  0.292266  0.290822  0.068774  0.208863  0.077551  0.018339  16  0  0  0  0
9  15  18.568523  0.000000  0.121440  0.440292  10723181.671221  6198009.678094  540.045798  743564.299207  429780.904966  37.447727  0.033257  0.415716  0.020153  0.013104  0.000001  1.000000  0.004392  0.005178  0.001225  0.292356  0.290770  0.068761  0.206069  0.078667  0.018603  17  0  0  0  0
0  24  25.699988  0.000000  0.076400  0.509926  8061663.852974  6530329.800688  921.364850  559009.967104  452824.567439  63.889061  0.028958  0.361980  0.015151  0.013807  0.000001  1.000000  0.003150  0.006850  0.001620  0.293886  0.289349  0.068425  0.147803  0.104060  0.024608  16  0  0  0  0
6  18  19.226689  0.000000  0.115178  0.450807  10353309.284633  6244491.152369  629.156302  717916.696624  433004.012240  43.626806  0.032661  0.408257  0.019457  0.013203  0.000001  1.000000  0.004213  0.005404  0.001278  0.292608  0.290597  0.068721  0.197649  0.082090  0.019413  17  0  0  0  0
3  21  20.913253  0.000000  0.101730  0.472511  9558729.062258  6343920.056376  750.340437  662819.104852  439898.587525  52.029927  0.031378  0.392220  0.017964  0.013413  0.000001  1.000000  0.003835  0.005897  0.001395  0.293095  0.290189  0.068624  0.179917  0.089585  0.021185  16  0  0  0  0
5  19  19.620838  0.000000  0.111727  0.456493  10149431.536831  6270048.359019  665.112836  703779.454589  434776.193952  46.120095  0.032331  0.404143  0.019074  0.013257  0.000001  1.000000  0.004115  0.005529  0.001308  0.292739  0.290496  0.068697  0.193053  0.083996  0.019863  16  0  0  0  0
12  11  18.302175  0.000000  0.124170  0.435628  10884397.686375  6177655.593863  449.815024  754743.301578  428369.516924  31.190966  0.033517  0.418965  0.020456  0.013061  0.000000  1.000000  0.004471  0.005081  0.001202  0.292235  0.290837  0.068777  0.209770  0.077190  0.018254  16  0  0  0  0
1  24  23.478712  0.000000  0.086382  0.495725  8651695.267590  6456975.534449  895.706616  599923.784362  447738.053451  62.109874  0.029912  0.373901  0.016260  0.013652  0.000001  1.000000  0.003416  0.006472  0.001530  0.293591  0.289689  0.068506  0.160262  0.098314  0.023249  16  0  0  0  0
0  25  25.699973  0.000000  0.076400  0.509925  8061675.435458  6530328.560933  961.887210  559010.770254  452824.481472  66.698953  0.028958  0.361980  0.015151  0.013807  0.000001  1.000000  0.003150  0.006850  0.001620  0.293886  0.289349  0.068425  0.147803  0.104060  0.024608  17  0  0  0  0
3  22  20.913261  0.000000  0.101730  0.472511  9558734.119821  6343919.499724  783.341210  662819.455553  439898.548926  54.318259  0.031378  0.392220  0.017964  0.013413  0.000001  1.000000  0.003835  0.005897  0.001395  0.293095  0.290189  0.068624  0.179918  0.089585  0.021185  16  0  0  0  0
10  14  18.452385  0.000000  0.122615  0.438290  10792622.161966  6189256.796660  514.941602  748379.425111  429173.964754  35.706957  0.033369  0.417116  0.020283  0.013086  0.000000  1.000000  0.004426  0.005136  0.001215  0.292306  0.290801  0.068769  0.207661  0.078030  0.018453  16  0  0  0  0
11  13  18.366237  0.000000  0.123502  0.436773  10844988.258650  6182644.328671  491.541117  752010.582465  428715.444580  34.084327  0.033454  0.418171  0.020381  0.013072  0.000000  1.000000  0.004452  0.005105  0.001207  0.292266  0.290822  0.068774  0.208863  0.077551  0.018339  17  0  0  0  0
13  10  18.254397  0.000000  0.124672  0.434763  10914051.014054  6173887.734816  430.009768  756799.515535  428108.246943  29.817635  0.033565  0.419561  0.020511  0.013053  0.000000  1.000000  0.004486  0.005063  0.001197  0.292211  0.290848  0.068780  0.210452  0.076919  0.018190  16  0  0  0  0
13  11  18.254405  0.000000  0.124672  0.434763  10914051.759583  6173887.651610  448.922194  756799.567231  428108.241174  31.129055  0.033565  0.419562  0.020511  0.013053  0.000000  1.000000  0.004486  0.005063  0.001197  0.292211  0.290848  0.068780  0.210452  0.076919  0.018190  16  0  0  0  0
12  12  18.302183  0.000000  0.124170  0.435628  10884398.512059  6177655.501689  469.598508  754743.358832  428369.510533  32.562787  0.033517  0.418965  0.020456  0.013061  0.000000  1.000000  0.004471  0.005081  0.001202  0.292235  0.290837  0.068777  0.209770  0.077190  0.018254  16  0  0  0  0
8  17  18.725438  0.000000  0.119886  0.442924  10631429.720540  6209558.150971  592.112940  737202.057384  430581.696410  41.058154  0.033109  0.413867  0.019980  0.013129  0.000001  1.000000  0.004348  0.005234  0.001238  0.292421  0.290729  0.068752  0.203970  0.079512  0.018803  16  0  0  0  0
6  19  19.226700  0.000000  0.115178  0.450807  10353311.661014  6244490.886387  656.827374  717916.861406  433003.993796  45.545567  0.032661  0.408257  0.019457  0.013203  0.000001  1.000000  0.004213  0.005404  0.001278  0.292608  0.290597  0.068721  0.197649  0.082090  0.019413  16  0  0  0  0
10  15  18.452395  0.000000  0.122615  0.438289  10792623.281165  6189256.670780  537.589426  748379.502718  429173.956026  37.277397  0.033369  0.417116  0.020283  0.013086  0.000001  1.000000  0.004426  0.005136  0.001215  0.292306  0.290801  0.068769  0.207661  0.078030  0.018453  16  0  0  0  0
9  16  18.568533  0.000000  0.121440  0.440292  10723182.984870  6198009.530096  563.797729  743564.390298  429780.894703  39.094727  0.033257  0.415717  0.020153  0.013104  0.000001  1.000000  0.004392  0.005178  0.001225  0.292356  0.290770  0.068761  0.206069  0.078667  0.018603  16  0  0  0  0
11  14  18.366247  0.000000  0.123502  0.436773  10844989.188658  6182644.228466  513.159762  752010.646953  428715.437632  35.583402  0.033454  0.418171  0.020381  0.013072  0.000000  1.000000  0.004452  0.005105  0.001207  0.292266  0.290822  0.068774  0.208863  0.077551  0.018339  16  0  0  0  0
2  23  21.968301  0.000000  0.094804  0.483196  9149411.225358  6394987.194780  836.287229  634436.285286  443439.672824  57.989629  0.030716  0.383955  0.017195  0.013521  0.000001  1.000000  0.003644  0.006155  0.001456  0.293326  0.289967  0.068572  0.170971  0.093505  0.022112  16  0  0  0  0
13  12  18.254414  0.000000  0.124672  0.434763  10914052.553445  6173887.561250  468.666413  756799.622279  428108.234908  32.498154  0.033565  0.419562  0.020511  0.013053  0.000000  1.000000  0.004486  0.005063  0.001197  0.292211  0.290848  0.068780  0.210452  0.076919  0.018190  16  0  0  0  0
12  13  18.302193  0.000000  0.124170  0.435628  10884399.383218  6177655.403626  490.252095  754743.419240  428369.503733  33.994944  0.033517  0.418965  0.020456  0.013061  0.000000  1.000000  0.004471  0.005081  0.001202  0.292235  0.290837  0.068777  0.209770  0.077190  0.018254  16  0  0  0  0
5  20  19.620848  0.000000  0.111727  0.456493  10149434.525867  6270048.028345  694.365289  703779.661854  434776.171022  48.148512  0.032331  0.404144  0.019074  0.013257  0.000001  1.000000  0.004115  0.005529  0.001308  0.292739  0.290496  0.068697  0.193053  0.083996  0.019863  16  0  0  0  0
0  26  25.699958  0.000000  0.076400  0.509925  8061687.501368  6530327.273518  1004.191744  559011.606925  452824.392200  69.632424  0.028958  0.361981  0.015151  0.013807  0.000001  1.000000  0.003150  0.006850  0.001620  0.293886  0.289349  0.068425  0.147803  0.104060  0.024608  16  0  0  0  0
2  24  21.968307  0.000000  0.094804  0.483196  9149418.158643  6394986.439488  873.067947  634436.766052  443439.620451  60.540069  0.030716  0.383955  0.017195  0.013521  0.000001  1.000000  0.003644  0.006155  0.001456  0.293326  0.289967  0.068572  0.170971  0.093505  0.022112  16  0  0  0  0
4  22  20.162374  0.000000  0.107309  0.463657  9888403.909917  6302720.848184  768.662886  685679.339303  437041.761883  53.300438  0.031910  0.398876  0.018584  0.013326  0.000001  1.000000  0.003991  0.005691  0.001346  0.292900  0.290363  0.068665  0.187215  0.086454  0.020445  16  0  0  0  0
4  21  20.162364  0.000000  0.107309  0.463657  9888399.868195  6302721.295517  736.280450  685679.059043  437041.792901  51.054983  0.031910  0.398875  0.018584  0.013326  0.000001  1.000000  0.003991  0.005691  0.001346  0.292900  0.290363  0.068665  0.187215  0.086454  0.020445  16  0  0  0  0
7  19  18.937957  0.000000  0.117844  0.446360  10510812.380848  6224719.634174  650.348851  728838.238658  431633.020353  45.096334  0.032915  0.411435  0.019753  0.013161  0.000001  1.000000  0.004289  0.005307  0.001255  0.292503  0.290673  0.068738  0.201222  0.080627  0.019067  16  0  0  0  0
3  23  20.913271  0.000000  0.101730  0.472511  9558739.375782  6343918.924539  817.793375  662819.820010  439898.509041  56.707233  0.031378  0.392221  0.017964  0.013413  0.000001  1.000000  0.003835  0.005897  0.001395  0.293095  0.290189  0.068624  0.179918  0.089584  0.021185  16  0  0  0  0
7  18  18.937946  0.000000  0.117844  0.446360  10510810.401826  6224719.854913  622.950693  728838.101429  431633.035660  43.196498  0.032915  0.411434  0.019753  0.013161  0.000001  1.000000  0.004289  0.005307  0.001255  0.292503  0.290673  0.068738  0.201222  0.080627  0.019067  16  0  0  0  0
8  18  18.725449  0.000000  0.119886  0.442924  10631431.349477  6209557.968448  618.154833  737202.170337  430581.683754  42.863945  0.033109  0.413867  0.019980  0.013129  0.000001  1.000000  0.004348  0.005234  0.001238  0.292421  0.290729  0.068752  0.203970  0.079512  0.018803  16  0  0  0  0
1  25  23.478711  0.000000  0.086382  0.495725  8651704.431343  6456974.544384  935.100571  599924.419793  447737.984798  64.841520  0.029912  0.373902  0.016260  0.013652  0.000001  1.000000  0.003416  0.006472  0.001530  0.293591  0.289689  0.068506  0.160263  0.098314  0.023249  16  0  0  0  0
6  20  19.226711  0.000000  0.115178  0.450807  10353314.118403  6244490.613361  685.715445  717917.031806  433003.974864  47.548716  0.032661  0.408258  0.019457  0.013203  0.000001  1.000000  0.004213  0.005404  0.001278  0.292608  0.290597  0.068721  0.197649  0.082090  0.019413  16  0  0  0  0
12  14  18.302202  0.000000  0.124170  0.435628  10884400.285099  6177655.302652  511.814052  754743.481778  428369.496731  35.490088  0.033517  0.418965  0.020456  0.013061  0.000000  1.000000  0.004471  0.005081  0.001202  0.292235  0.290837  0.068777  0.209770  0.077190  0.018254  16  0  0  0  0
10  16  18.452406  0.000000  0.122615  0.438289  10792624.430232  6189256.543840  561.233327  748379.582396  429173.947223  38.916907  0.033369  0.417117  0.020283  0.013086  0.000001  1.000000  0.004426  0.005136  0.001215  0.292306  0.290801  0.068769  0.207661  0.078030  0.018453  17  0  0  0  0
9  17  18.568544  0.000000  0.121440  0.440292  10723184.337226  6198009.379627  588.594295  743564.484072  429780.884270  40.814165  0.033257  0.415717  0.020153  0.013104  0.000001  1.000000  0.004392  0.005178  0.001225  0.292356  0.290770  0.068761  0.206069  0.078667  0.018603  16  0  0  0  0
13  13  18.254423  0.000000  0.124672  0.434763  10914053.360180  6173887.471782  489.279007  756799.678220  428108.228704  33.927468  0.033565  0.419562  0.020511  0.013053  0.000000  1.000000  0.004486  0.005063  0.001197  0.292211  0.290848  0.068780  0.210452  0.076919  0.018190  17  0  0  0  0
0  27  25.699942  0.000000  0.076400  0.509924  8061700.159857  6530325.913894  1048.356835  559012.484687  452824.297922  72.694909  0.028959  0.361982  0.015151  0.013807  0.000001  1.000000  0.003150  0.006850  0.001620  0.293886  0.289349  0.068425  0.147804  0.104060  0.024608  16  0  0  0  0
2  25  21.968313  0.000000  0.094804  0.483196  9149425.435778  6394985.642116  911.466298  634437.270662  443439.565160  63.202678  0.030716  0.383956  0.017195  0.013521  0.000001  1.000000  0.003644  0.006155  0.001456  0.293326  0.289967  0.068572  0.170972  0.093505  0.022112  16  0  0  0  0
7  20  18.937969  0.000000  0.117844  0.446360  10510814.394106  6224719.414690  678.952005  728838.378261  431633.005134  47.079728  0.032915  0.411435  0.019753  0.013161  0.000001  1.000000  0.004289  0.005307  0.001255  0.292503  0.290673  0.068738  0.201222  0.080627  0.019067  16  0  0  0  0
3  24  20.913280  0.000000  0.101730  0.472510  9558744.884674  6343918.319047  853.760768  662820.202006  439898.467056  59.201275  0.031378  0.392221  0.017964  0.013413  0.000001  1.000000  0.003835  0.005897  0.001395  0.293095  0.290189  0.068624  0.179918  0.089584  0.021185  16  0  0  0  0
5  21  19.620860  0.000000  0.111727  0.456493  10149437.651748  6270047.681850  724.904291  703779.878608  434776.146996  50.266140  0.032332  0.404144  0.019074  0.013257  0.000001  1.000000  0.004115  0.005529  0.001308  0.292739  0.290496  0.068697  0.193053  0.083995  0.019863  16  0  0  0  0
4  23  20.162386  0.000000  0.107309  0.463657  9888408.121962  6302720.383007  802.469525  685679.631374  437041.729626  55.644650  0.031910  0.398876  0.018584  0.013326  0.000001  1.000000  0.003991  0.005691  0.001346  0.292900  0.290363  0.068665  0.187216  0.086454  0.020445  16  0  0  0  0
1  26  23.478710  0.000000  0.086382  0.495724  8651714.012158  6456973.507685  976.227081  599925.084143  447737.912911  67.693305  0.029912  0.373903  0.016260  0.013652  0.000001  1.000000  0.003416  0.006472  0.001530  0.293591  0.289689  0.068506  0.160263  0.098313  0.023249  16  0  0  0  0
10  17  18.452417  0.000000  0.122615  0.438289  10792625.624554  6189256.411884  585.917115  748379.665213  429173.938073  40.628524  0.033369  0.417117  0.020283  0.013086  0.000001  1.000000  0.004426  0.005136  0.001215  0.292306  0.290801  0.068769  0.207661  0.078030  0.018453  16  0  0  0  0
9  18  18.568555  0.000000  0.121440  0.440292  10723185.745974  6198009.223046  614.481443  743564.581757  429780.873412  42.609225  0.033257  0.415717  0.020153  0.013104  0.000001  1.000000  0.004392  0.005178  0.001225  0.292356  0.290770  0.068761  0.206069  0.078667  0.018603  17  0  0  0  0
5  22  19.620872  0.000000  0.111727  0.456493  10149440.922565  6270047.318458  756.786423  703780.105413  434776.121798  52.476903  0.032332  0.404144  0.019074  0.013257  0.000001  1.000000  0.004115  0.005529  0.001308  0.292739  0.290496  0.068697  0.193053  0.083995  0.019863  16  0  0  0  0
12  15  18.302212  0.000000  0.124170  0.435628  10884401.209120  6177655.201013  534.324330  754743.545851  428369.489683  37.050990  0.033517  0.418966  0.020456  0.013061  0.000001  1.000000  0.004471  0.005081  0.001202  0.292235  0.290837  0.068777  0.209770  0.077190  0.018254  16  0  0  0  0
8  19  18.725461  0.000000  0.119886  0.442924  10631433.024580  6209557.782943  645.342075  737202.286491  430581.670891  44.749156  0.033109  0.413867  0.019980  0.013129  0.000001  1.000000  0.004348  0.005234  0.001238  0.292421  0.290729  0.068752  0.203970  0.079512  0.018803  17  0  0  0  0
6  21  19.226723  0.000000  0.115178  0.450806  10353316.668069  6244490.332274  715.874039  717917.208604  433003.955373  49.639966  0.032661  0.408258  0.019457  0.013203  0.000001  1.000000  0.004213  0.005404  0.001278  0.292608  0.290597  0.068721  0.197649  0.082090  0.019413  16  0  0  0  0
13  14  18.254433  0.000000  0.124672  0.434763  10914054.210871  6173887.376674  510.798169  756799.737208  428108.222109  35.419644  0.033565  0.419562  0.020511  0.013053  0.000000  1.000000  0.004486  0.005063  0.001197  0.292211  0.290848  0.068780  0.210452  0.076919  0.018190  16  0  0  0  0
0  28  25.699925  0.000000  0.076401  0.509924  8061713.327056  6530324.506285  1094.464301  559013.397724  452824.200316  75.892082  0.028959  0.361983  0.015151  0.013807  0.000001  1.000000  0.003150  0.006850  0.001620  0.293886  0.289349  0.068425  0.147804  0.104060  0.024608  16  0  0  0  0
5  23  19.620884  0.000000  0.111727  0.456493  10149444.326556  6270046.941454  790.070757  703780.341451  434776.095655  54.784898  0.032332  0.404145  0.019074  0.013257  0.000001  1.000000  0.004115  0.005529  0.001308  0.292739  0.290496  0.068697  0.193053  0.083995  0.019863  16  0  0  0  0
11  15  18.366257  0.000000  0.123502  0.436773  10844990.243817  6182644.106879  535.729224  752010.720120  428715.429201  37.148408  0.033454  0.418172  0.020381  0.013072  0.000001  1.000000  0.004452  0.005105  0.001207  0.292266  0.290822  0.068774  0.208863  0.077551  0.018339  16  0  0  0  0
11  16  18.366267  0.000000  0.123502  0.436773  10844991.300119  6182643.989017  559.291317  752010.793366  428715.421028  38.782245  0.033454  0.418172  0.020381  0.013072  0.000001  1.000000  0.004452  0.005105  0.001207  0.292266  0.290822  0.068774  0.208863  0.077551  0.018339  16  0  0  0  0
9  19  18.568567  0.000000  0.121440  0.440292  10723187.234627  6198009.055977  641.507137  743564.684983  429780.861827  44.483234  0.033257  0.415718  0.020153  0.013104  0.000001  1.000000  0.004392  0.005178  0.001225  0.292356  0.290770  0.068761  0.206069  0.078667  0.018603  16  0  0  0  0
1  27  23.478709  0.000000  0.086383  0.495724  8651724.012467  6456972.425919  1019.162342  599925.777582  447737.837900  70.670511  0.029912  0.373904  0.016260  0.013652  0.000001  1.000000  0.003416  0.006472  0.001530  0.293591  0.289689  0.068506  0.160263  0.098313  0.023249  16  0  0  0  0
6  22  19.226736  0.000000  0.115178  0.450806  10353319.348099  6244490.034731  747.359037  717917.394442  433003.934741  51.823192  0.032661  0.408258  0.019457  0.013203  0.000001  1.000000  0.004213  0.005404  0.001278  0.292608  0.290597  0.068721  0.197649  0.082089  0.019413  16  0  0  0  0
7  21  18.937981  0.000000  0.117844  0.446360  10510816.572242  6224719.169820  708.813157  728838.529296  431632.988154  49.150352  0.032915  0.411435  0.019753  0.013161  0.000001  1.000000  0.004289  0.005307  0.001255  0.292503  0.290673  0.068738  0.201222  0.080627  0.019067  16  0  0  0  0
2  26  21.968320  0.000000  0.094804  0.483195  9149432.997705  6394984.818223  951.553420  634437.795019  443439.508030  65.982390  0.030717  0.383957  0.017195  0.013521  0.000001  1.000000  0.003644  0.006155  0.001456  0.293326  0.289967  0.068572  0.170972  0.093505  0.022112  16  0  0  0  0
3  25  20.913290  0.000000  0.101730  0.472510  9558750.635984  6343917.686559  891.310025  662820.600812  439898.423198  61.805007  0.031378  0.392222  0.017964  0.013413  0.000001  1.000000  0.003835  0.005897  0.001395  0.293095  0.290189  0.068624  0.179918  0.089584  0.021185  16  0  0  0  0
10  18  18.452428  0.000000  0.122615  0.438289  10792626.916535  6189256.265263  611.686525  748379.754801  429173.927906  42.415421  0.033369  0.417117  0.020283  0.013086  0.000001  1.000000  0.004426  0.005136  0.001215  0.292306  0.290801  0.068769  0.207661  0.078030  0.018453  17  0  0  0  0
4  24  20.162397  0.000000  0.107309  0.463656  9888412.508257  6302719.900292  837.763003  685679.935527  437041.696154  58.091962  0.031910  0.398877  0.018584  0.013326  0.000001  1.000000  0.003991  0.005691  0.001346  0.292900  0.290363  0.068665  0.187216  0.086454  0.020445  16  0  0  0  0
0  29  25.699908  0.000000  0.076401  0.509924  8061727.085411  6530323.033655  1142.599567  559014.351752  452824.098201  79.229866  0.028959  0.361983  0.015151  0.013807  0.000001  1.000000  0.003150  0.006850  0.001620  0.293886  0.289349  0.068425  0.147804  0.104060  0.024608  16  0  0  0  0
4  25  20.162409  0.000000  0.107309  0.463656  9888417.114154  6302719.390188  874.608712  685680.254908  437041.660782  60.646908  0.031910  0.398877  0.018584  0.013326  0.000001  1.000000  0.003991  0.005691  0.001346  0.292900  0.290363  0.068665  0.187216  0.086454  0.020445  16  0  0  0  0
1  28  23.478708  0.000000  0.086383  0.495724  8651734.458498  6456971.295100  1063.985899  599926.501928  447737.759487  73.778656  0.029912  0.373904  0.016260  0.013652  0.000001  1.000000  0.003416  0.006472  0.001530  0.293591  0.289689  0.068506  0.160263  0.098313  0.023249  17  0  0  0  0
11  17  18.366278  0.000000  0.123502  0.436773  10844992.411099  6182643.864404  583.889699  752010.870403  428715.412387  40.487940  0.033454  0.418172  0.020381  0.013072  0.000001  1.000000  0.004452  0.005105  0.001207  0.292266  0.290822  0.068774  0.208863  0.077551  0.018339  16  0  0  0  0
12  16  18.302223  0.000000  0.124170  0.435627  10884402.200730  6177655.089324  557.824637  754743.614611  428369.481939  38.680543  0.033517  0.418966  0.020456  0.013061  0.000001  1.000000  0.004471  0.005081  0.001202  0.292235  0.290837  0.068777  0.209770  0.077190  0.018254  16  0  0  0  0
13  15  18.254443  0.000000  0.124672  0.434763  10914055.089332  6173887.279196  533.263770  756799.798122  428108.215350  36.977449  0.033565  0.419563  0.020511  0.013053  0.000001  1.000000  0.004486  0.005063  0.001197  0.292211  0.290848  0.068780  0.210452  0.076919  0.018190  16  0  0  0  0
6  23  19.226749  0.000000  0.115178  0.450806  10353322.145975  6244489.724069  780.228773  717917.588452  433003.913199  54.102437  0.032661  0.408259  0.019457  0.013202  0.000001  1.000000  0.004213  0.005404  0.001278  0.292608  0.290597  0.068721  0.197649  0.082089  0.019413  16  0  0  0  0
8  20  18.725473  0.000000  0.119886  0.442924  10631434.783999  6209557.587385  673.725042  737202.408493  430581.657330  46.717281  0.033109  0.413868  0.019980  0.013129  0.000001  1.000000  0.004348  0.005234  0.001238  0.292421  0.290729  0.068752  0.203970  0.079512  0.018803  16  0  0  0  0
3  26  20.913301  0.000000  0.101730  0.472510  9558756.634664  6343917.027791  930.510717  662821.016771  439898.377518  64.523252  0.031378  0.392222  0.017964  0.013413  0.000001  1.000000  0.003835  0.005897  0.001395  0.293095  0.290189  0.068624  0.179918  0.089584  0.021185  16  0  0  0  0
7  22  18.937994  0.000000  0.117844  0.446360  10510818.836857  6224718.915985  739.987631  728838.686329  431632.970553  51.312045  0.032915  0.411436  0.019753  0.013161  0.000001  1.000000  0.004289  0.005307  0.001255  0.292503  0.290673  0.068738  0.201222  0.080626  0.019067  16  0  0  0  0
2  27  21.968326  0.000000  0.094804  0.483195  9149440.902855  6394983.955542  993.403586  634438.343176  443439.448210  68.884354  0.030717  0.383957  0.017195  0.013521  0.000001  1.000000  0.003644  0.006155  0.001456  0.293326  0.289967  0.068572  0.170972  0.093505  0.022112  16  0  0  0  0
9  20  18.568579  0.000000  0.121440  0.440292  10723188.751958  6198008.889045  669.721448  743564.790198  429780.850252  46.439665  0.033257  0.415718  0.020153  0.013104  0.000001  1.000000  0.004392  0.005178  0.001225  0.292356  0.290770  0.068761  0.206069  0.078667  0.018603  16  0  0  0  0
10  19  18.452440  0.000000  0.122616  0.438289  10792628.250064  6189256.115264  638.589304  748379.847270  429173.917505  44.280907  0.033369  0.417118  0.020283  0.013086  0.000001  1.000000  0.004426  0.005136  0.001215  0.292306  0.290801  0.068769  0.207661  0.078030  0.018453  16  0  0  0  0
8  21  18.725485  0.000000  0.119886  0.442924  10631436.628689  6209557.381431  703.356321  737202.536407  430581.643049  48.771966  0.033109  0.413868  0.019980  0.013129  0.000001  1.000000  0.004348  0.005234  0.001238  0.292421  0.290729  0.068752  0.203970  0.079512  0.018803  17  0  0  0  0
5  24  19.620897  0.000000  0.111727  0.456493  10149447.870440  6270046.550203  824.818961  703780.587190  434776.068525  57.194399  0.032332  0.404145  0.019074  0.013257  0.000001  1.000000  0.004115  0.005529  0.001308  0.292739  0.290496  0.068697  0.193053  0.083995  0.019863  16  0  0  0  0
1  29  23.478706  0.000000  0.086383  0.495723  8651745.373084  6456970.111832  1110.780799  599927.258765  447737.677437  77.023497  0.029912  0.373905  0.016260  0.013652  0.000001  1.000000  0.003416  0.006472  0.001530  0.293591  0.289689  0.068506  0.160263  0.098313  0.023249  16  0  0  0  0
3  27  20.913311  0.000000  0.101730  0.472510  9558762.904919  6343916.338055  971.435473  662821.451562  439898.329690  67.361046  0.031378  0.392223  0.017964  0.013413  0.000001  1.000000  0.003835  0.005897  0.001395  0.293095  0.290189  0.068624  0.179918  0.089584  0.021185  16  0  0  0  0
6  24  19.226762  0.000000  0.115178  0.450806  10353325.046808  6244489.403901  814.544146  717917.789601  433003.890998  56.481925  0.032661  0.408259  0.019457  0.013202  0.000001  1.000000  0.004213  0.005404  0.001278  0.292608  0.290597  0.068721  0.197649  0.082089  0.019413  16  0  0  0  0
4  26  20.162422  0.000000  0.107309  0.463656  9888421.868552  6302718.869196  913.074915  685680.584587  437041.624656  63.314222  0.031910  0.398878  0.018584  0.013326  0.000001  1.000000  0.003991  0.005691  0.001346  0.292900  0.290363  0.068665  0.187216  0.086454  0.020445  16  0  0  0  0
13  16  18.254453  0.000000  0.124672  0.434763  10914056.009929  6173887.176822  556.717436  756799.861958  428108.208251  38.603767  0.033565  0.419563  0.020511  0.013053  0.000001  1.000000  0.004486  0.005063  0.001197  0.292211  0.290848  0.068780  0.210452  0.076919  0.018190  16  0  0  0  0
7  23  18.938008  0.000000  0.117844  0.446360  10510821.198110  6224718.651571  772.533188  728838.850062  431632.952218  53.568812  0.032915  0.411436  0.019753  0.013161  0.000001  1.000000  0.004289  0.005307  0.001255  0.292503  0.290673  0.068738  0.201222  0.080626  0.019067  16  0  0  0  0
11  18  18.366290  0.000000  0.123502  0.436773  10844993.561493  6182643.736097  609.569946  752010.950173  428715.403490  42.268653  0.033454  0.418173  0.020381  0.013072  0.000001  1.000000  0.004452  0.005105  0.001207  0.292266  0.290822  0.068774  0.208864  0.077551  0.018339  16  0  0  0  0
9  21  18.568592  0.000000  0.121440  0.440292  10723190.380845  6198008.705648  699.176657  743564.903148  429780.837535  48.482141  0.033257  0.415718  0.020153  0.013104  0.000001  1.000000  0.004392  0.005178  0.001225  0.292356  0.290770  0.068761  0.206069  0.078667  0.018603  16  0  0  0  0
2  28  21.968333  0.000000  0.094804  0.483195  9149449.155932  6394983.054401  1037.094333  634438.915459  443439.385723  71.913947  0.030717  0.383958  0.017195  0.013521  0.000001  1.000000  0.003644  0.006155  0.001456  0.293326  0.289967  0.068572  0.170972  0.093505  0.022112  16  0  0  0  0
12  17  18.302234  0.000000  0.124170  0.435627  10884403.225507  6177654.974807  582.358517  754743.685671  428369.473998  40.381765  0.033517  0.418966  0.020456  0.013061  0.000001  1.000000  0.004471  0.005081  0.001202  0.292235  0.290837  0.068777  0.209770  0.077190  0.018254  16  0  0  0  0
10  20  18.452452  0.000000  0.122616  0.438289  10792629.626545  6189255.961602  666.675295  748379.942718  429173.906850  46.228439  0.033369  0.417118  0.020283  0.013086  0.000001  1.000000  0.004426  0.005136  0.001215  0.292306  0.290801  0.068769  0.207661  0.078030  0.018453  16  0  0  0  0
0  30  25.699890  0.000000  0.076401  0.509923  8061741.438893  6530321.499832  1192.851812  559015.347048  452823.991843  82.714445  0.028959  0.361984  0.015151  0.013807  0.000001  1.000000  0.003150  0.006850  0.001620  0.293886  0.289349  0.068425  0.147804  0.104059  0.024608  16  0  0  0  0
8  22  18.725498  0.000000  0.119886  0.442924  10631438.564975  6209557.163820  734.290814  737202.670672  430581.627960  50.917018  0.033109  0.413869  0.019980  0.013129  0.000001  1.000000  0.004348  0.005234  0.001238  0.292421  0.290729  0.068752  0.203971  0.079512  0.018803  16  0  0  0  0
13  17  18.254464  0.000000  0.124672  0.434763  10914056.991757  6173887.065379  581.202622  756799.930039  428108.200523  40.301613  0.033565  0.419563  0.020511  0.013053  0.000001  1.000000  0.004486  0.005063  0.001197  0.292211  0.290848  0.068780  0.210452  0.076919  0.018190  16  0  0  0  0
1  30  23.478705  0.000000  0.086383  0.495723  8651756.736857  6456968.884487  1159.633735  599928.046749  447737.592330  80.411045  0.029912  0.373906  0.016260  0.013652  0.000001  1.000000  0.003416  0.006472  0.001530  0.293591  0.289689  0.068506  0.160264  0.098313  0.023249  16  0  0  0  0
4  27  20.162435  0.000000  0.107310  0.463656  9888426.854727  6302718.320498  953.232884  685680.930337  437041.586608  66.098847  0.031910  0.398878  0.018584  0.013326  0.000001  1.000000  0.003991  0.005691  0.001346  0.292900  0.290363  0.068665  0.187216  0.086454  0.020445  16  0  0  0  0
2  29  21.968341  0.000000  0.094804  0.483194  9149457.787449  6394982.109741  1082.706609  634439.513984  443439.320219  75.076783  0.030717  0.383959  0.017195  0.013521  0.000001  1.000000  0.003644  0.006155  0.001456  0.293326  0.289967  0.068572  0.170972  0.093505  0.022112  16  0  0  0  0
5  26  19.620924  0.000000  0.111727  0.456492  10149455.458781  6270045.709298  898.967339  703781.113379  434776.010215  62.335978  0.032332  0.404146  0.019074  0.013257  0.000001  1.000000  0.004115  0.005529  0.001308  0.292739  0.290496  0.068697  0.193054  0.083995  0.019863  17  0  0  0  0
11  19  18.366302  0.000000  0.123502  0.436773  10844994.766005  6182643.601548  636.379640  752011.033696  428715.394160  44.127685  0.033454  0.418173  0.020381  0.013072  0.000001  1.000000  0.004452  0.005105  0.001207  0.292266  0.290822  0.068774  0.208864  0.077551  0.018339  16  0  0  0  0
6  25  19.226776  0.000000  0.115178  0.450806  10353328.116964  6244489.060995  850.368741  717918.002491  433003.867220  58.966066  0.032661  0.408260  0.019457  0.013202  0.000001  1.000000  0.004213  0.005404  0.001278  0.292608  0.290597  0.068721  0.197650  0.082089  0.019413  16  0  0  0  0
5  25  19.620910  0.000000  0.111727  0.456492  10149451.582231  6270046.138995  861.095418  703780.844572  434776.040011  59.709873  0.032332  0.404146  0.019074  0.013257  0.000001  1.000000  0.004115  0.005529  0.001308  0.292739  0.290496  0.068697  0.193054  0.083995  0.019863  16  0  0  0  0
0  31  25.699871  0.000000  0.076401  0.509923  8061756.426527  6530319.897006  1245.314136  559016.386317  452823.880700  86.352275  0.028959  0.361985  0.015151  0.013807  0.000001  1.000000  0.003150  0.006850  0.001620  0.293886  0.289349  0.068425  0.147805  0.104059  0.024608  16  0  0  0  0
12  18  18.302245  0.000000  0.124170  0.435627  10884404.298697  6177654.854582  607.971425  754743.760088  428369.465661  42.157809  0.033517  0.418967  0.020456  0.013061  0.000001  1.000000  0.004471  0.005081  0.001202  0.292235  0.290837  0.068777  0.209770  0.077190  0.018254  16  0  0  0  0
8  23  18.725512  0.000000  0.119886  0.442923  10631440.550817  6209556.945145  766.585835  737202.808374  430581.612796  53.156412  0.033110  0.413869  0.019980  0.013129  0.000001  1.000000  0.004348  0.005234  0.001238  0.292421  0.290729  0.068752  0.203971  0.079512  0.018803  16  0  0  0  0
9  22  18.568605  0.000000  0.121440  0.440292  10723192.062774  6198008.518019  729.927337  743565.019775  429780.824524  50.614447  0.033257  0.415719  0.020153  0.013104  0.000001  1.000000  0.004392  0.005178  0.001225  0.292356  0.290770  0.068761  0.206069  0.078667  0.018603  17  0  0  0  0
13  18  18.254476  0.000000  0.124672  0.434763  10914058.001484  6173886.952410  606.764697  756800.000056  428108.192690  42.074133  0.033565  0.419564  0.020511  0.013053  0.000001  1.000000  0.004486  0.005063  0.001197  0.292211  0.290848  0.068780  0.210452  0.076919  0.018190  16  0  0  0  0
11  20  18.366314  0.000000  0.123502  0.436773  10844996.019663  6182643.461912  664.368455  752011.120627  428715.384478  46.068479  0.033454  0.418173  0.020381  0.013072  0.000001  1.000000  0.004452  0.005105  0.001207  0.292266  0.290822  0.068774  0.208864  0.077551  0.018339  17  0  0  0  0
3  28  20.913323  0.000000  0.101731  0.472509  9558769.436655  6343915.621510  1014.160115  662821.904484  439898.280004  70.323648  0.031378  0.392224  0.017964  0.013413  0.000001  1.000000  0.003835  0.005897  0.001395  0.293095  0.290189  0.068624  0.179918  0.089584  0.021185  16  0  0  0  0
7  24  18.938022  0.000000  0.117844  0.446360  10510823.628697  6224718.382857  806.510127  728839.018604  431632.933585  55.924832  0.032915  0.411437  0.019753  0.013161  0.000001  1.000000  0.004289  0.005307  0.001255  0.292503  0.290673  0.068738  0.201222  0.080626  0.019067  16  0  0  0  0
12  19  18.302257  0.000000  0.124170  0.435627  10884405.422239  6177654.728483  634.710820  754743.837997  428369.456917  44.011966  0.033517  0.418967  0.020456  0.013061  0.000001  1.000000  0.004471  0.005081  0.001202  0.292235  0.290837  0.068777  0.209770  0.077190  0.018254  16  0  0  0  0
2  30  21.968348  0.000000  0.094804  0.483194  9149466.727143  6394981.139829  1130.324915  634440.133878  443439.252964  78.378720  0.030717  0.383959  0.017195  0.013521  0.000001  1.000000  0.003644  0.006155  0.001456  0.293326  0.289967  0.068572  0.170973  0.093505  0.022112  16  0  0  0  0
6  26  19.226791  0.000000  0.115178  0.450806  10353331.274456  6244488.712517  887.768927  717918.221437  433003.843056  61.559461  0.032661  0.408260  0.019457  0.013202  0.000001  1.000000  0.004213  0.005404  0.001278  0.292608  0.290597  0.068721  0.197650  0.082089  0.019413  16  0  0  0  0
1  31  23.478704  0.000000  0.086383  0.495723  8651768.641566  6456967.592170  1210.635221  599928.872242  447737.502719  83.947578  0.029913  0.373907  0.016260  0.013652  0.000001  1.000000  0.003416  0.006471  0.001530  0.293591  0.289689  0.068506  0.160264  0.098313  0.023249  16  0  0  0  0
8  24  18.725527  0.000000  0.119886  0.442923  10631442.636942  6209556.713485  800.301224  737202.953030  430581.596733  55.494296  0.033110  0.413869  0.019980  0.013129  0.000001  1.000000  0.004348  0.005234  0.001238  0.292421  0.290729  0.068752  0.203971  0.079512  0.018803  16  0  0  0  0
10  22  18.452479  0.000000  0.122616  0.438289  10792632.549042  6189255.637109  726.607364  748380.145369  429173.884349  50.384234  0.033369  0.417119  0.020283  0.013086  0.000001  1.000000  0.004426  0.005136  0.001215  0.292306  0.290801  0.068769  0.207661  0.078030  0.018453  16  0  0  0  0
13  19  18.254488  0.000000  0.124672  0.434763  10914059.039495  6173886.837987  633.451021  756800.072033  428108.184756  43.924609  0.033565  0.419564  0.020511  0.013053  0.000001  1.000000  0.004486  0.005063  0.001197  0.292211  0.290848  0.068780  0.210452  0.076919  0.018190  16  0  0  0  0
12  20  18.302270  0.000000  0.124170  0.435627  10884406.591196  6177654.597610  662.626244  754743.919054  428369.447842  45.947671  0.033517  0.418967  0.020456  0.013061  0.000001  1.000000  0.004471  0.005081  0.001202  0.292235  0.290837  0.068777  0.209770  0.077190  0.018254  16  0  0  0  0
4  28  20.162449  0.000000  0.107310  0.463656  9888432.110604  6302717.736952  995.157025  685681.294789  437041.546144  69.005940  0.031910  0.398879  0.018584  0.013326  0.000001  1.000000  0.003991  0.005691  0.001346  0.292900  0.290363  0.068665  0.187216  0.086454  0.020445  16  0  0  0  0
11  21  18.366327  0.000000  0.123502  0.436772  10844997.314466  6182643.318708  693.588249  752011.210411  428715.374548  48.094631  0.033454  0.418174  0.020381  0.013072  0.000001  1.000000  0.004452  0.005105  0.001207  0.292266  0.290822  0.068774  0.208864  0.077551  0.018339  16  0  0  0  0
5  27  19.620939  0.000000  0.111728  0.456492  10149459.500367  6270045.261867  938.504893  703781.393630  434775.979190  65.077582  0.032332  0.404147  0.019074  0.013257  0.000001  1.000000  0.004115  0.005529  0.001308  0.292739  0.290496  0.068697  0.193054  0.083995  0.019863  16  0  0  0  0
7  25  18.938036  0.000000  0.117844  0.446360  10510826.181516  6224718.099135  841.981403  728839.195620  431632.913911  58.384473  0.032915  0.411437  0.019753  0.013161  0.000001  1.000000  0.004289  0.005307  0.001255  0.292503  0.290673  0.068738  0.201222  0.080626  0.019067  16  0  0  0  0
9  23  18.568619  0.000000  0.121440  0.440291  10723193.813498  6198008.323331  762.030463  743565.141174  429780.811024  52.840534  0.033258  0.415719  0.020153  0.013104  0.000001  1.000000  0.004392  0.005178  0.001225  0.292356  0.290770  0.068761  0.206069  0.078667  0.018603  16  0  0  0  0
1  32  23.478703  0.000000  0.086384  0.495722  8651780.983135  6456966.264785  1263.879737  599929.728029  447737.410676  87.639647  0.029913  0.373908  0.016260  0.013652  0.000001  1.000000  0.003416  0.006471  0.001530  0.293591  0.289689  0.068506  0.160264  0.098313  0.023249  16  0  0  0  0
10  21  18.452465  0.000000  0.122616  0.438289  10792631.050618  6189255.804307  695.996540  748380.041466  429173.895943  48.261626  0.033369  0.417118  0.020283  0.013086  0.000001  1.000000  0.004426  0.005136  0.001215  0.292306  0.290801  0.068769  0.207661  0.078030  0.018453  16  0  0  0  0
0  33  25.699831  0.000000  0.076402  0.509922  8061788.432708  6530316.471095  1357.262077  559018.605682  452823.643141  94.114942  0.028959  0.361987  0.015151  0.013807  0.000001  1.000000  0.003151  0.006850  0.001620  0.293886  0.289349  0.068425  0.147805  0.104059  0.024608  16  0  0  0  0
5  28  19.620954  0.000000  0.111728  0.456492  10149463.711940  6270044.796718  979.781332  703781.685668  434775.946936  67.939763  0.032332  0.404148  0.019074  0.013257  0.000001  1.000000  0.004115  0.005529  0.001308  0.292739  0.290496  0.068697  0.193054  0.083995  0.019863  16  0  0  0  0
6  27  19.226807  0.000000  0.115178  0.450806  10353334.593612  6244488.344473  926.814003  717918.451593  433003.817535  64.266915  0.032661  0.408261  0.019457  0.013202  0.000001  1.000000  0.004213  0.005404  0.001278  0.292608  0.290597  0.068721  0.197650  0.082089  0.019412  16  0  0  0  0
8  25  18.725542  0.000000  0.119886  0.442923  10631444.818269  6209556.470919  835.499447  737203.104287  430581.579913  57.935003  0.033110  0.413870  0.019980  0.013129  0.000001  1.000000  0.004348  0.005234  0.001238  0.292421  0.290729  0.068752  0.203971  0.079512  0.018803  16  0  0  0  0
9  24  18.568634  0.000000  0.121440  0.440291  10723195.611206  6198008.126013  795.545516  743565.265830  429780.797342  55.164527  0.033258  0.415720  0.020153  0.013104  0.000001  1.000000  0.004392  0.005178  0.001225  0.292356  0.290770  0.068761  0.206069  0.078667  0.018603  16  0  0  0  0
10  23  18.452493  0.000000  0.122616  0.438289  10792634.084378  6189255.469300  758.564485  748380.251832  429173.872713  52.600197  0.033370  0.417119  0.020283  0.013086  0.000001  1.000000  0.004426  0.005136  0.001215  0.292306  0.290801  0.068769  0.207661  0.078030  0.018453  16  0  0  0  0
0  32  25.699851  0.000000  0.076402  0.509922  8061772.079157  6530318.222382  1300.083735  559017.471698  452823.764579  90.150095  0.028959  0.361986  0.015151  0.013807  0.000001  1.000000  0.003150  0.006850  0.001620  0.293886  0.289349  0.068425  0.147805  0.104059  0.024608  17  0  0  0  0
3  29  20.913335  0.000000  0.101731  0.472509  9558776.264748  6343914.871304  1058.763803  662822.377956  439898.227983  73.416546  0.031378  0.392224  0.017964  0.013413  0.000001  1.000000  0.003835  0.005897  0.001395  0.293095  0.290189  0.068624  0.179918  0.089584  0.021185  16  0  0  0  0
7  26  18.938052  0.000000  0.117845  0.446359  10510828.850424  6224717.801940  879.012737  728839.380687  431632.893303  60.952291  0.032915  0.411438  0.019753  0.013161  0.000001  1.000000  0.004289  0.005307  0.001255  0.292504  0.290673  0.068738  0.201222  0.080626  0.019067  16  0  0  0  0
2  31  21.968356  0.000000  0.094805  0.483194  9149476.157245  6394980.106783  1180.037484  634440.787778  443439.181330  81.825877  0.030717  0.383960  0.017195  0.013521  0.000001  1.000000  0.003644  0.006155  0.001456  0.293326  0.289967  0.068572  0.170973  0.093504  0.022112  17  0  0  0  0
11  22  18.366341  0.000000  0.123502  0.436772  10844998.704263  6182643.161822  724.093164  752011.306782  428715.363669  50.209895  0.033454  0.418174  0.020382  0.013072  0.000001  1.000000  0.004452  0.005105  0.001207  0.292266  0.290822  0.068774  0.208864  0.077550  0.018339  16  0  0  0  0
1  33  23.478702  0.000000  0.086384  0.495722  8651793.983707  6456964.851660  1319.465944  599930.629511  447737.312687  91.494092  0.029913  0.373909  0.016260  0.013652  0.000001  1.000000  0.003416  0.006471  0.001530  0.293591  0.289689  0.068506  0.160265  0.098312  0.023249  16  0  0  0  0
4  29  20.162464  0.000000  0.107310  0.463655  9888437.562588  6302717.135191  1038.925007  685681.672839  437041.504417  72.040889  0.031910  0.398880  0.018584  0.013326  0.000001  1.000000  0.003991  0.005691  0.001346  0.292901  0.290363  0.068665  0.187216  0.086453  0.020445  17  0  0  0  0
12  21  18.302283  0.000000  0.124170  0.435627  10884407.813839  6177654.460486  691.769420  754744.003834  428369.438334  47.968510  0.033517  0.418968  0.020456  0.013061  0.000001  1.000000  0.004471  0.005081  0.001202  0.292235  0.290837  0.068777  0.209770  0.077190  0.018254  16  0  0  0  0
13  20  18.254500  0.000000  0.124672  0.434763  10914060.148987  6173886.712887  661.311042  756800.148967  428108.176081  45.856472  0.033565  0.419564  0.020511  0.013053  0.000001  1.000000  0.004486  0.005063  0.001197  0.292211  0.290848  0.068780  0.210452  0.076919  0.018190  16  0  0  0  0
3  31  20.913360  0.000000  0.101731  0.472509  9558790.797879  6343913.278511  1153.942499  662823.385709  439898.117536  80.016405  0.031378  0.392226  0.017964  0.013413  0.000001  1.000000  0.003835  0.005897  0.001395  0.293095  0.290189  0.068624  0.179919  0.089584  0.021185  16  0  0  0  0
4  30  20.162479  0.000000  0.107310  0.463655  9888443.256522  6302716.506393  1084.617925  685682.067666  437041.460815  75.209317  0.031910  0.398880  0.018584  0.013326  0.000001  1.000000  0.003991  0.005691  0.001346  0.292901  0.290363  0.068665  0.187216  0.086453  0.020445  16  0  0  0  0
2  32  21.968364  0.000000  0.094805  0.483193  9149485.934365  6394979.041197  1231.936407  634441.465740  443439.107441  85.424640  0.030717  0.383961  0.017195  0.013521  0.000001  1.000000  0.003644  0.006155  0.001456  0.293326  0.289967  0.068572  0.170973  0.093504  0.022112  16  0  0  0  0
5  29  19.620970  0.000000  0.111728  0.456492  10149468.156167  6270044.300764  1022.873138  703781.993838  434775.912545  70.927825  0.032332  0.404148  0.019074  0.013257  0.000001  1.000000  0.004115  0.005529  0.001308  0.292739  0.290496  0.068697  0.193054  0.083995  0.019863  16  0  0  0  0
3  30  20.913347  0.000000  0.101731  0.472509  9558783.391188  6343914.088504  1105.329174  662822.872116  439898.173702  76.645471  0.031378  0.392225  0.017964  0.013413  0.000001  1.000000  0.003835  0.005897  0.001395  0.293095  0.290189  0.068624  0.179919  0.089584  0.021185  16  0  0  0  0
6  28  19.226823  0.000000  0.115179  0.450805  10353338.105705  6244487.950471  967.576312  717918.695128  433003.790215  67.093445  0.032661  0.408261  0.019458  0.013202  0.000001  1.000000  0.004213  0.005404  0.001278  0.292608  0.290597  0.068721  0.197650  0.082089  0.019412  17  0  0  0  0
0  34  25.699809  0.000000  0.076402  0.509921  8061805.475880  6530314.649729  1416.955089  559019.787486  452823.516845  98.254161  0.028959  0.361988  0.015151  0.013807  0.000001  1.000000  0.003151  0.006850  0.001620  0.293886  0.289349  0.068425  0.147806  0.104059  0.024608  16  0  0  0  0
10  24  18.452507  0.000000  0.122616  0.438289  10792635.781873  6189255.274141  791.927117  748380.369539  429173.859180  54.913621  0.033370  0.417119  0.020283  0.013086  0.000001  1.000000  0.004426  0.005136  0.001215  0.292306  0.290801  0.068769  0.207661  0.078030  0.018453  16  0  0  0  0
7  27  18.938068  0.000000  0.117845  0.446359  10510831.586060  6224717.502310  917.672737  728839.570381  431632.872526  63.633043  0.032915  0.411438  0.019753  0.013161  0.000001  1.000000  0.004289  0.005307  0.001255  0.292504  0.290673  0.068738  0.201222  0.080626  0.019067  16  0  0  0  0
8  26  18.725557  0.000000  0.119887  0.442923  10631447.118404  6209556.213103  872.245722  737203.263782  430581.562035  60.483054  0.033110  0.413870  0.019980  0.013129  0.000001  1.000000  0.004348  0.005234  0.001238  0.292421  0.290729  0.068752  0.203971  0.079512  0.018803  16  0  0  0  0
9  25  18.568649  0.000000  0.121440  0.440291  10723197.554300  6198007.906173  830.534598  743565.400568  429780.782098  57.590731  0.033258  0.415720  0.020153  0.013104  0.000001  1.000000  0.004392  0.005178  0.001225  0.292356  0.290770  0.068761  0.206069  0.078667  0.018603  16  0  0  0  0
13  21  18.254514  0.000000  0.124672  0.434762  10914061.290505  6173886.585914  690.396378  756800.228122  428108.167276  47.873301  0.033565  0.419565  0.020511  0.013053  0.000001  1.000000  0.004486  0.005063  0.001197  0.292211  0.290848  0.068780  0.210452  0.076919  0.018190  16  0  0  0  0
11  23  18.366355  0.000000  0.123502  0.436772  10845000.136044  6182643.001785  755.939717  752011.406064  428715.352572  52.418191  0.033454  0.418174  0.020382  0.013072  0.000001  1.000000  0.004452  0.005105  0.001207  0.292266  0.290822  0.068774  0.208864  0.077550  0.018339  16  0  0  0  0
0  35  25.699787  0.000000  0.076402  0.509921  8061823.286700  6530312.744037  1479.273365  559021.022519  452823.384701  102.575420  0.028959  0.361989  0.015151  0.013807  0.000001  1.000000  0.003151  0.006850  0.001620  0.293886  0.289349  0.068425  0.147806  0.104058  0.024608  17  0  0  0  0
1  34  23.478700  0.000000  0.086384  0.495721  8651807.495336  6456963.390997  1377.496809  599931.566431  447737.211402  95.518054  0.029913  0.373909  0.016260  0.013652  0.000001  1.000000  0.003416  0.006471  0.001530  0.293591  0.289689  0.068506  0.160265  0.098312  0.023249  16  0  0  0  0
7  28  18.938085  0.000000  0.117845  0.446359  10510834.547433  6224717.167687  958.033040  728839.775728  431632.849323  66.431698  0.032915  0.411439  0.019753  0.013161  0.000001  1.000000  0.004289  0.005307  0.001255  0.292504  0.290673  0.068738  0.201222  0.080626  0.019067  17  0  0  0  0
4  31  20.162494  0.000000  0.107310  0.463655  9888449.208266  6302715.848098  1132.320436  685682.480371  437041.415168  78.517093  0.031910  0.398881  0.018584  0.013326  0.000001  1.000000  0.003991  0.005691  0.001346  0.292901  0.290363  0.068665  0.187217  0.086453  0.020444  16  0  0  0  0
6  29  19.226840  0.000000  0.115179  0.450805  10353341.717567  6244487.550616  1010.131374  717918.945581  433003.762488  70.044288  0.032661  0.408262  0.019458  0.013202  0.000001  1.000000  0.004213  0.005404  0.001278  0.292608  0.290597  0.068721  0.197650  0.082089  0.019412  16  0  0  0  0
2  33  21.968373  0.000000  0.094805  0.483193  9149496.192587  6394977.920075  1286.117847  634442.177064  443439.029700  89.181676  0.030717  0.383962  0.017195  0.013521  0.000001  1.000000  0.003644  0.006155  0.001456  0.293326  0.289967  0.068572  0.170973  0.093504  0.022112  17  0  0  0  0
5  30  19.620987  0.000000  0.111728  0.456491  10149472.732418  6270043.796390  1067.860141  703782.311164  434775.877571  74.047303  0.032332  0.404149  0.019074  0.013257  0.000001  1.000000  0.004115  0.005529  0.001308  0.292739  0.290496  0.068697  0.193054  0.083995  0.019863  17  0  0  0  0
9  26  18.568665  0.000000  0.121440  0.440291  10723199.544803  6198007.685057  867.062531  743565.538593  429780.766765  60.123643  0.033258  0.415720  0.020153  0.013104  0.000001  1.000000  0.004392  0.005178  0.001225  0.292356  0.290770  0.068761  0.206069  0.078667  0.018603  16  0  0  0  0
12  23  18.302311  0.000000  0.124170  0.435627  10884410.395325  6177654.173885  753.957393  754744.182839  428369.418461  52.280733  0.033517  0.418968  0.020456  0.013061  0.000001  1.000000  0.004471  0.005081  0.001202  0.292235  0.290837  0.068777  0.209770  0.077190  0.018254  16  0  0  0  0
3  32  20.913373  0.000000  0.101731  0.472508  9558798.598553  6343912.418029  1204.693852  662823.926621  439898.057869  83.535593  0.031378  0.392227  0.017964  0.013413  0.000001  1.000000  0.003835  0.005897  0.001394  0.293095  0.290189  0.068624  0.179919  0.089584  0.021185  16  0  0  0  0
0  36  25.699764  0.000000  0.076403  0.509920  8061841.861260  6530310.759522  1544.332353  559022.310512  452823.247091  107.086725  0.028959  0.361991  0.015151  0.013807  0.000001  1.000000  0.003151  0.006850  0.001620  0.293886  0.289349  0.068425  0.147807  0.104058  0.024608  16  0  0  0  0
10  25  18.452523  0.000000  0.122616  0.438289  10792637.475617  6189255.086460  826.757068  748380.486986  429173.846166  57.328791  0.033370  0.417120  0.020283  0.013086  0.000001  1.000000  0.004426  0.005136  0.001215  0.292306  0.290801  0.068769  0.207661  0.078030  0.018453  17  0  0  0  0
1  35  23.478699  0.000000  0.086384  0.495721  8651821.643491  6456961.856669  1438.079852  599932.547489  447737.105009  99.718989  0.029913  0.373910  0.016260  0.013652  0.000001  1.000000  0.003416  0.006471  0.001530  0.293591  0.289689  0.068506  0.160265  0.098312  0.023249  16  0  0  0  0
8  27  18.725574  0.000000  0.119887  0.442923  10631449.507039  6209555.946393  910.608130  737203.429414  430581.543541  63.143171  0.033110  0.413871  0.019980  0.013129  0.000001  1.000000  0.004348  0.005234  0.001238  0.292421  0.290729  0.068752  0.203971  0.079512  0.018803  16  0  0  0  0
13  22  18.254527  0.000000  0.124672  0.434762  10914062.494976  6173886.450638  720.760921  756800.311642  428108.157896  49.978831  0.033565  0.419565  0.020511  0.013053  0.000001  1.000000  0.004486  0.005063  0.001197  0.292211  0.290848  0.068780  0.210452  0.076919  0.018190  17  0  0  0  0
2  34  21.968382  0.000000  0.094805  0.483193  9149506.887870  6394976.750974  1342.682180  634442.918693  443438.948633  93.103947  0.030717  0.383963  0.017195  0.013521  0.000001  1.000000  0.003644  0.006155  0.001456  0.293326  0.289967  0.068572  0.170973  0.093504  0.022112  16  0  0  0  0
12  22  18.302296  0.000000  0.124170  0.435627  10884409.073872  6177654.320921  722.194345  754744.091207  428369.428656  50.078228  0.033517  0.418968  0.020456  0.013061  0.000001  1.000000  0.004471  0.005081  0.001202  0.292235  0.290837  0.068777  0.209770  0.077190  0.018254  16  0  0  0  0
11  24  18.366369  0.000000  0.123502  0.436772  10845001.628792  6182642.835061  789.186916  752011.509574  428715.341011  54.723610  0.033454  0.418175  0.020382  0.013072  0.000001  1.000000  0.004452  0.005105  0.001207  0.292266  0.290822  0.068774  0.208864  0.077550  0.018339  17  0  0  0  0
4  32  20.162511  0.000000  0.107310  0.463655  9888455.397548  6302715.166792  1182.120919  685682.909546  437041.367925  81.970346  0.031911  0.398882  0.018584  0.013326  0.000001  1.000000  0.003991  0.005691  0.001346  0.292901  0.290363  0.068665  0.187217  0.086453  0.020444  17  0  0  0  0
7  29  18.938102  0.000000  0.117845  0.446359  10510837.545837  6224716.837703  1000.168417  728839.983642  431632.826441  69.353439  0.032915  0.411439  0.019753  0.013161  0.000001  1.000000  0.004289  0.005307  0.001255  0.292504  0.290673  0.068738  0.201222  0.080626  0.019067  16  0  0  0  0
9  27  18.568681  0.000000  0.121440  0.440291  10723201.664663  6198007.445264  905.196999  743565.685587  429780.750137  62.767954  0.033258  0.415721  0.020153  0.013104  0.000001  1.000000  0.004392  0.005178  0.001225  0.292356  0.290770  0.068761  0.206069  0.078667  0.018603  16  0  0  0  0
12  24  18.302325  0.000000  0.124170  0.435627  10884411.763978  6177654.022408  787.117414  754744.277744  428369.407957  54.580107  0.033518  0.418969  0.020456  0.013061  0.000001  1.000000  0.004471  0.005081  0.001202  0.292235  0.290837  0.068777  0.209770  0.077190  0.018254  16  0  0  0  0
6  30  19.226857  0.000000  0.115179  0.450805  10353345.505570  6244487.129413  1054.558036  717919.208247  433003.733281  73.124911  0.032661  0.408263  0.019458  0.013202  0.000001  1.000000  0.004213  0.005404  0.001278  0.292608  0.290597  0.068721  0.197650  0.082089  0.019412  16  0  0  0  0
5  31  19.621004  0.000000  0.111728  0.456491  10149477.538379  6270043.263830  1114.825697  703782.644418  434775.840642  77.303977  0.032332  0.404149  0.019074  0.013257  0.000001  1.000000  0.004115  0.005529  0.001308  0.292739  0.290496  0.068697  0.193054  0.083995  0.019863  17  0  0  0  0
10  26  18.452539  0.000000  0.122616  0.438289  10792639.263825  6189254.886468  863.118877  748380.610984  429173.832298  59.850183  0.033370  0.417120  0.020283  0.013086  0.000001  1.000000  0.004426  0.005136  0.001215  0.292306  0.290801  0.068769  0.207661  0.078030  0.018453  16  0  0  0  0
3  33  20.913387  0.000000  0.101731  0.472508  9558806.706936  6343911.527342  1257.677253  662824.488871  439897.996107  87.209555  0.031378  0.392227  0.017964  0.013413  0.000001  1.000000  0.003835  0.005897  0.001394  0.293096  0.290189  0.068624  0.179919  0.089584  0.021185  16  0  0  0  0
8  28  18.725591  0.000000  0.119887  0.442923  10631451.990799  6209555.670099  950.657751  737203.601642  430581.524382  65.920282  0.033110  0.413871  0.019980  0.013129  0.000001  1.000000  0.004348  0.005234  0.001238  0.292421  0.290729  0.068752  0.203971  0.079512  0.018803  16  0  0  0  0
11  25  18.366385  0.000000  0.123502  0.436772  10845003.192417  6182642.659998  823.896362  752011.617999  428715.328872  57.130425  0.033454  0.418175  0.020382  0.013072  0.000001  1.000000  0.004452  0.005105  0.001207  0.292266  0.290822  0.068774  0.208864  0.077550  0.018339  16  0  0  0  0
0  37  25.699739  0.000000  0.076403  0.509920  8061861.288868  6530308.678396  1612.252585  559023.657656  452823.102782  111.796433  0.028959  0.361992  0.015151  0.013807  0.000002  1.000000  0.003151  0.006850  0.001620  0.293886  0.289349  0.068425  0.147807  0.104058  0.024608  16  0  0  0  0
6  31  19.226876  0.000000  0.115179  0.450805  10353349.453770  6244486.690887  1100.938611  717919.482023  433003.702873  76.341022  0.032661  0.408263  0.019458  0.013202  0.000001  1.000000  0.004213  0.005404  0.001278  0.292608  0.290597  0.068721  0.197650  0.082089  0.019412  16  0  0  0  0
1  36  23.478697  0.000000  0.086384  0.495720  8651836.349219  6456960.267277  1501.327302  599933.567210  447736.994798  104.104679  0.029913  0.373912  0.016260  0.013652  0.000001  1.000000  0.003416  0.006471  0.001530  0.293591  0.289689  0.068506  0.160265  0.098312  0.023249  16  0  0  0  0
8  29  18.725608  0.000000  0.119887  0.442923  10631454.608819  6209555.376198  992.468789  737203.783181  430581.504003  68.819533  0.033110  0.413872  0.019980  0.013129  0.000001  1.000000  0.004348  0.005234  0.001238  0.292421  0.290729  0.068752  0.203971  0.079512  0.018803  16  0  0  0  0
4  33  20.162528  0.000000  0.107310  0.463654  9888461.881518  6302714.450087  1234.111642  685683.359156  437041.318227  85.575474  0.031911  0.398883  0.018584  0.013326  0.000001  1.000000  0.003991  0.005691  0.001346  0.292901  0.290363  0.068665  0.187217  0.086453  0.020444  16  0  0  0  0
9  28  18.568699  0.000000  0.121440  0.440291  10723203.821977  6198007.206519  945.008654  743565.835179  429780.733582  65.528564  0.033258  0.415721  0.020153  0.013104  0.000001  1.000000  0.004392  0.005178  0.001225  0.292356  0.290770  0.068761  0.206069  0.078667  0.018603  16  0  0  0  0
13  23  18.254541  0.000000  0.124672  0.434762  10914063.745480  6173886.311014  752.460931  756800.398354  428108.148214  52.176966  0.033565  0.419565  0.020511  0.013053  0.000001  1.000000  0.004486  0.005063  0.001197  0.292211  0.290848  0.068780  0.210452  0.076919  0.018190  16  0  0  0  0
3  34  20.913402  0.000000  0.101731  0.472508  9558815.173011  6343910.597377  1312.990869  662825.075924  439897.931621  91.045099  0.031378  0.392228  0.017964  0.013413  0.000001  1.000000  0.003835  0.005897  0.001394  0.293096  0.290189  0.068624  0.179919  0.089583  0.021185  16  0  0  0  0
2  35  21.968392  0.000000  0.094805  0.483192  9149518.028585  6394975.536999  1401.734199  634443.691210  443438.864453  97.198718  0.030717  0.383964  0.017195  0.013521  0.000001  1.000000  0.003644  0.006155  0.001456  0.293326  0.289967  0.068572  0.170974  0.093504  0.022112  16  0  0  0  0
13  24  18.254556  0.000000  0.124672  0.434762  10914065.057709  6173886.163535  785.555142  756800.489347  428108.137988  54.471777  0.033565  0.419566  0.020511  0.013053  0.000001  1.000000  0.004486  0.005063  0.001197  0.292211  0.290848  0.068780  0.210452  0.076919  0.018190  16  0  0  0  0
0  38  25.699714  0.000000  0.076403  0.509919  8061881.554785  6530306.509589  1683.159885  559025.062931  452822.952393  116.713270  0.028959  0.361993  0.015151  0.013807  0.000002  1.000000  0.003151  0.006850  0.001620  0.293886  0.289349  0.068425  0.147807  0.104058  0.024608  16  0  0  0  0
7  30  18.938120  0.000000  0.117845  0.446359  10510840.747822  6224716.478212  1044.156942  728840.205674  431632.801513  72.403681  0.032915  0.411440  0.019754  0.013161  0.000001  1.000000  0.004289  0.005307  0.001255  0.292504  0.290673  0.068738  0.201222  0.080626  0.019066  16  0  0  0  0
5  32  19.621022  0.000000  0.111728  0.456491  10149482.550625  6270042.709057  1163.856821  703782.991975  434775.802173  80.703881  0.032332  0.404150  0.019074  0.013257  0.000001  1.000000  0.004115  0.005529  0.001307  0.292739  0.290496  0.068697  0.193054  0.083995  0.019863  16  0  0  0  0
10  27  18.452555  0.000000  0.122616  0.438288  10792641.119858  6189254.680068  901.079914  748380.739684  429173.817986  62.482468  0.033370  0.417121  0.020283  0.013086  0.000001  1.000000  0.004426  0.005136  0.001215  0.292306  0.290801  0.068769  0.207661  0.078030  0.018453  16  0  0  0  0
5  33  19.621041  0.000000  0.111728  0.456491  10149487.790706  6270042.128179  1215.044356  703783.355332  434775.761894  84.253315  0.032332  0.404151  0.019074  0.013257  0.000001  1.000000  0.004115  0.005529  0.001307  0.292739  0.290496  0.068697  0.193054  0.083995  0.019863  16  0  0  0  0
4  34  20.162546  0.000000  0.107310  0.463654  9888468.635211  6302713.705619  1288.388929  685683.827469  437041.266605  89.339157  0.031911  0.398883  0.018584  0.013326  0.000001  1.000000  0.003991  0.005691  0.001346  0.292901  0.290363  0.068665  0.187217  0.086453  0.020444  16  0  0  0  0
6  32  19.226895  0.000000  0.115179  0.450805  10353353.552398  6244486.238208  1149.359028  717919.766229  433003.671483  79.698579  0.032661  0.408264  0.019458  0.013202  0.000001  1.000000  0.004213  0.005404  0.001278  0.292608  0.290597  0.068721  0.197650  0.082089  0.019412  16  0  0  0  0
9  29  18.568717  0.000000  0.121440  0.440291  10723206.053915  6198006.961625  986.571260  743565.989946  429780.716601  68.410588  0.033258  0.415722  0.020153  0.013104  0.000001  1.000000  0.004392  0.005178  0.001225  0.292356  0.290770  0.068761  0.206069  0.078667  0.018603  16  0  0  0  0
11  26  18.366401  0.000000  0.123502  0.436772  10845004.816899  6182642.478722  860.132365  752011.730643  428715.316302  59.643093  0.033454  0.418176  0.020382  0.013072  0.000001  1.000000  0.004452  0.005105  0.001207  0.292266  0.290822  0.068774  0.208864  0.077550  0.018339  16  0  0  0  0
1  37  23.478696  0.000000  0.086385  0.495720  8651851.733396  6456958.602258  1567.356342  599934.633976  447736.879343  108.683249  0.029913  0.373913  0.016260  0.013652  0.000001  1.000000  0.003416  0.006471  0.001530  0.293591  0.289689  0.068506  0.160266  0.098312  0.023249  16  0  0  0  0
10  28  18.452573  0.000000  0.122616  0.438288  10792643.039898  6189254.467873  940.710512  748380.872823  429173.803272  65.230523  0.033370  0.417121  0.020283  0.013086  0.000001  1.000000  0.004426  0.005136  0.001215  0.292306  0.290801  0.068769  0.207661  0.078030  0.018453  16  0  0  0  0
12  25  18.302341  0.000000  0.124170  0.435627  10884413.235264  6177653.855767  821.735850  754744.379765  428369.396402  56.980611  0.033518  0.418969  0.020456  0.013061  0.000001  1.000000  0.004471  0.005081  0.001202  0.292235  0.290837  0.068777  0.209770  0.077190  0.018254  16  0  0  0  0
2  36  21.968401  0.000000  0.094806  0.483192  9149529.673346  6394974.265899  1463.383312  634444.498678  443438.776313  101.473576  0.030717  0.383965  0.017195  0.013521  0.000001  1.000000  0.003644  0.006155  0.001456  0.293326  0.289967  0.068572  0.170974  0.093504  0.022112  16  0  0  0  0
3  35  20.913417  0.000000  0.101732  0.472507  9558824.008811  6343909.627095  1370.737178  662825.688613  439897.864340  95.049330  0.031378  0.392229  0.017964  0.013413  0.000001  1.000000  0.003835  0.005897  0.001394  0.293096  0.290189  0.068624  0.179920  0.089583  0.021185  16  0  0  0  0
7  31  18.938139  0.000000  0.117845  0.446359  10510844.056623  6224716.110103  1090.080113  728840.435112  431632.775988  75.588075  0.032915  0.411440  0.019754  0.013161  0.000001  1.000000  0.004289  0.005307  0.001255  0.292504  0.290673  0.068738  0.201222  0.080626  0.019066  16  0  0  0  0
11  27  18.366418  0.000000  0.123502  0.436772  10845006.513858  6182642.289442  897.962064  752011.848313  428715.303177  62.266271  0.033454  0.418176  0.020382  0.013072  0.000001  1.000000  0.004452  0.005105  0.001207  0.292266  0.290822  0.068774  0.208864  0.077550  0.018339  16  0  0  0  0
2  37  21.968412  0.000000  0.094806  0.483191  9149541.798993  6394972.945346  1527.743728  634445.339492  443438.684744  105.936440  0.030717  0.383966  0.017195  0.013521  0.000001  1.000000  0.003644  0.006155  0.001456  0.293326  0.289967  0.068572  0.170974  0.093504  0.022112  16  0  0  0  0
0  39  25.699687  0.000000  0.076404  0.509918  8061902.712208  6530304.245390  1757.185616  559026.530024  452822.795389  121.846345  0.028960  0.361994  0.015151  0.013807  0.000002  1.000000  0.003151  0.006850  0.001620  0.293886  0.289349  0.068425  0.147808  0.104057  0.024608  16  0  0  0  0
13  25  18.254572  0.000000  0.124672  0.434762  10914066.410484  6173886.013452  820.104873  756800.583151  428108.127581  56.867516  0.033565  0.419566  0.020511  0.013053  0.000001  1.000000  0.004486  0.005063  0.001197  0.292211  0.290848  0.068780  0.210452  0.076919  0.018190  16  0  0  0  0
8  30  18.725627  0.000000  0.119887  0.442923  10631457.302238  6209555.078309  1036.118708  737203.969947  430581.483347  71.846296  0.033110  0.413872  0.019980  0.013129  0.000001  1.000000  0.004348  0.005234  0.001238  0.292421  0.290729  0.068752  0.203971  0.079511  0.018803  16  0  0  0  0
5  34  19.621061  0.000000  0.111728  0.456491  10149493.258810  6270041.522056  1268.483138  703783.734500  434775.719865  87.958854  0.032332  0.404152  0.019074  0.013257  0.000001  1.000000  0.004115  0.005529  0.001307  0.292739  0.290496  0.068697  0.193054  0.083995  0.019863  16  0  0  0  0
8  31  18.725647  0.000000  0.119887  0.442922  10631460.122886  6209554.765033  1081.688385  737204.165536  430581.461624  75.006177  0.033110  0.413873  0.019980  0.013129  0.000001  1.000000  0.004348  0.005234  0.001238  0.292421  0.290729  0.068752  0.203971  0.079511  0.018803  16  0  0  0  0
1  38  23.478694  0.000000  0.086385  0.495719  8651867.787991  6456956.865619  1636.289295  599935.747230  447736.758921  113.463181  0.029913  0.373914  0.016260  0.013652  0.000002  1.000000  0.003416  0.006471  0.001530  0.293591  0.289689  0.068506  0.160266  0.098312  0.023249  17  0  0  0  0
7  32  18.938159  0.000000  0.117845  0.446358  10510847.513945  6224715.725000  1138.023016  728840.674849  431632.749284  78.912520  0.032915  0.411441  0.019754  0.013161  0.000001  1.000000  0.004289  0.005307  0.001255  0.292504  0.290673  0.068738  0.201222  0.080626  0.019066  17  0  0  0  0
10  29  18.452591  0.000000  0.122616  0.438288  10792645.115463  6189254.232272  982.084105  748381.016747  429173.786935  68.099441  0.033370  0.417122  0.020283  0.013086  0.000001  1.000000  0.004426  0.005136  0.001215  0.292306  0.290801  0.068769  0.207661  0.078030  0.018453  16  0  0  0  0
12  26  18.302357  0.000000  0.124170  0.435627  10884414.746075  6177653.686889  857.876841  754744.484528  428369.384691  59.486691  0.033518  0.418970  0.020456  0.013061  0.000001  1.000000  0.004471  0.005081  0.001202  0.292235  0.290837  0.068777  0.209770  0.077190  0.018254  16  0  0  0  0
3  36  20.913433  0.000000  0.101732  0.472507  9558833.238012  6343908.612904  1431.023167  662826.328583  439897.794015  99.229666  0.031378  0.392230  0.017964  0.013413  0.000001  1.000000  0.003835  0.005897  0.001394  0.293096  0.290189  0.068624  0.179920  0.089583  0.021185  16  0  0  0  0
12  27  18.302374  0.000000  0.124170  0.435627  10884416.330783  6177653.508959  895.607350  754744.594414  428369.372353  62.102991  0.033518  0.418970  0.020456  0.013061  0.000001  1.000000  0.004471  0.005081  0.001202  0.292235  0.290837  0.068777  0.209770  0.077190  0.018254  16  0  0  0  0
6  33  19.226915  0.000000  0.115179  0.450804  10353357.876100  6244485.755955  1199.909006  717920.066042  433003.638043  83.203803  0.032661  0.408264  0.019458  0.013202  0.000001  1.000000  0.004213  0.005404  0.001278  0.292608  0.290597  0.068721  0.197650  0.082089  0.019412  16  0  0  0  0
9  30  18.568735  0.000000  0.121440  0.440291  10723208.470056  6198006.687855  1029.961831  743566.157485  429780.697617  71.419367  0.033258  0.415723  0.020153  0.013104  0.000001  1.000000  0.004392  0.005178  0.001225  0.292356  0.290770  0.068761  0.206069  0.078667  0.018603  16  0  0  0  0
11  28  18.366435  0.000000  0.123503  0.436772  10845008.290616  6182642.090705  937.455552  752011.971517  428715.289396  65.004819  0.033454  0.418177  0.020382  0.013072  0.000001  1.000000  0.004452  0.005105  0.001207  0.292266  0.290822  0.068774  0.208864  0.077550  0.018339  16  0  0  0  0
0  40  25.699659  0.000000  0.076404  0.509918  8061924.759816  6530301.891221  1834.466911  559028.058844  452822.632147  127.205166  0.028960  0.361996  0.015151  0.013807  0.000002  1.000000  0.003151  0.006850  0.001620  0.293886  0.289349  0.068425  0.147808  0.104057  0.024607  16  0  0  0  0
1  39  23.478692  0.000000  0.086385  0.495719  8651884.554940  6456955.050977  1708.253867  599936.909880  447736.633091  118.453331  0.029913  0.373915  0.016260  0.013652  0.000002  1.000000  0.003416  0.006471  0.001530  0.293591  0.289689  0.068506  0.160266  0.098311  0.023249  16  0  0  0  0
4  35  20.162565  0.000000  0.107310  0.463654  9888475.690375  6302712.927244  1345.053341  685684.316687  437041.212631  93.268367  0.031911  0.398884  0.018584  0.013326  0.000001  1.000000  0.003991  0.005691  0.001346  0.292901  0.290363  0.068665  0.187217  0.086453  0.020444  16  0  0  0  0
4  36  20.162584  0.000000  0.107311  0.463653  9888483.033957  6302712.119096  1404.209860  685684.825904  437041.156592  97.370384  0.031911  0.398885  0.018584  0.013326  0.000001  1.000000  0.003991  0.005691  0.001346  0.292901  0.290363  0.068665  0.187217  0.086453  0.020444  16  0  0  0  0
2  38  21.968422  0.000000  0.094806  0.483191  9149554.527014  6394971.552506  1594.934696  634446.222075  443438.588162  110.595580  0.030717  0.383967  0.017195  0.013521  0.000001  1.000000  0.003644  0.006155  0.001456  0.293326  0.289967  0.068572  0.170975  0.093503  0.022112  16  0  0  0  0
13  26  18.254588  0.000000  0.124672  0.434762  10914067.837944  6173885.853419  856.174138  756800.682133  428108.116484  59.368622  0.033565  0.419567  0.020511  0.013053  0.000001  1.000000  0.004486  0.005063  0.001197  0.292211  0.290848  0.068780  0.210452  0.076919  0.018190  16  0  0  0  0
7  33  18.938180  0.000000  0.117845  0.446358  10510851.132161  6224715.320984  1188.074479  728840.925742  431632.721269  82.383176  0.032915  0.411442  0.019754  0.013161  0.000001  1.000000  0.004289  0.005307  0.001255  0.292504  0.290673  0.068738  0.201223  0.080626  0.019066  16  0  0  0  0
8  32  18.725667  0.000000  0.119887  0.442922  10631463.089730  6209554.432921  1129.262253  737204.371262  430581.438594  78.305033  0.033110  0.413874  0.019980  0.013129  0.000001  1.000000  0.004348  0.005234  0.001238  0.292421  0.290729  0.068752  0.203971  0.079511  0.018803  16  0  0  0  0
10  30  18.452610  0.000000  0.122616  0.438288  10792647.230784  6189253.996462  1025.277345  748381.163427  429173.770584  71.094536  0.033370  0.417122  0.020283  0.013086  0.000001  1.000000  0.004426  0.005136  0.001215  0.292306  0.290801  0.068769  0.207661  0.078030  0.018453  16  0  0  0  0
6  34  19.226936  0.000000  0.115179  0.450804  10353362.367740  6244485.257313  1252.682195  717920.377500  433003.603466  86.863189  0.032661  0.408265  0.019458  0.013202  0.000001  1.000000  0.004213  0.005404  0.001278  0.292608  0.290597  0.068721  0.197650  0.082089  0.019412  16  0  0  0  0
11  29  18.366454  0.000000  0.123503  0.436772  10845010.138197  6182641.884672  978.686001  752012.099631  428715.275109  67.863811  0.033454  0.418177  0.020382  0.013072  0.000001  1.000000  0.004452  0.005105  0.001207  0.292266  0.290822  0.068774  0.208864  0.077550  0.018339  17  0  0  0  0
3  37  20.913450  0.000000  0.101732  0.472507  9558842.866166  6343907.555766  1493.960525  662826.996216  439897.720711  103.593854  0.031378  0.392231  0.017964  0.013413  0.000001  1.000000  0.003835  0.005897  0.001394  0.293096  0.290189  0.068624  0.179920  0.089583  0.021185  16  0  0  0  0
0  41  25.699630  0.000000  0.076405  0.509917  8061947.857170  6530299.414774  1915.146950  559029.660455  452822.460426  132.799662  0.028960  0.361997  0.015151  0.013807  0.000002  1.000000  0.003151  0.006850  0.001620  0.293886  0.289349  0.068425  0.147809  0.104057  0.024607  16  0  0  0  0
9  31  18.568755  0.000000  0.121440  0.440290  10723210.942032  6198006.412622  1075.260753  743566.328897  429780.678532  74.560474  0.033258  0.415723  0.020153  0.013104  0.000001  1.000000  0.004392  0.005178  0.001225  0.292356  0.290770  0.068761  0.206069  0.078667  0.018603  16  0  0  0  0
1  40  23.478691  0.000000  0.086386  0.495718  8651902.035580  6456953.161453  1783.383377  599938.122018  447736.502068  123.662944  0.029913  0.373916  0.016260  0.013652  0.000002  1.000000  0.003416  0.006471  0.001530  0.293591  0.289689  0.068506  0.160267  0.098311  0.023249  16  0  0  0  0
5  36  19.621103  0.000000  0.111728  0.456490  10149504.907946  6270040.233304  1382.514828  703784.542271  434775.630500  95.866013  0.032332  0.404153  0.019074  0.013257  0.000001  1.000000  0.004115  0.005529  0.001307  0.292739  0.290496  0.068697  0.193055  0.083994  0.019863  16  0  0  0  0
4  37  20.162605  0.000000  0.107311  0.463653  9888490.767646  6302711.260919  1465.968092  685685.362171  437041.097085  101.652809  0.031911  0.398886  0.018584  0.013326  0.000001  1.000000  0.003991  0.005691  0.001346  0.292901  0.290363  0.068665  0.187217  0.086453  0.020444  16  0  0  0  0
12  28  18.302391  0.000000  0.124170  0.435626  10884417.972936  6177653.325897  934.997285  754744.708284  428369.359660  64.834358  0.033518  0.418971  0.020456  0.013061  0.000001  1.000000  0.004471  0.005081  0.001202  0.292235  0.290837  0.068777  0.209770  0.077190  0.018254  16  0  0  0  0
2  39  21.968434  0.000000  0.094806  0.483190  9149567.773640  6394970.106679  1665.080684  634447.140620  443438.487905  115.459627  0.030717  0.383968  0.017195  0.013521  0.000002  1.000000  0.003644  0.006155  0.001456  0.293326  0.289967  0.068572  0.170975  0.093503  0.022112  17  0  0  0  0
6  35  19.226958  0.000000  0.115179  0.450804  10353367.060481  6244484.735825  1307.776374  717920.702903  433003.567305  90.683517  0.032661  0.408266  0.019458  0.013202  0.000001  1.000000  0.004213  0.005404  0.001278  0.292608  0.290597  0.068721  0.197650  0.082089  0.019412  16  0  0  0  0
9  32  18.568776  0.000000  0.121440  0.440290  10723213.489014  6198006.131840  1122.551955  743566.505509  429780.659062  77.839729  0.033258  0.415724  0.020153  0.013104  0.000001  1.000000  0.004392  0.005178  0.001225  0.292356  0.290770  0.068761  0.206069  0.078667  0.018603  16  0  0  0  0
3  38  20.913468  0.000000  0.101732  0.472506  9558852.923236  6343906.450972  1559.665857  662827.693591  439897.644102  108.149977  0.031379  0.392232  0.017964  0.013413  0.000001  1.000000  0.003835  0.005897  0.001394  0.293096  0.290189  0.068624  0.179920  0.089583  0.021185  16  0  0  0  0
13  27  18.254605  0.000000  0.124672  0.434762  10914069.325264  6173885.687099  893.829768  756800.785267  428108.104951  61.979730  0.033565  0.419567  0.020511  0.013053  0.000001  1.000000  0.004486  0.005063  0.001197  0.292211  0.290848  0.068780  0.210452  0.076919  0.018190  16  0  0  0  0
10  31  18.452630  0.000000  0.122616  0.438288  10792649.405360  6189253.757249  1070.370259  748381.314216  429173.753996  74.221359  0.033370  0.417123  0.020283  0.013086  0.000001  1.000000  0.004426  0.005136  0.001215  0.292306  0.290801  0.068769  0.207661  0.078030  0.018452  16  0  0  0  0
5  35  19.621082  0.000000  0.111728  0.456490  10149498.958886  6270040.891798  1324.272174  703784.129753  434775.676162  91.827364  0.032332  0.404152  0.019074  0.013257  0.000001  1.000000  0.004115  0.005529  0.001307  0.292739  0.290496  0.068697  0.193055  0.083995  0.019863  16  0  0  0  0
7  34  18.938201  0.000000  0.117845  0.446358  10510854.876933  6224714.906530  1240.327234  728841.185411  431632.692530  86.006474  0.032915  0.411442  0.019754  0.013161  0.000001  1.000000  0.004289  0.005307  0.001255  0.292504  0.290673  0.068738  0.201223  0.080626  0.019066  16  0  0  0  0
8  33  18.725688  0.000000  0.119887  0.442922  10631466.180968  6209554.088223  1178.928454  737204.585614  430581.414692  81.748975  0.033110  0.413874  0.019980  0.013129  0.000001  1.000000  0.004348  0.005234  0.001238  0.292421  0.290729  0.068752  0.203971  0.079511  0.018803  17  0  0  0  0
11  30  18.366473  0.000000  0.123503  0.436772  10845012.085073  6182641.665838  1021.729805  752012.234631  428715.259935  70.848544  0.033454  0.418178  0.020382  0.013072  0.000001  1.000000  0.004452  0.005105  0.001207  0.292266  0.290822  0.068774  0.208864  0.077550  0.018339  16  0  0  0  0
12  29  18.302410  0.000000  0.124170  0.435626  10884419.695340  6177653.133021  976.119629  754744.827718  428369.346285  67.685854  0.033518  0.418971  0.020456  0.013061  0.000001  1.000000  0.004471  0.005081  0.001202  0.292235  0.290837  0.068777  0.209770  0.077190  0.018254  16  0  0  0  0
0  42  25.699600  0.000000  0.076405  0.509916  8061971.920329  6530296.841800  1999.375180  559031.329037  452822.282011  138.640196  0.028960  0.361999  0.015151  0.013807  0.000002  1.000000  0.003151  0.006850  0.001620  0.293886  0.289349  0.068425  0.147809  0.104056  0.024607  16  0  0  0  0
5  37  19.621126  0.000000  0.111728  0.456490  10149511.105697  6270039.549310  1443.319007  703784.972034  434775.583071  100.082281  0.032332  0.404154  0.019074  0.013257  0.000001  1.000000  0.004115  0.005529  0.001307  0.292739  0.290496  0.068697  0.193055  0.083994  0.019863  16  0  0  0  0
4  38  20.162626  0.000000  0.107311  0.463653  9888498.784866  6302710.377813  1530.442446  685685.918099  437041.035849  106.123574  0.031911  0.398887  0.018584  0.013326  0.000001  1.000000  0.003991  0.005691  0.001346  0.292901  0.290363  0.068665  0.187218  0.086453  0.020444  17  0  0  0  0
2  40  21.968445  0.000000  0.094806  0.483190  9149581.598980  6394968.598530  1738.311652  634448.099293  443438.383328  120.537591  0.030718  0.383969  0.017195  0.013521  0.000002  1.000000  0.003644  0.006155  0.001456  0.293326  0.289967  0.068572  0.170975  0.093503  0.022112  16  0  0  0  0
11  31  18.366493  0.000000  0.123503  0.436771  10845014.068501  6182641.447575  1066.666713  752012.372165  428715.244800  73.964548  0.033454  0.418178  0.020382  0.013072  0.000001  1.000000  0.004452  0.005105  0.001207  0.292266  0.290822  0.068774  0.208864  0.077550  0.018339  16  0  0  0  0
9  33  18.568797  0.000000  0.121440  0.440290  10723216.255106  6198005.816897  1171.923070  743566.697314  429780.637224  81.263209  0.033258  0.415724  0.020153  0.013104  0.000001  1.000000  0.004392  0.005178  0.001225  0.292356  0.290770  0.068761  0.206069  0.078667  0.018603  16  0  0  0  0
3  39  20.913486  0.000000  0.101732  0.472506  9558863.421917  6343905.297650  1628.260891  662828.421588  439897.564129  112.906477  0.031379  0.392233  0.017964  0.013413  0.000002  1.000000  0.003835  0.005897  0.001394  0.293096  0.290189  0.068624  0.179920  0.089583  0.021185  16  0  0  0  0
13  29  18.254641  0.000000  0.124672  0.434762  10914072.504344  6173885.330794  974.182267  756801.005710  428108.080244  67.551514  0.033565  0.419568  0.020511  0.013053  0.000001  1.000000  0.004486  0.005063  0.001197  0.292211  0.290848  0.068780  0.210452  0.076919  0.018190  16  0  0  0  0
0  43  25.699568  0.000000  0.076405  0.509916  8061997.050329  6530294.153020  2087.307644  559033.071595  452822.095567  144.737588  0.028960  0.362000  0.015151  0.013807  0.000002  1.000000  0.003151  0.006850  0.001620  0.293886  0.289349  0.068425  0.147810  0.104056  0.024607  16  0  0  0  0
10  32  18.452651  0.000000  0.122616  0.438288  10792651.748077  6189253.493130  1117.446402  748381.476664  429173.735682  77.485701  0.033370  0.417124  0.020283  0.013086  0.000001  1.000000  0.004426  0.005136  0.001215  0.292306  0.290801  0.068769  0.207661  0.078030  0.018452  16  0  0  0  0
13  28  18.254623  0.000000  0.124672  0.434762  10914070.875720  6173885.513817  933.141531  756800.892778  428108.092935  64.705677  0.033565  0.419568  0.020511  0.013053  0.000001  1.000000  0.004486  0.005063  0.001197  0.292211  0.290848  0.068780  0.210452  0.076919  0.018190  16  0  0  0  0
7  35  18.938224  0.000000  0.117845  0.446358  10510858.808429  6224714.468854  1294.878097  728841.458028  431632.662181  89.789127  0.032915  0.411443  0.019754  0.013161  0.000001  1.000000  0.004289  0.005307  0.001255  0.292504  0.290673  0.068738  0.201223  0.080626  0.019066  16  0  0  0  0
4  39  20.162648  0.000000  0.107311  0.463652  9888507.168617  6302709.452493  1597.752379  685686.499443  437040.971685  110.790963  0.031911  0.398888  0.018584  0.013326  0.000002  1.000000  0.003991  0.005691  0.001346  0.292901  0.290363  0.068665  0.187218  0.086452  0.020444  16  0  0  0  0
6  36  19.226981  0.000000  0.115179  0.450804  10353371.952990  6244484.192972  1365.293618  717921.042158  433003.529663  94.671864  0.032661  0.408267  0.019458  0.013202  0.000001  1.000000  0.004213  0.005404  0.001278  0.292608  0.290597  0.068721  0.197651  0.082089  0.019412  16  0  0  0  0
2  41  21.968457  0.000000  0.094807  0.483189  9149596.060796  6394967.016756  1814.763270  634449.102101  443438.273645  125.838881  0.030718  0.383970  0.017195  0.013521  0.000002  1.000000  0.003644  0.006155  0.001456  0.293326  0.289967  0.068572  0.170975  0.093503  0.022112  16  0  0  0  0
9  34  18.568819  0.000000  0.121440  0.440290  10723219.060094  6198005.505710  1223.465557  743566.891817  429780.615645  84.837256  0.033258  0.415725  0.020153  0.013104  0.000001  1.000000  0.004392  0.005178  0.001225  0.292356  0.290770  0.068761  0.206069  0.078667  0.018603  16  0  0  0  0
8  34  18.725710  0.000000  0.119887  0.442922  10631469.400866  6209553.729781  1230.779007  737204.808887  430581.389837  85.344384  0.033110  0.413875  0.019980  0.013129  0.000001  1.000000  0.004348  0.005234  0.001238  0.292421  0.290729  0.068752  0.203971  0.079511  0.018803  16  0  0  0  0
8  35  18.725733  0.000000  0.119887  0.442922  10631472.769909  6209553.353754  1284.909983  737205.042503  430581.363763  89.097921  0.033110  0.413876  0.019980  0.013129  0.000001  1.000000  0.004348  0.005234  0.001238  0.292421  0.290729  0.068752  0.203971  0.079511  0.018803  16  0  0  0  0
5  38  19.621149  0.000000  0.111729  0.456489  10149517.644820  6270038.820208  1506.797369  703785.425469  434775.532514  104.483983  0.032332  0.404155  0.019074  0.013257  0.000001  1.000000  0.004115  0.005529  0.001307  0.292739  0.290496  0.068697  0.193055  0.083994  0.019863  16  0  0  0  0
12  30  18.302429  0.000000  0.124170  0.435626  10884421.484502  6177652.933630  1019.050573  754744.951782  428369.332459  70.662761  0.033518  0.418972  0.020456  0.013061  0.000001  1.000000  0.004471  0.005081  0.001202  0.292235  0.290837  0.068777  0.209770  0.077190  0.018254  16  0  0  0  0
1  42  23.478687  0.000000  0.086386  0.495717  8651939.405553  6456949.115142  1943.700080  599940.713318  447736.221489  134.779586  0.029914  0.373919  0.016260  0.013652  0.000002  1.000000  0.003416  0.006471  0.001530  0.293591  0.289689  0.068506  0.160268  0.098311  0.023249  16  0  0  0  0
3  40  20.913505  0.000000  0.101732  0.472505  9558874.381438  6343904.093849  1699.872711  662829.181540  439897.480655  117.872167  0.031379  0.392234  0.017964  0.013413  0.000002  1.000000  0.003835  0.005897  0.001394  0.293096  0.290189  0.068624  0.179921  0.089583  0.021185  16  0  0  0  0
6  37  19.227005  0.000000  0.115179  0.450804  10353377.065078  6244483.625223  1425.340491  717921.396639  433003.490294  98.835619  0.032661  0.408268  0.019458  0.013202  0.000001  1.000000  0.004213  0.005404  0.001278  0.292608  0.290597  0.068721  0.197651  0.082089  0.019412  16  0  0  0  0
12  31  18.302449  0.000000  0.124170  0.435626  10884423.341437  6177652.727587  1063.869660  754745.080545  428369.318172  73.770596  0.033518  0.418972  0.020456  0.013061  0.000001  1.000000  0.004471  0.005081  0.001202  0.292235  0.290837  0.068777  0.209770  0.077190  0.018254  16  0  0  0  0
10  33  18.452672  0.000000  0.122616  0.438288  10792654.160399  6189253.223685  1166.592992  748381.643938  429173.716998  80.893612  0.033370  0.417124  0.020283  0.013086  0.000001  1.000000  0.004426  0.005136  0.001215  0.292306  0.290801  0.068769  0.207661  0.078030  0.018452  16  0  0  0  0
1  41  23.478689  0.000000  0.086386  0.495718  8651920.329103  6456951.179616  1861.817016  599939.390523  447736.364644  129.101670  0.029913  0.373917  0.016260  0.013652  0.000002  1.000000  0.003416  0.006471  0.001530  0.293591  0.289689  0.068506  0.160267  0.098311  0.023249  16  0  0  0  0
1  43  23.478685  0.000000  0.086387  0.495716  8651959.333835  6456946.956099  2029.184266  599942.095180  447736.071777  140.707210  0.029914  0.373920  0.016260  0.013652  0.000002  1.000000  0.003416  0.006471  0.001530  0.293591  0.289689  0.068506  0.160268  0.098310  0.023248  16  0  0  0  0
7  36  18.938248  0.000000  0.117845  0.446358  10510862.913676  6224714.011915  1351.828135  728841.742693  431632.630496  93.738143  0.032916  0.411444  0.019754  0.013161  0.000001  1.000000  0.004289  0.005307  0.001255  0.292504  0.290673  0.068738  0.201223  0.080626  0.019066  16  0  0  0  0
13  30  18.254660  0.000000  0.124672  0.434762  10914074.180662  6173885.144831  1017.028013  756801.121948  428108.067349  70.522513  0.033565  0.419569  0.020511  0.013053  0.000001  1.000000  0.004486  0.005063  0.001197  0.292211  0.290848  0.068780  0.210452  0.076919  0.018190  16  0  0  0  0
4  40  20.162671  0.000000  0.107311  0.463652  9888515.924678  6302708.485934  1668.022595  685687.106604  437040.904662  115.663624  0.031911  0.398889  0.018584  0.013326  0.000002  1.000000  0.003991  0.005691  0.001346  0.292901  0.290363  0.068665  0.187218  0.086452  0.020444  16  0  0  0  0
11  32  18.366513  0.000000  0.123503  0.436771  10845016.206510  6182641.206002  1113.579991  752012.520419  428715.228049  77.217597  0.033454  0.418179  0.020382  0.013072  0.000001  1.000000  0.004452  0.005105  0.001207  0.292266  0.290822  0.068774  0.208864  0.077550  0.018339  16  0  0  0  0
2  42  21.968470  0.000000  0.094807  0.483189  9149611.090461  6394965.381588  1894.577163  634450.144284  443438.160259  131.373317  0.030718  0.383971  0.017195  0.013521  0.000002  1.000000  0.003644  0.006155  0.001456  0.293326  0.289967  0.068572  0.170976  0.093503  0.022112  16  0  0  0  0
3  41  20.913525  0.000000  0.101733  0.472505  9558885.834243  6343902.834510  1774.633990  662829.975698  439897.393330  123.056246  0.031379  0.392235  0.017964  0.013413  0.000002  1.000000  0.003835  0.005897  0.001394  0.293096  0.290189  0.068624  0.179921  0.089582  0.021184  16  0  0  0  0
10  34  18.452695  0.000000  0.122616  0.438288  10792656.701360  6189252.937693  1217.901090  748381.820133  429173.697167  84.451406  0.033370  0.417125  0.020283  0.013086  0.000001  1.000000  0.004426  0.005136  0.001215  0.292306  0.290801  0.068769  0.207661  0.078030  0.018452  16  0  0  0  0
9  35  18.568843  0.000000  0.121440  0.440290  10723221.986888  6198005.180591  1277.274920  743567.094766  429780.593101  88.568492  0.033258  0.415726  0.020153  0.013104  0.000001  1.000000  0.004392  0.005178  0.001225  0.292356  0.290770  0.068762  0.206070  0.078667  0.018603  16  0  0  0  0
6  38  19.227029  0.000000  0.115179  0.450803  10353382.413400  6244483.029937  1488.028246  717921.767501  433003.449016  103.182499  0.032661  0.408268  0.019458  0.013202  0.000001  1.000000  0.004213  0.005404  0.001278  0.292608  0.290597  0.068721  0.197651  0.082088  0.019412  16  0  0  0  0
8  36  18.725757  0.000000  0.119887  0.442922  10631476.280166  6209552.962757  1341.421671  737205.285910  430581.336651  93.016541  0.033110  0.413876  0.019980  0.013129  0.000001  1.000000  0.004348  0.005234  0.001238  0.292421  0.290729  0.068752  0.203971  0.079511  0.018803  17  0  0  0  0
5  39  19.621174  0.000000  0.111729  0.456489  10149524.412790  6270038.071947  1573.067513  703785.894772  434775.480628  109.079271  0.032332  0.404156  0.019074  0.013257  0.000001  1.000000  0.004115  0.005529  0.001307  0.292739  0.290496  0.068697  0.193055  0.083994  0.019863  17  0  0  0  0
11  33  18.366535  0.000000  0.123503  0.436771  10845018.415793  6182640.958114  1162.556554  752012.673614  428715.210860  80.613719  0.033454  0.418180  0.020382  0.013072  0.000001  1.000000  0.004452  0.005105  0.001207  0.292266  0.290822  0.068774  0.208864  0.077550  0.018339  16  0  0  0  0
13  31  18.254680  0.000000  0.124672  0.434762  10914075.962847  6173884.943819  1061.758159  756801.245528  428108.053411  73.624180  0.033566  0.419569  0.020511  0.013053  0.000001  1.000000  0.004486  0.005063  0.001197  0.292211  0.290848  0.068780  0.210452  0.076919  0.018190  16  0  0  0  0
7  37  18.938272  0.000000  0.117845  0.446357  10510867.197450  6224713.535202  1411.282863  728842.039738  431632.597440  97.860839  0.032916  0.411445  0.019754  0.013161  0.000001  1.000000  0.004289  0.005307  0.001255  0.292504  0.290673  0.068738  0.201223  0.080626  0.019066  16  0  0  0  0
12  32  18.302470  0.000000  0.124170  0.435626  10884425.313400  6177652.505708  1110.659935  754745.217285  428369.302786  77.015116  0.033518  0.418973  0.020456  0.013061  0.000001  1.000000  0.004471  0.005081  0.001202  0.292235  0.290837  0.068777  0.209770  0.077190  0.018254  16  0  0  0  0
3  42  20.913545  0.000000  0.101733  0.472504  9558897.775923  6343901.522868  1852.683229  662830.803755  439897.302379  128.468317  0.031379  0.392236  0.017964  0.013413  0.000002  1.000000  0.003835  0.005897  0.001394  0.293096  0.290189  0.068624  0.179921  0.089582  0.021184  16  0  0  0  0
0  44  25.699535  0.000000  0.076406  0.509915  8062023.276170  6530291.348750  2179.107233  559034.890141  452821.901114  151.103133  0.028960  0.362002  0.015151  0.013807  0.000002  1.000000  0.003151  0.006850  0.001620  0.293886  0.289349  0.068425  0.147810  0.104056  0.024607  16  0  0  0  0
4  41  20.162695  0.000000  0.107311  0.463652  9888525.057175  6302707.478256  1741.383280  685687.739868  437040.834788  120.750583  0.031911  0.398890  0.018584  0.013326  0.000002  1.000000  0.003991  0.005691  0.001346  0.292901  0.290363  0.068665  0.187218  0.086452  0.020444  16  0  0  0  0
1  44  23.478683  0.000000  0.086387  0.495716  8651980.118004  6456944.707969  2118.427933  599943.536391  447735.915888  146.895523  0.029914  0.373922  0.016260  0.013652  0.000002  1.000000  0.003416  0.006471  0.001530  0.293591  0.289689  0.068506  0.160269  0.098310  0.023248  16  0  0  0  0
2  43  21.968483  0.000000  0.094807  0.483188  9149626.835650  6394963.662521  1977.901206  634451.236084  443438.041056  137.151152  0.030718  0.383973  0.017195  0.013521  0.000002  1.000000  0.003644  0.006155  0.001456  0.293326  0.289967  0.068572  0.170976  0.093502  0.022111  16  0  0  0  0
8  37  18.725782  0.000000  0.119887  0.442921  10631479.893553  6209552.565092  1400.418772  737205.536469  430581.309076  97.107504  0.033110  0.413877  0.019980  0.013129  0.000001  1.000000  0.004348  0.005234  0.001238  0.292421  0.290729  0.068752  0.203972  0.079511  0.018803  16  0  0  0  0
0  45  25.699501  0.000000  0.076406  0.509914  8062050.666313  6530288.418091  2274.944008  559036.789422  452821.697897  157.748623  0.028960  0.362003  0.015151  0.013807  0.000002  1.000000  0.003151  0.006850  0.001620  0.293886  0.289350  0.068425  0.147811  0.104056  0.024607  17  0  0  0  0
7  38  18.938298  0.000000  0.117845  0.446357  10510871.683099  6224713.034513  1473.352437  728842.350780  431632.562721  102.164852  0.032916  0.411445  0.019754  0.013161  0.000001  1.000000  0.004289  0.005307  0.001255  0.292504  0.290673  0.068738  0.201223  0.080626  0.019066  16  0  0  0  0
10  35  18.452718  0.000000  0.122616  0.438287  10792659.317815  6189252.647073  1271.465756  748382.001563  429173.677015  88.165674  0.033370  0.417126  0.020283  0.013086  0.000001  1.000000  0.004426  0.005136  0.001215  0.292306  0.290801  0.068769  0.207662  0.078030  0.018452  16  0  0  0  0
13  32  18.254701  0.000000  0.124672  0.434761  10914077.789419  6173884.741430  1108.455577  756801.372186  428108.039377  76.862262  0.033566  0.419570  0.020511  0.013053  0.000001  1.000000  0.004486  0.005063  0.001197  0.292211  0.290848  0.068780  0.210452  0.076919  0.018190  16  0  0  0  0
1  45  23.478680  0.000000  0.086387  0.495715  8652001.845722  6456942.354090  2211.596413  599945.043029  447735.752666  153.355990  0.029914  0.373923  0.016260  0.013652  0.000002  1.000000  0.003416  0.006471  0.001530  0.293591  0.289689  0.068506  0.160269  0.098310  0.023248  16  0  0  0  0
9  36  18.568867  0.000000  0.121440  0.440290  10723225.066953  6198004.836216  1333.450858  743567.308343  429780.569221  92.463831  0.033258  0.415726  0.020153  0.013104  0.000001  1.000000  0.004392  0.005178  0.001225  0.292356  0.290770  0.068762  0.206070  0.078667  0.018603  16  0  0  0  0
6  39  19.227055  0.000000  0.115179  0.450803  10353387.972636  6244482.413980  1553.473023  717922.152989  433003.406305  107.720555  0.032662  0.408269  0.019458  0.013202  0.000001  1.000000  0.004213  0.005404  0.001278  0.292608  0.290597  0.068721  0.197651  0.082088  0.019412  16  0  0  0  0
0  46  25.699465  0.000000  0.076407  0.509913  8062079.270516  6530285.355754  2374.995502  559038.772888  452821.485549  164.686370  0.028960  0.362005  0.015151  0.013807  0.000002  1.000000  0.003151  0.006849  0.001620  0.293886  0.289350  0.068425  0.147812  0.104055  0.024607  16  0  0  0  0
11  34  18.366558  0.000000  0.123503  0.436771  10845020.702783  6182640.703710  1213.687147  752012.832198  428715.193219  84.159204  0.033454  0.418180  0.020382  0.013072  0.000001  1.000000  0.004452  0.005105  0.001207  0.292266  0.290822  0.068774  0.208864  0.077550  0.018339  16  0  0  0  0
4  42  20.162721  0.000000  0.107311  0.463651  9888534.598077  6302706.425029  1817.970348  685688.401451  437040.761756  126.061265  0.031911  0.398891  0.018584  0.013326  0.000002  1.000000  0.003991  0.005691  0.001346  0.292901  0.290363  0.068665  0.187218  0.086452  0.020444  16  0  0  0  0
2  44  21.968497  0.000000  0.094807  0.483188  9149643.290191  6394961.863926  2064.889762  634452.377070  443437.916338  143.183092  0.030718  0.383974  0.017195  0.013521  0.000002  1.000000  0.003644  0.006155  0.001455  0.293326  0.289967  0.068572  0.170976  0.093502  0.022111  17  0  0  0  0
3  43  20.913567  0.000000  0.101733  0.472504  9558910.243708  6343900.153672  1934.165027  662831.668293  439897.207436  134.118409  0.031379  0.392237  0.017964  0.013413  0.000002  1.000000  0.003835  0.005897  0.001394  0.293096  0.290189  0.068624  0.179922  0.089582  0.021184  16  0  0  0  0
5  40  19.621200  0.000000  0.111729  0.456489  10149531.483781  6270037.289515  1642.252221  703786.385087  434775.426373  113.876661  0.032333  0.404157  0.019074  0.013257  0.000002  1.000000  0.004115  0.005529  0.001307  0.292739  0.290496  0.068697  0.193055  0.083994  0.019863  17  0  0  0  0
5  41  19.621226  0.000000  0.111729  0.456488  10149538.866857  6270036.472315  1714.479672  703786.897042  434775.369707  118.885039  0.032333  0.404158  0.019074  0.013257  0.000002  1.000000  0.004115  0.005529  0.001307  0.292739  0.290496  0.068697  0.193056  0.083994  0.019863  16  0  0  0  0
10  36  18.452743  0.000000  0.122616  0.438287  10792662.060169  6189252.341556  1327.386236  748382.191723  429173.655830  92.043299  0.033370  0.417126  0.020283  0.013086  0.000001  1.000000  0.004426  0.005136  0.001215  0.292306  0.290801  0.068769  0.207662  0.078030  0.018452  16  0  0  0  0
8  38  18.725809  0.000000  0.119887  0.442921  10631483.765747  6209552.129513  1462.010606  737205.804973  430581.278872  101.378390  0.033110  0.413878  0.019980  0.013129  0.000001  1.000000  0.004348  0.005234  0.001238  0.292421  0.290729  0.068752  0.203972  0.079511  0.018803  16  0  0  0  0
11  35  18.366582  0.000000  0.123503  0.436771  10845023.098809  6182640.436215  1267.066505  752012.998343  428715.174671  87.860623  0.033454  0.418181  0.020382  0.013072  0.000001  1.000000  0.004452  0.005105  0.001207  0.292266  0.290822  0.068774  0.208864  0.077550  0.018339  16  0  0  0  0
12  34  18.302515  0.000000  0.124170  0.435626  10884429.488262  6177652.038969  1210.504624  754745.506777  428369.270422  83.938522  0.033518  0.418974  0.020456  0.013061  0.000001  1.000000  0.004471  0.005081  0.001202  0.292235  0.290837  0.068777  0.209770  0.077190  0.018254  16  0  0  0  0
6  40  19.227082  0.000000  0.115179  0.450803  10353393.789079  6244481.768105  1621.796077  717922.556311  433003.361518  112.458196  0.032662  0.408270  0.019458  0.013202  0.000002  1.000000  0.004213  0.005404  0.001278  0.292608  0.290597  0.068721  0.197651  0.082088  0.019412  16  0  0  0  0
7  39  18.938325  0.000000  0.117845  0.446357  10510876.336931  6224712.518346  1538.151854  728842.673485  431632.526929  106.658158  0.032916  0.411446  0.019754  0.013161  0.000001  1.000000  0.004289  0.005307  0.001255  0.292504  0.290673  0.068738  0.201223  0.080626  0.019066  16  0  0  0  0
3  44  20.913590  0.000000  0.101733  0.472503  9558923.296295  6343898.716475  2019.230342  662832.573382  439897.107779  140.016987  0.031379  0.392239  0.017965  0.013413  0.000002  1.000000  0.003835  0.005897  0.001394  0.293096  0.290189  0.068624  0.179922  0.089582  0.021184  16  0  0  0  0
5  42  19.621254  0.000000  0.111729  0.456488  10149546.578646  6270035.617871  1789.883682  703787.431791  434775.310458  124.113686  0.032333  0.404159  0.019075  0.013257  0.000002  1.000000  0.004115  0.005529  0.001307  0.292739  0.290496  0.068697  0.193056  0.083994  0.019863  16  0  0  0  0
9  37  18.568893  0.000000  0.121440  0.440289  10723228.269085  6198004.479570  1392.097449  743567.530385  429780.544491  96.530488  0.033258  0.415727  0.020153  0.013104  0.000001  1.000000  0.004392  0.005178  0.001225  0.292356  0.290770  0.068762  0.206070  0.078667  0.018603  16  0  0  0  0
12  33  18.302492  0.000000  0.124170  0.435626  10884427.356588  6177652.277233  1159.508087  754745.358963  428369.286943  80.402333  0.033518  0.418973  0.020456  0.013061  0.000001  1.000000  0.004471  0.005081  0.001202  0.292235  0.290837  0.068777  0.209770  0.077190  0.018254  16  0  0  0  0
1  46  23.478678  0.000000  0.086388  0.495714  8652024.478793  6456939.908042  2308.862292  599946.612446  447735.583053  160.100577  0.029914  0.373925  0.016260  0.013652  0.000002  1.000000  0.003416  0.006471  0.001530  0.293591  0.289689  0.068506  0.160270  0.098309  0.023248  17  0  0  0  0
13  33  18.254723  0.000000  0.124672  0.434761  10914079.721359  6173884.524628  1157.206792  756801.506150  428108.024343  80.242757  0.033566  0.419570  0.020511  0.013053  0.000001  1.000000  0.004486  0.005063  0.001197  0.292211  0.290848  0.068780  0.210452  0.076918  0.018190  16  0  0  0  0
8  39  18.725836  0.000000  0.119887  0.442921  10631487.808038  6209551.674557  1526.311279  737206.085273  430581.247324  105.837112  0.033110  0.413879  0.019980  0.013129  0.000001  1.000000  0.004348  0.005234  0.001238  0.292421  0.290729  0.068752  0.203972  0.079511  0.018803  16  0  0  0  0
0  47  25.699427  0.000000  0.076407  0.509912  8062109.106064  6530282.166223  2479.447052  559040.841737  452821.264381  171.929225  0.028961  0.362007  0.015151  0.013807  0.000002  1.000000  0.003151  0.006849  0.001620  0.293886  0.289350  0.068425  0.147812  0.104055  0.024607  16  0  0  0  0
9  38  18.568919  0.000000  0.121440  0.440289  10723231.627915  6198004.103770  1453.323354  743567.763292  429780.518432  100.776001  0.033258  0.415728  0.020153  0.013104  0.000001  1.000000  0.004392  0.005178  0.001225  0.292356  0.290770  0.068762  0.206070  0.078667  0.018603  16  0  0  0  0
7  40  18.938353  0.000000  0.117845  0.446357  10510881.208624  6224711.976497  1605.801171  728843.011297  431632.489356  111.349081  0.032916  0.411447  0.019754  0.013161  0.000002  1.000000  0.004289  0.005307  0.001255  0.292504  0.290673  0.068738  0.201223  0.080625  0.019066  16  0  0  0  0
10  37  18.452769  0.000000  0.122616  0.438287  10792664.904743  6189252.025797  1385.766137  748382.388970  429173.633934  96.091464  0.033370  0.417127  0.020283  0.013086  0.000001  1.000000  0.004426  0.005136  0.001215  0.292306  0.290801  0.068769  0.207662  0.078029  0.018452  16  0  0  0  0
4  43  20.162747  0.000000  0.107312  0.463651  9888544.550079  6302705.327513  1897.925687  685689.091540  437040.685652  131.605509  0.031911  0.398892  0.018584  0.013326  0.000002  1.000000  0.003991  0.005691  0.001346  0.292901  0.290363  0.068665  0.187219  0.086452  0.020444  16  0  0  0  0
13  34  18.254746  0.000000  0.124672  0.434761  10914081.733927  6173884.299012  1208.102130  756801.645705  428108.008699  83.771929  0.033566  0.419571  0.020511  0.013053  0.000001  1.000000  0.004486  0.005063  0.001197  0.292211  0.290848  0.068780  0.210452  0.076918  0.018190  16  0  0  0  0
6  41  19.227111  0.000000  0.115180  0.450802  10353399.861485  6244481.093707  1693.123989  717922.977382  433003.314754  117.404199  0.032662  0.408271  0.019458  0.013202  0.000002  1.000000  0.004213  0.005404  0.001278  0.292608  0.290597  0.068721  0.197651  0.082088  0.019412  16  0  0  0  0
12  35  18.302538  0.000000  0.124170  0.435626  10884431.714563  6177651.790053  1263.744032  754745.661153  428369.253161  87.630236  0.033518  0.418975  0.020456  0.013061  0.000001  1.000000  0.004471  0.005081  0.001202  0.292235  0.290837  0.068777  0.209770  0.077190  0.018254  16  0  0  0  0
4  44  20.162775  0.000000  0.107312  0.463650  9888554.937682  6302704.182221  1981.397426  685689.811835  437040.606235  137.393587  0.031911  0.398893  0.018584  0.013326  0.000002  1.000000  0.003991  0.005691  0.001346  0.292901  0.290363  0.068665  0.187219  0.086452  0.020444  16  0  0  0  0
11  36  18.366606  0.000000  0.123503  0.436771  10845025.602963  6182640.156398  1322.793530  752013.171985  428715.155268  91.724833  0.033455  0.418182  0.020382  0.013072  0.000001  1.000000  0.004452  0.005105  0.001207  0.292266  0.290822  0.068774  0.208864  0.077550  0.018339  16  0  0  0  0
1  47  23.478676  0.000000  0.086388  0.495714  8652048.130490  6456937.349321  2410.405764  599948.252497  447735.405627  167.141780  0.029914  0.373927  0.016260  0.013652  0.000002  1.000000  0.003416  0.006471  0.001530  0.293591  0.289689  0.068506  0.160270  0.098309  0.023248  17  0  0  0  0
5  43  19.621283  0.000000  0.111729  0.456488  10149554.634536  6270034.725651  1868.603950  703787.990401  434775.248590  129.572288  0.032333  0.404160  0.019075  0.013257  0.000002  1.000000  0.004115  0.005529  0.001307  0.292739  0.290496  0.068697  0.193056  0.083994  0.019863  16  0  0  0  0
0  48  25.699388  0.000000  0.076408  0.509911  8062140.266277  6530278.832790  2588.492152  559043.002441  452821.033235  179.490604  0.028961  0.362009  0.015152  0.013807  0.000002  1.000000  0.003151  0.006849  0.001620  0.293886  0.289350  0.068425  0.147813  0.104054  0.024607  16  0  0  0  0
6  42  19.227140  0.000000  0.115180  0.450802  10353406.197693  6244480.390165  1767.588909  717923.416746  433003.265970  122.567727  0.032662  0.408272  0.019458  0.013202  0.000002  1.000000  0.004213  0.005403  0.001278  0.292608  0.290597  0.068721  0.197651  0.082088  0.019412  16  0  0  0  0
9  39  18.568947  0.000000  0.121441  0.440289  10723235.124629  6198003.713506  1517.242010  743568.005760  429780.491371  105.208233  0.033258  0.415729  0.020153  0.013104  0.000001  1.000000  0.004392  0.005178  0.001225  0.292356  0.290770  0.068762  0.206070  0.078667  0.018603  16  0  0  0  0
2  45  21.968512  0.000000  0.094808  0.483187  9149660.440300  6394959.992442  2155.703975  634453.566289  443437.786567  149.480310  0.030718  0.383975  0.017195  0.013521  0.000002  1.000000  0.003644  0.006155  0.001455  0.293326  0.289967  0.068572  0.170977  0.093502  0.022111  16  0  0  0  0
8  40  18.725865  0.000000  0.119887  0.442921  10631491.941152  6209551.217670  1593.439916  737206.371870  430581.215643  110.491930  0.033110  0.413880  0.019980  0.013129  0.000001  1.000000  0.004348  0.005234  0.001238  0.292421  0.290729  0.068752  0.203972  0.079511  0.018803  16  0  0  0  0
7  41  18.938382  0.000000  0.117845  0.446356  10510886.297223  6224711.410246  1676.425726  728843.364149  431632.450091  116.246312  0.032916  0.411448  0.019754  0.013161  0.000002  1.000000  0.004289  0.005307  0.001255  0.292504  0.290673  0.068738  0.201223  0.080625  0.019066  16  0  0  0  0
2  46  21.968527  0.000000  0.094808  0.483187  9149678.348866  6394958.037610  2250.512089  634454.808101  443437.651015  156.054471  0.030718  0.383977  0.017195  0.013521  0.000002  1.000000  0.003644  0.006155  0.001455  0.293326  0.289967  0.068572  0.170977  0.093502  0.022111  16  0  0  0  0
10  38  18.452795  0.000000  0.122616  0.438287  10792667.915625  6189251.687903  1446.713628  748382.597750  429173.610504  100.317670  0.033370  0.417128  0.020283  0.013086  0.000001  1.000000  0.004426  0.005136  0.001215  0.292306  0.290801  0.068769  0.207662  0.078029  0.018452  16  0  0  0  0
3  45  20.913613  0.000000  0.101733  0.472503  9558936.847235  6343897.232339  2108.036752  662833.513028  439897.004866  146.174980  0.031379  0.392240  0.017965  0.013413  0.000002  1.000000  0.003835  0.005897  0.001394  0.293096  0.290189  0.068624  0.179922  0.089582  0.021184  16  0  0  0  0
0  49  25.699347  0.000000  0.076408  0.509910  8062172.801350  6530275.350282  2702.332796  559045.258481  452820.791752  187.384515  0.028961  0.362011  0.015152  0.013807  0.000003  1.000000  0.003151  0.006849  0.001620  0.293886  0.289350  0.068425  0.147814  0.104054  0.024607  16  0  0  0  0
13  35  18.254770  0.000000  0.124673  0.434761  10914083.856604  6173884.059501  1261.235891  756801.792895  428107.992090  87.456318  0.033566  0.419572  0.020511  0.013053  0.000001  1.000000  0.004486  0.005063  0.001197  0.292211  0.290848  0.068780  0.210452  0.076918  0.018190  16  0  0  0  0
2  47  21.968543  0.000000  0.094808  0.483186  9149697.045249  6394955.996548  2349.489737  634456.104541  443437.509484  162.917756  0.030718  0.383978  0.017195  0.013521  0.000002  1.000000  0.003644  0.006155  0.001455  0.293326  0.289967  0.068572  0.170978  0.093501  0.022111  17  0  0  0  0
1  48  23.478673  0.000000  0.086388  0.495713  8652072.839143  6456934.673158  2516.414934  599949.965838  447735.220057  174.492643  0.029914  0.373928  0.016260  0.013652  0.000002  1.000000  0.003416  0.006471  0.001530  0.293591  0.289689  0.068506  0.160271  0.098309  0.023248  17  0  0  0  0
9  40  18.568976  0.000000  0.121441  0.440289  10723238.784352  6198003.304122  1583.971842  743568.259532  429780.462983  109.835397  0.033258  0.415730  0.020153  0.013104  0.000001  1.000000  0.004392  0.005178  0.001225  0.292356  0.290771  0.068762  0.206070  0.078666  0.018603  16  0  0  0  0
11  38  18.366659  0.000000  0.123503  0.436770  10845030.954396  6182639.557589  1441.708121  752013.543063  428715.113745  99.970580  0.033455  0.418183  0.020382  0.013072  0.000001  1.000000  0.004452  0.005105  0.001207  0.292266  0.290822  0.068774  0.208864  0.077550  0.018339  16  0  0  0  0
12  36  18.302563  0.000000  0.124170  0.435625  10884434.040904  6177651.529735  1319.324952  754745.822465  428369.235111  91.484315  0.033518  0.418976  0.020456  0.013061  0.000001  1.000000  0.004471  0.005081  0.001202  0.292235  0.290837  0.068777  0.209770  0.077190  0.018254  16  0  0  0  0
10  39  18.452823  0.000000  0.122616  0.438287  10792671.015702  6189251.344011  1510.341626  748382.812715  429173.586658  104.729748  0.033370  0.417129  0.020283  0.013086  0.000001  1.000000  0.004426  0.005136  0.001215  0.292306  0.290801  0.068769  0.207662  0.078029  0.018452  16  0  0  0  0
4  45  20.162803  0.000000  0.107312  0.463650  9888565.799495  6302702.982361  2068.540211  685690.565012  437040.523035  143.436221  0.031912  0.398894  0.018584  0.013326  0.000002  1.000000  0.003991  0.005691  0.001346  0.292901  0.290363  0.068665  0.187219  0.086452  0.020444  16  0  0  0  0
3  46  20.913638  0.000000  0.101734  0.472502  9558951.037327  6343895.673397  2200.748795  662834.496994  439896.896766  152.603797  0.031379  0.392241  0.017965  0.013413  0.000002  1.000000  0.003835  0.005897  0.001394  0.293096  0.290189  0.068624  0.179922  0.089582  0.021184  16  0  0  0  0
5  44  19.621314  0.000000  0.111729  0.456487  10149563.044838  6270033.793586  1950.786318  703788.573586  434775.183959  135.270958  0.032333  0.404161  0.019075  0.013257  0.000002  1.000000  0.004115  0.005529  0.001307  0.292739  0.290496  0.068697  0.193056  0.083994  0.019863  17  0  0  0  0
6  43  19.227171  0.000000  0.115180  0.450802  10353412.819122  6244479.654741  1845.328800  717923.875888  433003.214974  127.958348  0.032662  0.408273  0.019458  0.013202  0.000002  1.000000  0.004213  0.005403  0.001278  0.292608  0.290597  0.068721  0.197651  0.082088  0.019412  16  0  0  0  0
7  42  18.938413  0.000000  0.117846  0.446356  10510891.611172  6224710.818782  1750.156366  728843.732628  431632.409078  121.358924  0.032916  0.411449  0.019754  0.013161  0.000002  1.000000  0.004289  0.005307  0.001255  0.292504  0.290673  0.068738  0.201223  0.080625  0.019066  16  0  0  0  0
1  49  23.478671  0.000000  0.086389  0.495712  8652098.587074  6456931.890823  2627.086171  599951.751245  447735.027125  182.166781  0.029914  0.373930  0.016260  0.013652  0.000002  1.000000  0.003416  0.006471  0.001530  0.293591  0.289689  0.068506  0.160271  0.098309  0.023248  16  0  0  0  0
8  41  18.725894  0.000000  0.119887  0.442920  10631496.292868  6209550.732931  1663.520902  737206.673626  430581.182030  115.351469  0.033110  0.413881  0.019980  0.013129  0.000002  1.000000  0.004348  0.005234  0.001238  0.292421  0.290729  0.068752  0.203972  0.079511  0.018803  16  0  0  0  0
11  37  18.366632  0.000000  0.123503  0.436771  10845028.218207  6182639.864030  1380.971471  752013.353331  428715.134994  95.758994  0.033455  0.418182  0.020382  0.013072  0.000001  1.000000  0.004452  0.005105  0.001207  0.292266  0.290822  0.068774  0.208864  0.077550  0.018339  16  0  0  0  0
4  46  20.162833  0.000000  0.107312  0.463649  9888577.115195  6302701.734759  2159.515479  685691.349662  437040.436524  149.744606  0.031912  0.398896  0.018584  0.013326  0.000002  1.000000  0.003991  0.005691  0.001346  0.292901  0.290363  0.068665  0.187219  0.086451  0.020444  16  0  0  0  0
13  36  18.254795  0.000000  0.124673  0.434761  10914086.028532  6173883.818325  1316.706516  756801.943501  428107.975367  91.302748  0.033566  0.419572  0.020511  0.013053  0.000001  1.000000  0.004486  0.005063  0.001197  0.292211  0.290848  0.068780  0.210452  0.076918  0.018190  16  0  0  0  0
2  48  21.968559  0.000000  0.094809  0.483185  9149716.515146  6394953.876224  2452.820271  634457.454618  443437.362457  170.082877  0.030718  0.383980  0.017195  0.013521  0.000002  1.000000  0.003644  0.006155  0.001455  0.293326  0.289967  0.068572  0.170978  0.093501  0.022111  16  0  0  0  0
5  45  19.621346  0.000000  0.111729  0.456487  10149571.831489  6270032.819162  2036.583043  703789.182868  434775.116391  141.220254  0.032333  0.404162  0.019075  0.013257  0.000002  1.000000  0.004115  0.005529  0.001307  0.292739  0.290496  0.068697  0.193056  0.083993  0.019863  16  0  0  0  0
7  43  18.938445  0.000000  0.117846  0.446356  10510897.107088  6224710.211828  1827.129688  728844.113725  431632.366991  126.696390  0.032916  0.411450  0.019754  0.013161  0.000002  1.000000  0.004289  0.005307  0.001255  0.292504  0.290673  0.068738  0.201224  0.080625  0.019066  16  0  0  0  0
6  44  19.227203  0.000000  0.115180  0.450801  10353419.738866  6244478.885034  1926.487690  717924.355715  433003.161601  133.586049  0.032662  0.408274  0.019458  0.013202  0.000002  1.000000  0.004213  0.005403  0.001278  0.292608  0.290597  0.068721  0.197652  0.082088  0.019412  16  0  0  0  0
12  38  18.302616  0.000000  0.124170  0.435625  10884438.999712  6177650.975384  1437.927781  754746.166318  428369.196671  99.708444  0.033518  0.418977  0.020456  0.013061  0.000001  1.000000  0.004471  0.005081  0.001202  0.292235  0.290837  0.068777  0.209770  0.077189  0.018254  16  0  0  0  0
3  47  20.913664  0.000000  0.101734  0.472502  9558965.852242  6343894.045816  2297.538221  662835.524287  439896.783907  159.315346  0.031379  0.392243  0.017965  0.013413  0.000002  1.000000  0.003835  0.005897  0.001394  0.293096  0.290189  0.068624  0.179923  0.089581  0.021184  16  0  0  0  0
10  40  18.452853  0.000000  0.122616  0.438286  10792674.271400  6189250.980984  1576.768022  748383.038471  429173.561485  109.335871  0.033370  0.417129  0.020283  0.013086  0.000001  1.000000  0.004426  0.005136  0.001215  0.292306  0.290801  0.068769  0.207662  0.078029  0.018452  16  0  0  0  0
9  41  18.569006  0.000000  0.121441  0.440289  10723242.593720  6198002.879217  1653.636484  743568.523680  429780.433520  114.666066  0.033258  0.415731  0.020153  0.013104  0.000002  1.000000  0.004392  0.005178  0.001225  0.292356  0.290771  0.068762  0.206070  0.078666  0.018603  16  0  0  0  0
8  42  18.725926  0.000000  0.119887  0.442920  10631500.843571  6209550.225438  1736.684075  737206.989180  430581.146840  120.424732  0.033111  0.413882  0.019980  0.013129  0.000002  1.000000  0.004348  0.005234  0.001238  0.292421  0.290729  0.068752  0.203972  0.079511  0.018803  16  0  0  0  0
0  50  25.699304  0.000000  0.076409  0.509909  8062206.762200  6530271.718708  2821.179862  559047.613386  452820.539932  195.625579  0.028961  0.362013  0.015152  0.013807  0.000003  1.000000  0.003151  0.006849  0.001620  0.293886  0.289350  0.068425  0.147814  0.104054  0.024607  16  0  0  0  0
12  37  18.302589  0.000000  0.124170  0.435625  10884436.463389  6177651.259354  1377.350366  754745.990445  428369.216362  95.507900  0.033518  0.418976  0.020456  0.013061  0.000001  1.000000  0.004471  0.005081  0.001202  0.292235  0.290837  0.068777  0.209770  0.077189  0.018254  16  0  0  0  0
7  44  18.938478  0.000000  0.117846  0.446356  10510902.960350  6224709.554509  1907.488318  728844.519600  431632.321411  132.268599  0.032916  0.411451  0.019754  0.013161  0.000002  1.000000  0.004289  0.005307  0.001255  0.292504  0.290673  0.068738  0.201224  0.080625  0.019066  16  0  0  0  0
1  50  23.478668  0.000000  0.086389  0.495711  8652125.531374  6456928.971763  2742.624505  599953.619610  447734.824712  190.178413  0.029915  0.373932  0.016260  0.013652  0.000003  1.000000  0.003416  0.006471  0.001530  0.293591  0.289689  0.068506  0.160272  0.098308  0.023248  16  0  0  0  0
6  45  19.227237  0.000000  0.115180  0.450801  10353426.946265  6244478.085320  2011.215939  717924.855489  433003.106148  139.461255  0.032662  0.408275  0.019458  0.013202  0.000002  1.000000  0.004213  0.005403  0.001278  0.292608  0.290597  0.068721  0.197652  0.082088  0.019412  16  0  0  0  0
3  48  20.913690  0.000000  0.101734  0.472501  9558981.325255  6343892.345391  2398.584339  662836.597213  439896.665997  166.322062  0.031380  0.392244  0.017965  0.013413  0.000002  1.000000  0.003835  0.005897  0.001394  0.293096  0.290189  0.068624  0.179923  0.089581  0.021184  16  0  0  0  0
9  42  18.569038  0.000000  0.121441  0.440288  10723246.549452  6198002.440324  1726.365007  743568.797978  429780.403086  119.709189  0.033259  0.415732  0.020153  0.013104  0.000002  1.000000  0.004392  0.005178  0.001225  0.292356  0.290771  0.068762  0.206070  0.078666  0.018603  16  0  0  0  0
5  46  19.621379  0.000000  0.111730  0.456487  10149580.983149  6270031.806828  2126.153074  703789.817460  434775.046194  147.431198  0.032333  0.404163  0.019075  0.013257  0.000002  1.000000  0.004115  0.005529  0.001307  0.292739  0.290496  0.068697  0.193056  0.083993  0.019863  16  0  0  0  0
0  51  25.699260  0.000000  0.076409  0.509908  8062242.225313  6530267.923480  2945.253500  559050.072460  452820.276764  204.229064  0.028961  0.362015  0.015152  0.013807  0.000003  1.000000  0.003151  0.006849  0.001620  0.293886  0.289350  0.068425  0.147815  0.104053  0.024607  16  0  0  0  0
13  37  18.254821  0.000000  0.124673  0.434761  10914088.303390  6173883.564971  1374.616785  756802.101243  428107.957799  95.318348  0.033566  0.419573  0.020511  0.013053  0.000001  1.000000  0.004486  0.005063  0.001197  0.292211  0.290848  0.068780  0.210452  0.076918  0.018190  17  0  0  0  0
11  39  18.366687  0.000000  0.123503  0.436770  10845033.795434  6182639.240910  1505.116010  752013.740066  428715.091786  104.367394  0.033455  0.418184  0.020382  0.013072  0.000001  1.000000  0.004452  0.005105  0.001207  0.292266  0.290822  0.068774  0.208864  0.077550  0.018339  16  0  0  0  0
10  41  18.452883  0.000000  0.122616  0.438286  10792677.694545  6189250.597047  1646.115892  748383.275838  429173.534862  114.144575  0.033370  0.417130  0.020283  0.013086  0.000002  1.000000  0.004426  0.005136  0.001215  0.292306  0.290801  0.068769  0.207662  0.078029  0.018452  16  0  0  0  0
2  49  21.968576  0.000000  0.094809  0.483184  9149736.939635  6394951.641748  2560.695134  634458.870888  443437.207515  177.563110  0.030719  0.383982  0.017196  0.013521  0.000002  1.000000  0.003644  0.006155  0.001455  0.293326  0.289967  0.068572  0.170979  0.093501  0.022111  17  0  0  0  0
13  38  18.254848  0.000000  0.124673  0.434761  10914090.675076  6173883.301146  1435.073994  756802.265700  428107.939505  99.510558  0.033566  0.419574  0.020511  0.013053  0.000001  1.000000  0.004486  0.005063  0.001197  0.292211  0.290848  0.068780  0.210452  0.076918  0.018190  16  0  0  0  0
11  40  18.366717  0.000000  0.123503  0.436770  10845036.774655  6182638.907536  1571.312620  752013.946650  428715.068669  108.957584  0.033455  0.418185  0.020382  0.013072  0.000001  1.000000  0.004452  0.005105  0.001207  0.292266  0.290822  0.068774  0.208865  0.077550  0.018339  16  0  0  0  0
8  43  18.725958  0.000000  0.119888  0.442920  10631505.585551  6209549.697486  1813.064985  737207.317997  430581.110231  125.721119  0.033111  0.413883  0.019980  0.013129  0.000002  1.000000  0.004348  0.005234  0.001238  0.292421  0.290729  0.068752  0.203972  0.079511  0.018803  16  0  0  0  0
12  39  18.302645  0.000000  0.124170  0.435625  10884441.638837  6177650.680885  1501.169435  754746.349319  428369.176250  104.093732  0.033518  0.418978  0.020456  0.013061  0.000001  1.000000  0.004471  0.005081  0.001202  0.292235  0.290837  0.068777  0.209771  0.077189  0.018254  16  0  0  0  0
3  49  20.913718  0.000000  0.101734  0.472500  9558997.463428  6343890.573162  2504.074340  662837.716262  439896.543107  173.636924  0.031380  0.392246  0.017965  0.013413  0.000002  1.000000  0.003835  0.005897  0.001394  0.293096  0.290189  0.068624  0.179923  0.089581  0.021184  16  0  0  0  0
8  44  18.725992  0.000000  0.119888  0.442920  10631510.570629  6209549.139065  1892.805151  737207.663671  430581.071509  131.250442  0.033111  0.413884  0.019980  0.013129  0.000002  1.000000  0.004348  0.005234  0.001238  0.292421  0.290729  0.068752  0.203972  0.079511  0.018803  16  0  0  0  0
2  50  21.968594  0.000000  0.094809  0.483184  9149758.210561  6394949.320076  2673.314140  634460.345851  443437.046526  185.372310  0.030719  0.383984  0.017196  0.013521  0.000003  1.000000  0.003644  0.006155  0.001455  0.293326  0.289967  0.068572  0.170979  0.093501  0.022111  17  0  0  0  0
9  43  18.569071  0.000000  0.121441  0.440288  10723250.726103  6198001.971695  1802.292164  743569.087594  429780.370590  124.974112  0.033259  0.415733  0.020153  0.013104  0.000002  1.000000  0.004392  0.005178  0.001225  0.292356  0.290771  0.068762  0.206070  0.078666  0.018603  16  0  0  0  0
4  47  20.162865  0.000000  0.107312  0.463649  9888588.959246  6302700.426379  2254.491779  685692.170950  437040.345799  156.330430  0.031912  0.398897  0.018584  0.013326  0.000002  1.000000  0.003991  0.005691  0.001346  0.292901  0.290363  0.068665  0.187220  0.086451  0.020444  16  0  0  0  0
4  48  20.162897  0.000000  0.107312  0.463648  9888601.308496  6302699.063494  2353.645058  685693.027268  437040.251294  163.205893  0.031912  0.398899  0.018584  0.013326  0.000002  1.000000  0.003991  0.005691  0.001346  0.292901  0.290363  0.068665  0.187220  0.086451  0.020444  16  0  0  0  0
0  52  25.699213  0.000000  0.076410  0.509907  8062279.237100  6530263.964581  3074.783532  559052.638923  452820.002247  213.210904  0.028961  0.362018  0.015152  0.013807  0.000003  1.000000  0.003151  0.006849  0.001620  0.293886  0.289350  0.068426  0.147816  0.104053  0.024606  17  0  0  0  0
1  51  23.478665  0.000000  0.086390  0.495710  8652153.632829  6456925.930580  2863.243946  599955.568215  447734.613831  198.542377  0.029915  0.373934  0.016260  0.013652  0.000003  1.000000  0.003416  0.006471  0.001530  0.293591  0.289689  0.068506  0.160272  0.098308  0.023248  16  0  0  0  0
10  42  18.452915  0.000000  0.122616  0.438286  10792681.246742  6189250.200686  1718.513714  748383.522153  429173.507378  119.164767  0.033371  0.417131  0.020283  0.013086  0.000002  1.000000  0.004426  0.005136  0.001215  0.292306  0.290801  0.068769  0.207662  0.078029  0.018452  16  0  0  0  0
13  39  18.254876  0.000000  0.124673  0.434760  10914093.192682  6173883.017045  1498.190159  756802.440275  428107.919805  103.887144  0.033566  0.419575  0.020511  0.013053  0.000001  1.000000  0.004486  0.005063  0.001197  0.292211  0.290848  0.068780  0.210453  0.076918  0.018190  16  0  0  0  0
11  41  18.366747  0.000000  0.123503  0.436770  10845039.871997  6182638.562206  1640.420596  752014.161425  428715.044724  113.749653  0.033455  0.418186  0.020382  0.013072  0.000002  1.000000  0.004452  0.005105  0.001207  0.292266  0.290822  0.068774  0.208865  0.077550  0.018339  16  0  0  0  0
7  45  18.938512  0.000000  0.117846  0.446355  10510908.991958  6224708.884669  1991.381118  728844.937842  431632.274963  138.085873  0.032916  0.411452  0.019754  0.013161  0.000002  1.000000  0.004289  0.005307  0.001255  0.292504  0.290673  0.068738  0.201224  0.080625  0.019066  16  0  0  0  0
5  47  19.621413  0.000000  0.111730  0.456486  10149590.545218  6270030.748027  2219.662356  703790.480511  434774.972775  153.915296  0.032333  0.404165  0.019075  0.013257  0.000002  1.000000  0.004115  0.005529  0.001307  0.292739  0.290496  0.068697  0.193057  0.083993  0.019863  16  0  0  0  0
0  53  25.699164  0.000000  0.076411  0.509906  8062317.849595  6530259.837075  3210.009888  559055.316381  452819.716039  222.587738  0.028962  0.362020  0.015152  0.013807  0.000003  1.000000  0.003151  0.006849  0.001620  0.293886  0.289350  0.068426  0.147817  0.104052  0.024606  16  0  0  0  0
12  40  18.302674  0.000000  0.124170  0.435625  10884444.404993  6177650.371040  1567.192501  754746.541129  428369.154765  108.671888  0.033518  0.418979  0.020456  0.013061  0.000001  1.000000  0.004471  0.005081  0.001202  0.292235  0.290837  0.068777  0.209771  0.077189  0.018254  16  0  0  0  0
6  46  19.227272  0.000000  0.115180  0.450801  10353434.471454  6244477.250236  2099.670521  717925.377298  433003.048241  145.594851  0.032662  0.408277  0.019458  0.013202  0.000002  1.000000  0.004213  0.005403  0.001278  0.292608  0.290597  0.068721  0.197652  0.082088  0.019412  16  0  0  0  0
1  52  23.478662  0.000000  0.086390  0.495709  8652182.970187  6456922.755558  2989.167935  599957.602519  447734.393669  207.274168  0.029915  0.373936  0.016260  0.013652  0.000003  1.000000  0.003416  0.006471  0.001530  0.293591  0.289689  0.068506  0.160273  0.098307  0.023248  16  0  0  0  0
2  51  21.968613  0.000000  0.094810  0.483183  9149780.414277  6394946.896997  2790.885920  634461.885496  443436.878505  193.524944  0.030719  0.383985  0.017196  0.013521  0.000003  1.000000  0.003644  0.006155  0.001455  0.293326  0.289967  0.068572  0.170980  0.093500  0.022111  16  0  0  0  0
4  49  20.162932  0.000000  0.107313  0.463648  9888614.207872  6302697.638915  2457.159011  685693.921734  437040.152511  170.383733  0.031912  0.398900  0.018584  0.013326  0.000002  1.000000  0.003991  0.005691  0.001346  0.292901  0.290363  0.068665  0.187220  0.086451  0.020444  16  0  0  0  0
3  50  20.913748  0.000000  0.101735  0.472500  9559014.316323  6343888.722204  2614.203651  662838.884871  439896.414758  181.273484  0.031380  0.392248  0.017965  0.013413  0.000002  1.000000  0.003835  0.005897  0.001394  0.293096  0.290189  0.068624  0.179924  0.089581  0.021184  17  0  0  0  0
5  48  19.621450  0.000000  0.111730  0.456486  10149600.482209  6270029.652221  2317.284119  703791.169559  434774.896790  160.684561  0.032333  0.404166  0.019075  0.013256  0.000002  1.000000  0.004115  0.005529  0.001307  0.292739  0.290496  0.068697  0.193057  0.083993  0.019863  16  0  0  0  0
10  43  18.452948  0.000000  0.122616  0.438286  10792684.979494  6189249.781927  1794.095630  748383.780989  429173.478341  124.405750  0.033371  0.417132  0.020283  0.013086  0.000002  1.000000  0.004426  0.005136  0.001215  0.292306  0.290801  0.068769  0.207662  0.078029  0.018452  16  0  0  0  0
8  45  18.726027  0.000000  0.119888  0.442919  10631515.720449  6209548.567325  1976.052300  737208.020769  430581.031863  137.022946  0.033111  0.413885  0.019980  0.013129  0.000002  1.000000  0.004348  0.005234  0.001238  0.292421  0.290729  0.068752  0.203972  0.079510  0.018803  16  0  0  0  0
6  47  19.227309  0.000000  0.115180  0.450800  10353442.312312  6244476.381504  2192.015313  717925.920997  433002.988002  151.998202  0.032662  0.408278  0.019458  0.013202  0.000002  1.000000  0.004213  0.005403  0.001278  0.292608  0.290597  0.068721  0.197652  0.082087  0.019412  16  0  0  0  0
11  42  18.366779  0.000000  0.123503  0.436770  10845043.120892  6182638.198432  1712.567982  752014.386709  428715.019499  118.752480  0.033455  0.418187  0.020382  0.013072  0.000002  1.000000  0.004452  0.005105  0.001207  0.292266  0.290822  0.068774  0.208865  0.077550  0.018339  16  0  0  0  0
7  46  18.938549  0.000000  0.117846  0.446355  10510915.308615  6224708.180945  2078.963525  728845.375850  431632.226166  144.158992  0.032916  0.411453  0.019754  0.013161  0.000002  1.000000  0.004289  0.005307  0.001255  0.292504  0.290673  0.068738  0.201224  0.080625  0.019066  16  0  0  0  0
13  40  18.254906  0.000000  0.124673  0.434760  10914095.778736  6173882.729386  1564.082216  756802.619597  428107.899858  108.456215  0.033566  0.419576  0.020511  0.013053  0.000001  1.000000  0.004486  0.005063  0.001197  0.292211  0.290848  0.068780  0.210453  0.076918  0.018190  16  0  0  0  0
3  51  20.913778  0.000000  0.101735  0.472499  9559031.889260  6343886.794355  2729.176283  662840.103410  439896.281078  189.245889  0.031380  0.392249  0.017965  0.013413  0.000003  1.000000  0.003835  0.005897  0.001394  0.293096  0.290189  0.068624  0.179924  0.089580  0.021184  16  0  0  0  0
0  54  25.699113  0.000000  0.076411  0.509905  8062358.225013  6530255.514010  3351.183065  559058.116084  452819.416270  232.376935  0.028962  0.362022  0.015152  0.013807  0.000003  1.000000  0.003151  0.006849  0.001620  0.293887  0.289350  0.068426  0.147818  0.104052  0.024606  17  0  0  0  0
2  52  21.968633  0.000000  0.094810  0.483182  9149803.617298  6394944.361995  2913.628274  634463.494434  443436.702724  202.036115  0.030719  0.383987  0.017196  0.013521  0.000003  1.000000  0.003644  0.006155  0.001455  0.293326  0.289967  0.068572  0.170980  0.093500  0.022111  16  0  0  0  0
9  44  18.569105  0.000000  0.121441  0.440288  10723255.041962  6198001.492372  1881.558619  743569.386863  429780.337353  130.470588  0.033259  0.415734  0.020153  0.013104  0.000002  1.000000  0.004392  0.005178  0.001225  0.292356  0.290771  0.068762  0.206070  0.078666  0.018603  16  0  0  0  0
4  50  20.162967  0.000000  0.107313  0.463647  9888627.659045  6302696.155062  2565.225399  685694.854462  437040.049618  177.877246  0.031912  0.398902  0.018584  0.013326  0.000002  1.000000  0.003991  0.005691  0.001346  0.292901  0.290363  0.068665  0.187221  0.086451  0.020444  16  0  0  0  0
12  41  18.302705  0.000000  0.124170  0.435625  10884447.281155  6177650.050069  1636.119305  754746.740567  428369.132508  113.451394  0.033518  0.418980  0.020456  0.013061  0.000002  1.000000  0.004471  0.005081  0.001202  0.292236  0.290837  0.068777  0.209771  0.077189  0.018254  16  0  0  0  0
9  45  18.569141  0.000000  0.121441  0.440288  10723259.571868  6198000.986526  1964.311239  743569.700975  429780.302277  136.208800  0.033259  0.415735  0.020153  0.013104  0.000002  1.000000  0.004392  0.005178  0.001225  0.292356  0.290771  0.068762  0.206070  0.078666  0.018603  16  0  0  0  0
6  48  19.227347  0.000000  0.115180  0.450800  10353450.529433  6244475.467501  2288.421404  717926.490787  433002.924623  158.683170  0.032662  0.408279  0.019458  0.013202  0.000002  1.000000  0.004213  0.005403  0.001278  0.292608  0.290597  0.068721  0.197652  0.082087  0.019412  16  0  0  0  0
1  53  23.478659  0.000000  0.086391  0.495708  8652213.601737  6456919.439708  3120.629732  599959.726564  447734.163742  216.389961  0.029915  0.373938  0.016261  0.013652  0.000003  1.000000  0.003416  0.006471  0.001530  0.293591  0.289689  0.068506  0.160274  0.098307  0.023248  17  0  0  0  0
8  46  18.726065  0.000000  0.119888  0.442919  10631521.113377  6209547.967228  2062.960671  737208.394724  430580.990252  143.049326  0.033111  0.413886  0.019980  0.013129  0.000002  1.000000  0.004348  0.005234  0.001238  0.292421  0.290729  0.068752  0.203972  0.079510  0.018803  16  0  0  0  0
7  47  18.938587  0.000000  0.117846  0.446355  10510921.892035  6224707.448564  2170.397800  728845.832356  431632.175381  150.499205  0.032916  0.411455  0.019754  0.013161  0.000002  1.000000  0.004289  0.005307  0.001255  0.292504  0.290673  0.068738  0.201224  0.080625  0.019066  16  0  0  0  0
5  49  19.621487  0.000000  0.111730  0.456485  10149610.958717  6270028.486752  2419.199240  703791.896019  434774.815974  167.751535  0.032333  0.404167  0.019075  0.013256  0.000002  1.000000  0.004115  0.005529  0.001307  0.292739  0.290496  0.068697  0.193057  0.083993  0.019863  17  0  0  0  0
10  44  18.452983  0.000000  0.122617  0.438286  10792688.838144  6189249.352851  1873.001667  748384.048554  429173.448588  129.877234  0.033371  0.417133  0.020283  0.013086  0.000002  1.000000  0.004426  0.005136  0.001215  0.292306  0.290801  0.068769  0.207662  0.078029  0.018452  16  0  0  0  0
11  43  18.366813  0.000000  0.123503  0.436769  10845046.496320  6182637.822221  1787.888448  752014.620767  428714.993412  123.975333  0.033455  0.418188  0.020382  0.013072  0.000002  1.000000  0.004452  0.005105  0.001207  0.292266  0.290822  0.068774  0.208865  0.077550  0.018339  16  0  0  0  0
13  41  18.254937  0.000000  0.124673  0.434760  10914098.496696  6173882.425292  1632.872252  756802.808065  428107.878772  113.226237  0.033566  0.419576  0.020511  0.013053  0.000002  1.000000  0.004486  0.005063  0.001197  0.292211  0.290848  0.068780  0.210453  0.076918  0.018190  16  0  0  0  0
7  48  18.938626  0.000000  0.117846  0.446354  10510928.781939  6224706.681019  2265.853344  728846.310114  431632.122159  157.118261  0.032916  0.411456  0.019754  0.013161  0.000002  1.000000  0.004289  0.005307  0.001255  0.292504  0.290673  0.068738  0.201224  0.080625  0.019066  16  0  0  0  0
0  55  25.699060  0.000000  0.076412  0.509904  8062400.337000  6530251.009617  3498.564534  559061.036203  452819.103927  242.596625  0.028962  0.362025  0.015152  0.013807  0.000003  1.000000  0.003151  0.006849  0.001620  0.293887  0.289350  0.068426  0.147819  0.104051  0.024606  16  0  0  0  0
1  54  23.478655  0.000000  0.086391  0.495707  8652245.580406  6456915.978445  3257.872849  599961.944021  447733.923732  225.906640  0.029915  0.373941  0.016261  0.013652  0.000003  1.000000  0.003416  0.006471  0.001530  0.293591  0.289689  0.068506  0.160274  0.098307  0.023248  16  0  0  0  0
5  50  19.621527  0.000000  0.111730  0.456485  10149621.841321  6270027.281494  2525.596507  703792.650638  434774.732399  175.129309  0.032334  0.404169  0.019075  0.013256  0.000002  1.000000  0.004115  0.005529  0.001307  0.292739  0.290496  0.068697  0.193057  0.083993  0.019863  17  0  0  0  0
3  52  20.913810  0.000000  0.101735  0.472498  9559050.276916  6343884.772736  2849.205234  662841.378442  439896.140895  197.568908  0.031380  0.392251  0.017965  0.013413  0.000003  1.000000  0.003835  0.005897  0.001394  0.293096  0.290190  0.068624  0.179925  0.089580  0.021184  16  0  0  0  0
12  42  18.302737  0.000000  0.124171  0.435624  10884450.289110  6177649.713859  1708.077552  754746.949144  428369.109194  118.441105  0.033518  0.418980  0.020456  0.013061  0.000002  1.000000  0.004471  0.005081  0.001202  0.292236  0.290837  0.068777  0.209771  0.077189  0.018254  16  0  0  0  0
2  53  21.968653  0.000000  0.094811  0.483181  9149827.805238  6394941.723248  3041.768566  634465.171669  443436.519748  210.921589  0.030719  0.383989  0.017196  0.013521  0.000003  1.000000  0.003644  0.006155  0.001455  0.293326  0.289967  0.068572  0.170981  0.093500  0.022111  16  0  0  0  0
10  45  18.453019  0.000000  0.122617  0.438285  10792692.894316  6189248.898725  1955.378025  748384.329817  429173.417098  135.589355  0.033371  0.417134  0.020283  0.013086  0.000002  1.000000  0.004426  0.005136  0.001215  0.292306  0.290801  0.068769  0.207662  0.078029  0.018452  16  0  0  0  0
11  44  18.366848  0.000000  0.123503  0.436769  10845050.042883  6182637.424648  1866.521547  752014.866692  428714.965843  129.427891  0.033455  0.418189  0.020382  0.013072  0.000002  1.000000  0.004452  0.005105  0.001207  0.292266  0.290822  0.068774  0.208865  0.077549  0.018339  16  0  0  0  0
6  49  19.227387  0.000000  0.115181  0.450800  10353459.107072  6244474.514576  2389.067397  717927.085576  433002.858546  165.662140  0.032662  0.408281  0.019458  0.013202  0.000002  1.000000  0.004213  0.005403  0.001278  0.292608  0.290597  0.068721  0.197653  0.082087  0.019412  16  0  0  0  0
12  43  18.302771  0.000000  0.124171  0.435624  10884453.427976  6177649.363256  1783.200565  754747.166799  428369.084883  123.650267  0.033519  0.418981  0.020456  0.013061  0.000002  1.000000  0.004471  0.005081  0.001202  0.292236  0.290837  0.068777  0.209771  0.077189  0.018254  16  0  0  0  0
9  46  18.569179  0.000000  0.121441  0.440287  10723264.289241  6198000.461059  2050.703339  743570.028086  429780.265840  142.199381  0.033259  0.415736  0.020153  0.013104  0.000002  1.000000  0.004392  0.005178  0.001225  0.292356  0.290771  0.068762  0.206071  0.078666  0.018603  16  0  0  0  0
13  42  18.254969  0.000000  0.124673  0.434760  10914101.343151  6173882.105939  1704.687721  756803.005443  428107.856627  118.206048  0.033566  0.419577  0.020511  0.013053  0.000002  1.000000  0.004486  0.005063  0.001197  0.292211  0.290848  0.068780  0.210453  0.076918  0.018190  16  0  0  0  0
4  51  20.163004  0.000000  0.107313  0.463647  9888641.711294  6302694.604448  2678.044429  685695.828870  437039.942096  185.700316  0.031912  0.398903  0.018584  0.013326  0.000003  1.000000  0.003991  0.005691  0.001346  0.292901  0.290363  0.068665  0.187221  0.086450  0.020444  16  0  0  0  0
6  50  19.227429  0.000000  0.115181  0.450799  10353468.021579  6244473.526980  2494.139746  717927.703723  433002.790064  172.948042  0.032663  0.408282  0.019458  0.013202  0.000002  1.000000  0.004213  0.005403  0.001278  0.292608  0.290597  0.068721  0.197653  0.082087  0.019412  16  0  0  0  0
8  47  18.726103  0.000000  0.119888  0.442919  10631526.752914  6209547.338666  2153.691280  737208.785779  430580.946666  149.340746  0.033111  0.413887  0.019980  0.013129  0.000002  1.000000  0.004348  0.005234  0.001238  0.292421  0.290729  0.068752  0.203973  0.079510  0.018803  16  0  0  0  0
4  52  20.163043  0.000000  0.107313  0.463646  9888656.379585  6302692.985353  2795.825099  685696.845995  437039.829825  193.867435  0.031912  0.398905  0.018584  0.013326  0.000003  1.000000  0.003991  0.005691  0.001346  0.292901  0.290363  0.068665  0.187221  0.086450  0.020444  16  0  0  0  0
8  48  18.726144  0.000000  0.119888  0.442918  10631532.645448  6209546.681304  2248.412224  737209.194378  430580.901084  155.908863  0.033111  0.413888  0.019980  0.013129  0.000002  1.000000  0.004348  0.005234  0.001238  0.292421  0.290729  0.068752  0.203973  0.079510  0.018803  17  0  0  0  0
0  56  25.699005  0.000000  0.076413  0.509902  8062444.307519  6530246.305291  3652.427290  559064.085196  452818.777721  253.265740  0.028962  0.362028  0.015152  0.013807  0.000003  1.000000  0.003151  0.006849  0.001620  0.293887  0.289350  0.068426  0.147819  0.104051  0.024606  16  0  0  0  0
3  53  20.913843  0.000000  0.101736  0.472498  9559069.463391  6343882.663933  2974.512850  662842.708866  439895.994667  206.257959  0.031380  0.392253  0.017965  0.013413  0.000003  1.000000  0.003835  0.005897  0.001394  0.293096  0.290190  0.068624  0.179925  0.089580  0.021184  16  0  0  0  0
7  49  18.938667  0.000000  0.117846  0.446354  10510935.942068  6224705.886201  2365.507000  728846.806610  431632.067044  164.028421  0.032917  0.411457  0.019754  0.013161  0.000002  1.000000  0.004289  0.005307  0.001255  0.292504  0.290673  0.068738  0.201224  0.080624  0.019066  16  0  0  0  0
2  54  21.968674  0.000000  0.094811  0.483180  9149853.067262  6394938.967043  3175.544173  634466.923382  443436.328628  220.197825  0.030719  0.383991  0.017196  0.013521  0.000003  1.000000  0.003645  0.006155  0.001455  0.293326  0.289967  0.068572  0.170981  0.093499  0.022111  16  0  0  0  0
11  45  18.366884  0.000000  0.123503  0.436769  10845053.730220  6182637.012725  1948.612964  752015.122379  428714.937280  135.120254  0.033455  0.418190  0.020382  0.013072  0.000002  1.000000  0.004452  0.005105  0.001207  0.292266  0.290822  0.068774  0.208865  0.077549  0.018339  16  0  0  0  0
9  47  18.569218  0.000000  0.121441  0.440287  10723269.224937  6197999.910093  2140.894981  743570.370336  429780.227635  148.453428  0.033259  0.415737  0.020153  0.013104  0.000002  1.000000  0.004392  0.005178  0.001225  0.292356  0.290771  0.068762  0.206071  0.078666  0.018603  16  0  0  0  0
10  46  18.453057  0.000000  0.122617  0.438285  10792697.136736  6189248.423194  2041.377324  748384.623993  429173.384124  141.552698  0.033371  0.417135  0.020283  0.013086  0.000002  1.000000  0.004426  0.005136  0.001215  0.292306  0.290801  0.068769  0.207662  0.078029  0.018452  16  0  0  0  0
13  43  18.255003  0.000000  0.124673  0.434760  10914104.304863  6173881.774353  1779.661677  756803.210814  428107.833634  123.404874  0.033566  0.419578  0.020511  0.013053  0.000002  1.000000  0.004486  0.005063  0.001197  0.292211  0.290848  0.068780  0.210453  0.076918  0.018190  16  0  0  0  0
5  51  19.621568  0.000000  0.111730  0.456484  10149633.199042  6270026.024019  2636.673038  703793.438202  434774.645204  182.831551  0.032334  0.404170  0.019075  0.013256  0.000002  1.000000  0.004115  0.005529  0.001307  0.292739  0.290496  0.068697  0.193058  0.083992  0.019863  17  0  0  0  0
2  55  21.968697  0.000000  0.094811  0.483179  9149879.444403  6394936.086942  3315.202898  634468.752419  443436.128917  229.882007  0.030719  0.383994  0.017196  0.013521  0.000003  1.000000  0.003645  0.006155  0.001455  0.293326  0.289967  0.068572  0.170982  0.093499  0.022111  16  0  0  0  0
12  44  18.302806  0.000000  0.124171  0.435624  10884456.693246  6177648.999105  1861.627527  754747.393218  428369.059632  129.088531  0.033519  0.418982  0.020456  0.013061  0.000002  1.000000  0.004471  0.005081  0.001202  0.292236  0.290837  0.068777  0.209771  0.077189  0.018254  16  0  0  0  0
1  56  23.478648  0.000000  0.086392  0.495705  8652313.802007  6456908.594934  3550.731101  599966.674627  447733.411747  246.213947  0.029916  0.373945  0.016261  0.013652  0.000003  1.000000  0.003416  0.006471  0.001530  0.293591  0.289689  0.068506  0.160276  0.098306  0.023247  16  0  0  0  0
1  55  23.478652  0.000000  0.086392  0.495706  8652278.952304  6456912.367803  3401.151505  599964.258088  447733.673364  235.841834  0.029915  0.373943  0.016261  0.013652  0.000003  1.000000  0.003416  0.006471  0.001530  0.293591  0.289689  0.068506  0.160275  0.098306  0.023247  16  0  0  0  0
8  49  18.726186  0.000000  0.119888  0.442918  10631538.781547  6209545.998126  2347.298989  737209.619866  430580.853711  162.765845  0.033111  0.413890  0.019980  0.013129  0.000002  1.000000  0.004348  0.005234  0.001238  0.292421  0.290729  0.068752  0.203973  0.079510  0.018803  16  0  0  0  0
9  48  18.569259  0.000000  0.121441  0.440287  10723274.379442  6197999.334502  2235.053265  743570.727758  429780.187723  154.982529  0.033259  0.415738  0.020153  0.013104  0.000002  1.000000  0.004392  0.005178  0.001225  0.292356  0.290771  0.068762  0.206071  0.078666  0.018603  16  0  0  0  0
4  53  20.163084  0.000000  0.107314  0.463645  9888671.694131  6302691.295601  2918.785603  685697.907932  437039.712654  202.393733  0.031913  0.398907  0.018584  0.013326  0.000003  1.000000  0.003991  0.005691  0.001346  0.292901  0.290363  0.068665  0.187222  0.086450  0.020444  16  0  0  0  0
0  57  25.698947  0.000000  0.076414  0.509901  8062490.210971  6530241.394368  3813.056319  559067.268223  452818.437189  264.404039  0.028962  0.362031  0.015152  0.013807  0.000004  1.000000  0.003151  0.006849  0.001620  0.293887  0.289350  0.068426  0.147820  0.104050  0.024606  16  0  0  0  0
11  46  18.366922  0.000000  0.123503  0.436769  10845057.578761  6182636.582772  2034.314794  752015.389243  428714.907466  141.062970  0.033455  0.418191  0.020382  0.013072  0.000002  1.000000  0.004452  0.005105  0.001207  0.292266  0.290822  0.068774  0.208865  0.077549  0.018339  16  0  0  0  0
3  54  20.913878  0.000000  0.101736  0.472497  9559089.476470  6343880.466730  3105.331255  662844.096608  439895.842309  215.329137  0.031380  0.392255  0.017965  0.013413  0.000003  1.000000  0.003835  0.005897  0.001394  0.293096  0.290190  0.068624  0.179926  0.089580  0.021184  16  0  0  0  0
10  47  18.453097  0.000000  0.122617  0.438285  10792701.525772  6189247.934729  2131.158892  748384.928337  429173.350253  147.778310  0.033371  0.417137  0.020283  0.013086  0.000002  1.000000  0.004426  0.005136  0.001215  0.292306  0.290801  0.068769  0.207663  0.078029  0.018452  16  0  0  0  0
7  50  18.938710  0.000000  0.117846  0.446353  10510943.440055  6224705.051677  2469.543398  728847.326534  431632.009177  171.242488  0.032917  0.411459  0.019754  0.013161  0.000002  1.000000  0.004289  0.005307  0.001255  0.292504  0.290673  0.068738  0.201225  0.080624  0.019066  16  0  0  0  0
13  44  18.255038  0.000000  0.124673  0.434760  10914107.387264  6173881.430485  1857.933030  756803.424553  428107.809790  128.832348  0.033566  0.419579  0.020511  0.013053  0.000002  1.000000  0.004486  0.005063  0.001197  0.292211  0.290848  0.068780  0.210453  0.076918  0.018190  16  0  0  0  0
2  56  21.968720  0.000000  0.094812  0.483178  9149906.993566  6394933.079556  3461.003444  634470.662727  443435.920380  239.992073  0.030720  0.383996  0.017196  0.013521  0.000003  1.000000  0.003645  0.006155  0.001455  0.293326  0.289968  0.068572  0.170982  0.093499  0.022111  17  0  0  0  0
5  52  19.621611  0.000000  0.111731  0.456484  10149645.061342  6270024.710143  2752.634613  703794.260755  434774.554097  190.872531  0.032334  0.404172  0.019075  0.013256  0.000003  1.000000  0.004115  0.005529  0.001307  0.292739  0.290496  0.068697  0.193058  0.083992  0.019863  16  0  0  0  0
4  54  20.163126  0.000000  0.107314  0.463645  9888687.691395  6302689.528803  3047.153730  685699.017211  437039.590142  211.295005  0.031913  0.398908  0.018584  0.013326  0.000003  1.000000  0.003991  0.005691  0.001346  0.292901  0.290363  0.068665  0.187222  0.086450  0.020444  16  0  0  0  0
6  51  19.227472  0.000000  0.115181  0.450799  10353477.391417  6244472.483967  2603.833127  717928.353444  433002.717740  180.554374  0.032663  0.408283  0.019458  0.013202  0.000002  1.000000  0.004213  0.005403  0.001278  0.292608  0.290597  0.068721  0.197653  0.082087  0.019412  16  0  0  0  0
5  53  19.621656  0.000000  0.111731  0.456483  10149657.464806  6270023.334542  2873.696062  703795.120833  434774.458711  199.267145  0.032334  0.404174  0.019075  0.013256  0.000003  1.000000  0.004115  0.005529  0.001307  0.292739  0.290496  0.068697  0.193058  0.083992  0.019862  16  0  0  0  0
7  51  18.938756  0.000000  0.117847  0.446353  10510951.226572  6224704.188723  2578.155274  728847.866465  431631.949338  178.773827  0.032917  0.411460  0.019754  0.013161  0.000002  1.000000  0.004289  0.005307  0.001255  0.292504  0.290673  0.068738  0.201225  0.080624  0.019066  16  0  0  0  0
1  57  23.478645  0.000000  0.086393  0.495704  8652350.184008  6456904.658134  3706.888699  599969.197419  447733.138762  257.042190  0.029916  0.373948  0.016261  0.013652  0.000003  1.000000  0.003416  0.006471  0.001530  0.293591  0.289689  0.068506  0.160277  0.098305  0.023247  16  0  0  0  0
9  49  18.569301  0.000000  0.121441  0.440287  10723279.736871  6197998.738636  2333.352634  743571.099252  429780.146405  161.798780  0.033259  0.415739  0.020153  0.013104  0.000002  1.000000  0.004392  0.005178  0.001225  0.292356  0.290771  0.068762  0.206071  0.078666  0.018603  16  0  0  0  0
12  45  18.302842  0.000000  0.124171  0.435624  10884460.133135  6177648.613366  1943.503750  754747.631746  428369.032884  134.765972  0.033519  0.418983  0.020456  0.013061  0.000002  1.000000  0.004471  0.005081  0.001202  0.292236  0.290837  0.068777  0.209771  0.077189  0.018254  16  0  0  0  0
3  55  20.913914  0.000000  0.101736  0.472496  9559110.380242  6343878.170173  3241.902791  662845.546113  439895.683062  224.799248  0.031381  0.392257  0.017965  0.013413  0.000003  1.000000  0.003835  0.005897  0.001394  0.293096  0.290190  0.068624  0.179926  0.089579  0.021184  16  0  0  0  0
11  47  18.366962  0.000000  0.123503  0.436769  10845061.587565  6182636.136022  2123.785820  752015.667221  428714.876488  147.267048  0.033455  0.418192  0.020382  0.013072  0.000002  1.000000  0.004452  0.005105  0.001207  0.292266  0.290822  0.068774  0.208865  0.077549  0.018339  16  0  0  0  0
0  58  25.698887  0.000000  0.076414  0.509900  8062538.133046  6530236.267289  3980.749136  559070.591224  452818.081668  276.032155  0.028963  0.362034  0.015152  0.013807  0.000004  1.000000  0.003151  0.006849  0.001620  0.293887  0.289350  0.068426  0.147821  0.104049  0.024606  16  0  0  0  0
8  50  18.726230  0.000000  0.119888  0.442918  10631545.200989  6209545.282626  2450.534783  737210.065001  430580.804097  169.924397  0.033111  0.413891  0.019980  0.013129  0.000002  1.000000  0.004348  0.005234  0.001238  0.292421  0.290729  0.068752  0.203973  0.079510  0.018803  16  0  0  0  0
13  45  18.255075  0.000000  0.124673  0.434759  10914110.614664  6173881.069405  1939.646800  756803.648346  428107.784752  134.498525  0.033566  0.419580  0.020511  0.013053  0.000002  1.000000  0.004486  0.005063  0.001197  0.292211  0.290848  0.068780  0.210453  0.076918  0.018190  16  0  0  0  0
0  59  25.698824  0.000000  0.076415  0.509898  8062588.157152  6530230.916541  4155.816334  559074.059983  452817.710638  288.171622  0.028963  0.362037  0.015152  0.013807  0.000004  1.000000  0.003151  0.006849  0.001620  0.293887  0.289350  0.068426  0.147823  0.104049  0.024606  16  0  0  0  0
12  46  18.302880  0.000000  0.124171  0.435624  10884463.717567  6177648.211501  2028.980926  754747.880297  428369.005018  140.693110  0.033519  0.418984  0.020456  0.013061  0.000002  1.000000  0.004471  0.005081  0.001202  0.292236  0.290837  0.068777  0.209771  0.077189  0.018254  16  0  0  0  0
6  52  19.227517  0.000000  0.115181  0.450798  10353487.138429  6244471.401712  2718.350745  717929.029319  433002.642695  188.495227  0.032663  0.408285  0.019458  0.013202  0.000003  1.000000  0.004213  0.005403  0.001278  0.292608  0.290597  0.068721  0.197653  0.082087  0.019412  16  0  0  0  0
10  48  18.453138  0.000000  0.122617  0.438285  10792706.126333  6189247.421483  2224.889076  748385.247348  429173.314663  154.277726  0.033371  0.417138  0.020283  0.013086  0.000002  1.000000  0.004426  0.005136  0.001215  0.292306  0.290801  0.068769  0.207663  0.078029  0.018452  17  0  0  0  0
2  57  21.968744  0.000000  0.094812  0.483177  9149935.742140  6394929.941829  3613.215880  634472.656204  443435.702804  250.546752  0.030720  0.383998  0.017196  0.013521  0.000003  1.000000  0.003645  0.006155  0.001455  0.293326  0.289968  0.068572  0.170983  0.093498  0.022110  17  0  0  0  0
1  58  23.478641  0.000000  0.086394  0.495702  8652388.163997  6456900.548634  3869.913544  599971.831019  447732.853802  268.346620  0.029916  0.373951  0.016261  0.013652  0.000004  1.000000  0.003416  0.006471  0.001530  0.293591  0.289689  0.068506  0.160277  0.098305  0.023247  16  0  0  0  0
7  52  18.938802  0.000000  0.117847  0.446353  10510959.402194  6224703.278659  2691.543860  728848.433377  431631.886233  186.636391  0.032917  0.411462  0.019754  0.013161  0.000003  1.000000  0.004289  0.005307  0.001255  0.292504  0.290673  0.068738  0.201225  0.080624  0.019066  16  0  0  0  0
8  51  18.726276  0.000000  0.119888  0.442917  10631551.900863  6209544.535900  2558.310869  737210.529582  430580.752317  177.397780  0.033111  0.413892  0.019980  0.013129  0.000002  1.000000  0.004348  0.005234  0.001238  0.292421  0.290729  0.068752  0.203973  0.079510  0.018803  16  0  0  0  0
5  54  19.621703  0.000000  0.111731  0.456482  10149670.374379  6270021.906228  3000.081649  703796.016005  434774.359669  208.030944  0.032334  0.404176  0.019075  0.013256  0.000003  1.000000  0.004115  0.005529  0.001307  0.292739  0.290496  0.068697  0.193059  0.083992  0.019862  17  0  0  0  0
3  56  20.913952  0.000000  0.101737  0.472495  9559132.194365  6343875.774817  3384.480444  662847.058742  439895.516964  234.685834  0.031381  0.392259  0.017965  0.013413  0.000003  1.000000  0.003835  0.005897  0.001394  0.293096  0.290190  0.068624  0.179927  0.089579  0.021184  16  0  0  0  0
13  46  18.255113  0.000000  0.124673  0.434759  10914113.989939  6173880.691337  2024.954383  756803.882394  428107.758536  140.413903  0.033567  0.419581  0.020511  0.013053  0.000002  1.000000  0.004486  0.005063  0.001197  0.292211  0.290848  0.068780  0.210453  0.076918  0.018190  16  0  0  0  0
6  53  19.227565  0.000000  0.115181  0.450798  10353497.319744  6244470.270709  2837.904763  717929.735310  433002.564269  196.785313  0.032663  0.408287  0.019458  0.013202  0.000003  1.000000  0.004213  0.005403  0.001278  0.292608  0.290597  0.068721  0.197653  0.082087  0.019412  16  0  0  0  0
9  50  18.569346  0.000000  0.121441  0.440286  10723285.367200  6197998.108766  2435.975215  743571.489669  429780.102728  168.914811  0.033259  0.415741  0.020153  0.013104  0.000002  1.000000  0.004392  0.005178  0.001225  0.292356  0.290771  0.068762  0.206071  0.078666  0.018603  16  0  0  0  0
11  48  18.367004  0.000000  0.123503  0.436768  10845065.794970  6182635.664785  2217.191812  752015.958970  428714.843811  153.743984  0.033455  0.418193  0.020382  0.013072  0.000002  1.000000  0.004452  0.005105  0.001207  0.292266  0.290822  0.068774  0.208865  0.077549  0.018339  16  0  0  0  0
1  59  23.478637  0.000000  0.086394  0.495701  8652427.778833  6456896.264041  4040.107586  599974.577981  447732.556701  280.148174  0.029916  0.373954  0.016261  0.013652  0.000004  1.000000  0.003416  0.006471  0.001530  0.293591  0.289689  0.068506  0.160278  0.098304  0.023247  16  0  0  0  0
12  47  18.302920  0.000000  0.124171  0.435623  10884467.413811  6177647.801725  2118.217417  754748.136601  428368.976604  146.880926  0.033519  0.418986  0.020456  0.013061  0.000002  1.000000  0.004471  0.005081  0.001202  0.292236  0.290837  0.068777  0.209771  0.077189  0.018254  16  0  0  0  0
10  49  18.453181  0.000000  0.122617  0.438284  10792710.932493  6189246.884752  2322.741531  748385.580615  429173.277445  161.062988  0.033371  0.417139  0.020283  0.013086  0.000002  1.000000  0.004426  0.005136  0.001215  0.292306  0.290801  0.068769  0.207663  0.078029  0.018452  16  0  0  0  0
3  57  20.913992  0.000000  0.101737  0.472494  9559154.981862  6343873.270625  3533.328330  662848.638868  439895.343319  245.007208  0.031381  0.392261  0.017965  0.013413  0.000003  1.000000  0.003835  0.005897  0.001394  0.293096  0.290190  0.068624  0.179927  0.089579  0.021184  16  0  0  0  0
0  60  25.698758  0.000000  0.076416  0.509897  8062640.388153  6530225.328251  4338.582162  559077.681773  452817.323136  300.844927  0.028963  0.362040  0.015152  0.013807  0.000004  1.000000  0.003151  0.006849  0.001620  0.293887  0.289350  0.068426  0.147824  0.104048  0.024605  16  0  0  0  0
9  51  18.569392  0.000000  0.121441  0.440286  10723291.206626  6197997.459141  2543.111127  743571.894585  429780.057682  176.343804  0.033259  0.415742  0.020153  0.013104  0.000002  1.000000  0.004392  0.005178  0.001225  0.292356  0.290771  0.068762  0.206071  0.078665  0.018603  16  0  0  0  0
4  55  20.163170  0.000000  0.107314  0.463644  9888704.377020  6302687.688101  3181.167278  685700.174221  437039.462504  220.587741  0.031913  0.398910  0.018584  0.013326  0.000003  1.000000  0.003991  0.005691  0.001346  0.292901  0.290363  0.068665  0.187222  0.086449  0.020444  16  0  0  0  0
4  56  20.163217  0.000000  0.107315  0.463643  9888721.794487  6302685.766484  3321.074506  685701.381979  437039.329256  230.289154  0.031913  0.398912  0.018584  0.013326  0.000003  1.000000  0.003991  0.005691  0.001346  0.292901  0.290363  0.068665  0.187223  0.086449  0.020444  16  0  0  0  0
5  55  19.621751  0.000000  0.111731  0.456482  10149683.864341  6270020.412859  3132.025517  703796.951423  434774.256116  217.180164  0.032334  0.404177  0.019075  0.013256  0.000003  1.000000  0.004115  0.005529  0.001307  0.292739  0.290496  0.068697  0.193059  0.083992  0.019862  16  0  0  0  0
7  53  18.938851  0.000000  0.117847  0.446352  10510967.959478  6224702.323690  2809.919220  728849.026754  431631.820014  194.844747  0.032917  0.411463  0.019754  0.013161  0.000003  1.000000  0.004289  0.005307  0.001255  0.292504  0.290673  0.068738  0.201225  0.080624  0.019066  16  0  0  0  0
10  50  18.453226  0.000000  0.122617  0.438284  10792715.966771  6189246.320856  2424.897550  748385.929701  429173.238344  168.146666  0.033371  0.417140  0.020283  0.013086  0.000002  1.000000  0.004426  0.005136  0.001215  0.292306  0.290801  0.068769  0.207663  0.078028  0.018452  16  0  0  0  0
6  54  19.227614  0.000000  0.115181  0.450797  10353507.938808  6244469.092140  2962.716664  717930.471654  433002.482545  205.439990  0.032663  0.408288  0.019458  0.013202  0.000003  1.000000  0.004213  0.005403  0.001278  0.292608  0.290597  0.068721  0.197654  0.082086  0.019412  16  0  0  0  0
2  58  21.968770  0.000000  0.094813  0.483176  9149965.751446  6394926.666900  3772.122155  634474.737102  443435.475715  261.565592  0.030720  0.384001  0.017196  0.013521  0.000004  1.000000  0.003645  0.006155  0.001455  0.293326  0.289968  0.068572  0.170984  0.093498  0.022110  17  0  0  0  0
3  58  20.914033  0.000000  0.101737  0.472493  9559178.764540  6343870.658194  3688.722172  662850.288000  439895.162168  255.782491  0.031381  0.392264  0.017965  0.013413  0.000003  1.000000  0.003835  0.005897  0.001394  0.293096  0.290190  0.068624  0.179928  0.089578  0.021184  16  0  0  0  0
11  49  18.367047  0.000000  0.123504  0.436768  10845070.173012  6182635.175937  2314.705820  752016.262551  428714.809914  160.505777  0.033456  0.418194  0.020382  0.013072  0.000002  1.000000  0.004452  0.005105  0.001207  0.292266  0.290822  0.068774  0.208865  0.077549  0.018339  16  0  0  0  0
2  59  21.968796  0.000000  0.094813  0.483175  9149997.089726  6394923.245752  3938.016615  634476.910153  443435.238486  273.069006  0.030720  0.384003  0.017196  0.013521  0.000004  1.000000  0.003645  0.006155  0.001455  0.293326  0.289968  0.068572  0.170984  0.093497  0.022110  16  0  0  0  0
6  55  19.227666  0.000000  0.115182  0.450797  10353519.038439  6244467.858735  3093.017675  717931.241322  433002.397018  214.475292  0.032663  0.408290  0.019458  0.013202  0.000003  1.000000  0.004213  0.005403  0.001278  0.292608  0.290597  0.068721  0.197654  0.082086  0.019412  17  0  0  0  0
5  56  19.621802  0.000000  0.111732  0.456481  10149697.962986  6270018.850260  3269.772099  703797.929048  434774.147762  226.731755  0.032334  0.404179  0.019075  0.013256  0.000003  1.000000  0.004115  0.005529  0.001307  0.292739  0.290496  0.068697  0.193059  0.083991  0.019862  17  0  0  0  0
8  52  18.726323  0.000000  0.119888  0.442917  10631558.890148  6209543.757335  2670.826917  737211.014232  430580.698330  185.199841  0.033111  0.413894  0.019980  0.013129  0.000003  1.000000  0.004348  0.005234  0.001238  0.292421  0.290729  0.068752  0.203973  0.079510  0.018802  16  0  0  0  0
13  47  18.255153  0.000000  0.124673  0.434759  10914117.495818  6173880.300126  2114.013831  756804.125498  428107.731409  146.589442  0.033567  0.419582  0.020511  0.013053  0.000002  1.000000  0.004486  0.005063  0.001197  0.292211  0.290848  0.068780  0.210453  0.076918  0.018190  16  0  0  0  0
7  54  18.938903  0.000000  0.117847  0.446352  10510976.872374  6224701.330724  2933.500652  728849.644790  431631.751160  203.414101  0.032917  0.411465  0.019754  0.013161  0.000003  1.000000  0.004289  0.005307  0.001255  0.292504  0.290673  0.068738  0.201225  0.080624  0.019066  16  0  0  0  0
1  60  23.478633  0.000000  0.086395  0.495700  8652469.206564  6456891.777383  4217.786088  599977.450653  447732.245588  292.468714  0.029917  0.373956  0.016261  0.013652  0.000004  1.000000  0.003416  0.006471  0.001530  0.293591  0.289689  0.068506  0.160279  0.098304  0.023247  16  0  0  0  0
0  61  25.698690  0.000000  0.076417  0.509895  8062694.916282  6530219.493926  4529.385118  559081.462849  452816.918574  314.075540  0.028963  0.362043  0.015153  0.013807  0.000004  1.000000  0.003151  0.006849  0.001620  0.293887  0.289350  0.068426  0.147825  0.104048  0.024605  17  0  0  0  0
10  51  18.453273  0.000000  0.122617  0.438284  10792721.152628  6189245.746717  2531.546386  748386.289298  429173.198532  175.541884  0.033371  0.417142  0.020283  0.013086  0.000002  1.000000  0.004426  0.005136  0.001215  0.292306  0.290801  0.068769  0.207663  0.078028  0.018452  16  0  0  0  0
8  53  18.726373  0.000000  0.119889  0.442917  10631566.198418  6209542.942040  2788.291386  737211.521000  430580.641796  193.345034  0.033112  0.413895  0.019980  0.013129  0.000003  1.000000  0.004348  0.005234  0.001238  0.292421  0.290729  0.068752  0.203974  0.079510  0.018802  16  0  0  0  0
4  57  20.163265  0.000000  0.107315  0.463643  9888739.993669  6302683.757311  3467.134593  685702.643943  437039.189936  240.417218  0.031913  0.398914  0.018584  0.013326  0.000003  1.000000  0.003991  0.005691  0.001346  0.292901  0.290363  0.068665  0.187223  0.086449  0.020443  16  0  0  0  0
12  49  18.303005  0.000000  0.124171  0.435623  10884475.403285  6177646.905880  2308.636975  754748.690605  428368.914484  160.084953  0.033519  0.418988  0.020456  0.013061  0.000002  1.000000  0.004471  0.005081  0.001202  0.292236  0.290837  0.068777  0.209771  0.077189  0.018254  16  0  0  0  0
13  48  18.255195  0.000000  0.124673  0.434759  10914121.167850  6173879.889351  2206.990150  756804.380123  428107.702925  153.036583  0.033567  0.419584  0.020511  0.013053  0.000002  1.000000  0.004486  0.005063  0.001197  0.292211  0.290848  0.068780  0.210453  0.076918  0.018190  16  0  0  0  0
0  62  25.698618  0.000000  0.076418  0.509893  8062751.843957  6530213.402662  4728.578580  559085.410315  452816.496195  327.887965  0.028964  0.362047  0.015153  0.013807  0.000004  1.000000  0.003151  0.006849  0.001620  0.293887  0.289350  0.068426  0.147826  0.104047  0.024605  16  0  0  0  0
12  48  18.302962  0.000000  0.124171  0.435623  10884471.332117  6177647.361520  2211.378569  754748.408303  428368.946079  153.340884  0.033519  0.418987  0.020456  0.013061  0.000002  1.000000  0.004471  0.005081  0.001202  0.292236  0.290837  0.068777  0.209771  0.077189  0.018254  16  0  0  0  0
9  52  18.569441  0.000000  0.121442  0.440286  10723297.335114  6197996.774482  2654.958869  743572.319545  429780.010207  184.099523  0.033259  0.415743  0.020153  0.013104  0.000002  1.000000  0.004392  0.005178  0.001225  0.292356  0.290771  0.068762  0.206071  0.078665  0.018603  16  0  0  0  0
1  61  23.478628  0.000000  0.086396  0.495698  8652512.422145  6456887.100138  4403.278114  599980.447298  447731.921260  305.331058  0.029917  0.373960  0.016261  0.013652  0.000004  1.000000  0.003416  0.006471  0.001530  0.293592  0.289689  0.068506  0.160280  0.098303  0.023247  16  0  0  0  0
4  58  20.163315  0.000000  0.107315  0.463642  9888758.980197  6302681.662301  3619.618101  685703.960502  437039.044664  250.990693  0.031913  0.398917  0.018584  0.013326  0.000003  1.000000  0.003991  0.005691  0.001346  0.292901  0.290363  0.068665  0.187224  0.086449  0.020443  16  0  0  0  0
6  56  19.227720  0.000000  0.115182  0.450796  10353530.624799  6244466.571319  3229.049186  717932.044741  433002.307746  223.907956  0.032663  0.408292  0.019458  0.013202  0.000003  1.000000  0.004213  0.005403  0.001278  0.292608  0.290597  0.068721  0.197654  0.082086  0.019412  16  0  0  0  0
5  57  19.621856  0.000000  0.111732  0.456481  10149712.673284  6270017.220889  3413.576566  703798.949086  434774.034779  236.703410  0.032334  0.404181  0.019075  0.013256  0.000003  1.000000  0.004115  0.005529  0.001307  0.292739  0.290496  0.068697  0.193060  0.083991  0.019862  16  0  0  0  0
7  55  18.938956  0.000000  0.117847  0.446351  10510986.157617  6224700.298798  3062.517105  728850.288645  431631.679604  212.360329  0.032917  0.411466  0.019754  0.013161  0.000003  1.000000  0.004289  0.005307  0.001255  0.292504  0.290673  0.068738  0.201226  0.080624  0.019066  16  0  0  0  0
11  50  18.367092  0.000000  0.123504  0.436768  10845074.740272  6182634.666310  2416.508514  752016.579253  428714.774575  167.564956  0.033456  0.418195  0.020382  0.013072  0.000002  1.000000  0.004452  0.005105  0.001207  0.292266  0.290822  0.068774  0.208865  0.077549  0.018339  16  0  0  0  0
9  53  18.569492  0.000000  0.121442  0.440285  10723303.719518  6197996.062425  2771.725650  743572.762251  429779.960831  192.196337  0.033260  0.415745  0.020153  0.013104  0.000003  1.000000  0.004392  0.005178  0.001225  0.292356  0.290771  0.068762  0.206071  0.078665  0.018603  16  0  0  0  0
10  52  18.453322  0.000000  0.122617  0.438283  10792726.656190  6189245.128729  2642.885651  748386.670924  429173.155680  183.262345  0.033371  0.417143  0.020283  0.013086  0.000002  1.000000  0.004426  0.005136  0.001215  0.292306  0.290801  0.068769  0.207663  0.078028  0.018452  16  0  0  0  0
2  60  21.968824  0.000000  0.094814  0.483174  9150029.796600  6394919.676668  4111.206540  634479.178105  443434.991000  285.078301  0.030720  0.384006  0.017196  0.013521  0.000004  1.000000  0.003645  0.006155  0.001455  0.293326  0.289968  0.068572  0.170985  0.093497  0.022110  16  0  0  0  0
0  63  25.698543  0.000000  0.076419  0.509891  8062811.289642  6530207.040873  4936.531464  559089.532383  452816.055057  342.307784  0.028964  0.362050  0.015153  0.013807  0.000005  1.000000  0.003151  0.006849  0.001620  0.293887  0.289350  0.068426  0.147827  0.104046  0.024605  16  0  0  0  0
13  49  18.255238  0.000000  0.124673  0.434758  10914125.004152  6173879.459826  2304.055601  756804.646139  428107.673141  159.767273  0.033567  0.419585  0.020511  0.013053  0.000002  1.000000  0.004486  0.005063  0.001197  0.292211  0.290848  0.068780  0.210453  0.076918  0.018189  16  0  0  0  0
12  50  18.303051  0.000000  0.124171  0.435623  10884479.659276  6177646.429147  2410.172832  754748.985723  428368.881427  167.125628  0.033519  0.418989  0.020456  0.013061  0.000002  1.000000  0.004471  0.005081  0.001202  0.292236  0.290837  0.068777  0.209771  0.077189  0.018254  16  0  0  0  0
1  62  23.478624  0.000000  0.086397  0.495697  8652557.542941  6456882.215884  4596.927231  599983.576053  447731.582577  318.759029  0.029917  0.373963  0.016261  0.013652  0.000004  1.000000  0.003416  0.006471  0.001530  0.293592  0.289689  0.068506  0.160281  0.098303  0.023247  16  0  0  0  0
7  56  18.939012  0.000000  0.117847  0.446351  10510995.878605  6224699.215168  3197.207603  728850.962715  431631.604463  221.700005  0.032917  0.411468  0.019754  0.013161  0.000003  1.000000  0.004289  0.005307  0.001255  0.292504  0.290673  0.068738  0.201226  0.080623  0.019066  16  0  0  0  0
8  54  18.726426  0.000000  0.119889  0.442916  10631573.809499  6209542.094806  2910.921889  737212.048766  430580.583048  201.848450  0.033112  0.413897  0.019980  0.013129  0.000003  1.000000  0.004348  0.005234  0.001238  0.292421  0.290729  0.068752  0.203974  0.079509  0.018802  16  0  0  0  0
11  51  18.367139  0.000000  0.123504  0.436767  10845079.515341  6182634.132744  2522.788506  752016.910364  428714.737577  174.934597  0.033456  0.418197  0.020382  0.013072  0.000002  1.000000  0.004452  0.005105  0.001207  0.292266  0.290822  0.068774  0.208866  0.077549  0.018339  16  0  0  0  0
8  55  18.726480  0.000000  0.119889  0.442916  10631581.771622  6209541.206946  3038.945622  737212.600873  430580.521482  210.725841  0.033112  0.413899  0.019980  0.013129  0.000003  1.000000  0.004348  0.005234  0.001238  0.292421  0.290729  0.068752  0.203974  0.079509  0.018802  16  0  0  0  0
5  58  19.621911  0.000000  0.111732  0.456480  10149728.032501  6270015.519360  3563.705318  703800.014121  434773.916792  247.113602  0.032335  0.404183  0.019075  0.013256  0.000003  1.000000  0.004115  0.005529  0.001307  0.292739  0.290496  0.068697  0.193060  0.083991  0.019862  16  0  0  0  0
3  60  20.914121  0.000000  0.101738  0.472491  9559229.504561  6343865.085598  4020.311764  662853.806403  439894.775754  278.775497  0.031381  0.392269  0.017965  0.013413  0.000004  1.000000  0.003835  0.005897  0.001394  0.293096  0.290190  0.068624  0.179929  0.089578  0.021183  16  0  0  0  0
3  59  20.914076  0.000000  0.101738  0.472492  9559203.587764  6343867.932151  3850.949815  662852.009286  439894.973139  267.031641  0.031381  0.392266  0.017965  0.013413  0.000004  1.000000  0.003835  0.005897  0.001394  0.293096  0.290190  0.068624  0.179928  0.089578  0.021183  16  0  0  0  0
2  61  21.968853  0.000000  0.094814  0.483173  9150063.946322  6394915.949263  4292.012723  634481.546107  443434.732535  297.615720  0.030721  0.384009  0.017196  0.013521  0.000004  1.000000  0.003645  0.006154  0.001455  0.293326  0.289968  0.068572  0.170986  0.093497  0.022110  17  0  0  0  0
6  57  19.227776  0.000000  0.115182  0.450795  10353542.707974  6244465.230305  3371.063200  717932.882609  433002.214758  233.755458  0.032664  0.408294  0.019458  0.013202  0.000003  1.000000  0.004213  0.005403  0.001278  0.292608  0.290597  0.068721  0.197654  0.082086  0.019412  17  0  0  0  0
10  53  18.453373  0.000000  0.122617  0.438283  10792732.361935  6189244.491832  2759.121603  748387.066571  429173.111516  191.322350  0.033372  0.417145  0.020283  0.013086  0.000003  1.000000  0.004426  0.005136  0.001215  0.292306  0.290801  0.068769  0.207663  0.078028  0.018452  16  0  0  0  0
11  52  18.367188  0.000000  0.123504  0.436767  10845084.515950  6182633.572386  2633.742702  752017.257115  428714.698721  182.628357  0.033456  0.418198  0.020382  0.013072  0.000002  1.000000  0.004452  0.005105  0.001207  0.292266  0.290822  0.068774  0.208866  0.077549  0.018339  16  0  0  0  0
4  59  20.163368  0.000000  0.107315  0.463641  9888778.808208  6302679.473926  3778.807500  685705.335411  437038.892919  262.029166  0.031914  0.398919  0.018584  0.013326  0.000004  1.000000  0.003991  0.005691  0.001346  0.292901  0.290363  0.068665  0.187224  0.086448  0.020443  16  0  0  0  0
9  54  18.569545  0.000000  0.121442  0.440285  10723310.390737  6197995.317683  2893.627805  743573.224845  429779.909190  200.649247  0.033260  0.415747  0.020153  0.013104  0.000003  1.000000  0.004392  0.005178  0.001225  0.292356  0.290771  0.068762  0.206072  0.078665  0.018603  16  0  0  0  0
13  50  18.255284  0.000000  0.124673  0.434758  10914128.988187  6173879.015914  2405.390018  756804.922399  428107.642359  166.793979  0.033567  0.419586  0.020511  0.013053  0.000002  1.000000  0.004486  0.005063  0.001197  0.292211  0.290848  0.068780  0.210453  0.076918  0.018189  16  0  0  0  0
1  63  23.478619  0.000000  0.086397  0.495695  8652604.625302  6456877.123166  4799.092093  599986.840827  447731.229439  332.777496  0.029917  0.373966  0.016261  0.013652  0.000005  1.000000  0.003416  0.006471  0.001530  0.293592  0.289690  0.068506  0.160282  0.098302  0.023246  16  0  0  0  0
6  58  19.227835  0.000000  0.115182  0.450795  10353555.322669  6244463.830245  3519.322807  717933.757335  433002.117676  244.036041  0.032664  0.408296  0.019458  0.013202  0.000003  1.000000  0.004213  0.005403  0.001278  0.292608  0.290597  0.068721  0.197655  0.082086  0.019412  16  0  0  0  0
7  57  18.939070  0.000000  0.117848  0.446350  10511005.952631  6224698.099868  3337.821653  728851.661266  431631.527126  231.450431  0.032918  0.411470  0.019754  0.013161  0.000003  1.000000  0.004289  0.005307  0.001255  0.292504  0.290673  0.068738  0.201226  0.080623  0.019066  16  0  0  0  0
9  55  18.569600  0.000000  0.121442  0.440284  10723317.347555  6197994.541907  3020.891173  743573.707243  429779.855396  209.473913  0.033260  0.415748  0.020153  0.013104  0.000003  1.000000  0.004392  0.005178  0.001225  0.292356  0.290771  0.068762  0.206072  0.078665  0.018603  16  0  0  0  0
5  59  19.621969  0.000000  0.111732  0.456479  10149744.058059  6270013.745167  3720.436465  703801.125361  434773.793766  257.981616  0.032335  0.404185  0.019075  0.013256  0.000003  1.000000  0.004115  0.005529  0.001307  0.292739  0.290496  0.068697  0.193060  0.083991  0.019862  16  0  0  0  0
12  51  18.303098  0.000000  0.124171  0.435622  10884484.074545  6177645.937239  2516.174252  754749.291886  428368.847317  174.475953  0.033519  0.418991  0.020456  0.013061  0.000002  1.000000  0.004471  0.005081  0.001202  0.292236  0.290837  0.068777  0.209772  0.077189  0.018254  16  0  0  0  0
10  54  18.453426  0.000000  0.122617  0.438283  10792738.282869  6189243.834283  2880.469588  748387.477139  429173.065920  199.736833  0.033372  0.417146  0.020283  0.013086  0.000003  1.000000  0.004426  0.005136  0.001215  0.292306  0.290801  0.068769  0.207663  0.078028  0.018452  16  0  0  0  0
3  61  20.914168  0.000000  0.101739  0.472490  9559256.568154  6343862.112274  4197.121735  662855.683040  439894.569579  291.035812  0.031382  0.392271  0.017965  0.013413  0.000004  1.000000  0.003835  0.005896  0.001394  0.293096  0.290190  0.068624  0.179929  0.089577  0.021183  16  0  0  0  0
4  60  20.163422  0.000000  0.107316  0.463640  9888799.507541  6302677.189327  3944.997673  685706.770739  437038.734500  273.553085  0.031914  0.398921  0.018584  0.013326  0.000004  1.000000  0.003991  0.005691  0.001346  0.292901  0.290363  0.068665  0.187224  0.086448  0.020443  16  0  0  0  0
8  56  18.726537  0.000000  0.119889  0.442915  10631590.070198  6209540.282823  3172.599762  737213.176311  430580.457402  219.993654  0.033112  0.413900  0.019980  0.013129  0.000003  1.000000  0.004348  0.005234  0.001238  0.292421  0.290729  0.068752  0.203974  0.079509  0.018802  16  0  0  0  0
13  51  18.255331  0.000000  0.124673  0.434758  10914133.174594  6173878.546881  2511.181153  756805.212692  428107.609836  174.129723  0.033567  0.419587  0.020511  0.013053  0.000002  1.000000  0.004486  0.005063  0.001197  0.292211  0.290848  0.068780  0.210453  0.076917  0.018189  16  0  0  0  0
11  53  18.367240  0.000000  0.123504  0.436767  10845089.711832  6182632.992827  2749.576662  752017.617407  428714.658533  190.660487  0.033456  0.418200  0.020382  0.013072  0.000003  1.000000  0.004452  0.005105  0.001207  0.292266  0.290822  0.068774  0.208866  0.077549  0.018339  17  0  0  0  0
2  63  21.968914  0.000000  0.094816  0.483170  9150136.822575  6394907.994093  4677.828163  634486.599475  443434.180909  324.368842  0.030721  0.384015  0.017196  0.013521  0.000004  1.000000  0.003645  0.006154  0.001455  0.293327  0.289968  0.068572  0.170987  0.093496  0.022110  16  0  0  0  0
2  62  21.968883  0.000000  0.094815  0.483171  9150099.600836  6394912.057359  4480.770059  634484.018454  443434.462663  310.704486  0.030721  0.384012  0.017196  0.013521  0.000004  1.000000  0.003645  0.006154  0.001455  0.293326  0.289968  0.068572  0.170987  0.093496  0.022110  16  0  0  0  0
0  64  25.698465  0.000000  0.076420  0.509890  8062873.303579  6530200.409808  5153.628875  559093.832539  452815.595247  357.361701  0.028964  0.362054  0.015153  0.013807  0.000005  1.000000  0.003151  0.006849  0.001620  0.293887  0.289350  0.068426  0.147829  0.104045  0.024605  16  0  0  0  0
5  60  19.622030  0.000000  0.111733  0.456478  10149760.802275  6270011.889980  3884.060351  703802.286435  434773.665124  269.327584  0.032335  0.404188  0.019075  0.013256  0.000004  1.000000  0.004115  0.005529  0.001307  0.292739  0.290496  0.068697  0.193061  0.083990  0.019862  16  0  0  0  0
0  65  25.698384  0.000000  0.076421  0.509888  8062938.079926  6530193.477868  5380.272891  559098.324245  452815.114574  373.077596  0.028965  0.362058  0.015153  0.013807  0.000005  1.000000  0.003151  0.006849  0.001620  0.293887  0.289350  0.068426  0.147830  0.104045  0.024604  16  0  0  0  0
4  61  20.163480  0.000000  0.107316  0.463639  9888821.120459  6302674.803543  4118.496471  685708.269417  437038.569066  285.583797  0.031914  0.398924  0.018585  0.013326  0.000004  1.000000  0.003991  0.005690  0.001346  0.292901  0.290363  0.068665  0.187225  0.086448  0.020443  16  0  0  0  0
7  58  18.939131  0.000000  0.117848  0.446350  10511016.578869  6224696.912856  3484.619789  728852.398108  431631.444817  241.629672  0.032918  0.411472  0.019754  0.013161  0.000003  1.000000  0.004289  0.005307  0.001255  0.292504  0.290673  0.068738  0.201226  0.080623  0.019066  16  0  0  0  0
9  56  18.569658  0.000000  0.121442  0.440284  10723324.577558  6197993.738767  3153.751524  743574.208584  429779.799705  218.686684  0.033260  0.415750  0.020153  0.013104  0.000003  1.000000  0.004392  0.005178  0.001225  0.292356  0.290771  0.068762  0.206072  0.078665  0.018603  16  0  0  0  0
11  54  18.367294  0.000000  0.123504  0.436767  10845095.142982  6182632.386125  2870.504995  752017.994013  428714.616463  199.045871  0.033456  0.418201  0.020382  0.013072  0.000003  1.000000  0.004452  0.005105  0.001207  0.292266  0.290822  0.068774  0.208866  0.077549  0.018339  17  0  0  0  0
1  64  23.478614  0.000000  0.086398  0.495694  8652653.802496  6456871.799807  5010.147137  599990.250860  447730.860308  347.412425  0.029918  0.373970  0.016261  0.013652  0.000005  1.000000  0.003416  0.006471  0.001530  0.293592  0.289690  0.068506  0.160283  0.098301  0.023246  16  0  0  0  0
10  55  18.453482  0.000000  0.122617  0.438282  10792744.573120  6189243.125490  3007.154451  748387.913316  429173.016771  208.521385  0.033372  0.417148  0.020283  0.013086  0.000003  1.000000  0.004426  0.005136  0.001215  0.292306  0.290801  0.068769  0.207664  0.078028  0.018452  16  0  0  0  0
0  66  25.698298  0.000000  0.076422  0.509886  8063005.689373  6530186.246087  5616.883220  559103.012403  452814.613110  389.484573  0.028965  0.362062  0.015153  0.013807  0.000005  1.000000  0.003151  0.006849  0.001620  0.293887  0.289350  0.068426  0.147831  0.104044  0.024604  17  0  0  0  0
6  59  19.227897  0.000000  0.115182  0.450794  10353568.500952  6244462.366558  3674.102663  717934.671140  433002.016181  254.768748  0.032664  0.408298  0.019458  0.013202  0.000003  1.000000  0.004213  0.005403  0.001278  0.292608  0.290597  0.068721  0.197655  0.082085  0.019412  16  0  0  0  0
2  64  21.968947  0.000000  0.094816  0.483169  9150175.632016  6394903.762993  4883.552004  634489.290590  443433.887517  338.634095  0.030721  0.384018  0.017196  0.013521  0.000005  1.000000  0.003645  0.006154  0.001455  0.293327  0.289968  0.068572  0.170988  0.093495  0.022110  16  0  0  0  0
13  52  18.255381  0.000000  0.124673  0.434758  10914137.533567  6173878.059542  2621.625001  756805.514950  428107.576043  181.788094  0.033567  0.419589  0.020511  0.013053  0.000002  1.000000  0.004486  0.005063  0.001197  0.292211  0.290848  0.068780  0.210454  0.076917  0.018189  16  0  0  0  0
1  65  23.478608  0.000000  0.086399  0.495692  8652705.158546  6456866.238846  5230.483245  599993.811979  447730.474701  362.690918  0.029918  0.373973  0.016261  0.013652  0.000005  1.000000  0.003416  0.006471  0.001530  0.293592  0.289690  0.068506  0.160284  0.098301  0.023246  16  0  0  0  0
12  52  18.303148  0.000000  0.124171  0.435622  10884488.701253  6177645.419946  2626.837634  754749.612710  428368.811447  182.149547  0.033519  0.418992  0.020456  0.013061  0.000002  1.000000  0.004471  0.005081  0.001202  0.292236  0.290837  0.068777  0.209772  0.077188  0.018254  16  0  0  0  0
5  61  19.622093  0.000000  0.111733  0.456478  10149778.274234  6270009.955011  4054.880074  703803.497971  434773.530950  281.172524  0.032335  0.404190  0.019075  0.013256  0.000004  1.000000  0.004115  0.005529  0.001307  0.292739  0.290496  0.068697  0.193061  0.083990  0.019862  16  0  0  0  0
4  62  20.163539  0.000000  0.107317  0.463638  9888843.683207  6302672.312924  4299.625275  685709.833958  437038.396362  298.143588  0.031914  0.398926  0.018585  0.013326  0.000004  1.000000  0.003991  0.005690  0.001346  0.292901  0.290363  0.068665  0.187225  0.086447  0.020443  16  0  0  0  0
3  63  20.914268  0.000000  0.101740  0.472488  9559314.304564  6343855.770818  4574.410151  662859.686584  439894.129851  317.197655  0.031382  0.392277  0.017965  0.013413  0.000004  1.000000  0.003835  0.005896  0.001394  0.293096  0.290190  0.068624  0.179931  0.089576  0.021183  16  0  0  0  0
6  60  19.227961  0.000000  0.115183  0.450794  10353582.211385  6244460.848270  3835.689488  717935.621845  433001.910900  265.973463  0.032664  0.408300  0.019458  0.013202  0.000004  1.000000  0.004213  0.005403  0.001278  0.292608  0.290597  0.068721  0.197655  0.082085  0.019412  16  0  0  0  0
3  62  20.914217  0.000000  0.101739  0.472489  9559284.816057  6343859.009618  4381.707229  662857.641799  439894.354435  303.835295  0.031382  0.392274  0.017965  0.013413  0.000004  1.000000  0.003835  0.005896  0.001394  0.293096  0.290190  0.068624  0.179930  0.089577  0.021183  16  0  0  0  0
8  57  18.726597  0.000000  0.119889  0.442915  10631598.741351  6209539.316503  3312.131920  737213.777584  430580.390395  229.669060  0.033112  0.413902  0.019980  0.013129  0.000003  1.000000  0.004348  0.005234  0.001238  0.292421  0.290729  0.068752  0.203974  0.079509  0.018802  16  0  0  0  0
12  53  18.303199  0.000000  0.124171  0.435622  10884493.531232  6177644.880032  2742.368000  754749.947629  428368.774008  190.160626  0.033519  0.418993  0.020456  0.013061  0.000003  1.000000  0.004471  0.005081  0.001202  0.292236  0.290837  0.068777  0.209772  0.077188  0.018254  16  0  0  0  0
7  59  18.939194  0.000000  0.117848  0.446349  10511027.626644  6224695.682773  3637.873933  728853.164180  431631.359521  252.256584  0.032918  0.411474  0.019754  0.013161  0.000003  1.000000  0.004289  0.005307  0.001255  0.292504  0.290673  0.068738  0.201227  0.080623  0.019066  16  0  0  0  0
8  58  18.726659  0.000000  0.119889  0.442914  10631607.785970  6209538.309419  3457.800592  737214.404754  430580.320562  239.769982  0.033112  0.413904  0.019980  0.013129  0.000003  1.000000  0.004348  0.005234  0.001238  0.292421  0.290729  0.068752  0.203974  0.079509  0.018802  16  0  0  0  0
10  56  18.453540  0.000000  0.122618  0.438282  10792751.039079  6189242.406039  3139.410860  748388.361677  429172.966883  217.692277  0.033372  0.417149  0.020283  0.013086  0.000003  1.000000  0.004426  0.005136  0.001215  0.292306  0.290801  0.068769  0.207664  0.078028  0.018452  17  0  0  0  0
0  67  25.698210  0.000000  0.076423  0.509884  8063076.281937  6530178.693071  5863.898039  559107.907415  452814.089371  406.613016  0.028965  0.362067  0.015153  0.013807  0.000006  1.000000  0.003151  0.006849  0.001620  0.293887  0.289350  0.068426  0.147833  0.104043  0.024604  16  0  0  0  0
12  54  18.303253  0.000000  0.124171  0.435621  10884498.579732  6177644.315038  2862.979396  754750.297701  428368.734831  198.524033  0.033520  0.418995  0.020456  0.013061  0.000003  1.000000  0.004471  0.005081  0.001202  0.292236  0.290837  0.068777  0.209772  0.077188  0.018254  16  0  0  0  0
3  64  20.914322  0.000000  0.101740  0.472487  9559345.105619  6343852.386122  4775.587440  662861.822384  439893.895150  331.147642  0.031382  0.392280  0.017965  0.013413  0.000004  1.000000  0.003835  0.005896  0.001394  0.293096  0.290190  0.068624  0.179931  0.089576  0.021183  16  0  0  0  0
13  53  18.255433  0.000000  0.124673  0.434757  10914142.085432  6173877.550532  2736.926185  756805.830585  428107.540747  189.783281  0.033567  0.419590  0.020511  0.013053  0.000003  1.000000  0.004486  0.005063  0.001197  0.292211  0.290848  0.068780  0.210454  0.076917  0.018189  16  0  0  0  0
1  66  23.478603  0.000000  0.086400  0.495690  8652758.717637  6456860.446973  5460.508457  599997.525861  447730.073082  378.641272  0.029918  0.373977  0.016262  0.013652  0.000005  1.000000  0.003417  0.006471  0.001530  0.293592  0.289690  0.068506  0.160286  0.098300  0.023246  16  0  0  0  0
9  57  18.569718  0.000000  0.121442  0.440284  10723332.200583  6197992.884762  3292.455020  743574.737178  429779.740487  228.304629  0.033260  0.415752  0.020153  0.013104  0.000003  1.000000  0.004392  0.005178  0.001225  0.292356  0.290771  0.068762  0.206072  0.078665  0.018603  16  0  0  0  0
6  61  19.228027  0.000000  0.115183  0.450793  10353596.631986  6244459.240899  4004.382654  717936.621795  433001.799442  277.670944  0.032664  0.408302  0.019458  0.013202  0.000004  1.000000  0.004213  0.005403  0.001278  0.292608  0.290597  0.068721  0.197656  0.082085  0.019411  16  0  0  0  0
8  59  18.726723  0.000000  0.119889  0.442914  10631617.241456  6209537.255160  3609.875646  737215.060414  430580.247458  250.315134  0.033112  0.413906  0.019980  0.013129  0.000003  1.000000  0.004348  0.005234  0.001238  0.292421  0.290729  0.068752  0.203975  0.079509  0.018802  16  0  0  0  0
7  60  18.939261  0.000000  0.117848  0.446348  10511039.135871  6224694.403893  3797.867999  728853.962250  431631.270841  263.350855  0.032918  0.411476  0.019754  0.013161  0.000004  1.000000  0.004289  0.005307  0.001255  0.292504  0.290673  0.068738  0.201227  0.080623  0.019066  16  0  0  0  0
10  57  18.453601  0.000000  0.122618  0.438282  10792757.830940  6189241.646595  3277.483864  748388.832636  429172.914222  227.266502  0.033372  0.417151  0.020283  0.013086  0.000003  1.000000  0.004426  0.005136  0.001215  0.292306  0.290801  0.068769  0.207664  0.078028  0.018452  16  0  0  0  0
11  55  18.367350  0.000000  0.123504  0.436766  10845100.808572  6182631.753737  2996.751741  752018.386875  428714.572612  207.800043  0.033456  0.418203  0.020382  0.013072  0.000003  1.000000  0.004452  0.005105  0.001207  0.292266  0.290822  0.068774  0.208866  0.077549  0.018339  16  0  0  0  0
9  58  18.569781  0.000000  0.121442  0.440283  10723340.114076  6197992.002560  3437.258604  743575.285914  429779.679313  238.345564  0.033260  0.415754  0.020153  0.013104  0.000003  1.000000  0.004392  0.005178  0.001225  0.292356  0.290771  0.068762  0.206072  0.078665  0.018603  16  0  0  0  0
12  55  18.303310  0.000000  0.124171  0.435621  10884503.808679  6177643.733908  2988.895269  754750.660285  428368.694534  207.255261  0.033520  0.418997  0.020456  0.013061  0.000003  1.000000  0.004471  0.005081  0.001202  0.292236  0.290837  0.068777  0.209772  0.077188  0.018253  16  0  0  0  0
4  63  20.163602  0.000000  0.107317  0.463637  9888867.226263  6302669.715672  4488.719597  685711.466475  437038.216264  311.255721  0.031914  0.398929  0.018585  0.013326  0.000004  1.000000  0.003991  0.005690  0.001346  0.292901  0.290363  0.068665  0.187226  0.086447  0.020443  16  0  0  0  0
13  54  18.255487  0.000000  0.124674  0.434757  10914146.841010  6173877.018313  2857.298326  756806.160345  428107.503842  198.130097  0.033567  0.419592  0.020511  0.013053  0.000003  1.000000  0.004486  0.005063  0.001197  0.292211  0.290848  0.068780  0.210454  0.076917  0.018189  16  0  0  0  0
5  62  19.622159  0.000000  0.111733  0.456477  10149796.505021  6270007.936784  4233.212067  703804.762126  434773.391003  293.538379  0.032335  0.404193  0.019075  0.013256  0.000004  1.000000  0.004115  0.005529  0.001307  0.292739  0.290496  0.068697  0.193061  0.083990  0.019862  16  0  0  0  0
11  56  18.367408  0.000000  0.123504  0.436766  10845106.731522  6182631.091845  3128.550797  752018.797582  428714.526716  216.939221  0.033456  0.418204  0.020382  0.013072  0.000003  1.000000  0.004452  0.005105  0.001207  0.292266  0.290822  0.068774  0.208866  0.077548  0.018339  16  0  0  0  0
6  62  19.228097  0.000000  0.115183  0.450792  10353611.616000  6244457.577792  4180.494623  717937.660813  433001.684120  289.882858  0.032664  0.408305  0.019458  0.013202  0.000004  1.000000  0.004213  0.005403  0.001278  0.292608  0.290598  0.068721  0.197656  0.082085  0.019411  16  0  0  0  0
5  63  19.622228  0.000000  0.111734  0.456476  10149815.530666  6270005.831067  4419.386672  703806.081398  434773.244989  306.448054  0.032336  0.404195  0.019075  0.013256  0.000004  1.000000  0.004115  0.005529  0.001307  0.292739  0.290497  0.068697  0.193062  0.083990  0.019862  16  0  0  0  0
3  65  20.914378  0.000000  0.101741  0.472486  9559377.236632  6343848.857933  4985.611710  662864.050405  439893.650500  345.711095  0.031383  0.392283  0.017965  0.013413  0.000005  1.000000  0.003835  0.005896  0.001394  0.293096  0.290190  0.068624  0.179932  0.089576  0.021183  16  0  0  0  0
2  65  21.968981  0.000000  0.094817  0.483167  9150216.241265  6394899.326061  5098.322654  634492.106507  443433.579853  353.526670  0.030722  0.384021  0.017196  0.013521  0.000005  1.000000  0.003645  0.006154  0.001455  0.293327  0.289968  0.068572  0.170989  0.093494  0.022110  16  0  0  0  0
4  64  20.163667  0.000000  0.107317  0.463636  9888891.805707  6302667.003557  4686.129704  685713.170857  437038.028201  324.944485  0.031915  0.398932  0.018585  0.013326  0.000004  1.000000  0.003991  0.005690  0.001346  0.292901  0.290363  0.068665  0.187227  0.086447  0.020443  16  0  0  0  0
9  59  18.569846  0.000000  0.121442  0.440283  10723348.396477  6197991.077127  3588.430554  743575.860230  429779.615142  248.828093  0.033260  0.415756  0.020153  0.013104  0.000003  1.000000  0.004392  0.005178  0.001225  0.292356  0.290771  0.068762  0.206072  0.078664  0.018603  16  0  0  0  0
8  60  18.726791  0.000000  0.119890  0.442913  10631627.113021  6209536.154487  3768.638811  737215.744926  430580.171135  261.324051  0.033113  0.413908  0.019981  0.013129  0.000004  1.000000  0.004348  0.005234  0.001238  0.292421  0.290729  0.068752  0.203975  0.079509  0.018802  17  0  0  0  0
1  67  23.478597  0.000000  0.086401  0.495689  8652814.672249  6456854.389015  5700.648803  600001.405852  447729.653013  395.293026  0.029918  0.373981  0.016262  0.013651  0.000005  1.000000  0.003417  0.006471  0.001530  0.293592  0.289690  0.068506  0.160287  0.098299  0.023246  16  0  0  0  0
11  57  18.367469  0.000000  0.123504  0.436765  10845112.885145  6182630.406949  3266.146336  752019.224285  428714.479224  226.480338  0.033456  0.418206  0.020382  0.013072  0.000003  1.000000  0.004452  0.005105  0.001207  0.292266  0.290822  0.068774  0.208866  0.077548  0.018339  17  0  0  0  0
7  61  18.939330  0.000000  0.117848  0.446348  10511051.173813  6224693.063982  3964.898392  728854.796983  431631.177929  274.933036  0.032918  0.411478  0.019754  0.013161  0.000004  1.000000  0.004289  0.005307  0.001255  0.292504  0.290673  0.068738  0.201227  0.080623  0.019066  16  0  0  0  0
2  66  21.969017  0.000000  0.094818  0.483166  9150258.591312  6394894.703464  5322.537850  634495.043134  443433.259314  369.074147  0.030722  0.384025  0.017196  0.013520  0.000005  1.000000  0.003645  0.006154  0.001455  0.293327  0.289968  0.068572  0.170990  0.093494  0.022109  16  0  0  0  0
5  64  19.622300  0.000000  0.111734  0.456475  10149835.439968  6270003.623055  4613.748773  703807.461944  434773.091881  319.925464  0.032336  0.404198  0.019075  0.013256  0.000004  1.000000  0.004115  0.005529  0.001307  0.292739  0.290497  0.068697  0.193062  0.083989  0.019862  16  0  0  0  0
12  56  18.303368  0.000000  0.124172  0.435621  10884509.333302  6177643.113613  3120.348921  754751.043373  428368.651522  216.370489  0.033520  0.418998  0.020456  0.013061  0.000003  1.000000  0.004471  0.005081  0.001202  0.292236  0.290837  0.068777  0.209772  0.077188  0.018253  16  0  0  0  0
10  58  18.453664  0.000000  0.122618  0.438281  10792764.894101  6189240.859435  3421.629251  748389.322408  429172.859639  237.261797  0.033372  0.417153  0.020283  0.013086  0.000003  1.000000  0.004426  0.005136  0.001215  0.292306  0.290801  0.068769  0.207664  0.078028  0.018452  17  0  0  0  0
0  69  25.698020  0.000000  0.076426  0.509879  8063226.903213  6530162.579679  6390.990938  559118.351760  452812.972040  443.162565  0.028966  0.362076  0.015154  0.013806  0.000006  1.000000  0.003151  0.006849  0.001620  0.293888  0.289350  0.068426  0.147836  0.104041  0.024604  16  0  0  0  0
13  55  18.255543  0.000000  0.124674  0.434757  10914151.794017  6173876.465232  2982.964434  756806.503795  428107.465490  206.844006  0.033567  0.419593  0.020511  0.013053  0.000003  1.000000  0.004486  0.005063  0.001197  0.292211  0.290848  0.068780  0.210454  0.076917  0.018189  16  0  0  0  0
4  65  20.163735  0.000000  0.107318  0.463635  9888917.486983  6302664.167938  4892.221264  685714.951641  437037.831574  339.235237  0.031915  0.398935  0.018585  0.013325  0.000005  1.000000  0.003991  0.005690  0.001346  0.292901  0.290363  0.068665  0.187227  0.086446  0.020443  17  0  0  0  0
6  63  19.228170  0.000000  0.115183  0.450791  10353627.267088  6244455.839968  4364.351653  717938.746087  433001.563616  302.631829  0.032665  0.408307  0.019458  0.013202  0.000004  1.000000  0.004213  0.005403  0.001278  0.292608  0.290598  0.068721  0.197656  0.082085  0.019411  16  0  0  0  0
0  68  25.698117  0.000000  0.076425  0.509881  8063149.968471  6530170.811012  6121.774767  559113.016969  452813.542815  424.494642  0.028966  0.362071  0.015153  0.013807  0.000006  1.000000  0.003151  0.006849  0.001620  0.293887  0.289350  0.068426  0.147835  0.104042  0.024604  16  0  0  0  0
1  68  23.478591  0.000000  0.086402  0.495687  8652873.076241  6456848.068717  5951.348989  600005.455688  447729.214752  412.677018  0.029919  0.373985  0.016262  0.013651  0.000006  1.000000  0.003417  0.006471  0.001530  0.293592  0.289690  0.068506  0.160288  0.098299  0.023246  16  0  0  0  0
7  62  18.939402  0.000000  0.117848  0.446347  10511063.737794  6224691.665845  4139.274534  728855.668191  431631.080980  287.024585  0.032918  0.411481  0.019754  0.013161  0.000004  1.000000  0.004289  0.005307  0.001255  0.292504  0.290673  0.068738  0.201227  0.080622  0.019066  17  0  0  0  0
3  66  20.914436  0.000000  0.101741  0.472484  9559410.793771  6343845.171821  5204.871976  662866.377316  439893.394898  360.914988  0.031383  0.392286  0.017965  0.013413  0.000005  1.000000  0.003835  0.005896  0.001394  0.293096  0.290190  0.068624  0.179933  0.089575  0.021183  16  0  0  0  0
2  67  21.969054  0.000000  0.094818  0.483164  9150302.801966  6394889.877967  5556.612865  634498.108778  443432.924705  385.305321  0.030722  0.384029  0.017197  0.013520  0.000005  1.000000  0.003645  0.006154  0.001455  0.293327  0.289968  0.068572  0.170991  0.093493  0.022109  16  0  0  0  0
10  59  18.453730  0.000000  0.122618  0.438281  10792772.294088  6189240.032112  3572.114080  748389.835537  429172.802271  247.696680  0.033372  0.417155  0.020283  0.013086  0.000003  1.000000  0.004426  0.005136  0.001215  0.292306  0.290801  0.068769  0.207664  0.078027  0.018452  16  0  0  0  0
9  60  18.569915  0.000000  0.121443  0.440282  10723357.015001  6197990.116629  3746.250922  743576.457853  429779.548539  259.771636  0.033261  0.415758  0.020153  0.013104  0.000004  1.000000  0.004392  0.005178  0.001225  0.292356  0.290771  0.068762  0.206073  0.078664  0.018603  16  0  0  0  0
8  61  18.726862  0.000000  0.119890  0.442913  10631637.451724  6209534.998715  3934.384215  737216.461830  430580.090992  272.817129  0.033113  0.413910  0.019981  0.013129  0.000004  1.000000  0.004348  0.005234  0.001238  0.292421  0.290729  0.068752  0.203975  0.079508  0.018802  16  0  0  0  0
13  56  18.255602  0.000000  0.124674  0.434756  10914156.979363  6173875.884722  3114.157334  756806.863356  428107.425237  215.941153  0.033568  0.419595  0.020511  0.013053  0.000003  1.000000  0.004486  0.005063  0.001197  0.292211  0.290848  0.068780  0.210454  0.076917  0.018189  16  0  0  0  0
11  58  18.367533  0.000000  0.123504  0.436765  10845119.385190  6182629.676051  3409.793293  752019.675010  428714.428542  236.441071  0.033457  0.418208  0.020382  0.013072  0.000003  1.000000  0.004452  0.005105  0.001207  0.292266  0.290822  0.068774  0.208866  0.077548  0.018339  16  0  0  0  0
4  66  20.163806  0.000000  0.107318  0.463634  9888944.289196  6302661.209102  5107.376008  685716.810154  437037.626404  354.154446  0.031915  0.398938  0.018585  0.013325  0.000005  1.000000  0.003991  0.005690  0.001346  0.292901  0.290363  0.068665  0.187228  0.086446  0.020443  16  0  0  0  0
8  62  18.726935  0.000000  0.119890  0.442912  10631648.145796  6209533.812666  4107.418877  737217.203375  430580.008749  284.815658  0.033113  0.413912  0.019981  0.013129  0.000004  1.000000  0.004348  0.005234  0.001238  0.292421  0.290729  0.068752  0.203975  0.079508  0.018802  16  0  0  0  0
1  69  23.478585  0.000000  0.086403  0.495685  8652934.051265  6456841.469660  6213.073288  600009.683803  447728.757162  430.825442  0.029919  0.373990  0.016262  0.013651  0.000006  1.000000  0.003417  0.006471  0.001530  0.293592  0.289690  0.068506  0.160289  0.098298  0.023245  16  0  0  0  0
5  65  19.622375  0.000000  0.111734  0.456474  10149856.164671  6270001.330873  4816.658370  703808.899031  434772.932937  333.995573  0.032336  0.404201  0.019075  0.013256  0.000005  1.000000  0.004115  0.005529  0.001307  0.292740  0.290497  0.068697  0.193063  0.083989  0.019862  16  0  0  0  0
2  68  21.969093  0.000000  0.094819  0.483163  9150348.966485  6394884.837653  5800.981220  634501.309907  443432.575201  402.250253  0.030723  0.384032  0.017197  0.013520  0.000005  1.000000  0.003645  0.006154  0.001455  0.293327  0.289968  0.068572  0.170992  0.093493  0.022109  16  0  0  0  0
7  63  18.939477  0.000000  0.117849  0.446347  10511076.847959  6224690.207677  4321.319456  728856.577273  431630.979868  299.647900  0.032919  0.411483  0.019754  0.013161  0.000004  1.000000  0.004289  0.005307  0.001255  0.292504  0.290673  0.068738  0.201228  0.080622  0.019066  16  0  0  0  0
11  59  18.367600  0.000000  0.123504  0.436765  10845126.080382  6182628.932199  3559.757767  752020.139266  428714.376962  246.839872  0.033457  0.418210  0.020382  0.013072  0.000003  1.000000  0.004452  0.005105  0.001207  0.292266  0.290822  0.068774  0.208867  0.077548  0.018339  16  0  0  0  0
12  58  18.303494  0.000000  0.124172  0.435620  10884521.056600  6177641.803578  3400.854388  754751.856287  428368.560682  235.821232  0.033520  0.419002  0.020456  0.013061  0.000003  1.000000  0.004471  0.005081  0.001202  0.292236  0.290837  0.068777  0.209772  0.077188  0.018253  16  0  0  0  0
0  70  25.697919  0.000000  0.076427  0.509877  8063307.215747  6530153.988227  6672.045062  559123.920772  452812.376293  462.651353  0.028966  0.362081  0.015154  0.013806  0.000006  1.000000  0.003151  0.006849  0.001620  0.293888  0.289350  0.068426  0.147838  0.104040  0.024603  16  0  0  0  0
0  71  25.697813  0.000000  0.076429  0.509874  8063391.071756  6530145.015049  6965.457563  559129.735496  452811.754077  482.997093  0.028967  0.362086  0.015154  0.013806  0.000007  1.000000  0.003151  0.006848  0.001620  0.293888  0.289350  0.068426  0.147840  0.104039  0.024603  16  0  0  0  0
1  70  23.478579  0.000000  0.086404  0.495683  8652997.675675  6456834.587541  6486.306357  600014.095632  447728.279944  449.771904  0.029920  0.373994  0.016262  0.013651  0.000006  1.000000  0.003417  0.006470  0.001530  0.293592  0.289690  0.068506  0.160291  0.098297  0.023245  16  0  0  0  0
10  60  18.453800  0.000000  0.122618  0.438280  10792779.993677  6189239.173903  3729.217132  748390.369440  429172.742761  258.590483  0.033373  0.417157  0.020283  0.013086  0.000004  1.000000  0.004426  0.005136  0.001215  0.292306  0.290801  0.068769  0.207664  0.078027  0.018452  16  0  0  0  0
13  57  18.255664  0.000000  0.124674  0.434756  10914162.377748  6173875.281956  3251.120081  756807.237690  428107.383440  225.438391  0.033568  0.419597  0.020511  0.013053  0.000003  1.000000  0.004486  0.005063  0.001197  0.292211  0.290848  0.068780  0.210454  0.076917  0.018189  16  0  0  0  0
2  69  21.969134  0.000000  0.094820  0.483161  9150397.154766  6394879.577477  6056.095477  634504.651368  443432.210451  419.940324  0.030723  0.384036  0.017197  0.013520  0.000006  1.000000  0.003645  0.006154  0.001455  0.293327  0.289968  0.068572  0.170993  0.093492  0.022109  16  0  0  0  0
3  67  20.914497  0.000000  0.101742  0.472483  9559445.825762  6343841.323498  5433.774342  662868.806496  439893.128049  376.787481  0.031383  0.392290  0.017966  0.013413  0.000005  1.000000  0.003835  0.005896  0.001394  0.293096  0.290190  0.068624  0.179934  0.089575  0.021183  16  0  0  0  0
6  64  19.228246  0.000000  0.115184  0.450791  10353643.601036  6244454.026782  4556.294324  717939.878712  433001.437886  315.941471  0.032665  0.408310  0.019458  0.013202  0.000004  1.000000  0.004213  0.005403  0.001278  0.292608  0.290598  0.068721  0.197657  0.082084  0.019411  16  0  0  0  0
3  68  20.914560  0.000000  0.101743  0.472482  9559482.404486  6343837.304351  5672.742767  662871.342929  439892.849354  393.357972  0.031383  0.392293  0.017966  0.013413  0.000005  1.000000  0.003835  0.005896  0.001394  0.293096  0.290190  0.068624  0.179934  0.089574  0.021183  16  0  0  0  0
12  57  18.303430  0.000000  0.124172  0.435620  10884515.070817  6177642.472279  3257.583875  754751.441222  428368.607051  225.886602  0.033520  0.419000  0.020456  0.013061  0.000003  1.000000  0.004471  0.005081  0.001202  0.292236  0.290837  0.068777  0.209772  0.077188  0.018253  16  0  0  0  0
11  60  18.367669  0.000000  0.123505  0.436764  10845133.093186  6182628.150682  3716.317606  752020.625547  428714.322770  257.696007  0.033457  0.418212  0.020382  0.013072  0.000003  1.000000  0.004452  0.005105  0.001207  0.292267  0.290822  0.068774  0.208867  0.077548  0.018339  16  0  0  0  0
7  64  18.939556  0.000000  0.117849  0.446346  10511090.571718  6224688.677520  4511.370404  728857.528903  431630.873764  312.826368  0.032919  0.411486  0.019754  0.013161  0.000004  1.000000  0.004289  0.005307  0.001255  0.292504  0.290673  0.068738  0.201228  0.080622  0.019065  17  0  0  0  0
9  62  18.570061  0.000000  0.121443  0.440281  10723375.449961  6197988.058395  4083.019301  743577.736166  429779.405818  283.123748  0.033261  0.415762  0.020153  0.013104  0.000004  1.000000  0.004392  0.005178  0.001225  0.292356  0.290771  0.068762  0.206073  0.078664  0.018602  16  0  0  0  0
6  65  19.228326  0.000000  0.115184  0.450790  10353660.658106  6244452.132289  4756.678198  717941.061479  433001.306519  329.836442  0.032665  0.408312  0.019458  0.013202  0.000004  1.000000  0.004213  0.005403  0.001278  0.292608  0.290598  0.068721  0.197657  0.082084  0.019411  16  0  0  0  0
5  66  19.622454  0.000000  0.111735  0.456473  10149877.851381  6269998.927094  5028.491351  703810.402826  434772.766255  348.684445  0.032336  0.404204  0.019075  0.013256  0.000005  1.000000  0.004115  0.005529  0.001307  0.292740  0.290497  0.068697  0.193063  0.083989  0.019862  16  0  0  0  0
10  61  18.453872  0.000000  0.122618  0.438280  10792788.058629  6189238.272263  3893.229468  748390.928678  429172.680240  269.963387  0.033373  0.417159  0.020283  0.013086  0.000004  1.000000  0.004426  0.005136  0.001215  0.292306  0.290801  0.068769  0.207665  0.078027  0.018452  16  0  0  0  0
9  61  18.569986  0.000000  0.121443  0.440282  10723366.030801  6197989.110510  3911.012094  743577.083025  429779.478773  271.196465  0.033261  0.415760  0.020153  0.013104  0.000004  1.000000  0.004392  0.005178  0.001225  0.292356  0.290771  0.068762  0.206073  0.078664  0.018603  16  0  0  0  0
13  58  18.255728  0.000000  0.124674  0.434756  10914168.049002  6173874.644926  3394.106431  756807.630944  428107.339267  235.353316  0.033568  0.419599  0.020511  0.013053  0.000003  1.000000  0.004486  0.005063  0.001197  0.292211  0.290848  0.068780  0.210454  0.076917  0.018189  16  0  0  0  0
12  59  18.303560  0.000000  0.124172  0.435620  10884527.309209  6177641.104608  3550.425891  754752.289854  428368.512214  246.192783  0.033520  0.419004  0.020456  0.013061  0.000003  1.000000  0.004471  0.005081  0.001202  0.292236  0.290837  0.068777  0.209773  0.077188  0.018253  16  0  0  0  0
1  71  23.478572  0.000000  0.086405  0.495680  8653064.184720  6456827.383518  6771.554218  600018.707486  447727.780404  469.551493  0.029920  0.373999  0.016262  0.013651  0.000006  1.000000  0.003417  0.006470  0.001530  0.293592  0.289690  0.068506  0.160292  0.098296  0.023245  16  0  0  0  0
4  68  20.163957  0.000000  0.107319  0.463632  9889001.463524  6302654.900084  5566.486647  685720.774723  437037.188925  385.989986  0.031916  0.398944  0.018585  0.013325  0.000005  1.000000  0.003991  0.005690  0.001346  0.292901  0.290363  0.068665  0.187229  0.086445  0.020443  17  0  0  0  0
8  64  18.727093  0.000000  0.119890  0.442911  10631671.127421  6209531.247998  4476.652393  737218.796962  430579.830911  310.418960  0.033113  0.413917  0.019981  0.013129  0.000004  1.000000  0.004348  0.005234  0.001238  0.292421  0.290729  0.068752  0.203976  0.079508  0.018802  16  0  0  0  0
7  65  18.939638  0.000000  0.117849  0.446345  10511104.830694  6224687.094459  4709.779415  728858.517645  431630.763992  326.584398  0.032919  0.411488  0.019754  0.013161  0.000004  1.000000  0.004289  0.005307  0.001255  0.292504  0.290673  0.068738  0.201228  0.080622  0.019065  17  0  0  0  0
4  67  20.163880  0.000000  0.107319  0.463633  9888972.255285  6302658.123997  5331.992453  685718.749372  437037.412477  369.729746  0.031915  0.398941  0.018585  0.013325  0.000005  1.000000  0.003991  0.005690  0.001346  0.292901  0.290363  0.068665  0.187228  0.086446  0.020443  16  0  0  0  0
0  72  25.697703  0.000000  0.076430  0.509872  8063478.597116  6530135.653177  7271.771717  559135.804658  452811.104909  504.237456  0.028967  0.362092  0.015154  0.013806  0.000007  1.000000  0.003151  0.006848  0.001620  0.293888  0.289350  0.068426  0.147842  0.104038  0.024603  16  0  0  0  0
6  66  19.228409  0.000000  0.115184  0.450789  10353678.470852  6244450.154299  4965.874467  717942.296646  433001.169361  344.342480  0.032665  0.408315  0.019458  0.013202  0.000005  1.000000  0.004213  0.005403  0.001278  0.292608  0.290598  0.068721  0.197658  0.082084  0.019411  16  0  0  0  0
8  63  18.727012  0.000000  0.119890  0.442912  10631659.387902  6209532.558271  4288.063393  737217.982923  430579.921768  297.341866  0.033113  0.413915  0.019981  0.013129  0.000004  1.000000  0.004348  0.005234  0.001238  0.292421  0.290729  0.068752  0.203976  0.079508  0.018802  16  0  0  0  0
10  62  18.453947  0.000000  0.122618  0.438279  10792796.468249  6189237.333099  4064.454930  748391.511815  429172.615117  281.836462  0.033373  0.417161  0.020283  0.013086  0.000004  1.000000  0.004426  0.005136  0.001215  0.292306  0.290801  0.068769  0.207665  0.078027  0.018452  16  0  0  0  0
5  67  19.622536  0.000000  0.111735  0.456472  10149900.470835  6269996.422126  5249.640081  703811.971299  434772.592556  364.019287  0.032337  0.404207  0.019075  0.013256  0.000005  1.000000  0.004115  0.005529  0.001307  0.292740  0.290497  0.068697  0.193064  0.083988  0.019862  16  0  0  0  0
11  61  18.367742  0.000000  0.123505  0.436764  10845140.460927  6182627.325077  3879.762864  752021.136439  428714.265521  269.029589  0.033457  0.418214  0.020382  0.013072  0.000004  1.000000  0.004452  0.005105  0.001207  0.292267  0.290822  0.068774  0.208867  0.077548  0.018339  16  0  0  0  0
13  59  18.255795  0.000000  0.124674  0.434755  10914173.878073  6173873.999399  3543.381266  756808.035142  428107.294505  245.704296  0.033568  0.419600  0.020512  0.013053  0.000003  1.000000  0.004486  0.005063  0.001197  0.292211  0.290848  0.068780  0.210454  0.076917  0.018189  16  0  0  0  0
3  69  20.914626  0.000000  0.101743  0.472480  9559520.578026  6343833.112539  5922.219838  662873.989949  439892.558686  410.657152  0.031384  0.392297  0.017966  0.013413  0.000006  1.000000  0.003835  0.005896  0.001394  0.293096  0.290190  0.068624  0.179935  0.089574  0.021182  16  0  0  0  0
2  70  21.969176  0.000000  0.094821  0.483159  9150447.449717  6394874.089257  6322.428096  634508.138908  443431.829888  438.408297  0.030723  0.384041  0.017197  0.013520  0.000006  1.000000  0.003645  0.006154  0.001455  0.293327  0.289968  0.068572  0.170994  0.093491  0.022109  16  0  0  0  0
1  72  23.478565  0.000000  0.086406  0.495678  8653133.540934  6456819.879046  7069.345008  600023.516768  447727.260031  490.200831  0.029920  0.374004  0.016262  0.013651  0.000007  1.000000  0.003417  0.006470  0.001530  0.293592  0.289690  0.068506  0.160294  0.098295  0.023245  16  0  0  0  0
3  70  20.914696  0.000000  0.101744  0.472479  9559560.447526  6343828.731495  6182.667613  662876.754571  439892.254897  428.717059  0.031384  0.392301  0.017966  0.013413  0.000006  1.000000  0.003835  0.005896  0.001394  0.293096  0.290190  0.068624  0.179936  0.089573  0.021182  16  0  0  0  0
9  63  18.570139  0.000000  0.121443  0.440281  10723385.258454  6197986.965495  4262.591189  743578.416304  429779.330034  295.575579  0.033261  0.415764  0.020153  0.013104  0.000004  1.000000  0.004393  0.005178  0.001225  0.292356  0.290771  0.068762  0.206073  0.078664  0.018602  16  0  0  0  0
6  67  19.228495  0.000000  0.115185  0.450788  10353697.076675  6244448.086383  5184.270644  717943.586807  433001.025969  359.486455  0.032665  0.408318  0.019458  0.013202  0.000005  1.000000  0.004213  0.005403  0.001278  0.292608  0.290598  0.068721  0.197658  0.082083  0.019411  16  0  0  0  0
4  69  20.164038  0.000000  0.107320  0.463630  9889031.945300  6302651.537087  5811.292909  685722.888383  437036.955729  402.965283  0.031916  0.398948  0.018585  0.013325  0.000005  1.000000  0.003991  0.005690  0.001346  0.292901  0.290363  0.068665  0.187230  0.086445  0.020442  16  0  0  0  0
0  73  25.697588  0.000000  0.076432  0.509869  8063569.982370  6530125.875901  7591.554695  559142.141473  452810.426935  526.411770  0.028968  0.362097  0.015154  0.013806  0.000007  1.000000  0.003151  0.006848  0.001619  0.293888  0.289351  0.068426  0.147844  0.104037  0.024603  16  0  0  0  0
5  68  19.622621  0.000000  0.111735  0.456471  10149924.090520  6269993.805461  5480.514198  703813.609129  434772.411112  380.028505  0.032337  0.404210  0.019075  0.013256  0.000005  1.000000  0.004115  0.005529  0.001307  0.292740  0.290497  0.068697  0.193064  0.083988  0.019861  16  0  0  0  0
10  63  18.454026  0.000000  0.122618  0.438279  10792805.240438  6189236.353832  4243.210729  748392.120094  429172.547213  294.231704  0.033373  0.417163  0.020283  0.013086  0.000004  1.000000  0.004426  0.005136  0.001215  0.292306  0.290801  0.068769  0.207665  0.078027  0.018452  16  0  0  0  0
12  61  18.303703  0.000000  0.124172  0.435619  10884540.661267  6177639.611221  3869.592470  754753.215709  428368.408660  268.324356  0.033521  0.419008  0.020456  0.013061  0.000004  1.000000  0.004471  0.005081  0.001202  0.292236  0.290837  0.068777  0.209773  0.077187  0.018253  16  0  0  0  0
13  60  18.255865  0.000000  0.124674  0.434755  10914180.080239  6173873.301009  3699.221182  756808.465212  428107.246078  256.510511  0.033568  0.419602  0.020512  0.013053  0.000003  1.000000  0.004486  0.005063  0.001197  0.292211  0.290848  0.068780  0.210455  0.076917  0.018189  16  0  0  0  0
2  71  21.969221  0.000000  0.094822  0.483157  9150499.965097  6394868.357266  6600.472310  634511.780417  443431.432422  457.688373  0.030724  0.384045  0.017197  0.013520  0.000006  1.000000  0.003645  0.006154  0.001455  0.293327  0.289968  0.068572  0.170995  0.093491  0.022109  16  0  0  0  0
7  66  18.939724  0.000000  0.117849  0.446344  10511119.758286  6224685.432907  4916.914060  728859.552751  431630.648777  340.947479  0.032919  0.411491  0.019754  0.013161  0.000005  1.000000  0.004289  0.005307  0.001255  0.292504  0.290673  0.068738  0.201229  0.080621  0.019065  16  0  0  0  0
9  64  18.570220  0.000000  0.121443  0.440280  10723395.511467  6197985.821591  4450.060434  743579.127266  429779.250714  308.575026  0.033261  0.415767  0.020153  0.013104  0.000004  1.000000  0.004393  0.005178  0.001225  0.292356  0.290771  0.068762  0.206074  0.078664  0.018602  16  0  0  0  0
8  65  18.727177  0.000000  0.119890  0.442910  10631683.341865  6209529.889029  4673.535228  737219.643933  430579.736678  324.071162  0.033114  0.413920  0.019981  0.013129  0.000004  1.000000  0.004348  0.005234  0.001238  0.292421  0.290729  0.068752  0.203976  0.079508  0.018802  16  0  0  0  0
11  62  18.367818  0.000000  0.123505  0.436763  10845148.142349  6182626.465453  4050.396331  752021.669082  428714.205913  280.861614  0.033457  0.418216  0.020382  0.013072  0.000004  1.000000  0.004452  0.005105  0.001207  0.292267  0.290822  0.068774  0.208867  0.077548  0.018338  16  0  0  0  0
5  69  19.622711  0.000000  0.111736  0.456470  10149948.714597  6269991.080832  5721.541331  703815.316606  434772.222182  396.741751  0.032337  0.404213  0.019075  0.013256  0.000005  1.000000  0.004115  0.005529  0.001307  0.292740  0.290497  0.068697  0.193065  0.083988  0.019861  16  0  0  0  0
1  73  23.478557  0.000000  0.086407  0.495676  8653205.959525  6456812.043052  7380.230185  600028.538401  447726.716669  511.758157  0.029921  0.374009  0.016262  0.013651  0.000007  1.000000  0.003417  0.006470  0.001530  0.293592  0.289690  0.068506  0.160295  0.098294  0.023245  16  0  0  0  0
0  74  25.697468  0.000000  0.076433  0.509866  8063665.384202  6530115.669152  7925.398572  559148.756804  452809.719181  549.561093  0.028968  0.362103  0.015154  0.013806  0.000007  1.000000  0.003151  0.006848  0.001619  0.293888  0.289351  0.068426  0.147846  0.104036  0.024602  16  0  0  0  0
12  60  18.303630  0.000000  0.124172  0.435619  10884533.841799  6177640.373997  3706.575489  754752.742835  428368.461552  257.020471  0.033520  0.419006  0.020456  0.013061  0.000003  1.000000  0.004471  0.005081  0.001202  0.292236  0.290837  0.068777  0.209773  0.077188  0.018253  16  0  0  0  0
3  71  20.914768  0.000000  0.101745  0.472477  9559602.047352  6343824.163725  6454.568434  662879.639176  439891.938160  447.571141  0.031384  0.392305  0.017966  0.013413  0.000006  1.000000  0.003835  0.005896  0.001394  0.293096  0.290190  0.068624  0.179937  0.089572  0.021182  16  0  0  0  0
2  72  21.969267  0.000000  0.094823  0.483155  9150554.795564  6394862.371442  6890.743021  634515.582458  443431.017354  477.816255  0.030724  0.384049  0.017197  0.013520  0.000006  1.000000  0.003645  0.006154  0.001455  0.293327  0.289968  0.068572  0.170997  0.093490  0.022109  16  0  0  0  0
7  67  18.939813  0.000000  0.117850  0.446344  10511135.351884  6224683.696552  5133.158035  728860.634038  431630.528375  355.942217  0.032920  0.411494  0.019754  0.013161  0.000005  1.000000  0.004289  0.005307  0.001255  0.292504  0.290673  0.068738  0.201229  0.080621  0.019065  17  0  0  0  0
6  68  19.228586  0.000000  0.115185  0.450787  10353716.469396  6244445.934885  5412.271264  717944.931532  433000.876780  375.296420  0.032666  0.408321  0.019458  0.013202  0.000005  1.000000  0.004213  0.005403  0.001278  0.292609  0.290598  0.068721  0.197659  0.082083  0.019411  16  0  0  0  0
4  70  20.164122  0.000000  0.107320  0.463629  9889063.783855  6302648.022151  6066.864670  685725.096124  437036.711997  420.687079  0.031916  0.398952  0.018585  0.013325  0.000006  1.000000  0.003991  0.005690  0.001346  0.292901  0.290363  0.068665  0.187231  0.086444  0.020442  16  0  0  0  0
9  65  18.570305  0.000000  0.121443  0.440279  10723406.211419  6197984.628188  4645.774325  743579.869220  429779.167961  322.146172  0.033262  0.415769  0.020153  0.013104  0.000004  1.000000  0.004393  0.005178  0.001225  0.292356  0.290771  0.068762  0.206074  0.078663  0.018602  16  0  0  0  0
2  73  21.969315  0.000000  0.094824  0.483153  9150612.034503  6394856.123618  7193.777758  634519.551507  443430.584119  498.829217  0.030724  0.384054  0.017197  0.013520  0.000007  1.000000  0.003645  0.006154  0.001455  0.293327  0.289968  0.068572  0.170998  0.093489  0.022108  16  0  0  0  0
8  66  18.727264  0.000000  0.119891  0.442910  10631696.116226  6209528.465125  4879.076637  737220.529729  430579.637942  338.323765  0.033114  0.413922  0.019981  0.013129  0.000005  1.000000  0.004348  0.005234  0.001238  0.292421  0.290729  0.068752  0.203977  0.079507  0.018802  16  0  0  0  0
4  71  20.164210  0.000000  0.107321  0.463627  9889097.022820  6302644.352627  6333.675276  685727.400972  437036.457546  439.188196  0.031916  0.398955  0.018585  0.013325  0.000006  1.000000  0.003991  0.005690  0.001346  0.292901  0.290363  0.068665  0.187231  0.086444  0.020442  16  0  0  0  0
11  63  18.367897  0.000000  0.123505  0.436763  10845156.152869  6182625.569777  4228.534122  752022.224546  428714.143806  293.214002  0.033457  0.418218  0.020382  0.013072  0.000004  1.000000  0.004452  0.005105  0.001207  0.292267  0.290822  0.068774  0.208867  0.077547  0.018338  16  0  0  0  0
12  62  18.303779  0.000000  0.124172  0.435618  10884547.772305  6177638.816722  4039.778841  754753.708801  428368.353568  280.125378  0.033521  0.419010  0.020456  0.013061  0.000004  1.000000  0.004471  0.005081  0.001202  0.292236  0.290837  0.068777  0.209773  0.077187  0.018253  16  0  0  0  0
1  74  23.478550  0.000000  0.086409  0.495673  8653281.574811  6456803.858733  7704.785398  600033.781698  447726.149154  534.263387  0.029921  0.374014  0.016263  0.013651  0.000007  1.000000  0.003417  0.006470  0.001530  0.293592  0.289690  0.068506  0.160297  0.098293  0.023244  16  0  0  0  0
5  70  19.622804  0.000000  0.111736  0.456469  10149974.480948  6269988.224555  5973.167953  703817.103290  434772.024122  414.189984  0.032337  0.404217  0.019075  0.013256  0.000006  1.000000  0.004115  0.005529  0.001307  0.292740  0.290497  0.068697  0.193066  0.083987  0.019861  16  0  0  0  0
3  72  20.914843  0.000000  0.101745  0.472475  9559645.490640  6343819.391554  6738.425873  662882.651610  439891.607249  467.254316  0.031385  0.392309  0.017966  0.013413  0.000006  1.000000  0.003835  0.005896  0.001394  0.293096  0.290190  0.068624  0.179938  0.089572  0.021182  16  0  0  0  0
10  64  18.454108  0.000000  0.122619  0.438278  10792814.397338  6189235.332370  4429.828024  748392.755050  429172.476383  307.172076  0.033373  0.417166  0.020283  0.013086  0.000004  1.000000  0.004426  0.005136  0.001215  0.292306  0.290801  0.068769  0.207665  0.078027  0.018452  16  0  0  0  0
6  69  19.228680  0.000000  0.115185  0.450786  10353736.738497  6244443.683322  5650.298679  717946.337027  433000.720653  391.801660  0.032666  0.408325  0.019458  0.013202  0.000005  1.000000  0.004213  0.005403  0.001278  0.292609  0.290598  0.068721  0.197659  0.082083  0.019411  17  0  0  0  0
9  66  18.570394  0.000000  0.121444  0.440279  10723417.394831  6197983.379622  4850.095430  743580.644697  429779.081383  336.314158  0.033262  0.415772  0.020153  0.013104  0.000005  1.000000  0.004393  0.005178  0.001225  0.292356  0.290771  0.068762  0.206074  0.078663  0.018602  16  0  0  0  0
10  65  18.454194  0.000000  0.122619  0.438278  10792823.932590  6189234.270628  4624.652528  748393.416241  429172.402760  320.681550  0.033373  0.417168  0.020283  0.013086  0.000004  1.000000  0.004426  0.005136  0.001215  0.292306  0.290801  0.068769  0.207665  0.078026  0.018452  16  0  0  0  0
13  62  18.256014  0.000000  0.124674  0.434754  10914193.191540  6173871.836175  4031.763725  756809.374372  428107.144504  279.569596  0.033569  0.419607  0.020512  0.013053  0.000004  1.000000  0.004486  0.005063  0.001197  0.292211  0.290848  0.068780  0.210455  0.076916  0.018189  16  0  0  0  0
8  67  18.727356  0.000000  0.119891  0.442909  10631709.448960  6209526.979665  5093.657375  737221.454245  430579.534937  353.203172  0.033114  0.413925  0.019981  0.013129  0.000005  1.000000  0.004348  0.005234  0.001238  0.292421  0.290729  0.068752  0.203977  0.079507  0.018802  16  0  0  0  0
0  75  25.697343  0.000000  0.076435  0.509863  8063764.975943  6530105.015195  8273.921436  559155.662670  452808.980417  573.728282  0.028969  0.362109  0.015155  0.013806  0.000008  1.000000  0.003151  0.006848  0.001619  0.293888  0.289351  0.068426  0.147848  0.104034  0.024602  16  0  0  0  0
13  61  18.255938  0.000000  0.124674  0.434755  10914186.493420  6173872.584859  3861.914860  756808.909913  428107.196419  267.791977  0.033568  0.419604  0.020512  0.013053  0.000004  1.000000  0.004486  0.005063  0.001197  0.292211  0.290848  0.068780  0.210455  0.076916  0.018189  16  0  0  0  0
7  68  18.939907  0.000000  0.117850  0.446343  10511151.603336  6224681.889348  5358.911900  728861.760942  431630.403060  371.596388  0.032920  0.411497  0.019754  0.013161  0.000005  1.000000  0.004289  0.005307  0.001255  0.292504  0.290673  0.068739  0.201230  0.080621  0.019065  16  0  0  0  0
0  76  25.697212  0.000000  0.076437  0.509860  8063868.956896  6530093.889856  8637.768545  559162.872893  452808.208966  598.958081  0.028969  0.362116  0.015155  0.013806  0.000008  1.000000  0.003151  0.006848  0.001619  0.293888  0.289351  0.068426  0.147850  0.104033  0.024602  16  0  0  0  0
11  64  18.367979  0.000000  0.123505  0.436762  10845164.507201  6182624.636453  4414.506255  752022.803850  428714.079087  306.109637  0.033458  0.418221  0.020382  0.013072  0.000004  1.000000  0.004452  0.005105  0.001207  0.292267  0.290822  0.068774  0.208868  0.077547  0.018338  16  0  0  0  0
4  72  20.164302  0.000000  0.107321  0.463626  9889131.694540  6302640.527969  6612.218875  685729.805171  437036.192337  458.502900  0.031917  0.398959  0.018585  0.013325  0.000006  1.000000  0.003991  0.005690  0.001346  0.292901  0.290363  0.068665  0.187232  0.086443  0.020442  16  0  0  0  0
1  75  23.478542  0.000000  0.086410  0.495671  8653360.513660  6456795.315169  8043.611585  600039.255457  447725.556728  557.758191  0.029922  0.374020  0.016263  0.013651  0.000008  1.000000  0.003417  0.006470  0.001530  0.293592  0.289690  0.068506  0.160299  0.098292  0.023244  16  0  0  0  0
2  74  21.969366  0.000000  0.094825  0.483151  9150671.785867  6394849.601987  7510.137675  634523.694772  443430.131898  520.766171  0.030725  0.384059  0.017197  0.013520  0.000007  1.000000  0.003645  0.006154  0.001455  0.293327  0.289968  0.068572  0.170999  0.093488  0.022108  17  0  0  0  0
8  68  18.727451  0.000000  0.119891  0.442908  10631723.384507  6209525.424786  5317.674947  737222.420560  430579.427119  368.736945  0.033114  0.413928  0.019981  0.013129  0.000005  1.000000  0.004348  0.005234  0.001238  0.292421  0.290729  0.068752  0.203977  0.079507  0.018802  16  0  0  0  0
12  63  18.303859  0.000000  0.124172  0.435618  10884555.197906  6177637.986857  4217.449894  754754.223705  428368.296023  292.445402  0.033521  0.419012  0.020456  0.013061  0.000004  1.000000  0.004471  0.005081  0.001202  0.292236  0.290837  0.068777  0.209773  0.077187  0.018253  16  0  0  0  0
7  69  18.940005  0.000000  0.117850  0.446342  10511168.580574  6224680.000531  5594.593853  728862.938174  431630.272087  387.938989  0.032920  0.411500  0.019754  0.013161  0.000005  1.000000  0.004289  0.005307  0.001255  0.292504  0.290673  0.068739  0.201230  0.080621  0.019065  16  0  0  0  0
6  70  19.228779  0.000000  0.115186  0.450785  10353757.878339  6244441.336852  5898.793774  717947.802901  433000.557944  409.032747  0.032666  0.408328  0.019458  0.013202  0.000006  1.000000  0.004213  0.005403  0.001278  0.292609  0.290598  0.068721  0.197659  0.082082  0.019411  16  0  0  0  0
3  73  20.914922  0.000000  0.101746  0.472473  9559690.842444  6343814.409806  7034.765615  662885.796384  439891.261806  487.803035  0.031385  0.392313  0.017966  0.013412  0.000007  1.000000  0.003835  0.005896  0.001394  0.293096  0.290190  0.068624  0.179939  0.089571  0.021182  16  0  0  0  0
0  77  25.697076  0.000000  0.076439  0.509857  8063977.502703  6530082.276717  9017.613483  559170.399650  452807.403691  625.297198  0.028970  0.362122  0.015155  0.013806  0.000008  1.000000  0.003152  0.006848  0.001619  0.293888  0.289351  0.068426  0.147852  0.104032  0.024601  16  0  0  0  0
5  71  19.622901  0.000000  0.111737  0.456467  10150001.360650  6269985.246542  6235.860103  703818.967176  434771.817622  432.405520  0.032338  0.404220  0.019075  0.013256  0.000006  1.000000  0.004115  0.005529  0.001307  0.292740  0.290497  0.068697  0.193066  0.083987  0.019861  16  0  0  0  0
9  67  18.570487  0.000000  0.121444  0.440278  10723429.058708  6197982.078608  5063.402250  743581.453491  429778.991169  351.105228  0.033262  0.415774  0.020153  0.013104  0.000005  1.000000  0.004393  0.005178  0.001225  0.292356  0.290771  0.068762  0.206074  0.078663  0.018602  17  0  0  0  0
13  63  18.256094  0.000000  0.124674  0.434754  10914200.200791  6173871.051757  4209.082447  756809.860406  428107.090111  291.865189  0.033569  0.419609  0.020512  0.013053  0.000004  1.000000  0.004486  0.005063  0.001197  0.292211  0.290848  0.068780  0.210455  0.076916  0.018189  16  0  0  0  0
2  75  21.969418  0.000000  0.094826  0.483149  9150734.191939  6394842.786984  7840.408603  634528.022119  443429.659334  543.667738  0.030725  0.384064  0.017197  0.013520  0.000007  1.000000  0.003645  0.006154  0.001455  0.293327  0.289968  0.068572  0.171001  0.093488  0.022108  16  0  0  0  0
12  64  18.303941  0.000000  0.124172  0.435617  10884562.961965  6177637.118042  4402.934788  754754.762079  428368.235778  305.307251  0.033521  0.419014  0.020456  0.013061  0.000004  1.000000  0.004471  0.005081  0.001202  0.292236  0.290837  0.068777  0.209773  0.077187  0.018253  16  0  0  0  0
1  76  23.478533  0.000000  0.086411  0.495668  8653442.919905  6456786.396862  8397.336092  600044.969651  447724.938317  582.286071  0.029922  0.374026  0.016263  0.013651  0.000008  1.000000  0.003417  0.006470  0.001530  0.293593  0.289690  0.068506  0.160300  0.098291  0.023244  16  0  0  0  0
5  72  19.623003  0.000000  0.111737  0.456466  10150029.368758  6269982.148832  6510.104322  703820.909308  434771.602821  451.422097  0.032338  0.404224  0.019075  0.013256  0.000006  1.000000  0.004115  0.005528  0.001307  0.292740  0.290497  0.068697  0.193067  0.083986  0.019861  16  0  0  0  0
4  73  20.164398  0.000000  0.107322  0.463624  9889167.925982  6302636.528154  6903.011372  685732.317523  437035.914983  478.666964  0.031917  0.398964  0.018585  0.013325  0.000006  1.000000  0.003991  0.005690  0.001346  0.292901  0.290363  0.068665  0.187233  0.086443  0.020442  16  0  0  0  0
6  71  19.228882  0.000000  0.115186  0.450784  10353779.959823  6244438.885087  6158.216846  717949.334070  433000.387934  427.021600  0.032667  0.408331  0.019458  0.013202  0.000006  1.000000  0.004213  0.005403  0.001278  0.292609  0.290598  0.068721  0.197660  0.082082  0.019411  16  0  0  0  0
8  69  18.727551  0.000000  0.119891  0.442907  10631737.907220  6209523.807922  5551.544320  737223.427591  430579.315003  384.953859  0.033115  0.413931  0.019981  0.013129  0.000005  1.000000  0.004348  0.005234  0.001238  0.292421  0.290729  0.068752  0.203978  0.079507  0.018802  17  0  0  0  0
11  66  18.368155  0.000000  0.123505  0.436761  10845182.345025  6182622.642511  4811.346814  752024.040756  428713.940824  333.627260  0.033458  0.418226  0.020382  0.013072  0.000005  1.000000  0.004452  0.005105  0.001207  0.292267  0.290822  0.068774  0.208868  0.077547  0.018338  16  0  0  0  0
10  67  18.454376  0.000000  0.122619  0.438276  10792844.383159  6189231.983666  5040.382767  748394.834320  429172.244178  349.509017  0.033374  0.417174  0.020283  0.013086  0.000005  1.000000  0.004426  0.005136  0.001215  0.292306  0.290801  0.068769  0.207666  0.078026  0.018452  16  0  0  0  0
9  68  18.570583  0.000000  0.121444  0.440277  10723441.231601  6197980.721227  5286.089935  743582.297581  429778.897046  366.546784  0.033262  0.415777  0.020153  0.013104  0.000005  1.000000  0.004393  0.005178  0.001225  0.292356  0.290771  0.068762  0.206075  0.078663  0.018602  16  0  0  0  0
0  78  25.696933  0.000000  0.076440  0.509853  8064090.841649  6530070.149776  9414.159453  559178.258772  452806.562787  652.794394  0.028970  0.362129  0.015155  0.013806  0.000009  1.000000  0.003152  0.006848  0.001619  0.293889  0.289351  0.068426  0.147855  0.104030  0.024601  16  0  0  0  0
7  70  18.940106  0.000000  0.117851  0.446341  10511186.306857  6224678.028055  5840.640460  728864.167346  431630.135312  405.000294  0.032920  0.411503  0.019754  0.013161  0.000005  1.000000  0.004289  0.005307  0.001255  0.292504  0.290673  0.068739  0.201230  0.080620  0.019065  16  0  0  0  0
3  74  20.915004  0.000000  0.101747  0.472472  9559738.190368  6343809.208693  7344.136456  662889.079572  439890.901151  509.255354  0.031385  0.392318  0.017966  0.013412  0.000007  1.000000  0.003835  0.005896  0.001394  0.293096  0.290190  0.068624  0.179940  0.089570  0.021182  16  0  0  0  0
11  65  18.368065  0.000000  0.123505  0.436762  10845173.227823  6182623.662331  4608.657258  752023.408553  428714.011540  319.572410  0.033458  0.418223  0.020382  0.013072  0.000004  1.000000  0.004452  0.005105  0.001207  0.292267  0.290822  0.068774  0.208868  0.077547  0.018338  16  0  0  0  0
2  76  21.969474  0.000000  0.094827  0.483146  9150799.260067  6394835.691198  8185.202045  634532.534057  443429.167299  567.576323  0.030726  0.384070  0.017198  0.013520  0.000008  1.000000  0.003645  0.006154  0.001455  0.293327  0.289968  0.068572  0.171002  0.093487  0.022108  16  0  0  0  0
10  66  18.454283  0.000000  0.122619  0.438277  10792833.951419  6189233.149014  4828.045187  748394.110964  429172.324985  334.785155  0.033374  0.417171  0.020283  0.013086  0.000005  1.000000  0.004426  0.005136  0.001215  0.292306  0.290801  0.068769  0.207666  0.078026  0.018452  16  0  0  0  0
6  72  19.228989  0.000000  0.115186  0.450783  10353803.053838  6244436.316950  6429.048426  717950.935450  433000.209855  445.801539  0.032667  0.408335  0.019458  0.013202  0.000006  1.000000  0.004213  0.005403  0.001278  0.292609  0.290598  0.068721  0.197661  0.082082  0.019411  16  0  0  0  0
5  73  19.623109  0.000000  0.111738  0.456465  10150058.648644  6269978.906439  6796.408588  703822.939627  434771.377988  471.274939  0.032338  0.404228  0.019075  0.013256  0.000006  1.000000  0.004115  0.005528  0.001307  0.292740  0.290497  0.068697  0.193067  0.083986  0.019861  16  0  0  0  0
13  64  18.256177  0.000000  0.124675  0.434753  10914207.506430  6173870.235055  4394.199524  756810.366992  428107.033479  304.701533  0.033569  0.419611  0.020512  0.013053  0.000004  1.000000  0.004486  0.005063  0.001197  0.292211  0.290848  0.068780  0.210455  0.076916  0.018189  16  0  0  0  0
8  70  18.727655  0.000000  0.119892  0.442906  10631753.084140  6209522.116305  5795.698730  737224.479985  430579.197703  401.883955  0.033115  0.413934  0.019981  0.013129  0.000005  1.000000  0.004348  0.005234  0.001238  0.292421  0.290729  0.068752  0.203978  0.079506  0.018802  16  0  0  0  0
4  74  20.164498  0.000000  0.107323  0.463623  9889205.729577  6302632.356838  7206.591299  685734.938890  437035.625737  499.717731  0.031917  0.398968  0.018585  0.013325  0.000007  1.000000  0.003991  0.005690  0.001346  0.292901  0.290363  0.068665  0.187234  0.086442  0.020442  16  0  0  0  0
7  71  18.940213  0.000000  0.117851  0.446340  10511204.813045  6224675.968904  6097.507486  728865.450597  431629.992526  422.811906  0.032921  0.411507  0.019754  0.013161  0.000006  1.000000  0.004289  0.005307  0.001255  0.292504  0.290673  0.068739  0.201231  0.080620  0.019065  17  0  0  0  0
3  75  20.915090  0.000000  0.101748  0.472470  9559787.618810  6343803.779161  7667.111310  662892.507028  439890.524658  531.650999  0.031386  0.392323  0.017966  0.013412  0.000007  1.000000  0.003835  0.005896  0.001394  0.293096  0.290190  0.068624  0.179941  0.089570  0.021181  16  0  0  0  0
1  77  23.478524  0.000000  0.086413  0.495665  8653528.945489  6456777.087530  8766.613833  600050.934816  447724.292792  607.892440  0.029923  0.374032  0.016263  0.013651  0.000008  1.000000  0.003417  0.006470  0.001530  0.293593  0.289690  0.068506  0.160302  0.098290  0.023244  16  0  0  0  0
9  69  18.570684  0.000000  0.121444  0.440277  10723453.938575  6197979.304287  5518.571008  743583.178705  429778.798792  382.667431  0.033262  0.415780  0.020153  0.013104  0.000005  1.000000  0.004393  0.005178  0.001225  0.292356  0.290771  0.068762  0.206075  0.078663  0.018602  16  0  0  0  0
13  65  18.256264  0.000000  0.124675  0.434753  10914215.126885  6173869.383400  4587.457904  756810.895408  428106.974424  318.102409  0.033569  0.419614  0.020512  0.013053  0.000004  1.000000  0.004486  0.005063  0.001197  0.292211  0.290848  0.068780  0.210455  0.076916  0.018189  16  0  0  0  0
11  67  18.368249  0.000000  0.123506  0.436761  10845191.844119  6182621.581998  5022.950406  752024.699440  428713.867286  348.300226  0.033458  0.418228  0.020382  0.013072  0.000005  1.000000  0.004452  0.005105  0.001207  0.292267  0.290822  0.068774  0.208868  0.077547  0.018338  16  0  0  0  0
12  65  18.304028  0.000000  0.124173  0.435617  10884571.050104  6177636.214727  4596.577141  754755.322924  428368.173141  318.734753  0.033521  0.419017  0.020456  0.013061  0.000004  1.000000  0.004471  0.005081  0.001202  0.292236  0.290837  0.068777  0.209774  0.077187  0.018253  16  0  0  0  0
10  68  18.454474  0.000000  0.122619  0.438276  10792855.266248  6189230.768767  5262.058633  748395.588972  429172.159935  364.880411  0.033374  0.417176  0.020284  0.013086  0.000005  1.000000  0.004426  0.005136  0.001215  0.292306  0.290801  0.068769  0.207666  0.078026  0.018452  16  0  0  0  0
3  76  20.915179  0.000000  0.101749  0.472468  9559839.224243  6343798.110098  8004.288271  662896.085439  439890.131555  555.031443  0.031386  0.392328  0.017966  0.013412  0.000008  1.000000  0.003836  0.005896  0.001394  0.293096  0.290190  0.068624  0.179942  0.089569  0.021181  16  0  0  0  0
4  75  20.164603  0.000000  0.107323  0.463621  9889245.212969  6302627.997850  7523.520898  685737.676738  437035.323477  521.694187  0.031918  0.398972  0.018585  0.013325  0.000007  1.000000  0.003991  0.005690  0.001346  0.292901  0.290363  0.068665  0.187235  0.086442  0.020442  16  0  0  0  0
12  66  18.304118  0.000000  0.124173  0.435616  10884579.502386  6177635.269776  4798.735700  754755.909020  428368.107616  332.752783  0.033522  0.419019  0.020456  0.013061  0.000005  1.000000  0.004471  0.005081  0.001202  0.292236  0.290837  0.068777  0.209774  0.077187  0.018253  16  0  0  0  0
8  71  18.727763  0.000000  0.119892  0.442906  10631768.931809  6209520.349404  6050.590443  737225.578890  430579.075183  419.558596  0.033115  0.413938  0.019981  0.013129  0.000006  1.000000  0.004348  0.005234  0.001238  0.292421  0.290729  0.068752  0.203978  0.079506  0.018802  16  0  0  0  0
0  79  25.696784  0.000000  0.076442  0.509850  8064209.116764  6530057.499027  9828.140486  559186.460177  452805.685562  681.500567  0.028971  0.362137  0.015155  0.013806  0.000009  1.000000  0.003152  0.006848  0.001619  0.293889  0.289351  0.068426  0.147857  0.104029  0.024601  16  0  0  0  0
6  73  19.229101  0.000000  0.115187  0.450782  10353827.109650  6244433.646798  6711.790121  717952.603522  433000.024702  465.407346  0.032667  0.408339  0.019458  0.013202  0.000006  1.000000  0.004213  0.005403  0.001278  0.292609  0.290598  0.068721  0.197661  0.082081  0.019411  16  0  0  0  0
1  78  23.478515  0.000000  0.086414  0.495662  8653618.762487  6456767.366505  9152.128501  600057.162885  447723.618719  634.624706  0.029923  0.374038  0.016263  0.013651  0.000009  1.000000  0.003417  0.006470  0.001530  0.293593  0.289690  0.068506  0.160304  0.098289  0.023243  17  0  0  0  0
5  74  19.623219  0.000000  0.111738  0.456463  10150089.247223  6269975.515105  7095.303170  703825.061386  434771.142827  492.000816  0.032339  0.404232  0.019076  0.013256  0.000007  1.000000  0.004115  0.005528  0.001307  0.292740  0.290497  0.068697  0.193068  0.083985  0.019861  16  0  0  0  0
13  66  18.256354  0.000000  0.124675  0.434752  10914223.133259  6173868.484630  4789.215633  756811.450584  428106.912101  332.092645  0.033569  0.419616  0.020512  0.013053  0.000005  1.000000  0.004486  0.005063  0.001197  0.292211  0.290848  0.068780  0.210456  0.076916  0.018189  16  0  0  0  0
11  68  18.368348  0.000000  0.123506  0.436760  10845201.739075  6182620.479225  5243.860036  752025.385573  428713.790818  363.618489  0.033459  0.418231  0.020382  0.013072  0.000005  1.000000  0.004452  0.005105  0.001207  0.292267  0.290822  0.068774  0.208868  0.077547  0.018338  16  0  0  0  0
0  80  25.696629  0.000000  0.076445  0.509846  8064332.594393  6530044.291275  10260.322931  559195.022333  452804.769713  711.468859  0.028972  0.362144  0.015156  0.013806  0.000010  1.000000  0.003152  0.006848  0.001619  0.293889  0.289351  0.068426  0.147860  0.104027  0.024600  16  0  0  0  0
9  70  18.570790  0.000000  0.121444  0.440276  10723467.224995  6197977.820821  5761.276136  743584.100008  429778.695926  399.497032  0.033263  0.415783  0.020153  0.013104  0.000005  1.000000  0.004393  0.005178  0.001224  0.292356  0.290771  0.068762  0.206075  0.078662  0.018602  16  0  0  0  0
10  69  18.454576  0.000000  0.122620  0.438275  10792866.634580  6189229.498991  5493.483443  748396.377272  429172.071886  380.927815  0.033374  0.417179  0.020284  0.013086  0.000005  1.000000  0.004426  0.005136  0.001215  0.292306  0.290801  0.068769  0.207666  0.078026  0.018452  16  0  0  0  0
1  79  23.478506  0.000000  0.086416  0.495659  8653712.518851  6456757.220418  9554.593806  600063.664116  447722.915171  662.532359  0.029924  0.374045  0.016263  0.013651  0.000009  1.000000  0.003417  0.006470  0.001530  0.293593  0.289690  0.068506  0.160306  0.098288  0.023243  16  0  0  0  0
2  78  21.969591  0.000000  0.094829  0.483141  9150938.265129  6394820.513890  8920.938452  634542.172913  443428.114878  618.593581  0.030726  0.384081  0.017198  0.013520  0.000008  1.000000  0.003645  0.006154  0.001455  0.293327  0.289968  0.068572  0.171005  0.093485  0.022107  16  0  0  0  0
5  75  19.623335  0.000000  0.111739  0.456462  10150121.174243  6269971.977702  7407.341629  703827.275262  434770.897537  513.638112  0.032339  0.404237  0.019076  0.013256  0.000007  1.000000  0.004115  0.005528  0.001307  0.292740  0.290497  0.068697  0.193069  0.083985  0.019861  17  0  0  0  0
4  76  20.164712  0.000000  0.107324  0.463619  9889286.415480  6302623.451306  7854.387093  685740.533793  437035.008212  544.637032  0.031918  0.398977  0.018585  0.013325  0.000007  1.000000  0.003991  0.005690  0.001346  0.292901  0.290363  0.068665  0.187236  0.086441  0.020442  16  0  0  0  0
7  72  18.940324  0.000000  0.117851  0.446339  10511224.132918  6224673.819130  6365.670730  728866.790271  431629.843457  441.406818  0.032921  0.411510  0.019754  0.013161  0.000006  1.000000  0.004289  0.005307  0.001255  0.292504  0.290673  0.068739  0.201231  0.080620  0.019065  16  0  0  0  0
2  77  21.969531  0.000000  0.094828  0.483144  9150867.273845  6394828.264795  8545.156516  634537.250252  443428.652339  592.536200  0.030726  0.384075  0.017198  0.013520  0.000008  1.000000  0.003645  0.006154  0.001455  0.293327  0.289968  0.068572  0.171004  0.093486  0.022108  16  0  0  0  0
12  67  18.304213  0.000000  0.124173  0.435616  10884588.323600  6177634.283928  5009.784972  754756.520699  428368.039256  347.387312  0.033522  0.419022  0.020456  0.013061  0.000005  1.000000  0.004471  0.005081  0.001202  0.292236  0.290837  0.068777  0.209774  0.077186  0.018253  16  0  0  0  0
8  72  18.727876  0.000000  0.119892  0.442905  10631785.462383  6209518.507919  6316.691610  737226.725149  430578.947491  438.010519  0.033115  0.413941  0.019981  0.013129  0.000006  1.000000  0.004348  0.005234  0.001238  0.292421  0.290729  0.068752  0.203979  0.079506  0.018802  16  0  0  0  0
9  71  18.570900  0.000000  0.121445  0.440275  10723481.084563  6197976.274286  6014.654905  743585.061055  429778.588687  417.066762  0.033263  0.415787  0.020153  0.013104  0.000006  1.000000  0.004393  0.005178  0.001224  0.292356  0.290771  0.068762  0.206076  0.078662  0.018602  16  0  0  0  0
3  77  20.915273  0.000000  0.101749  0.472466  9559893.091814  6343792.193426  8356.291712  662899.820711  439889.721283  579.439982  0.031387  0.392333  0.017966  0.013412  0.000008  1.000000  0.003836  0.005896  0.001394  0.293097  0.290190  0.068624  0.179944  0.089568  0.021181  16  0  0  0  0
11  69  18.368450  0.000000  0.123506  0.436759  10845212.124595  6182619.316654  5474.484967  752026.105724  428713.710203  379.610427  0.033459  0.418234  0.020382  0.013072  0.000005  1.000000  0.004452  0.005105  0.001207  0.292267  0.290822  0.068774  0.208869  0.077546  0.018338  16  0  0  0  0
12  68  18.304311  0.000000  0.124173  0.435615  10884597.539803  6177633.253264  5230.115942  754757.159767  428367.967788  362.665449  0.033522  0.419025  0.020456  0.013061  0.000005  1.000000  0.004471  0.005081  0.001202  0.292236  0.290837  0.068777  0.209774  0.077186  0.018253  17  0  0  0  0
1  80  23.478496  0.000000  0.086418  0.495656  8653810.429149  6456746.620710  9974.754853  600070.453389  447722.180169  691.667066  0.029924  0.374052  0.016264  0.013651  0.000009  1.000000  0.003417  0.006470  0.001530  0.293593  0.289690  0.068506  0.160308  0.098287  0.023243  16  0  0  0  0
7  73  18.940440  0.000000  0.117852  0.446338  10511244.302719  6224671.574797  6645.626912  728868.188881  431629.687831  460.819472  0.032921  0.411514  0.019754  0.013161  0.000006  1.000000  0.004289  0.005307  0.001255  0.292504  0.290673  0.068739  0.201232  0.080619  0.019065  16  0  0  0  0
6  74  19.229218  0.000000  0.115187  0.450780  10353852.224587  6244430.859312  7006.965648  717954.345036  432999.831413  485.875336  0.032667  0.408343  0.019458  0.013202  0.000007  1.000000  0.004213  0.005403  0.001278  0.292609  0.290598  0.068721  0.197662  0.082081  0.019411  16  0  0  0  0
10  70  18.454682  0.000000  0.122620  0.438274  10792878.493563  6189228.175356  5735.085903  748397.199595  429171.980103  397.680955  0.033375  0.417183  0.020284  0.013086  0.000005  1.000000  0.004426  0.005136  0.001215  0.292306  0.290801  0.068769  0.207667  0.078025  0.018451  16  0  0  0  0
4  77  20.164826  0.000000  0.107325  0.463618  9889329.436696  6302618.703160  8199.802626  685743.516960  437034.678967  568.588753  0.031919  0.398982  0.018585  0.013325  0.000008  1.000000  0.003991  0.005690  0.001346  0.292901  0.290363  0.068665  0.187237  0.086440  0.020441  16  0  0  0  0
13  67  18.256449  0.000000  0.124675  0.434752  10914231.414144  6173867.561651  4999.846448  756812.024795  428106.848100  346.698157  0.033569  0.419619  0.020512  0.013053  0.000005  1.000000  0.004486  0.005063  0.001197  0.292211  0.290848  0.068780  0.210456  0.076915  0.018189  16  0  0  0  0
8  73  18.727995  0.000000  0.119892  0.442904  10631802.665165  6209516.596531  6594.495126  737227.918020  430578.814952  457.273904  0.033116  0.413945  0.019981  0.013129  0.000006  1.000000  0.004348  0.005234  0.001238  0.292421  0.290729  0.068752  0.203979  0.079505  0.018801  16  0  0  0  0
7  74  18.940561  0.000000  0.117852  0.446337  10511265.362918  6224669.231022  6937.894588  728869.649232  431629.525310  481.085827  0.032921  0.411518  0.019754  0.013161  0.000007  1.000000  0.004289  0.005307  0.001255  0.292504  0.290673  0.068739  0.201232  0.080619  0.019065  16  0  0  0  0
5  76  19.623455  0.000000  0.111739  0.456460  10150154.508053  6269968.284153  7733.101885  703829.586687  434770.641420  536.226902  0.032339  0.404241  0.019076  0.013256  0.000007  1.000000  0.004115  0.005528  0.001307  0.292740  0.290497  0.068697  0.193070  0.083984  0.019861  16  0  0  0  0
0  81  25.696467  0.000000  0.076447  0.509842  8064461.549186  6530030.492726  10711.506798  559203.964286  452803.812898  742.754743  0.028972  0.362152  0.015156  0.013806  0.000010  1.000000  0.003152  0.006848  0.001619  0.293889  0.289351  0.068426  0.147863  0.104026  0.024600  16  0  0  0  0
9  72  18.571015  0.000000  0.121445  0.440274  10723495.549665  6197974.660726  6279.176681  743586.064091  429778.476800  435.409168  0.033263  0.415790  0.020153  0.013104  0.000006  1.000000  0.004393  0.005178  0.001224  0.292356  0.290771  0.068762  0.206076  0.078662  0.018602  17  0  0  0  0
2  79  21.969653  0.000000  0.094830  0.483139  9151012.348918  6394812.429533  9313.243611  634547.310013  443427.554295  645.796711  0.030727  0.384087  0.017198  0.013520  0.000009  1.000000  0.003645  0.006154  0.001455  0.293327  0.289968  0.068572  0.171007  0.093484  0.022107  16  0  0  0  0
11  70  18.368557  0.000000  0.123506  0.436759  10845222.953582  6182618.105444  5715.252414  752026.856625  428713.626216  396.305666  0.033459  0.418237  0.020382  0.013072  0.000005  1.000000  0.004452  0.005105  0.001207  0.292267  0.290822  0.068774  0.208869  0.077546  0.018338  16  0  0  0  0
10  71  18.454793  0.000000  0.122620  0.438274  10792890.882838  6189226.791495  5987.313579  748398.058689  429171.884143  415.170866  0.033375  0.417186  0.020284  0.013086  0.000006  1.000000  0.004426  0.005136  0.001215  0.292306  0.290801  0.068769  0.207667  0.078025  0.018451  16  0  0  0  0
6  75  19.229341  0.000000  0.115188  0.450779  10353878.458534  6244427.946037  7315.121728  717956.164144  432999.629401  507.243422  0.032668  0.408347  0.019459  0.013202  0.000007  1.000000  0.004213  0.005403  0.001278  0.292609  0.290598  0.068721  0.197662  0.082080  0.019410  16  0  0  0  0
13  68  18.256548  0.000000  0.124675  0.434751  10914240.111437  6173866.587326  5219.740591  756812.627880  428106.780539  361.946004  0.033570  0.419621  0.020512  0.013053  0.000005  1.000000  0.004486  0.005063  0.001197  0.292211  0.290848  0.068780  0.210456  0.076915  0.018189  16  0  0  0  0
1  81  23.478485  0.000000  0.086419  0.495653  8653912.597687  6456735.565627  10413.389398  600077.537935  447721.413590  722.082758  0.029925  0.374059  0.016264  0.013651  0.000010  1.000000  0.003417  0.006470  0.001530  0.293593  0.289690  0.068506  0.160311  0.098285  0.023243  16  0  0  0  0
7  75  18.940687  0.000000  0.117852  0.446336  10511287.355365  6224666.782894  7243.015113  728871.174227  431629.355552  502.243422  0.032922  0.411522  0.019754  0.013161  0.000007  1.000000  0.004289  0.005307  0.001255  0.292504  0.290673  0.068739  0.201233  0.080619  0.019065  16  0  0  0  0
3  78  20.915370  0.000000  0.101750  0.472463  9559949.330247  6343786.016136  8723.773452  662903.720383  439889.292939  604.921813  0.031387  0.392339  0.017966  0.013412  0.000008  1.000000  0.003836  0.005896  0.001394  0.293097  0.290190  0.068624  0.179945  0.089568  0.021181  16  0  0  0  0
2  80  21.969719  0.000000  0.094832  0.483136  9151089.704702  6394803.985689  9722.798354  634552.674000  443426.968783  674.195958  0.030728  0.384094  0.017198  0.013520  0.000009  1.000000  0.003645  0.006154  0.001455  0.293327  0.289968  0.068572  0.171009  0.093483  0.022107  16  0  0  0  0
4  78  20.164945  0.000000  0.107325  0.463616  9889374.347876  6302613.746668  8560.407158  685746.631180  437034.335275  593.593706  0.031919  0.398987  0.018586  0.013325  0.000008  1.000000  0.003991  0.005690  0.001346  0.292901  0.290364  0.068665  0.187238  0.086440  0.020441  16  0  0  0  0
5  77  19.623581  0.000000  0.111740  0.456459  10150189.279945  6269964.434748  8073.187239  703831.997831  434770.374495  559.809019  0.032340  0.404246  0.019076  0.013256  0.000008  1.000000  0.004115  0.005528  0.001307  0.292740  0.290497  0.068697  0.193070  0.083984  0.019861  16  0  0  0  0
12  69  18.304414  0.000000  0.124173  0.435615  10884607.153699  6177632.178904  5460.136777  754757.826411  428367.893290  378.615499  0.033522  0.419028  0.020456  0.013061  0.000005  1.000000  0.004471  0.005081  0.001202  0.292236  0.290837  0.068777  0.209774  0.077186  0.018253  16  0  0  0  0
11  71  18.368668  0.000000  0.123506  0.436758  10845234.223428  6182616.848755  5966.608387  752027.638096  428713.539075  413.735132  0.033459  0.418240  0.020382  0.013072  0.000006  1.000000  0.004452  0.005105  0.001207  0.292267  0.290822  0.068774  0.208869  0.077546  0.018338  16  0  0  0  0
6  76  19.229468  0.000000  0.115188  0.450778  10353905.845024  6244424.904742  7636.829107  717958.063172  432999.418513  529.551178  0.032668  0.408351  0.019459  0.013202  0.000007  1.000000  0.004213  0.005403  0.001278  0.292609  0.290598  0.068721  0.197663  0.082080  0.019410  16  0  0  0  0
3  79  20.915472  0.000000  0.101751  0.472461  9560008.041273  6343779.567180  9107.413949  662907.791509  439888.845757  631.524120  0.031388  0.392344  0.017967  0.013412  0.000009  1.000000  0.003836  0.005896  0.001394  0.293097  0.290190  0.068624  0.179946  0.089567  0.021181  16  0  0  0  0
8  74  18.728118  0.000000  0.119893  0.442903  10631820.735573  6209514.578317  6884.515638  737229.171054  430578.675006  477.384437  0.033116  0.413949  0.019981  0.013129  0.000006  1.000000  0.004348  0.005233  0.001238  0.292421  0.290729  0.068752  0.203979  0.079505  0.018801  16  0  0  0  0
0  83  25.696121  0.000000  0.076451  0.509834  8064736.668281  6530001.058721  11674.255795  559223.041528  452801.771892  809.513454  0.028974  0.362169  0.015156  0.013806  0.000011  1.000000  0.003152  0.006847  0.001619  0.293889  0.289351  0.068426  0.147868  0.104022  0.024599  17  0  0  0  0
9  73  18.571134  0.000000  0.121445  0.440273  10723510.647678  6197972.976890  6555.331461  743587.111014  429778.360040  454.558227  0.033263  0.415794  0.020153  0.013104  0.000006  1.000000  0.004393  0.005178  0.001224  0.292356  0.290771  0.068762  0.206076  0.078661  0.018602  16  0  0  0  0
0  82  25.696298  0.000000  0.076449  0.509838  8064596.147507  6530016.092860  11182.527150  559213.297570  452802.814386  775.416124  0.028973  0.362161  0.015156  0.013806  0.000011  1.000000  0.003152  0.006847  0.001619  0.293889  0.289351  0.068426  0.147865  0.104024  0.024600  16  0  0  0  0
2  81  21.969787  0.000000  0.094833  0.483133  9151170.456561  6394795.172449  10150.360920  634558.273476  443426.357658  703.843900  0.030728  0.384100  0.017198  0.013520  0.000010  1.000000  0.003645  0.006154  0.001455  0.293328  0.289968  0.068572  0.171010  0.093482  0.022107  16  0  0  0  0
4  79  20.165069  0.000000  0.107326  0.463614  9889421.247253  6302608.569394  8936.868470  685749.883266  437033.976274  619.698196  0.031919  0.398993  0.018586  0.013325  0.000008  1.000000  0.003991  0.005690  0.001346  0.292901  0.290364  0.068665  0.187239  0.086439  0.020441  16  0  0  0  0
10  72  18.454909  0.000000  0.122620  0.438273  10792903.809038  6189225.348718  6250.633705  748398.955015  429171.784099  433.429948  0.033375  0.417189  0.020284  0.013086  0.000006  1.000000  0.004426  0.005136  0.001215  0.292306  0.290801  0.068769  0.207667  0.078025  0.018451  16  0  0  0  0
1  82  23.478474  0.000000  0.086421  0.495649  8654019.270973  6456724.022065  10871.309453  600084.934849  447720.613139  753.835740  0.029925  0.374067  0.016264  0.013651  0.000010  1.000000  0.003417  0.006470  0.001530  0.293593  0.289690  0.068506  0.160313  0.098284  0.023242  16  0  0  0  0
13  69  18.256651  0.000000  0.124675  0.434751  10914249.159901  6173865.577036  5449.305406  756813.255317  428106.710484  377.864432  0.033570  0.419624  0.020512  0.013053  0.000005  1.000000  0.004486  0.005063  0.001197  0.292211  0.290848  0.068780  0.210456  0.076915  0.018189  16  0  0  0  0
8  75  18.728247  0.000000  0.119893  0.442902  10631839.555587  6209512.480630  7187.290294  737230.476067  430578.529549  498.379365  0.033116  0.413953  0.019981  0.013129  0.000007  1.000000  0.004348  0.005233  0.001238  0.292421  0.290729  0.068752  0.203980  0.079505  0.018801  16  0  0  0  0
7  76  18.940819  0.000000  0.117853  0.446334  10511310.271282  6224664.236220  7561.553614  728872.763257  431629.178961  524.331443  0.032922  0.411526  0.019754  0.013161  0.000007  1.000000  0.004289  0.005307  0.001255  0.292504  0.290673  0.068739  0.201233  0.080618  0.019065  16  0  0  0  0
3  80  20.915579  0.000000  0.101752  0.472459  9560069.339955  6343772.833130  9507.923566  662912.042068  439888.378806  659.296162  0.031388  0.392350  0.017967  0.013412  0.000009  1.000000  0.003836  0.005896  0.001394  0.293097  0.290190  0.068624  0.179948  0.089566  0.021181  16  0  0  0  0
13  70  18.256758  0.000000  0.124675  0.434750  10914258.630362  6173864.516888  5688.966184  756813.912015  428106.636971  394.482933  0.033570  0.419627  0.020512  0.013053  0.000005  1.000000  0.004486  0.005063  0.001197  0.292211  0.290848  0.068780  0.210456  0.076915  0.018189  16  0  0  0  0
11  72  18.368785  0.000000  0.123507  0.436757  10845246.032961  6182615.527093  6229.018544  752028.456989  428713.447428  431.931114  0.033460  0.418244  0.020382  0.013072  0.000006  1.000000  0.004452  0.005105  0.001207  0.292267  0.290822  0.068774  0.208869  0.077546  0.018338  16  0  0  0  0
12  71  18.304633  0.000000  0.124174  0.435613  10884627.680821  6177629.883547  5950.971264  754759.249798  428367.734126  412.650826  0.033523  0.419034  0.020456  0.013061  0.000006  1.000000  0.004471  0.005081  0.001202  0.292236  0.290837  0.068777  0.209775  0.077186  0.018253  16  0  0  0  0
9  74  18.571260  0.000000  0.121445  0.440272  10723526.414480  6197971.217987  6843.630792  743588.204312  429778.238074  474.549410  0.033264  0.415797  0.020153  0.013104  0.000006  1.000000  0.004393  0.005178  0.001224  0.292356  0.290771  0.068762  0.206077  0.078661  0.018602  16  0  0  0  0
5  78  19.623713  0.000000  0.111740  0.456457  10150225.591428  6269960.413432  8428.227538  703834.515733  434770.095650  584.428139  0.032340  0.404251  0.019076  0.013256  0.000008  1.000000  0.004115  0.005528  0.001307  0.292740  0.290497  0.068697  0.193071  0.083983  0.019860  16  0  0  0  0
6  77  19.229601  0.000000  0.115189  0.450776  10353934.439734  6244421.728913  7972.683624  717960.045979  432999.198295  552.839921  0.032668  0.408356  0.019459  0.013202  0.000007  1.000000  0.004213  0.005403  0.001278  0.292609  0.290598  0.068721  0.197664  0.082080  0.019410  16  0  0  0  0
10  73  18.455030  0.000000  0.122620  0.438272  10792917.304687  6189223.842025  6525.534064  748399.890827  429171.679622  452.492023  0.033375  0.417193  0.020284  0.013086  0.000006  1.000000  0.004426  0.005136  0.001215  0.292306  0.290801  0.068769  0.207668  0.078025  0.018451  16  0  0  0  0
0  84  25.695936  0.000000  0.076454  0.509830  8064883.353188  6529985.367733  12187.602791  559233.212918  452800.683851  845.109838  0.028974  0.362178  0.015157  0.013806  0.000011  1.000000  0.003152  0.006847  0.001619  0.293890  0.289351  0.068426  0.147872  0.104020  0.024599  16  0  0  0  0
2  82  21.969858  0.000000  0.094834  0.483130  9151254.779890  6394785.965800  10596.722887  634564.120604  443425.719253  734.795424  0.030729  0.384107  0.017198  0.013520  0.000010  1.000000  0.003645  0.006153  0.001455  0.293328  0.289968  0.068572  0.171012  0.093481  0.022106  16  0  0  0  0
5  79  19.623850  0.000000  0.111741  0.456455  10150263.467255  6269956.222214  8798.880276  703837.142110  434769.805024  610.129852  0.032340  0.404256  0.019076  0.013256  0.000008  1.000000  0.004115  0.005528  0.001307  0.292740  0.290497  0.068697  0.193072  0.083983  0.019860  16  0  0  0  0
12  70  18.304521  0.000000  0.124173  0.435614  10884617.192153  6177631.056833  5700.273598  754758.522495  428367.815483  395.267009  0.033522  0.419031  0.020456  0.013061  0.000005  1.000000  0.004471  0.005081  0.001202  0.292236  0.290837  0.068777  0.209775  0.077186  0.018253  16  0  0  0  0
7  77  18.940957  0.000000  0.117853  0.446333  10511334.264356  6224661.563143  7894.100136  728874.426979  431628.993606  547.390804  0.032922  0.411530  0.019754  0.013161  0.000007  1.000000  0.004289  0.005307  0.001255  0.292504  0.290673  0.068739  0.201234  0.080618  0.019065  16  0  0  0  0
9  75  18.571390  0.000000  0.121446  0.440272  10723542.889850  6197969.378471  7144.608708  743589.346743  429778.110519  495.419749  0.033264  0.415801  0.020153  0.013104  0.000007  1.000000  0.004393  0.005178  0.001224  0.292356  0.290771  0.068762  0.206077  0.078661  0.018602  16  0  0  0  0
4  80  20.165199  0.000000  0.107327  0.463612  9889470.184901  6302603.169436  9329.883665  685753.276688  437033.601831  646.950562  0.031920  0.398998  0.018586  0.013325  0.000009  1.000000  0.003991  0.005690  0.001346  0.292901  0.290364  0.068665  0.187240  0.086438  0.020441  17  0  0  0  0
1  83  23.478463  0.000000  0.086423  0.495646  8654130.641977  6456711.968776  11349.362654  600092.657510  447719.777343  786.984791  0.029926  0.374075  0.016264  0.013651  0.000011  1.000000  0.003417  0.006470  0.001530  0.293593  0.289691  0.068506  0.160315  0.098282  0.023242  17  0  0  0  0
3  81  20.915690  0.000000  0.101754  0.472456  9560133.324204  6343765.805361  9926.043865  662916.478848  439887.891488  688.289360  0.031389  0.392356  0.017967  0.013412  0.000009  1.000000  0.003836  0.005896  0.001394  0.293097  0.290190  0.068624  0.179949  0.089565  0.021180  16  0  0  0  0
10  74  18.455156  0.000000  0.122621  0.438271  10792931.401333  6189222.267601  6812.523887  748400.868313  429171.570449  472.392402  0.033376  0.417196  0.020284  0.013086  0.000006  1.000000  0.004426  0.005136  0.001215  0.292306  0.290801  0.068769  0.207668  0.078024  0.018451  17  0  0  0  0
0  85  25.695744  0.000000  0.076456  0.509825  8065036.529993  6529968.974842  12723.518220  559243.834467  452799.547139  882.271158  0.028975  0.362188  0.015157  0.013806  0.000012  1.000000  0.003152  0.006847  0.001619  0.293890  0.289351  0.068426  0.147875  0.104019  0.024598  16  0  0  0  0
6  78  19.229740  0.000000  0.115189  0.450775  10353964.286769  6244418.414596  8323.307305  717962.115625  432998.968475  577.152785  0.032669  0.408361  0.019459  0.013202  0.000008  1.000000  0.004213  0.005403  0.001278  0.292609  0.290598  0.068721  0.197664  0.082079  0.019410  16  0  0  0  0
1  84  23.478451  0.000000  0.086425  0.495642  8654246.929325  6456699.381063  11848.433878  600100.721080  447718.904488  821.591269  0.029927  0.374083  0.016264  0.013651  0.000011  1.000000  0.003417  0.006469  0.001530  0.293593  0.289691  0.068506  0.160318  0.098281  0.023242  16  0  0  0  0
13  71  18.256871  0.000000  0.124676  0.434749  10914268.494847  6173863.415125  5939.166891  756814.596036  428106.560573  411.832290  0.033570  0.419631  0.020512  0.013053  0.000006  1.000000  0.004486  0.005063  0.001197  0.292211  0.290848  0.068780  0.210457  0.076915  0.018189  16  0  0  0  0
5  80  19.623993  0.000000  0.111742  0.456454  10150303.067700  6269951.833998  9185.831910  703839.888074  434769.500737  636.961760  0.032341  0.404261  0.019076  0.013256  0.000009  1.000000  0.004115  0.005528  0.001307  0.292740  0.290497  0.068697  0.193073  0.083982  0.019860  16  0  0  0  0
2  83  21.969932  0.000000  0.094836  0.483127  9151342.781577  6394776.362234  11062.710557  634570.222796  443425.053325  767.107830  0.030729  0.384115  0.017199  0.013520  0.000010  1.000000  0.003645  0.006153  0.001455  0.293328  0.289968  0.068572  0.171014  0.093479  0.022106  17  0  0  0  0
11  73  18.368907  0.000000  0.123507  0.436757  10845258.333007  6182614.153638  6502.968962  752029.309896  428713.352191  450.927319  0.033460  0.418247  0.020382  0.013072  0.000006  1.000000  0.004452  0.005105  0.001207  0.292267  0.290822  0.068774  0.208870  0.077545  0.018338  17  0  0  0  0
8  76  18.728382  0.000000  0.119893  0.442901  10631859.194891  6209510.292407  7503.379932  737231.837891  430578.377813  520.297577  0.033117  0.413957  0.019981  0.013129  0.000007  1.000000  0.004348  0.005233  0.001238  0.292421  0.290729  0.068752  0.203980  0.079504  0.018801  17  0  0  0  0
4  81  20.165334  0.000000  0.107328  0.463610  9889521.279231  6302597.531262  9740.180513  685756.819659  437033.210870  675.401268  0.031920  0.399004  0.018586  0.013325  0.000009  1.000000  0.003991  0.005690  0.001346  0.292901  0.290364  0.068665  0.187241  0.086437  0.020441  16  0  0  0  0
7  78  18.941100  0.000000  0.117853  0.446332  10511359.264290  6224658.782505  8241.270556  728876.160519  431628.800791  571.464212  0.032923  0.411535  0.019754  0.013161  0.000008  1.000000  0.004289  0.005307  0.001255  0.292504  0.290673  0.068739  0.201234  0.080617  0.019064  17  0  0  0  0
10  75  18.455288  0.000000  0.122621  0.438270  10792946.094626  6189220.628797  7112.134779  748401.887172  429171.456811  493.167949  0.033376  0.417200  0.020284  0.013086  0.000007  1.000000  0.004426  0.005136  0.001215  0.292306  0.290801  0.068769  0.207668  0.078024  0.018451  16  0  0  0  0
6  79  19.229886  0.000000  0.115190  0.450773  10353995.450154  6244414.953609  8689.349525  717964.276549  432998.728484  602.534797  0.032669  0.408366  0.019459  0.013202  0.000008  1.000000  0.004213  0.005403  0.001278  0.292609  0.290598  0.068721  0.197665  0.082079  0.019410  17  0  0  0  0
9  76  18.571527  0.000000  0.121446  0.440271  10723560.067013  6197967.462770  7458.822706  743590.537837  429777.977681  517.207900  0.033264  0.415805  0.020153  0.013104  0.000007  1.000000  0.004393  0.005178  0.001224  0.292356  0.290771  0.068762  0.206077  0.078661  0.018602  17  0  0  0  0
0  86  25.695543  0.000000  0.076459  0.509820  8065196.384602  6529951.875175  13282.993748  559254.919067  452798.361418  921.066176  0.028976  0.362198  0.015157  0.013806  0.000012  1.000000  0.003152  0.006847  0.001619  0.293890  0.289352  0.068426  0.147878  0.104017  0.024598  16  0  0  0  0
3  82  20.915806  0.000000  0.101755  0.472454  9560200.128603  6343758.467150  10362.549011  662921.111183  439887.382644  718.557396  0.031389  0.392363  0.017967  0.013412  0.000010  1.000000  0.003836  0.005896  0.001394  0.293097  0.290190  0.068624  0.179951  0.089564  0.021180  16  0  0  0  0
13  72  18.256988  0.000000  0.124676  0.434749  10914278.818564  6173862.259365  6200.371038  756815.311901  428106.480431  429.944646  0.033571  0.419634  0.020512  0.013053  0.000006  1.000000  0.004486  0.005063  0.001197  0.292211  0.290848  0.068780  0.210457  0.076915  0.018189  16  0  0  0  0
8  77  18.728523  0.000000  0.119894  0.442900  10631879.703502  6209508.006808  7833.370036  737233.259994  430578.219326  543.179672  0.033117  0.413961  0.019981  0.013129  0.000007  1.000000  0.004348  0.005233  0.001238  0.292421  0.290729  0.068752  0.203981  0.079504  0.018801  16  0  0  0  0
12  72  18.304750  0.000000  0.124174  0.435613  10884638.614855  6177628.662138  6212.694182  754760.007983  428367.649431  430.799154  0.033523  0.419037  0.020456  0.013061  0.000006  1.000000  0.004471  0.005081  0.001202  0.292236  0.290837  0.068777  0.209775  0.077186  0.018253  16  0  0  0  0
11  74  18.369034  0.000000  0.123507  0.436756  10845271.181478  6182612.718127  6788.967130  752030.200832  428713.252650  470.758935  0.033460  0.418251  0.020382  0.013072  0.000006  1.000000  0.004452  0.005104  0.001207  0.292267  0.290822  0.068774  0.208870  0.077545  0.018338  16  0  0  0  0
5  81  19.624143  0.000000  0.111742  0.456452  10150344.403337  6269947.253503  9589.798989  703842.754360  434769.183117  664.973548  0.032341  0.404267  0.019076  0.013256  0.000009  1.000000  0.004115  0.005528  0.001307  0.292740  0.290497  0.068697  0.193074  0.083981  0.019860  16  0  0  0  0
12  73  18.304873  0.000000  0.124174  0.435612  10884650.036167  6177627.385526  6485.927195  754760.799957  428367.560909  449.745613  0.033523  0.419041  0.020456  0.013061  0.000006  1.000000  0.004471  0.005081  0.001202  0.292236  0.290837  0.068777  0.209775  0.077185  0.018253  16  0  0  0  0
10  76  18.455426  0.000000  0.122621  0.438269  10792961.417095  6189218.921216  7424.921729  748402.949659  429171.338404  514.857147  0.033376  0.417204  0.020284  0.013086  0.000007  1.000000  0.004427  0.005136  0.001215  0.292306  0.290801  0.068769  0.207669  0.078024  0.018451  16  0  0  0  0
9  77  18.571669  0.000000  0.121446  0.440270  10723577.995447  6197965.463872  7786.854811  743591.781027  429777.839074  539.954224  0.033265  0.415810  0.020153  0.013104  0.000007  1.000000  0.004393  0.005178  0.001224  0.292356  0.290771  0.068762  0.206078  0.078660  0.018602  16  0  0  0  0
1  85  23.478439  0.000000  0.086427  0.495638  8654368.290984  6456686.248563  12369.446812  600109.136511  447717.993858  857.719223  0.029927  0.374091  0.016265  0.013651  0.000012  1.000000  0.003417  0.006469  0.001530  0.293594  0.289691  0.068506  0.160321  0.098279  0.023241  16  0  0  0  0
4  82  20.165475  0.000000  0.107329  0.463607  9889574.627357  6302591.643520  10168.518751  685760.518912  437032.802604  705.102996  0.031921  0.399010  0.018586  0.013325  0.000010  1.000000  0.003991  0.005690  0.001346  0.292902  0.290364  0.068665  0.187242  0.086437  0.020441  16  0  0  0  0
7  79  18.941251  0.000000  0.117854  0.446331  10511385.372261  6224655.877882  8603.707903  728877.970891  431628.599380  596.596256  0.032923  0.411540  0.019755  0.013161  0.000008  1.000000  0.004289  0.005307  0.001255  0.292504  0.290673  0.068739  0.201235  0.080617  0.019064  16  0  0  0  0
13  73  18.257110  0.000000  0.124676  0.434748  10914289.578788  6173861.056635  6473.062492  756816.058034  428106.397031  448.853551  0.033571  0.419637  0.020512  0.013053  0.000006  1.000000  0.004486  0.005063  0.001197  0.292211  0.290848  0.068780  0.210457  0.076914  0.018189  16  0  0  0  0
3  83  20.915927  0.000000  0.101756  0.472451  9560269.868065  6343750.806728  10818.247169  662925.947040  439886.851456  750.156308  0.031390  0.392370  0.017967  0.013412  0.000010  1.000000  0.003836  0.005896  0.001394  0.293097  0.290190  0.068624  0.179952  0.089563  0.021180  16  0  0  0  0
12  74  18.305000  0.000000  0.124174  0.435611  10884661.958435  6177626.053243  6771.176451  754761.626668  428367.468526  469.525298  0.033524  0.419044  0.020456  0.013061  0.000006  1.000000  0.004471  0.005081  0.001202  0.292236  0.290837  0.068777  0.209776  0.077185  0.018253  16  0  0  0  0
2  84  21.970010  0.000000  0.094838  0.483124  9151434.664768  6394766.333058  11549.186592  634576.594138  443424.357884  800.840935  0.030730  0.384122  0.017199  0.013520  0.000011  1.000000  0.003645  0.006153  0.001455  0.293328  0.289969  0.068572  0.171016  0.093478  0.022106  17  0  0  0  0
8  78  18.728669  0.000000  0.119894  0.442898  10631901.107979  6209505.621927  8177.871816  737234.744219  430578.053954  567.068032  0.033117  0.413965  0.019981  0.013129  0.000008  1.000000  0.004348  0.005233  0.001238  0.292421  0.290729  0.068752  0.203981  0.079504  0.018801  16  0  0  0  0
11  75  18.369166  0.000000  0.123507  0.436755  10845284.594350  6182611.219654  7087.542833  752031.130904  428713.148743  491.462700  0.033460  0.418255  0.020382  0.013072  0.000007  1.000000  0.004452  0.005104  0.001207  0.292267  0.290822  0.068774  0.208870  0.077545  0.018338  16  0  0  0  0
4  83  20.165623  0.000000  0.107330  0.463605  9889630.344548  6302585.491293  10615.691511  685764.382440  437032.375997  736.110742  0.031921  0.399017  0.018586  0.013325  0.000010  1.000000  0.003991  0.005690  0.001346  0.292902  0.290364  0.068665  0.187243  0.086436  0.020440  16  0  0  0  0
6  81  19.230195  0.000000  0.115191  0.450770  10354061.910097  6244407.576691  9470.431000  717968.884999  432998.216955  656.696362  0.032670  0.408376  0.019459  0.013202  0.000009  1.000000  0.004213  0.005403  0.001278  0.292609  0.290598  0.068721  0.197666  0.082077  0.019410  16  0  0  0  0
5  82  19.624299  0.000000  0.111743  0.456450  10150387.560025  6269942.472689  10011.529590  703845.746921  434768.851607  694.217091  0.032342  0.404273  0.019076  0.013256  0.000009  1.000000  0.004115  0.005528  0.001307  0.292740  0.290497  0.068697  0.193075  0.083981  0.019860  16  0  0  0  0
7  80  18.941407  0.000000  0.117854  0.446329  10511412.650238  6224652.840816  8982.083453  728879.862394  431628.388784  622.833483  0.032924  0.411545  0.019755  0.013161  0.000008  1.000000  0.004289  0.005307  0.001255  0.292504  0.290673  0.068739  0.201236  0.080616  0.019064  16  0  0  0  0
6  80  19.230037  0.000000  0.115190  0.450772  10354027.977529  6244411.341913  9071.488190  717966.532055  432998.478042  629.032965  0.032670  0.408371  0.019459  0.013202  0.000009  1.000000  0.004213  0.005403  0.001278  0.292609  0.290598  0.068721  0.197666  0.082078  0.019410  16  0  0  0  0
3  84  20.916053  0.000000  0.101757  0.472448  9560342.674290  6343742.809291  11293.982016  662930.995552  439886.296900  783.144600  0.031390  0.392377  0.017967  0.013412  0.000011  1.000000  0.003836  0.005896  0.001394  0.293097  0.290190  0.068624  0.179954  0.089562  0.021180  16  0  0  0  0
9  78  18.571818  0.000000  0.121447  0.440268  10723596.717921  6197963.375818  8129.312635  743593.079276  429777.694284  563.700853  0.033265  0.415814  0.020153  0.013104  0.000008  1.000000  0.004393  0.005178  0.001224  0.292356  0.290771  0.068762  0.206078  0.078660  0.018602  16  0  0  0  0
11  76  18.369304  0.000000  0.123507  0.436754  10845298.619453  6182609.650604  7399.249161  752032.103429  428713.039942  513.076966  0.033461  0.418259  0.020382  0.013072  0.000007  1.000000  0.004452  0.005104  0.001207  0.292267  0.290822  0.068774  0.208871  0.077545  0.018338  16  0  0  0  0
0  87  25.695333  0.000000  0.076462  0.509816  8065363.284321  6529934.020439  13867.064729  559266.492188  452797.123339  961.566686  0.028977  0.362208  0.015158  0.013806  0.000013  1.000000  0.003152  0.006847  0.001619  0.293890  0.289352  0.068426  0.147882  0.104014  0.024597  16  0  0  0  0
0  88  25.695114  0.000000  0.076465  0.509810  8065537.520819  6529915.380765  14476.811891  559278.574053  452795.830832  1003.847628  0.028978  0.362219  0.015158  0.013806  0.000014  1.000000  0.003152  0.006847  0.001619  0.293890  0.289352  0.068426  0.147886  0.104012  0.024597  16  0  0  0  0
2  85  21.970091  0.000000  0.094839  0.483120  9151530.587391  6394755.862984  12057.051508  634583.245582  443423.631870  836.057182  0.030730  0.384130  0.017199  0.013520  0.000011  1.000000  0.003645  0.006153  0.001455  0.293328  0.289969  0.068572  0.171018  0.093477  0.022105  16  0  0  0  0
2  86  21.970176  0.000000  0.094841  0.483117  9151630.716324  6394744.935657  12587.245378  634590.188698  443422.874150  872.821759  0.030731  0.384139  0.017199  0.013520  0.000012  1.000000  0.003645  0.006153  0.001455  0.293328  0.289969  0.068572  0.171021  0.093476  0.022105  16  0  0  0  0
8  79  18.728822  0.000000  0.119895  0.442897  10631923.460609  6209503.130625  8537.523363  737236.294189  430577.881203  592.006903  0.033118  0.413970  0.019981  0.013129  0.000008  1.000000  0.004348  0.005233  0.001238  0.292421  0.290729  0.068752  0.203982  0.079503  0.018801  16  0  0  0  0
1  86  23.478426  0.000000  0.086429  0.495634  8654495.003858  6456672.535306  12913.365793  600117.923005  447717.042956  895.435523  0.029928  0.374100  0.016265  0.013651  0.000012  1.000000  0.003417  0.006469  0.001530  0.293594  0.289691  0.068506  0.160323  0.098278  0.023241  16  0  0  0  0
3  85  20.916185  0.000000  0.101758  0.472445  9560418.687644  6343734.458876  11790.634295  662936.266452  439885.717868  817.583344  0.031391  0.392384  0.017967  0.013412  0.000011  1.000000  0.003836  0.005895  0.001394  0.293097  0.290190  0.068624  0.179955  0.089561  0.021179  16  0  0  0  0
12  75  18.305133  0.000000  0.124174  0.435610  10884674.412121  6177624.660694  7068.970362  754762.490229  428367.371964  490.174852  0.033524  0.419048  0.020456  0.013061  0.000007  1.000000  0.004471  0.005081  0.001202  0.292236  0.290837  0.068777  0.209776  0.077185  0.018253  16  0  0  0  0
13  74  18.257238  0.000000  0.124676  0.434747  10914300.808983  6173859.801648  6757.746409  756816.836755  428106.310008  468.594036  0.033571  0.419641  0.020512  0.013053  0.000006  1.000000  0.004486  0.005063  0.001197  0.292211  0.290848  0.068780  0.210457  0.076914  0.018189  16  0  0  0  0
4  84  20.165777  0.000000  0.107331  0.463602  9889688.470871  6302579.078178  11082.526724  685768.413022  437031.931301  768.481918  0.031922  0.399023  0.018586  0.013325  0.000010  1.000000  0.003991  0.005690  0.001345  0.292902  0.290364  0.068665  0.187245  0.086435  0.020440  16  0  0  0  0
5  83  19.624462  0.000000  0.111744  0.456448  10150432.582404  6269937.486922  10451.804636  703848.868852  434768.505885  724.746538  0.032342  0.404279  0.019076  0.013256  0.000010  1.000000  0.004115  0.005528  0.001307  0.292740  0.290497  0.068697  0.193076  0.083980  0.019860  17  0  0  0  0
10  78  18.455719  0.000000  0.122622  0.438268  10792994.244160  6189215.251564  8092.366915  748405.225945  429171.083944  561.138972  0.033377  0.417213  0.020284  0.013086  0.000008  1.000000  0.004427  0.005136  0.001215  0.292306  0.290801  0.068769  0.207669  0.078023  0.018451  16  0  0  0  0
9  79  18.571973  0.000000  0.121447  0.440267  10723616.286316  6197961.191093  8486.830505  743594.436183  429777.542792  588.491771  0.033265  0.415819  0.020153  0.013104  0.000008  1.000000  0.004393  0.005178  0.001224  0.292356  0.290771  0.068762  0.206079  0.078660  0.018601  17  0  0  0  0
8  80  18.728982  0.000000  0.119895  0.442896  10631946.799577  6209500.529058  8912.990812  737237.912554  430577.700805  618.042478  0.033118  0.413975  0.019981  0.013129  0.000008  1.000000  0.004348  0.005233  0.001238  0.292421  0.290730  0.068752  0.203982  0.079503  0.018801  16  0  0  0  0
12  76  18.305272  0.000000  0.124175  0.435610  10884687.413538  6177623.206926  7379.860565  754763.391770  428367.271157  511.732527  0.033524  0.419052  0.020456  0.013061  0.000007  1.000000  0.004471  0.005081  0.001201  0.292236  0.290837  0.068777  0.209776  0.077185  0.018253  16  0  0  0  0
11  77  18.369449  0.000000  0.123508  0.436753  10845313.229247  6182608.019078  7724.663488  752033.116498  428712.926809  535.641768  0.033461  0.418263  0.020382  0.013072  0.000007  1.000000  0.004452  0.005104  0.001207  0.292267  0.290822  0.068774  0.208871  0.077544  0.018338  16  0  0  0  0
1  87  23.478413  0.000000  0.086431  0.495629  8654627.289798  6456658.218470  13481.197454  600127.095945  447716.050202  934.809970  0.029929  0.374110  0.016265  0.013651  0.000013  1.000000  0.003417  0.006469  0.001530  0.293594  0.289691  0.068506  0.160326  0.098276  0.023240  16  0  0  0  0
6  82  19.230361  0.000000  0.115191  0.450768  10354097.394117  6244403.633194  9886.916815  717971.345523  432997.943506  685.576222  0.032671  0.408382  0.019459  0.013202  0.000009  1.000000  0.004213  0.005403  0.001278  0.292609  0.290598  0.068721  0.197667  0.082077  0.019410  17  0  0  0  0
13  75  18.257372  0.000000  0.124676  0.434747  10914312.546005  6173858.488685  7054.950161  756817.650621  428106.218965  489.202667  0.033572  0.419645  0.020512  0.013053  0.000007  1.000000  0.004486  0.005063  0.001197  0.292211  0.290848  0.068780  0.210458  0.076914  0.018189  17  0  0  0  0
7  81  18.941571  0.000000  0.117855  0.446328  10511441.089163  6224649.678402  9377.097951  728881.834399  431628.169497  650.224484  0.032924  0.411550  0.019755  0.013161  0.000009  1.000000  0.004289  0.005307  0.001255  0.292504  0.290673  0.068739  0.201236  0.080616  0.019064  16  0  0  0  0
10  77  18.455569  0.000000  0.122621  0.438269  10792977.502696  6189217.120535  7751.464174  748404.065063  429171.213542  537.500175  0.033377  0.417208  0.020284  0.013086  0.000007  1.000000  0.004427  0.005136  0.001215  0.292306  0.290801  0.068769  0.207669  0.078024  0.018451  16  0  0  0  0
1  88  23.478398  0.000000  0.086434  0.495625  8654765.395071  6456643.271008  14073.992639  600136.672407  447715.013718  975.915432  0.029930  0.374120  0.016265  0.013651  0.000013  1.000000  0.003417  0.006469  0.001530  0.293594  0.289691  0.068506  0.160329  0.098274  0.023240  16  0  0  0  0
0  89  25.694885  0.000000  0.076468  0.509805  8065719.434633  6529895.916274  15113.363437  559291.188277  452794.481130  1047.987233  0.028978  0.362230  0.015158  0.013806  0.000014  1.000000  0.003152  0.006847  0.001619  0.293891  0.289352  0.068426  0.147889  0.104010  0.024596  16  0  0  0  0
8  81  18.729149  0.000000  0.119895  0.442895  10631971.162706  6209497.813779  9304.969577  737239.601937  430577.512523  645.222975  0.033118  0.413980  0.019981  0.013129  0.000009  1.000000  0.004348  0.005233  0.001238  0.292421  0.290730  0.068752  0.203983  0.079502  0.018801  16  0  0  0  0
7  82  18.941742  0.000000  0.117855  0.446326  10511470.813617  6224646.369560  9789.483012  728883.895545  431627.940056  678.819990  0.032924  0.411555  0.019755  0.013161  0.000009  1.000000  0.004289  0.005307  0.001255  0.292504  0.290673  0.068739  0.201237  0.080615  0.019064  16  0  0  0  0
4  85  20.165938  0.000000  0.107332  0.463600  9889749.169456  6302572.379221  11569.888772  685772.621969  437031.466783  802.276460  0.031922  0.399030  0.018586  0.013325  0.000011  1.000000  0.003991  0.005690  0.001345  0.292902  0.290364  0.068665  0.187246  0.086434  0.020440  16  0  0  0  0
13  76  18.257511  0.000000  0.124677  0.434746  10914324.758018  6173857.126374  7365.224276  756818.497424  428106.124500  510.717621  0.033572  0.419648  0.020512  0.013053  0.000007  1.000000  0.004486  0.005063  0.001197  0.292211  0.290848  0.068780  0.210458  0.076914  0.018189  16  0  0  0  0
11  78  18.369600  0.000000  0.123508  0.436752  10845328.486174  6182606.315121  8064.388611  752034.174440  428712.808654  559.198907  0.033461  0.418267  0.020382  0.013072  0.000008  1.000000  0.004452  0.005104  0.001207  0.292267  0.290822  0.068774  0.208871  0.077544  0.018338  17  0  0  0  0
2  87  21.970264  0.000000  0.094843  0.483113  9151735.271639  6394733.521365  13140.749598  634597.438748  443422.082663  911.202716  0.030732  0.384147  0.017199  0.013520  0.000012  1.000000  0.003645  0.006153  0.001455  0.293328  0.289969  0.068572  0.171023  0.093474  0.022105  16  0  0  0  0
10  79  18.455876  0.000000  0.122622  0.438267  10793011.720462  6189213.299622  8448.261426  748406.437783  429170.948593  585.817324  0.033377  0.417217  0.020284  0.013086  0.000008  1.000000  0.004427  0.005136  0.001215  0.292306  0.290801  0.068769  0.207670  0.078023  0.018451  16  0  0  0  0
5  84  19.624632  0.000000  0.111745  0.456446  10150479.589073  6269932.281566  10911.439413  703852.128377  434768.144937  756.618423  0.032343  0.404285  0.019076  0.013256  0.000010  1.000000  0.004115  0.005528  0.001307  0.292740  0.290497  0.068697  0.193077  0.083979  0.019859  16  0  0  0  0
0  90  25.694647  0.000000  0.076471  0.509799  8065909.336772  6529875.597474  15777.897050  559304.356426  452793.072188  1094.067164  0.028979  0.362242  0.015159  0.013806  0.000015  1.000000  0.003152  0.006846  0.001619  0.293891  0.289352  0.068426  0.147894  0.104008  0.024596  16  0  0  0  0
6  83  19.230533  0.000000  0.115192  0.450767  10354134.406522  6244399.523232  10321.716870  717973.912029  432997.658514  715.726023  0.032671  0.408388  0.019459  0.013202  0.000010  1.000000  0.004213  0.005403  0.001278  0.292609  0.290598  0.068721  0.197668  0.082076  0.019409  16  0  0  0  0
4  86  20.166106  0.000000  0.107333  0.463597  9889812.487679  6302565.396454  12078.679935  685777.012566  437030.982586  837.556936  0.031923  0.399038  0.018586  0.013325  0.000011  1.000000  0.003991  0.005690  0.001345  0.292902  0.290364  0.068665  0.187248  0.086433  0.020440  16  0  0  0  0
12  77  18.305417  0.000000  0.124175  0.435609  10884700.979658  6177621.690672  7704.422948  754764.332468  428367.166017  534.238254  0.033524  0.419056  0.020456  0.013061  0.000007  1.000000  0.004471  0.005081  0.001201  0.292236  0.290837  0.068777  0.209777  0.077184  0.018253  16  0  0  0  0
2  88  21.970356  0.000000  0.094844  0.483109  9151844.435125  6394721.603137  13718.588630  634605.008336  443421.256232  951.271092  0.030733  0.384156  0.017199  0.013520  0.000013  1.000000  0.003645  0.006153  0.001455  0.293328  0.289969  0.068572  0.171025  0.093473  0.022104  16  0  0  0  0
9  80  18.572135  0.000000  0.121447  0.440266  10723636.696389  6197958.914397  8860.070605  743595.851453  429777.384922  614.372897  0.033266  0.415823  0.020153  0.013104  0.000008  1.000000  0.004393  0.005178  0.001224  0.292356  0.290771  0.068762  0.206079  0.078659  0.018601  16  0  0  0  0
5  85  19.624810  0.000000  0.111746  0.456443  10150528.657943  6269926.847854  11391.285004  703855.530899  434767.768154  789.891761  0.032343  0.404292  0.019076  0.013256  0.000011  1.000000  0.004116  0.005528  0.001307  0.292740  0.290497  0.068697  0.193078  0.083979  0.019859  16  0  0  0  0
8  82  18.729324  0.000000  0.119896  0.442893  10631996.590932  6209494.980072  9714.185640  737241.365175  430577.316029  673.598738  0.033119  0.413985  0.019981  0.013129  0.000009  1.000000  0.004348  0.005233  0.001238  0.292421  0.290730  0.068752  0.203984  0.079502  0.018801  16  0  0  0  0
3  86  20.916322  0.000000  0.101760  0.472442  9560498.030920  6343725.744029  12309.123426  662941.768254  439885.113565  853.536293  0.031391  0.392392  0.017967  0.013412  0.000012  1.000000  0.003836  0.005895  0.001394  0.293097  0.290190  0.068624  0.179957  0.089560  0.021179  16  0  0  0  0
13  77  18.257657  0.000000  0.124677  0.434745  10914337.539053  6173855.697558  7689.143542  756819.383683  428106.025423  533.178753  0.033572  0.419652  0.020512  0.013053  0.000007  1.000000  0.004486  0.005063  0.001197  0.292211  0.290848  0.068780  0.210458  0.076913  0.018188  16  0  0  0  0
7  83  18.941920  0.000000  0.117856  0.446325  10511501.819168  6224642.920556  10220.002333  728886.045525  431627.700896  708.672958  0.032925  0.411561  0.019755  0.013161  0.000010  1.000000  0.004289  0.005307  0.001255  0.292504  0.290673  0.068739  0.201238  0.080615  0.019064  16  0  0  0  0
1  89  23.478384  0.000000  0.086436  0.495620  8654909.559456  6456627.669857  14692.848320  600146.669020  447713.931907  1018.827975  0.029930  0.374130  0.016266  0.013651  0.000014  1.000000  0.003418  0.006469  0.001530  0.293594  0.289691  0.068506  0.160332  0.098272  0.023239  16  0  0  0  0
3  87  20.916466  0.000000  0.101761  0.472439  9560580.869576  6343716.644338  12850.409242  662947.512432  439884.482576  891.070005  0.031392  0.392400  0.017968  0.013412  0.000012  1.000000  0.003836  0.005895  0.001394  0.293097  0.290191  0.068624  0.179959  0.089559  0.021179  16  0  0  0  0
6  84  19.230713  0.000000  0.115193  0.450765  10354173.049003  6244395.231926  10775.636365  717976.591566  432997.360947  747.201600  0.032671  0.408394  0.019459  0.013202  0.000010  1.000000  0.004213  0.005403  0.001278  0.292609  0.290598  0.068721  0.197669  0.082076  0.019409  16  0  0  0  0
11  79  18.369757  0.000000  0.123508  0.436751  10845344.403267  6182604.538342  8419.053807  752035.278160  428712.685449  583.792016  0.033462  0.418272  0.020382  0.013072  0.000008  1.000000  0.004452  0.005104  0.001207  0.292267  0.290822  0.068774  0.208872  0.077544  0.018338  16  0  0  0  0
9  81  18.572304  0.000000  0.121448  0.440265  10723658.006501  6197956.537002  9249.724258  743597.329134  429777.220069  641.392168  0.033266  0.415828  0.020153  0.013104  0.000009  1.000000  0.004393  0.005178  0.001224  0.292357  0.290771  0.068762  0.206080  0.078659  0.018601  16  0  0  0  0
0  91  25.694398  0.000000  0.076474  0.509793  8066107.527993  6529854.400438  16471.642071  559318.099354  452791.602348  1142.172666  0.028980  0.362254  0.015159  0.013806  0.000015  1.000000  0.003152  0.006846  0.001619  0.293891  0.289352  0.068426  0.147898  0.104005  0.024595  16  0  0  0  0
4  87  20.166281  0.000000  0.107334  0.463594  9889878.694423  6302558.083756  12609.842292  685781.603458  437030.475510  874.388669  0.031924  0.399045  0.018587  0.013325  0.000012  1.000000  0.003991  0.005690  0.001345  0.292902  0.290364  0.068665  0.187249  0.086432  0.020440  16  0  0  0  0
5  86  19.624996  0.000000  0.111746  0.456441  10150579.879783  6269921.176722  11892.229897  703859.082712  434767.374907  824.628162  0.032344  0.404299  0.019076  0.013256  0.000011  1.000000  0.004116  0.005528  0.001307  0.292740  0.290497  0.068697  0.193079  0.083978  0.019859  16  0  0  0  0
6  85  19.230901  0.000000  0.115193  0.450763  10354213.419129  6244390.745852  11249.515885  717979.390902  432997.049875  780.061240  0.032672  0.408400  0.019459  0.013202  0.000011  1.000000  0.004213  0.005403  0.001278  0.292609  0.290598  0.068721  0.197670  0.082075  0.019409  16  0  0  0  0
2  89  21.970452  0.000000  0.094846  0.483105  9151958.350860  6394709.171394  14321.831882  634612.907454  443420.394193  993.101042  0.030733  0.384166  0.017200  0.013520  0.000013  1.000000  0.003645  0.006153  0.001455  0.293328  0.289969  0.068572  0.171028  0.093471  0.022104  16  0  0  0  0
1  90  23.478368  0.000000  0.086439  0.495615  8655060.073388  6456611.379810  15338.909660  600157.105921  447712.802327  1063.627006  0.029931  0.374141  0.016266  0.013651  0.000014  1.000000  0.003418  0.006469  0.001530  0.293594  0.289691  0.068506  0.160336  0.098270  0.023239  17  0  0  0  0
8  83  18.729506  0.000000  0.119896  0.442892  10632023.139687  6209492.021421  10141.396903  737243.206112  430577.110871  703.222319  0.033119  0.413991  0.019981  0.013129  0.000010  1.000000  0.004348  0.005233  0.001238  0.292421  0.290730  0.068752  0.203984  0.079502  0.018801  16  0  0  0  0
10  80  18.456039  0.000000  0.122622  0.438265  10793029.962578  6189211.263002  8819.806918  748407.702723  429170.807370  611.580942  0.033378  0.417222  0.020284  0.013086  0.000008  1.000000  0.004427  0.005136  0.001215  0.292306  0.290801  0.068769  0.207670  0.078023  0.018451  16  0  0  0  0
12  78  18.305569  0.000000  0.124175  0.435608  10884715.145358  6177620.107281  8043.258728  754765.314743  428367.056222  557.733723  0.033525  0.419060  0.020456  0.013061  0.000008  1.000000  0.004471  0.005081  0.001201  0.292236  0.290838  0.068777  0.209777  0.077184  0.018252  16  0  0  0  0
9  82  18.572481  0.000000  0.121448  0.440264  10723680.226461  6197954.060722  9656.513152  743598.869905  429777.048359  669.599626  0.033267  0.415834  0.020154  0.013104  0.000009  1.000000  0.004393  0.005178  0.001224  0.292357  0.290771  0.068762  0.206080  0.078658  0.018601  16  0  0  0  0
3  88  20.916616  0.000000  0.101762  0.472435  9560667.349399  6343707.144994  13415.493716  662953.509096  439883.823875  930.253957  0.031393  0.392408  0.017968  0.013412  0.000013  1.000000  0.003836  0.005895  0.001394  0.293097  0.290191  0.068624  0.179961  0.089557  0.021179  16  0  0  0  0
7  84  18.942106  0.000000  0.117856  0.446323  10511534.201142  6224639.317178  10669.453238  728888.290948  431627.451031  739.838675  0.032925  0.411567  0.019755  0.013161  0.000010  1.000000  0.004289  0.005307  0.001255  0.292504  0.290673  0.068739  0.201238  0.080614  0.019064  16  0  0  0  0
11  80  18.369922  0.000000  0.123508  0.436750  10845361.022774  6182602.682766  8789.316028  752036.430586  428712.556780  609.466650  0.033462  0.418276  0.020382  0.013072  0.000008  1.000000  0.004452  0.005104  0.001207  0.292267  0.290822  0.068774  0.208872  0.077544  0.018338  16  0  0  0  0
13  78  18.257808  0.000000  0.124677  0.434744  10914350.928055  6173854.196903  8027.307995  756820.312100  428105.921365  556.627671  0.033573  0.419657  0.020512  0.013053  0.000008  1.000000  0.004486  0.005063  0.001197  0.292211  0.290848  0.068780  0.210459  0.076913  0.018188  17  0  0  0  0
0  92  25.694137  0.000000  0.076478  0.509787  8066314.519836  6529832.251929  17195.882012  559332.452533  452790.066532  1192.392738  0.028981  0.362267  0.015159  0.013806  0.000016  1.000000  0.003153  0.006846  0.001619  0.293891  0.289352  0.068426  0.147902  0.104003  0.024595  16  0  0  0  0
12  79  18.305727  0.000000  0.124175  0.435607  10884729.938290  6177618.453204  8396.995551  754766.340511  428366.941526  582.262458  0.033525  0.419065  0.020456  0.013061  0.000008  1.000000  0.004471  0.005081  0.001201  0.292236  0.290838  0.068777  0.209777  0.077184  0.018252  16  0  0  0  0
10  81  18.456210  0.000000  0.122623  0.438264  10793049.009246  6189209.136128  9207.691586  748409.023453  429170.659889  638.477548  0.033378  0.417227  0.020284  0.013086  0.000009  1.000000  0.004427  0.005136  0.001215  0.292306  0.290801  0.068769  0.207671  0.078022  0.018451  16  0  0  0  0
6  86  19.231097  0.000000  0.115194  0.450761  10354255.507647  6244386.074501  11744.232880  717982.309394  432996.725955  814.365788  0.032673  0.408407  0.019459  0.013202  0.000011  1.000000  0.004213  0.005403  0.001278  0.292609  0.290598  0.068721  0.197671  0.082074  0.019409  17  0  0  0  0
5  87  19.625189  0.000000  0.111747  0.456439  10150633.360332  6269915.254260  12415.201626  703862.791147  434766.964233  860.891942  0.032344  0.404306  0.019077  0.013256  0.000012  1.000000  0.004116  0.005528  0.001307  0.292740  0.290497  0.068697  0.193081  0.083977  0.019859  16  0  0  0  0
2  90  21.970552  0.000000  0.094848  0.483101  9152077.292858  6394696.189143  14951.595830  634621.155101  443419.493981  1036.769983  0.030734  0.384176  0.017200  0.013520  0.000014  1.000000  0.003646  0.006153  0.001455  0.293328  0.289969  0.068572  0.171030  0.093470  0.022104  16  0  0  0  0
4  88  20.166464  0.000000  0.107335  0.463591  9889947.757006  6302550.461670  13164.359081  685786.392379  437029.946982  912.839839  0.031924  0.399053  0.018587  0.013325  0.000012  1.000000  0.003991  0.005689  0.001345  0.292902  0.290364  0.068665  0.187251  0.086431  0.020439  16  0  0  0  0
1  91  23.478352  0.000000  0.086441  0.495610  8655217.199282  6456594.374390  16013.372063  600168.001307  447711.623141  1110.395416  0.029932  0.374152  0.016266  0.013651  0.000015  1.000000  0.003418  0.006469  0.001530  0.293595  0.289691  0.068506  0.160339  0.098268  0.023239  16  0  0  0  0
9  83  18.572665  0.000000  0.121448  0.440262  10723703.475045  6197951.464883  10081.190757  743600.482003  429776.868359  699.047519  0.033267  0.415839  0.020154  0.013104  0.000009  1.000000  0.004393  0.005178  0.001224  0.292357  0.290771  0.068762  0.206081  0.078658  0.018601  17  0  0  0  0
10  82  18.456388  0.000000  0.122623  0.438263  10793068.907725  6189206.912907  9612.633884  748410.403248  429170.505727  666.556960  0.033379  0.417232  0.020284  0.013086  0.000009  1.000000  0.004427  0.005136  0.001215  0.292306  0.290801  0.068769  0.207671  0.078022  0.018451  16  0  0  0  0
11  81  18.370093  0.000000  0.123509  0.436749  10845378.420410  6182600.736093  9175.861129  752037.636968  428712.421794  636.270368  0.033462  0.418281  0.020382  0.013072  0.000009  1.000000  0.004452  0.005104  0.001207  0.292267  0.290822  0.068774  0.208873  0.077543  0.018337  17  0  0  0  0
7  85  18.942300  0.000000  0.117857  0.446321  10511568.001110  6224635.556720  11138.668056  728890.634697  431627.190274  772.374857  0.032926  0.411573  0.019755  0.013161  0.000010  1.000000  0.004289  0.005307  0.001255  0.292504  0.290673  0.068739  0.201239  0.080614  0.019064  16  0  0  0  0
3  89  20.916773  0.000000  0.101764  0.472432  9560757.630878  6343697.228078  14005.422841  662959.769372  439883.136218  971.160682  0.031393  0.392417  0.017968  0.013412  0.000013  1.000000  0.003836  0.005895  0.001394  0.293097  0.290191  0.068624  0.179963  0.089556  0.021178  16  0  0  0  0
8  84  18.729696  0.000000  0.119897  0.442890  10632050.843084  6209488.935684  10587.394565  737245.127114  430576.896901  734.148582  0.033120  0.413997  0.019981  0.013128  0.000010  1.000000  0.004348  0.005233  0.001238  0.292421  0.290730  0.068752  0.203985  0.079501  0.018800  16  0  0  0  0
0  93  25.693866  0.000000  0.076481  0.509781  8066530.574848  6529809.136578  17951.956408  559347.434168  452788.463673  1244.820268  0.028982  0.362280  0.015160  0.013806  0.000017  1.000000  0.003153  0.006846  0.001619  0.293892  0.289352  0.068426  0.147907  0.104000  0.024594  16  0  0  0  0
1  92  23.478336  0.000000  0.086444  0.495605  8655381.245552  6456576.618846  16717.483440  600179.376564  447710.391940  1159.219739  0.029933  0.374163  0.016266  0.013651  0.000016  1.000000  0.003418  0.006469  0.001530  0.293595  0.289691  0.068506  0.160343  0.098266  0.023238  16  0  0  0  0
4  89  20.166654  0.000000  0.107336  0.463588  9890019.841776  6302542.507212  13743.256876  685791.390864  437029.395405  952.981632  0.031925  0.399061  0.018587  0.013325  0.000013  1.000000  0.003991  0.005689  0.001345  0.292902  0.290364  0.068665  0.187252  0.086430  0.020439  16  0  0  0  0
3  90  20.916936  0.000000  0.101766  0.472428  9560851.888426  6343686.873770  14621.288554  662966.305357  439882.418232  1013.865895  0.031394  0.392426  0.017968  0.013412  0.000014  1.000000  0.003836  0.005895  0.001394  0.293097  0.290191  0.068624  0.179965  0.089555  0.021178  16  0  0  0  0
2  91  21.970657  0.000000  0.094850  0.483096  9152201.474772  6394682.633359  15609.045912  634629.766094  443418.553999  1082.358729  0.030735  0.384186  0.017200  0.013520  0.000015  1.000000  0.003646  0.006153  0.001455  0.293329  0.289969  0.068572  0.171033  0.093468  0.022103  16  0  0  0  0
8  85  18.729894  0.000000  0.119897  0.442889  10632079.777624  6209485.711140  11053.004629  737247.133486  430576.673305  766.434804  0.033120  0.414003  0.019981  0.013128  0.000010  1.000000  0.004348  0.005233  0.001238  0.292421  0.290730  0.068752  0.203986  0.079501  0.018800  16  0  0  0  0
11  82  18.370272  0.000000  0.123509  0.436748  10845396.569326  6182598.706567  9579.405059  752038.895446  428712.281063  664.252815  0.033463  0.418286  0.020382  0.013072  0.000009  1.000000  0.004452  0.005104  0.001207  0.292267  0.290822  0.068774  0.208873  0.077543  0.018337  17  0  0  0  0
13  79  18.257967  0.000000  0.124677  0.434743  10914364.863108  6173852.638737  8380.344003  756821.278381  428105.813319  581.107810  0.033573  0.419661  0.020512  0.013053  0.000008  1.000000  0.004486  0.005063  0.001197  0.292211  0.290848  0.068780  0.210459  0.076913  0.018188  16  0  0  0  0
10  83  18.456574  0.000000  0.122623  0.438262  10793089.665766  6189204.595174  10035.383824  748411.842648  429170.345012  695.871185  0.033379  0.417237  0.020284  0.013086  0.000009  1.000000  0.004427  0.005136  0.001215  0.292306  0.290801  0.068769  0.207672  0.078021  0.018451  16  0  0  0  0
9  84  18.572858  0.000000  0.121449  0.440261  10723727.748729  6197948.753822  10524.543595  743602.165183  429776.680370  729.790385  0.033268  0.415845  0.020154  0.013104  0.000010  1.000000  0.004393  0.005178  0.001224  0.292357  0.290771  0.068762  0.206081  0.078658  0.018601  16  0  0  0  0
7  86  18.942503  0.000000  0.117858  0.446319  10511603.292033  6224631.629831  11628.515717  728893.081832  431626.917977  806.341756  0.032926  0.411580  0.019755  0.013161  0.000011  1.000000  0.004289  0.005306  0.001255  0.292504  0.290674  0.068739  0.201240  0.080613  0.019063  16  0  0  0  0
13  80  18.258132  0.000000  0.124677  0.434742  10914379.437775  6173851.006292  8748.905545  756822.289014  428105.700123  606.664516  0.033573  0.419666  0.020512  0.013053  0.000008  1.000000  0.004486  0.005063  0.001197  0.292211  0.290848  0.068780  0.210459  0.076913  0.018188  16  0  0  0  0
5  88  19.625391  0.000000  0.111748  0.456436  10150689.243584  6269909.061195  12961.168509  703866.666190  434766.534795  898.750247  0.032345  0.404313  0.019077  0.013256  0.000012  1.000000  0.004116  0.005528  0.001307  0.292740  0.290497  0.068697  0.193082  0.083976  0.019859  16  0  0  0  0
12  81  18.306064  0.000000  0.124176  0.435605  10884761.500134  6177614.924670  9151.822077  754768.529065  428366.696851  634.603458  0.033526  0.419074  0.020456  0.013061  0.000009  1.000000  0.004471  0.005081  0.001201  0.292236  0.290838  0.068777  0.209778  0.077183  0.018252  16  0  0  0  0
0  94  25.693583  0.000000  0.076485  0.509774  8066756.122764  6529785.006208  18741.263742  559363.074058  452786.790430  1299.552229  0.028984  0.362294  0.015160  0.013806  0.000018  1.000000  0.003153  0.006846  0.001619  0.293892  0.289353  0.068426  0.147912  0.103997  0.024593  16  0  0  0  0
3  91  20.917107  0.000000  0.101767  0.472424  9560950.236346  6343676.075420  15264.230683  662973.124975  439881.669456  1058.448634  0.031395  0.392436  0.017968  0.013412  0.000014  1.000000  0.003836  0.005895  0.001394  0.293098  0.290191  0.068624  0.179967  0.089553  0.021178  16  0  0  0  0
2  92  21.970767  0.000000  0.094853  0.483092  9152331.116557  6394668.481418  16295.398732  634638.755684  443417.572679  1129.951642  0.030736  0.384197  0.017200  0.013520  0.000015  1.000000  0.003646  0.006153  0.001455  0.293329  0.289969  0.068572  0.171036  0.093466  0.022103  16  0  0  0  0
12  80  18.305892  0.000000  0.124175  0.435606  10884745.372616  6177616.728403  8766.288648  754767.410754  428366.821925  607.869891  0.033526  0.419069  0.020456  0.013061  0.000008  1.000000  0.004471  0.005081  0.001201  0.292236  0.290838  0.068777  0.209778  0.077183  0.018252  16  0  0  0  0
6  88  19.231516  0.000000  0.115195  0.450756  10354345.323852  6244376.105088  12799.883930  717988.537408  432996.034659  887.566491  0.032674  0.408421  0.019459  0.013202  0.000012  1.000000  0.004213  0.005403  0.001278  0.292609  0.290598  0.068721  0.197673  0.082073  0.019409  16  0  0  0  0
7  87  18.942715  0.000000  0.117858  0.446317  10511640.104553  6224627.536388  12139.903304  728895.634477  431626.634130  841.802272  0.032927  0.411586  0.019755  0.013161  0.000011  1.000000  0.004289  0.005306  0.001255  0.292504  0.290674  0.068739  0.201241  0.080613  0.019063  16  0  0  0  0
6  87  19.231302  0.000000  0.115195  0.450758  10354299.471133  6244381.192742  12260.703471  717985.357899  432996.387446  850.178768  0.032673  0.408414  0.019459  0.013202  0.000012  1.000000  0.004213  0.005403  0.001278  0.292609  0.290598  0.068721  0.197672  0.082074  0.019409  16  0  0  0  0
5  89  19.625603  0.000000  0.111749  0.456433  10150747.540725  6269902.604772  13531.141299  703870.708617  434766.087096  938.273164  0.032346  0.404321  0.019077  0.013256  0.000013  1.000000  0.004116  0.005528  0.001307  0.292740  0.290497  0.068697  0.193083  0.083975  0.019858  16  0  0  0  0
9  85  18.573059  0.000000  0.121449  0.440260  10723753.037240  6197945.935362  10987.392751  743603.918733  429776.484932  761.885161  0.033268  0.415851  0.020154  0.013104  0.000010  1.000000  0.004393  0.005178  0.001224  0.292357  0.290771  0.068762  0.206082  0.078657  0.018601  16  0  0  0  0
4  90  20.166854  0.000000  0.107338  0.463585  9890095.115063  6302534.199768  14347.607350  685796.610446  437028.819353  994.888358  0.031926  0.399070  0.018587  0.013325  0.000013  1.000000  0.003991  0.005689  0.001345  0.292902  0.290364  0.068665  0.187254  0.086429  0.020439  16  0  0  0  0
0  95  25.693287  0.000000  0.076489  0.509767  8066991.593441  6529759.813707  19565.263838  559379.402009  452785.043538  1356.689846  0.028985  0.362309  0.015161  0.013806  0.000018  1.000000  0.003153  0.006846  0.001619  0.293892  0.289353  0.068426  0.147917  0.103994  0.024593  16  0  0  0  0
1  94  23.478300  0.000000  0.086450  0.495593  8655731.232191  6456538.744583  18219.920842  600203.645254  447707.765672  1263.401394  0.029935  0.374188  0.016267  0.013651  0.000017  1.000000  0.003418  0.006468  0.001530  0.293595  0.289692  0.068506  0.160350  0.098262  0.023237  16  0  0  0  0
8  86  18.730101  0.000000  0.119898  0.442887  10632109.981896  6209482.345474  11539.089375  737249.227904  430576.439924  800.140776  0.033121  0.414009  0.019981  0.013128  0.000011  1.000000  0.004348  0.005233  0.001238  0.292421  0.290730  0.068752  0.203986  0.079500  0.018800  16  0  0  0  0
3  92  20.917285  0.000000  0.101769  0.472420  9561053.009038  6343664.780864  15935.439318  662980.251414  439880.886272  1104.991423  0.031396  0.392446  0.017969  0.013412  0.000015  1.000000  0.003836  0.005895  0.001394  0.293098  0.290191  0.068624  0.179970  0.089552  0.021177  16  0  0  0  0
5  90  19.625823  0.000000  0.111750  0.456431  10150808.367635  6269895.871317  14126.175230  703874.926462  434765.620186  979.533865  0.032346  0.404330  0.019077  0.013256  0.000013  1.000000  0.004116  0.005528  0.001307  0.292740  0.290497  0.068697  0.193085  0.083974  0.019858  16  0  0  0  0
4  91  20.167062  0.000000  0.107339  0.463582  9890173.684848  6302525.529565  14978.529191  685802.058613  437028.218146  1038.637589  0.031926  0.399079  0.018587  0.013325  0.000014  1.000000  0.003991  0.005689  0.001345  0.292902  0.290364  0.068665  0.187256  0.086428  0.020438  16  0  0  0  0
12  82  18.306244  0.000000  0.124176  0.435604  10884778.319745  6177613.045236  9554.309938  754769.695366  428366.566528  662.512675  0.033526  0.419079  0.020456  0.013061  0.000009  1.000000  0.004471  0.005081  0.001201  0.292236  0.290838  0.068777  0.209778  0.077183  0.018252  16  0  0  0  0
10  84  18.456768  0.000000  0.122624  0.438261  10793111.322119  6189202.178779  10476.724405  748413.344337  429170.177454  726.474518  0.033379  0.417243  0.020284  0.013086  0.000010  1.000000  0.004427  0.005136  0.001215  0.292306  0.290801  0.068769  0.207672  0.078021  0.018450  16  0  0  0  0
11  83  18.370460  0.000000  0.123509  0.436747  10845415.472307  6182596.596787  10000.695254  752040.206212  428712.134768  693.465819  0.033463  0.418292  0.020382  0.013072  0.000009  1.000000  0.004452  0.005104  0.001207  0.292267  0.290822  0.068774  0.208873  0.077542  0.018337  16  0  0  0  0
13  81  18.258305  0.000000  0.124678  0.434741  10914394.603129  6173849.312983  9133.675282  756823.340606  428105.582706  633.345127  0.033574  0.419671  0.020512  0.013053  0.000009  1.000000  0.004486  0.005063  0.001197  0.292211  0.290848  0.068780  0.210460  0.076912  0.018188  17  0  0  0  0
1  93  23.478318  0.000000  0.086447  0.495599  8655552.469428  6456558.090188  17452.546404  600191.249529  447709.107130  1210.190299  0.029934  0.374176  0.016267  0.013651  0.000016  1.000000  0.003418  0.006468  0.001530  0.293595  0.289691  0.068506  0.160346  0.098264  0.023238  16  0  0  0  0
9  86  18.573268  0.000000  0.121450  0.440258  10723779.507298  6197942.978117  11470.595512  743605.754213  429776.279872  795.391291  0.033269  0.415857  0.020154  0.013104  0.000011  1.000000  0.004393  0.005178  0.001224  0.292357  0.290771  0.068762  0.206083  0.078657  0.018601  16  0  0  0  0
7  88  18.942936  0.000000  0.117859  0.446315  10511678.601132  6224623.249683  12673.777862  728898.303898  431626.336883  878.822074  0.032927  0.411594  0.019755  0.013160  0.000012  1.000000  0.004290  0.005306  0.001255  0.292504  0.290674  0.068739  0.201242  0.080612  0.019063  16  0  0  0  0
6  89  19.231739  0.000000  0.115196  0.450754  10354393.284703  6244370.774748  13362.772704  717991.863098  432995.665044  926.598189  0.032674  0.408429  0.019459  0.013202  0.000013  1.000000  0.004213  0.005403  0.001278  0.292609  0.290598  0.068721  0.197674  0.082072  0.019408  16  0  0  0  0
2  93  21.970881  0.000000  0.094855  0.483087  9152466.436039  6394653.713048  17011.924294  634648.138975  443416.548614  1179.636786  0.030737  0.384208  0.017201  0.013520  0.000016  1.000000  0.003646  0.006152  0.001455  0.293329  0.289969  0.068572  0.171039  0.093464  0.022102  16  0  0  0  0
0  96  25.692978  0.000000  0.076493  0.509760  8067237.402955  6529733.515384  20425.480515  559396.446874  452783.219966  1416.338786  0.028986  0.362324  0.015161  0.013806  0.000019  1.000000  0.003153  0.006845  0.001619  0.293892  0.289353  0.068426  0.147922  0.103991  0.024592  16  0  0  0  0
11  84  18.370655  0.000000  0.123510  0.436746  10845435.238951  6182594.387601  10440.512070  752041.576866  428711.981579  723.963491  0.033464  0.418297  0.020382  0.013072  0.000010  1.000000  0.004452  0.005104  0.001207  0.292267  0.290822  0.068774  0.208874  0.077542  0.018337  17  0  0  0  0
3  93  20.917471  0.000000  0.101771  0.472416  9561160.242921  6343653.001623  16636.156509  662987.687200  439880.069478  1153.580386  0.031397  0.392456  0.017969  0.013412  0.000016  1.000000  0.003836  0.005895  0.001394  0.293098  0.290191  0.068624  0.179972  0.089551  0.021177  16  0  0  0  0
4  92  20.167279  0.000000  0.107340  0.463578  9890255.743741  6302516.469612  15637.190292  685807.748722  437027.589912  1084.310310  0.031927  0.399089  0.018587  0.013325  0.000015  1.000000  0.003991  0.005689  0.001345  0.292902  0.290364  0.068665  0.187258  0.086427  0.020438  16  0  0  0  0
8  87  18.730317  0.000000  0.119898  0.442885  10632141.512941  6209478.832074  12046.548992  737251.414322  430576.196298  835.328920  0.033121  0.414016  0.019981  0.013128  0.000011  1.000000  0.004348  0.005233  0.001238  0.292421  0.290730  0.068752  0.203987  0.079499  0.018800  16  0  0  0  0
12  83  18.306432  0.000000  0.124176  0.435603  10884795.883735  6177611.082111  9974.497753  754770.913284  428366.430401  691.649238  0.033527  0.419085  0.020456  0.013061  0.000009  1.000000  0.004471  0.005081  0.001201  0.292236  0.290838  0.068777  0.209779  0.077182  0.018252  16  0  0  0  0
1  95  23.478281  0.000000  0.086453  0.495587  8655917.868030  6456518.544013  19021.026274  600216.586912  447706.364929  1318.951455  0.029936  0.374202  0.016267  0.013651  0.000018  1.000000  0.003418  0.006468  0.001530  0.293595  0.289692  0.068506  0.160354  0.098259  0.023236  16  0  0  0  0
9  87  18.573487  0.000000  0.121450  0.440256  10723807.008466  6197939.918066  11975.046633  743607.661193  429776.067683  830.370820  0.033269  0.415863  0.020154  0.013104  0.000011  1.000000  0.004393  0.005178  0.001224  0.292357  0.290771  0.068762  0.206083  0.078656  0.018601  16  0  0  0  0
2  94  21.971000  0.000000  0.094857  0.483082  9152607.719175  6394638.291489  17759.948412  634657.935796  443415.479256  1231.506096  0.030738  0.384219  0.017201  0.013520  0.000017  1.000000  0.003646  0.006152  0.001455  0.293329  0.289969  0.068572  0.171042  0.093462  0.022102  16  0  0  0  0
13  82  18.258486  0.000000  0.124678  0.434740  10914410.460017  6173847.539815  9535.365962  756824.440151  428105.459751  661.199066  0.033574  0.419676  0.020512  0.013053  0.000009  1.000000  0.004486  0.005063  0.001197  0.292211  0.290848  0.068780  0.210460  0.076912  0.018188  16  0  0  0  0
10  85  18.456971  0.000000  0.122624  0.438259  10793133.947939  6189199.652309  10937.473060  748414.913251  429170.002265  758.423641  0.033380  0.417249  0.020284  0.013086  0.000010  1.000000  0.004427  0.005136  0.001215  0.292306  0.290801  0.068769  0.207673  0.078021  0.018450  17  0  0  0  0
13  83  18.258674  0.000000  0.124678  0.434739  10914426.985320  6173845.694628  9954.721600  756825.586045  428105.331803  690.277925  0.033574  0.419681  0.020512  0.013053  0.000009  1.000000  0.004486  0.005063  0.001197  0.292211  0.290848  0.068780  0.210460  0.076912  0.018188  16  0  0  0  0
11  85  18.370859  0.000000  0.123510  0.436745  10845455.844918  6182592.087731  10899.670084  752043.005720  428711.822102  755.802317  0.033464  0.418303  0.020382  0.013072  0.000010  1.000000  0.004452  0.005104  0.001207  0.292267  0.290822  0.068774  0.208874  0.077542  0.018337  16  0  0  0  0
8  88  18.730543  0.000000  0.119899  0.442883  10632174.434837  6209475.163398  12576.323236  737253.697184  430575.941906  872.064398  0.033122  0.414023  0.019982  0.013128  0.000012  1.000000  0.004348  0.005233  0.001238  0.292421  0.290730  0.068752  0.203988  0.079499  0.018800  16  0  0  0  0
5  91  19.626053  0.000000  0.111751  0.456428  10150871.943835  6269888.826141  14747.371985  703879.334947  434765.131661  1022.608742  0.032347  0.404338  0.019077  0.013256  0.000014  1.000000  0.004116  0.005528  0.001307  0.292740  0.290497  0.068697  0.193086  0.083973  0.019858  16  0  0  0  0
7  89  18.943167  0.000000  0.117859  0.446313  10511718.749116  6224618.783026  13231.127902  728901.087830  431626.027157  917.469707  0.032928  0.411601  0.019755  0.013160  0.000012  1.000000  0.004290  0.005306  0.001255  0.292504  0.290674  0.068739  0.201243  0.080611  0.019063  16  0  0  0  0
1  96  23.478261  0.000000  0.086456  0.495581  8656112.688256  6456497.459064  19857.344461  600230.096089  447704.902862  1376.943231  0.029937  0.374215  0.016268  0.013651  0.000019  1.000000  0.003418  0.006468  0.001530  0.293596  0.289692  0.068506  0.160359  0.098257  0.023236  16  0  0  0  0
6  90  19.231972  0.000000  0.115197  0.450751  10354443.312505  6244365.219310  13950.411904  717995.332113  432995.279820  967.346126  0.032675  0.408437  0.019460  0.013202  0.000013  1.000000  0.004213  0.005402  0.001278  0.292609  0.290598  0.068721  0.197675  0.082071  0.019408  16  0  0  0  0
5  92  19.626293  0.000000  0.111752  0.456425  10150938.259484  6269881.482812  15395.881436  703883.933391  434764.622462  1067.577529  0.032348  0.404347  0.019077  0.013256  0.000014  1.000000  0.004116  0.005528  0.001307  0.292740  0.290497  0.068697  0.193088  0.083972  0.019858  16  0  0  0  0
0  97  25.692656  0.000000  0.076498  0.509752  8067494.008741  6529706.062539  21323.504465  559414.240371  452781.316337  1478.609348  0.028987  0.362340  0.015162  0.013806  0.000020  1.000000  0.003153  0.006845  0.001619  0.293893  0.289353  0.068426  0.147927  0.103988  0.024591  16  0  0  0  0
6  91  19.232215  0.000000  0.115198  0.450749  10354495.556648  6244359.415272  14563.889576  717998.954814  432994.877358  1009.885748  0.032676  0.408445  0.019460  0.013202  0.000014  1.000000  0.004214  0.005402  0.001278  0.292609  0.290598  0.068721  0.197677  0.082070  0.019408  16  0  0  0  0
10  86  18.457182  0.000000  0.122624  0.438258  10793157.569113  6189197.014708  11418.483129  748416.551185  429169.819369  791.777727  0.033380  0.417255  0.020284  0.013086  0.000011  1.000000  0.004427  0.005136  0.001215  0.292306  0.290801  0.068769  0.207673  0.078020  0.018450  16  0  0  0  0
8  89  18.730778  0.000000  0.119899  0.442882  10632208.795515  6209471.334825  13129.393150  737256.079814  430575.676426  910.415240  0.033122  0.414030  0.019982  0.013128  0.000012  1.000000  0.004348  0.005233  0.001238  0.292421  0.290730  0.068752  0.203989  0.079498  0.018800  16  0  0  0  0
2  95  21.971125  0.000000  0.094860  0.483076  9152755.212863  6394622.191882  18540.855047  634668.163268  443414.362881  1285.655537  0.030739  0.384232  0.017201  0.013520  0.000017  1.000000  0.003646  0.006152  0.001455  0.293329  0.289969  0.068572  0.171046  0.093460  0.022102  17  0  0  0  0
4  93  20.167506  0.000000  0.107342  0.463575  9890341.380460  6302507.018701  16324.809742  685813.686922  437026.934570  1131.991053  0.031928  0.399098  0.018587  0.013325  0.000015  1.000000  0.003991  0.005689  0.001345  0.292902  0.290364  0.068665  0.187260  0.086425  0.020438  16  0  0  0  0
11  86  18.371072  0.000000  0.123510  0.436743  10845477.403814  6182589.676460  11379.019766  752044.500652  428711.654900  789.041268  0.033465  0.418309  0.020382  0.013072  0.000011  1.000000  0.004452  0.005104  0.001207  0.292267  0.290822  0.068774  0.208875  0.077541  0.018337  16  0  0  0  0
12  84  18.306628  0.000000  0.124177  0.435602  10884814.223152  6177609.032063  10413.163806  754772.184972  428366.288247  722.067115  0.033527  0.419090  0.020456  0.013061  0.000010  1.000000  0.004471  0.005081  0.001201  0.292236  0.290838  0.068777  0.209779  0.077182  0.018252  16  0  0  0  0
0  98  25.692319  0.000000  0.076502  0.509744  8067761.894854  6529677.402725  22260.996154  559432.816066  452779.329015  1543.616672  0.028988  0.362356  0.015162  0.013805  0.000021  1.000000  0.003153  0.006845  0.001619  0.293893  0.289353  0.068426  0.147933  0.103985  0.024590  16  0  0  0  0
7  90  18.943407  0.000000  0.117860  0.446311  10511760.668493  6224614.118630  13812.985489  728903.994593  431625.703719  957.816737  0.032929  0.411609  0.019755  0.013160  0.000013  1.000000  0.004290  0.005306  0.001255  0.292504  0.290674  0.068739  0.201244  0.080611  0.019063  16  0  0  0  0
3  94  20.917665  0.000000  0.101773  0.472412  9561272.182206  6343640.707230  17367.679039  662995.449268  439879.216963  1204.305447  0.031397  0.392467  0.017969  0.013412  0.000016  1.000000  0.003836  0.005895  0.001394  0.293098  0.290191  0.068624  0.179975  0.089549  0.021177  16  0  0  0  0
13  84  18.258871  0.000000  0.124679  0.434738  10914444.300539  6173843.755229  10392.519003  756826.786712  428105.197321  720.635568  0.033575  0.419686  0.020512  0.013053  0.000010  1.000000  0.004486  0.005063  0.001197  0.292211  0.290848  0.068780  0.210461  0.076911  0.018188  16  0  0  0  0
9  88  18.573716  0.000000  0.121451  0.440255  10723835.854038  6197936.696023  12501.680514  743609.661395  429775.844260  866.888541  0.033270  0.415870  0.020154  0.013104  0.000012  1.000000  0.004393  0.005178  0.001224  0.292357  0.290771  0.068762  0.206084  0.078656  0.018600  16  0  0  0  0
2  96  21.971255  0.000000  0.094862  0.483071  9152909.185437  6394605.385755  19356.088915  634678.839998  443413.197514  1342.185289  0.030740  0.384244  0.017201  0.013520  0.000018  1.000000  0.003646  0.006152  0.001455  0.293329  0.289969  0.068572  0.171049  0.093458  0.022101  17  0  0  0  0
4  94  20.167743  0.000000  0.107343  0.463571  9890430.725703  6302497.164296  17042.660194  685819.882279  437026.251248  1181.768068  0.031929  0.399109  0.018588  0.013325  0.000016  1.000000  0.003992  0.005689  0.001345  0.292902  0.290364  0.068665  0.187262  0.086424  0.020438  16  0  0  0  0
7  91  18.943659  0.000000  0.117861  0.446309  10511804.465653  6224609.241961  14420.428028  728907.031565  431625.365563  999.937872  0.032929  0.411617  0.019755  0.013160  0.000014  1.000000  0.004290  0.005306  0.001255  0.292504  0.290674  0.068739  0.201245  0.080610  0.019063  16  0  0  0  0
10  87  18.457403  0.000000  0.122625  0.438256  10793182.226932  6189194.261491  11920.645469  748418.261002  429169.628456  826.598548  0.033381  0.417261  0.020284  0.013086  0.000011  1.000000  0.004427  0.005136  0.001215  0.292306  0.290801  0.068769  0.207674  0.078020  0.018450  16  0  0  0  0
5  93  19.626544  0.000000  0.111754  0.456421  10151007.534412  6269873.807748  16072.904171  703888.737037  434764.090259  1114.523478  0.032349  0.404357  0.019077  0.013256  0.000015  1.000000  0.004116  0.005528  0.001307  0.292741  0.290497  0.068697  0.193089  0.083971  0.019858  16  0  0  0  0
9  89  18.573955  0.000000  0.121451  0.440253  10723865.939938  6197933.337609  13051.472330  743611.747605  429775.611382  905.012073  0.033270  0.415877  0.020154  0.013104  0.000012  1.000000  0.004393  0.005178  0.001224  0.292357  0.290771  0.068762  0.206085  0.078655  0.018600  16  0  0  0  0
8  90  18.731024  0.000000  0.119900  0.442880  10632244.685567  6209467.334595  13706.782920  737258.568493  430575.399043  950.452464  0.033123  0.414037  0.019982  0.013128  0.000013  1.000000  0.004348  0.005233  0.001238  0.292421  0.290730  0.068752  0.203989  0.079498  0.018800  17  0  0  0  0
1  97  23.478241  0.000000  0.086460  0.495574  8656316.085784  6456475.447065  20730.422269  600244.200032  447703.376511  1437.483984  0.029938  0.374230  0.016268  0.013651  0.000019  1.000000  0.003418  0.006468  0.001529  0.293596  0.289692  0.068506  0.160363  0.098254  0.023235  16  0  0  0  0
12  85  18.306832  0.000000  0.124177  0.435601  10884833.368417  6177606.891969  10871.120594  754773.512538  428366.139849  753.822645  0.033528  0.419096  0.020456  0.013061  0.000010  1.000000  0.004472  0.005081  0.001201  0.292236  0.290838  0.068777  0.209780  0.077182  0.018252  16  0  0  0  0
3  95  20.917868  0.000000  0.101775  0.472407  9561389.056217  6343627.868799  18131.360606  663003.553517  439878.326724  1257.260471  0.031398  0.392479  0.017969  0.013412  0.000017  1.000000  0.003836  0.005895  0.001394  0.293098  0.290191  0.068624  0.179977  0.089547  0.021176  16  0  0  0  0
1  98  23.478219  0.000000  0.086463  0.495567  8656528.429035  6456452.463407  21641.874364  600258.924287  447701.782783  1500.685677  0.029940  0.374245  0.016269  0.013651  0.000020  1.000000  0.003418  0.006468  0.001529  0.293596  0.289692  0.068506  0.160368  0.098252  0.023235  16  0  0  0  0
11  87  18.371294  0.000000  0.123511  0.436742  10845499.868156  6182587.168377  11879.448867  752046.058369  428711.480985  823.741903  0.033465  0.418315  0.020382  0.013072  0.000011  1.000000  0.004452  0.005104  0.001207  0.292267  0.290822  0.068774  0.208875  0.077541  0.018337  16  0  0  0  0
10  88  18.457634  0.000000  0.122625  0.438255  10793207.967057  6189191.387645  12444.890093  748420.045867  429169.429178  862.950593  0.033381  0.417268  0.020284  0.013086  0.000012  1.000000  0.004427  0.005136  0.001214  0.292306  0.290801  0.068769  0.207674  0.078019  0.018450  17  0  0  0  0
6  92  19.232469  0.000000  0.115199  0.450746  10354550.058543  6244353.365119  15204.341476  718002.734072  432994.457829  1054.295811  0.032676  0.408453  0.019460  0.013202  0.000014  1.000000  0.004214  0.005402  0.001278  0.292609  0.290598  0.068721  0.197678  0.082070  0.019408  16  0  0  0  0
13  85  18.259076  0.000000  0.124679  0.434737  10914462.339517  6173841.738449  10849.569014  756828.037567  428105.057474  752.328220  0.033575  0.419692  0.020512  0.013053  0.000010  1.000000  0.004486  0.005063  0.001197  0.292211  0.290848  0.068780  0.210461  0.076911  0.018188  16  0  0  0  0
6  93  19.232734  0.000000  0.115200  0.450743  10354606.978172  6244347.043963  15872.953357  718006.680979  432994.019509  1100.658536  0.032677  0.408463  0.019460  0.013202  0.000015  1.000000  0.004214  0.005402  0.001278  0.292609  0.290598  0.068721  0.197679  0.082069  0.019408  17  0  0  0  0
8  91  18.731281  0.000000  0.119901  0.442878  10632282.157294  6209463.157524  14309.561710  737261.166849  430575.109398  992.250206  0.033124  0.414045  0.019982  0.013128  0.000013  1.000000  0.004348  0.005233  0.001238  0.292422  0.290730  0.068752  0.203990  0.079497  0.018799  16  0  0  0  0
7  92  18.943921  0.000000  0.117862  0.446306  10511850.123707  6224604.164217  15054.580154  728910.197575  431625.013463  1043.911097  0.032930  0.411625  0.019755  0.013160  0.000014  1.000000  0.004290  0.005306  0.001255  0.292504  0.290674  0.068739  0.201246  0.080609  0.019062  16  0  0  0  0
9  90  18.574204  0.000000  0.121452  0.440251  10723897.285522  6197929.844913  13625.440193  743613.921163  429775.369192  944.812016  0.033271  0.415885  0.020154  0.013104  0.000013  1.000000  0.004393  0.005178  0.001224  0.292357  0.290771  0.068762  0.206085  0.078654  0.018600  16  0  0  0  0
0  99  25.691968  0.000000  0.076507  0.509736  8068041.549641  6529647.484931  23239.688842  559452.207821  452777.254463  1611.480946  0.028990  0.362373  0.015163  0.013805  0.000022  1.000000  0.003153  0.006845  0.001619  0.293893  0.289353  0.068426  0.147939  0.103981  0.024590  16  0  0  0  0
4  95  20.167990  0.000000  0.107345  0.463567  9890524.106233  6302486.853898  17792.070392  685826.357449  437025.536307  1233.733490  0.031930  0.399119  0.018588  0.013325  0.000017  1.000000  0.003992  0.005689  0.001345  0.292902  0.290364  0.068665  0.187264  0.086423  0.020437  16  0  0  0  0
10  89  18.457874  0.000000  0.122626  0.438253  10793234.848292  6189188.385489  12992.187901  748421.909860  429169.221003  900.901187  0.033382  0.417275  0.020284  0.013086  0.000012  1.000000  0.004427  0.005136  0.001214  0.292306  0.290801  0.068769  0.207675  0.078019  0.018450  17  0  0  0  0
2  97  21.971390  0.000000  0.094865  0.483065  9153069.927769  6394587.840488  20207.158149  634689.986154  443411.980895  1401.199928  0.030741  0.384258  0.017202  0.013520  0.000019  1.000000  0.003646  0.006152  0.001455  0.293329  0.289970  0.068572  0.171052  0.093456  0.022101  16  0  0  0  0
3  96  20.918080  0.000000  0.101777  0.472402  9561511.063489  6343614.467107  18928.614296  663012.013716  439877.397427  1312.543446  0.031399  0.392491  0.017969  0.013412  0.000018  1.000000  0.003836  0.005894  0.001394  0.293098  0.290191  0.068624  0.179980  0.089546  0.021176  16  0  0  0  0
12  86  18.307046  0.000000  0.124177  0.435599  10884853.356377  6177604.657625  11349.216331  754774.898538  428365.984916  786.974645  0.033528  0.419102  0.020456  0.013061  0.000011  1.000000  0.004472  0.005081  0.001201  0.292236  0.290838  0.068777  0.209780  0.077181  0.018252  16  0  0  0  0
11  88  18.371526  0.000000  0.123511  0.436740  10845523.358792  6182584.541836  12401.884267  752047.687251  428711.298856  859.968493  0.033466  0.418322  0.020382  0.013072  0.000012  1.000000  0.004452  0.005104  0.001207  0.292267  0.290822  0.068774  0.208876  0.077540  0.018337  16  0  0  0  0
5  94  19.626805  0.000000  0.111755  0.456418  10151079.817615  6269865.802999  16779.693344  703893.749281  434763.535196  1163.533483  0.032349  0.404366  0.019077  0.013256  0.000016  1.000000  0.004116  0.005527  0.001307  0.292741  0.290497  0.068697  0.193091  0.083970  0.019857  16  0  0  0  0
12  87  18.307269  0.000000  0.124178  0.435598  10884874.226720  6177602.324259  11848.336521  754776.345725  428365.823116  821.584518  0.033529  0.419108  0.020456  0.013061  0.000011  1.000000  0.004472  0.005081  0.001201  0.292236  0.290838  0.068777  0.209781  0.077181  0.018252  16  0  0  0  0
13  86  18.259290  0.000000  0.124679  0.434736  10914481.179546  6173839.631196  11326.718207  756829.343968  428104.911354  785.414585  0.033576  0.419698  0.020512  0.013053  0.000011  1.000000  0.004486  0.005063  0.001197  0.292211  0.290848  0.068780  0.210462  0.076911  0.018188  16  0  0  0  0
0  100  25.691601  0.000000  0.076512  0.509727  8068333.506573  6529616.248223  24261.391824  559472.452629  452775.088454  1682.327630  0.028991  0.362391  0.015163  0.013805  0.000023  1.000000  0.003153  0.006845  0.001619  0.293894  0.289354  0.068426  0.147945  0.103978  0.024589  17  0  0  0  0
4  96  20.168248  0.000000  0.107346  0.463563  9890621.547858  6302476.099241  18574.427099  685833.114223  437024.790560  1287.983482  0.031930  0.399131  0.018588  0.013325  0.000017  1.000000  0.003992  0.005689  0.001345  0.292902  0.290364  0.068665  0.187266  0.086421  0.020437  17  0  0  0  0
1  99  23.478196  0.000000  0.086467  0.495560  8656750.088144  6456428.474979  22593.386231  600274.294520  447700.119384  1566.665185  0.029941  0.374261  0.016269  0.013651  0.000021  1.000000  0.003418  0.006467  0.001529  0.293596  0.289692  0.068507  0.160373  0.098249  0.023234  16  0  0  0  0
3  97  20.918301  0.000000  0.101779  0.472397  9561638.421341  6343600.478447  19760.915235  663020.844934  439876.427429  1370.256659  0.031400  0.392503  0.017970  0.013412  0.000019  1.000000  0.003836  0.005894  0.001394  0.293098  0.290191  0.068625  0.179983  0.089544  0.021175  16  0  0  0  0
2  98  21.971532  0.000000  0.094868  0.483059  9153237.740274  6394569.522193  21095.637062  634701.622569  443410.710672  1462.808621  0.030742  0.384272  0.017202  0.013520  0.000020  1.000000  0.003646  0.006152  0.001455  0.293330  0.289970  0.068572  0.171056  0.093454  0.022100  16  0  0  0  0
8  92  18.731549  0.000000  0.119901  0.442875  10632321.233441  6209458.805653  14938.845636  737263.876458  430574.807631  1035.885862  0.033124  0.414054  0.019982  0.013128  0.000014  1.000000  0.004348  0.005233  0.001237  0.292422  0.290730  0.068752  0.203991  0.079496  0.018799  16  0  0  0  0
7  93  18.944196  0.000000  0.117863  0.446304  10511897.817984  6224598.857400  15716.616084  728913.504780  431624.645479  1089.817834  0.032931  0.411634  0.019755  0.013160  0.000015  1.000000  0.004290  0.005306  0.001255  0.292504  0.290674  0.068739  0.201247  0.080608  0.019062  17  0  0  0  0
6  94  19.233011  0.000000  0.115201  0.450741  10354666.403325  6244340.444224  16570.962996  718010.801624  432993.561872  1149.059753  0.032678  0.408472  0.019460  0.013202  0.000016  1.000000  0.004214  0.005402  0.001278  0.292609  0.290598  0.068721  0.197680  0.082068  0.019407  16  0  0  0  0
5  95  19.627078  0.000000  0.111756  0.456415  10151155.291760  6269857.443443  17517.557277  703898.982791  434762.955530  1214.698268  0.032350  0.404377  0.019078  0.013256  0.000016  1.000000  0.004116  0.005527  0.001307  0.292741  0.290497  0.068697  0.193093  0.083969  0.019857  16  0  0  0  0
9  91  18.574464  0.000000  0.121452  0.440249  10723930.086852  6197926.182811  14224.647101  743616.195665  429775.115256  986.362078  0.033271  0.415892  0.020154  0.013104  0.000013  1.000000  0.004393  0.005178  0.001224  0.292357  0.290771  0.068762  0.206086  0.078654  0.018600  16  0  0  0  0
10  90  18.458126  0.000000  0.122626  0.438252  10793262.884487  6189185.256915  13563.552430  748423.853939  429169.004063  940.520609  0.033383  0.417282  0.020284  0.013086  0.000013  1.000000  0.004427  0.005136  0.001214  0.292306  0.290801  0.068769  0.207676  0.078018  0.018450  16  0  0  0  0
13  87  18.259514  0.000000  0.124680  0.434735  10914500.851491  6173837.430692  11824.850342  756830.708055  428104.758767  819.955945  0.033576  0.419704  0.020512  0.013053  0.000011  1.000000  0.004486  0.005063  0.001197  0.292211  0.290848  0.068780  0.210462  0.076910  0.018188  16  0  0  0  0
0  101  25.691219  0.000000  0.076517  0.509718  8068638.287926  6529583.640284  25327.993664  559493.586705  452772.827363  1756.287680  0.028993  0.362410  0.015164  0.013805  0.000024  1.000000  0.003154  0.006844  0.001619  0.293894  0.289354  0.068426  0.147952  0.103974  0.024588  16  0  0  0  0
1  100  23.478173  0.000000  0.086471  0.495552  8656981.492272  6456403.431083  23586.717335  600290.340490  447698.382796  1635.544513  0.029942  0.374277  0.016269  0.013651  0.000022  1.000000  0.003418  0.006467  0.001529  0.293597  0.289692  0.068507  0.160378  0.098246  0.023233  16  0  0  0  0
9  92  18.574735  0.000000  0.121453  0.440247  10723964.337541  6197922.358067  14850.202604  743618.570668  429774.850041  1029.739198  0.033272  0.415900  0.020154  0.013104  0.000014  1.000000  0.004393  0.005177  0.001224  0.292357  0.290771  0.068762  0.206087  0.078653  0.018600  16  0  0  0  0
7  94  18.944482  0.000000  0.117863  0.446301  10511947.603847  6224593.318450  16407.761512  728916.957020  431624.261398  1137.743075  0.032931  0.411643  0.019756  0.013160  0.000015  1.000000  0.004290  0.005306  0.001255  0.292504  0.290674  0.068739  0.201248  0.080607  0.019062  16  0  0  0  0
4  97  20.168517  0.000000  0.107348  0.463559  9890723.274194  6302464.871494  19391.178174  685840.168106  437024.012008  1344.618440  0.031931  0.399142  0.018588  0.013325  0.000018  1.000000  0.003992  0.005689  0.001345  0.292903  0.290364  0.068665  0.187268  0.086420  0.020437  16  0  0  0  0
8  93  18.731829  0.000000  0.119902  0.442873  10632362.067513  6209454.254296  15595.799971  737266.707964  430574.492032  1081.440232  0.033125  0.414062  0.019982  0.013128  0.000015  1.000000  0.004348  0.005233  0.001237  0.292422  0.290730  0.068752  0.203992  0.079496  0.018799  17  0  0  0  0
11  89  18.371768  0.000000  0.123512  0.436739  10845547.853246  6182581.806043  12947.293491  752049.385739  428711.109151  897.788129  0.033466  0.418329  0.020383  0.013072  0.000012  1.000000  0.004452  0.005104  0.001207  0.292267  0.290822  0.068774  0.208877  0.077540  0.018337  16  0  0  0  0
5  96  19.627364  0.000000  0.111757  0.456411  10151234.082508  6269848.716742  18287.861691  703904.446280  434762.350405  1268.112532  0.032351  0.404387  0.019078  0.013256  0.000017  1.000000  0.004116  0.005527  0.001307  0.292741  0.290497  0.068697  0.193094  0.083968  0.019857  16  0  0  0  0
12  88  18.307502  0.000000  0.124178  0.435597  10884896.008215  6177599.889772  12369.405581  754777.856092  428365.654305  857.716364  0.033529  0.419115  0.020456  0.013061  0.000012  1.000000  0.004472  0.005081  0.001201  0.292236  0.290838  0.068777  0.209781  0.077180  0.018252  16  0  0  0  0
11  90  18.372021  0.000000  0.123512  0.436737  10845573.427269  6182578.948999  13516.686652  752051.159087  428710.911039  937.270854  0.033467  0.418336  0.020383  0.013072  0.000013  1.000000  0.004452  0.005104  0.001207  0.292267  0.290822  0.068774  0.208877  0.077539  0.018337  16  0  0  0  0
3  98  20.918531  0.000000  0.101781  0.472392  9561771.405722  6343585.869725  20629.803365  663030.066305  439875.414434  1430.506892  0.031401  0.392516  0.017970  0.013412  0.000019  1.000000  0.003836  0.005894  0.001394  0.293098  0.290191  0.068625  0.179986  0.089542  0.021175  16  0  0  0  0
[truncated: 1,316,760 more chars]
