# Supplementary material for: Computational modelling predicts substantial carbon assimilation gains for C3 plants with a single-celled C4 biochemical pump
Source: PLoS Comput Biol. 2019 Sep 30;15(9):e1007373. doi: 10.1371/journal.pcbi.1007373 (PMC6786660; doi:10.1371/journal.pcbi.1007373)
Supplement: S1 Dataset — The input parameter files and the raw output files used to make all the Figures. (ZIP) [file pcbi.1007373.s004.zip › modelling results/sigmaPcP_thdiff_250ppm_nocap_scanresults.txt]

0  2  -33.013505  0.000000  -0.037137  0.631036  1346164.397627  7355377.346342  1019.416039  93345.409751  510034.817056  70.688103  0.018082  0.904104  0.002530  0.015551  0.000001  1.000000  0.000470  0.011258  0.002662  0.295983  0.284986  0.067394  0.022068  0.171030  0.040445  16  0  0  0  0
0  1  -33.006963  0.000000  -0.037142  0.631040  1345830.318776  7355383.998513  643.212867  93322.244136  510035.278329  44.601513  0.018081  0.904055  0.002529  0.015551  0.000001  1.000000  0.000470  0.011258  0.002662  0.295980  0.284986  0.067393  0.022062  0.171033  0.040446  16  0  0  0  0
0  0  -33.002835  0.000000  -0.037146  0.631043  1345619.506836  7355388.128901  405.841803  93307.626064  510035.564737  28.141785  0.018080  0.904025  0.002529  0.015551  0.000000  1.000000  0.000470  0.011259  0.002662  0.295978  0.284985  0.067393  0.022059  0.171035  0.040446  16  0  0  0  0
4  0  -68.987683  0.000000  -0.019442  0.616103  2393561.328702  7228268.275397  396.233381  165973.757282  501220.850254  27.475520  0.019781  0.989058  0.004498  0.015282  0.000000  1.000000  0.000851  0.010564  0.002498  0.295828  0.285720  0.067567  0.039907  0.160488  0.037952  16  0  0  0  0
1  0  -37.341736  0.000000  -0.033471  0.628036  1563171.100494  7329073.950734  403.907916  108393.036649  508210.893287  28.007686  0.018434  0.921686  0.002938  0.015496  0.000000  1.000000  0.000548  0.011114  0.002628  0.295954  0.285140  0.067430  0.025715  0.168844  0.039928  16  0  0  0  0
2  3  -43.596140  0.000000  -0.029295  0.624560  1810392.160544  7299197.693660  1599.084710  125535.780277  506139.221014  110.883350  0.018836  0.941814  0.003402  0.015432  0.000002  1.000000  0.000637  0.010950  0.002590  0.295929  0.285314  0.067471  0.029901  0.166355  0.039340  16  0  0  0  0
1  4  -37.386368  0.000000  -0.033441  0.628009  1565034.930511  7329010.248034  2548.376721  108522.277904  508206.476030  176.708929  0.018439  0.921955  0.002941  0.015495  0.000002  1.000000  0.000549  0.011113  0.002628  0.295968  0.285141  0.067430  0.025747  0.168825  0.039924  16  0  0  0  0
3  2  -53.078617  0.000000  -0.024633  0.620604  2086338.267771  7265660.832118  1002.564213  144670.369257  503813.715980  69.519568  0.019283  0.964171  0.003921  0.015362  0.000001  1.000000  0.000738  0.010768  0.002546  0.295884  0.285507  0.067517  0.034612  0.163578  0.038683  16  0  0  0  0
2  1  -43.570909  0.000000  -0.029309  0.624572  1809576.339335  7299235.472788  636.619499  125479.209797  506141.840685  44.144317  0.018834  0.941696  0.003401  0.015433  0.000001  1.000000  0.000637  0.010951  0.002590  0.295924  0.285313  0.067471  0.029887  0.166364  0.039342  16  0  0  0  0
2  2  -43.580668  0.000000  -0.029303  0.624567  1809891.955341  7299220.859572  1008.966302  125501.095167  506140.827379  69.963500  0.018835  0.941742  0.003401  0.015432  0.000001  1.000000  0.000637  0.010951  0.002590  0.295926  0.285314  0.067471  0.029892  0.166360  0.039341  16  0  0  0  0
2  0  -43.564754  0.000000  -0.029312  0.624575  1809377.195179  7299244.690815  401.681660  125465.400791  506142.479879  27.853314  0.018833  0.941668  0.003400  0.015433  0.000000  1.000000  0.000637  0.010951  0.002590  0.295922  0.285313  0.067471  0.029883  0.166366  0.039342  16  0  0  0  0
1  2  -37.354437  0.000000  -0.033462  0.628029  1563701.838176  7329055.812242  1014.558351  108429.838934  508209.635532  70.351263  0.018435  0.921762  0.002939  0.015496  0.000001  1.000000  0.000548  0.011114  0.002628  0.295958  0.285140  0.067430  0.025724  0.168839  0.039927  16  0  0  0  0
0  4  -33.040328  0.000000  -0.037115  0.631016  1347533.032848  7355350.234471  2560.578563  93440.313328  510032.937071  177.555026  0.018086  0.904302  0.002532  0.015551  0.000002  1.000000  0.000471  0.011257  0.002662  0.295995  0.284987  0.067394  0.022091  0.171015  0.040442  16  0  0  0  0
1  1  -37.346649  0.000000  -0.033468  0.628033  1563376.425655  7329066.935425  640.147865  108407.274257  508210.406833  44.388980  0.018434  0.921715  0.002938  0.015496  0.000001  1.000000  0.000548  0.011114  0.002628  0.295956  0.285140  0.067430  0.025718  0.168842  0.039928  16  0  0  0  0
1  3  -37.366785  0.000000  -0.033454  0.628021  1564217.572153  7329038.183819  1607.947430  108465.600836  508208.413146  111.497906  0.018437  0.921837  0.002940  0.015496  0.000002  1.000000  0.000548  0.011114  0.002628  0.295962  0.285141  0.067430  0.025733  0.168833  0.039926  16  0  0  0  0
0  6  -33.107836  0.000000  -0.037060  0.630967  1350970.469829  7355282.005097  6431.385569  93678.671261  510028.205926  445.963600  0.018096  0.904800  0.002539  0.015551  0.000006  1.000000  0.000472  0.011255  0.002662  0.296026  0.284989  0.067394  0.022150  0.170980  0.040433  16  0  0  0  0
3  0  -53.057120  0.000000  -0.024641  0.620612  2085841.391075  7265688.907098  399.132906  144635.914952  503815.662749  27.676579  0.019282  0.964099  0.003920  0.015362  0.000000  1.000000  0.000738  0.010768  0.002546  0.295881  0.285506  0.067517  0.034604  0.163583  0.038684  16  0  0  0  0
4  1  -69.000336  0.000000  -0.019439  0.616100  2393745.880992  7228256.256819  627.984612  165986.554462  501220.016864  43.545559  0.019782  0.989085  0.004499  0.015282  0.000001  1.000000  0.000851  0.010564  0.002498  0.295829  0.285720  0.067567  0.039910  0.160486  0.037952  16  0  0  0  0
0  3  -33.023878  0.000000  -0.037129  0.631028  1346693.886266  7355366.870606  1615.646319  93382.125426  510034.090650  112.031761  0.018084  0.904180  0.002531  0.015551  0.000002  1.000000  0.000471  0.011258  0.002662  0.295988  0.284986  0.067394  0.022077  0.171024  0.040444  16  0  0  0  0
5  0  -100.547175  0.000000  -0.013710  0.611011  2732723.150008  7186943.712922  392.958647  189491.835191  498355.332325  27.248445  0.020331  1.016560  0.005136  0.015195  0.000000  1.000000  0.000977  0.010340  0.002445  0.295762  0.285953  0.067622  0.045813  0.157079  0.037146  16  0  0  0  0
3  1  -53.065435  0.000000  -0.024638  0.620609  2086033.615299  7265678.044444  632.580019  144649.244118  503814.909513  43.864212  0.019283  0.964127  0.003920  0.015362  0.000001  1.000000  0.000738  0.010768  0.002546  0.295882  0.285507  0.067517  0.034607  0.163581  0.038684  17  0  0  0  0
2  4  -43.620680  0.000000  -0.029282  0.624548  1811184.913204  7299160.992904  2534.330465  125590.751142  506136.676119  175.734937  0.018839  0.941929  0.003404  0.015432  0.000002  1.000000  0.000638  0.010950  0.002589  0.295934  0.285314  0.067471  0.029915  0.166346  0.039338  16  0  0  0  0
6  0  -190.220083  0.000000  -0.007461  0.605308  3102506.820130  7141800.255961  389.290471  215133.286018  495225.005527  26.994087  0.020931  1.046535  0.005831  0.015100  0.000000  1.000000  0.001115  0.010095  0.002387  0.295680  0.286204  0.067682  0.052327  0.153364  0.036268  16  0  0  0  0
5  1  -100.571071  0.000000  -0.013707  0.611008  2732899.274322  7186930.946441  622.794549  189504.047961  498354.447074  43.185671  0.020332  1.016586  0.005136  0.015195  0.000001  1.000000  0.000977  0.010340  0.002445  0.295762  0.285953  0.067622  0.045817  0.157077  0.037146  16  0  0  0  0
1  6  -37.466748  0.000000  -0.033387  0.627961  1568383.107430  7328895.735707  6400.736694  108754.446387  508198.535543  443.838353  0.018449  0.922438  0.002948  0.015495  0.000006  1.000000  0.000550  0.011111  0.002627  0.295994  0.285144  0.067431  0.025805  0.168790  0.039915  16  0  0  0  0
4  2  -69.020398  0.000000  -0.019434  0.616096  2394038.373685  7228237.210607  995.281063  166006.836421  501218.696167  69.014541  0.019783  0.989128  0.004499  0.015282  0.000001  1.000000  0.000851  0.010564  0.002498  0.295830  0.285720  0.067567  0.039915  0.160483  0.037951  16  0  0  0  0
5  2  -100.608965  0.000000  -0.013703  0.611004  2733178.428138  7186910.737541  987.055469  189523.404978  498353.045754  68.444164  0.020333  1.016627  0.005137  0.015195  0.000001  1.000000  0.000977  0.010339  0.002445  0.295764  0.285953  0.067622  0.045822  0.157074  0.037145  16  0  0  0  0
0  5  -33.066422  0.000000  -0.037094  0.630997  1348862.923738  7355323.867052  4058.122235  93532.530304  510031.108707  281.397342  0.018090  0.904494  0.002535  0.015551  0.000004  1.000000  0.000471  0.011256  0.002662  0.296007  0.284988  0.067394  0.022114  0.171002  0.040439  16  0  0  0  0
3  4  -53.132673  0.000000  -0.024612  0.620585  2087586.296281  7265590.290381  2518.249712  144756.909751  503808.824492  174.619869  0.019287  0.964352  0.003923  0.015361  0.000002  1.000000  0.000738  0.010767  0.002546  0.295891  0.285508  0.067517  0.034634  0.163565  0.038680  16  0  0  0  0
3  3  -53.099519  0.000000  -0.024625  0.620597  2086821.089312  7265633.534182  1588.938221  144703.848953  503811.823093  110.179774  0.019285  0.964241  0.003922  0.015361  0.000001  1.000000  0.000738  0.010767  0.002546  0.295887  0.285507  0.067517  0.034621  0.163573  0.038682  16  0  0  0  0
3  5  -53.185285  0.000000  -0.024593  0.620566  2088798.999990  7265521.746542  3991.037107  144841.000762  503804.071542  276.745541  0.019291  0.964528  0.003926  0.015361  0.000004  1.000000  0.000739  0.010766  0.002546  0.295898  0.285509  0.067517  0.034655  0.163552  0.038677  16  0  0  0  0
1  5  -37.417434  0.000000  -0.033420  0.627990  1566330.281909  7328965.950550  4038.783798  108612.099851  508203.404364  280.056380  0.018443  0.922142  0.002944  0.015495  0.000004  1.000000  0.000549  0.011112  0.002628  0.295978  0.285142  0.067430  0.025769  0.168811  0.039921  16  0  0  0  0
2  6  -43.721430  0.000000  -0.029229  0.624499  1814432.299185  7299010.600980  6365.456242  125815.930604  506126.247678  441.391945  0.018848  0.942398  0.003410  0.015432  0.000006  1.000000  0.000639  0.010948  0.002589  0.295956  0.285317  0.067472  0.029971  0.166312  0.039330  16  0  0  0  0
0  8  -33.278254  0.000000  -0.036921  0.630845  1359602.475905  7355110.490463  16151.774029  94277.229762  510016.312799  1119.992452  0.018121  0.906049  0.002555  0.015551  0.000015  1.000000  0.000475  0.011249  0.002660  0.296103  0.284996  0.067396  0.022298  0.170890  0.040412  16  0  0  0  0
1  7  -37.545095  0.000000  -0.033334  0.627913  1571636.189890  7328784.421965  10143.719702  108980.020853  508190.816853  703.383386  0.018458  0.922908  0.002954  0.015495  0.000010  1.000000  0.000551  0.011108  0.002627  0.296019  0.285146  0.067431  0.025861  0.168755  0.039907  16  0  0  0  0
5  3  -100.669073  0.000000  -0.013695  0.610997  2733620.829380  7186878.682611  1564.358973  189554.081859  498350.823008  108.475406  0.020334  1.016692  0.005137  0.015195  0.000001  1.000000  0.000977  0.010339  0.002445  0.295766  0.285953  0.067622  0.045830  0.157069  0.037144  17  0  0  0  0
2  5  -43.659615  0.000000  -0.029262  0.624529  1812441.273236  7299102.818838  4016.522508  125677.869359  506132.642226  278.512743  0.018842  0.942110  0.003406  0.015432  0.000004  1.000000  0.000638  0.010949  0.002589  0.295943  0.285315  0.067471  0.029937  0.166333  0.039335  16  0  0  0  0
0  7  -33.173621  0.000000  -0.037006  0.630920  1354310.308094  7355215.734660  10192.293794  93910.261527  510023.610617  706.751599  0.018106  0.905283  0.002545  0.015551  0.000010  1.000000  0.000473  0.011253  0.002661  0.296056  0.284992  0.067395  0.022207  0.170945  0.040425  16  0  0  0  0
7  0  -2014.048249  0.000000  -0.000726  0.598978  3500930.750394  7093067.452774  385.219463  242760.702915  491845.787142  26.711796  0.021576  1.078822  0.006579  0.014997  0.000000  1.000000  0.001267  0.009832  0.002325  0.295583  0.286473  0.067745  0.059433  0.149366  0.035322  16  0  0  0  0
4  3  -69.052213  0.000000  -0.019426  0.616088  2394501.921981  7228207.005800  1577.395403  166038.979676  501216.601712  109.379375  0.019784  0.989196  0.004500  0.015282  0.000001  1.000000  0.000851  0.010564  0.002498  0.295833  0.285720  0.067567  0.039924  0.160478  0.037950  16  0  0  0  0
7  1  -2021.355212  0.000000  -0.000724  0.598975  3501088.001610  7093054.275455  610.528882  242771.606991  491844.873404  42.335148  0.021577  1.078846  0.006580  0.014997  0.000001  1.000000  0.001267  0.009832  0.002325  0.295584  0.286473  0.067745  0.059436  0.149364  0.035322  16  0  0  0  0
4  4  -69.102686  0.000000  -0.019414  0.616077  2395236.577617  7228159.143857  2499.956069  166089.921991  501213.282881  173.351356  0.019786  0.989303  0.004501  0.015282  0.000002  1.000000  0.000851  0.010563  0.002498  0.295836  0.285721  0.067567  0.039937  0.160470  0.037948  16  0  0  0  0
6  2  -190.414224  0.000000  -0.007454  0.605300  3102938.524792  7141766.340174  977.841639  215163.221179  495222.653747  67.805261  0.020932  1.046600  0.005831  0.015100  0.000001  1.000000  0.001116  0.010095  0.002387  0.295682  0.286205  0.067682  0.052335  0.153360  0.036267  18  0  0  0  0
3  6  -53.268837  0.000000  -0.024561  0.620537  2090720.837663  7265413.095952  6325.066799  144974.264370  503796.537518  438.591269  0.019296  0.964807  0.003929  0.015361  0.000006  1.000000  0.000739  0.010765  0.002546  0.295909  0.285510  0.067517  0.034689  0.163531  0.038672  16  0  0  0  0
1  9  -37.868542  0.000000  -0.033118  0.627719  1584957.913572  7328328.066510  25472.004721  109903.772631  508159.172362  1766.273660  0.018497  0.924832  0.002979  0.015494  0.000024  1.000000  0.000556  0.011099  0.002625  0.296121  0.285156  0.067434  0.026090  0.168615  0.039874  16  0  0  0  0
8  0  234.461833  0.000000  0.006438  0.592025  3924766.904370  7041130.722090  380.747738  272150.248152  488244.402783  26.401719  0.022263  1.113158  0.007376  0.014887  0.000000  1.000000  0.001430  0.009552  0.002259  0.295469  0.286756  0.067812  0.067094  0.145117  0.034317  16  0  0  0  0
7  2  -2033.044500  0.000000  -0.000720  0.598970  3501337.231622  7093033.399226  967.615980  242788.889039  491843.425809  67.096196  0.021578  1.078884  0.006580  0.014997  0.000001  1.000000  0.001267  0.009832  0.002325  0.295585  0.286473  0.067745  0.059441  0.149361  0.035321  16  0  0  0  0
2  8  -43.976046  0.000000  -0.029097  0.624377  1822586.994070  7298632.769183  15986.185313  126381.391507  506100.048156  1108.510239  0.018872  0.943576  0.003425  0.015431  0.000015  1.000000  0.000642  0.010942  0.002588  0.296009  0.285323  0.067473  0.030113  0.166226  0.039309  16  0  0  0  0
6  3  -190.603233  0.000000  -0.007447  0.605293  3103358.021180  7141733.377431  1549.756360  215192.309797  495220.368052  107.462835  0.020933  1.046662  0.005832  0.015100  0.000001  1.000000  0.001116  0.010095  0.002387  0.295684  0.286205  0.067682  0.052343  0.153355  0.036265  16  0  0  0  0
1  8  -37.669751  0.000000  -0.033250  0.627838  1576790.921830  7328607.964992  16074.792246  109337.459043  508178.581015  1114.654400  0.018473  0.923653  0.002963  0.015495  0.000015  1.000000  0.000553  0.011105  0.002626  0.296058  0.285150  0.067432  0.025950  0.168701  0.039895  16  0  0  0  0
0  10  -33.711723  0.000000  -0.036572  0.630537  1381269.328319  7354677.740570  40551.624407  95779.647461  509986.305159  2811.921042  0.018184  0.909186  0.002596  0.015550  0.000038  1.000000  0.000483  0.011234  0.002657  0.296295  0.285011  0.067400  0.022669  0.170664  0.040359  16  0  0  0  0
5  4  -100.764467  0.000000  -0.013684  0.610985  2734321.985003  7186827.907677  2479.295370  189602.701225  498347.302185  171.918707  0.020336  1.016796  0.005139  0.015195  0.000002  1.000000  0.000977  0.010339  0.002445  0.295769  0.285954  0.067622  0.045842  0.157061  0.037142  16  0  0  0  0
4  5  -69.182805  0.000000  -0.019395  0.616058  2396400.870532  7228083.293225  3962.044877  166170.656112  501208.023264  274.735168  0.019789  0.989473  0.004504  0.015282  0.000004  1.000000  0.000852  0.010562  0.002498  0.295842  0.285722  0.067568  0.039957  0.160458  0.037945  18  0  0  0  0
0  9  -33.445025  0.000000  -0.036786  0.630726  1367987.256374  7354943.393003  25594.005278  94858.645204  510004.725967  1774.733394  0.018145  0.907263  0.002571  0.015550  0.000024  1.000000  0.000478  0.011243  0.002659  0.296177  0.285002  0.067397  0.022442  0.170802  0.040391  16  0  0  0  0
2  7  -43.819669  0.000000  -0.029178  0.624452  1817587.459676  7298864.457743  10087.807287  126034.714988  506116.113848  699.506321  0.018857  0.942854  0.003416  0.015432  0.000009  1.000000  0.000640  0.010945  0.002588  0.295977  0.285319  0.067472  0.030026  0.166279  0.039322  16  0  0  0  0
6  1  -190.295146  0.000000  -0.007458  0.605305  3102673.833817  7141787.137269  616.980935  215144.867041  495224.095854  42.782544  0.020931  1.046560  0.005831  0.015100  0.000001  1.000000  0.001115  0.010095  0.002387  0.295681  0.286205  0.067682  0.052330  0.153362  0.036267  17  0  0  0  0
4  6  -69.310100  0.000000  -0.019365  0.616029  2398245.992951  7227963.075297  6279.120333  166298.600150  501199.687141  435.405261  0.019795  0.989743  0.004507  0.015282  0.000006  1.000000  0.000852  0.010561  0.002497  0.295851  0.285723  0.067568  0.039990  0.160438  0.037940  16  0  0  0  0
8  1  234.377678  0.000000  0.006441  0.592022  3924913.877882  7041117.767331  603.441749  272160.439554  488243.504477  41.843713  0.022264  1.113181  0.007376  0.014887  0.000001  1.000000  0.001430  0.009552  0.002259  0.295470  0.286756  0.067812  0.067097  0.145115  0.034317  16  0  0  0  0
9  0  111.648717  0.000000  0.013958  0.584473  4369555.902850  6986530.523529  375.891310  302992.700522  484458.328871  26.064965  0.022984  1.149181  0.008212  0.014771  0.000000  1.000000  0.001604  0.009259  0.002190  0.295339  0.287049  0.067882  0.075249  0.140663  0.033264  16  0  0  0  0
7  3  -2051.848180  0.000000  -0.000713  0.598964  3501732.228145  7093000.315495  1533.550174  242816.278793  491841.131725  106.339069  0.021579  1.078944  0.006581  0.014996  0.000001  1.000000  0.001267  0.009832  0.002325  0.295586  0.286474  0.067745  0.059448  0.149357  0.035320  16  0  0  0  0
9  1  111.632675  0.000000  0.013960  0.584471  4369692.206209  6986518.006860  595.744913  303002.152037  484457.460943  41.310001  0.022984  1.149203  0.008212  0.014771  0.000001  1.000000  0.001604  0.009259  0.002190  0.295340  0.287050  0.067882  0.075252  0.140661  0.033264  16  0  0  0  0
6  4  -190.903506  0.000000  -0.007436  0.605282  3104022.859763  7141681.139741  2456.152597  215238.410875  495216.745799  170.313946  0.020935  1.046762  0.005834  0.015099  0.000002  1.000000  0.001116  0.010094  0.002387  0.295686  0.286206  0.067682  0.052355  0.153348  0.036264  16  0  0  0  0
3  7  -53.401680  0.000000  -0.024511  0.620490  2093766.351761  7265240.908755  10023.799843  145185.445681  503784.597755  695.067932  0.019305  0.965248  0.003935  0.015361  0.000009  1.000000  0.000741  0.010762  0.002545  0.295926  0.285512  0.067518  0.034743  0.163499  0.038664  16  0  0  0  0
3  8  -53.613290  0.000000  -0.024432  0.620416  2098592.157207  7264968.003340  15884.754259  145520.075528  503765.674013  1101.476831  0.019319  0.965948  0.003944  0.015360  0.000015  1.000000  0.000742  0.010759  0.002544  0.295954  0.285516  0.067519  0.034827  0.163447  0.038652  16  0  0  0  0
5  5  -100.915979  0.000000  -0.013665  0.610967  2735433.175948  7186747.426502  3929.301503  189679.753161  498341.721479  272.464685  0.020339  1.016960  0.005141  0.015195  0.000004  1.000000  0.000978  0.010338  0.002445  0.295773  0.285955  0.067623  0.045862  0.157049  0.037139  16  0  0  0  0
4  7  -69.512641  0.000000  -0.019316  0.615983  2401169.932053  7227772.553114  9950.987436  166501.351236  501186.475998  690.018991  0.019803  0.990170  0.004513  0.015281  0.000009  1.000000  0.000853  0.010559  0.002497  0.295866  0.285725  0.067568  0.040042  0.160406  0.037933  16  0  0  0  0
5  6  -101.156925  0.000000  -0.013636  0.610938  2737194.148987  7186619.877516  6227.229674  189801.862133  498332.877007  431.807071  0.020344  1.017220  0.005144  0.015194  0.000006  1.000000  0.000978  0.010337  0.002444  0.295781  0.285956  0.067623  0.045893  0.157030  0.037135  17  0  0  0  0
6  5  -191.381208  0.000000  -0.007418  0.605264  3105076.503355  7141598.351690  3892.624715  215311.472377  495211.005130  269.921452  0.020938  1.046920  0.005836  0.015099  0.000004  1.000000  0.001116  0.010093  0.002387  0.295690  0.286206  0.067682  0.052374  0.153336  0.036261  16  0  0  0  0
10  0  74.011826  0.000000  0.021738  0.576373  4829740.604312  6929946.456036  370.681790  334902.718046  480534.689993  25.703728  0.023729  1.186442  0.009077  0.014652  0.000000  1.000000  0.001786  0.008956  0.002118  0.295194  0.287350  0.067953  0.083812  0.136062  0.032176  16  0  0  0  0
8  3  234.033589  0.000000  0.006451  0.592011  3925515.980283  7041064.695946  1515.748851  272202.190395  488239.824414  105.104694  0.022265  1.113275  0.007377  0.014887  0.000001  1.000000  0.001430  0.009552  0.002259  0.295472  0.286756  0.067812  0.067108  0.145108  0.034315  16  0  0  0  0
2  9  -44.225608  0.000000  -0.028967  0.624259  1830508.112773  7298265.500094  25331.593216  126930.655826  506074.581070  1756.537279  0.018894  0.944721  0.003440  0.015430  0.000024  1.000000  0.000645  0.010937  0.002586  0.296062  0.285328  0.067475  0.030251  0.166142  0.039289  16  0  0  0  0
10  1  74.005995  0.000000  0.021740  0.576371  4829866.011355  6929934.546485  587.488475  334911.413991  480533.864164  40.737485  0.023729  1.186463  0.009077  0.014652  0.000001  1.000000  0.001787  0.008956  0.002118  0.295194  0.287350  0.067953  0.083814  0.136061  0.032176  16  0  0  0  0
8  2  234.244434  0.000000  0.006445  0.592018  3925146.812530  7041097.235556  956.383814  272176.591652  488242.080767  66.317338  0.022264  1.113217  0.007377  0.014887  0.000001  1.000000  0.001430  0.009552  0.002259  0.295471  0.286756  0.067812  0.067101  0.145112  0.034316  16  0  0  0  0
11  0  55.958917  0.000000  0.029672  0.567798  5298919.662742  6872166.271577  365.166991  367436.420121  476528.110260  25.321322  0.024488  1.224421  0.009959  0.014530  0.000000  1.000000  0.001975  0.008648  0.002045  0.295035  0.287652  0.068024  0.092677  0.131380  0.031069  16  0  0  0  0
1  10  -38.186715  0.000000  -0.032908  0.627531  1597894.969336  7327884.003853  40358.285413  110800.850858  508128.380275  2798.514576  0.018534  0.926700  0.003003  0.015493  0.000038  1.000000  0.000561  0.011091  0.002623  0.296220  0.285165  0.067436  0.026314  0.168479  0.039842  16  0  0  0  0
5  7  -101.540860  0.000000  -0.013590  0.610893  2739984.727871  7186417.729972  9868.756550  189995.365786  498318.859741  684.316957  0.020353  1.017632  0.005149  0.015194  0.000009  1.000000  0.000979  0.010335  0.002444  0.295793  0.285958  0.067623  0.045943  0.157000  0.037127  16  0  0  0  0
0  11  -34.140508  0.000000  -0.036234  0.630238  1402302.644484  7354254.707536  64239.481437  97238.134641  509956.971304  4454.478760  0.018245  0.912231  0.002635  0.015549  0.000060  1.000000  0.000491  0.011220  0.002653  0.296483  0.285027  0.067403  0.023030  0.170445  0.040307  16  0  0  0  0
1  11  -38.698954  0.000000  -0.032577  0.627232  1618381.815123  7327178.996123  63933.107941  112221.444820  508079.493798  4433.234282  0.018593  0.929658  0.003041  0.015492  0.000060  1.000000  0.000568  0.011076  0.002619  0.296376  0.285180  0.067439  0.026668  0.168264  0.039791  16  0  0  0  0
6  6  -192.142870  0.000000  -0.007390  0.605236  3106746.275360  7141467.145501  6169.105996  215427.257308  495201.907061  427.776673  0.020943  1.047170  0.005839  0.015099  0.000006  1.000000  0.001117  0.010092  0.002387  0.295696  0.286207  0.067682  0.052404  0.153318  0.036257  16  0  0  0  0
4  8  -69.835656  0.000000  -0.019240  0.615909  2405803.095050  7227470.612145  15769.374071  166822.622916  501165.538879  1093.476166  0.019817  0.990847  0.004521  0.015281  0.000015  1.000000  0.000855  0.010556  0.002496  0.295888  0.285728  0.067569  0.040124  0.160357  0.037921  16  0  0  0  0
2  10  -44.625520  0.000000  -0.028763  0.624071  1843055.645099  7297683.169681  40135.801053  127800.723812  506034.201254  2783.087119  0.018931  0.946534  0.003464  0.015429  0.000038  1.000000  0.000649  0.010928  0.002584  0.296144  0.285338  0.067477  0.030469  0.166009  0.039258  16  0  0  0  0
0  12  -34.835841  0.000000  -0.035698  0.629763  1435594.574742  7353579.208257  101736.006635  99546.655707  509910.130995  7054.553844  0.018341  0.917049  0.002698  0.015547  0.000096  1.000000  0.000503  0.011197  0.002648  0.296779  0.285051  0.067409  0.023603  0.170098  0.040225  16  0  0  0  0
7  5  -2132.627912  0.000000  -0.000686  0.598935  3503350.333821  7092864.777958  3851.920635  242928.481090  491831.733313  267.098960  0.021584  1.079191  0.006584  0.014996  0.000004  1.000000  0.001268  0.009830  0.002325  0.295591  0.286475  0.067746  0.059478  0.149339  0.035316  16  0  0  0  0
7  4  -2082.367654  0.000000  -0.000703  0.598953  3502358.234850  7092947.881190  2430.468505  242859.687201  491837.495838  168.532966  0.021581  1.079040  0.006582  0.014996  0.000002  1.000000  0.001267  0.009831  0.002325  0.295588  0.286474  0.067745  0.059460  0.149350  0.035318  17  0  0  0  0
9  2  111.607261  0.000000  0.013964  0.584467  4369908.227413  6986498.165374  944.185364  303017.131327  484456.085099  65.471476  0.022985  1.149238  0.008213  0.014771  0.000001  1.000000  0.001604  0.009259  0.002190  0.295340  0.287050  0.067882  0.075256  0.140659  0.033263  16  0  0  0  0
11  1  55.956207  0.000000  0.029674  0.567796  5299034.133516  6872155.099402  578.748214  367444.357726  476527.335561  40.131420  0.024489  1.224441  0.009959  0.014530  0.000001  1.000000  0.001975  0.008648  0.002045  0.295035  0.287652  0.068024  0.092679  0.131378  0.031068  16  0  0  0  0
10  2  73.996755  0.000000  0.021744  0.576367  4830064.767333  6929915.671264  931.100030  334925.196081  480532.555323  64.564116  0.023730  1.186495  0.009077  0.014652  0.000001  1.000000  0.001787  0.008956  0.002118  0.295195  0.287350  0.067953  0.083818  0.136059  0.032175  16  0  0  0  0
9  3  111.567011  0.000000  0.013969  0.584460  4370250.591700  6986466.721956  1496.416141  303040.871470  484453.904757  103.764130  0.022986  1.149293  0.008213  0.014771  0.000001  1.000000  0.001604  0.009259  0.002190  0.295341  0.287050  0.067882  0.075262  0.140655  0.033262  17  0  0  0  0
6  7  -193.361604  0.000000  -0.007347  0.605191  3109392.338940  7141259.214404  9776.649588  215610.740016  495187.488753  677.930098  0.020951  1.047566  0.005844  0.015099  0.000009  1.000000  0.001118  0.010090  0.002386  0.295706  0.286209  0.067683  0.052452  0.153289  0.036250  16  0  0  0  0
8  4  233.700254  0.000000  0.006460  0.592000  3926101.053588  7041013.125096  2402.256464  272242.760408  488236.248400  166.576693  0.022267  1.113366  0.007379  0.014887  0.000002  1.000000  0.001431  0.009551  0.002259  0.295473  0.286757  0.067812  0.067119  0.145102  0.034314  16  0  0  0  0
4  9  -70.352703  0.000000  -0.019119  0.615793  2413143.721627  7226992.095919  24988.055021  167331.634889  501132.357722  1732.715736  0.019838  0.991919  0.004535  0.015280  0.000023  1.000000  0.000858  0.010551  0.002495  0.295925  0.285734  0.067570  0.040254  0.160278  0.037903  17  0  0  0  0
3  9  -53.951378  0.000000  -0.024307  0.620298  2106238.003203  7264535.452407  25170.870745  146050.251953  503735.680169  1745.392500  0.019341  0.967057  0.003958  0.015359  0.000024  1.000000  0.000745  0.010754  0.002543  0.295997  0.285521  0.067520  0.034961  0.163366  0.038633  16  0  0  0  0
8  5  233.174032  0.000000  0.006476  0.591983  3927028.283584  7040931.394124  3807.210470  272307.056168  488230.581031  263.998678  0.022270  1.113510  0.007380  0.014886  0.000004  1.000000  0.001431  0.009551  0.002259  0.295476  0.286757  0.067813  0.067136  0.145092  0.034311  16  0  0  0  0
1  12  -39.531447  0.000000  -0.032051  0.626758  1650808.541624  7326058.640744  101250.562189  114469.971135  508001.806383  7020.892271  0.018687  0.934340  0.003102  0.015489  0.000095  1.000000  0.000580  0.011054  0.002614  0.296624  0.285203  0.067445  0.027229  0.167923  0.039711  16  0  0  0  0
5  8  -102.154588  0.000000  -0.013517  0.610820  2744406.577674  7186097.382064  15639.072715  190301.984638  498296.646253  1084.440840  0.020366  1.018285  0.005158  0.015193  0.000015  1.000000  0.000981  0.010332  0.002443  0.295812  0.285961  0.067624  0.046023  0.156953  0.037116  16  0  0  0  0
3  10  -54.494125  0.000000  -0.024109  0.620112  2118349.477424  7263849.856387  39881.161133  146890.082902  503688.139734  2765.429938  0.019376  0.968814  0.003981  0.015358  0.000037  1.000000  0.000750  0.010745  0.002541  0.296066  0.285530  0.067522  0.035174  0.163237  0.038602  16  0  0  0  0
12  1  45.483658  0.000000  0.037643  0.558844  5770304.310354  6814031.861036  569.624302  400123.061633  472496.967866  39.498752  0.025252  1.262580  0.010844  0.014407  0.000001  1.000000  0.002168  0.008339  0.001972  0.294865  0.287952  0.068095  0.101724  0.126685  0.029958  16  0  0  0  0
1  13  -40.905385  0.000000  -0.031220  0.626006  1702093.952531  7324275.555797  160278.701072  118026.191834  507878.164133  11114.007362  0.018835  0.941744  0.003199  0.015485  0.000151  1.000000  0.000599  0.011019  0.002606  0.297016  0.285241  0.067454  0.028119  0.167384  0.039583  16  0  0  0  0
4  10  -71.185246  0.000000  -0.018928  0.615609  2424771.721669  7226233.807240  39591.542581  168137.940887  501079.776649  2745.347278  0.019872  0.993618  0.004557  0.015278  0.000037  1.000000  0.000862  0.010542  0.002493  0.295982  0.285742  0.067572  0.040460  0.160153  0.037873  16  0  0  0  0
12  0  45.485085  0.000000  0.037641  0.558847  5770200.630108  6814042.211446  359.410119  400115.872262  472497.685581  24.922131  0.025251  1.262561  0.010844  0.014407  0.000000  1.000000  0.002168  0.008339  0.001972  0.294864  0.287952  0.068095  0.101722  0.126686  0.029959  17  0  0  0  0
7  6  -2217.413391  0.000000  -0.000660  0.598907  3504922.577333  7092733.079047  6104.600567  243037.503224  491822.601079  423.303753  0.021589  1.079430  0.006587  0.014996  0.000006  1.000000  0.001268  0.009829  0.002324  0.295596  0.286476  0.067746  0.059507  0.149322  0.035312  16  0  0  0  0
11  2  55.951912  0.000000  0.029677  0.567792  5299215.558033  6872137.391362  917.247915  367456.938022  476526.107655  63.603586  0.024489  1.224472  0.009959  0.014530  0.000001  1.000000  0.001976  0.008648  0.002045  0.295036  0.287652  0.068024  0.092683  0.131376  0.031068  16  0  0  0  0
13  0  38.728859  0.000000  0.045529  0.549637  6236612.074426  6756439.710973  353.487395  432457.663101  468503.426768  24.511438  0.026006  1.300299  0.011721  0.014285  0.000000  1.000000  0.002362  0.008034  0.001900  0.294685  0.288245  0.068164  0.110815  0.122051  0.028863  16  0  0  0  0
0  13  -35.979288  0.000000  -0.034851  0.629009  1488248.999478  7352496.112808  161047.750473  103197.806236  509835.027249  11167.334602  0.018493  0.924669  0.002797  0.015545  0.000151  1.000000  0.000522  0.011162  0.002640  0.297247  0.285089  0.067418  0.024511  0.169549  0.040095  16  0  0  0  0
2  11  -45.270588  0.000000  -0.028439  0.623774  1862925.587002  7296759.654197  63580.627900  129178.540572  505970.163064  4408.792696  0.018988  0.949405  0.003501  0.015427  0.000060  1.000000  0.000657  0.010914  0.002581  0.296275  0.285352  0.067480  0.030815  0.165799  0.039208  16  0  0  0  0
0  14  -37.903547  0.000000  -0.033512  0.627812  1571424.394294  7350748.497801  254757.750393  108965.334574  509713.844547  17665.351007  0.018734  0.936703  0.002953  0.015541  0.000239  1.000000  0.000553  0.011105  0.002626  0.297987  0.285150  0.067432  0.025951  0.168682  0.039890  16  0  0  0  0
10  3  73.982118  0.000000  0.021749  0.576360  4830379.766068  6929885.756986  1475.677886  334947.038648  480530.481014  102.326103  0.023731  1.186547  0.009078  0.014652  0.000001  1.000000  0.001787  0.008956  0.002118  0.295196  0.287350  0.067953  0.083824  0.136055  0.032174  16  0  0  0  0
5  9  -103.140652  0.000000  -0.013402  0.610706  2751412.435987  7185589.760515  24781.606308  190787.783190  498261.446881  1718.400219  0.020386  1.019319  0.005171  0.015192  0.000023  1.000000  0.000984  0.010327  0.002442  0.295842  0.285966  0.067625  0.046148  0.156877  0.037098  16  0  0  0  0
12  2  45.481395  0.000000  0.037646  0.558841  5770468.634496  6814015.456634  902.787777  400134.456159  472495.830356  62.600894  0.025252  1.262609  0.010845  0.014407  0.000001  1.000000  0.002168  0.008339  0.001972  0.294865  0.287952  0.068095  0.101727  0.126683  0.029958  16  0  0  0  0
9  4  111.503288  0.000000  0.013978  0.584450  4370793.185627  6986416.888112  2371.617520  303078.495888  484450.449191  164.452135  0.022988  1.149379  0.008214  0.014771  0.000002  1.000000  0.001604  0.009258  0.002189  0.295343  0.287050  0.067882  0.075272  0.140649  0.033261  16  0  0  0  0
14  0  34.067828  0.000000  0.053223  0.540303  6691521.604293  6700185.125359  347.484230  464001.890939  464602.634745  24.095168  0.026742  1.337098  0.012576  0.014166  0.000000  1.000000  0.002554  0.007737  0.001830  0.294501  0.288527  0.068231  0.119821  0.117543  0.027797  16  0  0  0  0
3  11  -55.372131  0.000000  -0.023794  0.619817  2137528.853401  7262763.144354  63177.273026  148220.014604  503612.785208  4380.823359  0.019432  0.971596  0.004017  0.015355  0.000059  1.000000  0.000757  0.010732  0.002538  0.296175  0.285544  0.067525  0.035511  0.163032  0.038554  16  0  0  0  0
6  8  -195.322816  0.000000  -0.007277  0.605120  3113585.195901  7140929.707881  15493.125333  215901.480101  495164.640190  1074.320592  0.020964  1.048194  0.005852  0.015098  0.000015  1.000000  0.001120  0.010087  0.002385  0.295722  0.286212  0.067684  0.052528  0.153244  0.036239  16  0  0  0  0
8  6  232.345206  0.000000  0.006500  0.591956  3928497.728309  7040801.867711  6033.747034  272408.950053  488221.599441  418.390644  0.022275  1.113739  0.007383  0.014886  0.000006  1.000000  0.001432  0.009550  0.002258  0.295480  0.286759  0.067813  0.067164  0.145075  0.034307  18  0  0  0  0
2  12  -46.322217  0.000000  -0.027927  0.623302  1894375.706650  7295294.535312  100692.259302  131359.347248  505868.569141  6982.178566  0.019079  0.953949  0.003560  0.015424  0.000095  1.000000  0.000669  0.010892  0.002576  0.296482  0.285375  0.067485  0.031363  0.165465  0.039129  16  0  0  0  0
11  3  55.945108  0.000000  0.029681  0.567786  5299503.089090  6872109.329131  1453.724429  367476.875931  476524.161770  100.803812  0.024490  1.224521  0.009960  0.014529  0.000001  1.000000  0.001976  0.008648  0.002045  0.295036  0.287653  0.068024  0.092689  0.131373  0.031067  17  0  0  0  0
10  4  73.958934  0.000000  0.021757  0.576350  4830878.990879  6929838.349662  2338.751110  334981.655775  480527.193707  162.173120  0.023733  1.186630  0.009079  0.014652  0.000002  1.000000  0.001787  0.008956  0.002118  0.295197  0.287351  0.067953  0.083834  0.136049  0.032173  16  0  0  0  0
9  5  111.402467  0.000000  0.013993  0.584433  4371653.094929  6986337.910413  3758.654369  303138.123513  484444.972738  260.631712  0.022990  1.149517  0.008216  0.014771  0.000004  1.000000  0.001605  0.009258  0.002189  0.295345  0.287051  0.067882  0.075289  0.140640  0.033259  16  0  0  0  0
1  14  -43.231486  0.000000  -0.029907  0.624811  1783105.302471  7321431.169733  253539.772674  123643.661489  507680.929395  17580.894288  0.019069  0.953438  0.003351  0.015479  0.000238  1.000000  0.000629  0.010964  0.002593  0.297635  0.285300  0.067468  0.029530  0.166533  0.039382  16  0  0  0  0
2  13  -48.066700  0.000000  -0.027116  0.622553  1944116.124443  7292968.901448  159394.721205  134808.435404  505707.305594  11052.710642  0.019223  0.961135  0.003654  0.015419  0.000150  1.000000  0.000687  0.010858  0.002568  0.296810  0.285411  0.067494  0.032233  0.164939  0.039005  16  0  0  0  0
5  10  -104.737958  0.000000  -0.013219  0.610524  2762510.116188  7184785.402495  39264.506810  191557.315877  498205.671279  2722.670042  0.020419  1.020957  0.005192  0.015191  0.000037  1.000000  0.000988  0.010319  0.002440  0.295890  0.285974  0.067627  0.046347  0.156757  0.037070  16  0  0  0  0
7  7  -2366.415505  0.000000  -0.000619  0.598863  3507414.090565  7092524.367258  9674.430928  243210.269139  491808.128636  670.842076  0.021596  1.079810  0.006592  0.014995  0.000009  1.000000  0.001269  0.009827  0.002324  0.295605  0.286478  0.067746  0.059552  0.149295  0.035305  16  0  0  0  0
8  7  231.044460  0.000000  0.006539  0.591913  3930826.337607  7040596.601806  9562.153991  272570.419922  488207.365942  663.056595  0.022282  1.114102  0.007387  0.014886  0.000009  1.000000  0.001433  0.009548  0.002258  0.295487  0.286760  0.067813  0.067207  0.145050  0.034301  16  0  0  0  0
3  12  -56.810277  0.000000  -0.023297  0.619348  2167885.861734  7261040.552054  100053.547402  150325.023017  503493.337625  6937.889158  0.019520  0.975999  0.004074  0.015352  0.000094  1.000000  0.000768  0.010711  0.002533  0.296348  0.285565  0.067531  0.036044  0.162708  0.038477  16  0  0  0  0
9  6  111.243112  0.000000  0.014015  0.584407  4373015.850912  6986212.746875  5956.799224  303232.619413  484436.293678  413.054947  0.022995  1.149735  0.008218  0.014771  0.000006  1.000000  0.001605  0.009257  0.002189  0.295348  0.287052  0.067882  0.075314  0.140625  0.033255  16  0  0  0  0
7  8  -2648.124500  0.000000  -0.000553  0.598794  3511362.056070  7092193.628202  15331.158762  243484.028019  491785.194608  1063.089545  0.021608  1.080412  0.006599  0.014995  0.000014  1.000000  0.001271  0.009825  0.002323  0.295618  0.286480  0.067747  0.059625  0.149251  0.035295  16  0  0  0  0
0  15  -41.271047  0.000000  -0.031401  0.625909  1702552.270106  7347902.473806  402539.568682  118057.972382  509516.496232  27912.802512  0.019113  0.955667  0.003200  0.015535  0.000378  1.000000  0.000602  0.011016  0.002605  0.299154  0.285246  0.067455  0.028238  0.167315  0.039567  16  0  0  0  0
13  1  38.728052  0.000000  0.045531  0.549635  6236705.297009  6756430.230380  560.237539  432464.127319  468502.769367  38.847857  0.026006  1.300316  0.011721  0.014285  0.000001  1.000000  0.002362  0.008034  0.001900  0.294685  0.288245  0.068164  0.110817  0.122050  0.028863  17  0  0  0  0
6  9  -198.507885  0.000000  -0.007167  0.605007  3120228.235047  7140407.576652  24550.376471  216362.120133  495128.434692  1702.366335  0.020984  1.049188  0.005864  0.015097  0.000023  1.000000  0.001122  0.010083  0.002384  0.295747  0.286217  0.067685  0.052648  0.153172  0.036222  16  0  0  0  0
15  0  30.700921  0.000000  0.060623  0.530983  7129005.746514  6646019.273572  341.490336  494337.811713  460846.679203  23.679541  0.027450  1.372481  0.013398  0.014051  0.000000  1.000000  0.002741  0.007453  0.001762  0.294314  0.288794  0.068294  0.128615  0.113221  0.026775  16  0  0  0  0
10  5  73.922229  0.000000  0.021771  0.576334  4831670.168863  6929763.213697  3706.568412  335036.517450  480521.983647  257.019980  0.023735  1.186761  0.009080  0.014651  0.000003  1.000000  0.001787  0.008955  0.002118  0.295199  0.287351  0.067953  0.083849  0.136041  0.032171  17  0  0  0  0
12  3  45.477810  0.000000  0.037650  0.558835  5770729.069197  6813989.461060  1430.807379  400152.515159  472494.027777  99.214703  0.025253  1.262656  0.010845  0.014407  0.000001  1.000000  0.002168  0.008339  0.001972  0.294865  0.287953  0.068095  0.101733  0.126680  0.029957  16  0  0  0  0
4  11  -72.538634  0.000000  -0.018625  0.615317  2443185.450696  7225032.193939  62718.573020  169414.781282  500996.454667  4349.016292  0.019926  0.996308  0.004592  0.015276  0.000059  1.000000  0.000869  0.010530  0.002490  0.296073  0.285755  0.067575  0.040786  0.159955  0.037826  16  0  0  0  0
11  4  55.934329  0.000000  0.029689  0.567776  5299958.782914  6872064.853398  2303.958899  367508.474543  476521.077745  159.760567  0.024492  1.224599  0.009960  0.014529  0.000002  1.000000  0.001976  0.008647  0.002045  0.295037  0.287653  0.068024  0.092697  0.131368  0.031066  16  0  0  0  0
4  12  -74.773173  0.000000  -0.018146  0.614853  2472330.602381  7223128.379562  99327.351568  171435.757421  500864.440826  6887.533460  0.020011  1.000565  0.004646  0.015272  0.000093  1.000000  0.000880  0.010509  0.002485  0.296217  0.285776  0.067580  0.041304  0.159642  0.037752  16  0  0  0  0
14  1  34.067355  0.000000  0.053224  0.540301  6691604.838360  6700176.532398  550.723291  464007.662535  464602.038894  38.188123  0.026742  1.337115  0.012576  0.014166  0.000001  1.000000  0.002554  0.007737  0.001830  0.294501  0.288527  0.068231  0.119823  0.117543  0.027796  16  0  0  0  0
13  2  38.726773  0.000000  0.045533  0.549632  6236853.044595  6756415.203026  887.911068  432474.372397  468501.727344  61.569317  0.026007  1.300344  0.011721  0.014285  0.000001  1.000000  0.002362  0.008034  0.001900  0.294686  0.288245  0.068164  0.110820  0.122049  0.028862  16  0  0  0  0
0  16  -47.588235  0.000000  -0.028081  0.622876  1908617.909705  7343206.807568  634890.823098  132346.926686  509190.890466  44024.447634  0.019709  0.985451  0.003587  0.015525  0.000597  1.000000  0.000679  0.010876  0.002572  0.300987  0.285396  0.067491  0.031870  0.165164  0.039058  16  0  0  0  0
12  4  45.472130  0.000000  0.037657  0.558826  5771141.805560  6813948.259140  2267.639638  400181.135026  472491.170763  157.242126  0.025255  1.262729  0.010846  0.014406  0.000002  1.000000  0.002169  0.008338  0.001972  0.294866  0.287953  0.068095  0.101741  0.126675  0.029956  16  0  0  0  0
10  6  73.864150  0.000000  0.021791  0.576309  4832924.002501  6929644.138541  5874.258069  335123.460482  480513.726766  407.331398  0.023739  1.186968  0.009083  0.014651  0.000006  1.000000  0.001788  0.008954  0.002117  0.295201  0.287352  0.067953  0.083873  0.136027  0.032168  16  0  0  0  0
5  11  -107.360038  0.000000  -0.012928  0.610235  2780084.100144  7183511.053298  62200.668163  192775.926870  498117.305662  4313.103858  0.020471  1.023551  0.005225  0.015188  0.000058  1.000000  0.000995  0.010306  0.002437  0.295965  0.285987  0.067630  0.046662  0.156567  0.037025  16  0  0  0  0
15  1  30.700641  0.000000  0.060624  0.530981  7129079.644983  6646011.542265  541.223741  494342.935963  460846.143100  37.529407  0.027450  1.372497  0.013398  0.014051  0.000001  1.000000  0.002741  0.007453  0.001762  0.294314  0.288794  0.068294  0.128616  0.113220  0.026774  16  0  0  0  0
8  8  229.014589  0.000000  0.006600  0.591846  3934516.183405  7040271.328473  15153.257920  272826.280327  488184.810916  1050.753587  0.022294  1.114677  0.007394  0.014885  0.000014  1.000000  0.001434  0.009545  0.002257  0.295498  0.286763  0.067814  0.067276  0.145009  0.034292  16  0  0  0  0
7  9  -3262.606247  0.000000  -0.000449  0.598684  3517617.113945  7091669.562778  24293.775030  243917.764746  491748.854988  1684.573139  0.021627  1.081365  0.006611  0.014994  0.000023  1.000000  0.001273  0.009820  0.002322  0.295638  0.286485  0.067748  0.059740  0.149183  0.035279  16  0  0  0  0
0  17  -61.143721  0.000000  -0.022887  0.618030  2230759.189584  7335325.432404  998406.434047  154684.770282  508644.382034  69231.260200  0.020639  1.031968  0.004192  0.015509  0.000938  1.000000  0.000802  0.010657  0.002520  0.303853  0.285631  0.067546  0.037644  0.161800  0.038263  16  0  0  0  0
6  10  -203.758303  0.000000  -0.006993  0.604829  3130751.232084  7139580.306856  38898.236572  217091.803277  495071.070347  2697.272219  0.021015  1.050764  0.005884  0.015095  0.000037  1.000000  0.001126  0.010075  0.002383  0.295787  0.286225  0.067686  0.052839  0.153057  0.036195  16  0  0  0  0
3  13  -59.214610  0.000000  -0.022511  0.618605  2215897.224605  7258309.751956  158383.860547  153654.215460  503303.979138  10982.615784  0.019659  0.982962  0.004164  0.015346  0.000149  1.000000  0.000786  0.010678  0.002525  0.296622  0.285600  0.067539  0.036891  0.162196  0.038356  16  0  0  0  0
1  16  -55.210998  0.000000  -0.024582  0.619885  2111508.151495  7309554.386466  631842.394259  146415.693315  506857.372330  43813.064210  0.020016  1.000815  0.003968  0.015454  0.000594  1.000000  0.000753  0.010738  0.002539  0.300146  0.285538  0.067524  0.035321  0.163078  0.038565  16  0  0  0  0
9  7  110.991638  0.000000  0.014051  0.584365  4375175.401126  6986014.399268  9440.221101  303382.366427  484422.539906  654.601554  0.023002  1.150081  0.008222  0.014770  0.000009  1.000000  0.001606  0.009255  0.002189  0.295354  0.287053  0.067882  0.075355  0.140601  0.033249  16  0  0  0  0
2  14  -51.045631  0.000000  -0.025835  0.621364  2022685.982551  7289274.274536  252141.008530  140256.607716  505451.113658  17483.901519  0.019450  0.972485  0.003801  0.015411  0.000237  1.000000  0.000716  0.010804  0.002555  0.297327  0.285468  0.067507  0.033611  0.164106  0.038808  16  0  0  0  0
2  15  -56.393320  0.000000  -0.023815  0.619473  2146547.289551  7283397.655950  398400.665074  148845.368847  505043.618577  27625.803648  0.019807  0.990375  0.004034  0.015399  0.000374  1.000000  0.000763  0.010718  0.002535  0.298143  0.285557  0.067529  0.035795  0.162794  0.038498  16  0  0  0  0
14  2  34.066605  0.000000  0.053227  0.540298  6691736.775548  6700162.905913  872.832321  464016.811292  464601.094009  60.523730  0.026743  1.337141  0.012576  0.014166  0.000001  1.000000  0.002554  0.007737  0.001830  0.294501  0.288527  0.068231  0.119826  0.117541  0.027796  16  0  0  0  0
13  3  38.724747  0.000000  0.045537  0.549626  6237087.196404  6756391.391894  1407.230155  432490.608896  468500.076238  97.579817  0.026008  1.300388  0.011722  0.014285  0.000001  1.000000  0.002362  0.008034  0.001900  0.294686  0.288246  0.068164  0.110824  0.122046  0.028861  18  0  0  0  0
7  10  -5152.082513  0.000000  -0.000285  0.598509  3527525.567597  7090839.275222  38491.797910  244604.834370  491691.281387  2669.089046  0.021658  1.082876  0.006629  0.014992  0.000036  1.000000  0.001277  0.009813  0.002321  0.295671  0.286492  0.067750  0.059921  0.149074  0.035253  16  0  0  0  0
3  14  -63.375079  0.000000  -0.021268  0.617425  2291735.365251  7253980.246331  250542.560014  158912.965674  503003.763594  17373.062284  0.019879  0.993961  0.004307  0.015337  0.000235  1.000000  0.000815  0.010625  0.002513  0.297053  0.285655  0.067552  0.038231  0.161387  0.038165  16  0  0  0  0
16  0  28.186888  0.000000  0.067645  0.521816  7544129.320560  6594562.084233  335.594371  523123.211315  457278.547085  23.270705  0.028121  1.406049  0.014178  0.013943  0.000000  1.000000  0.002922  0.007184  0.001699  0.294129  0.289044  0.068353  0.137080  0.109134  0.025808  16  0  0  0  0
4  13  -78.558926  0.000000  -0.017388  0.614117  2518425.296342  7220112.488881  157234.931267  174632.044667  500655.313655  10902.947004  0.020146  1.007298  0.004733  0.015265  0.000148  1.000000  0.000898  0.010477  0.002478  0.296445  0.285809  0.067588  0.042124  0.159147  0.037635  16  0  0  0  0
11  6  55.890231  0.000000  0.029720  0.567737  5301825.471577  6871882.661073  5786.881202  367637.914022  476508.444208  401.272532  0.024498  1.224919  0.009964  0.014529  0.000005  1.000000  0.001977  0.008646  0.002045  0.295041  0.287654  0.068025  0.092734  0.131347  0.031061  16  0  0  0  0
6  11  -212.629946  0.000000  -0.006717  0.604545  3147415.230834  7138269.825086  61620.683591  218247.314294  494980.199234  4272.886706  0.021065  1.053259  0.005915  0.015092  0.000058  1.000000  0.001133  0.010064  0.002380  0.295849  0.286236  0.067689  0.053141  0.152876  0.036152  16  0  0  0  0
1  15  -47.344868  0.000000  -0.027837  0.622911  1910817.934791  7316878.226459  400611.658829  132499.480300  507365.220291  27779.117848  0.019437  0.971867  0.003591  0.015470  0.000376  1.000000  0.000677  0.010876  0.002572  0.298612  0.285392  0.067490  0.031769  0.165190  0.039064  16  0  0  0  0
8  9  225.874645  0.000000  0.006698  0.591738  3940362.299568  7039755.932291  24011.937090  273231.660316  488149.072437  1665.030000  0.022312  1.115588  0.007405  0.014884  0.000023  1.000000  0.001436  0.009541  0.002256  0.295515  0.286767  0.067815  0.067385  0.144945  0.034277  16  0  0  0  0
14  3  34.065417  0.000000  0.053230  0.540293  6691945.874713  6700141.310271  1383.332759  464031.310597  464599.596529  95.922729  0.026744  1.337182  0.012576  0.014166  0.000001  1.000000  0.002554  0.007737  0.001830  0.294502  0.288527  0.068231  0.119830  0.117539  0.027796  16  0  0  0  0
10  7  73.772341  0.000000  0.021825  0.576269  4834910.949892  6929455.441870  9309.426116  335261.238913  480500.642207  645.532000  0.023746  1.187296  0.009086  0.014651  0.000009  1.000000  0.001789  0.008953  0.002117  0.295206  0.287353  0.067953  0.083911  0.136004  0.032162  18  0  0  0  0
9  8  110.595784  0.000000  0.014108  0.584300  4378597.366501  6985700.086856  14960.060501  303619.651532  484400.744929  1037.356938  0.023013  1.150628  0.008229  0.014770  0.000014  1.000000  0.001608  0.009253  0.002188  0.295363  0.287056  0.067883  0.075420  0.140563  0.033240  16  0  0  0  0
17  0  26.262609  0.000000  0.074225  0.512928  7933110.223933  6546291.532542  329.878771  550095.832100  453931.382032  22.874375  0.028750  1.437498  0.014909  0.013841  0.000000  1.000000  0.003093  0.006933  0.001639  0.293947  0.289274  0.068408  0.145121  0.105318  0.024906  16  0  0  0  0
16  1  28.186725  0.000000  0.067646  0.521814  7544194.563804  6594555.185319  531.879397  523127.735397  457278.068702  36.881454  0.028121  1.406064  0.014178  0.013943  0.000000  1.000000  0.002922  0.007184  0.001699  0.294129  0.289044  0.068353  0.137081  0.109133  0.025808  16  0  0  0  0
15  2  30.700196  0.000000  0.060626  0.530978  7129196.751439  6645999.291291  857.776880  494351.056331  460845.293596  59.479759  0.027450  1.372521  0.013398  0.014051  0.000001  1.000000  0.002742  0.007453  0.001762  0.294315  0.288794  0.068294  0.128618  0.113219  0.026774  16  0  0  0  0
0  18  -100.962635  0.000000  -0.014828  0.610259  2730011.589305  7321829.583738  1562470.318065  189303.810797  507708.556123  108344.443161  0.022079  1.103956  0.005131  0.015480  0.001468  1.000000  0.000998  0.010316  0.002440  0.308295  0.285996  0.067632  0.046828  0.156579  0.037028  16  0  0  0  0
6  12  -228.265381  0.000000  -0.006281  0.604096  3173791.108241  7136194.466519  97589.650818  220076.264078  494836.290216  6767.038230  0.021144  1.057208  0.005965  0.015088  0.000092  1.000000  0.001143  0.010045  0.002375  0.295949  0.286255  0.067694  0.053620  0.152589  0.036084  16  0  0  0  0
5  12  -111.759722  0.000000  -0.012469  0.609778  2807900.159903  7181492.554667  98507.566872  194704.741434  497977.339412  6830.688146  0.020553  1.027658  0.005277  0.015184  0.000093  1.000000  0.001005  0.010287  0.002433  0.296085  0.286006  0.067635  0.047161  0.156266  0.036954  16  0  0  0  0
2  16  -66.913630  0.000000  -0.020640  0.616463  2341180.221022  7274034.838719  628354.012136  162341.559039  504394.384343  43571.173651  0.020370  1.018478  0.004400  0.015379  0.000590  1.000000  0.000837  0.010584  0.002503  0.299425  0.285698  0.067562  0.039259  0.160731  0.038010  16  0  0  0  0
13  4  38.721536  0.000000  0.045543  0.549618  6237458.294611  6756353.651888  2230.274196  432516.341499  468497.459280  154.651140  0.026009  1.300458  0.011722  0.014285  0.000002  1.000000  0.002362  0.008033  0.001900  0.294687  0.288246  0.068164  0.110832  0.122042  0.028860  16  0  0  0  0
1  17  -72.780311  0.000000  -0.019490  0.615053  2425227.330618  7297695.141679  993596.568471  168169.533614  506035.031413  68897.735652  0.020921  1.046038  0.004558  0.015429  0.000934  1.000000  0.000873  0.010523  0.002489  0.302544  0.285766  0.067578  0.040959  0.159775  0.037784  16  0  0  0  0
12  5  45.463132  0.000000  0.037668  0.558811  5771795.940275  6813882.962123  3593.873098  400226.493879  472486.642953  249.205489  0.025257  1.262846  0.010847  0.014406  0.000003  1.000000  0.002169  0.008338  0.001972  0.294867  0.287953  0.068095  0.101754  0.126668  0.029954  18  0  0  0  0
14  4  34.063534  0.000000  0.053236  0.540284  6692277.273237  6700107.081490  2192.401403  464054.290354  464597.223045  152.024974  0.026745  1.337248  0.012577  0.014166  0.000002  1.000000  0.002554  0.007737  0.001830  0.294502  0.288528  0.068231  0.119837  0.117535  0.027795  16  0  0  0  0
4  14  -85.261771  0.000000  -0.016190  0.612950  2591235.923173  7215336.567293  248726.760577  179680.861741  500324.142843  17247.151554  0.020359  1.017934  0.004870  0.015255  0.000234  1.000000  0.000926  0.010426  0.002466  0.296804  0.285861  0.067601  0.043423  0.158366  0.037450  17  0  0  0  0
5  13  -119.420746  0.000000  -0.011743  0.609053  2851893.048475  7178296.500434  155938.290530  197755.285793  497755.719384  10813.035652  0.020683  1.034152  0.005360  0.015177  0.000147  1.000000  0.001022  0.010256  0.002425  0.296274  0.286038  0.067642  0.047952  0.155791  0.036841  16  0  0  0  0
10  8  73.627432  0.000000  0.021877  0.576206  4838059.426173  6929156.425461  14752.824549  335479.559803  480479.907882  1022.986832  0.023756  1.187816  0.009092  0.014650  0.000014  1.000000  0.001790  0.008950  0.002117  0.295213  0.287356  0.067954  0.083971  0.135969  0.032154  17  0  0  0  0
3  15  -71.022100  0.000000  -0.019309  0.615549  2411289.164672  7247115.455852  395876.748935  167203.036644  502527.746934  27450.790858  0.020226  1.011298  0.004532  0.015322  0.000372  1.000000  0.000860  0.010542  0.002493  0.297734  0.285741  0.067572  0.040356  0.160112  0.037863  16  0  0  0  0
7  11  -59780.386447  0.000000  -0.000025  0.598232  3543216.471100  7089524.101784  60977.143911  245692.869248  491600.084945  4228.262532  0.021705  1.085268  0.006659  0.014989  0.000057  1.000000  0.001283  0.009802  0.002318  0.295723  0.286503  0.067752  0.060210  0.148903  0.035213  16  0  0  0  0
15  3  30.699493  0.000000  0.060629  0.530973  7129382.349226  6645979.874996  1359.472319  494363.926008  460843.947236  94.268204  0.027451  1.372560  0.013399  0.014051  0.000001  1.000000  0.002742  0.007453  0.001762  0.294315  0.288794  0.068294  0.128622  0.113217  0.026774  16  0  0  0  0
17  1  26.262521  0.000000  0.074226  0.512927  7933167.622611  6546285.404529  522.820914  550099.812225  453930.957105  36.253323  0.028750  1.437512  0.014909  0.013841  0.000000  1.000000  0.003093  0.006933  0.001639  0.293947  0.289274  0.068408  0.145123  0.105318  0.024906  16  0  0  0  0
8  10  221.083084  0.000000  0.006852  0.591568  3949623.011915  7038939.403441  38045.406322  273873.814417  488092.452889  2638.135467  0.022341  1.117032  0.007423  0.014882  0.000036  1.000000  0.001440  0.009535  0.002255  0.295542  0.286773  0.067816  0.067557  0.144842  0.034252  16  0  0  0  0
12  6  45.448883  0.000000  0.037685  0.558788  5772832.582970  6813779.479183  5695.670065  400298.376508  472479.467264  394.947792  0.025261  1.263031  0.010849  0.014406  0.000005  1.000000  0.002169  0.008337  0.001972  0.294869  0.287954  0.068095  0.101774  0.126656  0.029952  16  0  0  0  0
18  0  24.761447  0.000000  0.080320  0.504433  8293368.730723  6501536.903986  324.415428  575076.791329  450828.017281  22.495537  0.029332  1.466619  0.015586  0.013746  0.000000  1.000000  0.003254  0.006701  0.001585  0.293772  0.289484  0.068457  0.152665  0.101799  0.024073  16  0  0  0  0
13  5  38.716449  0.000000  0.045553  0.549604  6238046.426477  6756293.837354  3534.657729  432557.123598  468493.311634  245.099391  0.026011  1.300568  0.011723  0.014285  0.000003  1.000000  0.002363  0.008033  0.001900  0.294688  0.288246  0.068165  0.110844  0.122035  0.028859  16  0  0  0  0
11  5  55.917257  0.000000  0.029701  0.567761  5300680.968994  6871994.367503  3651.430675  367558.552198  476516.190129  253.196633  0.024494  1.224723  0.009962  0.014529  0.000003  1.000000  0.001976  0.008647  0.002045  0.295039  0.287653  0.068024  0.092711  0.131360  0.031064  18  0  0  0  0
9  9  109.975106  0.000000  0.014199  0.584196  4384019.087345  6985202.067868  23705.873515  303995.603202  484366.211416  1643.807012  0.023030  1.151496  0.008239  0.014769  0.000022  1.000000  0.001610  0.009249  0.002187  0.295377  0.287060  0.067884  0.075522  0.140502  0.033226  16  0  0  0  0
11  7  55.847473  0.000000  0.029751  0.567698  5303639.167827  6871705.639390  9170.969637  367763.678914  476496.169213  635.931184  0.024505  1.225229  0.009967  0.014529  0.000009  1.000000  0.001977  0.008645  0.002044  0.295045  0.287656  0.068025  0.092769  0.131326  0.031056  18  0  0  0  0
1  18  -130.555493  0.000000  -0.011592  0.607308  2911389.332710  7278341.338612  1554916.077794  201880.862907  504693.004629  107820.618839  0.022321  1.116048  0.005472  0.015388  0.001461  1.000000  0.001064  0.010189  0.002410  0.306260  0.286120  0.067662  0.049905  0.154652  0.036572  16  0  0  0  0
0  19  -659.359461  0.000000  -0.002496  0.597735  3492437.825185  7298289.578700  2425527.666215  242171.788526  506076.250723  168190.359413  0.024273  1.213661  0.006563  0.015431  0.002279  1.000000  0.001309  0.009795  0.002316  0.315079  0.286552  0.067764  0.061421  0.148591  0.035139  16  0  0  0  0
3  16  -86.771253  0.000000  -0.016230  0.612563  2599151.200462  7236230.826425  624378.671500  180229.721006  501772.987563  43295.516531  0.020771  1.038536  0.004885  0.015299  0.000587  1.000000  0.000932  0.010411  0.002462  0.298804  0.285876  0.067604  0.043722  0.158107  0.037389  16  0  0  0  0
2  17  -91.906722  0.000000  -0.015675  0.611658  2645419.820878  7259087.158249  988111.466502  183438.068619  503357.885859  68517.389023  0.021248  1.062389  0.004972  0.015348  0.000929  1.000000  0.000954  0.010374  0.002453  0.301429  0.285918  0.067614  0.044750  0.157504  0.037247  16  0  0  0  0
7  12  3810.587394  0.000000  0.000388  0.597792  3568052.392173  7087441.589435  96571.277514  247415.035748  491455.679872  6696.422432  0.021781  1.089054  0.006706  0.014985  0.000091  1.000000  0.001293  0.009784  0.002314  0.295805  0.286520  0.067756  0.060666  0.148631  0.035148  16  0  0  0  0
5  14  -133.662394  0.000000  -0.010596  0.607902  2921384.172869  7173238.856718  246678.405657  202573.922723  497405.013463  17105.115017  0.020888  1.044410  0.005490  0.015166  0.000232  1.000000  0.001049  0.010207  0.002414  0.296573  0.286087  0.067654  0.049204  0.155040  0.036664  16  0  0  0  0
6  13  -257.981761  0.000000  -0.005590  0.603384  3215506.676259  7132909.365980  154486.771370  222968.895020  494608.495560  10712.384758  0.021269  1.063453  0.006043  0.015081  0.000145  1.000000  0.001159  0.010015  0.002368  0.296106  0.286285  0.067701  0.054379  0.152135  0.035977  16  0  0  0  0
13  6  38.708393  0.000000  0.045569  0.549582  6238978.478447  6756199.047825  5601.832261  432621.753723  468486.738762  388.440913  0.026015  1.300742  0.011725  0.014284  0.000005  1.000000  0.002363  0.008032  0.001899  0.294689  0.288247  0.068165  0.110862  0.122024  0.028856  16  0  0  0  0
16  2  28.186467  0.000000  0.067648  0.521811  7544297.968366  6594544.251113  842.967424  523134.905651  457277.310505  58.452846  0.028122  1.406087  0.014178  0.013943  0.000001  1.000000  0.002922  0.007184  0.001699  0.294129  0.289044  0.068353  0.137083  0.109132  0.025808  16  0  0  0  0
12  7  45.426329  0.000000  0.037713  0.558752  5774475.354920  6813615.489019  9026.438553  400412.289208  472468.095897  625.909144  0.025266  1.263325  0.010852  0.014406  0.000008  1.000000  0.002170  0.008336  0.001971  0.294872  0.287955  0.068096  0.101807  0.126637  0.029947  16  0  0  0  0
4  15  -98.110003  0.000000  -0.014302  0.611094  2706017.202832  7207777.584524  393012.072246  187639.997788  499799.989667  27252.149133  0.020694  1.034699  0.005086  0.015239  0.000369  1.000000  0.000969  0.010346  0.002447  0.297371  0.285944  0.067620  0.045480  0.157133  0.037159  16  0  0  0  0
8  11  213.920621  0.000000  0.007095  0.591298  3964288.301033  7037646.102242  60270.394400  274890.731388  488002.773106  4179.255276  0.022386  1.119317  0.007450  0.014879  0.000057  1.000000  0.001446  0.009524  0.002252  0.295585  0.286784  0.067819  0.067830  0.144681  0.034214  16  0  0  0  0
17  2  26.262381  0.000000  0.074227  0.512924  7933258.536416  6546275.705414  828.611023  550106.116349  453930.284551  57.457347  0.028751  1.437533  0.014909  0.013841  0.000001  1.000000  0.003093  0.006933  0.001639  0.293947  0.289274  0.068408  0.145125  0.105317  0.024905  16  0  0  0  0
19  0  23.572769  0.000000  0.085905  0.496421  8623475.940078  6460484.728713  319.262599  597967.006502  447981.387160  22.138231  0.029866  1.493298  0.016206  0.013659  0.000000  1.000000  0.003403  0.006490  0.001535  0.293605  0.289673  0.068502  0.159661  0.098588  0.023314  17  0  0  0  0
9  10  109.007893  0.000000  0.014342  0.584031  4392607.590582  6984413.086433  37560.664414  304591.145140  484311.502054  2604.522610  0.023057  1.152871  0.008255  0.014767  0.000035  1.000000  0.001613  0.009243  0.002186  0.295399  0.287066  0.067885  0.075684  0.140407  0.033203  17  0  0  0  0
10  9  73.399258  0.000000  0.021960  0.576105  4843047.864870  6928682.643151  23377.577783  335825.466926  480447.054983  1621.042408  0.023773  1.188640  0.009102  0.014649  0.000022  1.000000  0.001792  0.008947  0.002116  0.295225  0.287359  0.067955  0.084067  0.135913  0.032141  16  0  0  0  0
1  19  3414.012414  0.000000  0.000486  0.594841  3653767.186163  7246547.944282  2413785.556742  253358.650496  502488.394682  167376.140866  0.024456  1.222799  0.006867  0.015321  0.002268  1.000000  0.001366  0.009679  0.002289  0.311934  0.286659  0.067789  0.064071  0.146815  0.034719  16  0  0  0  0
0  20  117.339294  0.000000  0.015907  0.577467  4627158.237260  7256943.412974  3713853.850070  320855.299994  503209.234787  257525.165576  0.027529  1.376447  0.008696  0.015343  0.003490  1.000000  0.001800  0.009018  0.002133  0.325175  0.287380  0.067960  0.084463  0.136666  0.032319  16  0  0  0  0
15  4  30.698377  0.000000  0.060634  0.530966  7129676.494474  6645949.102710  2154.587232  494384.322557  460841.813432  149.402873  0.027452  1.372622  0.013399  0.014051  0.000002  1.000000  0.002742  0.007452  0.001762  0.294315  0.288795  0.068294  0.128628  0.113213  0.026773  16  0  0  0  0
5  15  -163.668365  0.000000  -0.008787  0.606073  3030933.997504  7165242.976936  389782.736983  210170.300466  496850.565079  27028.221339  0.021212  1.060583  0.005696  0.015149  0.000366  1.000000  0.001091  0.010130  0.002396  0.297045  0.286165  0.067672  0.051188  0.153856  0.036384  16  0  0  0  0
11  8  55.779898  0.000000  0.029799  0.567638  5306513.128172  6871425.124334  14533.452460  367962.964385  476476.717805  1007.775185  0.024514  1.225722  0.009973  0.014528  0.000014  1.000000  0.001979  0.008643  0.002044  0.295051  0.287657  0.068025  0.092825  0.131294  0.031048  16  0  0  0  0
2  18  -192.198886  0.000000  -0.007976  0.603962  3116874.504678  7235180.533729  1546347.759729  216129.566564  501700.158418  107226.476576  0.022608  1.130391  0.005858  0.015297  0.001453  1.000000  0.001139  0.010048  0.002376  0.304534  0.286260  0.067695  0.053444  0.152500  0.036063  16  0  0  0  0
14  5  34.060551  0.000000  0.053245  0.540271  6692802.471938  6700052.839901  3474.638486  464090.708556  464593.461838  240.937551  0.026747  1.337352  0.012578  0.014166  0.000003  1.000000  0.002555  0.007736  0.001830  0.294503  0.288528  0.068231  0.119848  0.117528  0.027793  16  0  0  0  0
3  17  -128.425607  0.000000  -0.011416  0.607799  2892804.301513  7218979.420553  981877.437801  200592.144118  500576.744702  68085.110495  0.021622  1.081103  0.005437  0.015263  0.000923  1.000000  0.001046  0.010207  0.002414  0.300475  0.286088  0.067654  0.049051  0.154971  0.036648  16  0  0  0  0
16  3  28.186058  0.000000  0.067650  0.521806  7544461.846865  6594526.922713  1336.001747  523146.269275  457276.108923  92.640714  0.028122  1.406124  0.014179  0.013943  0.000001  1.000000  0.002922  0.007184  0.001699  0.294129  0.289044  0.068353  0.137087  0.109130  0.025807  16  0  0  0  0
18  1  24.761408  0.000000  0.080321  0.504432  8293418.995930  6501531.503499  514.162225  575080.276807  450827.642802  35.652914  0.029333  1.466632  0.015586  0.013746  0.000000  1.000000  0.003254  0.006701  0.001585  0.293772  0.289484  0.068457  0.152667  0.101798  0.024073  17  0  0  0  0
17  3  26.262159  0.000000  0.074230  0.512920  7933402.615148  6546260.335975  1313.249208  550116.107022  453929.218807  91.063013  0.028751  1.437568  0.014910  0.013841  0.000001  1.000000  0.003093  0.006932  0.001639  0.293947  0.289274  0.068408  0.145128  0.105315  0.024905  16  0  0  0  0
4  16  -126.955641  0.000000  -0.011333  0.608142  2886381.063177  7195825.638523  619872.679250  200146.745461  498971.220686  42983.063094  0.021221  1.061043  0.005425  0.015214  0.000582  1.000000  0.001039  0.010219  0.002417  0.298262  0.286073  0.067651  0.048738  0.155195  0.036701  16  0  0  0  0
19  1  23.572762  0.000000  0.085905  0.496420  8623519.901433  6460479.975169  505.995663  597970.054859  447981.057541  35.086630  0.029866  1.493311  0.016207  0.013659  0.000000  1.000000  0.003403  0.006490  0.001535  0.293605  0.289673  0.068502  0.159662  0.098587  0.023314  16  0  0  0  0
11  9  55.673277  0.000000  0.029875  0.567541  5311066.637363  6870980.660479  23030.063878  368278.712730  476445.897898  1596.945182  0.024530  1.226502  0.009981  0.014527  0.000022  1.000000  0.001980  0.008639  0.002043  0.295060  0.287661  0.068026  0.092914  0.131242  0.031036  16  0  0  0  0
10  10  73.041324  0.000000  0.022092  0.575946  4850950.086460  6927932.064619  37040.730652  336373.420886  480395.008546  2568.469487  0.023799  1.189945  0.009117  0.014647  0.000035  1.000000  0.001795  0.008941  0.002114  0.295243  0.287364  0.067956  0.084218  0.135825  0.032120  16  0  0  0  0
13  7  38.695637  0.000000  0.045593  0.549547  6240455.507553  6756048.836540  8877.746380  432724.173522  468476.322847  615.598567  0.026020  1.301019  0.011728  0.014284  0.000008  1.000000  0.002364  0.008031  0.001899  0.294692  0.288248  0.068165  0.110892  0.122007  0.028852  17  0  0  0  0
9  11  107.515055  0.000000  0.014568  0.583769  4406208.532116  6983163.453790  59502.975986  305534.258376  484224.850326  4126.041132  0.023101  1.155048  0.008281  0.014764  0.000056  1.000000  0.001619  0.009233  0.002183  0.295435  0.287075  0.067888  0.075941  0.140256  0.033168  17  0  0  0  0
14  6  34.055825  0.000000  0.053258  0.540251  6693634.800355  6699966.876531  5506.720956  464148.423675  464587.500987  381.845728  0.026750  1.337516  0.012580  0.014165  0.000005  1.000000  0.002555  0.007736  0.001829  0.294504  0.288528  0.068231  0.119865  0.117519  0.027791  16  0  0  0  0
8  12  203.538004  0.000000  0.007482  0.590870  3987501.188648  7035598.383137  95453.002722  276500.353890  487860.780658  6618.879289  0.022459  1.122935  0.007494  0.014875  0.000090  1.000000  0.001455  0.009507  0.002248  0.295653  0.286800  0.067823  0.068263  0.144425  0.034154  16  0  0  0  0
18  2  24.761345  0.000000  0.080322  0.504429  8293498.683650  6501522.936392  814.888246  575085.802494  450827.048743  56.505786  0.029333  1.466653  0.015586  0.013746  0.000001  1.000000  0.003254  0.006701  0.001585  0.293772  0.289484  0.068457  0.152668  0.101797  0.024073  16  0  0  0  0
16  4  28.185410  0.000000  0.067655  0.521799  7544721.572983  6594499.458733  2117.390973  523164.279141  457274.204522  146.823619  0.028124  1.406182  0.014179  0.013943  0.000002  1.000000  0.002922  0.007183  0.001699  0.294130  0.289044  0.068353  0.137092  0.109127  0.025806  16  0  0  0  0
20  0  22.620287  0.000000  0.090973  0.488959  8923029.160946  6423193.831490  314.463281  618738.554311  445395.570682  21.805438  0.030350  1.517504  0.016769  0.013580  0.000000  1.000000  0.003540  0.006299  0.001490  0.293448  0.289842  0.068542  0.166078  0.095688  0.022628  16  0  0  0  0
6  14  -323.514125  0.000000  -0.004499  0.602253  3281401.635672  7127713.240959  244386.221773  227538.167538  494248.187102  16946.170950  0.021466  1.073320  0.006167  0.015070  0.000230  1.000000  0.001185  0.009969  0.002357  0.296354  0.286331  0.067712  0.055580  0.151418  0.035807  16  0  0  0  0
7  13  1428.552130  0.000000  0.001039  0.597095  3607333.020986  7084145.802228  152876.718690  250138.823718  491227.144183  10600.740870  0.021901  1.095042  0.006779  0.014978  0.000144  1.000000  0.001309  0.009756  0.002307  0.295935  0.286548  0.067763  0.061390  0.148201  0.035047  16  0  0  0  0
2  19  440.895514  0.000000  0.003796  0.591587  3836790.014940  7196962.348908  2400579.385098  266049.775723  499050.042185  166460.401670  0.024683  1.234135  0.007211  0.015216  0.002256  1.000000  0.001432  0.009549  0.002258  0.309275  0.286781  0.067818  0.067167  0.144849  0.034254  16  0  0  0  0
6  15  -531.346712  0.000000  -0.002779  0.600457  3385285.117648  7119504.377991  386171.082986  234741.631103  493678.970089  26777.782891  0.021778  1.088875  0.006362  0.015053  0.000363  1.000000  0.001225  0.009895  0.002340  0.296745  0.286405  0.067729  0.057481  0.150288  0.035540  16  0  0  0  0
12  8  45.390658  0.000000  0.037756  0.558694  5777078.490193  6813355.624834  14304.458558  400592.795192  472450.076457  991.896345  0.025276  1.263790  0.010857  0.014405  0.000013  1.000000  0.002171  0.008334  0.001971  0.294877  0.287957  0.068096  0.101858  0.126607  0.029940  16  0  0  0  0
3  18  -393.796854  0.000000  -0.003950  0.600175  3347857.784410  7191679.835273  1536650.768287  232146.353912  498683.743388  106554.070115  0.022941  1.147042  0.006292  0.015205  0.001444  1.000000  0.001225  0.009890  0.002339  0.303066  0.286416  0.067732  0.057473  0.150109  0.035498  16  0  0  0  0
0  21  51.693262  0.000000  0.042151  0.544746  6239292.665743  7185913.717128  5552541.087381  432643.540023  498283.910603  385022.976300  0.032136  1.606814  0.011726  0.015193  0.005218  1.000000  0.002560  0.007910  0.001870  0.339518  0.288556  0.068238  0.120089  0.119658  0.028297  17  0  0  0  0
5  16  -247.722945  0.000000  -0.005945  0.603164  3203081.829173  7152622.156619  614798.648637  222107.334244  495975.415175  42631.220877  0.021720  1.085997  0.006020  0.015123  0.000578  1.000000  0.001158  0.010009  0.002367  0.297785  0.286288  0.067702  0.054325  0.151994  0.035944  17  0  0  0  0
9  12  105.244710  0.000000  0.014927  0.583354  4427737.141275  6981184.977736  94238.856144  307027.090044  484087.659313  6534.688227  0.023170  1.158494  0.008321  0.014760  0.000089  1.000000  0.001627  0.009217  0.002180  0.295490  0.287090  0.067891  0.076348  0.140016  0.033111  16  0  0  0  0
15  5  30.696610  0.000000  0.060642  0.530954  7130142.659411  6645900.335670  3414.712284  494416.647255  460838.431839  236.782163  0.027454  1.372720  0.013400  0.014051  0.000003  1.000000  0.002742  0.007452  0.001762  0.294316  0.288795  0.068294  0.128638  0.113208  0.026771  17  0  0  0  0
4  17  -223.338836  0.000000  -0.006692  0.603434  3168319.148487  7176962.561358  974826.299186  219696.828753  497663.221700  67596.172128  0.022044  1.102219  0.005954  0.015174  0.000916  1.000000  0.001149  0.010022  0.002370  0.299655  0.286275  0.067698  0.053889  0.152165  0.035984  17  0  0  0  0
16  5  28.184384  0.000000  0.067662  0.521788  7545133.169600  6594455.939523  3355.765438  523192.819976  457271.186823  232.694685  0.028125  1.406274  0.014180  0.013942  0.000003  1.000000  0.002922  0.007183  0.001699  0.294130  0.289044  0.068353  0.137101  0.109122  0.025805  16  0  0  0  0
19  2  23.572751  0.000000  0.085907  0.496418  8623589.606909  6460472.432358  801.945423  597974.888360  447980.534509  55.608308  0.029867  1.493330  0.016207  0.013659  0.000001  1.000000  0.003403  0.006490  0.001535  0.293605  0.289673  0.068502  0.159663  0.098586  0.023314  16  0  0  0  0
13  8  38.675452  0.000000  0.045633  0.549492  6242796.025440  6755810.801449  14068.874537  432886.469154  468459.817074  975.560534  0.026029  1.301458  0.011732  0.014284  0.000013  1.000000  0.002365  0.008029  0.001899  0.294696  0.288249  0.068165  0.110939  0.121980  0.028846  16  0  0  0  0
1  20  101.254162  0.000000  0.018500  0.574697  4758648.331281  7194375.380225  3696039.681357  329973.054650  498870.657222  256289.899749  0.027627  1.381351  0.008943  0.015211  0.003473  1.000000  0.001840  0.008917  0.002109  0.320380  0.287462  0.067979  0.086326  0.135125  0.031954  18  0  0  0  0
15  6  30.693810  0.000000  0.060654  0.530934  7130881.438139  6645823.047548  5411.757442  494467.875473  460833.072545  375.260790  0.027458  1.372875  0.013401  0.014051  0.000005  1.000000  0.002742  0.007451  0.001762  0.294317  0.288795  0.068294  0.128653  0.113199  0.026769  16  0  0  0  0
12  9  45.334308  0.000000  0.037825  0.558602  5781202.959236  6812943.877351  22667.315046  400878.793138  472421.525161  1571.791539  0.025291  1.264527  0.010865  0.014404  0.000021  1.000000  0.002173  0.008331  0.001970  0.294885  0.287960  0.068097  0.101940  0.126560  0.029929  16  0  0  0  0
7  14  723.796561  0.000000  0.002069  0.595989  3669383.324901  7078934.373596  241844.490728  254441.501054  490865.774545  16769.922844  0.022090  1.104502  0.006896  0.014967  0.000227  1.000000  0.001333  0.009712  0.002297  0.296140  0.286592  0.067773  0.062535  0.147521  0.034886  16  0  0  0  0
20  1  22.620302  0.000000  0.090974  0.488958  8923067.613911  6423189.646845  498.389373  618741.220707  445395.280512  34.559197  0.030350  1.517516  0.016770  0.013580  0.000000  1.000000  0.003540  0.006299  0.001490  0.293448  0.289842  0.068542  0.166078  0.095687  0.022628  16  0  0  0  0
3  19  226.760431  0.000000  0.007461  0.587928  4042779.286466  7148681.673185  2385733.906052  280333.434531  495702.175115  165430.990012  0.024954  1.247689  0.007598  0.015114  0.002242  1.000000  0.001508  0.009406  0.002224  0.307023  0.286916  0.067850  0.070732  0.142675  0.033740  16  0  0  0  0
14  7  34.048342  0.000000  0.053281  0.540218  6694953.807723  6699830.648091  8727.037242  464239.885968  464578.054667  605.148130  0.026756  1.337777  0.012582  0.014165  0.000008  1.000000  0.002556  0.007735  0.001829  0.294506  0.288529  0.068232  0.119891  0.117503  0.027787  16  0  0  0  0
0  22  33.758243  0.000000  0.076569  0.493264  8343670.820605  7073049.041572  7968500.695731  578564.826817  490457.675260  552549.869733  0.038123  1.906136  0.015681  0.014954  0.007488  1.000000  0.003669  0.006455  0.001527  0.358241  0.290092  0.068601  0.172151  0.097349  0.023021  18  0  0  0  0
1  21  49.299819  0.000000  0.044178  0.542245  6328896.138807  7110690.550423  5527043.090419  438856.802626  493067.803765  383254.900292  0.032122  1.606084  0.011894  0.015034  0.005194  1.000000  0.002569  0.007830  0.001852  0.332382  0.288604  0.068249  0.120514  0.118458  0.028013  18  0  0  0  0
8  13  189.138690  0.000000  0.008092  0.590191  4024215.675400  7032358.075040  151109.034940  279046.201051  487636.091989  10478.166566  0.022573  1.128657  0.007563  0.014868  0.000142  1.000000  0.001470  0.009481  0.002242  0.295760  0.286826  0.067829  0.068948  0.144020  0.034058  16  0  0  0  0
18  3  24.761246  0.000000  0.080324  0.504426  8293624.966326  6501509.363335  1291.500874  575094.559157  450826.107564  89.554945  0.029334  1.466685  0.015587  0.013746  0.000001  1.000000  0.003254  0.006701  0.001585  0.293772  0.289484  0.068457  0.152671  0.101796  0.024073  16  0  0  0  0
10  11  72.483143  0.000000  0.022301  0.575694  4863464.413952  6926743.283812  58679.892068  337241.186390  480312.576391  4068.967044  0.023840  1.192012  0.009140  0.014645  0.000055  1.000000  0.001800  0.008932  0.002112  0.295272  0.287373  0.067958  0.084458  0.135684  0.032087  16  0  0  0  0
5  17  -1017.550689  0.000000  -0.001500  0.598527  3472191.165478  7132756.110135  966900.025593  240767.849490  494597.868530  67046.550359  0.022515  1.125727  0.006525  0.015081  0.000909  1.000000  0.001264  0.009819  0.002322  0.298943  0.286480  0.067747  0.059283  0.149084  0.035255  17  0  0  0  0
2  20  88.194616  0.000000  0.021347  0.571623  4908380.827897  7136343.606018  3676270.408598  340355.769625  494846.631812  254919.063565  0.027767  1.388358  0.009225  0.015088  0.003454  1.000000  0.001889  0.008805  0.002082  0.316333  0.287556  0.068001  0.088633  0.133438  0.031556  17  0  0  0  0
4  18  3142.040047  0.000000  0.000503  0.595905  3605243.930527  7147299.281223  1525719.802779  249993.962507  495606.317622  105796.097718  0.023320  1.166023  0.006775  0.015111  0.001434  1.000000  0.001322  0.009716  0.002298  0.301813  0.286588  0.067773  0.062019  0.147466  0.034873  16  0  0  0  0
21  0  21.849742  0.000000  0.095532  0.482089  9192483.001407  6389616.010388  310.044986  637422.958081  443067.225441  21.499065  0.030785  1.539274  0.017276  0.013509  0.000000  1.000000  0.003664  0.006128  0.001449  0.293302  0.289991  0.068577  0.171907  0.093092  0.022014  16  0  0  0  0
8  14  170.347511  0.000000  0.009057  0.589114  4082214.519988  7027235.397542  239054.695757  283067.943063  487280.876511  16576.473548  0.022754  1.137698  0.007672  0.014857  0.000225  1.000000  0.001493  0.009440  0.002232  0.295929  0.286866  0.067838  0.070033  0.143380  0.033907  16  0  0  0  0
17  4  26.261808  0.000000  0.074234  0.512913  7933630.982899  6546235.970938  2081.332700  550131.942444  453927.529293  144.323274  0.028752  1.437623  0.014910  0.013840  0.000002  1.000000  0.003094  0.006932  0.001639  0.293948  0.289274  0.068408  0.145133  0.105312  0.024904  16  0  0  0  0
11  11  55.242491  0.000000  0.030186  0.567147  5329703.670754  6869161.318348  57808.702500  369571.037443  476319.741511  4008.557225  0.024594  1.229695  0.010016  0.014523  0.000054  1.000000  0.001988  0.008626  0.002040  0.295099  0.287673  0.068029  0.093277  0.131032  0.030986  16  0  0  0  0
9  13  101.868298  0.000000  0.015494  0.582697  4461788.769240  6978054.488059  149190.112600  309388.289887  483870.585646  10345.105112  0.023279  1.163944  0.008385  0.014753  0.000140  1.000000  0.001641  0.009193  0.002174  0.295579  0.287114  0.067897  0.076993  0.139638  0.033022  16  0  0  0  0
6  16  -19979.037971  0.000000  -0.000076  0.597602  3548536.836926  7106562.005502  609129.101247  246061.792783  492781.523190  42238.084477  0.022266  1.113323  0.006669  0.015025  0.000572  1.000000  0.001289  0.009779  0.002313  0.297359  0.286521  0.067757  0.060488  0.148511  0.035120  16  0  0  0  0
14  8  34.036496  0.000000  0.053316  0.540166  6697043.945024  6699614.770400  13830.097354  464384.819769  464563.085327  959.003304  0.026764  1.338191  0.012586  0.014165  0.000013  1.000000  0.002556  0.007733  0.001829  0.294510  0.288531  0.068232  0.119934  0.117479  0.027781  16  0  0  0  0
15  7  30.689376  0.000000  0.060674  0.530904  7132052.188017  6645700.569404  8576.563152  494549.057331  460824.579694  594.713991  0.027462  1.373121  0.013404  0.014051  0.000008  1.000000  0.002743  0.007451  0.001762  0.294319  0.288796  0.068295  0.128678  0.113185  0.026766  16  0  0  0  0
22  0  21.221533  0.000000  0.099602  0.475831  9432962.835385  6359619.018093  306.020685  654098.253223  440987.181174  21.220013  0.031174  1.558700  0.017728  0.013446  0.000000  1.000000  0.003776  0.005976  0.001413  0.293167  0.290122  0.068608  0.177155  0.090786  0.021469  16  0  0  0  0
10  12  71.620644  0.000000  0.022632  0.575294  4883273.545649  6924861.200087  92936.761389  338614.786463  480182.069392  6444.398684  0.023906  1.195284  0.009177  0.014641  0.000087  1.000000  0.001808  0.008917  0.002109  0.295318  0.287387  0.067961  0.084839  0.135462  0.032034  16  0  0  0  0
19  3  23.572734  0.000000  0.085908  0.496414  8623700.039267  6460460.489754  1270.988650  597982.545934  447979.706388  88.132591  0.029867  1.493361  0.016207  0.013659  0.000001  1.000000  0.003403  0.006489  0.001535  0.293605  0.289673  0.068502  0.159666  0.098585  0.023313  16  0  0  0  0
17  5  26.261251  0.000000  0.074240  0.512903  7933992.900009  6546197.358263  3298.622130  550157.038413  453924.851822  228.732267  0.028754  1.437710  0.014911  0.013840  0.000003  1.000000  0.003094  0.006932  0.001639  0.293948  0.289275  0.068408  0.145140  0.105307  0.024903  16  0  0  0  0
16  6  28.182758  0.000000  0.067673  0.521770  7545785.520254  6594386.957845  5318.346195  523238.055119  457266.403512  368.783490  0.028128  1.406421  0.014181  0.013942  0.000005  1.000000  0.002923  0.007183  0.001699  0.294131  0.289045  0.068353  0.137115  0.109114  0.025803  16  0  0  0  0
11  10  55.505482  0.000000  0.029995  0.567389  5318280.025004  6870276.532176  36490.379264  368778.901731  476397.072402  2530.307153  0.024555  1.227738  0.009995  0.014526  0.000034  1.000000  0.001983  0.008634  0.002042  0.295075  0.287666  0.068027  0.093054  0.131161  0.031017  19  0  0  0  0
12  10  45.245462  0.000000  0.037935  0.558457  5787736.731316  6812291.581598  35915.918465  401331.856399  472376.293825  2490.473030  0.025314  1.265695  0.010877  0.014403  0.000034  1.000000  0.002176  0.008326  0.001969  0.294897  0.287964  0.068098  0.102069  0.126486  0.029911  16  0  0  0  0
7  15  411.040194  0.000000  0.003693  0.594233  3767210.031620  7070705.310552  382168.235034  261224.977158  490295.156824  26500.218366  0.022388  1.119417  0.007080  0.014949  0.000359  1.000000  0.001372  0.009642  0.002280  0.296464  0.286661  0.067790  0.064347  0.146449  0.034632  16  0  0  0  0
20  2  22.620327  0.000000  0.090975  0.488955  8923128.498498  6423183.026050  789.890554  618745.442551  445394.821414  54.772402  0.030351  1.517535  0.016770  0.013580  0.000001  1.000000  0.003540  0.006299  0.001489  0.293448  0.289842  0.068542  0.166080  0.095686  0.022628  16  0  0  0  0
13  9  38.643542  0.000000  0.045695  0.549405  6246504.440163  6755433.640893  22294.133500  433143.617161  468433.664097  1545.914474  0.026043  1.302153  0.011739  0.014283  0.000021  1.000000  0.002366  0.008027  0.001898  0.294702  0.288252  0.068166  0.111013  0.121937  0.028836  17  0  0  0  0
1  22  33.070608  0.000000  0.077865  0.491299  8381247.417621  6985461.992177  7936767.822868  581170.454221  484384.235025  550349.456451  0.037978  1.898917  0.015751  0.014769  0.007458  1.000000  0.003626  0.006405  0.001515  0.348070  0.290095  0.068602  0.170123  0.096587  0.022841  17  0  0  0  0
18  4  24.761088  0.000000  0.080327  0.504419  8293825.114696  6501487.848808  2046.865926  575108.437797  450824.615709  141.933288  0.029335  1.466737  0.015587  0.013746  0.000002  1.000000  0.003254  0.006701  0.001585  0.293772  0.289484  0.068457  0.152675  0.101793  0.024072  17  0  0  0  0
5  18  298.652836  0.000000  0.005391  0.591119  3889282.234455  7101638.892223  1513465.928914  269689.678656  492440.145847  104946.392527  0.023746  1.187310  0.007309  0.015015  0.001422  1.000000  0.001430  0.009525  0.002253  0.300737  0.286778  0.067817  0.067095  0.144570  0.034188  17  0  0  0  0
10  13  70.306659  0.000000  0.023154  0.574660  4914606.735118  6921883.352011  147132.493350  340787.484995  479975.580162  10202.426170  0.024009  1.200460  0.009236  0.014635  0.000138  1.000000  0.001821  0.008895  0.002103  0.295391  0.287409  0.067966  0.085441  0.135111  0.031951  16  0  0  0  0
6  17  376.130252  0.000000  0.004152  0.593053  3803762.430817  7086224.870661  958056.299976  263759.584882  491371.310450  66433.310853  0.023031  1.151550  0.007149  0.014982  0.000900  1.000000  0.001390  0.009599  0.002270  0.298319  0.286702  0.067799  0.065234  0.145733  0.034463  16  0  0  0  0
13  10  38.593168  0.000000  0.045793  0.549268  6252379.216400  6754836.130999  35324.953018  433550.984490  468392.231709  2449.494445  0.026065  1.303254  0.011750  0.014282  0.000033  1.000000  0.002369  0.008022  0.001897  0.294712  0.288256  0.068167  0.111131  0.121869  0.028820  16  0  0  0  0
21  1  21.849773  0.000000  0.095533  0.482088  9192516.564109  6389612.344611  491.386953  637425.285378  443066.971249  34.073637  0.030786  1.539285  0.017276  0.013509  0.000000  1.000000  0.003664  0.006128  0.001449  0.293302  0.289991  0.068577  0.171907  0.093091  0.022014  16  0  0  0  0
8  15  147.680976  0.000000  0.010578  0.587405  4173659.530424  7019149.015128  377776.667166  289408.901110  486720.152515  26195.699317  0.023039  1.151953  0.007844  0.014840  0.000355  1.000000  0.001529  0.009374  0.002217  0.296197  0.286930  0.067853  0.071748  0.142372  0.033668  16  0  0  0  0
11  12  54.832920  0.000000  0.030488  0.566764  5347786.899342  6867395.730266  91558.682750  370824.960356  476197.312525  6348.840285  0.024656  1.232793  0.010050  0.014519  0.000086  1.000000  0.001996  0.008612  0.002037  0.295137  0.287686  0.068032  0.093629  0.130827  0.030938  16  0  0  0  0
0  23  26.301621  0.000034  0.115618  0.418669  10718991.538950  6920626.683829  10719357.133493  743273.748057  479888.440578  743299.099026  0.044849  2.242471  0.020145  0.014632  0.010073  1.000000  0.005102  0.004806  0.001137  0.379375  0.291825  0.069011  0.239365  0.072043  0.017037  21  0  0  0  0
16  7  28.180182  0.000000  0.067690  0.521741  7546819.299739  6594277.643903  8428.549474  523309.739208  457258.823491  584.450462  0.028133  1.406652  0.014183  0.013942  0.000008  1.000000  0.002923  0.007182  0.001698  0.294132  0.289046  0.068354  0.137136  0.109101  0.025800  16  0  0  0  0
14  9  34.017760  0.000000  0.053371  0.540084  6700355.655505  6699272.725050  21915.899888  464614.459605  464539.367301  1519.687089  0.026777  1.338845  0.012592  0.014164  0.000021  1.000000  0.002558  0.007731  0.001828  0.294515  0.288533  0.068232  0.120002  0.117440  0.027772  16  0  0  0  0
7  16  248.157323  0.000000  0.006245  0.591442  3920955.120977  7057740.686425  602850.416700  271885.932379  489396.166958  41802.709435  0.022857  1.142862  0.007369  0.014922  0.000566  1.000000  0.001433  0.009533  0.002254  0.296972  0.286769  0.067815  0.067211  0.144765  0.034234  16  0  0  0  0
9  14  97.010448  0.000000  0.016391  0.581653  4515583.757277  6973106.045379  236026.981223  313118.529084  483527.451917  16366.526491  0.023451  1.172556  0.008486  0.014743  0.000222  1.000000  0.001663  0.009154  0.002165  0.295718  0.287151  0.067906  0.078013  0.139040  0.032880  16  0  0  0  0
19  4  23.572707  0.000000  0.085911  0.496408  8623875.094842  6460441.552302  2014.358174  597994.684596  447978.393232  139.679143  0.029868  1.493411  0.016207  0.013659  0.000002  1.000000  0.003403  0.006489  0.001535  0.293605  0.289673  0.068502  0.159669  0.098583  0.023313  16  0  0  0  0
20  3  22.620366  0.000000  0.090976  0.488952  8923225.001171  6423172.530843  1251.883698  618752.134217  445394.093658  86.807820  0.030351  1.517564  0.016770  0.013580  0.000001  1.000000  0.003540  0.006299  0.001489  0.293448  0.289842  0.068542  0.166082  0.095685  0.022628  16  0  0  0  0
3  20  77.428567  0.000000  0.024475  0.568205  5077449.250069  7081797.224528  3654286.217965  352079.271726  491064.289670  253394.641075  0.027949  1.397445  0.009542  0.014973  0.003434  1.000000  0.001948  0.008684  0.002054  0.312914  0.287662  0.068026  0.091393  0.131590  0.031119  19  0  0  0  0
22  1  21.221575  0.000000  0.099602  0.475830  9432992.163329  6359615.806009  485.008964  654100.286874  440986.958443  33.631376  0.031174  1.558711  0.017728  0.013446  0.000000  1.000000  0.003776  0.005976  0.001413  0.293167  0.290122  0.068608  0.177156  0.090786  0.021469  16  0  0  0  0
12  11  45.105798  0.000000  0.038108  0.558226  5798084.354663  6811258.458521  56899.393555  402049.378823  472304.655252  3945.504142  0.025351  1.267544  0.010897  0.014401  0.000053  1.000000  0.002180  0.008319  0.001967  0.294917  0.287971  0.068100  0.102274  0.126367  0.029883  16  0  0  0  0
4  19  148.964870  0.000000  0.011502  0.583827  4272587.059140  7100994.621289  2369089.306336  296268.710149  492395.470966  164276.824159  0.025269  1.263461  0.008030  0.015013  0.002226  1.000000  0.001594  0.009248  0.002187  0.305109  0.287067  0.067886  0.074785  0.140284  0.033174  17  0  0  0  0
15  8  30.682355  0.000000  0.060705  0.530855  7133907.413693  6645506.483813  13591.694743  494677.701946  460811.121458  942.472047  0.027470  1.373510  0.013407  0.014050  0.000013  1.000000  0.002744  0.007449  0.001762  0.294321  0.288797  0.068295  0.128716  0.113163  0.026761  16  0  0  0  0
23  0  20.706125  0.000000  0.103208  0.470187  9646082.617527  6333009.020775  302.390615  668876.354193  439141.997104  20.968298  0.031518  1.575913  0.018128  0.013390  0.000000  1.000000  0.003876  0.005842  0.001382  0.293045  0.290236  0.068635  0.181843  0.088753  0.020988  16  0  0  0  0
17  6  26.260369  0.000000  0.074249  0.512886  7934566.469066  6546136.163975  5227.793209  550196.810702  453920.608502  362.504387  0.028757  1.437848  0.014912  0.013840  0.000005  1.000000  0.003094  0.006931  0.001639  0.293949  0.289275  0.068408  0.145152  0.105300  0.024901  16  0  0  0  0
18  5  24.760839  0.000000  0.080333  0.504410  8294142.315346  6501453.752502  3244.001033  575130.433049  450822.251411  224.944744  0.029336  1.466820  0.015588  0.013746  0.000003  1.000000  0.003254  0.006700  0.001584  0.293773  0.289484  0.068457  0.152682  0.101789  0.024071  16  0  0  0  0
3  21  44.812078  0.000000  0.048733  0.536563  6549985.779892  6980888.566233  5469131.982554  454187.547648  484067.105617  379239.242098  0.032208  1.610416  0.012310  0.014759  0.005139  1.000000  0.002618  0.007654  0.001810  0.321298  0.288723  0.068277  0.122807  0.115780  0.027380  17  0  0  0  0
4  20  68.459373  0.000000  0.027902  0.564406  5266621.413349  7029827.071811  3629852.010437  365196.802635  487460.587768  251700.330100  0.028172  1.408579  0.009898  0.014863  0.003411  1.000000  0.002017  0.008551  0.002022  0.310020  0.287780  0.068054  0.094616  0.129571  0.030641  17  0  0  0  0
5  19  109.113224  0.000000  0.015925  0.579248  4526494.360392  7053339.950195  2350511.863473  313875.089516  489091.012158  162988.631558  0.025628  1.281409  0.008507  0.014913  0.002209  1.000000  0.001691  0.009076  0.002146  0.303479  0.287232  0.067925  0.079339  0.137670  0.032556  16  0  0  0  0
21  2  21.849822  0.000000  0.095534  0.482086  9192569.757153  6389606.534546  778.792737  637428.973878  443066.568369  54.002860  0.030786  1.539303  0.017276  0.013509  0.000001  1.000000  0.003664  0.006128  0.001449  0.293302  0.289991  0.068577  0.171909  0.093090  0.022014  16  0  0  0  0
10  14  68.347452  0.000000  0.023980  0.573654  4964110.305297  6917176.506391  232781.180412  344220.149720  479649.199199  16141.456947  0.024173  1.208638  0.009329  0.014625  0.000219  1.000000  0.001841  0.008859  0.002095  0.295505  0.287443  0.067975  0.086393  0.134557  0.031820  17  0  0  0  0
8  16  122.798917  0.000000  0.012968  0.584688  4317390.128615  7006415.311211  595966.804244  299375.433879  485837.175063  41325.387626  0.023487  1.174365  0.008114  0.014813  0.000560  1.000000  0.001587  0.009271  0.002192  0.296616  0.287031  0.067877  0.074459  0.140786  0.033293  16  0  0  0  0
0  24  22.798839  0.027947  0.151732  0.327180  12905495.460917  6759025.632811  13276537.297296  894889.780154  468682.739142  920618.474445  0.051020  2.550993  0.024254  0.014290  0.012476  1.000000  0.006612  0.003283  0.000776  0.398829  0.293420  0.069388  0.310213  0.048676  0.011511  19  0  0  0  0
7  17  156.258850  0.000000  0.010236  0.586998  4161350.145729  7037391.659934  948274.576794  288555.346700  487985.129629  65755.028943  0.023591  1.179529  0.007821  0.014879  0.000891  1.000000  0.001529  0.009362  0.002214  0.297767  0.286939  0.067855  0.071729  0.142131  0.033611  16  0  0  0  0
16  8  28.176102  0.000000  0.067717  0.521696  7548457.457371  6594104.424691  13357.192173  523423.331943  457246.812166  926.211226  0.028140  1.407020  0.014186  0.013942  0.000013  1.000000  0.002924  0.007180  0.001698  0.294135  0.289047  0.068354  0.137171  0.109082  0.025796  16  0  0  0  0
2  22  32.412750  0.000000  0.079218  0.489252  8427339.795103  6907766.471984  7903696.624561  584366.580839  478996.690843  548056.241326  0.037870  1.893481  0.015838  0.014605  0.007427  1.000000  0.003596  0.006353  0.001502  0.339510  0.290103  0.068604  0.168729  0.095800  0.022655  20  0  0  0  0
17  7  26.258972  0.000000  0.074265  0.512859  7935475.423890  6546039.185445  8285.065462  550259.839230  453913.883840  574.501028  0.028761  1.438067  0.014914  0.013840  0.000008  1.000000  0.003094  0.006931  0.001639  0.293950  0.289276  0.068408  0.145172  0.105289  0.024899  16  0  0  0  0
11  13  54.201375  0.000000  0.030966  0.566156  5376391.534754  6864602.239183  144955.095593  372808.456144  476003.606934  10051.441575  0.024754  1.237695  0.010104  0.014514  0.000136  1.000000  0.002008  0.008591  0.002032  0.295196  0.287706  0.068037  0.094187  0.130504  0.030862  16  0  0  0  0
15  9  30.671245  0.000000  0.060754  0.530778  7136846.971337  6645198.954414  21538.265135  494881.536049  460789.796828  1493.501231  0.027483  1.374127  0.013413  0.014050  0.000020  1.000000  0.002745  0.007447  0.001761  0.294326  0.288799  0.068295  0.128777  0.113128  0.026753  16  0  0  0  0
9  15  90.344095  0.000000  0.017804  0.579997  4600407.667335  6965296.191459  373012.480614  319000.368371  482985.902894  25865.342232  0.023723  1.186137  0.008646  0.014726  0.000351  1.000000  0.001697  0.009093  0.002150  0.295938  0.287210  0.067920  0.079627  0.138098  0.032657  16  0  0  0  0
12  12  44.887287  0.000000  0.038382  0.557860  5814464.875031  6809622.819482  90120.418250  403185.232949  472191.237161  6249.108492  0.025409  1.270471  0.010927  0.014397  0.000085  1.000000  0.002187  0.008306  0.001964  0.294948  0.287983  0.068102  0.102598  0.126180  0.029839  18  0  0  0  0
2  21  47.010871  0.000000  0.046364  0.539529  6432185.160540  7042751.487975  5499360.439890  446019.045271  488356.789543  381335.336558  0.032146  1.607307  0.012088  0.014890  0.005168  1.000000  0.002588  0.007745  0.001832  0.326369  0.288659  0.068262  0.121426  0.117170  0.027708  21  0  0  0  0
19  5  23.572664  0.000000  0.085916  0.496399  8624152.504799  6460411.546672  3192.484566  598013.920691  447976.312588  221.372501  0.029870  1.493489  0.016208  0.013659  0.000003  1.000000  0.003404  0.006489  0.001535  0.293606  0.289673  0.068502  0.159675  0.098579  0.023312  16  0  0  0  0
18  6  24.760444  0.000000  0.080341  0.504394  8294645.019572  6501399.715421  5141.237311  575165.291445  450818.504384  356.502448  0.029339  1.466951  0.015589  0.013746  0.000005  1.000000  0.003255  0.006700  0.001584  0.293773  0.289485  0.068457  0.152693  0.101783  0.024070  16  0  0  0  0
14  10  33.988157  0.000000  0.053459  0.539955  6705602.099676  6698730.833764  34726.002596  464978.257282  464501.791605  2407.962168  0.026798  1.339883  0.012602  0.014163  0.000033  1.000000  0.002560  0.007727  0.001827  0.294523  0.288537  0.068233  0.120109  0.117379  0.027758  16  0  0  0  0
13  11  38.513831  0.000000  0.045949  0.549049  6261683.426167  6753889.770889  55964.001777  434196.154778  468326.609433  3880.642429  0.026100  1.304998  0.011768  0.014280  0.000053  1.000000  0.002373  0.008015  0.001895  0.294728  0.288262  0.068168  0.111318  0.121762  0.028794  16  0  0  0  0
24  0  20.281077  0.000000  0.106385  0.465140  9833779.586763  6309551.057295  299.144573  681891.592550  437515.380609  20.743211  0.031821  1.591070  0.018481  0.013340  0.000000  1.000000  0.003965  0.005725  0.001354  0.292933  0.290335  0.068658  0.186000  0.086971  0.020567  16  0  0  0  0
6  18  153.358886  0.000000  0.010707  0.585791  4199404.660944  7054451.600381  1499824.961886  291194.113794  489168.095940  104000.503853  0.024216  1.210823  0.007892  0.014915  0.001409  1.000000  0.001550  0.009318  0.002204  0.299808  0.286983  0.067866  0.072704  0.141425  0.033444  18  0  0  0  0
22  2  21.221642  0.000000  0.099603  0.475829  9433038.702776  6359610.701616  768.684557  654103.514001  440986.604495  53.301941  0.031175  1.558728  0.017728  0.013446  0.000001  1.000000  0.003776  0.005976  0.001413  0.293167  0.290122  0.068608  0.177157  0.090785  0.021469  16  0  0  0  0
23  1  20.706175  0.000000  0.103209  0.470186  9646108.342439  6333006.191505  479.255784  668878.138004  439141.800917  33.232440  0.031518  1.575923  0.018128  0.013390  0.000000  1.000000  0.003876  0.005842  0.001382  0.293045  0.290236  0.068635  0.181844  0.088752  0.020988  16  0  0  0  0
1  23  26.024574  0.000000  0.116180  0.417562  10705725.875956  6823556.835385  10691014.807286  742353.883626  473157.446359  741333.792220  0.044593  2.229631  0.020120  0.014427  0.010046  1.000000  0.004984  0.004784  0.001131  0.365838  0.291785  0.069001  0.233818  0.071716  0.016959  20  0  0  0  0
20  4  22.620428  0.000000  0.090979  0.488947  8923377.924708  6423155.902891  1984.080688  618762.738204  445392.940646  137.579649  0.030352  1.517611  0.016770  0.013580  0.000002  1.000000  0.003540  0.006298  0.001489  0.293448  0.289842  0.068542  0.166085  0.095683  0.022627  16  0  0  0  0
4  21  42.697071  0.000000  0.051303  0.533316  6682921.356891  6924013.646675  5436030.894439  463405.534640  480123.298545  376943.954362  0.032307  1.615340  0.012560  0.014639  0.005108  1.000000  0.002657  0.007555  0.001787  0.317015  0.288795  0.068294  0.124645  0.114279  0.027025  17  0  0  0  0
7  18  102.071195  0.000000  0.016426  0.579910  4534094.023263  7005653.204999  1484766.622215  314402.063521  485784.329276  102956.332065  0.024728  1.236406  0.008521  0.014812  0.001395  1.000000  0.001680  0.009096  0.002151  0.299000  0.287202  0.067918  0.078833  0.138046  0.032645  16  0  0  0  0
3  22  31.776097  0.000000  0.080645  0.487095  8482379.597588  6838723.016498  7868852.885070  588183.137661  474209.096063  545640.115074  0.037794  1.889717  0.015941  0.014459  0.007394  1.000000  0.003579  0.006299  0.001490  0.332300  0.290115  0.068606  0.167902  0.094976  0.022460  18  0  0  0  0
9  16  81.766646  0.000000  0.020026  0.577367  4733749.682056  6953001.541628  588503.807215  328246.538470  482133.370225  40807.890271  0.024150  1.207492  0.008896  0.014700  0.000553  1.000000  0.001752  0.008996  0.002127  0.296284  0.287303  0.067942  0.082175  0.136615  0.032307  16  0  0  0  0
10  15  65.517977  0.000000  0.025283  0.572058  5042175.664772  6909748.696846  367906.991478  349633.339209  479134.141806  25511.318625  0.024431  1.221537  0.009476  0.014609  0.000346  1.000000  0.001874  0.008802  0.002081  0.295686  0.287497  0.067987  0.087900  0.133682  0.031613  16  0  0  0  0
21  3  21.849901  0.000000  0.095535  0.482083  9192654.062468  6389597.326093  1234.295521  637434.819757  443065.929839  85.588225  0.030787  1.539332  0.017276  0.013509  0.000001  1.000000  0.003664  0.006128  0.001449  0.293302  0.289991  0.068577  0.171911  0.093089  0.022014  16  0  0  0  0
6  19  85.138540  0.000000  0.020729  0.574170  4804066.518417  7005316.384471  2329906.331327  333122.431722  485760.973548  161559.807675  0.026029  1.301447  0.009029  0.014811  0.002189  1.000000  0.001799  0.008890  0.002102  0.302084  0.287412  0.067967  0.084391  0.134836  0.031886  16  0  0  0  0
12  13  44.547926  0.000000  0.038815  0.557281  5840377.627374  6807034.906077  142682.883889  404982.068825  472011.786688  9893.882415  0.025502  1.275102  0.010976  0.014392  0.000134  1.000000  0.002198  0.008287  0.001960  0.294997  0.288000  0.068106  0.103111  0.125884  0.029769  16  0  0  0  0
13  12  38.389330  0.000000  0.046195  0.548703  6276412.790052  6752391.470260  88641.003568  435217.514807  468222.714629  6146.523273  0.026155  1.307759  0.011796  0.014276  0.000083  1.000000  0.002379  0.008004  0.001893  0.294754  0.288272  0.068171  0.111614  0.121591  0.028754  16  0  0  0  0
15  10  30.653682  0.000000  0.060832  0.530656  7141503.932198  6644711.741339  34128.014250  495204.457916  460756.012615  2366.496603  0.027502  1.375105  0.013421  0.014049  0.000032  1.000000  0.002747  0.007443  0.001760  0.294332  0.288803  0.068296  0.128873  0.113073  0.026739  16  0  0  0  0
19  6  23.572596  0.000000  0.085923  0.496385  8624592.164406  6460363.988554  5059.601391  598044.407462  447973.014825  350.841670  0.029872  1.493613  0.016209  0.013659  0.000005  1.000000  0.003404  0.006489  0.001534  0.293606  0.289674  0.068502  0.159685  0.098574  0.023311  16  0  0  0  0
11  14  53.242317  0.000000  0.031721  0.565192  5421587.795263  6860186.876965  229347.165046  375942.444433  475697.437943  15903.336275  0.024909  1.245440  0.010189  0.014504  0.000216  1.000000  0.002026  0.008558  0.002024  0.295290  0.287737  0.068044  0.095070  0.129992  0.030741  18  0  0  0  0
14  11  33.941471  0.000000  0.053598  0.539749  6713911.430575  6697872.545526  55016.009795  465554.440919  464442.276387  3814.906995  0.026831  1.341526  0.012618  0.014161  0.000052  1.000000  0.002564  0.007720  0.001826  0.294536  0.288542  0.068235  0.120278  0.117281  0.027735  16  0  0  0  0
8  17  98.161039  0.000000  0.016708  0.580367  4542167.086576  6986443.279388  937562.134826  314961.863947  484452.279208  65012.209353  0.024188  1.209424  0.008536  0.014771  0.000881  1.000000  0.001678  0.009110  0.002154  0.297273  0.287189  0.067915  0.078733  0.138306  0.032707  16  0  0  0  0
21  4  21.850025  0.000000  0.095537  0.482078  9192787.687482  6389582.728604  1956.207012  637444.085550  443064.917623  135.646839  0.030788  1.539376  0.017276  0.013509  0.000002  1.000000  0.003664  0.006128  0.001449  0.293302  0.289991  0.068577  0.171913  0.093087  0.022013  16  0  0  0  0
17  8  26.256759  0.000000  0.074289  0.512817  7936915.827602  6545885.506973  13129.867769  550359.719360  453903.227504  910.448151  0.028768  1.438414  0.014916  0.013840  0.000012  1.000000  0.003095  0.006930  0.001639  0.293952  0.289277  0.068408  0.145202  0.105272  0.024895  16  0  0  0  0
16  9  28.169645  0.000000  0.067761  0.521624  7551053.134609  6593829.950307  21166.812916  523603.320774  457227.779629  1467.744080  0.028152  1.407601  0.014191  0.013941  0.000020  1.000000  0.002925  0.007178  0.001698  0.294138  0.289048  0.068354  0.137225  0.109050  0.025788  16  0  0  0  0
22  3  21.221749  0.000000  0.099604  0.475826  9433112.440117  6359602.616489  1218.275762  654108.627079  440986.043858  84.477387  0.031175  1.558755  0.017728  0.013446  0.000001  1.000000  0.003776  0.005976  0.001413  0.293168  0.290122  0.068608  0.177158  0.090784  0.021469  16  0  0  0  0
25  0  19.929066  0.000000  0.109167  0.460661  9998173.890398  6288986.457929  296.264379  693290.983041  436089.395078  20.543494  0.032087  1.604344  0.018790  0.013297  0.000000  1.000000  0.004043  0.005623  0.001330  0.292833  0.290419  0.068678  0.189664  0.085418  0.020200  16  0  0  0  0
20  5  22.620527  0.000000  0.090983  0.488939  8923620.301769  6423129.545325  3144.502569  618779.545056  445391.112966  218.045345  0.030354  1.517686  0.016771  0.013580  0.000003  1.000000  0.003540  0.006298  0.001489  0.293449  0.289842  0.068542  0.166091  0.095680  0.022626  17  0  0  0  0
1  24  22.648317  0.030881  0.151800  0.326970  12858288.372348  6656128.033381  13268020.016643  891616.357508  461547.638408  920027.871207  0.050706  2.535279  0.024165  0.014073  0.012468  1.000000  0.006413  0.003280  0.000776  0.382291  0.293350  0.069371  0.300842  0.048629  0.011500  20  0  0  0  0
23  2  20.706255  0.000000  0.103209  0.470184  9646149.116090  6333001.706635  759.566608  668880.965320  439141.489928  52.669686  0.031519  1.575940  0.018128  0.013390  0.000001  1.000000  0.003876  0.005842  0.001382  0.293045  0.290236  0.068635  0.181845  0.088752  0.020988  16  0  0  0  0
24  1  20.281133  0.000000  0.106385  0.465139  9833802.199909  6309548.563410  474.111236  681893.160585  437515.207679  32.875708  0.031822  1.591081  0.018481  0.013340  0.000000  1.000000  0.003965  0.005725  0.001354  0.292933  0.290335  0.068658  0.186001  0.086971  0.020567  16  0  0  0  0
5  20  60.933980  0.000000  0.031639  0.560195  5476216.119761  6979676.522145  3602772.688183  379730.468647  483983.060346  249822.602211  0.028434  1.421700  0.010292  0.014757  0.003385  1.000000  0.002095  0.008406  0.001988  0.307565  0.287910  0.068085  0.098303  0.127373  0.030121  20  0  0  0  0
0  26  20.183058  0.052981  0.197455  0.162243  15661094.511025  6529125.115024  16537261.321523  1085967.870539  452741.032414  1146722.819995  0.058777  2.938826  0.029433  0.013804  0.015540  1.000000  0.008817  0.001379  0.000326  0.423346  0.295431  0.069864  0.413661  0.019454  0.004601  17  0  0  0  0
18  7  24.759818  0.000000  0.080354  0.504370  8295441.677763  6501314.081448  8147.915532  575220.533127  450812.566374  564.990810  0.029343  1.467158  0.015590  0.013745  0.000008  1.000000  0.003255  0.006699  0.001584  0.293774  0.289485  0.068458  0.152710  0.101773  0.024067  16  0  0  0  0
9  17  71.601818  0.000000  0.023502  0.573184  4942328.677464  6933726.536129  925959.397984  342709.773292  480796.807403  64207.655150  0.024818  1.240909  0.009288  0.014660  0.000870  1.000000  0.001837  0.008846  0.002092  0.296825  0.287449  0.067976  0.086191  0.134297  0.031758  16  0  0  0  0
5  21  40.665754  0.000000  0.054088  0.529760  6831326.276726  6871173.368872  5399784.857758  473696.193103  476459.260638  374430.590354  0.032440  1.621996  0.012838  0.014527  0.005074  1.000000  0.002705  0.007448  0.001761  0.313395  0.288876  0.068314  0.126926  0.112659  0.026642  18  0  0  0  0
4  22  31.153729  0.000000  0.082160  0.484804  8546725.366509  6777155.250027  7831834.816368  592644.986583  469939.878723  543073.217007  0.037750  1.887515  0.016062  0.014329  0.007359  1.000000  0.003572  0.006241  0.001476  0.326222  0.290131  0.068610  0.167590  0.094109  0.022255  18  0  0  0  0
3  23  25.552820  0.000000  0.117227  0.415561  10691384.207488  6663394.416241  10639783.127038  741359.407081  462051.502191  737781.297299  0.044179  2.208945  0.020093  0.014088  0.009998  1.000000  0.004805  0.004745  0.001122  0.344877  0.291707  0.068983  0.225416  0.071128  0.016820  20  0  0  0  0
2  24  22.525014  0.034275  0.151797  0.326962  12812915.533112  6565679.683333  13267662.547805  888470.124939  455275.790548  920003.083688  0.050429  2.521437  0.024080  0.013882  0.012467  1.000000  0.006242  0.003280  0.000776  0.368394  0.293277  0.069354  0.292862  0.048627  0.011499  19  0  0  0  0
6  20  54.590666  0.000000  0.035689  0.555552  5705981.850986  6930749.261307  3572910.364092  395662.829037  480590.357925  247751.896075  0.028734  1.436716  0.010724  0.014653  0.003357  1.000000  0.002184  0.008249  0.001951  0.305478  0.288051  0.068118  0.102451  0.124999  0.029560  17  0  0  0  0
8  18  76.140579  0.000000  0.022509  0.573480  4890807.071786  6955326.056814  1468303.573851  339137.174431  482294.556202  101814.755302  0.025277  1.263832  0.009192  0.014705  0.001380  1.000000  0.001821  0.008859  0.002095  0.298292  0.287433  0.067972  0.085447  0.134458  0.031797  17  0  0  0  0
19  7  23.572488  0.000000  0.085935  0.496362  8625288.922798  6460288.618563  8018.561914  598092.721916  447967.788537  556.021203  0.029876  1.493810  0.016210  0.013659  0.000008  1.000000  0.003404  0.006488  0.001534  0.293607  0.289674  0.068502  0.159700  0.098565  0.023309  16  0  0  0  0
15  11  30.625957  0.000000  0.060956  0.530463  7148879.858979  6643940.045478  54069.574905  495715.917667  460702.501865  3749.279533  0.027533  1.376653  0.013435  0.014047  0.000051  1.000000  0.002750  0.007438  0.001759  0.294343  0.288807  0.068297  0.129026  0.112985  0.026719  16  0  0  0  0
11  15  51.819207  0.000000  0.032912  0.563662  5492869.743298  6853219.246660  362507.252801  380885.260228  475214.290189  25136.891237  0.025153  1.257658  0.010323  0.014490  0.000341  1.000000  0.002056  0.008506  0.002011  0.295439  0.287786  0.068056  0.096466  0.129186  0.030550  16  0  0  0  0
2  23  25.776256  0.000000  0.116713  0.416531  10696550.490607  6738183.472456  10664599.995891  741717.646249  467237.507042  739502.142685  0.044370  2.218503  0.020103  0.014246  0.010021  1.000000  0.004886  0.004764  0.001127  0.354455  0.291746  0.068992  0.229216  0.071413  0.016888  22  0  0  0  0
18  8  24.758827  0.000000  0.080376  0.504331  8296704.108900  6501178.379529  12912.579935  575308.072325  450803.156564  895.381030  0.029350  1.467486  0.015592  0.013745  0.000012  1.000000  0.003256  0.006698  0.001584  0.293776  0.289486  0.068458  0.152737  0.101757  0.024064  16  0  0  0  0
0  25  21.076268  0.043894  0.179080  0.236710  14555268.848307  6624717.600019  15223493.251874  1009287.971872  459369.583649  1055623.828671  0.055666  2.783294  0.027354  0.014006  0.014305  1.000000  0.007889  0.002137  0.000505  0.413507  0.294624  0.069673  0.370099  0.031083  0.007351  23  0  0  0  0
17  9  26.253255  0.000000  0.074327  0.512751  7939198.140492  6545642.006232  20806.735012  550517.978954  453886.342734  1442.775644  0.028779  1.438963  0.014920  0.013839  0.000020  1.000000  0.003096  0.006928  0.001638  0.293955  0.289278  0.068409  0.145251  0.105243  0.024888  16  0  0  0  0
14  12  33.868058  0.000000  0.053818  0.539422  6727066.439126  6696513.646527  87141.757035  466466.632376  464348.047937  6042.562878  0.026883  1.344128  0.012642  0.014158  0.000082  1.000000  0.002569  0.007710  0.001823  0.294557  0.288551  0.068237  0.120547  0.117127  0.027698  18  0  0  0  0
12  14  44.026879  0.000000  0.039500  0.556362  5881324.400237  6802944.407377  225764.313810  407821.390158  471728.144305  15654.895061  0.025648  1.282420  0.011053  0.014383  0.000212  1.000000  0.002215  0.008257  0.001953  0.295074  0.288028  0.068113  0.103924  0.125416  0.029658  16  0  0  0  0
16  10  28.159433  0.000000  0.067830  0.521511  7555165.375158  6593395.105717  33539.827985  523888.470774  457197.626739  2325.710732  0.028170  1.408523  0.014199  0.013940  0.000032  1.000000  0.002927  0.007175  0.001697  0.294144  0.289051  0.068355  0.137311  0.109001  0.025777  16  0  0  0  0
13  13  38.195066  0.000000  0.046585  0.548154  6299715.133416  6750020.776300  140345.924645  436833.340328  468058.326535  9731.833546  0.026243  1.312127  0.011839  0.014271  0.000132  1.000000  0.002389  0.007987  0.001889  0.294793  0.288288  0.068174  0.112083  0.121322  0.028690  18  0  0  0  0
10  16  61.614749  0.000000  0.027331  0.569525  5164914.422932  6898057.226493  580510.728109  358144.260827  478323.434664  40253.636091  0.024836  1.241823  0.009707  0.014584  0.000545  1.000000  0.001924  0.008713  0.002060  0.295971  0.287582  0.068007  0.090279  0.132306  0.031288  16  0  0  0  0
7  19  69.306870  0.000000  0.025894  0.568582  5104033.070322  6956689.095025  2307229.226543  353922.640633  482389.071671  159987.337298  0.026469  1.323428  0.009592  0.014708  0.002168  1.000000  0.001917  0.008689  0.002055  0.300885  0.287604  0.068013  0.089929  0.131795  0.031167  20  0  0  0  0
22  4  21.221917  0.000000  0.099606  0.475821  9433229.302419  6359589.803149  1930.818978  654116.730516  440985.155359  133.886388  0.031176  1.558798  0.017728  0.013446  0.000002  1.000000  0.003776  0.005976  0.001413  0.293168  0.290122  0.068608  0.177161  0.090782  0.021468  16  0  0  0  0
1  25  20.970957  0.049256  0.178941  0.237034  14493436.635474  6518521.649766  15244308.178310  1005000.417356  452005.769461  1057067.172323  0.055345  2.767236  0.027238  0.013782  0.014325  1.000000  0.007622  0.002140  0.000506  0.394790  0.294538  0.069652  0.357578  0.031139  0.007364  23  0  0  0  0
24  2  20.281221  0.000000  0.106386  0.465137  9833838.035491  6309544.611465  751.413256  681895.645487  437514.933644  52.104318  0.031822  1.591097  0.018481  0.013340  0.000001  1.000000  0.003965  0.005725  0.001354  0.292933  0.290335  0.068658  0.186002  0.086970  0.020567  16  0  0  0  0
26  0  19.636537  0.000000  0.111592  0.456715  10141455.543574  6271046.910734  293.726265  703226.385172  434845.435286  20.367496  0.032318  1.615911  0.019059  0.013259  0.000000  1.000000  0.004111  0.005534  0.001309  0.292744  0.290492  0.068696  0.192874  0.084071  0.019881  17  0  0  0  0
25  1  19.929126  0.000000  0.109167  0.460661  9998193.830351  6288984.255146  469.546510  693292.365712  436089.242333  32.559182  0.032087  1.604354  0.018790  0.013297  0.000000  1.000000  0.004043  0.005623  0.001330  0.292833  0.290419  0.068678  0.189664  0.085418  0.020200  16  0  0  0  0
20  6  22.620683  0.000000  0.090989  0.488925  8924004.411537  6423087.777051  4983.566562  618806.179904  445388.216681  345.569281  0.030356  1.517804  0.016771  0.013580  0.000005  1.000000  0.003540  0.006298  0.001489  0.293449  0.289842  0.068542  0.166099  0.095675  0.022625  16  0  0  0  0
1  26  20.096908  0.059699  0.197263  0.162713  15595006.940568  6421038.298882  16585127.869182  1081385.242032  445246.102256  1150041.970696  0.058469  2.923439  0.029308  0.013576  0.015585  1.000000  0.008503  0.001384  0.000327  0.403210  0.295339  0.069842  0.398927  0.019522  0.004616  18  0  0  0  0
21  5  21.850222  0.000000  0.095541  0.482070  9192999.430198  6389559.602485  3100.330047  637458.768163  443063.314017  214.982345  0.030789  1.539448  0.017277  0.013509  0.000003  1.000000  0.003664  0.006127  0.001449  0.293302  0.289991  0.068577  0.171918  0.093085  0.022013  16  0  0  0  0
0  27  19.683272  0.058341  0.209442  0.107686  16381395.230864  6464568.676829  17396312.978165  1135914.790809  448264.575314  1206290.974544  0.060801  3.040048  0.030786  0.013668  0.016347  1.000000  0.009456  0.000904  0.000214  0.429754  0.295957  0.069988  0.443622  0.012162  0.002876  20  0  0  0  0
8  19  58.203084  0.000000  0.031387  0.562488  5424213.851204  6907391.192518  2282501.804590  376124.539776  478970.668304  158272.694318  0.026943  1.347141  0.010194  0.014604  0.002145  1.000000  0.002045  0.008477  0.002005  0.299850  0.287807  0.068061  0.095922  0.128567  0.030404  16  0  0  0  0
9  18  60.670327  0.000000  0.028896  0.566526  5265976.590178  6903713.839987  1450499.227818  365152.089461  478715.674204  100580.170597  0.025856  1.292793  0.009897  0.014596  0.001363  1.000000  0.001972  0.008612  0.002037  0.297665  0.287674  0.068029  0.092495  0.130697  0.030907  16  0  0  0  0
5  22  30.540550  0.000000  0.083777  0.482356  8620616.506776  6721978.240489  7792294.860861  597768.728361  466113.807723  540331.446867  0.037735  1.886768  0.016201  0.014212  0.007322  1.000000  0.003576  0.006181  0.001462  0.321093  0.290152  0.068615  0.167747  0.093192  0.022038  19  0  0  0  0
23  3  20.706381  0.000000  0.103210  0.470182  9646213.735957  6332994.599262  1203.825360  668885.446176  439140.997090  83.475370  0.031519  1.575966  0.018129  0.013390  0.000001  1.000000  0.003876  0.005842  0.001382  0.293045  0.290236  0.068635  0.181846  0.088751  0.020988  16  0  0  0  0
6  21  38.722516  0.000000  0.057093  0.525876  6995157.507891  6821560.810645  5360198.268083  485056.539157  473019.038489  371685.586519  0.032606  1.630287  0.013146  0.014423  0.005037  1.000000  0.002763  0.007333  0.001734  0.310330  0.288966  0.068335  0.129635  0.110918  0.026230  18  0  0  0  0
13  14  37.894631  0.000000  0.047202  0.547283  6336540.906921  6746273.436697  222080.019602  439386.904308  467798.479408  15399.419613  0.026381  1.319032  0.011909  0.014263  0.000209  1.000000  0.002405  0.007959  0.001882  0.294857  0.288313  0.068180  0.112825  0.120896  0.028590  16  0  0  0  0
12  15  43.240783  0.000000  0.040580  0.554905  5945913.891775  6796489.223292  356875.197702  412300.139235  471280.530474  24746.354619  0.025879  1.293967  0.011174  0.014370  0.000335  1.000000  0.002243  0.008209  0.001941  0.295195  0.288073  0.068123  0.105208  0.124678  0.029484  16  0  0  0  0
16  11  28.143301  0.000000  0.067939  0.521331  7561678.790425  6592706.328260  53138.683870  524340.122458  457149.865698  3684.729910  0.028200  1.409983  0.014211  0.013939  0.000050  1.000000  0.002930  0.007170  0.001696  0.294152  0.289055  0.068356  0.137448  0.108922  0.025758  16  0  0  0  0
3  24  22.427758  0.038179  0.151723  0.327159  12768824.723838  6486771.866462  13275673.117253  885412.790586  449804.183580  920558.550679  0.050187  2.509329  0.023997  0.013715  0.012475  1.000000  0.006097  0.003283  0.000776  0.356705  0.293203  0.069337  0.286031  0.048671  0.011510  21  0  0  0  0
11  16  49.778480  0.000000  0.034785  0.561235  5604966.514418  6842252.486113  572061.376203  388658.247725  474453.835701  39667.743151  0.025538  1.276877  0.010534  0.014466  0.000538  1.000000  0.002103  0.008424  0.001992  0.295672  0.287863  0.068074  0.098670  0.127918  0.030250  16  0  0  0  0
7  20  49.228206  0.000000  0.040039  0.550466  5954993.791369  6882614.099734  3540202.849460  412929.755461  477252.581061  245483.899417  0.029070  1.453489  0.011191  0.014552  0.003327  1.000000  0.002282  0.008082  0.001911  0.303700  0.288204  0.068155  0.107043  0.122454  0.028958  17  0  0  0  0
18  9  24.757258  0.000000  0.080409  0.504269  8298704.539423  6500963.343352  20462.558490  575446.785700  450788.245577  1418.909838  0.029360  1.468006  0.015596  0.013745  0.000019  1.000000  0.003257  0.006697  0.001584  0.293778  0.289487  0.068458  0.152780  0.101732  0.024058  16  0  0  0  0
22  5  21.222184  0.000000  0.099609  0.475814  9433414.502881  6359569.498141  3060.096681  654129.572642  440983.747374  212.192492  0.031177  1.558867  0.017729  0.013446  0.000003  1.000000  0.003776  0.005976  0.001413  0.293168  0.290122  0.068608  0.177165  0.090780  0.021468  16  0  0  0  0
23  4  20.706581  0.000000  0.103212  0.470178  9646316.157494  6332983.332779  1907.918076  668892.548265  439140.215853  132.298399  0.031520  1.576008  0.018129  0.013390  0.000002  1.000000  0.003876  0.005842  0.001382  0.293045  0.290236  0.068635  0.181848  0.088750  0.020988  16  0  0  0  0
10  17  56.558157  0.000000  0.030536  0.565499  5356962.652194  6879731.726237  913543.536276  371461.223216  477052.712208  63346.717436  0.025472  1.273579  0.010068  0.014546  0.000858  1.000000  0.002004  0.008573  0.002027  0.296416  0.287715  0.068039  0.094026  0.130153  0.030779  16  0  0  0  0
14  13  33.753136  0.000000  0.054167  0.538905  6747879.607047  6694363.427082  137977.877514  467909.854089  464198.947935  9567.628988  0.026965  1.348245  0.012682  0.014154  0.000130  1.000000  0.002579  0.007695  0.001820  0.294589  0.288565  0.068240  0.120972  0.116883  0.027641  16  0  0  0  0
2  25  20.890902  0.055463  0.178727  0.237600  14433200.289335  6424849.160353  15280719.586394  1000823.523046  445510.354100  1059592.003475  0.055068  2.753384  0.027125  0.013584  0.014359  1.000000  0.007394  0.002147  0.000508  0.379066  0.294450  0.069632  0.346894  0.031236  0.007387  19  0  0  0  0
4  23  25.350556  0.000000  0.117727  0.414642  10690138.306143  6598065.013105  10616237.295970  741273.014087  457521.446341  736148.587912  0.044016  2.200815  0.020090  0.013950  0.009976  1.000000  0.004738  0.004727  0.001118  0.336809  0.291668  0.068974  0.222297  0.070859  0.016757  20  0  0  0  0
21  6  21.850535  0.000000  0.095547  0.482058  9193335.025172  6389522.946148  4913.568584  637482.038909  443060.772203  340.715498  0.030791  1.539561  0.017277  0.013509  0.000005  1.000000  0.003665  0.006127  0.001449  0.293303  0.289991  0.068577  0.171926  0.093080  0.022012  16  0  0  0  0
20  7  22.620931  0.000000  0.091000  0.488905  8924613.147606  6423021.581253  7898.083747  618848.390735  445383.626547  547.667035  0.030360  1.517991  0.016772  0.013580  0.000007  1.000000  0.003541  0.006297  0.001489  0.293450  0.289843  0.068542  0.166112  0.095667  0.022623  16  0  0  0  0
25  2  19.929222  0.000000  0.109168  0.460659  9998225.445954  6288980.761520  744.178839  693294.557994  436089.000079  51.602671  0.032087  1.604369  0.018790  0.013297  0.000001  1.000000  0.004043  0.005623  0.001330  0.292833  0.290419  0.068678  0.189665  0.085417  0.020199  16  0  0  0  0
26  1  19.636600  0.000000  0.111592  0.456714  10141473.235564  6271044.950948  465.523938  703227.611966  434845.299391  32.280250  0.032318  1.615921  0.019059  0.013259  0.000000  1.000000  0.004111  0.005534  0.001309  0.292744  0.290492  0.068696  0.192874  0.084070  0.019881  16  0  0  0  0
27  0  19.392752  0.000000  0.113697  0.453258  10265798.192272  6255465.217089  291.503018  711848.523384  433764.973211  20.213333  0.032519  1.625948  0.019293  0.013226  0.000000  1.000000  0.004171  0.005457  0.001291  0.292665  0.290554  0.068710  0.195672  0.082906  0.019606  16  0  0  0  0
17  10  26.247712  0.000000  0.074388  0.512645  7942814.045568  6545256.213478  32969.663082  550768.712179  453859.591185  2286.174493  0.028797  1.439834  0.014927  0.013838  0.000031  1.000000  0.003098  0.006925  0.001638  0.293959  0.289280  0.068409  0.145328  0.105199  0.024877  16  0  0  0  0
19  8  23.572318  0.000000  0.085954  0.496327  8626393.045179  6460169.188110  12707.645115  598169.283706  447959.507019  881.170489  0.029882  1.494121  0.016212  0.013659  0.000012  1.000000  0.003405  0.006487  0.001534  0.293608  0.289675  0.068502  0.159724  0.098551  0.023305  16  0  0  0  0
0  28  19.376480  0.061695  0.217525  0.070208  16866616.387856  6420092.071762  17975624.799508  1169560.880246  445180.489201  1246461.476329  0.062163  3.108159  0.031698  0.013574  0.016891  1.000000  0.009902  0.000610  0.000144  0.434072  0.296311  0.070072  0.464547  0.007640  0.001807  18  0  0  0  0
15  12  30.582295  0.000000  0.061152  0.530157  7160557.741489  6642718.195993  85645.058842  496525.682603  460617.776671  5938.779190  0.027582  1.379105  0.013457  0.014044  0.000080  1.000000  0.002755  0.007429  0.001757  0.294360  0.288815  0.068299  0.129268  0.112846  0.026686  17  0  0  0  0
1  27  19.606808  0.065844  0.209248  0.108109  16314622.385080  6355362.172296  17464562.576380  1131284.644104  440692.003991  1211023.521863  0.060509  3.025435  0.030661  0.013437  0.016411  1.000000  0.009110  0.000908  0.000215  0.408711  0.295862  0.069966  0.427400  0.012216  0.002889  19  0  0  0  0
24  3  20.281362  0.000000  0.106387  0.465135  9833894.838103  6309538.347035  1190.903689  681899.584280  437514.499258  82.579359  0.031822  1.591122  0.018481  0.013340  0.000001  1.000000  0.003965  0.005725  0.001354  0.292933  0.290335  0.068658  0.186003  0.086969  0.020567  16  0  0  0  0
6  22  29.933357  0.000000  0.085503  0.479736  8704128.389293  6672217.748487  7749964.544419  603559.589349  462663.327585  537396.188187  0.037747  1.887366  0.016358  0.014107  0.007282  1.000000  0.003588  0.006116  0.001446  0.316762  0.290178  0.068621  0.168334  0.092219  0.021808  19  0  0  0  0
5  23  25.165998  0.000000  0.118222  0.413760  10692720.539304  6541101.967517  10593655.741048  741452.070682  453571.528455  734582.743130  0.043880  2.193975  0.020095  0.013830  0.009955  1.000000  0.004684  0.004710  0.001114  0.330008  0.291630  0.068965  0.219758  0.070602  0.016696  17  0  0  0  0
9  19  50.083702  0.000000  0.037157  0.555913  5761514.676081  6857517.330063  2255821.102933  399513.572915  475512.326860  156422.607484  0.027446  1.372311  0.010828  0.014499  0.002120  1.000000  0.002181  0.008254  0.001952  0.298951  0.288020  0.068111  0.102320  0.125184  0.029603  16  0  0  0  0
2  26  20.034604  0.067482  0.197007  0.163398  15531093.571779  6325322.614565  16654998.077586  1076953.376497  438609.008162  1154886.893979  0.058212  2.910597  0.029188  0.013373  0.015650  1.000000  0.008236  0.001390  0.000329  0.386297  0.295245  0.069820  0.386387  0.019620  0.004640  18  0  0  0  0
7  21  36.874437  0.000000  0.060315  0.521655  7173913.582259  6774521.022626  5317175.528435  497451.800120  469757.216757  368702.313994  0.032802  1.640090  0.013482  0.014323  0.004996  1.000000  0.002830  0.007210  0.001705  0.307731  0.289064  0.068358  0.132750  0.109057  0.025790  17  0  0  0  0
3  25  20.836107  0.062614  0.178433  0.238427  14373792.803400  6342958.247660  15333909.322021  996704.103362  439831.894015  1063280.273404  0.054833  2.741644  0.027013  0.013411  0.014409  1.000000  0.007199  0.002157  0.000510  0.365843  0.294360  0.069610  0.337719  0.031379  0.007420  19  0  0  0  0
4  24  22.355309  0.042642  0.151577  0.327567  12725439.721961  6418418.331152  13292246.959742  882404.398161  445064.429080  921707.810102  0.049976  2.498805  0.023916  0.013570  0.012490  1.000000  0.005971  0.003289  0.000778  0.346863  0.293127  0.069319  0.280146  0.048761  0.011531  19  0  0  0  0
11  17  46.991449  0.000000  0.037716  0.557381  5780423.836824  6825063.502179  900429.483205  400824.767418  473261.921288  62437.365904  0.026140  1.306976  0.010863  0.014430  0.000846  1.000000  0.002177  0.008295  0.001962  0.296037  0.287984  0.068103  0.102141  0.125933  0.029781  16  0  0  0  0
10  18  50.516858  0.000000  0.035512  0.559095  5655107.920546  6851205.252558  1431472.949070  392135.141118  475074.636291  99260.854926  0.026458  1.322914  0.010628  0.014485  0.001345  1.000000  0.002129  0.008356  0.001976  0.297107  0.287922  0.068088  0.099904  0.126810  0.029988  16  0  0  0  0
18  10  24.754775  0.000000  0.080462  0.504171  8301873.870877  6500622.657095  32424.686102  575666.552724  450764.621792  2248.384830  0.029377  1.468830  0.015602  0.013744  0.000030  1.000000  0.003258  0.006694  0.001583  0.293782  0.289489  0.068459  0.152849  0.101692  0.024048  16  0  0  0  0
21  7  21.851030  0.000000  0.095556  0.482039  9193866.893430  6389464.849125  7787.171446  637518.919591  443056.743653  539.976180  0.030795  1.539739  0.017278  0.013509  0.000007  1.000000  0.003665  0.006127  0.001449  0.293303  0.289992  0.068577  0.171937  0.093073  0.022010  16  0  0  0  0
17  11  26.238952  0.000000  0.074484  0.512478  7948541.496093  6544645.120133  52236.340138  551165.863684  453817.216897  3622.159807  0.028824  1.441213  0.014938  0.013837  0.000049  1.000000  0.003100  0.006920  0.001637  0.293966  0.289284  0.068410  0.145450  0.105129  0.024861  16  0  0  0  0
23  5  20.706898  0.000000  0.103215  0.470171  9646478.447696  6332965.485473  3023.804813  668903.801754  439138.978289  209.675950  0.031521  1.576074  0.018129  0.013390  0.000003  1.000000  0.003876  0.005842  0.001381  0.293045  0.290236  0.068635  0.181852  0.088747  0.020987  16  0  0  0  0
25  3  19.929373  0.000000  0.109169  0.460657  9998275.587129  6288975.216468  1179.438381  693298.034871  436088.615575  81.784334  0.032088  1.604394  0.018790  0.013297  0.000001  1.000000  0.004043  0.005623  0.001330  0.292833  0.290420  0.068679  0.189666  0.085416  0.020199  16  0  0  0  0
14  14  33.574504  0.000000  0.054718  0.538084  6780775.552867  6690964.335449  218347.308161  470190.916897  463963.248936  15140.586829  0.027095  1.354753  0.012743  0.014146  0.000205  1.000000  0.002593  0.007670  0.001814  0.294641  0.288587  0.068245  0.121644  0.116498  0.027550  16  0  0  0  0
19  9  23.572048  0.000000  0.085983  0.496270  8628142.620623  6459979.934718  20137.951685  598290.602348  447946.383856  1396.401030  0.029892  1.494614  0.016215  0.013658  0.000019  1.000000  0.003405  0.006486  0.001534  0.293610  0.289676  0.068503  0.159762  0.098528  0.023300  16  0  0  0  0
22  6  21.222607  0.000000  0.099614  0.475803  9433708.009890  6359537.319182  4849.812928  654149.924935  440981.516028  336.294568  0.031179  1.558975  0.017729  0.013446  0.000005  1.000000  0.003776  0.005975  0.001413  0.293168  0.290122  0.068608  0.177172  0.090776  0.021467  16  0  0  0  0
16  12  28.117867  0.000000  0.068112  0.521045  7571991.652546  6591615.722756  84173.016874  525055.234477  457074.241192  5836.705208  0.028246  1.412295  0.014230  0.013936  0.000079  1.000000  0.002934  0.007162  0.001694  0.294166  0.289062  0.068358  0.137665  0.108797  0.025728  16  0  0  0  0
15  13  30.513785  0.000000  0.061461  0.529672  7179035.368624  6640784.720455  135614.069522  497806.953805  460483.706072  9403.718379  0.027660  1.382985  0.013492  0.014040  0.000127  1.000000  0.002764  0.007415  0.001753  0.294387  0.288828  0.068302  0.129651  0.112627  0.026634  16  0  0  0  0
13  15  37.436331  0.000000  0.048174  0.545902  6394639.861246  6740359.319693  351085.281347  443415.588106  467388.384121  24344.871624  0.026599  1.329927  0.012018  0.014251  0.000330  1.000000  0.002430  0.007916  0.001872  0.294956  0.288353  0.068190  0.113998  0.120225  0.028431  16  0  0  0  0
20  8  22.621323  0.000000  0.091016  0.488872  8925577.805973  6422916.681771  12516.772738  618915.281845  445376.352633  867.935062  0.030366  1.518287  0.016774  0.013580  0.000012  1.000000  0.003541  0.006297  0.001489  0.293451  0.289843  0.068542  0.166134  0.095654  0.022620  17  0  0  0  0
12  16  42.085705  0.000000  0.042279  0.552593  6047510.955256  6786328.445923  563252.682064  419345.058516  470575.964280  39056.932789  0.026243  1.312136  0.011365  0.014348  0.000529  1.000000  0.002286  0.008134  0.001924  0.295386  0.288142  0.068140  0.107235  0.123517  0.029209  16  0  0  0  0
24  4  20.281585  0.000000  0.106388  0.465131  9833984.858773  6309528.419247  1887.439915  681905.826472  437513.810847  130.878407  0.031823  1.591162  0.018481  0.013340  0.000002  1.000000  0.003965  0.005725  0.001354  0.292934  0.290335  0.068658  0.186005  0.086968  0.020566  16  0  0  0  0
28  0  19.189124  0.000000  0.115516  0.450246  10373296.317739  6241983.197872  289.565757  719302.632694  432830.106259  20.078999  0.032692  1.634624  0.019495  0.013197  0.000000  1.000000  0.004223  0.005391  0.001275  0.292595  0.290607  0.068723  0.198101  0.081904  0.019369  17  0  0  0  0
27  1  19.392818  0.000000  0.113697  0.453257  10265813.946784  6255463.470631  462.000387  711849.615830  433764.852109  32.035920  0.032519  1.625957  0.019293  0.013226  0.000000  1.000000  0.004171  0.005457  0.001291  0.292665  0.290554  0.068710  0.195673  0.082906  0.019606  16  0  0  0  0
2  27  19.553350  0.074539  0.209001  0.108696  16250631.418847  6258362.259261  17559499.331227  1126847.397825  433965.859217  1217606.603616  0.060273  3.013629  0.030541  0.013232  0.016500  1.000000  0.008817  0.000913  0.000216  0.391036  0.295766  0.069943  0.413626  0.012290  0.002906  18  0  0  0  0
7  22  29.330827  0.000000  0.087344  0.476933  8797122.770481  6627020.961912  7704678.739600  610007.983491  459529.302819  534255.990738  0.037784  1.889199  0.016533  0.014011  0.007240  1.000000  0.003609  0.006048  0.001430  0.313100  0.290209  0.068629  0.169312  0.091189  0.021564  16  0  0  0  0
26  2  19.636701  0.000000  0.111593  0.456713  10141501.263159  6271041.847878  737.803660  703229.555449  434845.084219  51.160605  0.032319  1.615936  0.019059  0.013259  0.000001  1.000000  0.004111  0.005534  0.001309  0.292744  0.290492  0.068696  0.192875  0.084070  0.019881  16  0  0  0  0
8  21  35.129585  0.000000  0.063742  0.517100  7366574.494703  6729551.447591  5270742.824892  510811.247040  466638.947238  365482.588569  0.033025  1.651258  0.013844  0.014228  0.004953  1.000000  0.002904  0.007080  0.001674  0.305524  0.289170  0.068383  0.136242  0.107086  0.025324  17  0  0  0  0
13  16  36.751683  0.000000  0.049704  0.543713  6486052.829487  6731048.961881  554200.973378  449754.324290  466742.787516  38429.271370  0.026942  1.347076  0.012190  0.014231  0.000521  1.000000  0.002469  0.007848  0.001856  0.295113  0.288415  0.068204  0.115848  0.119168  0.028181  16  0  0  0  0
3  26  19.996682  0.076453  0.196680  0.164321  15468568.888896  6241341.644797  16749090.825154  1072617.804889  432785.619839  1161411.450781  0.058005  2.900265  0.029071  0.013196  0.015739  1.000000  0.008007  0.001400  0.000331  0.372076  0.295148  0.069797  0.375652  0.019752  0.004671  19  0  0  0  0
1  28  19.305719  0.069682  0.217340  0.070531  16800061.451663  6310192.171738  18058410.508476  1164945.843776  437559.836614  1252201.983164  0.061884  3.094177  0.031573  0.013341  0.016969  1.000000  0.009534  0.000613  0.000145  0.412421  0.296215  0.070049  0.447292  0.007678  0.001816  21  0  0  0  0
9  20  40.838078  0.000000  0.049528  0.539004  6503331.333513  6787813.939785  3466484.291683  450952.446184  470678.971040  240372.124812  0.029831  1.491530  0.012222  0.014351  0.003257  1.000000  0.002503  0.007717  0.001825  0.300875  0.288537  0.068233  0.117430  0.116924  0.027650  16  0  0  0  0
6  23  24.996014  0.000000  0.118718  0.412905  10699028.709615  6491474.970078  10571767.654423  741889.490319  450130.305066  733064.984662  0.043766  2.188293  0.020107  0.013725  0.009934  1.000000  0.004641  0.004694  0.001110  0.324269  0.291593  0.068956  0.217715  0.070354  0.016637  18  0  0  0  0
14  15  33.299882  0.000000  0.055588  0.536784  6832684.404753  6685599.188840  345220.735106  473790.368092  463591.220222  23938.213661  0.027300  1.365025  0.012841  0.014135  0.000324  1.000000  0.002616  0.007631  0.001804  0.294722  0.288622  0.068254  0.122708  0.115890  0.027406  16  0  0  0  0
4  25  20.806532  0.070804  0.178052  0.239534  14314375.491463  6271986.878366  15405120.146568  992584.002326  434910.614297  1068218.157371  0.054638  2.731904  0.026902  0.013261  0.014476  1.000000  0.007029  0.002170  0.000513  0.354711  0.294267  0.069588  0.329780  0.031570  0.007466  20  0  0  0  0
5  24  22.306462  0.047711  0.151356  0.328192  12682175.946358  6359615.121820  13317568.992701  879404.411778  440986.911000  923463.684456  0.049794  2.489713  0.023834  0.013446  0.012514  1.000000  0.005862  0.003298  0.000780  0.338567  0.293049  0.069300  0.275036  0.048899  0.011564  20  0  0  0  0
10  19  43.964528  0.000000  0.043139  0.548901  6112002.797558  6807308.470136  2227367.050320  423817.036423  472030.756102  154449.553372  0.027972  1.398600  0.011487  0.014392  0.002093  1.000000  0.002325  0.008023  0.001897  0.298165  0.288238  0.068163  0.109058  0.121684  0.028776  16  0  0  0  0
0  29  19.167435  0.063964  0.223381  0.045330  17217892.696420  6387406.315732  18394484.798549  1193918.998033  442914.001322  1275505.966220  0.063148  3.157392  0.032358  0.013505  0.017285  1.000000  0.010233  0.000427  0.000101  0.437197  0.296567  0.070132  0.480081  0.004824  0.001141  22  0  0  0  0
8  20  44.687144  0.000000  0.044664  0.544943  6221585.147344  6835004.846765  3504681.181173  431415.669517  473951.271627  243020.764389  0.029437  1.471838  0.011693  0.014451  0.003293  1.000000  0.002388  0.007904  0.001869  0.302179  0.288367  0.068193  0.112051  0.119754  0.028320  18  0  0  0  0
19  10  23.571621  0.000000  0.086030  0.496179  8630914.566169  6459680.092009  31910.703788  598482.813933  447925.592234  2212.744391  0.029908  1.495396  0.016220  0.013657  0.000030  1.000000  0.003407  0.006484  0.001533  0.293613  0.289678  0.068503  0.159823  0.098493  0.023292  16  0  0  0  0
21  8  21.851815  0.000000  0.095570  0.482009  9194709.695417  6389372.793055  12341.056409  637577.360965  443050.360323  855.750582  0.030800  1.540023  0.017280  0.013509  0.000012  1.000000  0.003665  0.006126  0.001449  0.293304  0.289992  0.068577  0.171956  0.093062  0.022007  16  0  0  0  0
24  5  20.281939  0.000000  0.106391  0.465125  9834127.529675  6309512.684798  2991.352403  681915.719524  437512.719793  207.425643  0.031825  1.591226  0.018482  0.013340  0.000003  1.000000  0.003965  0.005725  0.001354  0.292934  0.290335  0.068658  0.186008  0.086966  0.020566  16  0  0  0  0
26  3  19.636860  0.000000  0.111594  0.456711  10141545.675235  6271036.931500  1169.334821  703232.635060  434844.743308  81.083736  0.032319  1.615960  0.019059  0.013259  0.000001  1.000000  0.004111  0.005534  0.001309  0.292744  0.290492  0.068696  0.192876  0.084069  0.019881  16  0  0  0  0
18  11  24.750849  0.000000  0.080547  0.504017  8306894.088754  6500083.006589  51373.880986  576014.663471  450727.201475  3562.355370  0.029403  1.470135  0.015612  0.013743  0.000048  1.000000  0.003260  0.006690  0.001582  0.293788  0.289493  0.068459  0.152957  0.101629  0.024033  16  0  0  0  0
20  9  22.621944  0.000000  0.091041  0.488819  8927106.399159  6422750.457041  19835.621825  619021.277188  445364.826317  1375.436945  0.030375  1.518757  0.016777  0.013579  0.000019  1.000000  0.003542  0.006295  0.001489  0.293452  0.289844  0.068542  0.166167  0.095634  0.022616  17  0  0  0  0
25  4  19.929613  0.000000  0.109170  0.460654  9998354.989105  6288966.443229  1869.269800  693303.540744  436088.007223  129.618459  0.032089  1.604433  0.018790  0.013297  0.000002  1.000000  0.004043  0.005623  0.001330  0.292834  0.290420  0.068679  0.189668  0.085415  0.020199  16  0  0  0  0
27  2  19.392922  0.000000  0.113697  0.453256  10265838.953836  6255460.694545  732.219358  711851.349863  433764.659610  50.773380  0.032519  1.625972  0.019293  0.013226  0.000001  1.000000  0.004171  0.005457  0.001291  0.292665  0.290554  0.068710  0.195673  0.082906  0.019606  16  0  0  0  0
23  6  20.707401  0.000000  0.103219  0.470161  9646735.683967  6332937.192043  4792.303285  668921.638970  439137.016373  332.306748  0.031524  1.576178  0.018130  0.013390  0.000005  1.000000  0.003876  0.005842  0.001381  0.293045  0.290236  0.068635  0.181858  0.088744  0.020986  17  0  0  0  0
22  7  21.223278  0.000000  0.099622  0.475786  9434173.159218  6359486.321604  7686.150474  654182.179209  440977.979766  532.971208  0.031183  1.559146  0.017730  0.013446  0.000007  1.000000  0.003777  0.005975  0.001413  0.293169  0.290123  0.068608  0.177182  0.090769  0.021465  17  0  0  0  0
12  17  40.452817  0.000000  0.044940  0.548924  6206597.567646  6770400.950604  886767.666984  430376.404349  469471.523708  61490.031511  0.026812  1.340601  0.011664  0.014314  0.000833  1.000000  0.002354  0.008016  0.001896  0.295686  0.288251  0.068166  0.110426  0.121698  0.028779  16  0  0  0  0
15  14  30.406902  0.000000  0.061951  0.528903  7208243.673515  6637727.973138  214621.808058  499832.309099  460271.745831  14882.254092  0.027782  1.389118  0.013547  0.014034  0.000202  1.000000  0.002776  0.007392  0.001748  0.294429  0.288847  0.068307  0.130257  0.112280  0.026552  16  0  0  0  0
11  18  43.429538  0.000000  0.042271  0.551255  6052972.132993  6798306.083955  1411401.266269  419723.746196  471406.514792  97869.049097  0.027075  1.353765  0.011376  0.014373  0.001326  1.000000  0.002293  0.008095  0.001914  0.296605  0.288171  0.068147  0.107583  0.122848  0.029051  17  0  0  0  0
28  1  19.189192  0.000000  0.115517  0.450245  10373310.453576  6241981.627608  458.930088  719303.612898  432829.997374  31.823020  0.032693  1.634633  0.019495  0.013197  0.000000  1.000000  0.004223  0.005391  0.001275  0.292595  0.290607  0.068723  0.198102  0.081903  0.019369  17  0  0  0  0
0  30  19.010385  0.065632  0.227976  0.029111  17493425.342580  6361486.932097  18722203.510498  1213024.916895  441116.705620  1298230.558777  0.063919  3.195940  0.032876  0.013450  0.017593  1.000000  0.010498  0.000312  0.000074  0.439648  0.296768  0.070180  0.492497  0.003055  0.000722  19  0  0  0  0
29  0  19.018720  0.000000  0.117084  0.447633  10465923.037682  6230357.023312  287.885348  725725.532558  432023.926843  19.962477  0.032842  1.642099  0.019669  0.013173  0.000000  1.000000  0.004267  0.005335  0.001262  0.292534  0.290652  0.068733  0.200201  0.081043  0.019165  16  0  0  0  0
17  12  26.225129  0.000000  0.074636  0.512213  7957610.442064  6543677.466580  82746.182228  551794.720367  453750.118095  5737.765981  0.028868  1.443396  0.014955  0.013835  0.000078  1.000000  0.003104  0.006913  0.001635  0.293978  0.289290  0.068411  0.145643  0.105017  0.024834  16  0  0  0  0
2  28  19.257457  0.078939  0.217111  0.070972  16736738.305733  6212366.530678  18171154.339444  1160554.905333  430776.434404  1260019.838930  0.061664  3.083182  0.031454  0.013135  0.017075  1.000000  0.009222  0.000617  0.000146  0.394238  0.296117  0.070026  0.432666  0.007730  0.001828  18  0  0  0  0
4  26  19.983667  0.086740  0.196274  0.165506  15406543.488035  6168312.960569  16869828.485137  1068316.854374  427721.682281  1169783.612727  0.057848  2.892389  0.028954  0.013041  0.015852  1.000000  0.007810  0.001412  0.000334  0.360106  0.295050  0.069773  0.366396  0.019922  0.004711  20  0  0  0  0
9  21  33.495570  0.000000  0.067351  0.512226  7571574.877734  6686297.686280  5221065.693060  525026.334578  463639.655265  362037.888773  0.033272  1.663615  0.014230  0.014137  0.004906  1.000000  0.002986  0.006944  0.001642  0.303647  0.289282  0.068409  0.140073  0.105017  0.024834  17  0  0  0  0
13  17  35.760297  0.000000  0.052102  0.540240  6629257.541707  6716451.186089  872738.175865  459684.391200  465730.552038  60517.201893  0.027479  1.373955  0.012459  0.014200  0.000820  1.000000  0.002531  0.007740  0.001830  0.295358  0.288512  0.068227  0.118762  0.117511  0.027789  16  0  0  0  0
7  23  24.837830  0.000000  0.119220  0.412068  10708953.791692  6448232.547285  10550350.540469  742577.712987  447131.799325  731579.884267  0.043673  2.183649  0.020126  0.013633  0.009914  1.000000  0.004606  0.004678  0.001106  0.319423  0.291558  0.068948  0.216100  0.070111  0.016580  18  0  0  0  0
8  22  28.733388  0.000000  0.089300  0.473944  8899207.460063  6585661.241477  7656398.051839  617086.715624  456661.346975  530908.122833  0.037843  1.892151  0.016725  0.013924  0.007195  1.000000  0.003637  0.005977  0.001413  0.310002  0.290244  0.068637  0.170647  0.090103  0.021308  16  0  0  0  0
5  25  20.802231  0.080127  0.177576  0.240942  14254034.520988  6211025.287088  15495655.127222  988399.853181  430683.430212  1074496.012349  0.054481  2.724043  0.026788  0.013132  0.014561  1.000000  0.006881  0.002186  0.000517  0.345330  0.294171  0.069566  0.322842  0.031814  0.007523  18  0  0  0  0
16  13  28.077889  0.000000  0.068386  0.520593  7588310.835747  6589889.813966  133289.389129  526186.835376  456954.563637  9242.520947  0.028319  1.415954  0.014261  0.013933  0.000125  1.000000  0.002942  0.007149  0.001691  0.294188  0.289073  0.068360  0.138008  0.108600  0.025682  16  0  0  0  0
3  27  19.523684  0.084566  0.208695  0.109468  16188699.040139  6172992.746083  17684185.163984  1122552.897631  428046.186849  1226252.538814  0.060093  3.004642  0.030424  0.013051  0.016617  1.000000  0.008566  0.000921  0.000218  0.376176  0.295667  0.069920  0.401873  0.012388  0.002929  21  0  0  0  0
10  20  37.574123  0.000000  0.054579  0.532688  6797098.912708  6741078.696573  3425867.863969  471322.807412  467438.266981  237555.710194  0.030246  1.512286  0.012774  0.014252  0.003219  1.000000  0.002624  0.007524  0.001779  0.299753  0.288713  0.068275  0.123125  0.113993  0.026957  17  0  0  0  0
14  16  32.884762  0.000000  0.056956  0.534722  6914382.924960  6677151.399635  545036.124464  479455.487343  463005.435644  37793.764608  0.027624  1.381197  0.012995  0.014117  0.000512  1.000000  0.002651  0.007569  0.001790  0.294851  0.288678  0.068267  0.124386  0.114933  0.027179  16  0  0  0  0
11  19  39.247221  0.000000  0.049258  0.541517  6471069.841679  6757125.690389  2197403.593665  448715.377532  468550.993789  152371.834526  0.028513  1.425628  0.012161  0.014286  0.002065  1.000000  0.002474  0.007788  0.001842  0.297475  0.288459  0.068215  0.116053  0.118115  0.027932  16  0  0  0  0
17  13  26.203373  0.000000  0.074877  0.511792  7971962.510077  6542146.018726  131036.262244  552789.918035  453643.924804  9086.285162  0.028937  1.446851  0.014982  0.013832  0.000123  1.000000  0.003111  0.006902  0.001632  0.293996  0.289300  0.068414  0.145948  0.104840  0.024793  16  0  0  0  0
15  15  30.241649  0.000000  0.062724  0.527684  7254343.023514  6632902.456564  339368.817055  503028.919202  459937.136014  23532.431359  0.027976  1.398801  0.013633  0.014024  0.000319  1.000000  0.002797  0.007357  0.001740  0.294496  0.288878  0.068314  0.131215  0.111732  0.026422  17  0  0  0  0
18  12  24.744651  0.000000  0.080680  0.503771  8314843.711224  6499228.419573  81382.470822  576565.904292  450667.942907  5643.203831  0.029444  1.472201  0.015626  0.013741  0.000076  1.000000  0.003264  0.006684  0.001581  0.293797  0.289498  0.068461  0.153128  0.101529  0.024010  16  0  0  0  0
6  24  22.280063  0.053425  0.151060  0.329035  12638480.165660  6309378.138710  13351804.556538  876374.469402  437503.390130  925837.638737  0.049638  2.481905  0.023752  0.013340  0.012546  1.000000  0.005767  0.003310  0.000783  0.331568  0.292969  0.069281  0.270560  0.049086  0.011608  19  0  0  0  0
25  5  19.929994  0.000000  0.109172  0.460648  9998480.891033  6288952.525932  2962.557673  693312.271005  436087.042173  205.428966  0.032090  1.604495  0.018791  0.013297  0.000003  1.000000  0.004043  0.005622  0.001330  0.292834  0.290420  0.068679  0.189671  0.085413  0.020199  16  0  0  0  0
19  11  23.570945  0.000000  0.086103  0.496037  8635305.638065  6459205.090667  50560.492374  598787.298590  447892.654805  3505.953572  0.029933  1.496635  0.016229  0.013656  0.000048  1.000000  0.003409  0.006480  0.001532  0.293618  0.289681  0.068504  0.159918  0.098436  0.023278  16  0  0  0  0
26  4  19.637112  0.000000  0.111595  0.456708  10141616.104749  6271029.130333  1853.257796  703237.518767  434844.202362  128.508159  0.032320  1.615998  0.019060  0.013259  0.000002  1.000000  0.004111  0.005534  0.001309  0.292744  0.290492  0.068696  0.192878  0.084068  0.019880  16  0  0  0  0
28  2  19.189299  0.000000  0.115517  0.450244  10373332.875010  6241979.134822  727.353394  719305.167640  432829.824520  50.435965  0.032693  1.634648  0.019495  0.013197  0.000001  1.000000  0.004223  0.005391  0.001275  0.292595  0.290607  0.068723  0.198102  0.081903  0.019368  16  0  0  0  0
1  29  19.100485  0.072274  0.223205  0.045561  17151711.146447  6277043.248458  18487908.119625  1189329.852821  435261.231903  1281984.103810  0.062878  3.143895  0.032234  0.013271  0.017373  1.000000  0.009849  0.000429  0.000101  0.415109  0.296470  0.070109  0.462058  0.004850  0.001147  21  0  0  0  0
24  6  20.282500  0.000000  0.106394  0.465116  9834353.625377  6309487.751806  4740.877927  681931.397398  437510.990895  328.740824  0.031827  1.591326  0.018482  0.013340  0.000004  1.000000  0.003965  0.005724  0.001354  0.292934  0.290335  0.068658  0.186014  0.086963  0.020565  16  0  0  0  0
12  18  38.266926  0.000000  0.049076  0.543098  6453882.786026  6745601.653861  1390514.172492  447523.596829  467751.896804  96420.701235  0.027698  1.384884  0.012129  0.014262  0.001307  1.000000  0.002460  0.007833  0.001852  0.296151  0.288420  0.068206  0.115428  0.118870  0.028111  16  0  0  0  0
16  14  28.015350  0.000000  0.068818  0.519875  7614110.722892  6587160.922244  210958.437679  527975.844981  456765.337480  14628.229539  0.028435  1.421739  0.014310  0.013927  0.000198  1.000000  0.002953  0.007129  0.001686  0.294223  0.289090  0.068364  0.138551  0.108289  0.025608  16  0  0  0  0
23  7  20.708198  0.000000  0.103226  0.470145  9647143.337715  6332892.355997  7595.026665  668949.906398  439133.907362  526.652523  0.031527  1.576343  0.018130  0.013389  0.000007  1.000000  0.003877  0.005841  0.001381  0.293046  0.290236  0.068635  0.181867  0.088738  0.020985  17  0  0  0  0
20  10  22.622927  0.000000  0.091082  0.488736  8929528.316679  6422487.087184  31432.001697  619189.217213  445346.563788  2179.550345  0.030390  1.519502  0.016782  0.013579  0.000030  1.000000  0.003543  0.006293  0.001488  0.293455  0.289846  0.068543  0.166221  0.095602  0.022608  17  0  0  0  0
29  1  19.018789  0.000000  0.117085  0.447632  10465935.777786  6230355.608322  456.266866  725726.415980  432023.828725  31.638348  0.032842  1.642108  0.019669  0.013173  0.000000  1.000000  0.004267  0.005335  0.001262  0.292534  0.290652  0.068733  0.200202  0.081043  0.019165  16  0  0  0  0
30  0  18.875900  0.000000  0.118432  0.445375  10545503.903899  6220360.597126  286.433441  731243.809953  431330.757049  19.861799  0.032970  1.648520  0.019819  0.013151  0.000000  1.000000  0.004306  0.005286  0.001250  0.292480  0.290689  0.068742  0.202011  0.080306  0.018991  16  0  0  0  0
21  9  21.853057  0.000000  0.095592  0.481960  9196045.224851  6389226.917308  19557.300590  637669.968928  443040.245041  1356.137661  0.030809  1.540472  0.017283  0.013509  0.000018  1.000000  0.003666  0.006125  0.001448  0.293306  0.289993  0.068578  0.171986  0.093044  0.022003  16  0  0  0  0
0  31  18.885516  0.066929  0.231755  0.018632  17719970.532170  6339991.870049  18991022.271855  1228733.959258  439626.200168  1316870.925044  0.064552  3.227586  0.033302  0.013404  0.017845  1.000000  0.010719  0.000240  0.000057  0.441664  0.296933  0.070219  0.502861  0.001936  0.000458  18  0  0  0  0
27  3  19.393088  0.000000  0.113698  0.453254  10265878.528535  6255456.307278  1160.484673  711854.094042  433764.355389  80.470051  0.032520  1.625996  0.019293  0.013226  0.000001  1.000000  0.004171  0.005457  0.001291  0.292665  0.290554  0.068710  0.195674  0.082905  0.019605  16  0  0  0  0
22  8  21.224341  0.000000  0.099634  0.475758  9434910.294646  6359405.503869  12181.011635  654233.293477  440972.375722  844.652796  0.031188  1.559418  0.017731  0.013445  0.000011  1.000000  0.003777  0.005974  0.001413  0.293169  0.290123  0.068608  0.177199  0.090759  0.021463  16  0  0  0  0
3  28  19.232629  0.089616  0.216830  0.071543  16675985.923986  6126079.233839  18317535.227819  1156342.228206  424793.121301  1270170.147488  0.061505  3.075229  0.031340  0.012952  0.017212  1.000000  0.008957  0.000622  0.000147  0.378950  0.296018  0.070003  0.420216  0.007797  0.001844  18  0  0  0  0
10  21  31.978447  0.000000  0.071112  0.507065  7786818.429450  6644543.128755  5168459.451168  539951.701470  460744.320722  358390.079327  0.033539  1.676955  0.014634  0.014048  0.004857  1.000000  0.003074  0.006802  0.001609  0.302046  0.289399  0.068437  0.144196  0.102871  0.024327  17  0  0  0  0
8  23  24.689096  0.000000  0.119734  0.411244  10722361.061503  6410514.869447  10529243.078782  743507.396684  444516.389128  730116.255707  0.043599  2.179929  0.020151  0.013554  0.009894  1.000000  0.004580  0.004662  0.001102  0.315328  0.291523  0.068939  0.214853  0.069873  0.016524  19  0  0  0  0
6  25  20.823328  0.090665  0.176999  0.242671  14191860.655051  6159156.035291  15606853.675048  984088.607837  427086.724958  1082206.715462  0.054359  2.717942  0.026671  0.013022  0.014665  1.000000  0.006751  0.002207  0.000522  0.337414  0.294071  0.069542  0.316711  0.032115  0.007594  17  0  0  0  0
5  26  19.996193  0.098462  0.195779  0.166978  15344037.876806  6105381.929547  17019851.609017  1063982.605227  423357.933776  1180186.480308  0.057738  2.886912  0.028837  0.012908  0.015993  1.000000  0.007638  0.001426  0.000337  0.350019  0.294948  0.069749  0.358344  0.020135  0.004761  18  0  0  0  0
7  24  22.275026  0.059815  0.150688  0.330102  12593849.750017  6266772.442347  13395080.803243  873279.717793  434549.036121  928838.489887  0.049505  2.475240  0.023668  0.013250  0.012587  1.000000  0.005683  0.003326  0.000787  0.325657  0.292887  0.069262  0.266598  0.049323  0.011664  16  0  0  0  0
2  29  19.055707  0.081906  0.222991  0.045870  17089064.949126  6178653.984731  18613625.576386  1184985.855187  428438.747105  1290701.573634  0.062670  3.133514  0.032116  0.013063  0.017491  1.000000  0.009524  0.000432  0.000102  0.396558  0.296372  0.070086  0.446799  0.004884  0.001155  19  0  0  0  0
4  27  19.518626  0.096068  0.208321  0.110445  16127974.284958  6098517.878522  17842024.920532  1118342.136178  422881.968391  1237197.425469  0.059970  2.998479  0.030310  0.012894  0.016766  1.000000  0.008351  0.000930  0.000220  0.363669  0.295567  0.069896  0.391781  0.012512  0.002959  20  0  0  0  0
12  19  35.546733  0.000000  0.055430  0.533845  6833667.316432  6707416.418565  2166272.728986  473858.524918  465104.065349  150213.165552  0.029060  1.452983  0.012843  0.014181  0.002036  1.000000  0.002626  0.007552  0.001786  0.296866  0.288680  0.068267  0.123212  0.114526  0.027083  16  0  0  0  0
14  17  32.273094  0.000000  0.059101  0.531452  7042433.258961  6663901.728199  858541.683452  488334.722983  462086.680095  59532.792110  0.028131  1.406558  0.013235  0.014089  0.000807  1.000000  0.002708  0.007472  0.001767  0.295052  0.288764  0.068287  0.127027  0.113433  0.026825  16  0  0  0  0
13  18  34.388072  0.000000  0.055831  0.534728  6852023.958328  6693712.972003  1369086.066950  475131.406791  464153.844234  94934.838664  0.028316  1.415805  0.012877  0.014152  0.001286  1.000000  0.002629  0.007574  0.001791  0.295740  0.288664  0.068263  0.123328  0.114934  0.027180  16  0  0  0  0
9  22  28.143003  0.000000  0.091363  0.470776  9009700.812593  6547537.315576  7605228.270019  624748.519253  454017.766821  527359.920058  0.037922  1.896100  0.016932  0.013843  0.007146  1.000000  0.003673  0.005901  0.001396  0.307378  0.290284  0.068646  0.172301  0.088966  0.021039  18  0  0  0  0
20  11  22.624483  0.000000  0.091147  0.488605  8933364.955754  6422069.867655  49802.951994  619455.256523  445317.633051  3453.424388  0.030414  1.520682  0.016789  0.013578  0.000047  1.000000  0.003545  0.006290  0.001487  0.293459  0.289848  0.068543  0.166305  0.095552  0.022596  16  0  0  0  0
19  12  23.569880  0.000000  0.086220  0.495810  8642259.232344  6458452.880373  80096.397017  599269.473062  447840.495218  5554.025208  0.029972  1.498597  0.016242  0.013655  0.000075  1.000000  0.003412  0.006474  0.001531  0.293626  0.289685  0.068505  0.160070  0.098347  0.023257  16  0  0  0  0
18  13  24.734887  0.000000  0.080891  0.503382  8327425.497782  6497875.816689  128882.952046  577438.347526  450574.151041  8936.970841  0.029509  1.475472  0.015650  0.013738  0.000121  1.000000  0.003270  0.006674  0.001578  0.293812  0.289506  0.068463  0.153399  0.101371  0.023972  16  0  0  0  0
24  7  20.283388  0.000000  0.106400  0.465101  9834711.947871  6309448.236650  7513.543686  681956.244111  437508.250845  521.002350  0.031830  1.591486  0.018483  0.013340  0.000007  1.000000  0.003965  0.005724  0.001354  0.292934  0.290335  0.068659  0.186022  0.086957  0.020564  16  0  0  0  0
25  6  19.930597  0.000000  0.109176  0.460639  9998680.399677  6288930.474418  4695.248794  693326.105286  436085.513083  325.576819  0.032092  1.604592  0.018791  0.013296  0.000004  1.000000  0.004043  0.005622  0.001330  0.292834  0.290420  0.068679  0.189676  0.085410  0.020198  16  0  0  0  0
1  30  18.946240  0.074176  0.227810  0.029269  17427640.281599  6250783.779937  18823914.783452  1208463.264928  433440.354116  1305283.397544  0.063657  3.182835  0.032753  0.013216  0.017688  1.000000  0.010100  0.000314  0.000074  0.417218  0.296671  0.070157  0.473859  0.003072  0.000727  21  0  0  0  0
22  9  21.226024  0.000000  0.099654  0.475713  9436078.395293  6359277.433786  19303.804148  654314.291633  440963.495117  1338.559771  0.031197  1.559849  0.017734  0.013445  0.000018  1.000000  0.003778  0.005973  0.001413  0.293170  0.290124  0.068609  0.177225  0.090743  0.021459  16  0  0  0  0
11  20  34.805909  0.000000  0.059758  0.526054  7099163.198435  6694959.214704  3383205.095720  492268.476880  464240.260898  234597.398720  0.030676  1.533790  0.013342  0.014155  0.003179  1.000000  0.002751  0.007327  0.001733  0.298783  0.288892  0.068317  0.129064  0.110998  0.026249  17  0  0  0  0
16  15  27.918246  0.000000  0.069501  0.518739  7654839.455064  6582852.222654  333615.624993  530800.046988  456466.564663  23133.494891  0.028617  1.430873  0.014386  0.013918  0.000313  1.000000  0.002972  0.007098  0.001678  0.294277  0.289118  0.068371  0.139408  0.107796  0.025492  16  0  0  0  0
21  10  21.855026  0.000000  0.095628  0.481884  9198161.315255  6388995.778986  30991.320281  637816.702362  443024.217503  2148.992720  0.030824  1.541184  0.017287  0.013508  0.000029  1.000000  0.003667  0.006123  0.001448  0.293308  0.289995  0.068578  0.172033  0.093015  0.021996  16  0  0  0  0
28  3  19.189469  0.000000  0.115518  0.450242  10373368.327947  6241975.202180  1152.772969  719307.626009  432829.551823  79.935308  0.032693  1.634671  0.019495  0.013197  0.000001  1.000000  0.004223  0.005391  0.001275  0.292595  0.290607  0.068723  0.198103  0.081903  0.019368  16  0  0  0  0
26  5  19.637513  0.000000  0.111597  0.456703  10141727.679554  6271016.776628  2937.183002  703245.255560  434843.345734  203.669441  0.032321  1.616058  0.019060  0.013259  0.000003  1.000000  0.004111  0.005534  0.001309  0.292744  0.290492  0.068696  0.192880  0.084066  0.019880  16  0  0  0  0
27  4  19.393350  0.000000  0.113699  0.453251  10265941.307280  6255449.341241  1839.232198  711858.447231  433763.872352  127.535599  0.032521  1.626033  0.019293  0.013226  0.000002  1.000000  0.004171  0.005457  0.001291  0.292665  0.290554  0.068710  0.195676  0.082904  0.019605  16  0  0  0  0
29  2  19.018898  0.000000  0.117085  0.447631  10465955.997779  6230353.359332  723.132587  725727.818070  432023.672776  50.143287  0.032842  1.642122  0.019669  0.013173  0.000001  1.000000  0.004267  0.005335  0.001262  0.292534  0.290652  0.068733  0.200202  0.081042  0.019165  17  0  0  0  0
17  14  26.169270  0.000000  0.075258  0.511126  7994655.665489  6539724.310465  207408.224244  554363.501391  453475.999289  14382.051488  0.029046  1.452316  0.015025  0.013827  0.000195  1.000000  0.003121  0.006884  0.001628  0.294024  0.289315  0.068417  0.146432  0.104561  0.024727  16  0  0  0  0
15  16  29.989674  0.000000  0.063940  0.525753  7326922.132555  6625302.494202  535894.150594  508061.682426  459410.141242  37159.844042  0.028281  1.414051  0.013770  0.014008  0.000504  1.000000  0.002829  0.007301  0.001727  0.294601  0.288927  0.068326  0.132726  0.110869  0.026218  16  0  0  0  0
30  1  18.875970  0.000000  0.118432  0.445375  10545515.507824  6220359.303974  453.965790  731244.614590  431330.667379  31.478787  0.032971  1.648529  0.019819  0.013151  0.000000  1.000000  0.004306  0.005286  0.001250  0.292480  0.290689  0.068742  0.202011  0.080305  0.018991  16  0  0  0  0
23  8  20.709460  0.000000  0.103237  0.470119  9647789.360764  6332821.302870  12036.647480  668994.702774  439128.980413  834.642331  0.031532  1.576605  0.018132  0.013389  0.000011  1.000000  0.003877  0.005841  0.001381  0.293046  0.290237  0.068635  0.181882  0.088729  0.020983  17  0  0  0  0
0  32  18.786275  0.067945  0.234843  0.011891  17904991.243159  6322314.873396  19210236.538013  1241563.621155  438400.446093  1332071.628267  0.065068  3.253403  0.033650  0.013367  0.018051  1.000000  0.010901  0.000195  0.000046  0.443310  0.297068  0.070251  0.511431  0.001225  0.000290  18  0  0  0  0
6  26  20.035066  0.111731  0.195187  0.168765  15280014.545173  6051676.120623  17202008.538033  1059543.114675  419633.878416  1192817.562521  0.057676  2.883777  0.028716  0.012795  0.016164  1.000000  0.007487  0.001445  0.000342  0.341509  0.294843  0.069725  0.351263  0.020393  0.004823  18  0  0  0  0
4  28  19.232216  0.101866  0.216492  0.072263  16617008.287064  6050622.611755  18501695.462373  1152252.615010  419560.826256  1282940.142434  0.061407  3.070363  0.031229  0.012793  0.017386  1.000000  0.008730  0.000629  0.000149  0.366085  0.295918  0.069979  0.409558  0.007881  0.001864  17  0  0  0  0
10  22  27.562827  0.000000  0.093523  0.467446  9127623.556615  6512168.303040  7551430.977918  632925.489970  451565.217212  523629.521094  0.038018  1.900914  0.017154  0.013768  0.007096  1.000000  0.003714  0.005823  0.001377  0.305153  0.290328  0.068657  0.174234  0.087784  0.020759  17  0  0  0  0
11  21  30.582007  0.000000  0.074984  0.501662  8009741.274150  6604192.953321  5113389.497766  555409.564059  457946.368506  354571.431787  0.033821  1.691050  0.015053  0.013963  0.004805  1.000000  0.003166  0.006657  0.001574  0.300679  0.289519  0.068466  0.148555  0.100672  0.023807  17  0  0  0  0
31  0  18.756049  0.000000  0.119586  0.443431  10613703.755082  6211787.287164  285.183184  735972.907726  430736.268639  19.775104  0.033080  1.654022  0.019947  0.013133  0.000000  1.000000  0.004339  0.005245  0.001240  0.292433  0.290721  0.068750  0.203566  0.079676  0.018842  16  0  0  0  0
5  27  19.539123  0.109182  0.207871  0.111651  16067505.502273  6034114.930223  18036806.756962  1114149.124309  418416.154551  1250703.940992  0.059903  2.995140  0.030196  0.012758  0.016949  1.000000  0.008165  0.000941  0.000222  0.353132  0.295464  0.069871  0.383047  0.012665  0.002995  17  0  0  0  0
7  25  20.870096  0.102484  0.176313  0.244742  14126945.723744  6115496.385820  15740044.661691  979587.292193  424059.287984  1091442.413008  0.054270  2.713484  0.026549  0.012930  0.014790  1.000000  0.006634  0.002231  0.000528  0.330728  0.293969  0.069518  0.311221  0.032477  0.007680  17  0  0  0  0
12  20  32.458108  0.000000  0.064996  0.519178  7405388.843061  6649709.928286  3338977.452802  513502.702302  461102.595699  231530.576081  0.031114  1.555704  0.013917  0.014059  0.003138  1.000000  0.002881  0.007128  0.001686  0.297943  0.289071  0.068360  0.135166  0.107981  0.025535  17  0  0  0  0
9  23  24.547887  0.000000  0.120263  0.410428  10739085.213840  6377555.422205  10508354.118985  744667.078856  442230.923019  728667.778452  0.043541  2.177035  0.020182  0.013484  0.009874  1.000000  0.004560  0.004646  0.001099  0.311864  0.291490  0.068932  0.213924  0.069638  0.016468  18  0  0  0  0
14  18  31.405131  0.000000  0.062441  0.526267  7241790.380636  6643251.894841  1347421.909682  502158.496842  460654.784288  93432.607852  0.028922  1.446078  0.013610  0.014046  0.001266  1.000000  0.002796  0.007321  0.001731  0.295364  0.288899  0.068319  0.131167  0.111096  0.026272  16  0  0  0  0
1  31  18.823539  0.075652  0.231598  0.018738  17654616.801263  6229020.805711  19099533.267309  1224202.216477  431931.271161  1324395.268542  0.064296  3.214812  0.033179  0.013170  0.017947  1.000000  0.010310  0.000242  0.000057  0.418953  0.296836  0.070196  0.483710  0.001948  0.000461  20  0  0  0  0
18  14  24.719562  0.000000  0.081225  0.502766  8347322.374101  6495736.650141  204015.633045  578818.031966  450425.817466  14146.803240  0.029613  1.480646  0.015688  0.013734  0.000192  1.000000  0.003279  0.006658  0.001574  0.293835  0.289519  0.068466  0.153829  0.101122  0.023913  16  0  0  0  0
2  30  18.904036  0.084078  0.227608  0.029480  17365601.366291  6151973.959562  18959700.698677  1204161.377298  426588.707180  1314699.032007  0.063459  3.172939  0.032636  0.013007  0.017816  1.000000  0.009764  0.000316  0.000075  0.398379  0.296573  0.070134  0.458093  0.003095  0.000732  21  0  0  0  0
17  15  26.116152  0.000000  0.075859  0.510071  8030488.064763  6535899.893613  328041.120350  556848.183053  453210.807490  22746.948923  0.029219  1.460947  0.015092  0.013819  0.000308  1.000000  0.003138  0.006856  0.001621  0.294069  0.289339  0.068423  0.147197  0.104120  0.024622  16  0  0  0  0
13  19  32.603886  0.000000  0.061567  0.525986  7194592.420670  6658674.743389  2134380.810918  498885.707188  461724.231764  148001.723795  0.029605  1.480247  0.013521  0.014078  0.002006  1.000000  0.002780  0.007317  0.001730  0.296326  0.288897  0.068318  0.130432  0.110970  0.026242  17  0  0  0  0
20  12  22.626945  0.000000  0.091249  0.488396  8939440.950144  6421409.117780  78898.668962  619876.576673  445271.815491  5470.972636  0.030451  1.522550  0.016800  0.013577  0.000074  1.000000  0.003548  0.006285  0.001486  0.293465  0.289852  0.068544  0.166439  0.095472  0.022577  16  0  0  0  0
19  13  23.568204  0.000000  0.086405  0.495451  8653265.649406  6457262.203682  126852.351920  600032.677402  447757.931600  8796.165453  0.030034  1.501702  0.016262  0.013652  0.000119  1.000000  0.003417  0.006465  0.001529  0.293638  0.289692  0.068507  0.160310  0.098206  0.023224  16  0  0  0  0
23  9  20.711460  0.000000  0.103254  0.470078  9648813.089372  6332708.706063  19075.146430  669065.689919  439121.172753  1322.704242  0.031540  1.577020  0.018133  0.013389  0.000018  1.000000  0.003877  0.005840  0.001381  0.293047  0.290238  0.068635  0.181905  0.088714  0.020979  17  0  0  0  0
22  10  21.228690  0.000000  0.099685  0.475643  9437929.215039  6359074.510858  30589.950891  654442.630733  440949.424084  2121.161060  0.031211  1.560532  0.017737  0.013445  0.000029  1.000000  0.003778  0.005972  0.001412  0.293172  0.290125  0.068609  0.177266  0.090717  0.021453  16  0  0  0  0
3  29  19.034137  0.093016  0.222732  0.046270  17029342.950803  6091729.450461  18775783.765896  1180844.626661  422411.246836  1301945.908034  0.062527  3.126332  0.032004  0.012880  0.017643  1.000000  0.009247  0.000436  0.000103  0.380962  0.296273  0.070063  0.433831  0.004929  0.001166  21  0  0  0  0
16  16  27.769216  0.000000  0.070577  0.516938  7718985.432196  6576064.308581  526909.148493  535248.041995  455995.878749  36536.808175  0.028905  1.445265  0.014507  0.013904  0.000495  1.000000  0.003000  0.007048  0.001667  0.294364  0.289161  0.068381  0.140762  0.107021  0.025308  16  0  0  0  0
25  7  19.931552  0.000000  0.109181  0.460626  9998996.601868  6288895.522313  7441.245068  693348.031303  436083.089442  515.989036  0.032095  1.604747  0.018792  0.013296  0.000007  1.000000  0.004043  0.005622  0.001329  0.292834  0.290420  0.068679  0.189683  0.085406  0.020197  16  0  0  0  0
21  11  21.858141  0.000000  0.095684  0.481763  9201513.601493  6388629.606302  49105.594172  638049.155793  442998.826445  3405.068368  0.030846  1.542311  0.017293  0.013507  0.000046  1.000000  0.003669  0.006120  0.001447  0.293311  0.289997  0.068579  0.172107  0.092970  0.021986  16  0  0  0  0
28  4  19.189738  0.000000  0.115519  0.450239  10373424.614014  6241968.948690  1827.010803  719311.528984  432829.118195  126.688146  0.032694  1.634707  0.019495  0.013197  0.000002  1.000000  0.004223  0.005391  0.001275  0.292595  0.290607  0.068723  0.198104  0.081902  0.019368  16  0  0  0  0
26  6  19.638147  0.000000  0.111600  0.456694  10141904.580805  6270997.182341  4655.039319  703257.522204  434841.987032  322.788623  0.032323  1.616153  0.019060  0.013259  0.000004  1.000000  0.004111  0.005534  0.001309  0.292745  0.290493  0.068696  0.192884  0.084064  0.019879  16  0  0  0  0
27  5  19.393765  0.000000  0.113701  0.453246  10266040.767135  6255438.309280  2914.956291  711865.343952  433763.107377  202.128202  0.032522  1.626091  0.019293  0.013226  0.000003  1.000000  0.004171  0.005457  0.001290  0.292665  0.290554  0.068710  0.195678  0.082902  0.019605  16  0  0  0  0
32  0  18.655370  0.000000  0.120573  0.441762  10672022.776767  6204450.534561  284.109668  740016.851381  430227.525295  19.700665  0.033175  1.658727  0.020056  0.013118  0.000000  1.000000  0.004367  0.005209  0.001232  0.292392  0.290748  0.068756  0.204898  0.079138  0.018715  17  0  0  0  0
30  2  18.876081  0.000000  0.118432  0.445374  10545533.867698  6220357.261269  719.485729  731245.887696  431330.525734  49.890407  0.032971  1.648543  0.019819  0.013151  0.000001  1.000000  0.004306  0.005286  0.001250  0.292480  0.290689  0.068742  0.202012  0.080305  0.018991  16  0  0  0  0
2  31  18.783328  0.085763  0.231409  0.018879  17593160.884743  6129875.927038  19243550.103409  1219940.755010  425056.390693  1334381.649553  0.064106  3.205323  0.033064  0.012960  0.018083  1.000000  0.009965  0.000244  0.000058  0.399878  0.296737  0.070173  0.467521  0.001963  0.000464  17  0  0  0  0
24  8  20.284795  0.000000  0.106410  0.465077  9835279.821151  6309385.609507  11907.557725  681995.621444  437503.908168  825.691020  0.031835  1.591739  0.018484  0.013340  0.000011  1.000000  0.003965  0.005724  0.001354  0.292935  0.290335  0.068659  0.186035  0.086949  0.020562  16  0  0  0  0
4  29  19.036876  0.105763  0.222422  0.046771  16971786.101163  6015584.763813  18979067.857817  1176853.533357  417131.240183  1316041.984924  0.062449  3.122425  0.031896  0.012719  0.017834  1.000000  0.009011  0.000441  0.000104  0.367837  0.296172  0.070039  0.422752  0.004985  0.001179  16  0  0  0  0
15  17  29.613535  0.000000  0.065848  0.522690  7440740.302494  6613377.776227  844388.041018  515954.034748  458583.260299  58551.353621  0.028760  1.437980  0.013984  0.013982  0.000793  1.000000  0.002880  0.007214  0.001706  0.294765  0.289004  0.068344  0.135106  0.109516  0.025898  16  0  0  0  0
1  32  18.725965  0.076807  0.234695  0.011962  17840093.808869  6211128.918170  19324343.245233  1237063.518786  430690.616174  1339983.988273  0.064818  3.240912  0.033528  0.013132  0.018159  1.000000  0.010484  0.000196  0.000046  0.420371  0.296971  0.070228  0.491859  0.001233  0.000292  19  0  0  0  0
6  27  19.586325  0.124034  0.207335  0.113111  16006278.552815  5978932.132803  18272724.635438  1109903.539821  414589.682208  1267062.902106  0.059893  2.994638  0.030081  0.012641  0.017170  1.000000  0.008002  0.000955  0.000226  0.344242  0.295358  0.069846  0.375416  0.012852  0.003039  17  0  0  0  0
29  3  19.019071  0.000000  0.117085  0.447630  10465988.035393  6230349.796862  1146.083736  725730.039614  432023.425748  79.471464  0.032843  1.642145  0.019669  0.013173  0.000001  1.000000  0.004267  0.005335  0.001262  0.292534  0.290652  0.068733  0.200203  0.081042  0.019165  17  0  0  0  0
0  33  18.710399  0.068717  0.237257  0.007570  18049564.483392  6308427.447668  19381399.923438  1251588.584208  437437.467539  1343940.398809  0.065471  3.273561  0.033921  0.013338  0.018212  1.000000  0.011045  0.000166  0.000039  0.444596  0.297174  0.070276  0.518195  0.000774  0.000183  20  0  0  0  0
7  26  20.101288  0.126635  0.194488  0.170897  15213417.113868  6006341.196114  17419318.144142  1054925.131519  416490.274922  1207886.193262  0.057659  2.882936  0.028591  0.012699  0.016368  1.000000  0.007353  0.001466  0.000347  0.334321  0.294735  0.069699  0.344955  0.020703  0.004896  16  0  0  0  0
10  23  24.412716  0.000000  0.120809  0.409620  10758918.541647  6348680.642067  10487669.557852  746042.356730  440228.694920  727233.474560  0.043497  2.174875  0.020220  0.013423  0.009855  1.000000  0.004546  0.004631  0.001095  0.308933  0.291458  0.068924  0.213270  0.069405  0.016413  17  0  0  0  0
9  24  22.324871  0.074670  0.149720  0.332907  12500190.435712  6201036.149653  13508906.081548  866785.216017  429990.765833  936731.335116  0.049297  2.464838  0.023492  0.013111  0.012694  1.000000  0.005539  0.003368  0.000797  0.316433  0.292717  0.069222  0.259846  0.049949  0.011812  16  0  0  0  0
8  25  20.942907  0.115626  0.175510  0.247174  14058434.105624  6079212.705898  15896474.594764  974836.575953  421543.313728  1102289.540020  0.054211  2.710560  0.026421  0.012853  0.014937  1.000000  0.006527  0.002260  0.000535  0.325074  0.293862  0.069493  0.306234  0.032904  0.007781  19  0  0  0  0
5  28  19.257361  0.115835  0.216087  0.073148  16558896.469263  5985195.869459  18728292.945881  1148223.039236  415024.020738  1298652.810949  0.061373  3.068632  0.031120  0.012654  0.017598  1.000000  0.008534  0.000637  0.000151  0.355246  0.295815  0.069954  0.400371  0.007985  0.001888  17  0  0  0  0
17  16  26.034230  0.000000  0.076806  0.508399  8086942.898725  6529873.070795  518205.579366  560762.860649  452792.896984  35933.287366  0.029491  1.474549  0.015198  0.013806  0.000487  1.000000  0.003163  0.006811  0.001611  0.294140  0.289376  0.068432  0.148403  0.103426  0.024458  16  0  0  0  0
19  14  23.565577  0.000000  0.086697  0.494883  8670673.713145  6455378.882985  200816.671690  601239.783195  447627.338827  13924.981627  0.030132  1.506614  0.016295  0.013648  0.000189  1.000000  0.003425  0.006451  0.001526  0.293658  0.289704  0.068509  0.160690  0.097983  0.023171  16  0  0  0  0
31  1  18.756120  0.000000  0.119586  0.443431  10613714.362519  6211786.105318  451.984302  735973.643264  430736.186688  31.341387  0.033081  1.654031  0.019947  0.013133  0.000000  1.000000  0.004339  0.005245  0.001240  0.292433  0.290721  0.068750  0.203566  0.079675  0.018842  16  0  0  0  0
16  17  27.544543  0.000000  0.072265  0.514083  7819635.707979  6565408.853918  830483.895381  542227.309350  455257.010759  57587.215680  0.029357  1.467859  0.014696  0.013881  0.000780  1.000000  0.003046  0.006970  0.001648  0.294499  0.289228  0.068397  0.142894  0.105805  0.025021  16  0  0  0  0
15  18  29.069590  0.000000  0.068821  0.517838  7618096.293221  6594780.408496  1325839.970272  528252.211446  457293.686073  91936.078170  0.029506  1.475300  0.014317  0.013943  0.001246  1.000000  0.002959  0.007078  0.001674  0.295022  0.289123  0.068372  0.138836  0.107406  0.025399  17  0  0  0  0
13  20  30.466932  0.000000  0.070222  0.512146  7711454.330234  6605646.020304  3293755.139301  534725.822124  458047.126729  228394.781232  0.031554  1.577681  0.014492  0.013966  0.003095  1.000000  0.003013  0.006930  0.001639  0.297212  0.289248  0.068402  0.141344  0.104984  0.024827  18  0  0  0  0
21  12  21.863068  0.000000  0.095773  0.481571  9206822.821340  6388049.670439  77796.132055  638417.306446  442958.612671  5394.520786  0.030882  1.544096  0.017303  0.013506  0.000073  1.000000  0.003671  0.006116  0.001446  0.293316  0.290000  0.068579  0.172225  0.092899  0.021969  16  0  0  0  0
14  19  30.237800  0.000000  0.067585  0.518050  7548787.153636  6611400.517046  2102178.029389  523446.193663  458446.153666  145768.726219  0.030140  1.507019  0.014187  0.013978  0.001975  1.000000  0.002933  0.007089  0.001676  0.295846  0.289107  0.068368  0.137609  0.107497  0.025421  16  0  0  0  0
23  10  20.714627  0.000000  0.103281  0.470014  9650435.181660  6332530.297869  30227.914644  669178.168654  439108.801614  2096.056829  0.031554  1.577677  0.018137  0.013389  0.000028  1.000000  0.003878  0.005838  0.001381  0.293049  0.290239  0.068636  0.181941  0.088691  0.020974  16  0  0  0  0
25  8  19.933066  0.000000  0.109189  0.460604  9999497.659148  6288840.141895  11793.019025  693382.775497  436079.249266  817.748705  0.032100  1.604993  0.018793  0.013296  0.000011  1.000000  0.004043  0.005621  0.001329  0.292835  0.290420  0.068679  0.189694  0.085398  0.020195  16  0  0  0  0
20  13  22.630834  0.000000  0.091410  0.488065  8949059.098711  6420363.131695  124961.347433  620543.516031  445199.284974  8665.039872  0.030510  1.525507  0.016818  0.013574  0.000117  1.000000  0.003552  0.006277  0.001484  0.293476  0.289859  0.068546  0.166651  0.095346  0.022547  16  0  0  0  0
8  24  22.290311  0.066897  0.150241  0.331392  12547859.560406  6230925.957756  13447460.200495  870090.677063  432063.377759  932470.569526  0.049392  2.469590  0.023582  0.013174  0.012636  1.000000  0.005607  0.003346  0.000791  0.320661  0.292803  0.069242  0.263054  0.049610  0.011732  20  0  0  0  0
18  15  24.695641  0.000000  0.081753  0.501789  8378746.615057  6492357.752025  322714.954373  580997.044168  450191.518721  22377.623195  0.029776  1.488818  0.015747  0.013727  0.000303  1.000000  0.003293  0.006632  0.001568  0.293872  0.289540  0.068471  0.154507  0.100727  0.023820  17  0  0  0  0
24  9  20.287025  0.000000  0.106425  0.465040  9836179.690075  6309286.371248  18870.683697  682058.019939  437497.026813  1308.526436  0.031843  1.592141  0.018486  0.013339  0.000018  1.000000  0.003966  0.005723  0.001353  0.292936  0.290336  0.068659  0.186055  0.086936  0.020559  16  0  0  0  0
27  6  19.394423  0.000000  0.113703  0.453239  10266198.394617  6255420.825823  4619.818275  711876.274119  433761.895043  320.346334  0.032524  1.626184  0.019294  0.013226  0.000004  1.000000  0.004171  0.005457  0.001290  0.292665  0.290555  0.068710  0.195682  0.082900  0.019604  16  0  0  0  0
29  4  19.019345  0.000000  0.117086  0.447627  10466038.862692  6230344.140017  1816.409823  725733.564069  432023.033492  125.953056  0.032844  1.642180  0.019669  0.013173  0.000002  1.000000  0.004267  0.005335  0.001262  0.292534  0.290652  0.068733  0.200204  0.081041  0.019165  16  0  0  0  0
28  5  19.190164  0.000000  0.115520  0.450235  10373513.829431  6241959.035150  2895.588785  719317.715338  432828.430773  200.785225  0.032695  1.634764  0.019495  0.013197  0.000003  1.000000  0.004223  0.005391  0.001275  0.292595  0.290607  0.068723  0.198106  0.081900  0.019368  16  0  0  0  0
26  7  19.639152  0.000000  0.111604  0.456682  10142184.880821  6270966.141179  7377.534064  703276.958701  434839.834583  511.571203  0.032326  1.616304  0.019061  0.013258  0.000007  1.000000  0.004112  0.005533  0.001309  0.292745  0.290493  0.068696  0.192891  0.084059  0.019878  17  0  0  0  0
12  21  29.307469  0.000000  0.078921  0.496077  8237421.022614  6565253.134538  5056459.273018  571197.278732  455246.212903  350623.789756  0.034113  1.705653  0.015481  0.013881  0.004751  1.000000  0.003263  0.006510  0.001540  0.299509  0.289641  0.068494  0.153086  0.098448  0.023281  18  0  0  0  0
32  1  18.655441  0.000000  0.120574  0.441762  10672032.591825  6204449.436901  450.282925  740017.531975  430227.449181  31.223411  0.033175  1.658735  0.020056  0.013118  0.000000  1.000000  0.004367  0.005209  0.001232  0.292392  0.290748  0.068756  0.204898  0.079138  0.018715  16  0  0  0  0
22  11  21.232911  0.000000  0.099734  0.475532  9440861.326734  6358753.035335  48470.459639  654645.948521  440927.132405  3361.027022  0.031232  1.561614  0.017743  0.013444  0.000046  1.000000  0.003780  0.005969  0.001412  0.293175  0.290127  0.068609  0.177332  0.090677  0.021443  16  0  0  0  0
33  0  18.570721  0.000000  0.121416  0.440332  10721799.634666  6198183.549803  283.190158  743468.466359  429792.961536  19.636904  0.033255  1.662742  0.020150  0.013105  0.000000  1.000000  0.004392  0.005179  0.001225  0.292357  0.290770  0.068761  0.206037  0.078680  0.018606  16  0  0  0  0
0  34  18.655070  0.069278  0.239046  0.004808  18156749.388943  6298088.872807  19508249.540059  1259020.974297  436720.572554  1352736.374591  0.065770  3.288500  0.034123  0.013316  0.018331  1.000000  0.011153  0.000148  0.000035  0.445550  0.297252  0.070294  0.523248  0.000489  0.000116  18  0  0  0  0
30  3  18.876256  0.000000  0.118433  0.445372  10545562.974098  6220354.022091  1140.304112  731247.905985  431330.301124  79.070695  0.032971  1.648565  0.019819  0.013151  0.000001  1.000000  0.004306  0.005286  0.001250  0.292480  0.290689  0.068742  0.202012  0.080305  0.018990  16  0  0  0  0
6  28  19.309428  0.131660  0.215608  0.074219  16500676.735682  5928957.647715  19002551.127209  1144185.980392  411124.363414  1317670.356175  0.061402  3.070102  0.031010  0.012535  0.017856  1.000000  0.008364  0.000647  0.000153  0.346103  0.295709  0.069929  0.392383  0.008111  0.001918  16  0  0  0  0
3  30  18.884891  0.095502  0.227367  0.029752  17306725.408401  6064572.372831  19134067.277638  1200078.814705  420528.127253  1326789.917629  0.063327  3.166360  0.032525  0.012822  0.017980  1.000000  0.009479  0.000319  0.000076  0.382542  0.296473  0.070110  0.444707  0.003125  0.000739  22  0  0  0  0
31  2  18.756232  0.000000  0.119587  0.443430  10613731.172417  6211784.232588  716.345371  735974.808892  430736.056830  49.672649  0.033081  1.654045  0.019947  0.013133  0.000001  1.000000  0.004339  0.005245  0.001240  0.292433  0.290721  0.068750  0.203566  0.079675  0.018842  16  0  0  0  0
3  31  18.766054  0.097428  0.231183  0.019060  17535061.133629  6042090.978588  19427871.735177  1215912.015962  418969.227790  1347162.836066  0.063985  3.199243  0.032954  0.012775  0.018256  1.000000  0.009673  0.000246  0.000058  0.383842  0.296637  0.070149  0.453788  0.001982  0.000469  19  0  0  0  0
11  22  26.996822  0.000000  0.095762  0.463979  9251709.176394  6479185.033137  7495426.047864  641529.805344  449278.099198  519746.040627  0.038129  1.906456  0.017387  0.013699  0.007043  1.000000  0.003760  0.005743  0.001358  0.303265  0.290374  0.068668  0.176403  0.086570  0.020472  20  0  0  0  0
7  27  19.661652  0.140729  0.206703  0.114855  15943223.411785  5932129.209235  18554357.451059  1105531.185310  411344.285074  1286591.817460  0.059940  2.996997  0.029963  0.012542  0.017435  1.000000  0.007858  0.000971  0.000230  0.336735  0.295250  0.069821  0.368668  0.013075  0.003092  18  0  0  0  0
9  25  21.042194  0.130101  0.174586  0.249985  13985559.840210  6049533.549568  16077214.390076  969783.346067  419485.308767  1114822.355686  0.054181  2.709067  0.026284  0.012790  0.015107  1.000000  0.006429  0.002294  0.000543  0.320286  0.293753  0.069467  0.301633  0.033402  0.007899  17  0  0  0  0
8  26  20.196079  0.143237  0.193670  0.173404  15143191.191322  5968570.305119  17674891.496845  1050055.542391  413871.174831  1225608.099570  0.057687  2.884352  0.028459  0.012619  0.016609  1.000000  0.007231  0.001492  0.000353  0.328243  0.294623  0.069673  0.339253  0.021070  0.004983  18  0  0  0  0
4  30  18.889989  0.108610  0.227078  0.030091  17250292.241572  5987910.841628  19352128.897422  1196165.639546  415212.281689  1341910.694322  0.063264  3.163198  0.032419  0.012660  0.018185  1.000000  0.009236  0.000323  0.000076  0.369213  0.296372  0.070086  0.433290  0.003162  0.000748  18  0  0  0  0
2  32  18.687280  0.087080  0.234517  0.012055  17779221.999511  6111713.125494  19475114.379379  1232842.560337  423796.950052  1350438.724203  0.064635  3.231766  0.033413  0.012922  0.018300  1.000000  0.010132  0.000198  0.000047  0.401104  0.296872  0.070204  0.475321  0.001243  0.000294  20  0  0  0  0
11  23  24.282521  0.000000  0.121372  0.408823  10781603.029358  6323305.936813  10467255.268657  747615.339053  438469.168176  725817.911800  0.043467  2.173365  0.020262  0.013369  0.009836  1.000000  0.004537  0.004616  0.001092  0.306450  0.291428  0.068917  0.212853  0.069176  0.016359  18  0  0  0  0
10  24  22.377610  0.083112  0.149127  0.334640  12450646.431598  6176370.244145  13579251.196901  863349.747532  428280.388512  941609.189284  0.049218  2.460880  0.023399  0.013058  0.012760  1.000000  0.005476  0.003394  0.000803  0.312853  0.292630  0.069201  0.256910  0.050339  0.011904  16  0  0  0  0
16  18  27.214875  0.000000  0.074898  0.509563  7976617.679971  6548778.382951  1304653.157953  553112.715713  454103.824619  90466.947296  0.030063  1.503131  0.014991  0.013846  0.001226  1.000000  0.003117  0.006847  0.001619  0.294709  0.289333  0.068421  0.146237  0.103907  0.024572  17  0  0  0  0
13  21  28.153487  0.000000  0.082872  0.490379  8466724.673055  6527805.158056  4998385.443289  587097.597628  452649.504273  346596.848143  0.034410  1.720513  0.015912  0.013802  0.004697  1.000000  0.003362  0.006364  0.001505  0.298506  0.289762  0.068523  0.157720  0.096230  0.022757  17  0  0  0  0
12  22  26.449332  0.000000  0.098059  0.460411  9380438.649320  6448317.544161  7437781.206738  650456.133673  447137.693158  515748.845838  0.038252  1.912581  0.017629  0.013633  0.006989  1.000000  0.003810  0.005661  0.001339  0.301661  0.290423  0.068679  0.178763  0.085336  0.020180  17  0  0  0  0
20  14  22.636967  0.000000  0.091666  0.487542  8964273.514604  6418708.466318  197837.887389  621598.510419  445084.547563  13718.427478  0.030604  1.530186  0.016847  0.013571  0.000186  1.000000  0.003559  0.006264  0.001481  0.293492  0.289869  0.068548  0.166986  0.095146  0.022500  16  0  0  0  0
21  13  21.870854  0.000000  0.095914  0.481267  9215227.865284  6387131.549364  123220.728175  639000.126993  442894.948539  8544.342267  0.030938  1.546923  0.017319  0.013504  0.000116  1.000000  0.003675  0.006108  0.001445  0.293325  0.290006  0.068581  0.172412  0.092785  0.021942  16  0  0  0  0
22  12  21.239589  0.000000  0.099812  0.475355  9445505.340555  6358243.858824  76792.006171  654967.972617  440891.825209  5324.892929  0.031267  1.563327  0.017751  0.013443  0.000072  1.000000  0.003782  0.005965  0.001411  0.293180  0.290130  0.068610  0.177436  0.090613  0.021428  16  0  0  0  0
15  19  28.318459  0.000000  0.073407  0.510153  7891615.497760  6566061.795890  2070133.099640  547218.514720  455302.286906  143546.674363  0.030659  1.532935  0.014831  0.013882  0.001945  1.000000  0.003083  0.006868  0.001624  0.295418  0.289307  0.068415  0.144642  0.104152  0.024630  16  0  0  0  0
23  11  20.719642  0.000000  0.103325  0.469911  9653005.047310  6332247.642790  47897.579758  669356.367663  439089.201813  3321.302522  0.031574  1.578719  0.018141  0.013388  0.000045  1.000000  0.003879  0.005836  0.001380  0.293051  0.290240  0.068636  0.181999  0.088655  0.020965  16  0  0  0  0
19  15  23.561488  0.000000  0.087159  0.493982  8698173.427471  6452403.499203  317693.507701  603146.661810  447421.020476  22029.427241  0.030287  1.514374  0.016347  0.013642  0.000299  1.000000  0.003438  0.006428  0.001520  0.293688  0.289722  0.068514  0.161290  0.097630  0.023088  17  0  0  0  0
18  16  24.658629  0.000000  0.082584  0.500242  8428274.350043  6487031.291489  509891.788616  584431.384524  449822.172568  35356.794476  0.030034  1.501703  0.015840  0.013715  0.000479  1.000000  0.003316  0.006593  0.001559  0.293931  0.289573  0.068478  0.155578  0.100106  0.023673  17  0  0  0  0
25  9  19.935465  0.000000  0.109203  0.460569  10000291.727193  6288752.371529  18689.269946  693437.837573  436073.163115  1295.946887  0.032108  1.605383  0.018794  0.013296  0.000018  1.000000  0.004044  0.005621  0.001329  0.292835  0.290421  0.068679  0.189712  0.085386  0.020192  16  0  0  0  0
24  10  20.290557  0.000000  0.106449  0.464980  9837605.574595  6309129.121295  29904.191493  682156.893283  437486.122824  2073.609295  0.031856  1.592776  0.018488  0.013339  0.000028  1.000000  0.003966  0.005721  0.001353  0.292937  0.290337  0.068659  0.186087  0.086915  0.020554  17  0  0  0  0
28  6  19.190840  0.000000  0.115522  0.450228  10373655.146227  6241943.341037  4589.128099  719327.514493  432827.342516  318.218223  0.032697  1.634856  0.019496  0.013197  0.000004  1.000000  0.004223  0.005391  0.001275  0.292595  0.290607  0.068723  0.198110  0.081898  0.019367  16  0  0  0  0
26  8  19.640745  0.000000  0.111612  0.456661  10142629.085321  6270916.949105  11692.085912  703307.760623  434836.423518  810.749825  0.032331  1.616543  0.019062  0.013258  0.000011  1.000000  0.004112  0.005533  0.001308  0.292745  0.290493  0.068696  0.192901  0.084053  0.019877  16  0  0  0  0
32  2  18.655555  0.000000  0.120574  0.441761  10672048.038032  6204447.718942  713.648947  740018.603042  430227.330055  49.485675  0.033175  1.658749  0.020056  0.013118  0.000001  1.000000  0.004367  0.005209  0.001232  0.292392  0.290748  0.068756  0.204898  0.079138  0.018715  16  0  0  0  0
14  20  28.778240  0.000000  0.075365  0.505058  8013094.672196  6563108.424278  3248168.316237  555642.094585  455097.494917  225233.710649  0.031988  1.599387  0.015059  0.013876  0.003052  1.000000  0.003144  0.006737  0.001593  0.296575  0.289420  0.068442  0.147508  0.102049  0.024133  17  0  0  0  0
31  3  18.756410  0.000000  0.119587  0.443428  10613757.786702  6211781.270258  1135.327205  735976.654373  430735.851416  78.725588  0.033081  1.654067  0.019947  0.013133  0.000001  1.000000  0.004339  0.005245  0.001240  0.292433  0.290721  0.068750  0.203567  0.079675  0.018841  16  0  0  0  0
2  33  18.613777  0.088078  0.236949  0.007677  17924753.552049  6097445.847278  19656019.434258  1242933.974452  422807.631857  1362982.999258  0.065049  3.252432  0.033687  0.012892  0.018470  1.000000  0.010263  0.000168  0.000040  0.402062  0.296977  0.070229  0.481481  0.000786  0.000186  17  0  0  0  0
27  7  19.395465  0.000000  0.113708  0.453227  10266448.218957  6255393.114472  7321.727369  711893.597379  433759.973489  507.701468  0.032527  1.626332  0.019294  0.013226  0.000007  1.000000  0.004171  0.005457  0.001290  0.292665  0.290555  0.068710  0.195687  0.082896  0.019603  17  0  0  0  0
33  1  18.570793  0.000000  0.121416  0.440332  10721808.684949  6198182.542494  448.825626  743469.093921  429792.891688  31.122359  0.033255  1.662750  0.020150  0.013105  0.000000  1.000000  0.004392  0.005179  0.001225  0.292357  0.290770  0.068761  0.206037  0.078680  0.018606  16  0  0  0  0
34  0  18.499496  0.000000  0.122134  0.439110  10764218.902678  6192838.486849  282.404174  746409.893097  429422.325459  19.582403  0.033323  1.666162  0.020230  0.013093  0.000000  1.000000  0.004412  0.005154  0.001219  0.292327  0.290788  0.068766  0.207009  0.078291  0.018514  16  0  0  0  0
5  29  19.065196  0.120302  0.222052  0.047386  16915528.570693  5949434.688101  19228788.863066  1172952.537132  412544.277452  1333358.079154  0.062438  3.121879  0.031790  0.012579  0.018069  1.000000  0.008808  0.000447  0.000106  0.356780  0.296069  0.070014  0.413229  0.005054  0.001195  21  0  0  0  0
17  17  25.909808  0.000000  0.078293  0.505750  8175576.591036  6520407.638228  817020.860806  566908.876947  452136.547222  56653.665155  0.029918  1.495917  0.015365  0.013786  0.000768  1.000000  0.003204  0.006741  0.001594  0.294251  0.289435  0.068446  0.150304  0.102335  0.024200  16  0  0  0  0
29  5  19.019780  0.000000  0.117088  0.447623  10466119.294897  6230335.200030  2878.789195  725739.141379  432022.413578  199.620312  0.032845  1.642237  0.019669  0.013173  0.000003  1.000000  0.004267  0.005334  0.001262  0.292534  0.290652  0.068733  0.200206  0.081040  0.019164  16  0  0  0  0
3  32  18.671447  0.098932  0.234305  0.012175  17721845.556064  6023616.375761  19667593.569320  1228863.976716  417688.166298  1363785.570164  0.064522  3.226105  0.033305  0.012736  0.018481  1.000000  0.009833  0.000199  0.000047  0.384905  0.296772  0.070181  0.461303  0.001255  0.000297  16  0  0  0  0
1  33  18.651331  0.077684  0.237117  0.007616  17985095.858543  6197074.442646  19499924.938721  1247118.216240  429716.054093  1352159.132076  0.065226  3.261301  0.033800  0.013102  0.018324  1.000000  0.010621  0.000167  0.000040  0.421480  0.297076  0.070253  0.498292  0.000779  0.000184  21  0  0  0  0
9  26  20.320858  0.161559  0.192724  0.176317  15068311.318146  5937615.540160  17971815.490616  1044863.240131  411724.716921  1246197.332143  0.057760  2.887994  0.028319  0.012554  0.016888  1.000000  0.007120  0.001522  0.000360  0.323095  0.294507  0.069645  0.334015  0.021499  0.005084  17  0  0  0  0
4  31  18.772978  0.110813  0.230913  0.019286  17479613.466789  5965011.954342  19657966.167550  1212067.177107  413624.432522  1363117.989173  0.063934  3.196695  0.032850  0.012612  0.018472  1.000000  0.009423  0.000249  0.000059  0.370346  0.296536  0.070125  0.442088  0.002006  0.000474  17  0  0  0  0
10  25  21.168371  0.145879  0.173535  0.253185  13907689.143400  6025751.019772  16283046.925578  964383.654830  417836.186273  1129095.146142  0.054178  2.708906  0.026137  0.012740  0.015301  1.000000  0.006338  0.002333  0.000552  0.316229  0.293639  0.069440  0.297323  0.033973  0.008034  17  0  0  0  0
0  35  18.616276  0.069671  0.240316  0.003047  18232800.448635  6290730.547322  19598219.355040  1264294.488692  436210.333307  1358975.039987  0.065982  3.299096  0.034266  0.013300  0.018416  1.000000  0.011230  0.000137  0.000032  0.446227  0.297308  0.070307  0.526853  0.000308  0.000073  19  0  0  0  0
30  4  18.876535  0.000000  0.118433  0.445370  10545609.115309  6220348.885778  1807.250377  731251.105498  431329.944963  125.317923  0.032972  1.648600  0.019819  0.013151  0.000002  1.000000  0.004306  0.005286  0.001250  0.292480  0.290689  0.068742  0.202013  0.080304  0.018990  16  0  0  0  0
8  27  19.766805  0.159338  0.205965  0.116911  15877260.140054  5892906.550629  18886625.512521  1100957.175896  408624.516861  1309631.869923  0.060045  3.002264  0.029839  0.012459  0.017747  1.000000  0.007729  0.000990  0.000234  0.330387  0.295138  0.069794  0.362619  0.013340  0.003155  17  0  0  0  0
7  28  19.390075  0.149452  0.215044  0.075499  16441328.746198  5881072.668732  19330274.617273  1140070.686297  407803.934652  1340395.280054  0.061497  3.074861  0.030899  0.012434  0.018164  1.000000  0.008214  0.000659  0.000156  0.338382  0.295601  0.069904  0.385363  0.008263  0.001954  17  0  0  0  0
5  30  18.920691  0.123561  0.226736  0.030507  17195474.974250  5921212.642639  19619708.480628  1192364.513703  410587.311124  1360465.133795  0.063271  3.163568  0.032316  0.012519  0.018436  1.000000  0.009027  0.000328  0.000077  0.357984  0.296269  0.070062  0.423495  0.003207  0.000758  19  0  0  0  0
11  24  22.447306  0.092178  0.148468  0.336585  12399179.910832  6156261.078296  13658164.531209  859780.968356  426885.983542  947081.178841  0.049153  2.457626  0.023302  0.013016  0.012834  1.000000  0.005418  0.003424  0.000810  0.309818  0.292541  0.069180  0.254194  0.050779  0.012008  17  0  0  0  0
15  20  27.346049  0.000000  0.080360  0.498014  8306332.930831  6522430.851389  3202871.974910  575975.751793  452276.840385  222092.782580  0.032410  1.620513  0.015610  0.013790  0.003010  1.000000  0.003273  0.006550  0.001549  0.296018  0.289585  0.068481  0.153571  0.099215  0.023462  16  0  0  0  0
6  29  19.120597  0.136773  0.221616  0.048131  16859643.647992  5892443.546672  19530948.740343  1169077.378185  408592.411351  1354310.377109  0.062496  3.124799  0.031685  0.012458  0.018353  1.000000  0.008632  0.000454  0.000107  0.347454  0.295964  0.069990  0.404978  0.005138  0.001215  18  0  0  0  0
12  23  24.156645  0.000000  0.121952  0.408042  10806825.730177  6300929.512750  10447255.092664  749364.325541  436917.547529  724431.064379  0.043449  2.172430  0.020310  0.013322  0.009817  1.000000  0.004532  0.004601  0.001088  0.304346  0.291399  0.068910  0.212639  0.068952  0.016306  17  0  0  0  0
13  22  25.924667  0.000000  0.100386  0.456784  9512105.405703  6419380.037688  7379189.060863  659586.138409  445131.115504  511685.963270  0.038383  1.919141  0.017877  0.013572  0.006934  1.000000  0.003864  0.005580  0.001319  0.300297  0.290473  0.068691  0.181266  0.084099  0.019888  18  0  0  0  0
19  16  23.555186  0.000000  0.087887  0.492554  8741531.412222  6447711.590085  502055.428817  606153.180820  447095.675236  34813.407488  0.030532  1.526615  0.016428  0.013632  0.000472  1.000000  0.003458  0.006393  0.001512  0.293737  0.289751  0.068520  0.162238  0.097074  0.022956  16  0  0  0  0
18  17  24.602137  0.000000  0.083890  0.497792  8506078.142182  6478661.461312  804165.612590  589826.436473  449241.793805  55762.259608  0.030439  1.521956  0.015986  0.013698  0.000756  1.000000  0.003352  0.006530  0.001544  0.294023  0.289624  0.068490  0.157266  0.099129  0.023442  16  0  0  0  0
14  21  27.116426  0.000000  0.086785  0.484648  8694475.864122  6491979.453950  4939961.988002  602890.266256  450165.286866  342545.662877  0.034708  1.735382  0.016340  0.013726  0.004642  1.000000  0.003461  0.006220  0.001471  0.297644  0.289881  0.068551  0.162387  0.094048  0.022241  18  0  0  0  0
21  14  21.883130  0.000000  0.096138  0.480785  9228525.137321  6385678.968731  195096.233394  639922.183251  442794.224040  13528.316363  0.031028  1.551396  0.017344  0.013501  0.000183  1.000000  0.003681  0.006097  0.001442  0.293338  0.290014  0.068583  0.172708  0.092606  0.021900  16  0  0  0  0
16  19  26.750105  0.000000  0.078965  0.502409  8219086.341558  6523064.337485  2038706.046864  569925.919663  452320.767427  141367.467185  0.031154  1.557685  0.015447  0.013791  0.001916  1.000000  0.003228  0.006659  0.001575  0.295035  0.289495  0.068460  0.151441  0.100975  0.023879  17  0  0  0  0
23  12  20.727578  0.000000  0.103393  0.469749  9657075.448671  6331799.948591  75886.335377  669638.616461  439058.157909  5262.092121  0.031607  1.580369  0.018149  0.013387  0.000071  1.000000  0.003881  0.005832  0.001379  0.293055  0.290243  0.068637  0.182091  0.088597  0.020951  16  0  0  0  0
26  9  19.643269  0.000000  0.111624  0.456629  10143333.040461  6270838.989461  18529.407269  703356.574112  434831.017659  1284.861728  0.032338  1.616923  0.019063  0.013258  0.000017  1.000000  0.004112  0.005532  0.001308  0.292746  0.290493  0.068696  0.192917  0.084042  0.019874  17  0  0  0  0
22  13  21.250142  0.000000  0.099936  0.475076  9452857.938917  6357437.688998  121635.562027  655477.814735  440835.923974  8434.424055  0.031321  1.566039  0.017765  0.013441  0.000114  1.000000  0.003786  0.005959  0.001409  0.293187  0.290135  0.068611  0.177601  0.090511  0.021404  16  0  0  0  0
24  11  20.296150  0.000000  0.106487  0.464886  9839864.626406  6308879.987521  47385.338020  682313.539913  437468.847450  3285.782778  0.031876  1.593784  0.018493  0.013339  0.000045  1.000000  0.003968  0.005719  0.001353  0.292939  0.290338  0.068659  0.186139  0.086882  0.020546  17  0  0  0  0
20  15  22.646607  0.000000  0.092069  0.486712  8988313.323736  6416093.769302  313018.324907  623265.473115  444903.239868  21705.241833  0.030752  1.537580  0.016892  0.013565  0.000294  1.000000  0.003571  0.006244  0.001477  0.293517  0.289884  0.068552  0.167516  0.094831  0.022426  16  0  0  0  0
25  10  19.939264  0.000000  0.109224  0.460514  10001549.952000  6288613.297653  29616.966033  693525.085097  436063.519487  2053.692576  0.032120  1.605999  0.018796  0.013296  0.000028  1.000000  0.004044  0.005620  0.001329  0.292836  0.290422  0.068679  0.189741  0.085367  0.020188  16  0  0  0  0
32  3  18.655734  0.000000  0.120574  0.441759  10672072.627244  6204444.974662  1131.053860  740020.308101  430227.139761  78.429266  0.033175  1.658771  0.020057  0.013118  0.000001  1.000000  0.004367  0.005209  0.001232  0.292392  0.290748  0.068756  0.204899  0.079137  0.018714  17  0  0  0  0
35  0  18.439523  0.000000  0.122746  0.438067  10800321.758599  6188285.168377  281.733452  748913.328699  429106.590338  19.535894  0.033381  1.669074  0.020298  0.013084  0.000000  1.000000  0.004430  0.005132  0.001214  0.292300  0.290804  0.068769  0.207837  0.077960  0.018436  16  0  0  0  0
27  8  19.397118  0.000000  0.113714  0.453208  10266844.138944  6255349.197156  11603.675688  711921.051168  433756.928185  804.619305  0.032531  1.626566  0.019295  0.013225  0.000011  1.000000  0.004171  0.005456  0.001290  0.292666  0.290555  0.068711  0.195696  0.082890  0.019602  17  0  0  0  0
31  4  18.756692  0.000000  0.119588  0.443426  10613800.052504  6211776.556753  1799.363079  735979.585158  430735.524574  124.771004  0.033082  1.654101  0.019947  0.013133  0.000002  1.000000  0.004339  0.005245  0.001240  0.292433  0.290721  0.068750  0.203568  0.079674  0.018841  16  0  0  0  0
1  34  18.596892  0.078321  0.238913  0.004838  18092634.917642  6186613.210037  19630074.049759  1254575.163960  428990.653803  1361183.900611  0.065528  3.276415  0.034002  0.013080  0.018446  1.000000  0.010724  0.000149  0.000035  0.422302  0.297154  0.070271  0.503098  0.000492  0.000116  20  0  0  0  0
28  7  19.191911  0.000000  0.115526  0.450217  10373879.144859  6241918.459433  7273.099921  719343.046953  432825.617181  504.329556  0.032700  1.635000  0.019496  0.013197  0.000007  1.000000  0.004223  0.005391  0.001275  0.292596  0.290607  0.068723  0.198115  0.081894  0.019366  16  0  0  0  0
33  2  18.570907  0.000000  0.121417  0.440331  10721823.099313  6198180.931763  711.339355  743470.093439  429792.779997  49.325523  0.033255  1.662764  0.020150  0.013105  0.000001  1.000000  0.004392  0.005179  0.001225  0.292357  0.290770  0.068761  0.206037  0.078680  0.018606  16  0  0  0  0
29  6  19.020470  0.000000  0.117090  0.447616  10466246.848472  6230321.014728  4562.507187  725747.986169  432021.429944  316.372282  0.032847  1.642326  0.019670  0.013173  0.000004  1.000000  0.004268  0.005334  0.001261  0.292534  0.290652  0.068733  0.200209  0.081038  0.019164  16  0  0  0  0
0  36  18.589853  0.069937  0.241188  0.001929  18285029.976421  6285666.498535  19659992.020297  1267916.176118  435859.183247  1363258.465369  0.066127  3.306371  0.034364  0.013290  0.018474  1.000000  0.011283  0.000130  0.000031  0.446691  0.297346  0.070316  0.529338  0.000194  0.000046  18  0  0  0  0
3  33  18.599014  0.100071  0.236749  0.007755  17868017.488056  6009106.431822  19854921.941310  1238999.795870  416682.021235  1376775.249339  0.064942  3.247108  0.033580  0.012705  0.018657  1.000000  0.009959  0.000170  0.000040  0.385737  0.296877  0.070206  0.467239  0.000794  0.000188  16  0  0  0  0
17  18  25.725210  0.000000  0.080615  0.501555  8313947.283517  6505622.457774  1284151.268748  576503.744416  451111.316775  89045.310198  0.030586  1.529303  0.015625  0.013755  0.001207  1.000000  0.003267  0.006632  0.001568  0.294425  0.289527  0.068467  0.153284  0.100632  0.023797  18  0  0  0  0
30  5  18.876976  0.000000  0.118435  0.445366  10545682.246485  6220340.744609  2864.274082  731256.176542  431329.380440  198.613808  0.032973  1.648656  0.019819  0.013151  0.000003  1.000000  0.004306  0.005286  0.001250  0.292480  0.290689  0.068742  0.202015  0.080303  0.018990  16  0  0  0  0
34  1  18.499568  0.000000  0.122135  0.439110  10764227.377899  6192837.542144  447.579949  746410.480784  429422.259952  31.035982  0.033323  1.666171  0.020230  0.013093  0.000000  1.000000  0.004412  0.005154  0.001219  0.292327  0.290788  0.068766  0.207009  0.078291  0.018514  16  0  0  0  0
4  32  18.679765  0.112532  0.234053  0.012323  17667306.204397  5946195.469262  19907537.868418  1225082.122035  412319.664313  1380423.730374  0.064481  3.224069  0.033203  0.012572  0.018707  1.000000  0.009578  0.000202  0.000048  0.371273  0.296671  0.070157  0.449371  0.001271  0.000301  17  0  0  0  0
11  25  21.321745  0.162888  0.172355  0.256781  13824352.750542  6007217.464597  16514341.980589  958604.962605  416551.036922  1145133.552537  0.054200  2.709983  0.025981  0.012701  0.015518  1.000000  0.006250  0.002377  0.000562  0.312785  0.293523  0.069412  0.293225  0.034621  0.008187  17  0  0  0  0
1  35  18.558725  0.078766  0.240187  0.003067  18168942.047989  6179170.618001  19722391.994497  1259866.434745  428474.571366  1367585.389459  0.065743  3.287136  0.034146  0.013064  0.018533  1.000000  0.010797  0.000138  0.000033  0.422885  0.297210  0.070284  0.506527  0.000310  0.000073  17  0  0  0  0
5  31  18.805531  0.126080  0.230594  0.019563  17426025.109420  5897871.644899  19940076.933352  1208351.266045  408968.805240  1382680.046434  0.063956  3.197817  0.032750  0.012470  0.018737  1.000000  0.009210  0.000252  0.000060  0.358976  0.296433  0.070101  0.432065  0.002036  0.000481  16  0  0  0  0
14  22  25.426746  0.000000  0.102717  0.453147  9644894.217768  6392253.904202  7320432.202302  668793.948461  443250.141643  507611.659234  0.038520  1.925991  0.018126  0.013515  0.006879  1.000000  0.003919  0.005499  0.001300  0.299135  0.290524  0.068703  0.183863  0.082874  0.019598  17  0  0  0  0
8  28  19.501312  0.169290  0.214385  0.077013  16379792.321539  5840744.753339  19717826.121906  1135803.642254  405007.525986  1367268.783813  0.061660  3.083024  0.030783  0.012349  0.018528  1.000000  0.008081  0.000673  0.000159  0.331855  0.295490  0.069878  0.379115  0.008442  0.001996  17  0  0  0  0
10  26  20.477173  0.181574  0.191640  0.179664  14987834.889794  5912794.266723  18313002.056061  1039282.862881  410003.566114  1269855.809376  0.057877  2.893838  0.028167  0.012501  0.017208  1.000000  0.007015  0.001557  0.000368  0.318731  0.294388  0.069617  0.329120  0.021995  0.005201  16  0  0  0  0
16  20  26.131312  0.000000  0.085148  0.491116  8587674.533945  6483911.982136  3158508.326393  595484.473959  449605.874165  219016.529073  0.032816  1.640794  0.016139  0.013709  0.002968  1.000000  0.003399  0.006372  0.001507  0.295530  0.289741  0.068518  0.159453  0.096515  0.022824  16  0  0  0  0
13  23  24.034789  0.000000  0.122546  0.407285  10834220.017130  6281125.657366  10427883.577252  751263.893636  435544.313325  723087.809390  0.043440  2.172000  0.020361  0.013280  0.009799  1.000000  0.004532  0.004587  0.001085  0.302562  0.291372  0.068904  0.212596  0.068736  0.016255  18  0  0  0  0
12  24  22.532563  0.101798  0.147748  0.338728  12345899.418587  6140102.316355  13745130.649889  856086.405204  425765.506535  953111.562646  0.049100  2.454997  0.023202  0.012982  0.012916  1.000000  0.005364  0.003456  0.000817  0.307243  0.292452  0.069159  0.251659  0.051267  0.012124  17  0  0  0  0
17  19  25.460777  0.000000  0.084207  0.494921  8528002.231574  6482730.597067  2008322.352291  591346.691437  449523.954844  139260.608302  0.031620  1.581022  0.016027  0.013706  0.001887  1.000000  0.003366  0.006463  0.001528  0.294693  0.289669  0.068501  0.157928  0.097996  0.023174  16  0  0  0  0
7  29  19.204921  0.155293  0.221104  0.049022  16803139.774749  5843782.139704  19892280.271741  1165159.300119  405218.143705  1379365.741754  0.062626  3.131322  0.031579  0.012355  0.018692  1.000000  0.008478  0.000463  0.000109  0.339579  0.295856  0.069964  0.397758  0.005238  0.001239  18  0  0  0  0
21  15  21.902435  0.000000  0.096491  0.480022  9249540.137651  6383383.159568  308715.902871  641379.400379  442635.028590  21406.904314  0.031169  1.558467  0.017383  0.013496  0.000290  1.000000  0.003691  0.006079  0.001438  0.293360  0.290028  0.068586  0.173176  0.092324  0.021833  16  0  0  0  0
22  14  21.266793  0.000000  0.100131  0.474633  9464491.648024  6356162.079055  192599.652848  656284.516609  440747.470934  13355.199071  0.031407  1.570332  0.017787  0.013439  0.000181  1.000000  0.003791  0.005949  0.001407  0.293198  0.290142  0.068613  0.177862  0.090350  0.021366  16  0  0  0  0
15  21  26.190776  0.000000  0.090610  0.478963  8917624.329661  6457928.669701  4882016.190396  618363.773792  447804.145527  338527.599236  0.035001  1.750028  0.016759  0.013654  0.004587  1.000000  0.003560  0.006080  0.001438  0.296902  0.289996  0.068578  0.167015  0.091931  0.021740  19  0  0  0  0
19  17  23.545636  0.000000  0.089031  0.490294  8809682.598098  6440334.985985  792052.868387  610878.904054  446584.168518  54922.340596  0.030917  1.545864  0.016556  0.013617  0.000744  1.000000  0.003490  0.006337  0.001499  0.293812  0.289795  0.068531  0.163732  0.096199  0.022749  17  0  0  0  0
2  34  18.560159  0.088803  0.238753  0.004877  18032712.278566  6086830.495439  19790141.578735  1250420.022650  422071.544668  1372283.264928  0.065355  3.267756  0.033890  0.012869  0.018596  1.000000  0.010361  0.000150  0.000036  0.402773  0.297055  0.070248  0.486084  0.000496  0.000117  21  0  0  0  0
24  12  20.305001  0.000000  0.106547  0.464736  9843442.920222  6308485.361756  75076.558941  682561.665107  437441.483404  5205.940797  0.031908  1.595379  0.018499  0.013338  0.000071  1.000000  0.003969  0.005716  0.001352  0.292942  0.290341  0.068660  0.186220  0.086830  0.020534  16  0  0  0  0
26  10  19.647268  0.000000  0.111642  0.456579  10144448.518656  6270715.454526  29363.865870  703433.923334  434822.451529  2036.142165  0.032350  1.617523  0.019065  0.013258  0.000028  1.000000  0.004113  0.005531  0.001308  0.292747  0.290494  0.068696  0.192943  0.084024  0.019870  16  0  0  0  0
27  9  19.399735  0.000000  0.113725  0.453179  10267471.565931  6255279.598762  18389.380497  711964.558060  433752.102110  1275.152025  0.032539  1.626936  0.019296  0.013225  0.000017  1.000000  0.004172  0.005456  0.001290  0.292666  0.290555  0.068711  0.195711  0.082880  0.019599  16  0  0  0  0
18  18  24.517703  0.000000  0.085931  0.493913  8627657.036827  6465576.567248  1264586.111091  598256.931112  448334.464210  87688.627714  0.031073  1.553629  0.016214  0.013670  0.001188  1.000000  0.003409  0.006432  0.001521  0.294166  0.289705  0.068509  0.159913  0.097602  0.023081  17  0  0  0  0
29  7  19.021562  0.000000  0.117093  0.447606  10466449.004801  6230298.532030  7230.920271  725762.004045  432019.870954  501.404744  0.032849  1.642468  0.019670  0.013172  0.000007  1.000000  0.004268  0.005334  0.001261  0.292534  0.290652  0.068733  0.200214  0.081034  0.019163  16  0  0  0  0
20  16  22.661693  0.000000  0.092706  0.485398  9026229.489235  6411969.299618  494761.030339  625894.646797  444617.241877  34307.601053  0.030985  1.549246  0.016963  0.013557  0.000465  1.000000  0.003588  0.006212  0.001469  0.293557  0.289909  0.068558  0.168354  0.094333  0.022308  16  0  0  0  0
34  2  18.499683  0.000000  0.122135  0.439109  10764240.803647  6192836.045676  709.365146  746411.411749  429422.156184  49.188628  0.033324  1.666184  0.020230  0.013093  0.000001  1.000000  0.004412  0.005154  0.001219  0.292327  0.290788  0.068766  0.207010  0.078290  0.018514  16  0  0  0  0
28  8  19.193608  0.000000  0.115532  0.450200  10374234.130603  6241879.028670  11526.639537  719367.662289  432822.882983  799.277482  0.032705  1.635229  0.019497  0.013197  0.000011  1.000000  0.004223  0.005390  0.001275  0.292596  0.290608  0.068723  0.198123  0.081888  0.019365  16  0  0  0  0
9  27  19.903779  0.179893  0.205109  0.119314  15807312.131188  5860522.985668  19274691.747037  1096106.857792  406378.983443  1336541.065958  0.060210  3.010500  0.029707  0.012391  0.018112  1.000000  0.007612  0.001013  0.000240  0.325013  0.295023  0.069767  0.357112  0.013651  0.003228  18  0  0  0  0
36  0  18.388990  0.000000  0.123266  0.437178  10831017.989093  6184409.652844  281.161844  751041.859374  428837.855267  19.496257  0.033431  1.671548  0.020355  0.013075  0.000000  1.000000  0.004445  0.005113  0.001209  0.292277  0.290816  0.068772  0.208542  0.077679  0.018369  16  0  0  0  0
30  6  18.877676  0.000000  0.118436  0.445360  10545798.117246  6220327.848747  4539.506350  731264.211225  431328.486218  314.777364  0.032975  1.648744  0.019819  0.013151  0.000004  1.000000  0.004306  0.005286  0.001250  0.292480  0.290690  0.068742  0.202018  0.080301  0.018990  16  0  0  0  0
31  5  18.757138  0.000000  0.119589  0.443422  10613866.953048  6211769.105643  2851.774974  735984.224160  430735.007901  197.747098  0.033083  1.654156  0.019947  0.013133  0.000003  1.000000  0.004339  0.005245  0.001240  0.292433  0.290721  0.068750  0.203569  0.079673  0.018841  16  0  0  0  0
23  13  20.740124  0.000000  0.103501  0.469492  9663520.436398  6331091.053940  120205.904167  670085.523259  439009.001906  8335.289062  0.031660  1.582982  0.018161  0.013386  0.000113  1.000000  0.003884  0.005827  0.001378  0.293061  0.290247  0.068638  0.182237  0.088505  0.020930  17  0  0  0  0
33  3  18.571088  0.000000  0.121417  0.440330  10721845.887312  6198178.390901  1127.393572  743471.673599  429792.603809  78.175455  0.033256  1.662785  0.020150  0.013105  0.000001  1.000000  0.004392  0.005179  0.001225  0.292357  0.290770  0.068761  0.206038  0.078679  0.018606  16  0  0  0  0
25  11  19.945282  0.000000  0.109257  0.460427  10003543.436326  6288392.953226  46930.859736  693663.316810  436048.240417  3254.268453  0.032140  1.606977  0.018800  0.013295  0.000044  1.000000  0.004045  0.005618  0.001328  0.292838  0.290423  0.068679  0.189787  0.085337  0.020181  16  0  0  0  0
6  30  18.978618  0.140500  0.226333  0.031010  17141370.834071  5863652.674463  19943420.645301  1188612.837353  406596.001575  1382911.905308  0.063352  3.167608  0.032215  0.012397  0.018740  1.000000  0.008846  0.000333  0.000079  0.348514  0.296164  0.070037  0.415029  0.003262  0.000771  22  0  0  0  0
0  37  18.572232  0.070115  0.241773  0.001220  18320060.849805  6282265.973566  19701423.766675  1270345.278563  435623.384858  1366131.415619  0.066225  3.311250  0.034430  0.013282  0.018513  1.000000  0.011319  0.000125  0.000030  0.447003  0.297371  0.070322  0.531010  0.000123  0.000029  17  0  0  0  0
5  32  18.713733  0.128046  0.233754  0.012505  17614824.306923  5878691.477900  20201543.281606  1221442.934850  407638.818687  1400810.583430  0.064516  3.225815  0.033104  0.012429  0.018983  1.000000  0.009361  0.000205  0.000048  0.359789  0.296568  0.070132  0.439163  0.001290  0.000305  17  0  0  0  0
35  1  18.439596  0.000000  0.122746  0.438067  10800329.738164  6188284.278322  446.516947  748913.882016  429106.528620  30.962271  0.033382  1.669082  0.020298  0.013084  0.000000  1.000000  0.004430  0.005132  0.001214  0.292300  0.290804  0.068769  0.207838  0.077960  0.018436  16  0  0  0  0
4  33  18.608362  0.113834  0.236511  0.007852  17814266.503430  5931415.851318  20102620.377821  1235272.607948  411294.819580  1393951.095091  0.064910  3.245482  0.033479  0.012541  0.018890  1.000000  0.009701  0.000172  0.000041  0.371999  0.296776  0.070182  0.455126  0.000804  0.000190  16  0  0  0  0
32  4  18.656018  0.000000  0.120575  0.441757  10672111.546647  6204440.635609  1792.590773  740023.006841  430226.838884  124.301401  0.033176  1.658805  0.020057  0.013118  0.000002  1.000000  0.004367  0.005209  0.001232  0.292392  0.290748  0.068756  0.204900  0.079137  0.018714  16  0  0  0  0
8  29  19.320374  0.175946  0.220505  0.050076  16744994.597592  5802653.437533  20320252.094363  1161127.411149  402366.207074  1409042.061537  0.062832  3.141618  0.031470  0.012268  0.019094  1.000000  0.008342  0.000473  0.000112  0.332922  0.295746  0.069938  0.391366  0.005357  0.001267  17  0  0  0  0
9  28  19.645492  0.191208  0.213620  0.078787  16315008.186343  5807231.523434  20172063.402641  1131311.396243  402683.659612  1398766.396712  0.061895  3.094735  0.030662  0.012278  0.018955  1.000000  0.007961  0.000689  0.000163  0.326330  0.295376  0.069851  0.373472  0.008653  0.002046  18  0  0  0  0
6  31  18.865427  0.143379  0.230219  0.019898  17373419.077882  5839850.868819  20281328.810984  1204703.471186  404945.542460  1406343.052529  0.064055  3.202773  0.032651  0.012347  0.019058  1.000000  0.009025  0.000257  0.000061  0.349388  0.296328  0.070076  0.423420  0.002071  0.000490  17  0  0  0  0
7  30  19.065738  0.159547  0.225859  0.031612  17087023.694502  5814404.265400  20330732.929391  1184844.310997  403181.030170  1409768.821093  0.063510  3.175492  0.032112  0.012293  0.019104  1.000000  0.008689  0.000340  0.000080  0.340518  0.296057  0.070012  0.407645  0.003328  0.000787  16  0  0  0  0
10  27  20.074834  0.202369  0.204123  0.122094  15732333.820219  5834302.979602  19723813.696720  1090907.729682  404560.842052  1367683.972794  0.060436  3.021784  0.029566  0.012335  0.018534  1.000000  0.007503  0.001040  0.000246  0.320456  0.294904  0.069739  0.352012  0.014013  0.003314  18  0  0  0  0
1  36  18.532730  0.079068  0.241063  0.001941  18221349.608671  6174049.808467  19785777.470753  1263500.467286  428119.485416  1371980.649996  0.065890  3.294497  0.034244  0.013054  0.018592  1.000000  0.010847  0.000130  0.000031  0.423285  0.297248  0.070293  0.508891  0.000196  0.000046  20  0  0  0  0
3  34  18.546150  0.100898  0.238563  0.004927  17976499.735343  5998307.886803  19993832.944839  1246522.145920  415933.231109  1386407.582927  0.065254  3.262686  0.033784  0.012682  0.018788  1.000000  0.010054  0.000152  0.000036  0.386355  0.296955  0.070224  0.471676  0.000501  0.000118  17  0  0  0  0
13  24  22.631766  0.111881  0.146976  0.341052  12291073.966386  6127341.840905  13839439.915496  852284.711808  424880.672698  959651.133189  0.049059  2.452927  0.023099  0.012955  0.013005  1.000000  0.005313  0.003492  0.000826  0.305057  0.292363  0.069138  0.249277  0.051799  0.012250  18  0  0  0  0
11  26  20.666638  0.203201  0.190409  0.183471  14900927.173067  5893487.810754  18700992.094393  1033256.528770  408664.822461  1296759.721833  0.058037  2.901860  0.028004  0.012460  0.017573  1.000000  0.006916  0.001596  0.000378  0.315026  0.294264  0.069588  0.324468  0.022565  0.005336  18  0  0  0  0
12  25  21.502371  0.181005  0.171048  0.260771  13735311.743405  5993337.674621  16770937.753136  952430.702380  415588.587844  1162926.355237  0.054244  2.712205  0.025813  0.012671  0.015759  1.000000  0.006166  0.002426  0.000574  0.309859  0.293403  0.069384  0.289280  0.035347  0.008359  19  0  0  0  0
20  17  22.685130  0.000000  0.093708  0.483317  9085860.755193  6405481.424352  780781.685159  630029.583781  444167.361182  54140.776904  0.031352  1.567602  0.017075  0.013543  0.000734  1.000000  0.003617  0.006163  0.001457  0.293621  0.289948  0.068567  0.169673  0.093550  0.022123  16  0  0  0  0
15  22  24.958823  0.000000  0.105023  0.449551  9776974.457208  6366870.131747  7262339.613251  677952.624840  441489.986163  503583.416816  0.038660  1.932989  0.018374  0.013461  0.006824  1.000000  0.003975  0.005420  0.001282  0.298145  0.290574  0.068715  0.186505  0.081679  0.019316  17  0  0  0  0
16  21  25.369642  0.000000  0.094303  0.473404  9133398.455125  6425804.281810  4825361.440334  633325.931602  445576.583904  334599.059105  0.035285  1.764246  0.017165  0.013586  0.004534  1.000000  0.003656  0.005947  0.001406  0.296263  0.290106  0.068604  0.171542  0.089905  0.021261  17  0  0  0  0
14  23  23.916963  0.000000  0.123151  0.406564  10863370.310085  6263536.602454  10409412.239177  753285.226280  434324.657285  721806.974282  0.043440  2.172012  0.020416  0.013243  0.009781  1.000000  0.004534  0.004573  0.001081  0.301047  0.291347  0.068898  0.212697  0.068530  0.016206  17  0  0  0  0
2  35  18.522560  0.089310  0.240034  0.003092  18109333.011635  6079278.449253  19885284.706759  1255733.039201  421547.872488  1378880.656960  0.065573  3.278628  0.034034  0.012853  0.018686  1.000000  0.010431  0.000139  0.000033  0.403278  0.297111  0.070261  0.489368  0.000313  0.000074  24  0  0  0  0
25  12  19.954807  0.000000  0.109310  0.460289  10006701.197222  6288043.917378  74358.126503  693882.281511  436024.037656  5156.123427  0.032171  1.608525  0.018806  0.013295  0.000070  1.000000  0.004047  0.005615  0.001328  0.292841  0.290425  0.068680  0.189859  0.085290  0.020169  16  0  0  0  0
17  20  25.100900  0.000000  0.089681  0.484456  8854245.581288  6447794.962740  3115671.085359  613968.979778  447101.456442  216046.119349  0.033200  1.660012  0.016640  0.013632  0.002928  1.000000  0.003519  0.006205  0.001467  0.295102  0.289886  0.068552  0.165085  0.093976  0.022223  16  0  0  0  0
18  19  24.395472  0.000000  0.089093  0.487781  8816028.087351  6445288.954286  1979351.339275  611318.911453  446927.685403  137251.707245  0.032055  1.602767  0.016568  0.013627  0.001860  1.000000  0.003497  0.006281  0.001485  0.294388  0.289829  0.068539  0.164041  0.095236  0.022521  16  0  0  0  0
22  15  21.292996  0.000000  0.100440  0.473931  9482881.208539  6354145.593866  304798.615678  657559.681117  440607.644300  21135.272722  0.031542  1.577118  0.017822  0.013434  0.000286  1.000000  0.003800  0.005932  0.001403  0.293216  0.290154  0.068616  0.178275  0.090096  0.021306  16  0  0  0  0
29  8  19.023293  0.000000  0.117099  0.447590  10466769.375678  6230262.902756  11459.818563  725784.219125  432017.400358  794.643998  0.032854  1.642693  0.019671  0.013172  0.000011  1.000000  0.004268  0.005334  0.001261  0.292534  0.290652  0.068734  0.200221  0.081029  0.019162  16  0  0  0  0
24  13  20.318998  0.000000  0.106642  0.464500  9849109.060937  6307860.469008  118927.698456  682954.565282  437398.152241  8246.656027  0.031958  1.597906  0.018510  0.013336  0.000112  1.000000  0.003972  0.005711  0.001351  0.292947  0.290344  0.068661  0.186349  0.086747  0.020514  16  0  0  0  0
26  11  19.653600  0.000000  0.111672  0.456498  10146215.823307  6270519.737519  46530.388715  703556.471351  434808.880167  3226.499087  0.032370  1.618475  0.019068  0.013258  0.000044  1.000000  0.004113  0.005529  0.001308  0.292748  0.290495  0.068696  0.192983  0.083997  0.019864  17  0  0  0  0
21  16  21.932651  0.000000  0.097048  0.478814  9282696.795612  6379760.547598  488049.679040  643678.541426  442383.830297  33842.224136  0.031393  1.569625  0.017445  0.013488  0.000459  1.000000  0.003707  0.006051  0.001431  0.293393  0.290050  0.068591  0.173915  0.091877  0.021727  16  0  0  0  0
33  4  18.571374  0.000000  0.121418  0.440328  10721882.032049  6198174.357545  1786.790037  743474.179938  429792.324129  123.899167  0.033256  1.662819  0.020150  0.013105  0.000002  1.000000  0.004392  0.005179  0.001225  0.292357  0.290770  0.068761  0.206039  0.078679  0.018606  16  0  0  0  0
19  18  23.531532  0.000000  0.090821  0.486717  8916277.792391  6428792.970224  1246160.985770  618270.402527  445783.824821  86410.997080  0.031520  1.575996  0.016757  0.013592  0.001171  1.000000  0.003540  0.006250  0.001478  0.293931  0.289865  0.068547  0.166076  0.094832  0.022426  16  0  0  0  0
34  3  18.499864  0.000000  0.122135  0.439108  10764262.160075  6192833.658424  1124.264813  746412.892641  429421.990648  77.958502  0.033324  1.666206  0.020230  0.013093  0.000001  1.000000  0.004412  0.005153  0.001219  0.292327  0.290788  0.068766  0.207010  0.078290  0.018514  16  0  0  0  0
31  6  18.757846  0.000000  0.119591  0.443417  10613973.028827  6211757.286171  4519.700175  735991.579641  430734.188318  313.403969  0.033085  1.654243  0.019947  0.013133  0.000004  1.000000  0.004339  0.005244  0.001240  0.292433  0.290721  0.068750  0.203572  0.079671  0.018841  17  0  0  0  0
35  2  18.439711  0.000000  0.122746  0.438066  10800342.398560  6188282.864890  707.680453  748914.759911  429106.430611  49.071809  0.033382  1.669095  0.020298  0.013084  0.000001  1.000000  0.004430  0.005132  0.001214  0.292300  0.290804  0.068769  0.207838  0.077959  0.018436  17  0  0  0  0
37  0  18.346378  0.000000  0.123707  0.436422  10857098.910376  6181112.656816  280.675166  752850.356381  428609.235757  19.462510  0.033473  1.673651  0.020404  0.013069  0.000000  1.000000  0.004458  0.005098  0.001205  0.292257  0.290827  0.068775  0.209142  0.077440  0.018313  16  0  0  0  0
27  10  19.403883  0.000000  0.113742  0.453132  10268465.755385  6255169.320542  29142.174412  712033.496907  433744.455224  2020.769689  0.032550  1.627523  0.019298  0.013225  0.000027  1.000000  0.004172  0.005455  0.001290  0.292667  0.290556  0.068711  0.195734  0.082864  0.019596  16  0  0  0  0
30  7  18.878785  0.000000  0.118440  0.445350  10545981.821882  6220307.396648  7194.476640  731276.949628  431327.068034  498.877679  0.032978  1.648884  0.019820  0.013151  0.000007  1.000000  0.004306  0.005286  0.001250  0.292480  0.290690  0.068742  0.202022  0.080298  0.018989  16  0  0  0  0
23  14  20.759929  0.000000  0.103673  0.469085  9673719.235235  6329969.245131  190348.197026  670792.725929  438931.213708  13199.079160  0.031742  1.587118  0.018180  0.013383  0.000179  1.000000  0.003889  0.005818  0.001376  0.293070  0.290254  0.068639  0.182467  0.088361  0.020896  16  0  0  0  0
28  9  19.196296  0.000000  0.115542  0.450172  10374796.689976  6241816.540790  18267.369711  719406.671147  432818.549963  1266.691582  0.032712  1.635592  0.019498  0.013197  0.000017  1.000000  0.004223  0.005390  0.001275  0.292596  0.290608  0.068723  0.198136  0.081879  0.019363  16  0  0  0  0
36  1  18.389062  0.000000  0.123266  0.437178  10831025.593249  6184408.800622  445.611027  751042.386659  428837.796173  30.899453  0.033431  1.671557  0.020355  0.013075  0.000000  1.000000  0.004445  0.005113  0.001209  0.292277  0.290816  0.068772  0.208543  0.077679  0.018369  16  0  0  0  0
1  37  18.515390  0.079270  0.241650  0.001227  18256506.664307  6170610.210228  19828290.651613  1265938.319430  427880.977617  1374928.588817  0.065989  3.299435  0.034310  0.013046  0.018632  1.000000  0.010881  0.000126  0.000030  0.423554  0.297273  0.070299  0.510481  0.000123  0.000029  17  0  0  0  0
0  38  18.560647  0.070231  0.242159  0.000771  18343172.717021  6280019.881240  19728745.111410  1271947.896133  435467.636861  1368025.925772  0.066289  3.314468  0.034473  0.013278  0.018539  1.000000  0.011342  0.000122  0.000029  0.447209  0.297388  0.070326  0.532114  0.000077  0.000018  17  0  0  0  0
4  34  18.556239  0.114778  0.238337  0.004990  17923367.014969  5920417.491805  20247311.826907  1242837.829530  410532.173965  1403984.254953  0.065227  3.261369  0.033684  0.012517  0.019026  1.000000  0.009793  0.000154  0.000036  0.372538  0.296854  0.070200  0.459428  0.000507  0.000120  16  0  0  0  0
6  32  18.775131  0.145623  0.233403  0.012725  17563550.898689  5820289.624151  20557152.460453  1217887.546438  403589.131310  1425469.150072  0.064631  3.231531  0.033008  0.012306  0.019317  1.000000  0.009173  0.000209  0.000049  0.350103  0.296463  0.070108  0.430372  0.001313  0.000311  17  0  0  0  0
2  36  18.496950  0.089654  0.240913  0.001957  18161961.265868  6074082.873616  19950610.925244  1259382.375020  421187.602124  1383410.491980  0.065722  3.286093  0.034133  0.012842  0.018747  1.000000  0.010479  0.000132  0.000031  0.403625  0.297149  0.070270  0.491632  0.000197  0.000047  19  0  0  0  0
3  35  18.509081  0.101475  0.239850  0.003124  18053499.296023  5990627.760106  20092382.261873  1251861.431044  415400.677600  1393241.166103  0.065475  3.273740  0.033929  0.012666  0.018880  1.000000  0.010121  0.000140  0.000033  0.386793  0.297011  0.070237  0.474841  0.000316  0.000075  19  0  0  0  0
9  29  19.469561  0.198763  0.219810  0.051315  16684180.737068  5768313.962741  20823032.612519  1156910.470975  399985.047425  1443905.747997  0.063118  3.155896  0.031355  0.012196  0.019567  1.000000  0.008220  0.000486  0.000115  0.327287  0.295634  0.069912  0.385628  0.005497  0.001300  16  0  0  0  0
15  23  23.803415  0.000000  0.123761  0.405890  10893824.996357  6247864.487457  10392150.929050  755397.007853  433237.925235  720610.044643  0.043448  2.172406  0.020473  0.013210  0.009765  1.000000  0.004538  0.004560  0.001078  0.299761  0.291324  0.068892  0.212915  0.068338  0.016161  19  0  0  0  0
5  33  18.643372  0.129533  0.236230  0.007970  17762737.751908  5863623.376284  20405989.286617  1231699.513582  406593.969988  1414987.229420  0.064955  3.247726  0.033382  0.012397  0.019175  1.000000  0.009480  0.000175  0.000041  0.360425  0.296673  0.070157  0.444774  0.000816  0.000193  19  0  0  0  0
16  22  24.523321  0.000000  0.107277  0.446047  9906589.250949  6343192.335516  7205737.884911  686940.342872  439848.126079  499658.553304  0.038800  1.940006  0.018618  0.013411  0.006771  1.000000  0.004032  0.005344  0.001264  0.297301  0.290622  0.068726  0.189146  0.080530  0.019044  17  0  0  0  0
11  27  20.282425  0.226679  0.202998  0.125284  15651361.621313  5813637.327534  20239152.244206  1085292.974829  403127.849348  1403418.455121  0.060724  3.036203  0.029414  0.012292  0.019018  1.000000  0.007401  0.001070  0.000253  0.316589  0.294781  0.069710  0.347204  0.014431  0.003413  18  0  0  0  0
8  30  19.184415  0.180787  0.225306  0.032326  17031434.813127  5772669.817820  20789989.170556  1180989.680078  400287.090086  1441614.457546  0.063749  3.187435  0.032008  0.012205  0.019536  1.000000  0.008550  0.000348  0.000082  0.333759  0.295947  0.069986  0.401134  0.003406  0.000805  18  0  0  0  0
12  26  20.890799  0.226297  0.189026  0.187756  14806922.824967  5879134.800503  19137736.024554  1026738.101743  407669.559457  1327044.315000  0.058241  2.912029  0.027827  0.012430  0.017983  1.000000  0.006820  0.001642  0.000388  0.311876  0.294136  0.069557  0.319978  0.023212  0.005489  19  0  0  0  0
13  25  21.709945  0.200061  0.169616  0.265142  13640575.955243  5983560.828046  17052028.819821  945861.556012  414910.644087  1182417.704765  0.054310  2.715476  0.025635  0.012651  0.016023  1.000000  0.006084  0.002481  0.000587  0.307369  0.293281  0.069355  0.285443  0.036152  0.008549  19  0  0  0  0
14  24  22.743056  0.122313  0.146164  0.343535  12235124.753756  6117476.583724  13940195.636772  848405.094885  424196.598394  966637.712320  0.049027  2.451361  0.022994  0.012934  0.013099  1.000000  0.005265  0.003530  0.000835  0.303200  0.292275  0.069117  0.247029  0.052372  0.012385  19  0  0  0  0
18  20  24.226730  0.000000  0.093925  0.478112  9103868.275138  6414255.133828  3074875.496513  631278.256923  444775.745646  213217.281383  0.033560  1.678006  0.017109  0.013561  0.002889  1.000000  0.003632  0.006049  0.001430  0.294727  0.290019  0.068584  0.170410  0.091618  0.021666  17  0  0  0  0
32  5  18.656469  0.000000  0.120576  0.441754  10672173.231127  6204433.758457  2841.042833  740027.284152  430226.362010  197.002913  0.033177  1.658859  0.020057  0.013118  0.000003  1.000000  0.004368  0.005209  0.001232  0.292393  0.290748  0.068756  0.204901  0.079135  0.018714  17  0  0  0  0
17  21  24.645227  0.000000  0.097824  0.468047  9339424.964924  6395737.525744  4770751.987451  647612.172577  443491.702095  330812.343482  0.035557  1.777862  0.017552  0.013522  0.004483  1.000000  0.003750  0.005821  0.001376  0.295711  0.290208  0.068629  0.175908  0.087993  0.020809  17  0  0  0  0
19  19  23.511544  0.000000  0.093598  0.481064  9081685.799226  6410872.445392  1952090.825229  629740.084983  444541.184074  135361.415199  0.032456  1.622812  0.017068  0.013554  0.001834  1.000000  0.003618  0.006114  0.001446  0.294116  0.289974  0.068573  0.169735  0.092708  0.021924  17  0  0  0  0
10  28  19.825318  0.215181  0.212738  0.080850  16245933.656565  5779856.224839  20700221.256059  1126521.646717  400785.408203  1435389.792285  0.062203  3.110165  0.030532  0.012220  0.019451  1.000000  0.007850  0.000709  0.000168  0.321646  0.295259  0.069823  0.368290  0.008900  0.002105  18  0  0  0  0
24  14  20.341104  0.000000  0.106793  0.464124  9858076.398436  6306871.478910  188335.445338  683576.376254  437329.573926  13059.511414  0.032038  1.601905  0.018527  0.013334  0.000177  1.000000  0.003976  0.005703  0.001349  0.292955  0.290350  0.068662  0.186553  0.086617  0.020483  17  0  0  0  0
20  18  22.721137  0.000000  0.095276  0.480024  9179214.850050  6395321.402989  1229025.119687  636502.921103  443462.847410  85222.765952  0.031927  1.596360  0.017251  0.013521  0.001155  1.000000  0.003661  0.006085  0.001439  0.293719  0.290009  0.068581  0.171745  0.092324  0.021833  16  0  0  0  0
27  11  19.410451  0.000000  0.113768  0.453057  10270040.995210  6254994.587872  46179.624438  712142.726811  433732.338953  3202.176475  0.032569  1.628453  0.019301  0.013225  0.000043  1.000000  0.004173  0.005453  0.001290  0.292669  0.290557  0.068711  0.195770  0.082839  0.019590  17  0  0  0  0
25  13  19.969873  0.000000  0.109394  0.460071  10011701.793464  6287491.173353  117793.749145  694229.031660  435985.709412  8168.025985  0.032220  1.610978  0.018815  0.013293  0.000111  1.000000  0.004049  0.005610  0.001327  0.292845  0.290428  0.068681  0.189973  0.085215  0.020152  17  0  0  0  0
21  17  21.979611  0.000000  0.097924  0.476900  9334870.971340  6374059.204736  770414.968026  647296.390643  441988.489143  53421.930483  0.031744  1.587192  0.017543  0.013476  0.000724  1.000000  0.003732  0.006006  0.001420  0.293446  0.290084  0.068599  0.175079  0.091175  0.021561  16  0  0  0  0
28  10  19.200556  0.000000  0.115557  0.450128  10375688.091142  6241717.529647  28949.009524  719468.482473  432811.684356  2007.375296  0.032723  1.636167  0.019500  0.013197  0.000027  1.000000  0.004224  0.005389  0.001274  0.292597  0.290609  0.068723  0.198157  0.081865  0.019359  16  0  0  0  0
22  16  21.334064  0.000000  0.100928  0.472820  9511904.874156  6350962.767290  481940.454798  659572.233198  440386.941501  33418.599770  0.031757  1.587832  0.017876  0.013428  0.000453  1.000000  0.003814  0.005907  0.001397  0.293244  0.290173  0.068620  0.178926  0.089695  0.021211  16  0  0  0  0
23  15  20.791121  0.000000  0.103944  0.468439  9689843.697886  6328195.565563  301266.458449  671910.824562  438808.223643  20890.346720  0.031873  1.593657  0.018211  0.013379  0.000283  1.000000  0.003897  0.005803  0.001372  0.293086  0.290264  0.068642  0.182832  0.088132  0.020841  16  0  0  0  0
26  12  19.663625  0.000000  0.111719  0.456371  10149015.491187  6270209.684605  73725.095071  703750.605252  434787.380552  5112.227912  0.032400  1.619983  0.019074  0.013257  0.000069  1.000000  0.004115  0.005527  0.001307  0.292751  0.290497  0.068697  0.193047  0.083954  0.019853  17  0  0  0  0
31  7  18.758968  0.000000  0.119593  0.443408  10614141.135221  6211738.555467  7163.094923  736003.236435  430732.889498  496.701615  0.033088  1.654381  0.019948  0.013133  0.000007  1.000000  0.004339  0.005244  0.001240  0.292433  0.290721  0.068750  0.203576  0.079668  0.018840  16  0  0  0  0
35  3  18.439893  0.000000  0.122746  0.438065  10800362.474034  6188280.621950  1121.594880  748916.151979  429106.275081  77.773364  0.033382  1.669116  0.020298  0.013084  0.000001  1.000000  0.004430  0.005132  0.001214  0.292300  0.290804  0.068769  0.207838  0.077959  0.018436  16  0  0  0  0
7  31  18.954734  0.162831  0.229777  0.020298  17320863.806129  5790125.471903  20689794.137427  1201059.196099  401497.495878  1434666.757518  0.064235  3.211769  0.032552  0.012242  0.019442  1.000000  0.008865  0.000262  0.000062  0.341291  0.296222  0.070051  0.415899  0.002114  0.000500  19  0  0  0  0
34  4  18.500152  0.000000  0.122136  0.439106  10764295.939250  6192829.888978  1781.831658  746415.234949  429421.729268  123.555345  0.033325  1.666239  0.020230  0.013093  0.000002  1.000000  0.004412  0.005153  0.001219  0.292327  0.290788  0.068766  0.207011  0.078289  0.018514  17  0  0  0  0
36  2  18.389178  0.000000  0.123266  0.437177  10831037.597842  6184407.458923  706.244711  751043.219079  428837.703137  48.972252  0.033431  1.671570  0.020355  0.013075  0.000001  1.000000  0.004445  0.005113  0.001209  0.292277  0.290816  0.068772  0.208543  0.077678  0.018369  16  0  0  0  0
29  9  19.026036  0.000000  0.117107  0.447564  10467277.033621  6230206.449953  18161.539066  725819.421021  432013.485821  1259.353099  0.032861  1.643050  0.019672  0.013172  0.000017  1.000000  0.004268  0.005333  0.001261  0.292535  0.290653  0.068734  0.200233  0.081020  0.019160  17  0  0  0  0
33  5  18.571827  0.000000  0.121419  0.440324  10721939.300816  6198167.968802  2831.850363  743478.151055  429791.881122  196.365491  0.033257  1.662873  0.020150  0.013105  0.000003  1.000000  0.004392  0.005179  0.001225  0.292357  0.290770  0.068761  0.206040  0.078678  0.018606  17  0  0  0  0
2  37  18.479861  0.089883  0.241503  0.001238  18197272.742481  6070592.934719  19994424.376270  1261830.934988  420945.603616  1386448.593824  0.065822  3.291101  0.034199  0.012835  0.018788  1.000000  0.010512  0.000127  0.000030  0.403857  0.297174  0.070276  0.493155  0.000124  0.000029  16  0  0  0  0
30  8  18.880542  0.000000  0.118444  0.445335  10546272.914371  6220274.992742  11402.084997  731297.134494  431324.821090  790.640651  0.032982  1.649106  0.019820  0.013151  0.000011  1.000000  0.004306  0.005285  0.001250  0.292481  0.290690  0.068742  0.202029  0.080293  0.018988  16  0  0  0  0
0  39  18.553121  0.070307  0.242411  0.000487  18358224.970562  6278555.989607  19746539.118690  1272991.645899  435366.128038  1369259.793570  0.066331  3.316563  0.034501  0.013275  0.018555  1.000000  0.011358  0.000121  0.000029  0.447343  0.297399  0.070329  0.532835  0.000049  0.000012  17  0  0  0  0
38  0  18.310416  0.000000  0.124082  0.435778  10879249.689362  6178308.078679  280.261027  754386.330400  428414.761370  19.433793  0.033509  1.675435  0.020446  0.013063  0.000000  1.000000  0.004469  0.005084  0.001202  0.292240  0.290835  0.068777  0.209651  0.077237  0.018265  16  0  0  0  0
32  6  18.657183  0.000000  0.120578  0.441748  10672270.994861  6204422.858360  4502.693984  740034.063261  430225.606178  312.224729  0.033179  1.658945  0.020057  0.013118  0.000004  1.000000  0.004368  0.005209  0.001232  0.292393  0.290748  0.068756  0.204904  0.079134  0.018714  16  0  0  0  0
37  1  18.346451  0.000000  0.123707  0.436421  10857106.124617  6181111.851098  444.839709  752850.856629  428609.179887  30.845969  0.033473  1.673659  0.020404  0.013069  0.000000  1.000000  0.004458  0.005098  0.001205  0.292257  0.290827  0.068775  0.209142  0.077440  0.018313  16  0  0  0  0
7  32  18.866108  0.165390  0.232990  0.012989  17512583.747505  5770167.806110  20982952.848912  1214353.394428  400113.596189  1454994.898787  0.064829  3.241448  0.032912  0.012200  0.019717  1.000000  0.009011  0.000213  0.000050  0.341926  0.296357  0.070083  0.422741  0.001341  0.000317  17  0  0  0  0
5  34  18.591989  0.130612  0.238069  0.005066  17872591.554895  5852408.975016  20557663.195569  1239316.969719  405816.343657  1425504.565345  0.065280  3.263990  0.033589  0.012374  0.019317  1.000000  0.009570  0.000156  0.000037  0.360898  0.296752  0.070176  0.448970  0.000515  0.000122  16  0  0  0  0
11  28  20.043806  0.241118  0.211727  0.083230  16171568.994660  5758009.937866  21309733.655311  1121365.070114  399270.548196  1477654.455321  0.062590  3.129505  0.030392  0.012174  0.020024  1.000000  0.007747  0.000731  0.000173  0.317672  0.295139  0.069795  0.363449  0.009186  0.002172  18  0  0  0  0
8  31  19.075941  0.184521  0.229262  0.020774  17267389.746090  5747899.880809  21174548.746171  1197351.210615  398569.499037  1468280.495678  0.064501  3.225056  0.032451  0.012153  0.019897  1.000000  0.008724  0.000268  0.000063  0.334448  0.296113  0.070025  0.409287  0.002165  0.000512  18  0  0  0  0
1  38  18.503990  0.079402  0.242038  0.000776  18279700.867542  6168339.290125  19856323.947806  1267546.646325  427723.508018  1376872.466938  0.066054  3.302691  0.034354  0.013041  0.018658  1.000000  0.010903  0.000123  0.000029  0.423731  0.297290  0.070303  0.511532  0.000078  0.000018  21  0  0  0  0
14  25  21.943657  0.219845  0.168071  0.269870  13540450.489008  5977370.762218  17356094.084242  938918.679875  414481.414023  1203502.125620  0.054394  2.719699  0.025447  0.012638  0.016309  1.000000  0.006004  0.002541  0.000601  0.305248  0.293157  0.069326  0.281684  0.037033  0.008757  19  0  0  0  0
12  27  20.529138  0.252670  0.201724  0.128913  15563531.150328  5797979.420548  20825512.748227  1079202.655312  402042.102506  1444077.724974  0.061077  3.053844  0.029249  0.012258  0.019569  1.000000  0.007302  0.001105  0.000261  0.313300  0.294654  0.069680  0.342594  0.014910  0.003526  16  0  0  0  0
3  36  18.483830  0.101868  0.240735  0.001978  18106392.202379  5985344.785036  20160046.645824  1255529.118308  415034.346806  1397933.133634  0.065627  3.281331  0.034028  0.012655  0.018944  1.000000  0.010168  0.000133  0.000031  0.387095  0.297049  0.070246  0.477024  0.000199  0.000047  16  0  0  0  0
4  35  18.519679  0.115437  0.239633  0.003164  18000827.351950  5912595.029021  20349970.757687  1248209.065694  409989.750621  1411102.805983  0.065453  3.272644  0.033830  0.012501  0.019122  1.000000  0.009858  0.000142  0.000034  0.372920  0.296910  0.070213  0.462499  0.000320  0.000076  16  0  0  0  0
13  26  21.151006  0.250657  0.187487  0.192530  14705368.787570  5869222.558651  19624352.717744  1019696.165967  406982.227152  1360787.173374  0.058486  2.924302  0.027636  0.012409  0.018440  1.000000  0.006727  0.001693  0.000400  0.309193  0.294005  0.069526  0.315583  0.023942  0.005662  18  0  0  0  0
10  29  19.655502  0.223721  0.219007  0.052760  16619658.554581  5740085.043926  21409392.704747  1152436.389226  398027.604487  1484564.989296  0.063488  3.174398  0.031234  0.012136  0.020118  1.000000  0.008108  0.000500  0.000118  0.322512  0.295518  0.069884  0.380395  0.005661  0.001339  18  0  0  0  0
6  33  18.705874  0.147322  0.235899  0.008113  17712605.889259  5804917.412207  20772910.518893  1228223.281950  402523.195065  1440430.193766  0.065081  3.254049  0.033288  0.012273  0.019520  1.000000  0.009291  0.000178  0.000042  0.350664  0.296569  0.070133  0.435871  0.000831  0.000196  16  0  0  0  0
15  24  22.864342  0.132970  0.145322  0.346151  12178602.067875  6110048.508789  14046338.057960  844485.712316  423681.522598  973997.814708  0.049005  2.450251  0.022888  0.012918  0.013199  1.000000  0.005220  0.003571  0.000844  0.301620  0.292187  0.069097  0.244905  0.052980  0.012529  18  0  0  0  0
17  22  24.121748  0.000000  0.109451  0.442684  10032140.291089  6321201.380737  7151403.327379  695646.273075  438323.234552  495890.899409  0.038939  1.946926  0.018854  0.013365  0.006720  1.000000  0.004087  0.005272  0.001247  0.296580  0.290668  0.068737  0.191743  0.079440  0.018786  18  0  0  0  0
16  23  23.694560  0.000000  0.124370  0.405275  10925109.200276  6233862.937396  10376423.622557  757566.309640  432267.033099  719519.485517  0.043463  2.173127  0.020532  0.013180  0.009750  1.000000  0.004545  0.004549  0.001076  0.298668  0.291303  0.068887  0.213226  0.068164  0.016119  19  0  0  0  0
9  30  19.337446  0.204253  0.224664  0.033167  16973597.070213  5737706.286482  21330398.401113  1176979.109139  397862.657257  1479087.385183  0.064074  3.203694  0.031899  0.012131  0.020044  1.000000  0.008426  0.000357  0.000084  0.328038  0.295836  0.069959  0.395315  0.003498  0.000827  17  0  0  0  0
19  20  23.485016  0.000000  0.097853  0.472151  9335074.857261  6383395.621407  3036536.863805  647310.528452  442635.892716  210558.813082  0.033893  1.694668  0.017544  0.013496  0.002853  1.000000  0.003738  0.005906  0.001397  0.294398  0.290141  0.068613  0.175387  0.089454  0.021154  16  0  0  0  0
24  15  20.375945  0.000000  0.107031  0.463530  9872256.354756  6305307.541160  298109.273752  684559.639395  437221.127728  20671.421974  0.032165  1.608230  0.018553  0.013331  0.000280  1.000000  0.003983  0.005690  0.001346  0.292968  0.290359  0.068664  0.186875  0.086410  0.020434  16  0  0  0  0
18  21  24.009263  0.000000  0.101143  0.462954  9533806.372308  6367825.922446  4718844.362060  661090.921645  441556.262373  327212.977335  0.035815  1.790738  0.017917  0.013463  0.004434  1.000000  0.003838  0.005703  0.001349  0.295234  0.290303  0.068651  0.180066  0.086210  0.020387  17  0  0  0  0
27  12  19.420852  0.000000  0.113810  0.452939  10272536.461074  6254717.775252  73170.660383  712315.766808  433713.144278  5073.782435  0.032599  1.629926  0.019306  0.013224  0.000069  1.000000  0.004174  0.005451  0.001289  0.292671  0.290559  0.068711  0.195828  0.082799  0.019580  16  0  0  0  0
21  18  22.051789  0.000000  0.099298  0.473872  9416621.999564  6365123.582828  1213272.925285  652965.150893  441368.877386  84130.481055  0.032295  1.614736  0.017697  0.013458  0.001140  1.000000  0.003771  0.005936  0.001404  0.293529  0.290137  0.068612  0.176909  0.090074  0.021301  17  0  0  0  0
26  13  19.679486  0.000000  0.111794  0.456169  10153449.166047  6269718.669175  116794.661065  704058.044074  434753.332677  8098.747458  0.032447  1.622372  0.019082  0.013256  0.000110  1.000000  0.004117  0.005522  0.001306  0.292754  0.290500  0.068698  0.193149  0.083886  0.019837  17  0  0  0  0
23  16  20.840069  0.000000  0.104371  0.467417  9715300.043578  6325395.185838  476433.145743  673676.012398  438614.040382  33036.713262  0.032080  1.603983  0.018258  0.013374  0.000448  1.000000  0.003909  0.005780  0.001367  0.293110  0.290281  0.068646  0.183407  0.087770  0.020756  17  0  0  0  0
20  19  22.775523  0.000000  0.097712  0.474821  9324290.222283  6379524.881952  1926758.973492  646562.702872  442367.488826  133604.859993  0.032822  1.641104  0.017524  0.013488  0.001811  1.000000  0.003730  0.005963  0.001410  0.293873  0.290104  0.068604  0.174981  0.090417  0.021382  17  0  0  0  0
25  14  19.993675  0.000000  0.109527  0.459725  10019616.586620  6286616.293860  186550.032247  694777.857354  435925.043728  12935.707726  0.032297  1.614859  0.018830  0.013292  0.000175  1.000000  0.004053  0.005603  0.001325  0.292852  0.290433  0.068682  0.190154  0.085096  0.020124  16  0  0  0  0
29  10  19.030381  0.000000  0.117121  0.447523  10468081.519852  6230116.985061  28781.463899  725875.205513  432007.282168  1995.757387  0.032872  1.643615  0.019673  0.013172  0.000027  1.000000  0.004268  0.005332  0.001261  0.292535  0.290653  0.068734  0.200252  0.081007  0.019157  17  0  0  0  0
32  7  18.658314  0.000000  0.120580  0.441740  10672425.928419  6204405.584723  7136.149729  740044.806627  430224.408394  494.833188  0.033182  1.659082  0.020057  0.013118  0.000007  1.000000  0.004368  0.005209  0.001232  0.292393  0.290748  0.068756  0.204907  0.079131  0.018713  16  0  0  0  0
36  3  18.389361  0.000000  0.123266  0.437176  10831056.613987  6184405.334732  1119.319493  751044.537692  428837.555842  77.615585  0.033432  1.671591  0.020355  0.013075  0.000001  1.000000  0.004445  0.005113  0.001209  0.292277  0.290816  0.068772  0.208543  0.077678  0.018369  16  0  0  0  0
28  11  19.207304  0.000000  0.115580  0.450059  10377100.586331  6241560.628154  45874.004357  719566.427377  432800.804530  3180.984240  0.032742  1.637079  0.019502  0.013196  0.000043  1.000000  0.004224  0.005388  0.001274  0.292598  0.290609  0.068723  0.198189  0.081842  0.019354  16  0  0  0  0
30  9  18.883326  0.000000  0.118452  0.445311  10546734.223730  6220223.640470  18070.102120  731329.122497  431321.260233  1253.012700  0.032989  1.649457  0.019821  0.013151  0.000017  1.000000  0.004307  0.005285  0.001250  0.292481  0.290690  0.068742  0.202040  0.080285  0.018986  16  0  0  0  0
38  1  18.310489  0.000000  0.124083  0.435777  10879256.624103  6178307.302047  444.183356  754386.811267  428414.707517  30.800456  0.033509  1.675444  0.020446  0.013063  0.000000  1.000000  0.004469  0.005084  0.001202  0.292240  0.290835  0.068777  0.209651  0.077237  0.018265  16  0  0  0  0
31  8  18.760745  0.000000  0.119598  0.443393  10614407.506284  6211708.880181  11352.370814  736021.707073  430730.831761  787.193382  0.033092  1.654600  0.019948  0.013133  0.000011  1.000000  0.004339  0.005244  0.001240  0.292434  0.290721  0.068750  0.203582  0.079663  0.018839  17  0  0  0  0
35  4  18.440182  0.000000  0.122747  0.438063  10800394.278320  6188277.071284  1777.600422  748918.357345  429106.028872  123.261943  0.033383  1.669150  0.020298  0.013084  0.000002  1.000000  0.004430  0.005132  0.001214  0.292300  0.290804  0.068769  0.207839  0.077958  0.018436  16  0  0  0  0
34  5  18.500608  0.000000  0.122137  0.439103  10764349.484292  6192823.912717  2823.992795  746418.947856  429421.314863  195.820633  0.033326  1.666293  0.020230  0.013093  0.000003  1.000000  0.004413  0.005153  0.001219  0.292327  0.290788  0.068766  0.207012  0.078288  0.018514  16  0  0  0  0
22  17  21.398017  0.000000  0.101696  0.471060  9557598.960125  6345951.130736  760981.681155  662740.741580  440039.425798  52767.809761  0.032094  1.604706  0.017962  0.013417  0.000715  1.000000  0.003836  0.005867  0.001387  0.293289  0.290203  0.068627  0.179954  0.089064  0.021062  18  0  0  0  0
1  39  18.496581  0.079487  0.242290  0.000490  18294809.634672  6166858.888628  19874581.016905  1268594.314842  427620.854372  1378138.444257  0.066096  3.304812  0.034382  0.013038  0.018676  1.000000  0.010918  0.000121  0.000029  0.423847  0.297301  0.070306  0.512217  0.000049  0.000012  17  0  0  0  0
33  6  18.572546  0.000000  0.121420  0.440319  10722030.063206  6198157.843709  4488.127605  743484.444679  429791.179030  311.214671  0.033259  1.662958  0.020150  0.013105  0.000004  1.000000  0.004392  0.005179  0.001225  0.292357  0.290770  0.068761  0.206042  0.078676  0.018605  16  0  0  0  0
5  35  18.555946  0.131365  0.239376  0.003213  17950598.126444  5844433.558156  20665286.912005  1244726.082750  405263.314208  1432967.383354  0.065511  3.275533  0.033735  0.012357  0.019419  1.000000  0.009634  0.000144  0.000034  0.361233  0.296807  0.070189  0.451965  0.000325  0.000077  17  0  0  0  0
0  40  18.548272  0.070355  0.242573  0.000307  18367940.224562  6277611.605851  19758023.773468  1273665.318718  435300.642805  1370056.159755  0.066358  3.317916  0.034520  0.013273  0.018566  1.000000  0.011367  0.000119  0.000028  0.447429  0.297406  0.070331  0.533300  0.000031  0.000007  19  0  0  0  0
39  0  18.280033  0.000000  0.124401  0.435230  10898061.972278  6175921.415107  279.908649  755690.807224  428249.265916  19.409359  0.033539  1.676951  0.020481  0.013058  0.000000  1.000000  0.004478  0.005073  0.001200  0.292224  0.290842  0.068778  0.210084  0.077065  0.018224  16  0  0  0  0
8  32  18.989257  0.187432  0.232508  0.013302  17460969.060204  5727530.746682  21488629.419194  1210774.341124  397157.067410  1490059.402601  0.065117  3.255850  0.032815  0.012110  0.020192  1.000000  0.008868  0.000218  0.000052  0.335014  0.296249  0.070057  0.416049  0.001374  0.000325  17  0  0  0  0
37  2  18.346567  0.000000  0.123708  0.436421  10857117.562476  6181110.572880  705.022293  752851.649750  428609.091253  48.887487  0.033473  1.673672  0.020404  0.013068  0.000001  1.000000  0.004458  0.005097  0.001205  0.292257  0.290827  0.068775  0.209142  0.077440  0.018313  16  0  0  0  0
3  37  18.466983  0.102128  0.241328  0.001251  18141879.676882  5981797.017128  20205426.141679  1257989.882279  414788.338332  1401079.827784  0.065728  3.286423  0.034095  0.012647  0.018986  1.000000  0.010199  0.000128  0.000030  0.387297  0.297075  0.070252  0.478492  0.000126  0.000030  18  0  0  0  0
9  31  19.232001  0.208486  0.228662  0.021334  17212005.808886  5712428.910301  21745670.029038  1193510.790886  396109.879483  1507883.051102  0.064859  3.242935  0.032347  0.012078  0.020434  1.000000  0.008599  0.000276  0.000065  0.328657  0.296002  0.069999  0.403400  0.002225  0.000526  16  0  0  0  0
2  38  18.468635  0.090033  0.241893  0.000782  18220559.435735  6068290.047001  20023313.173519  1263445.675303  420785.917326  1388451.793895  0.065888  3.294403  0.034243  0.012830  0.018815  1.000000  0.010533  0.000124  0.000029  0.404010  0.297191  0.070280  0.494161  0.000078  0.000019  19  0  0  0  0
12  28  20.304216  0.268857  0.210578  0.085957  16090995.597592  5741148.572379  22007995.390831  1115777.968882  398101.351423  1526073.153610  0.063059  3.152958  0.030241  0.012138  0.020680  1.000000  0.007649  0.000757  0.000179  0.314293  0.295015  0.069765  0.358845  0.009516  0.002250  18  0  0  0  0
4  36  18.494775  0.115885  0.240523  0.002003  18054038.091000  5907214.906279  20420457.416190  1251898.792036  409616.683436  1415990.475001  0.065608  3.280387  0.033930  0.012489  0.019189  1.000000  0.009903  0.000135  0.000032  0.373183  0.296948  0.070222  0.464616  0.000202  0.000048  19  0  0  0  0
18  22  23.754719  0.000000  0.111526  0.439503  10152251.559664  6300882.793800  7100019.054136  703974.999938  436914.307955  492327.823421  0.039073  1.953651  0.019080  0.013322  0.006672  1.000000  0.004141  0.005204  0.001231  0.295963  0.290712  0.068748  0.194260  0.078422  0.018545  17  0  0  0  0
11  29  19.881585  0.250723  0.218086  0.054434  16550443.163553  5717355.122763  22088563.481488  1147636.872133  396451.471729  1531659.886886  0.063948  3.197401  0.031104  0.012088  0.020756  1.000000  0.008005  0.000516  0.000122  0.318460  0.295400  0.069856  0.375540  0.005851  0.001384  19  0  0  0  0
16  24  22.993335  0.143715  0.144466  0.348870  12122156.288700  6104641.727918  14156684.695493  840571.662595  423306.606892  981649.444861  0.048991  2.449560  0.022782  0.012907  0.013303  1.000000  0.005177  0.003614  0.000855  0.300276  0.292102  0.069076  0.242899  0.053618  0.012680  19  0  0  0  0
13  27  20.817552  0.280118  0.200293  0.133008  15468135.798942  5786837.704532  21487049.901771  1072587.773668  401269.516299  1489949.876081  0.061496  3.074784  0.029070  0.012235  0.020191  1.000000  0.007207  0.001145  0.000271  0.310500  0.294524  0.069649  0.338102  0.015456  0.003655  19  0  0  0  0
14  26  21.448225  0.276020  0.185794  0.197794  14596089.573029  5863275.534643  20160897.995823  1012118.552804  406569.850036  1397992.167742  0.058772  2.938613  0.027431  0.012397  0.018945  1.000000  0.006634  0.001749  0.000414  0.306904  0.293871  0.069495  0.311236  0.024756  0.005854  19  0  0  0  0
15  25  22.202084  0.240108  0.166425  0.274920  13435541.076030  5974278.771591  17680864.588898  931644.076448  414267.009948  1226022.284291  0.054495  2.724773  0.025250  0.012631  0.016614  1.000000  0.005925  0.002606  0.000616  0.303439  0.293032  0.069296  0.277990  0.037986  0.008983  18  0  0  0  0
7  33  18.798083  0.167326  0.235511  0.008285  17662986.382134  5754477.638072  21212378.594467  1224782.577953  399025.612309  1470903.683973  0.065294  3.264702  0.033195  0.012166  0.019933  1.000000  0.009126  0.000182  0.000043  0.342423  0.296463  0.070108  0.428156  0.000849  0.000201  18  0  0  0  0
17  23  23.590898  0.000000  0.124974  0.404733  10956745.403201  6221329.001119  10362542.927058  759760.019658  431397.907887  718556.973649  0.043482  2.174122  0.020592  0.013154  0.009737  1.000000  0.004553  0.004538  0.001073  0.297739  0.291283  0.068883  0.213607  0.068010  0.016083  17  0  0  0  0
10  30  19.528079  0.229919  0.223920  0.034149  16912496.678249  5708832.410296  21961961.528919  1172742.300371  395860.491839  1522881.084565  0.064491  3.224573  0.031784  0.012070  0.020637  1.000000  0.008314  0.000368  0.000087  0.323191  0.295721  0.069932  0.390035  0.003606  0.000853  17  0  0  0  0
20  20  22.855621  0.000000  0.101454  0.466619  9547071.135328  6355249.612644  3000958.951376  662010.723671  440684.198906  208091.777986  0.034199  1.709942  0.017942  0.013437  0.002820  1.000000  0.003836  0.005777  0.001366  0.294109  0.290250  0.068638  0.179989  0.087489  0.020689  16  0  0  0  0
27  13  19.437309  0.000000  0.113876  0.452751  10276488.591538  6254279.377725  115919.681295  712589.814493  433682.745022  8038.074820  0.032645  1.632260  0.019313  0.013223  0.000109  1.000000  0.004176  0.005447  0.001288  0.292674  0.290561  0.068712  0.195919  0.082737  0.019566  16  0  0  0  0
22  18  21.496614  0.000000  0.102900  0.468277  9629255.319932  6338090.333315  1198947.316824  667709.519747  439494.344263  83137.118138  0.032624  1.631186  0.018097  0.013400  0.001127  1.000000  0.003870  0.005805  0.001373  0.293358  0.290249  0.068638  0.181570  0.088074  0.020828  17  0  0  0  0
26  14  19.704553  0.000000  0.111912  0.455848  10160467.364853  6268941.410005  184977.129678  704544.698337  434699.436158  12826.639892  0.032523  1.626152  0.019095  0.013254  0.000174  1.000000  0.004120  0.005516  0.001304  0.292761  0.290504  0.068699  0.193311  0.083777  0.019812  17  0  0  0  0
29  11  19.037265  0.000000  0.117142  0.447458  10469356.230791  6229975.225925  45608.925945  725963.596214  431997.452340  3162.603236  0.032890  1.644510  0.019676  0.013172  0.000043  1.000000  0.004269  0.005331  0.001261  0.292536  0.290654  0.068734  0.200281  0.080986  0.019151  17  0  0  0  0
21  19  22.160859  0.000000  0.101435  0.469087  9543844.933362  6351212.241823  1903493.123502  661787.013146  440404.240504  131991.564987  0.033153  1.657649  0.017936  0.013428  0.001789  1.000000  0.003832  0.005828  0.001378  0.293658  0.290220  0.068631  0.179769  0.088361  0.020896  16  0  0  0  0
19  21  23.453374  0.000000  0.104236  0.458179  9715155.475538  6342125.675626  4670169.089355  673665.987796  439774.162004  323837.748215  0.036055  1.802775  0.018258  0.013409  0.004388  1.000000  0.003922  0.005595  0.001323  0.294821  0.290391  0.068672  0.183978  0.084568  0.019999  18  0  0  0  0
32  8  18.660107  0.000000  0.120584  0.441726  10672671.509554  6204378.201200  11309.685219  740061.835655  430222.509572  784.233488  0.033186  1.659298  0.020058  0.013118  0.000011  1.000000  0.004368  0.005209  0.001232  0.292393  0.290748  0.068756  0.204913  0.079127  0.018712  16  0  0  0  0
23  17  20.916442  0.000000  0.105045  0.465798  9755397.071039  6320983.721060  752481.018156  676456.410888  438308.141646  52178.358820  0.032405  1.620254  0.018334  0.013364  0.000707  1.000000  0.003929  0.005745  0.001358  0.293147  0.290306  0.068652  0.184316  0.087201  0.020621  17  0  0  0  0
30  10  18.887738  0.000000  0.118465  0.445272  10547465.246747  6220142.262835  28636.708303  731379.812920  431315.617364  1985.719779  0.033000  1.650013  0.019822  0.013151  0.000027  1.000000  0.004307  0.005284  0.001250  0.292482  0.290691  0.068743  0.202057  0.080272  0.018983  16  0  0  0  0
6  34  18.655279  0.148553  0.237755  0.005159  17823354.946598  5793474.891113  20933023.354526  1235902.816601  401729.750503  1451532.699727  0.065415  3.270769  0.033496  0.012249  0.019670  1.000000  0.009378  0.000159  0.000038  0.351081  0.296648  0.070151  0.439985  0.000525  0.000124  21  0  0  0  0
34  6  18.501331  0.000000  0.122138  0.439098  10764434.342586  6192814.441907  4475.676542  746424.832080  429420.658140  310.351292  0.033328  1.666377  0.020230  0.013093  0.000004  1.000000  0.004413  0.005153  0.001219  0.292327  0.290789  0.068766  0.207014  0.078287  0.018513  16  0  0  0  0
37  3  18.346751  0.000000  0.123708  0.436419  10857135.703861  6181108.544693  1117.382186  752852.907706  428608.950615  77.481248  0.033474  1.673693  0.020404  0.013068  0.000001  1.000000  0.004458  0.005097  0.001205  0.292257  0.290827  0.068775  0.209143  0.077439  0.018313  16  0  0  0  0
25  15  20.031213  0.000000  0.109738  0.459176  10032134.204988  6285232.583413  295309.150509  695645.851054  435829.094809  20477.256497  0.032420  1.620999  0.018854  0.013289  0.000277  1.000000  0.004059  0.005591  0.001322  0.292863  0.290441  0.068684  0.190440  0.084908  0.020079  17  0  0  0  0
28  12  19.217988  0.000000  0.115618  0.449948  10379338.216084  6241312.073996  72687.604971  719721.588564  432783.569347  5040.286522  0.032770  1.638522  0.019506  0.013196  0.000068  1.000000  0.004226  0.005385  0.001274  0.292600  0.290611  0.068724  0.198241  0.081805  0.019345  17  0  0  0  0
35  5  18.440640  0.000000  0.122748  0.438060  10800444.696326  6188271.440567  2817.287546  748921.853418  429105.638428  195.355679  0.033384  1.669203  0.020298  0.013084  0.000003  1.000000  0.004430  0.005132  0.001214  0.292300  0.290804  0.068769  0.207840  0.077957  0.018435  16  0  0  0  0
33  7  18.573686  0.000000  0.121423  0.440311  10722173.908128  6198141.796657  7113.070368  743494.419140  429790.066300  493.232825  0.033262  1.663093  0.020151  0.013105  0.000007  1.000000  0.004392  0.005179  0.001225  0.292357  0.290770  0.068761  0.206046  0.078674  0.018605  16  0  0  0  0
24  16  20.430680  0.000000  0.107408  0.462589  9894649.118205  6302837.638534  471511.713253  686112.393043  437049.860331  32695.452468  0.032364  1.618220  0.018595  0.013326  0.000443  1.000000  0.003994  0.005669  0.001341  0.292989  0.290374  0.068668  0.187385  0.086083  0.020357  16  0  0  0  0
31  9  18.763561  0.000000  0.119605  0.443370  10614829.662152  6211661.847210  17991.366959  736050.980104  430727.570412  1247.553065  0.033099  1.654947  0.019949  0.013133  0.000017  1.000000  0.004340  0.005243  0.001240  0.292434  0.290722  0.068750  0.203592  0.079656  0.018837  16  0  0  0  0
4  37  18.478160  0.116182  0.241121  0.001267  18089738.515845  5903602.432812  20467726.222478  1254374.322359  409366.188165  1419268.177263  0.065712  3.285581  0.033997  0.012482  0.019233  1.000000  0.009934  0.000130  0.000031  0.373360  0.296974  0.070228  0.466040  0.000127  0.000030  16  0  0  0  0
36  4  18.389651  0.000000  0.123267  0.437174  10831086.746323  6184401.969412  1773.994453  751046.627121  428837.322484  123.011899  0.033432  1.671624  0.020355  0.013075  0.000002  1.000000  0.004445  0.005113  0.001209  0.292277  0.290817  0.068772  0.208544  0.077677  0.018369  16  0  0  0  0
38  2  18.310605  0.000000  0.124083  0.435777  10879267.576314  6178306.079224  703.982076  754387.570713  428414.622725  48.815357  0.033509  1.675457  0.020446  0.013063  0.000001  1.000000  0.004469  0.005084  0.001202  0.292240  0.290835  0.068777  0.209652  0.077237  0.018265  16  0  0  0  0
6  35  18.619782  0.149413  0.239072  0.003273  17902013.570012  5785337.012973  21046648.669347  1241357.144056  401165.455704  1459411.679136  0.065653  3.282638  0.033644  0.012232  0.019777  1.000000  0.009441  0.000147  0.000035  0.351377  0.296703  0.070165  0.442921  0.000331  0.000078  17  0  0  0  0
8  33  18.922665  0.189634  0.235056  0.008489  17612950.700921  5711508.770014  21734574.961337  1221313.015711  396046.075335  1507113.699571  0.065600  3.279993  0.033101  0.012076  0.020423  1.000000  0.008982  0.000186  0.000044  0.335458  0.296355  0.070082  0.421406  0.000870  0.000206  16  0  0  0  0
40  0  18.254329  0.000000  0.124672  0.434763  10914045.078037  6173888.398378  279.608691  756799.103921  428108.292956  19.388559  0.033565  1.678238  0.020511  0.013053  0.000000  1.000000  0.004486  0.005063  0.001197  0.292211  0.290848  0.068780  0.210451  0.076919  0.018190  16  0  0  0  0
3  38  18.455912  0.102299  0.241720  0.000790  18165286.503029  5979455.342251  20235346.333505  1259612.952821  414625.962473  1403154.546571  0.065796  3.289780  0.034139  0.012642  0.019015  1.000000  0.010220  0.000125  0.000030  0.387430  0.297091  0.070256  0.479462  0.000079  0.000019  17  0  0  0  0
9  32  19.147652  0.211784  0.231946  0.013671  17407735.636161  5691633.154276  22084993.656993  1207083.041764  394667.865141  1531412.348970  0.065501  3.275072  0.032715  0.012034  0.020753  1.000000  0.008742  0.000224  0.000053  0.329165  0.296138  0.070031  0.410111  0.001413  0.000334  16  0  0  0  0
5  36  18.531393  0.131876  0.240273  0.002035  18004188.840629  5838948.747273  20739181.254430  1248442.157238  404882.987763  1438091.347176  0.065669  3.283461  0.033836  0.012345  0.019488  1.000000  0.009678  0.000137  0.000032  0.361464  0.296846  0.070198  0.454029  0.000205  0.000049  19  0  0  0  0
39  1  18.280106  0.000000  0.124401  0.435229  10898068.639075  6175920.669838  443.624886  755691.269511  428249.214237  30.761731  0.033539  1.676959  0.020481  0.013058  0.000000  1.000000  0.004478  0.005073  0.001200  0.292224  0.290842  0.068778  0.210084  0.077065  0.018224  16  0  0  0  0
12  29  20.151540  0.279598  0.217035  0.056360  16475598.365115  5699579.450890  22870005.965570  1142447.002017  395218.875341  1585846.484751  0.064504  3.225204  0.030963  0.012050  0.021490  1.000000  0.007907  0.000536  0.000127  0.315017  0.295278  0.069828  0.370955  0.006072  0.001436  17  0  0  0  0
10  31  19.426346  0.234694  0.227968  0.021990  17153714.589784  5683030.362100  22414188.243567  1189468.775110  394071.332383  1554239.281271  0.065315  3.265760  0.032238  0.012015  0.021062  1.000000  0.008485  0.000284  0.000067  0.323750  0.295888  0.069972  0.398082  0.002296  0.000543  16  0  0  0  0
11  30  19.759999  0.257683  0.223066  0.035289  16847143.090036  5685435.547858  22695340.466550  1168210.567485  394238.112199  1573734.871485  0.065008  3.250416  0.031662  0.012021  0.021326  1.000000  0.008210  0.000380  0.000090  0.319078  0.295604  0.069905  0.385164  0.003732  0.000882  17  0  0  0  0
1  40  18.491808  0.079542  0.242453  0.000309  18304560.906690  6165903.456305  19886363.686588  1269270.485214  427554.603012  1378955.475321  0.066124  3.306181  0.034401  0.013036  0.018687  1.000000  0.010927  0.000120  0.000028  0.423921  0.297308  0.070308  0.512659  0.000031  0.000007  18  0  0  0  0
7  34  18.748365  0.168730  0.237385  0.005269  17774792.213575  5742795.219953  21382696.092384  1232535.391180  398215.532865  1482713.799185  0.065640  3.281975  0.033405  0.012142  0.020093  1.000000  0.009213  0.000162  0.000038  0.342793  0.296542  0.070126  0.432209  0.000536  0.000127  17  0  0  0  0
14  27  21.150074  0.308736  0.198702  0.137589  15364693.617042  5779763.554580  22226944.115039  1065414.910627  400778.982284  1541255.443687  0.061982  3.099079  0.028876  0.012220  0.020886  1.000000  0.007112  0.001190  0.000281  0.308110  0.294390  0.069617  0.333667  0.016073  0.003801  19  0  0  0  0
13  28  20.609944  0.298159  0.209282  0.089059  16003426.272259  5728785.511040  22802065.379772  1109705.757665  397244.074980  1581135.364897  0.063615  3.180731  0.030076  0.012112  0.021426  1.000000  0.007554  0.000787  0.000186  0.311417  0.294888  0.069735  0.354392  0.009893  0.002340  18  0  0  0  0
17  24  23.127626  0.154414  0.143610  0.351662  12066486.817602  6100881.735148  14269976.758810  836711.443442  423045.882372  989505.316024  0.048985  2.449254  0.022677  0.012899  0.013409  1.000000  0.005137  0.003658  0.000865  0.299131  0.292020  0.069057  0.241010  0.054278  0.012836  20  0  0  0  0
15  26  21.782875  0.302077  0.183952  0.203535  14479216.925631  5860845.511114  20746148.165785  1004014.397636  406401.347925  1438574.445077  0.059097  2.954871  0.027211  0.012391  0.019495  1.000000  0.006542  0.001812  0.000429  0.304948  0.293733  0.069462  0.306906  0.025656  0.006067  20  0  0  0  0
18  23  23.492948  0.000000  0.125566  0.404274  10988271.559295  6210095.402231  10350783.632224  761946.098835  430618.950359  717741.563438  0.043507  2.175345  0.020651  0.013130  0.009726  1.000000  0.004562  0.004530  0.001071  0.296948  0.291265  0.068878  0.214040  0.067879  0.016052  18  0  0  0  0
22  19  21.646294  0.000000  0.104776  0.463878  9740916.831021  6325836.850576  1882354.570001  675452.325547  438644.666193  130525.780465  0.033450  1.672492  0.018307  0.013374  0.001769  1.000000  0.003924  0.005707  0.001350  0.293467  0.290321  0.068655  0.184098  0.086530  0.020463  16  0  0  0  0
19  22  23.422029  0.000000  0.113484  0.436539  10265812.580764  6282217.289195  7052141.567530  711849.521107  435620.008998  489007.914194  0.039202  1.960099  0.019293  0.013282  0.006627  1.000000  0.004192  0.005142  0.001216  0.295435  0.290753  0.068757  0.196665  0.077483  0.018323  18  0  0  0  0
23  18  21.034546  0.000000  0.106103  0.463238  9818324.566052  6314059.213018  1186046.005237  680819.914199  437827.984065  82242.518475  0.032916  1.645805  0.018452  0.013350  0.001114  1.000000  0.003959  0.005688  0.001345  0.293206  0.290347  0.068661  0.185744  0.086308  0.020410  16  0  0  0  0
16  25  22.483101  0.260584  0.164695  0.280245  13326755.539065  5973817.613831  18023354.776138  924100.695757  414235.032457  1249771.156955  0.054612  2.730593  0.025046  0.012630  0.016936  1.000000  0.005848  0.002675  0.000633  0.301893  0.292907  0.069267  0.274357  0.039006  0.009224  20  0  0  0  0
25  16  20.090241  0.000000  0.110070  0.458307  10051906.816917  6283046.784547  467148.025148  697016.918782  435677.527666  32392.866650  0.032614  1.630700  0.018891  0.013284  0.000439  1.000000  0.004069  0.005572  0.001318  0.292881  0.290454  0.068687  0.190893  0.084612  0.020009  16  0  0  0  0
21  20  22.321504  0.000000  0.104724  0.461546  9739661.577037  6329787.354584  2968331.892427  675365.284026  438918.601097  205829.360266  0.034476  1.723815  0.018304  0.013383  0.002789  1.000000  0.003926  0.005660  0.001339  0.293856  0.290347  0.068661  0.184200  0.085722  0.020272  17  0  0  0  0
20  21  22.969347  0.000000  0.107090  0.453759  9882590.201052  6318649.257066  4625114.478689  685276.206493  438146.265802  320713.582176  0.036278  1.813910  0.018573  0.013359  0.004346  1.000000  0.003999  0.005496  0.001300  0.294465  0.290469  0.068690  0.187617  0.083075  0.019646  17  0  0  0  0
29  12  19.048165  0.000000  0.117176  0.447355  10471375.689188  6229750.643635  72268.648367  726103.629015  431981.879408  5011.235333  0.032919  1.645929  0.019679  0.013171  0.000068  1.000000  0.004270  0.005329  0.001260  0.292538  0.290655  0.068734  0.200328  0.080952  0.019144  16  0  0  0  0
33  8  18.575491  0.000000  0.121426  0.440298  10722401.902934  6198116.359092  11273.123951  743510.228701  429788.302414  781.698265  0.033266  1.663307  0.020151  0.013104  0.000011  1.000000  0.004392  0.005179  0.001225  0.292358  0.290770  0.068761  0.206051  0.078669  0.018604  16  0  0  0  0
28  13  19.234896  0.000000  0.115678  0.449774  10382882.173532  6240918.412114  115157.404525  719967.332814  432756.272139  7985.217207  0.032816  1.640809  0.019513  0.013195  0.000108  1.000000  0.004227  0.005382  0.001273  0.292603  0.290613  0.068724  0.198323  0.081748  0.019332  16  0  0  0  0
24  17  20.516229  0.000000  0.108001  0.461098  9929936.207861  6298945.127133  744887.738918  688559.261976  436779.946736  51651.827467  0.032679  1.633968  0.018662  0.013318  0.000700  1.000000  0.004011  0.005637  0.001333  0.293021  0.290396  0.068673  0.188189  0.085568  0.020235  16  0  0  0  0
30  11  18.894726  0.000000  0.118484  0.445211  10548623.547185  6220013.322058  45379.911104  731460.131512  431306.676384  3146.722944  0.033018  1.650895  0.019825  0.013151  0.000043  1.000000  0.004307  0.005283  0.001249  0.292482  0.290691  0.068743  0.202084  0.080252  0.018978  17  0  0  0  0
31  10  18.768024  0.000000  0.119616  0.443334  10615498.631381  6211587.316722  28512.063392  736097.367609  430722.402337  1977.076682  0.033110  1.655496  0.019950  0.013133  0.000027  1.000000  0.004340  0.005243  0.001240  0.292435  0.290722  0.068750  0.203608  0.079644  0.018834  16  0  0  0  0
35  6  18.441366  0.000000  0.122749  0.438055  10800524.605280  6188262.516016  4465.051473  748927.394445  429105.019584  309.614531  0.033386  1.669287  0.020298  0.013084  0.000004  1.000000  0.004430  0.005132  0.001214  0.292300  0.290804  0.068769  0.207842  0.077956  0.018435  16  0  0  0  0
2  39  18.461337  0.090130  0.242146  0.000494  18235730.357825  6066788.962517  20042126.728402  1264497.653755  420681.829485  1389756.358919  0.065931  3.296554  0.034271  0.012827  0.018833  1.000000  0.010547  0.000122  0.000029  0.404110  0.297202  0.070282  0.494817  0.000050  0.000012  19  0  0  0  0
26  15  19.744104  0.000000  0.112098  0.455341  10171568.576454  6267711.927623  292842.742977  705314.475897  434614.181685  20306.231456  0.032643  1.632133  0.019116  0.013252  0.000275  1.000000  0.004126  0.005505  0.001302  0.292770  0.290512  0.068700  0.193566  0.083606  0.019771  17  0  0  0  0
27  14  19.463325  0.000000  0.113982  0.452454  10282745.087613  6253585.351380  183599.771914  713023.650948  433634.620013  12731.131480  0.032719  1.635954  0.019325  0.013222  0.000173  1.000000  0.004179  0.005441  0.001287  0.292679  0.290565  0.068713  0.196063  0.082638  0.019542  16  0  0  0  0
36  5  18.390111  0.000000  0.123268  0.437171  10831134.524136  6184396.631207  2811.573168  751049.940119  428836.952324  194.959434  0.033434  1.671677  0.020355  0.013075  0.000003  1.000000  0.004445  0.005113  0.001209  0.292277  0.290817  0.068772  0.208545  0.077676  0.018369  16  0  0  0  0
38  3  18.310789  0.000000  0.124083  0.435776  10879284.975320  6178304.132546  1115.733635  754388.777191  428414.487739  77.366935  0.033510  1.675478  0.020446  0.013063  0.000001  1.000000  0.004469  0.005084  0.001202  0.292240  0.290835  0.068777  0.209652  0.077237  0.018265  16  0  0  0  0
40  1  18.254403  0.000000  0.124672  0.434763  10914051.509079  6173887.681590  443.149493  756799.549861  428108.243253  30.728766  0.033565  1.678246  0.020511  0.013053  0.000000  1.000000  0.004486  0.005063  0.001197  0.292211  0.290848  0.068780  0.210452  0.076919  0.018190  16  0  0  0  0
32  9  18.662949  0.000000  0.120591  0.441704  10673060.612081  6204334.822299  17923.764116  740088.816710  430219.501603  1242.865365  0.033193  1.659641  0.020058  0.013118  0.000017  1.000000  0.004368  0.005208  0.001232  0.292393  0.290748  0.068756  0.204922  0.079120  0.018710  16  0  0  0  0
34  7  18.502476  0.000000  0.122140  0.439090  10764568.849009  6192799.427897  7093.342656  746434.158992  429419.617043  491.864870  0.033330  1.666511  0.020230  0.013093  0.000007  1.000000  0.004413  0.005153  0.001219  0.292327  0.290789  0.068766  0.207017  0.078284  0.018513  16  0  0  0  0
5  37  18.515011  0.132215  0.240875  0.001287  18040145.836036  5835265.722057  20788733.494732  1250935.478615  404627.600309  1441527.386773  0.065776  3.288779  0.033904  0.012337  0.019535  1.000000  0.009707  0.000132  0.000031  0.361618  0.296871  0.070204  0.455418  0.000129  0.000031  16  0  0  0  0
37  4  18.347041  0.000000  0.123708  0.436418  10857164.431223  6181105.334975  1770.924268  752854.899712  428608.728048  122.799007  0.033475  1.673726  0.020404  0.013068  0.000002  1.000000  0.004458  0.005097  0.001205  0.292257  0.290827  0.068775  0.209143  0.077439  0.018313  16  0  0  0  0
7  35  18.713478  0.169709  0.238716  0.003344  17854221.421846  5734486.456069  21503582.711062  1238043.152346  397639.388547  1491096.290190  0.065885  3.294240  0.033554  0.012124  0.020206  1.000000  0.009274  0.000150  0.000035  0.343056  0.296598  0.070140  0.435103  0.000338  0.000080  17  0  0  0  0
6  36  18.595601  0.149996  0.239978  0.002072  17956055.109123  5779740.628262  21124663.614513  1245104.479538  400777.392533  1464821.372808  0.065816  3.290790  0.033746  0.012220  0.019850  1.000000  0.009484  0.000139  0.000033  0.351580  0.296742  0.070174  0.444946  0.000209  0.000049  16  0  0  0  0
2  40  18.456633  0.090192  0.242310  0.000312  18245523.612980  6065819.670237  20054267.576345  1265176.735312  420614.617052  1390598.226694  0.065959  3.297942  0.034290  0.012825  0.018844  1.000000  0.010556  0.000121  0.000029  0.404175  0.297209  0.070284  0.495241  0.000031  0.000007  20  0  0  0  0
4  38  18.467241  0.116377  0.241515  0.000801  18113286.856514  5901218.030666  20498890.450241  1256007.205767  409200.849522  1421429.159692  0.065780  3.289006  0.034041  0.012477  0.019262  1.000000  0.009954  0.000127  0.000030  0.373476  0.296990  0.070232  0.466980  0.000080  0.000019  17  0  0  0  0
39  2  18.280222  0.000000  0.124401  0.435229  10898079.207713  6175919.488236  703.096988  755692.002359  428249.132303  48.753983  0.033539  1.676972  0.020481  0.013058  0.000001  1.000000  0.004478  0.005073  0.001200  0.292224  0.290842  0.068778  0.210084  0.077065  0.018224  16  0  0  0  0
8  34  18.873968  0.191230  0.236952  0.005401  17725997.604814  5699574.497958  21917241.042667  1229151.887088  395218.531896  1519780.087302  0.065959  3.297936  0.033313  0.012050  0.020595  1.000000  0.009068  0.000166  0.000039  0.335788  0.296434  0.070101  0.425417  0.000550  0.000130  16  0  0  0  0
10  32  19.344878  0.238415  0.231294  0.014104  17351905.243521  5661790.753002  22783951.927102  1203211.664028  392598.540488  1579879.346193  0.065990  3.299511  0.032610  0.011971  0.021409  1.000000  0.008628  0.000231  0.000055  0.324209  0.296026  0.070004  0.404765  0.001459  0.000345  16  0  0  0  0
9  33  19.082789  0.214280  0.234526  0.008730  17561549.295877  5675263.733240  22350908.898256  1217748.751774  393532.780662  1549851.380041  0.066006  3.300289  0.033004  0.011999  0.021003  1.000000  0.008855  0.000192  0.000045  0.329564  0.296245  0.070056  0.415431  0.000895  0.000212  16  0  0  0  0
13  29  20.469340  0.310095  0.215846  0.058561  16394298.648495  5686272.763643  23763127.215196  1136809.536509  394296.166216  1647777.084870  0.065162  3.258120  0.030811  0.012022  0.022330  1.000000  0.007813  0.000558  0.000132  0.312086  0.295154  0.069798  0.366549  0.006325  0.001496  19  0  0  0  0
12  30  20.037282  0.287365  0.222089  0.036605  16776601.128217  5666969.546712  23541654.342451  1163319.063637  392957.647163  1632419.765889  0.065632  3.281598  0.031529  0.011981  0.022121  1.000000  0.008112  0.000395  0.000093  0.315584  0.295484  0.069876  0.380589  0.003877  0.000917  18  0  0  0  0
14  28  20.964412  0.328718  0.207831  0.092559  15908229.139996  5720483.985395  23698297.497102  1103104.620884  396668.432574  1643281.678060  0.064260  3.213016  0.029897  0.012095  0.022269  1.000000  0.007461  0.000820  0.000194  0.308963  0.294758  0.069704  0.350019  0.010322  0.002441  17  0  0  0  0
15  27  21.528776  0.338181  0.196949  0.142665  15252971.698529  5776342.649828  23047041.032223  1057667.916070  400541.770725  1598122.408008  0.062535  3.126750  0.028666  0.012213  0.021657  1.000000  0.007018  0.001240  0.000293  0.306068  0.294253  0.069585  0.329244  0.016764  0.003964  19  0  0  0  0
22  20  21.868237  0.000000  0.107670  0.456944  9913153.848505  6306926.261437  2938738.566270  687395.543626  437333.372643  203777.306921  0.034726  1.736310  0.018630  0.013335  0.002761  1.000000  0.004008  0.005557  0.001314  0.293634  0.290433  0.068682  0.188019  0.084148  0.019899  17  0  0  0  0
17  25  22.783866  0.280996  0.162906  0.285790  13215257.533867  5975540.121046  18379944.728447  916369.227743  414354.474140  1274497.732156  0.054741  2.737052  0.024836  0.012634  0.017271  1.000000  0.005772  0.002748  0.000650  0.300571  0.292783  0.069237  0.270794  0.040084  0.009479  20  0  0  0  0
18  24  23.264767  0.164939  0.142766  0.354495  12012301.116270  6098434.772236  14384933.553855  832954.111498  422876.205655  997476.622616  0.048986  2.449305  0.022575  0.012894  0.013517  1.000000  0.005099  0.003703  0.000876  0.298155  0.291941  0.069038  0.239242  0.054953  0.012995  20  0  0  0  0
16  26  22.154628  0.328487  0.181972  0.209729  14355233.955066  5861501.186341  21377447.780367  995417.200139  406446.813600  1482349.871988  0.059459  2.972951  0.026978  0.012393  0.020088  1.000000  0.006449  0.001881  0.000445  0.303274  0.293594  0.069429  0.302576  0.026642  0.006300  20  0  0  0  0
21  21  22.549336  0.000000  0.109698  0.449717  10035696.421522  6297367.214682  4583922.550903  695892.861421  436670.531508  317857.261369  0.036482  1.824111  0.018861  0.013314  0.004307  1.000000  0.004071  0.005407  0.001279  0.294156  0.290540  0.068707  0.190967  0.081730  0.019327  17  0  0  0  0
20  22  23.122774  0.000000  0.115311  0.433818  10371998.675818  6265174.476501  7008179.338662  719212.651918  434438.230356  485959.495833  0.039324  1.966210  0.019493  0.013246  0.006585  1.000000  0.004240  0.005086  0.001203  0.294983  0.290790  0.068766  0.198935  0.076629  0.018121  18  0  0  0  0
19  23  23.401181  0.000000  0.126140  0.403906  11019257.862184  6200023.485806  10341358.758479  764094.743640  429920.545939  717088.026097  0.043535  2.176749  0.020709  0.013108  0.009717  1.000000  0.004572  0.004523  0.001070  0.296275  0.291248  0.068874  0.214504  0.067774  0.016027  19  0  0  0  0
3  39  18.448717  0.102410  0.241975  0.000499  18180533.707289  5977929.505753  20254829.793912  1260670.220812  414520.158283  1404505.564024  0.065839  3.291967  0.034168  0.012639  0.019033  1.000000  0.010233  0.000124  0.000029  0.387517  0.297102  0.070259  0.480094  0.000050  0.000012  22  0  0  0  0
25  17  20.182639  0.000000  0.110594  0.456932  10083077.747279  6279600.649844  738157.929968  699178.365981  435438.566618  51185.170664  0.032920  1.645997  0.018950  0.013277  0.000694  1.000000  0.004084  0.005543  0.001311  0.292908  0.290474  0.068691  0.191607  0.084144  0.019898  16  0  0  0  0
23  19  21.214668  0.000000  0.107753  0.459192  9916505.370573  6303252.427600  1863337.730672  687627.944068  437078.622535  129207.119340  0.033714  1.685710  0.018637  0.013327  0.001751  1.000000  0.004007  0.005601  0.001324  0.293298  0.290410  0.068676  0.187980  0.084913  0.020080  17  0  0  0  0
26  16  19.806347  0.000000  0.112393  0.454538  10189107.929224  6265769.317732  463305.480664  706530.685503  434479.477694  32126.417850  0.032832  1.641585  0.019149  0.013247  0.000435  1.000000  0.004134  0.005488  0.001298  0.292785  0.290523  0.068703  0.193969  0.083335  0.019707  16  0  0  0  0
28  14  19.261633  0.000000  0.115772  0.449497  10388492.929268  6240295.160388  182399.967450  720356.392497  432713.054767  12647.934926  0.032889  1.644430  0.019524  0.013194  0.000171  1.000000  0.004230  0.005376  0.001271  0.292608  0.290617  0.068725  0.198453  0.081656  0.019310  16  0  0  0  0
27  15  19.504393  0.000000  0.114148  0.451983  10292642.737848  6252487.389119  290683.356090  713709.971444  433558.485376  20156.495767  0.032836  1.641800  0.019343  0.013219  0.000273  1.000000  0.004184  0.005431  0.001284  0.292688  0.290571  0.068714  0.196292  0.082481  0.019505  16  0  0  0  0
29  13  19.065419  0.000000  0.117230  0.447192  10474574.248726  6229394.931922  114496.327260  726325.422766  431957.213732  7939.376945  0.032964  1.648176  0.019685  0.013171  0.000108  1.000000  0.004272  0.005326  0.001259  0.292541  0.290657  0.068735  0.200402  0.080898  0.019131  16  0  0  0  0
30  12  18.905793  0.000000  0.118515  0.445115  10550458.611661  6219809.045024  71906.707243  731587.378114  431292.511455  4986.137699  0.033046  1.652292  0.019828  0.013150  0.000068  1.000000  0.004308  0.005281  0.001249  0.292484  0.290692  0.068743  0.202126  0.080221  0.018971  17  0  0  0  0
24  18  20.648881  0.000000  0.108932  0.458740  9985354.455812  6292831.024528  1174529.560997  692402.060873  436355.984096  81443.947953  0.033174  1.658716  0.018766  0.013305  0.001104  1.000000  0.004038  0.005586  0.001321  0.293071  0.290432  0.068681  0.189454  0.084759  0.020044  17  0  0  0  0
33  9  18.578353  0.000000  0.121432  0.440277  10722763.177192  6198076.056360  17865.861291  743535.280094  429785.507752  1238.850281  0.033273  1.663647  0.020152  0.013104  0.000017  1.000000  0.004392  0.005178  0.001225  0.292358  0.290770  0.068761  0.206059  0.078663  0.018602  16  0  0  0  0
34  8  18.504292  0.000000  0.122144  0.439077  10764782.022190  6192775.632240  11241.872423  746448.940796  429417.967010  779.531229  0.033334  1.666724  0.020231  0.013093  0.000011  1.000000  0.004413  0.005153  0.001219  0.292327  0.290789  0.068766  0.207022  0.078280  0.018512  16  0  0  0  0
31  11  18.775093  0.000000  0.119634  0.443277  10616558.677487  6211469.211714  45182.718817  736170.873072  430714.212727  3133.049284  0.033127  1.656366  0.019952  0.013133  0.000042  1.000000  0.004340  0.005242  0.001240  0.292435  0.290723  0.068750  0.203632  0.079626  0.018830  17  0  0  0  0
32  10  18.667451  0.000000  0.120601  0.441670  10673677.269365  6204266.068727  28405.043952  740131.576811  430214.734109  1969.655765  0.033204  1.660184  0.020060  0.013117  0.000027  1.000000  0.004368  0.005208  0.001231  0.292394  0.290749  0.068756  0.204937  0.079109  0.018708  17  0  0  0  0
11  31  19.662902  0.263041  0.227168  0.022753  17091523.688818  5659090.690797  23191967.567248  1185156.348527  392411.313421  1608171.869143  0.065879  3.293928  0.032121  0.011965  0.021793  1.000000  0.008381  0.000294  0.000070  0.319587  0.295772  0.069944  0.393196  0.002378  0.000562  18  0  0  0  0
39  3  18.280407  0.000000  0.124402  0.435228  10898095.971312  6175917.612749  1114.330936  755693.164777  428249.002253  77.269669  0.033540  1.676993  0.020481  0.013058  0.000001  1.000000  0.004478  0.005073  0.001200  0.292224  0.290842  0.068778  0.210085  0.077065  0.018224  16  0  0  0  0
4  39  18.460144  0.116503  0.241771  0.000506  18128625.144047  5899664.518590  20519181.595690  1257070.789633  409093.126259  1422836.183448  0.065825  3.291236  0.034070  0.012473  0.019281  1.000000  0.009967  0.000125  0.000030  0.373552  0.297001  0.070235  0.467593  0.000051  0.000012  16  0  0  0  0
35  7  18.442516  0.000000  0.122751  0.438048  10800651.212787  6188248.379314  7076.508142  748936.173633  429104.039320  490.697535  0.033388  1.669420  0.020298  0.013084  0.000007  1.000000  0.004430  0.005131  0.001213  0.292300  0.290804  0.068769  0.207845  0.077954  0.018434  17  0  0  0  0
3  40  18.444080  0.102481  0.242139  0.000315  18190375.334524  5976944.453489  20267403.291906  1261352.656575  414451.853025  1405377.432515  0.065868  3.293379  0.034186  0.012637  0.019045  1.000000  0.010242  0.000122  0.000029  0.387573  0.297110  0.070261  0.480503  0.000032  0.000007  17  0  0  0  0
7  36  18.689708  0.170374  0.239631  0.002118  17908798.820414  5728772.218575  21586585.982773  1241827.645267  397243.153257  1496851.883208  0.066053  3.302665  0.033657  0.012112  0.020284  1.000000  0.009317  0.000142  0.000034  0.343236  0.296636  0.070149  0.437098  0.000214  0.000050  16  0  0  0  0
36  6  18.390839  0.000000  0.123269  0.437167  10831210.219424  6184388.176179  4455.996536  751055.188964  428836.366037  308.986646  0.033435  1.671760  0.020356  0.013075  0.000004  1.000000  0.004445  0.005113  0.001209  0.292277  0.290817  0.068772  0.208547  0.077675  0.018369  17  0  0  0  0
8  35  18.839794  0.192344  0.238299  0.003428  17806323.011536  5691085.383685  22046918.234398  1234721.792233  394629.881764  1528772.132121  0.066214  3.310679  0.033464  0.012032  0.020717  1.000000  0.009129  0.000154  0.000036  0.336022  0.296491  0.070114  0.428281  0.000347  0.000082  16  0  0  0  0
37  5  18.347502  0.000000  0.123709  0.436415  10857209.963048  6181100.247622  2806.707850  752858.056969  428608.375282  194.622065  0.033476  1.673778  0.020404  0.013068  0.000003  1.000000  0.004458  0.005097  0.001205  0.292257  0.290827  0.068775  0.209144  0.077438  0.018313  16  0  0  0  0
40  2  18.254519  0.000000  0.124672  0.434762  10914061.763663  6173886.532824  702.343566  756800.260932  428108.163595  48.701740  0.033565  1.678259  0.020511  0.013053  0.000001  1.000000  0.004486  0.005063  0.001197  0.292211  0.290848  0.068780  0.210452  0.076919  0.018190  16  0  0  0  0
10  33  19.282161  0.241232  0.233911  0.009012  17507813.552366  5645057.473741  23073999.353984  1214022.620697  391438.225439  1599991.745509  0.066520  3.326019  0.032903  0.011935  0.021682  1.000000  0.008741  0.000198  0.000047  0.324570  0.296134  0.070030  0.410069  0.000925  0.000219  16  0  0  0  0
12  31  19.946032  0.293341  0.226252  0.023636  17024488.217908  5640063.615411  24091517.269020  1180507.990933  391091.942509  1670548.229454  0.066558  3.327881  0.031995  0.011925  0.022638  1.000000  0.008284  0.000306  0.000072  0.316050  0.295654  0.069916  0.388629  0.002474  0.000585  16  0  0  0  0
5  38  18.504245  0.132438  0.241272  0.000813  18063861.456482  5832835.821851  20821399.282494  1252579.961497  404459.106750  1443792.490017  0.065846  3.292285  0.033948  0.012332  0.019565  1.000000  0.009727  0.000129  0.000031  0.361720  0.296888  0.070208  0.456335  0.000082  0.000019  17  0  0  0  0
11  32  19.585045  0.267217  0.230542  0.014608  17292496.979045  5637388.477690  23598400.468759  1199092.190359  390906.443749  1636354.642209  0.066592  3.329614  0.032499  0.011919  0.022175  1.000000  0.008523  0.000240  0.000057  0.320005  0.295911  0.069977  0.399874  0.001512  0.000358  17  0  0  0  0
38  4  18.311080  0.000000  0.124083  0.435774  10879312.505913  6178301.057093  1768.311694  754390.686211  428414.274481  122.617847  0.033510  1.675511  0.020446  0.013063  0.000002  1.000000  0.004469  0.005084  0.001202  0.292240  0.290835  0.068777  0.209653  0.077236  0.018265  16  0  0  0  0
13  30  20.364340  0.318706  0.220981  0.038114  16700010.664844  5652950.565886  24512186.641580  1158008.146041  391985.546347  1699718.184491  0.066370  3.318518  0.031385  0.011952  0.023033  1.000000  0.008019  0.000412  0.000097  0.312610  0.295362  0.069847  0.376216  0.004045  0.000956  18  0  0  0  0
9  34  19.035330  0.216089  0.236447  0.005557  17676030.015409  5663064.861127  22548520.237453  1225687.046452  392686.889389  1563554.098268  0.066381  3.319041  0.033219  0.011973  0.021188  1.000000  0.008940  0.000171  0.000040  0.329861  0.296325  0.070075  0.419417  0.000566  0.000134  17  0  0  0  0
15  28  21.370854  0.360171  0.206224  0.096479  15805023.513783  5715842.616717  24701964.782331  1095948.161031  396346.591897  1712877.734945  0.065000  3.249984  0.029703  0.012085  0.023212  1.000000  0.007368  0.000858  0.000203  0.306866  0.294624  0.069673  0.345673  0.010807  0.002556  18  0  0  0  0
14  29  20.839083  0.341893  0.214511  0.061059  16305870.549861  5677000.501186  24776920.448487  1130677.776439  393653.211210  1718075.292824  0.065929  3.296462  0.030644  0.012003  0.023282  1.000000  0.007721  0.000583  0.000138  0.309587  0.295026  0.069768  0.362247  0.006613  0.001564  18  0  0  0  0
16  27  21.955159  0.368074  0.195041  0.148239  15133058.488662  5776181.655877  23947527.599696  1049352.922946  400530.607121  1660563.732236  0.063155  3.157773  0.028440  0.012212  0.022503  1.000000  0.006923  0.001296  0.000307  0.304318  0.294114  0.069552  0.324801  0.017532  0.004146  21  0  0  0  0
21  22  22.855495  0.000000  0.116999  0.431355  10470268.952695  6249709.688780  6968384.018704  726026.885958  433365.874744  483200.018272  0.039439  1.971940  0.019677  0.013214  0.006548  1.000000  0.004285  0.005035  0.001191  0.294596  0.290823  0.068774  0.201053  0.075863  0.017940  17  0  0  0  0
17  26  22.562229  0.354894  0.179871  0.216333  14224995.323710  5864819.966899  22050638.615660  986386.224108  406676.943688  1529030.109909  0.059854  2.992692  0.026734  0.012400  0.020720  1.000000  0.006357  0.001955  0.000462  0.301837  0.293454  0.069396  0.298245  0.027710  0.006553  20  0  0  0  0
18  25  23.100823  0.301075  0.161081  0.291490  13102426.499515  5979018.594415  18746532.571471  908545.325141  414595.677609  1299917.578705  0.054881  2.744041  0.024624  0.012641  0.017616  1.000000  0.005698  0.002824  0.000668  0.299440  0.292662  0.069209  0.267318  0.041209  0.009745  21  0  0  0  0
20  23  23.315976  0.000000  0.126690  0.403634  11049321.603258  6190997.082750  10334400.668145  766179.416384  429294.639256  716605.539861  0.043566  2.178293  0.020765  0.013089  0.009711  1.000000  0.004582  0.004518  0.001068  0.295701  0.291233  0.068871  0.214986  0.067697  0.016009  18  0  0  0  0
19  24  23.402381  0.175171  0.141949  0.357338  11960263.147892  6097008.224744  14500299.735112  829345.707138  422777.286340  1005476.316769  0.048994  2.449685  0.022477  0.012891  0.013626  1.000000  0.005064  0.003748  0.000886  0.297323  0.291866  0.069021  0.237597  0.055637  0.013157  20  0  0  0  0
24  19  20.852030  0.000000  0.110387  0.455013  10071917.825268  6283278.510160  1846381.946388  698404.517338  435693.595929  128031.375400  0.033948  1.697406  0.018929  0.013285  0.001735  1.000000  0.004081  0.005507  0.001302  0.293150  0.290488  0.068695  0.191437  0.083495  0.019745  17  0  0  0  0
27  16  19.569068  0.000000  0.114411  0.451238  10308283.813029  6250752.231829  459942.258246  714794.551139  433438.166515  31893.206085  0.033021  1.651038  0.019373  0.013216  0.000432  1.000000  0.004192  0.005416  0.001281  0.292701  0.290581  0.068717  0.196653  0.082233  0.019446  16  0  0  0  0
23  20  21.483605  0.000000  0.110303  0.452813  10068252.754244  6286542.307366  2912167.047249  698150.374859  435919.913374  201934.791003  0.034950  1.747481  0.018922  0.013291  0.002736  1.000000  0.004081  0.005465  0.001292  0.293441  0.290508  0.068700  0.191454  0.082757  0.019570  17  0  0  0  0
28  15  19.303853  0.000000  0.115921  0.449059  10397370.090124  6239309.048653  288802.689022  720971.950462  432644.676043  20026.087001  0.033003  1.650159  0.019540  0.013192  0.000271  1.000000  0.004234  0.005367  0.001269  0.292615  0.290622  0.068726  0.198659  0.081512  0.019276  16  0  0  0  0
22  21  22.185986  0.000000  0.112061  0.446065  10174468.831829  6278213.002576  4546695.731253  705515.584712  435342.344713  315275.888143  0.036668  1.833378  0.019121  0.013274  0.004272  1.000000  0.004136  0.005328  0.001260  0.293889  0.290603  0.068722  0.194023  0.080531  0.019044  18  0  0  0  0
31  12  18.786290  0.000000  0.119662  0.443185  10618238.106952  6211282.099836  71595.074084  736287.327669  430701.238060  4964.528507  0.033155  1.657745  0.019955  0.013132  0.000067  1.000000  0.004341  0.005240  0.001239  0.292437  0.290724  0.068750  0.203671  0.079596  0.018823  16  0  0  0  0
6  37  18.579466  0.150383  0.240585  0.001311  17992316.479261  5775983.436628  21176976.244969  1247618.906795  400516.862249  1468448.822720  0.065925  3.296258  0.033814  0.012212  0.019899  1.000000  0.009513  0.000134  0.000032  0.351717  0.296767  0.070180  0.446308  0.000132  0.000031  19  0  0  0  0
29  14  19.092706  0.000000  0.117315  0.446933  10479638.496259  6228831.730680  181359.573167  726676.586607  431918.160366  12575.792154  0.033035  1.651734  0.019695  0.013169  0.000170  1.000000  0.004274  0.005321  0.001258  0.292545  0.290660  0.068735  0.200520  0.080814  0.019111  17  0  0  0  0
26  17  19.903904  0.000000  0.112858  0.453265  10216768.432041  6262705.497688  732234.590790  708448.713475  434267.027017  50774.435895  0.033130  1.656496  0.019201  0.013241  0.000688  1.000000  0.004148  0.005462  0.001292  0.292809  0.290540  0.068707  0.194606  0.082909  0.019606  17  0  0  0  0
30  13  18.923312  0.000000  0.118564  0.444961  10553365.284085  6219485.471574  113925.258636  731788.931898  431270.074302  7899.778041  0.033090  1.654505  0.019833  0.013150  0.000107  1.000000  0.004310  0.005278  0.001248  0.292486  0.290694  0.068743  0.202194  0.080171  0.018959  17  0  0  0  0
25  18  20.326243  0.000000  0.111418  0.454756  10132063.349390  6274184.292097  1164330.139598  702575.113889  435062.986834  80736.702113  0.033401  1.670051  0.019042  0.013265  0.001094  1.000000  0.004108  0.005497  0.001300  0.292952  0.290505  0.068699  0.192731  0.083409  0.019725  17  0  0  0  0
40  3  18.254703  0.000000  0.124672  0.434761  10914077.979395  6173884.719641  1113.136903  756801.385359  428108.037866  77.186873  0.033566  1.678280  0.020511  0.013053  0.000001  1.000000  0.004486  0.005063  0.001197  0.292211  0.290848  0.068780  0.210452  0.076919  0.018190  16  0  0  0  0
38  5  18.311542  0.000000  0.124084  0.435771  10879356.162528  6178296.177547  2802.567718  754393.713437  428413.936125  194.334981  0.033511  1.675563  0.020446  0.013063  0.000003  1.000000  0.004469  0.005084  0.001202  0.292240  0.290835  0.068777  0.209654  0.077235  0.018265  16  0  0  0  0
8  36  18.816510  0.193099  0.239224  0.002172  17861522.518948  5685247.642805  22135960.961394  1238549.423276  394225.082532  1534946.511603  0.066389  3.319433  0.033568  0.012020  0.020801  1.000000  0.009171  0.000146  0.000035  0.336184  0.296529  0.070123  0.430256  0.000219  0.000052  16  0  0  0  0
37  6  18.348233  0.000000  0.123710  0.436411  10857282.139260  6181092.181996  4448.287039  752863.061794  428607.815997  308.452056  0.033477  1.673861  0.020405  0.013068  0.000004  1.000000  0.004458  0.005097  0.001205  0.292257  0.290827  0.068775  0.209146  0.077436  0.018312  16  0  0  0  0
7  37  18.673852  0.170815  0.240245  0.001340  17945413.720035  5724936.345168  21642237.986465  1244366.586880  396977.167040  1500710.891140  0.066166  3.308314  0.033726  0.012104  0.020337  1.000000  0.009345  0.000137  0.000033  0.343357  0.296662  0.070155  0.438439  0.000135  0.000032  16  0  0  0  0
4  40  18.455570  0.116585  0.241937  0.000319  18138526.734811  5898661.397256  20532275.218530  1257757.383372  409023.568059  1423744.118312  0.065854  3.292676  0.034089  0.012471  0.019294  1.000000  0.009975  0.000124  0.000029  0.373601  0.297008  0.070237  0.467990  0.000032  0.000008  18  0  0  0  0
9  35  19.002014  0.217351  0.237812  0.003528  17757406.521825  5654385.570312  22688850.442846  1231329.836700  392085.052081  1573284.841814  0.066647  3.332363  0.033372  0.011955  0.021320  1.000000  0.009001  0.000158  0.000037  0.330072  0.296382  0.070088  0.422265  0.000357  0.000084  17  0  0  0  0
39  4  18.280699  0.000000  0.124402  0.435226  10898122.505858  6175914.647177  1766.088744  755695.004729  428248.796616  122.463703  0.033541  1.677026  0.020481  0.013058  0.000002  1.000000  0.004478  0.005073  0.001200  0.292224  0.290842  0.068778  0.210085  0.077064  0.018224  16  0  0  0  0
35  8  18.444340  0.000000  0.122755  0.438036  10800851.880754  6188225.971560  11215.204297  748950.088303  429102.485527  777.682014  0.033393  1.669631  0.020299  0.013084  0.000011  1.000000  0.004430  0.005131  0.001213  0.292300  0.290804  0.068769  0.207850  0.077950  0.018434  16  0  0  0  0
5  39  18.497249  0.132582  0.241531  0.000514  18079308.037382  5831252.443689  20842667.091497  1253651.054616  404349.312520  1445267.237343  0.065891  3.294568  0.033977  0.012329  0.019585  1.000000  0.009740  0.000127  0.000030  0.361787  0.296899  0.070211  0.456933  0.000051  0.000012  18  0  0  0  0
34  9  18.507169  0.000000  0.122150  0.439058  10765119.814862  6192737.929941  17816.368110  746472.363935  429415.352666  1235.418337  0.033341  1.667060  0.020231  0.013093  0.000017  1.000000  0.004413  0.005153  0.001218  0.292327  0.290789  0.068766  0.207030  0.078274  0.018510  16  0  0  0  0
33  10  18.582886  0.000000  0.121442  0.440245  10723335.689017  6198012.187423  28313.381780  743574.979072  429781.078967  1963.299749  0.033284  1.664185  0.020153  0.013104  0.000027  1.000000  0.004392  0.005177  0.001224  0.292358  0.290771  0.068762  0.206073  0.078652  0.018600  16  0  0  0  0
10  34  19.236242  0.243273  0.235860  0.005739  17623940.221205  5632579.796984  23289702.813044  1222075.048399  390573.001361  1614949.003186  0.066915  3.345747  0.033121  0.011909  0.021885  1.000000  0.008825  0.000177  0.000042  0.324839  0.296214  0.070049  0.414046  0.000585  0.000138  16  0  0  0  0
36  7  18.391993  0.000000  0.123271  0.437160  10831330.199879  6184374.773167  7062.161436  751063.508620  428835.436649  489.702710  0.033438  1.671893  0.020356  0.013075  0.000007  1.000000  0.004445  0.005113  0.001209  0.292277  0.290817  0.068772  0.208550  0.077673  0.018368  16  0  0  0  0
11  33  19.525027  0.270379  0.233200  0.009342  17450790.467715  5620272.251091  23917599.041130  1210068.539598  389719.574457  1658488.433285  0.067154  3.357676  0.032796  0.011883  0.022475  1.000000  0.008637  0.000205  0.000049  0.320335  0.296020  0.070003  0.405181  0.000959  0.000227  18  0  0  0  0
12  32  19.872753  0.297998  0.229679  0.015192  17228563.264636  5617879.250715  24542048.429668  1194658.914023  389553.639597  1701788.853460  0.067318  3.365880  0.032378  0.011878  0.023061  1.000000  0.008426  0.000249  0.000059  0.316434  0.295794  0.069949  0.395321  0.001574  0.000372  17  0  0  0  0
14  30  20.745801  0.351369  0.219733  0.039833  16616638.265598  5642948.323910  25618020.691204  1152226.957070  391291.973276  1776398.664722  0.067232  3.361583  0.031228  0.011931  0.024073  1.000000  0.007929  0.000431  0.000102  0.310075  0.295237  0.069818  0.371964  0.004236  0.001002  19  0  0  0  0
15  29  21.264899  0.374611  0.213025  0.063875  16209768.288256  5671375.138499  25919489.185225  1124013.876396  393263.138655  1797303.020944  0.066810  3.340519  0.030464  0.011991  0.024356  1.000000  0.007631  0.000611  0.000144  0.307452  0.294896  0.069737  0.357988  0.006941  0.001641  18  0  0  0  0
13  31  20.280485  0.325323  0.225209  0.024650  16951742.080388  5625464.977696  25125712.314633  1175463.645661  390079.647264  1742261.134999  0.067362  3.368093  0.031858  0.011894  0.023610  1.000000  0.008191  0.000319  0.000076  0.313041  0.295533  0.069888  0.384282  0.002584  0.000611  19  0  0  0  0
17  27  22.429960  0.398018  0.192985  0.154300  15005365.456506  5778901.395098  24926610.969088  1040498.463246  400719.198628  1728455.097108  0.063841  3.192063  0.028200  0.012218  0.023423  1.000000  0.006828  0.001358  0.000321  0.302816  0.293972  0.069519  0.320325  0.018377  0.004346  19  0  0  0  0
18  26  23.003393  0.380947  0.177671  0.223293  14089688.602820  5870385.956389  22760064.948579  977003.817824  407062.899200  1578222.981041  0.060278  3.013898  0.026479  0.012412  0.021387  1.000000  0.006265  0.002035  0.000481  0.300603  0.293314  0.069363  0.293925  0.028854  0.006823  21  0  0  0  0
16  28  21.832214  0.392115  0.204461  0.100833  15693618.564690  5714494.079179  25816755.259596  1088223.145691  396253.081929  1790179.269640  0.065835  3.291749  0.029494  0.012082  0.024259  1.000000  0.007275  0.000900  0.000213  0.305071  0.294488  0.069641  0.341314  0.011349  0.002684  19  0  0  0  0
32  11  18.674584  0.000000  0.120618  0.441616  10674654.376741  6204157.128846  45013.415336  740199.331157  430207.180026  3121.309482  0.033221  1.661045  0.020061  0.013117  0.000042  1.000000  0.004369  0.005206  0.001231  0.292394  0.290749  0.068756  0.204959  0.079091  0.018703  16  0  0  0  0
19  25  23.429839  0.320574  0.159248  0.297277  12989753.155443  5983850.517120  19118703.848090  900732.357060  414930.731637  1325724.590371  0.055029  2.751450  0.024412  0.012651  0.017965  1.000000  0.005626  0.002903  0.000686  0.298470  0.292543  0.069181  0.263949  0.042370  0.010020  21  0  0  0  0
20  24  23.538250  0.185012  0.141168  0.360162  11910955.588848  6096350.286747  14614886.857792  825926.634170  422731.663761  1013421.989629  0.049007  2.450366  0.022385  0.012889  0.013733  1.000000  0.005032  0.003794  0.000897  0.296613  0.291796  0.069004  0.236078  0.056322  0.013319  19  0  0  0  0
6  38  18.568863  0.150637  0.240986  0.000828  18016231.484652  5773504.329040  21211458.766068  1249277.215380  400344.956564  1470839.901452  0.065997  3.299864  0.033859  0.012207  0.019932  1.000000  0.009532  0.000131  0.000031  0.351807  0.296784  0.070184  0.447207  0.000083  0.000020  23  0  0  0  0
22  22  22.618317  0.000000  0.118545  0.429155  10560348.576531  6235763.179460  6932854.155418  732273.165693  432398.799229  480736.314989  0.039545  1.977261  0.019847  0.013184  0.006515  1.000000  0.004327  0.004990  0.001180  0.294264  0.290853  0.068781  0.203008  0.075185  0.017780  18  0  0  0  0
21  23  23.237584  0.000000  0.127214  0.403460  11078139.581881  6182917.117337  10329949.783085  768177.705767  428734.360227  716296.907654  0.043599  2.179937  0.020820  0.013072  0.009707  1.000000  0.004593  0.004514  0.001068  0.295211  0.291219  0.068868  0.215472  0.067647  0.015997  16  0  0  0  0
25  19  20.546961  0.000000  0.112705  0.451317  10208658.787351  6265713.371351  1831384.384751  707886.376432  434475.598274  126991.418068  0.034154  1.707694  0.019186  0.013247  0.001721  1.000000  0.004146  0.005426  0.001283  0.293020  0.290554  0.068710  0.194494  0.082259  0.019453  17  0  0  0  0
23  21  21.872513  0.000000  0.114185  0.442800  10299239.767130  6261089.597154  4513411.972770  714167.421071  434154.977629  312967.933722  0.036835  1.841728  0.019356  0.013238  0.004241  1.000000  0.004195  0.005258  0.001243  0.293658  0.290658  0.068735  0.196785  0.079473  0.018794  17  0  0  0  0
24  20  21.157255  0.000000  0.112640  0.449137  10205956.702763  6268481.468892  2888527.067556  707699.009128  434667.543031  200295.553184  0.035148  1.757401  0.019181  0.013253  0.002714  1.000000  0.004146  0.005384  0.001273  0.293272  0.290574  0.068715  0.194520  0.081537  0.019282  17  0  0  0  0
26  18  20.055830  0.000000  0.113589  0.451253  10260262.980695  6257887.272914  1155359.996944  711464.702066  433932.922827  80114.696626  0.033599  1.679953  0.019283  0.013231  0.001086  1.000000  0.004169  0.005420  0.001282  0.292847  0.290568  0.068714  0.195608  0.082237  0.019447  16  0  0  0  0
31  13  18.804015  0.000000  0.119707  0.443041  10620898.247323  6210985.726470  113433.601718  736471.786486  430680.687009  7865.685685  0.033199  1.659930  0.019960  0.013132  0.000107  1.000000  0.004343  0.005237  0.001238  0.292439  0.290726  0.068751  0.203734  0.079550  0.018812  16  0  0  0  0
29  15  19.135810  0.000000  0.117450  0.446524  10487651.818689  6227940.542536  287172.208628  727232.244495  431856.363811  19913.026619  0.033147  1.657364  0.019710  0.013168  0.000270  1.000000  0.004278  0.005312  0.001256  0.292551  0.290665  0.068737  0.200706  0.080680  0.019079  17  0  0  0  0
28  16  19.370383  0.000000  0.116157  0.448365  10411401.101273  6237750.376333  457014.040202  721944.885482  432536.594960  31690.158290  0.033184  1.659216  0.019567  0.013188  0.000429  1.000000  0.004241  0.005353  0.001266  0.292627  0.290631  0.068729  0.198984  0.081283  0.019222  16  0  0  0  0
30  14  18.951024  0.000000  0.118641  0.444719  10557967.596581  6218973.135498  180460.941469  732108.064351  431234.548016  12513.479450  0.033160  1.658010  0.019842  0.013149  0.000170  1.000000  0.004312  0.005273  0.001247  0.292490  0.290697  0.068744  0.202301  0.080092  0.018940  16  0  0  0  0
27  17  19.670546  0.000000  0.114826  0.450058  10332958.811635  6248014.716094  727052.670990  716505.558992  433248.342353  50415.112451  0.033312  1.665617  0.019419  0.013210  0.000683  1.000000  0.004204  0.005392  0.001275  0.292722  0.290597  0.068721  0.197223  0.081841  0.019354  17  0  0  0  0
38  6  18.312274  0.000000  0.124085  0.435767  10879425.361390  6178288.442186  4441.726671  754398.511808  428413.399741  307.997149  0.033513  1.675645  0.020446  0.013063  0.000004  1.000000  0.004469  0.005084  0.001202  0.292240  0.290836  0.068777  0.209655  0.077234  0.018264  17  0  0  0  0
32  12  18.685881  0.000000  0.120644  0.441529  10676202.464197  6203984.527568  71327.527129  740306.678268  430195.211549  4945.976330  0.033248  1.662408  0.020064  0.013117  0.000067  1.000000  0.004370  0.005205  0.001231  0.292396  0.290750  0.068757  0.204996  0.079063  0.018697  16  0  0  0  0
36  8  18.393823  0.000000  0.123274  0.437148  10831520.340917  6184353.533273  11192.477342  751076.693334  428833.963837  776.106087  0.033442  1.672102  0.020356  0.013075  0.000011  1.000000  0.004445  0.005113  0.001209  0.292277  0.290817  0.068772  0.208554  0.077669  0.018367  16  0  0  0  0
40  4  18.254996  0.000000  0.124673  0.434760  10914103.689369  6173881.843733  1764.196484  756803.168134  428107.838445  122.332491  0.033566  1.678312  0.020511  0.013053  0.000002  1.000000  0.004486  0.005063  0.001197  0.292211  0.290848  0.068780  0.210453  0.076918  0.018190  16  0  0  0  0
33  11  18.590069  0.000000  0.121457  0.440193  10724242.888729  6197910.979118  44868.410984  743637.885898  429774.061005  3111.254625  0.033301  1.665037  0.020155  0.013104  0.000042  1.000000  0.004393  0.005177  0.001224  0.292359  0.290771  0.068762  0.206094  0.078636  0.018596  16  0  0  0  0
34  10  18.511727  0.000000  0.122159  0.439026  10765655.134394  6192678.178572  28235.033717  746509.483934  429411.209401  1957.866956  0.033352  1.667594  0.020232  0.013093  0.000027  1.000000  0.004413  0.005152  0.001218  0.292328  0.290789  0.068766  0.207043  0.078264  0.018508  16  0  0  0  0
7  38  18.663431  0.171104  0.240649  0.000847  17969562.352890  5722405.556581  21678918.670296  1246041.095605  396801.677703  1503254.394347  0.066241  3.312039  0.033771  0.012099  0.020371  1.000000  0.009364  0.000134  0.000032  0.343437  0.296679  0.070159  0.439326  0.000085  0.000020  16  0  0  0  0
39  5  18.281161  0.000000  0.124403  0.435223  10898164.577676  6175909.943597  2799.045025  755697.922063  428248.470461  194.090711  0.033542  1.677078  0.020481  0.013058  0.000003  1.000000  0.004478  0.005073  0.001200  0.292224  0.290842  0.068778  0.210086  0.077063  0.018224  16  0  0  0  0
37  7  18.349390  0.000000  0.123712  0.436403  10857396.516495  6181079.401262  7049.946492  752870.992913  428606.929758  488.855704  0.033480  1.673993  0.020405  0.013068  0.000007  1.000000  0.004458  0.005097  0.001205  0.292257  0.290827  0.068775  0.209149  0.077434  0.018312  16  0  0  0  0
35  9  18.447229  0.000000  0.122760  0.438017  10801169.897505  6188190.459719  17774.134125  748972.140145  429100.023073  1232.489758  0.033399  1.669965  0.020299  0.013083  0.000017  1.000000  0.004431  0.005131  0.001213  0.292301  0.290804  0.068769  0.207857  0.077944  0.018432  16  0  0  0  0
9  36  18.979320  0.218207  0.238750  0.002235  17813321.970669  5648417.436351  22785211.117841  1235207.112383  391671.211163  1579966.660696  0.066830  3.341514  0.033477  0.011942  0.021411  1.000000  0.009043  0.000150  0.000036  0.330217  0.296421  0.070098  0.424228  0.000225  0.000053  16  0  0  0  0
11  34  19.481065  0.272671  0.235181  0.005953  17568780.995830  5607500.386216  24155194.413144  1218250.210583  388833.950857  1674963.714755  0.067572  3.378577  0.033018  0.011856  0.022698  1.000000  0.008721  0.000183  0.000043  0.320581  0.296101  0.070022  0.409163  0.000607  0.000143  17  0  0  0  0
13  32  20.213032  0.330480  0.228695  0.015865  17159226.224107  5602779.019108  25629147.123557  1189850.961539  388506.562948  1777170.191133  0.068177  3.408844  0.032248  0.011846  0.024083  1.000000  0.008334  0.000261  0.000062  0.313396  0.295674  0.069921  0.391005  0.001646  0.000389  19  0  0  0  0
8  37  18.800973  0.193601  0.239846  0.001374  17898559.651838  5681328.813816  22195661.113503  1241117.643288  393953.344029  1539086.225275  0.066506  3.325304  0.033638  0.012012  0.020857  1.000000  0.009199  0.000141  0.000033  0.336292  0.296555  0.070130  0.431585  0.000138  0.000033  17  0  0  0  0
10  35  19.204002  0.244697  0.237246  0.003645  17706515.021693  5623699.818317  23442938.800673  1227800.930468  389957.248004  1625574.656397  0.067195  3.359767  0.033277  0.011890  0.022029  1.000000  0.008886  0.000164  0.000039  0.325031  0.296271  0.070062  0.416888  0.000369  0.000087  18  0  0  0  0
14  31  20.671320  0.358641  0.224031  0.025810  16872493.221001  5614868.798039  26307390.490535  1169968.390204  389344.889508  1824200.780497  0.068301  3.415045  0.031709  0.011871  0.024720  1.000000  0.008101  0.000335  0.000079  0.310476  0.295410  0.069859  0.380073  0.002710  0.000641  20  0  0  0  0
15  30  21.186369  0.384958  0.218338  0.041780  16525917.053420  5636576.622446  26869589.600162  1145936.188469  390850.148277  1863184.656718  0.068224  3.411187  0.031058  0.011917  0.025249  1.000000  0.007839  0.000453  0.000107  0.307909  0.295109  0.069787  0.367771  0.004454  0.001053  18  0  0  0  0
16  29  21.750615  0.407825  0.211388  0.067025  16105786.160667  5669030.600308  27197684.430048  1116803.572570  393100.564249  1885935.329955  0.067811  3.390555  0.030268  0.011986  0.025557  1.000000  0.007540  0.000643  0.000152  0.305624  0.294764  0.069706  0.353730  0.007309  0.001728  22  0  0  0  0
17  28  22.350733  0.424125  0.202547  0.105628  15574248.451127  5716076.941384  27044484.300799  1079945.811822  396362.840382  1875312.163227  0.066768  3.338383  0.029269  0.012085  0.025413  1.000000  0.007182  0.000948  0.000224  0.303529  0.294350  0.069608  0.336920  0.011953  0.002827  21  0  0  0  0
18  27  22.952873  0.427617  0.190798  0.160823  14870692.804347  5784124.699862  25980329.184609  1031160.024404  401081.391778  1801521.773632  0.064589  3.229468  0.027947  0.012229  0.024413  1.000000  0.006732  0.001425  0.000337  0.301523  0.293830  0.069485  0.315816  0.019301  0.004564  22  0  0  0  0
22  23  23.166116  0.000000  0.127706  0.403382  11105450.044302  6175697.626187  10327949.380244  770071.461321  428233.747998  716158.196198  0.043633  2.181646  0.020871  0.013057  0.009705  1.000000  0.004603  0.004513  0.001067  0.294794  0.291206  0.068865  0.215950  0.067624  0.015992  19  0  0  0  0
23  22  22.409088  0.000000  0.119949  0.427217  10642196.619001  6223261.291408  6901548.693746  737948.653082  431531.896298  478565.539152  0.039643  1.982159  0.020000  0.013158  0.006485  1.000000  0.004365  0.004951  0.001171  0.293980  0.290879  0.068787  0.204794  0.074592  0.017639  19  0  0  0  0
20  25  23.766310  0.339277  0.157434  0.303080  12878780.622603  5989661.165392  19491955.885205  893037.326224  415333.652220  1351606.543872  0.055183  2.759173  0.024204  0.012664  0.018316  1.000000  0.005557  0.002983  0.000705  0.297639  0.292430  0.069154  0.260714  0.043553  0.010299  21  0  0  0  0
24  21  21.602734  0.000000  0.116080  0.439909  10410604.366847  6245876.856656  4483945.498055  721889.638514  433100.099415  310924.676478  0.036984  1.849200  0.019565  0.013205  0.004213  1.000000  0.004247  0.005197  0.001229  0.293458  0.290706  0.068746  0.199262  0.078546  0.018575  18  0  0  0  0
19  26  23.474689  0.406316  0.175400  0.230540  13950819.149398  5877786.897260  23498723.060971  967374.365392  407576.093472  1629442.835234  0.060727  3.036336  0.026218  0.012427  0.022081  1.000000  0.006174  0.002119  0.000501  0.299541  0.293175  0.069330  0.289639  0.030067  0.007110  22  0  0  0  0
21  24  23.670408  0.194380  0.140435  0.362940  11864847.381207  6096249.276156  14727601.537081  822729.409862  422724.659509  1021237.823967  0.049026  2.451318  0.022298  0.012889  0.013839  1.000000  0.005002  0.003840  0.000908  0.296008  0.291731  0.068989  0.234689  0.057001  0.013480  20  0  0  0  0
25  20  20.880405  0.000000  0.114702  0.445894  10327462.748791  6252570.304424  2867668.157963  716124.452316  433564.234870  198849.159663  0.035323  1.766156  0.019409  0.013220  0.002695  1.000000  0.004204  0.005314  0.001257  0.293125  0.290631  0.068728  0.197238  0.080474  0.019031  17  0  0  0  0
27  18  19.828848  0.000000  0.115478  0.448190  10371779.458765  6243707.416913  1147519.154029  719197.451022  432949.666643  79570.998772  0.033771  1.688565  0.019492  0.013201  0.001078  1.000000  0.004223  0.005354  0.001266  0.292755  0.290622  0.068726  0.198121  0.081226  0.019208  17  0  0  0  0
28  17  19.474867  0.000000  0.116529  0.447266  10433542.703320  6235290.577554  722543.287321  723480.223156  432366.028181  50102.423847  0.033470  1.673512  0.019608  0.013183  0.000679  1.000000  0.004252  0.005331  0.001261  0.292645  0.290645  0.068732  0.199497  0.080923  0.019137  16  0  0  0  0
26  19  20.290062  0.000000  0.114734  0.448071  10328336.744874  6250344.883156  1818212.636648  716185.056744  433409.920240  126078.065860  0.034334  1.716696  0.019411  0.013215  0.001709  1.000000  0.004203  0.005355  0.001266  0.292906  0.290612  0.068724  0.197181  0.081186  0.019199  17  0  0  0  0
35  10  18.451807  0.000000  0.122769  0.437987  10801673.835593  6188134.188743  28168.178034  749007.084099  429096.121145  1953.231065  0.033410  1.670495  0.020300  0.013083  0.000026  1.000000  0.004431  0.005130  0.001213  0.292301  0.290805  0.068770  0.207869  0.077934  0.018430  16  0  0  0  0
33  12  18.601445  0.000000  0.121482  0.440111  10725680.216511  6197750.630217  71098.389743  743737.552737  429762.942130  4930.087540  0.033328  1.666388  0.020157  0.013104  0.000067  1.000000  0.004394  0.005175  0.001224  0.292360  0.290772  0.068762  0.206128  0.078610  0.018590  16  0  0  0  0
30  15  18.994810  0.000000  0.118764  0.444335  10565250.691165  6218162.356577  285764.169489  732613.086954  431178.327178  19815.390706  0.033271  1.663556  0.019856  0.013147  0.000269  1.000000  0.004316  0.005266  0.001245  0.292496  0.290702  0.068745  0.202471  0.079968  0.018911  16  0  0  0  0
36  9  18.396722  0.000000  0.123279  0.437130  10831821.699902  6184319.866577  17738.142083  751097.590097  428831.629329  1229.994007  0.033449  1.672435  0.020357  0.013075  0.000017  1.000000  0.004446  0.005112  0.001209  0.292278  0.290817  0.068772  0.208561  0.077663  0.018366  16  0  0  0  0
5  40  18.492739  0.132674  0.241698  0.000324  18089279.819749  5830230.107724  20856389.029786  1254342.515564  404278.421944  1446218.740706  0.065921  3.296042  0.033996  0.012327  0.019598  1.000000  0.009748  0.000126  0.000030  0.361830  0.296906  0.070212  0.457320  0.000032  0.000008  18  0  0  0  0
29  16  19.203765  0.000000  0.117663  0.445875  10500319.625108  6226531.668186  454476.165858  728110.652498  431758.669982  31514.177614  0.033325  1.666266  0.019734  0.013165  0.000427  1.000000  0.004284  0.005300  0.001253  0.292562  0.290674  0.068739  0.201000  0.080468  0.019029  17  0  0  0  0
31  14  18.832056  0.000000  0.119778  0.442813  10625110.551379  6210516.408139  179687.364822  736763.875067  430648.143650  12459.838283  0.033268  1.663389  0.019968  0.013131  0.000169  1.000000  0.004345  0.005233  0.001237  0.292442  0.290728  0.068752  0.203832  0.079476  0.018795  16  0  0  0  0
37  8  18.351225  0.000000  0.123715  0.436392  10857577.802037  6181059.142263  11173.127486  752883.563572  428605.524964  774.764334  0.033484  1.674202  0.020405  0.013068  0.000010  1.000000  0.004458  0.005097  0.001205  0.292257  0.290827  0.068775  0.209153  0.077431  0.018311  16  0  0  0  0
32  13  18.703767  0.000000  0.120685  0.441393  10678654.692245  6203711.118192  113011.530102  740476.720079  430176.252862  7836.418496  0.033291  1.664568  0.020069  0.013116  0.000106  1.000000  0.004371  0.005202  0.001230  0.292398  0.290752  0.068757  0.205053  0.079020  0.018687  17  0  0  0  0
7  39  18.656657  0.171291  0.240913  0.000535  17985292.984322  5720756.843992  21702796.543113  1247131.885288  396687.353069  1504910.128094  0.066289  3.314465  0.033801  0.012095  0.020394  1.000000  0.009377  0.000132  0.000031  0.343489  0.296690  0.070161  0.439904  0.000054  0.000013  16  0  0  0  0
34  11  18.518949  0.000000  0.122173  0.438977  10766503.394256  6192583.496584  44744.472085  746568.303766  429404.643985  3102.660484  0.033369  1.668439  0.020234  0.013093  0.000042  1.000000  0.004414  0.005151  0.001218  0.292328  0.290790  0.068766  0.207063  0.078248  0.018504  16  0  0  0  0
39  6  18.281895  0.000000  0.124404  0.435219  10898231.255557  6175902.489086  4436.144693  755702.545624  428247.953552  307.610085  0.033543  1.677160  0.020482  0.013057  0.000004  1.000000  0.004478  0.005073  0.001200  0.292224  0.290842  0.068778  0.210088  0.077062  0.018224  16  0  0  0  0
9  37  18.964174  0.218775  0.239380  0.001414  17850845.013830  5644411.087610  22849817.693906  1237809.026269  391393.403887  1584446.594444  0.066953  3.347652  0.033548  0.011934  0.021471  1.000000  0.009071  0.000145  0.000034  0.330314  0.296447  0.070104  0.425549  0.000142  0.000034  18  0  0  0  0
38  7  18.313435  0.000000  0.124087  0.435760  10879535.017581  6178276.185715  7039.552270  754406.115561  428412.549856  488.134950  0.033516  1.675776  0.020446  0.013063  0.000007  1.000000  0.004469  0.005084  0.001202  0.292240  0.290836  0.068777  0.209658  0.077232  0.018264  16  0  0  0  0
13  33  20.160917  0.334388  0.231448  0.010165  17323083.829479  5584841.995567  26025808.590373  1201213.136428  387262.778151  1804675.395711  0.068820  3.440982  0.032556  0.011808  0.024456  1.000000  0.008449  0.000223  0.000053  0.313677  0.295786  0.069947  0.396361  0.001045  0.000247  16  0  0  0  0
8  38  18.790762  0.193929  0.240255  0.000868  17922985.811482  5678743.471473  22235006.273889  1242811.396209  393774.071839  1541814.487978  0.066583  3.329174  0.033683  0.012006  0.020894  1.000000  0.009218  0.000138  0.000033  0.336363  0.296573  0.070134  0.432462  0.000087  0.000021  16  0  0  0  0
10  36  19.182037  0.245663  0.238198  0.002310  17763265.278830  5617593.226082  23548176.991020  1231736.093228  389533.806146  1632872.057826  0.067388  3.369399  0.033383  0.011877  0.022128  1.000000  0.008928  0.000155  0.000037  0.325162  0.296311  0.070072  0.418848  0.000233  0.000055  17  0  0  0  0
12  34  19.774729  0.304083  0.234399  0.006200  17509604.611764  5587277.887648  25160472.340495  1214146.815910  387431.687197  1744671.456400  0.068362  3.418110  0.032907  0.011813  0.023643  1.000000  0.008625  0.000191  0.000045  0.316963  0.295986  0.069995  0.404646  0.000632  0.000150  17  0  0  0  0
14  32  20.611323  0.364308  0.227579  0.016635  17083618.011016  5591668.041748  26874043.096744  1184608.154907  387736.108213  1863493.470013  0.069181  3.459055  0.032106  0.011822  0.025253  1.000000  0.008246  0.000273  0.000065  0.310807  0.295552  0.069892  0.386838  0.001729  0.000409  18  0  0  0  0
11  35  19.450185  0.274269  0.236590  0.003782  17652725.875669  5598407.253373  24324071.437812  1224071.096367  388203.417014  1686673.945015  0.067869  3.393438  0.033176  0.011837  0.022857  1.000000  0.008782  0.000170  0.000040  0.320755  0.296159  0.070036  0.412010  0.000383  0.000091  18  0  0  0  0
12  33  19.816190  0.301525  0.232382  0.009724  17389512.978745  5600361.363175  24896404.495067  1205819.450611  388338.918429  1726360.527009  0.067916  3.395801  0.032681  0.011841  0.023394  1.000000  0.008540  0.000214  0.000051  0.316737  0.295904  0.069975  0.400646  0.000999  0.000236  18  0  0  0  0
6  39  18.561972  0.150801  0.241247  0.000523  18031808.639861  5771889.103691  21233907.210662  1250357.362751  400232.953994  1472396.516129  0.066044  3.302211  0.033888  0.012203  0.019953  1.000000  0.009545  0.000130  0.000031  0.351865  0.296795  0.070186  0.447794  0.000052  0.000012  20  0  0  0  0
40  5  18.255459  0.000000  0.124674  0.434757  10914144.414390  6173877.290503  2796.046375  756805.992079  428107.522716  193.882779  0.033567  1.678364  0.020511  0.013053  0.000003  1.000000  0.004486  0.005063  0.001197  0.292211  0.290848  0.068780  0.210454  0.076917  0.018189  16  0  0  0  0
15  31  21.123731  0.392883  0.222711  0.027126  16786117.734839  5607893.769494  27648906.404007  1163978.961898  388861.228746  1917223.856172  0.069384  3.469221  0.031547  0.011857  0.025981  1.000000  0.008013  0.000352  0.000083  0.308286  0.295284  0.069829  0.375932  0.002854  0.000675  19  0  0  0  0
17  29  22.299631  0.441093  0.209602  0.070521  15993978.531008  5669622.058786  28616539.155072  1109050.634650  393141.577021  1984321.215006  0.068935  3.446774  0.030058  0.011987  0.026890  1.000000  0.007448  0.000678  0.000160  0.304056  0.294629  0.069674  0.349443  0.007721  0.001826  19  0  0  0  0
16  30  21.690624  0.419034  0.216796  0.043967  16427512.701726  5633480.781824  28276179.635127  1139112.657445  390635.477237  1960720.086564  0.069354  3.467700  0.030873  0.011911  0.026570  1.000000  0.007750  0.000477  0.000113  0.306056  0.294979  0.069757  0.363588  0.004700  0.001111  21  0  0  0  0
18  28  22.927880  0.455781  0.200493  0.110862  15447399.665010  5720245.253947  28384544.744700  1071149.893628  396651.878515  1968234.314079  0.067797  3.389865  0.029031  0.012094  0.026672  1.000000  0.007087  0.000999  0.000236  0.302203  0.294211  0.069575  0.332482  0.012619  0.002984  24  0  0  0  0
25  21  21.371073  0.000000  0.117759  0.437372  10509348.095018  6232438.826849  4458090.248193  728736.702500  432168.282766  309131.827925  0.037117  1.855843  0.019751  0.013177  0.004189  1.000000  0.004294  0.005144  0.001216  0.293286  0.290747  0.068756  0.201467  0.077741  0.018384  18  0  0  0  0
20  26  23.971563  0.430710  0.173089  0.237994  13810122.235222  5886618.706277  24258486.508916  957618.193615  408188.506661  1682126.170559  0.061195  3.059745  0.025954  0.012446  0.022795  1.000000  0.006084  0.002207  0.000522  0.298625  0.293039  0.069298  0.285418  0.031339  0.007411  22  0  0  0  0
21  25  24.105431  0.357011  0.155665  0.308832  12770968.477331  5996113.609246  19861869.674742  885561.442228  415781.076039  1377257.017409  0.055342  2.767105  0.024001  0.012677  0.018664  1.000000  0.005492  0.003063  0.000724  0.296925  0.292321  0.069128  0.257637  0.044745  0.010581  21  0  0  0  0
19  27  23.522406  0.456499  0.188501  0.167768  14730160.679803  5791477.613942  27102374.462203  1021415.279429  401591.255788  1879326.368956  0.065395  3.269757  0.027683  0.012245  0.025467  1.000000  0.006635  0.001497  0.000354  0.300409  0.293687  0.069451  0.311287  0.020300  0.004800  21  0  0  0  0
24  22  22.225504  0.000000  0.121212  0.425531  10715967.698035  6212118.821242  6874308.207673  743064.069603  430759.257796  476676.635880  0.039733  1.986633  0.020139  0.013134  0.006460  1.000000  0.004400  0.004917  0.001163  0.293736  0.290902  0.068793  0.206413  0.074079  0.017518  19  0  0  0  0
23  23  23.101536  0.000000  0.128165  0.403394  11131058.786964  6169262.200953  10328251.584442  771847.216631  427787.504280  716179.151569  0.043668  2.183387  0.020919  0.013043  0.009705  1.000000  0.004613  0.004513  0.001067  0.294438  0.291195  0.068862  0.216413  0.067626  0.015992  19  0  0  0  0
28  18  19.638095  0.000000  0.117115  0.445528  10468394.226740  6231418.449485  1140701.857599  725896.889159  432097.528003  79098.275433  0.033920  1.696024  0.019674  0.013175  0.001072  1.000000  0.004270  0.005296  0.001252  0.292674  0.290668  0.068737  0.200306  0.080355  0.019002  16  0  0  0  0
26  20  20.645606  0.000000  0.116511  0.443053  10434084.233589  6238625.127052  2849397.571822  723517.773819  432597.251715  197582.245048  0.035477  1.773843  0.019609  0.013190  0.002678  1.000000  0.004255  0.005254  0.001242  0.292997  0.290679  0.068740  0.199633  0.079553  0.018813  17  0  0  0  0
22  24  23.797208  0.203215  0.139754  0.365647  11822269.636129  6096532.394037  14837459.153843  819776.994044  422744.291401  1028855.544558  0.049050  2.452508  0.022218  0.012890  0.013942  1.000000  0.004976  0.003884  0.000919  0.295491  0.291671  0.068975  0.233429  0.057669  0.013638  21  0  0  0  0
32  14  18.732067  0.000000  0.120750  0.441176  10682537.830043  6203278.169439  179023.351097  740745.983691  430146.231433  12413.794402  0.033360  1.667989  0.020076  0.013115  0.000168  1.000000  0.004373  0.005198  0.001229  0.292401  0.290754  0.068758  0.205144  0.078950  0.018670  16  0  0  0  0
35  11  18.459060  0.000000  0.122782  0.437939  10802472.433701  6188045.008953  44638.715742  749062.460298  429089.937261  3095.327153  0.033427  1.671334  0.020302  0.013083  0.000042  1.000000  0.004431  0.005129  0.001213  0.292302  0.290805  0.068770  0.207888  0.077919  0.018426  16  0  0  0  0
6  40  18.557530  0.150907  0.241415  0.000330  18041862.548590  5770846.408272  21248389.122859  1251054.518486  400160.651658  1473400.717421  0.066075  3.303726  0.033907  0.012201  0.019967  1.000000  0.009553  0.000128  0.000030  0.351903  0.296803  0.070188  0.448173  0.000033  0.000008  21  0  0  0  0
27  19  20.073558  0.000000  0.116501  0.445238  10432589.818815  6236959.233482  1806716.171474  723414.148467  432481.735721  125280.880722  0.034491  1.724537  0.019606  0.013187  0.001698  1.000000  0.004253  0.005294  0.001252  0.292806  0.290661  0.068736  0.199531  0.080261  0.018980  17  0  0  0  0
33  13  18.619457  0.000000  0.121520  0.439981  10727957.070886  6197496.619827  112650.077215  743895.433829  429745.328602  7811.354716  0.033371  1.668527  0.020162  0.013103  0.000106  1.000000  0.004395  0.005172  0.001223  0.292362  0.290774  0.068762  0.206181  0.078568  0.018580  17  0  0  0  0
31  15  18.876373  0.000000  0.119890  0.442450  10631776.968069  6209773.654356  284552.309524  737226.136139  430596.639795  19731.358202  0.033377  1.668864  0.019981  0.013129  0.000267  1.000000  0.004348  0.005226  0.001236  0.292448  0.290732  0.068753  0.203987  0.079359  0.018767  16  0  0  0  0
34  12  18.530388  0.000000  0.122195  0.438899  10767847.374389  6192433.482481  70902.548639  746661.497715  429394.241743  4916.507573  0.033396  1.669779  0.020237  0.013092  0.000067  1.000000  0.004414  0.005150  0.001218  0.292329  0.290791  0.068766  0.207094  0.078224  0.018498  16  0  0  0  0
37  9  18.354132  0.000000  0.123720  0.436375  10857865.091213  6181027.038100  17707.498517  752903.484709  428603.298804  1227.869128  0.033491  1.674532  0.020406  0.013068  0.000017  1.000000  0.004458  0.005097  0.001205  0.292258  0.290827  0.068775  0.209160  0.077425  0.018310  16  0  0  0  0
29  17  19.310573  0.000000  0.117999  0.444848  10520315.321281  6224307.700456  718637.066453  729497.189281  431604.456144  49831.559614  0.033606  1.680321  0.019771  0.013160  0.000675  1.000000  0.004294  0.005279  0.001248  0.292578  0.290686  0.068742  0.201465  0.080134  0.018950  17  0  0  0  0
8  39  18.784129  0.194142  0.240522  0.000549  17938889.226978  5677059.648432  22260613.205744  1243914.167043  393657.312584  1543590.117723  0.066634  3.331694  0.033713  0.012003  0.020918  1.000000  0.009230  0.000136  0.000032  0.336410  0.296584  0.070136  0.433034  0.000055  0.000013  16  0  0  0  0
36  10  18.401316  0.000000  0.123287  0.437101  10832299.226818  6184266.523263  28111.204184  751130.702654  428827.930410  1949.280398  0.033459  1.672961  0.020358  0.013075  0.000026  1.000000  0.004446  0.005112  0.001209  0.292278  0.290817  0.068773  0.208572  0.077654  0.018364  16  0  0  0  0
38  8  18.315273  0.000000  0.124090  0.435749  10879708.811982  6178256.759488  11156.661939  754418.166771  428411.202807  773.622584  0.033520  1.675984  0.020447  0.013062  0.000010  1.000000  0.004469  0.005084  0.001202  0.292240  0.290836  0.068777  0.209662  0.077228  0.018263  16  0  0  0  0
30  16  19.063870  0.000000  0.118957  0.443726  10576765.814496  6216880.417051  452285.220911  733411.565882  431089.435234  31362.253633  0.033447  1.672326  0.019877  0.013144  0.000425  1.000000  0.004321  0.005254  0.001242  0.292505  0.290709  0.068747  0.202739  0.079771  0.018864  16  0  0  0  0
11  36  19.429150  0.275353  0.237559  0.002398  17710422.747853  5592153.835870  24440072.538455  1228071.899081  387769.794033  1694717.665597  0.068073  3.403649  0.033284  0.011823  0.022966  1.000000  0.008824  0.000161  0.000038  0.320875  0.296199  0.070045  0.413974  0.000242  0.000057  18  0  0  0  0
9  38  18.954222  0.219147  0.239795  0.000894  17875586.604164  5641768.494755  22892391.170938  1239524.651709  391210.161845  1587398.714308  0.067034  3.351698  0.033594  0.011928  0.021511  1.000000  0.009089  0.000142  0.000034  0.330378  0.296464  0.070108  0.426422  0.000090  0.000021  16  0  0  0  0
10  37  19.167380  0.246304  0.238837  0.001462  17801343.974446  5613494.325730  23618733.291160  1234376.537033  389249.581178  1637764.555918  0.067517  3.375859  0.033455  0.011868  0.022194  1.000000  0.008956  0.000150  0.000035  0.325250  0.296337  0.070078  0.420167  0.000147  0.000035  17  0  0  0  0
40  6  18.256194  0.000000  0.124675  0.434753  10914208.976454  6173870.070541  4431.393118  756810.468926  428107.022071  307.280602  0.033569  1.678446  0.020512  0.013053  0.000004  1.000000  0.004486  0.005063  0.001197  0.292211  0.290848  0.068780  0.210455  0.076916  0.018189  16  0  0  0  0
13  34  20.122677  0.337223  0.233505  0.006487  17445504.982202  5571429.446828  26321829.151502  1209702.034725  386332.728404  1825201.982674  0.069300  3.464976  0.032786  0.011779  0.024734  1.000000  0.008534  0.000200  0.000047  0.313887  0.295869  0.069967  0.400391  0.000662  0.000157  18  0  0  0  0
14  33  20.564871  0.368604  0.230387  0.010671  17250685.368732  5573289.542408  27321508.283361  1196192.899675  386461.710707  1894521.493981  0.069877  3.493834  0.032420  0.011783  0.025673  1.000000  0.008361  0.000235  0.000055  0.311069  0.295665  0.069919  0.392240  0.001098  0.000260  19  0  0  0  0
16  31  21.642876  0.427596  0.221245  0.028610  16692187.891094  5604193.950902  29161567.240351  1157465.701134  388604.676810  2022114.422163  0.070621  3.531074  0.031370  0.011849  0.027402  1.000000  0.007925  0.000372  0.000088  0.306411  0.295155  0.069798  0.371809  0.003017  0.000713  21  0  0  0  0
15  32  21.073180  0.399058  0.226325  0.017512  17001125.629702  5584163.944577  28290814.149740  1178887.987929  387215.760901  1961734.869577  0.070342  3.517075  0.031951  0.011806  0.026584  1.000000  0.008158  0.000288  0.000068  0.308597  0.295428  0.069863  0.382752  0.001823  0.000431  21  0  0  0  0
12  35  19.745603  0.305867  0.235835  0.003941  17595081.952639  5577959.215171  25348283.663056  1220073.965241  386785.514039  1757694.624218  0.068680  3.433981  0.033067  0.011793  0.023819  1.000000  0.008686  0.000177  0.000042  0.317124  0.296044  0.070009  0.407507  0.000400  0.000094  18  0  0  0  0
19  28  23.563997  0.486689  0.198316  0.116522  15313922.767729  5726652.680106  29833639.449522  1061894.370535  397096.180727  2068717.092578  0.068922  3.446084  0.028780  0.012108  0.028034  1.000000  0.006991  0.001056  0.000250  0.301059  0.294071  0.069542  0.328004  0.013347  0.003156  24  0  0  0  0
17  30  22.262821  0.453136  0.215105  0.046407  16321334.151745  5633330.093187  29845345.286697  1131750.049823  390625.028221  2069528.795940  0.070629  3.531432  0.030673  0.011910  0.028045  1.000000  0.007660  0.000505  0.000119  0.304466  0.294847  0.069725  0.359380  0.004976  0.001177  23  0  0  0  0
18  29  22.914771  0.473979  0.207675  0.074371  15874579.966180  5672828.669219  30178620.938818  1100771.327920  393363.929035  2092638.716513  0.070186  3.509286  0.029834  0.011994  0.028358  1.000000  0.007356  0.000718  0.000170  0.302706  0.294493  0.069642  0.345111  0.008178  0.001934  22  0  0  0  0
20  27  24.135649  0.484332  0.186121  0.175084  14585236.775084  5800582.202781  28284152.359442  1011366.000684  402222.584010  1961272.929307  0.066253  3.312626  0.027411  0.012264  0.026578  1.000000  0.006539  0.001575  0.000372  0.299446  0.293546  0.069418  0.306763  0.021369  0.005053  23  0  0  0  0
22  25  24.442371  0.373643  0.153965  0.314468  12667646.653960  6002910.810675  20224315.783798  878396.925059  416252.405955  1402389.668831  0.055503  2.775143  0.023807  0.012692  0.019004  1.000000  0.005430  0.003144  0.000743  0.296314  0.292219  0.069104  0.254740  0.045932  0.010862  22  0  0  0  0
24  23  23.043675  0.000000  0.128590  0.403487  11154835.438237  6163541.637579  10330629.047072  773495.931498  427390.830343  716344.009014  0.043703  2.185128  0.020964  0.013031  0.009707  1.000000  0.004622  0.004515  0.001068  0.294135  0.291185  0.068859  0.216853  0.067651  0.015998  19  0  0  0  0
21  26  24.488438  0.453886  0.170770  0.245567  13669461.011777  5896492.420044  25030420.161144  947864.496695  408873.167360  1735653.409279  0.061677  3.083840  0.025690  0.012467  0.023520  1.000000  0.005996  0.002298  0.000544  0.297835  0.292907  0.069267  0.281297  0.032655  0.007722  23  0  0  0  0
25  22  22.065196  0.000000  0.122342  0.424081  10781971.806167  6202241.981055  6850880.908718  747640.910686  430074.380306  475052.145718  0.039814  1.990691  0.020263  0.013113  0.006438  1.000000  0.004431  0.004888  0.001156  0.293527  0.290922  0.068797  0.207867  0.073640  0.017414  18  0  0  0  0
27  20  20.446525  0.000000  0.118091  0.440580  10527183.586845  6226459.545183  2833496.718984  729973.446909  431753.668846  196479.651913  0.035611  1.780558  0.019784  0.013164  0.002663  1.000000  0.004300  0.005201  0.001230  0.292886  0.290721  0.068750  0.201732  0.078759  0.018625  17  0  0  0  0
28  19  19.890991  0.000000  0.118034  0.442779  10523028.710056  6225347.537214  1796735.979183  729685.340436  431676.560256  124588.836614  0.034627  1.731339  0.019776  0.013162  0.001688  1.000000  0.004297  0.005241  0.001240  0.292719  0.290702  0.068745  0.201577  0.079465  0.018792  17  0  0  0  0
23  24  23.917344  0.211474  0.139131  0.368263  11783417.782422  6097062.320807  14943595.613600  817082.938095  422781.037456  1036215.233570  0.049078  2.453900  0.022145  0.012891  0.014042  1.000000  0.004951  0.003928  0.000929  0.295051  0.291616  0.068962  0.232295  0.058320  0.013792  21  0  0  0  0
39  7  18.283057  0.000000  0.124406  0.435213  10898336.935706  6175890.673538  7030.708242  755709.873672  428247.134241  487.521690  0.033546  1.677291  0.020482  0.013057  0.000007  1.000000  0.004478  0.005073  0.001200  0.292224  0.290842  0.068779  0.210090  0.077060  0.018223  16  0  0  0  0
26  21  21.172543  0.000000  0.119240  0.435164  10596381.731840  6220630.420232  4435583.686576  734771.768132  431349.467058  307571.183312  0.037234  1.861716  0.019914  0.013152  0.004168  1.000000  0.004336  0.005098  0.001206  0.293137  0.290783  0.068765  0.203419  0.077045  0.018220  17  0  0  0  0
30  17  19.172487  0.000000  0.119263  0.442762  10594946.314591  6214856.354629  715266.606463  734672.233772  430949.083182  49597.845983  0.033724  1.686177  0.019912  0.013140  0.000672  1.000000  0.004330  0.005235  0.001238  0.292520  0.290721  0.068750  0.203163  0.079460  0.018791  16  0  0  0  0
29  18  19.477636  0.000000  0.118528  0.443223  10551802.389417  6220805.362133  1134801.688194  731680.558030  431361.597837  78689.147297  0.034049  1.702463  0.019830  0.013152  0.001066  1.000000  0.004310  0.005247  0.001241  0.292604  0.290706  0.068746  0.202199  0.079608  0.018826  16  0  0  0  0
31  16  18.946296  0.000000  0.120067  0.441876  10642318.420367  6208599.128490  450400.130048  737957.099003  430515.196103  31231.538113  0.033550  1.677522  0.020001  0.013127  0.000423  1.000000  0.004353  0.005214  0.001233  0.292456  0.290739  0.068754  0.204234  0.079175  0.018723  16  0  0  0  0
7  40  18.652291  0.171412  0.241083  0.000338  17995445.084018  5719692.563857  21718198.634835  1247835.849758  396613.554011  1505978.136255  0.066321  3.316030  0.033820  0.012093  0.020408  1.000000  0.009385  0.000131  0.000031  0.343523  0.296697  0.070163  0.440277  0.000034  0.000008  19  0  0  0  0
34  13  18.548500  0.000000  0.122231  0.438774  10769976.381749  6192195.842983  112341.168559  746809.126834  429377.763402  7789.934446  0.033438  1.671900  0.020241  0.013092  0.000106  1.000000  0.004415  0.005147  0.001217  0.292331  0.290792  0.068767  0.207144  0.078184  0.018489  16  0  0  0  0
32  15  18.776800  0.000000  0.120854  0.440833  10688683.839177  6202592.908650  283512.284026  741172.158787  430098.714243  19659.241003  0.033468  1.673403  0.020088  0.013114  0.000266  1.000000  0.004376  0.005191  0.001228  0.292406  0.290758  0.068759  0.205287  0.078840  0.018644  17  0  0  0  0
33  14  18.647960  0.000000  0.121580  0.439775  10731562.675529  6197094.367377  178454.769590  744145.452804  429717.435709  12374.367959  0.033438  1.671915  0.020168  0.013102  0.000168  1.000000  0.004397  0.005169  0.001222  0.292365  0.290776  0.068763  0.206265  0.078502  0.018564  17  0  0  0  0
35  12  18.470549  0.000000  0.122803  0.437864  10803737.720578  6187903.716274  70735.445319  749150.197518  429080.139778  4904.920334  0.033453  1.672664  0.020304  0.013083  0.000066  1.000000  0.004432  0.005128  0.001213  0.292303  0.290806  0.068770  0.207918  0.077895  0.018421  16  0  0  0  0
10  38  19.157750  0.246724  0.239259  0.000924  17826450.011974  5610790.964869  23665223.581162  1236117.433884  389062.125375  1640988.274490  0.067602  3.380116  0.033502  0.011863  0.022238  1.000000  0.008975  0.000147  0.000035  0.325309  0.296354  0.070082  0.421037  0.000093  0.000022  17  0  0  0  0
9  39  18.947752  0.219388  0.240065  0.000565  17891702.956981  5640046.977985  22920099.343575  1240642.187993  391090.788841  1589320.047789  0.067087  3.354332  0.033625  0.011925  0.021537  1.000000  0.009101  0.000140  0.000033  0.330420  0.296476  0.070111  0.426990  0.000057  0.000013  17  0  0  0  0
37  10  18.358738  0.000000  0.123728  0.436347  10858320.328835  6180976.169452  28062.697417  752935.051687  428599.771483  1945.916854  0.033501  1.675056  0.020407  0.013068  0.000026  1.000000  0.004459  0.005096  0.001205  0.292258  0.290828  0.068775  0.209170  0.077416  0.018307  16  0  0  0  0
40  7  18.257357  0.000000  0.124676  0.434747  10914311.287419  6173858.629839  7023.179917  756817.563348  428106.228753  486.999662  0.033572  1.678577  0.020512  0.013053  0.000007  1.000000  0.004486  0.005063  0.001197  0.292211  0.290848  0.068780  0.210458  0.076914  0.018189  16  0  0  0  0
39  8  18.284899  0.000000  0.124409  0.435202  10898504.414886  6175871.949162  11142.652147  755721.486973  428245.835860  772.651121  0.033550  1.677498  0.020482  0.013057  0.000010  1.000000  0.004478  0.005072  0.001200  0.292225  0.290843  0.068779  0.210094  0.077057  0.018222  16  0  0  0  0
11  37  19.415120  0.276073  0.238209  0.001518  17749126.894735  5587957.232328  24517842.043755  1230755.712779  387478.794154  1700110.340036  0.068210  3.410496  0.033357  0.011814  0.023039  1.000000  0.008852  0.000156  0.000037  0.320956  0.296225  0.070051  0.415294  0.000153  0.000036  18  0  0  0  0
13  35  20.095804  0.339200  0.234970  0.004126  17532702.392656  5561870.320663  26532543.975731  1215748.456709  385669.881763  1839813.319627  0.069641  3.482059  0.032950  0.011759  0.024932  1.000000  0.008596  0.000185  0.000044  0.314036  0.295928  0.069981  0.403276  0.000418  0.000099  18  0  0  0  0
12  36  19.725758  0.307076  0.236822  0.002500  17653850.357047  5571549.282517  25477330.884957  1224149.069886  386341.038021  1766642.985820  0.068898  3.444889  0.033178  0.011780  0.023940  1.000000  0.008728  0.000168  0.000040  0.317235  0.296085  0.070018  0.409482  0.000252  0.000060  18  0  0  0  0
38  9  18.318187  0.000000  0.124095  0.435732  10879984.234139  6178225.974059  17681.422948  754437.265029  428409.068091  1226.061002  0.033526  1.676313  0.020447  0.013062  0.000017  1.000000  0.004469  0.005083  0.001202  0.292240  0.290836  0.068777  0.209668  0.077223  0.018262  16  0  0  0  0
14  34  20.530781  0.371722  0.232487  0.006815  17375653.835867  5559530.939147  27655994.824741  1204858.433239  385507.664929  1917715.379748  0.070397  3.519838  0.032655  0.011754  0.025988  1.000000  0.008447  0.000210  0.000050  0.311266  0.295750  0.069939  0.396309  0.000696  0.000165  19  0  0  0  0
19  29  23.597660  0.506072  0.205621  0.078573  15748387.440734  5678309.576903  31883950.141504  1092020.915997  393743.984825  2210889.246290  0.071563  3.578130  0.029597  0.012005  0.029960  1.000000  0.007263  0.000761  0.000180  0.301543  0.294357  0.069610  0.340735  0.008680  0.002053  25  0  0  0  0
15  33  21.034000  0.403743  0.229190  0.011248  17171586.792558  5565331.892458  28798970.140875  1190708.065121  385909.913247  1996971.300799  0.071100  3.554977  0.032271  0.011767  0.027062  1.000000  0.008275  0.000247  0.000059  0.308843  0.295543  0.069890  0.388208  0.001159  0.000274  19  0  0  0  0
36  11  18.408594  0.000000  0.123300  0.437055  10833055.931382  6184181.992076  44548.593193  751183.173881  428822.068869  3089.077896  0.033476  1.673796  0.020359  0.013075  0.000042  1.000000  0.004446  0.005111  0.001209  0.292279  0.290818  0.068773  0.208590  0.077640  0.018360  16  0  0  0  0
16  32  21.604231  0.434266  0.224927  0.018504  16911254.930621  5579926.736456  29892566.090787  1172656.195404  386921.945429  2072803.169646  0.071669  3.583438  0.031782  0.011797  0.028089  1.000000  0.008072  0.000305  0.000072  0.306705  0.295302  0.069833  0.378691  0.001929  0.000456  19  0  0  0  0
18  30  22.906547  0.486814  0.213275  0.049108  16207661.794035  5635798.870531  31582432.964380  1123867.808377  390796.217589  2189981.514296  0.072053  3.602626  0.030460  0.011916  0.029677  1.000000  0.007570  0.000535  0.000127  0.303099  0.294713  0.069694  0.355131  0.005283  0.001249  21  0  0  0  0
17  31  22.233631  0.462307  0.219631  0.030271  16590540.213032  5603445.711519  30855036.567619  1150417.272149  388552.792574  2139542.567294  0.072020  3.601008  0.031179  0.011847  0.028994  1.000000  0.007837  0.000394  0.000093  0.304804  0.295026  0.069768  0.367665  0.003200  0.000757  22  0  0  0  0
23  25  24.772541  0.389085  0.152354  0.319930  12569923.827591  6009801.992603  20575577.463686  871620.652202  416730.252645  1426746.772241  0.055664  2.783193  0.023623  0.012706  0.019334  1.000000  0.005372  0.003223  0.000762  0.295789  0.292125  0.069082  0.252040  0.047100  0.011138  23  0  0  0  0
22  26  25.018855  0.475658  0.168477  0.253168  13530746.508420  5907039.541037  25805193.739285  938245.788774  409604.523302  1789377.573463  0.062166  3.108322  0.025429  0.012489  0.024248  1.000000  0.005911  0.002392  0.000566  0.297153  0.292779  0.069237  0.277316  0.034003  0.008041  22  0  0  0  0
8  40  18.779851  0.194279  0.240694  0.000346  17949156.572414  5675972.564125  22277130.659936  1244626.122855  393581.932244  1544735.467082  0.066666  3.333320  0.033733  0.012001  0.020933  1.000000  0.009238  0.000135  0.000032  0.336440  0.296591  0.070138  0.433404  0.000035  0.000008  16  0  0  0  0
28  20  20.277783  0.000000  0.119465  0.438441  10608119.598913  6215890.341152  2819735.157947  735585.692504  431020.781628  195525.401038  0.035728  1.786399  0.019936  0.013142  0.002650  1.000000  0.004339  0.005156  0.001219  0.292790  0.290756  0.068758  0.203562  0.078078  0.018464  17  0  0  0  0
20  28  24.258066  0.516497  0.196037  0.122583  15174990.675265  5734951.621167  31385505.335013  1052260.574602  397671.643914  2176326.205712  0.070136  3.506818  0.028519  0.012125  0.029492  1.000000  0.006896  0.001117  0.000264  0.300071  0.293932  0.069509  0.323505  0.014136  0.003343  23  0  0  0  0
21  27  24.788259  0.510836  0.183685  0.182702  14437591.834851  5811067.248030  29514827.224699  1001128.040545  402949.635510  2046610.091522  0.067154  3.357682  0.027133  0.012286  0.027734  1.000000  0.006443  0.001657  0.000392  0.298613  0.293407  0.069385  0.302277  0.022502  0.005321  24  0  0  0  0
26  22  21.925820  0.000000  0.123346  0.422847  10840633.959908  6193531.602989  6830949.963628  751708.647723  429470.387353  473670.098890  0.039887  1.994346  0.020373  0.013095  0.006419  1.000000  0.004458  0.004864  0.001150  0.293348  0.290939  0.068801  0.209165  0.073268  0.017326  19  0  0  0  0
24  24  24.029855  0.219133  0.138568  0.370768  11748360.318748  6097733.279940  15045271.825757  814651.991832  422827.562944  1043265.641160  0.049109  2.455454  0.022079  0.012892  0.014138  1.000000  0.004930  0.003970  0.000939  0.294675  0.291567  0.068950  0.231284  0.058949  0.013940  21  0  0  0  0
27  21  21.002711  0.000000  0.120537  0.433256  10672685.502926  6210303.169169  4416128.883194  740062.805980  430633.357284  306222.152988  0.037338  1.866880  0.020058  0.013130  0.004150  1.000000  0.004373  0.005059  0.001196  0.293009  0.290814  0.068772  0.205135  0.076449  0.018079  18  0  0  0  0
25  23  22.992248  0.000000  0.128978  0.403649  11176708.141067  6158472.273019  10334792.842823  775012.623227  427039.311678  716632.733944  0.043737  2.186843  0.021005  0.013021  0.009711  1.000000  0.004631  0.004518  0.001068  0.293876  0.291175  0.068857  0.217266  0.067696  0.016009  20  0  0  0  0
29  19  19.736973  0.000000  0.119359  0.440653  10601196.089335  6215310.593052  1788112.273043  735105.604158  430980.580874  123990.853645  0.034744  1.737218  0.019923  0.013141  0.001680  1.000000  0.004334  0.005197  0.001229  0.292644  0.290738  0.068754  0.203351  0.078783  0.018631  16  0  0  0  0
35  13  18.488742  0.000000  0.122837  0.437745  10805742.105254  6187679.888086  112077.606389  749289.185081  429064.619137  7771.658581  0.033495  1.674772  0.020308  0.013082  0.000105  1.000000  0.004433  0.005126  0.001212  0.292304  0.290807  0.068770  0.207965  0.077858  0.018412  16  0  0  0  0
32  16  18.847402  0.000000  0.121017  0.440290  10698403.460654  6201509.179565  448782.833577  741846.134455  430023.566560  31119.391928  0.033639  1.681967  0.020106  0.013112  0.000422  1.000000  0.004381  0.005181  0.001225  0.292413  0.290764  0.068760  0.205515  0.078667  0.018603  16  0  0  0  0
33  15  18.693023  0.000000  0.121676  0.439449  10737269.703758  6196457.667595  282621.893765  744541.188190  429673.285825  19597.499774  0.033546  1.677278  0.020179  0.013101  0.000266  1.000000  0.004399  0.005162  0.001221  0.292369  0.290780  0.068764  0.206399  0.078398  0.018540  16  0  0  0  0
36  12  18.420123  0.000000  0.123320  0.436983  10834254.885159  6184048.056083  70593.050151  751266.311447  428812.781511  4895.046403  0.033502  1.675118  0.020361  0.013075  0.000066  1.000000  0.004447  0.005110  0.001208  0.292279  0.290818  0.068773  0.208618  0.077617  0.018355  16  0  0  0  0
30  18  19.342559  0.000000  0.119744  0.441236  10623585.724390  6211667.665254  1129715.359978  736658.140878  430727.973845  78336.452342  0.034160  1.708003  0.019965  0.013133  0.001062  1.000000  0.004345  0.005205  0.001231  0.292543  0.290739  0.068754  0.203831  0.078969  0.018675  16  0  0  0  0
40  8  18.259202  0.000000  0.124679  0.434736  10914473.430165  6173840.499097  11130.726623  756828.806612  428104.971535  771.824184  0.033576  1.678783  0.020512  0.013053  0.000010  1.000000  0.004486  0.005063  0.001197  0.292211  0.290848  0.068780  0.210462  0.076911  0.018188  16  0  0  0  0
31  17  19.056333  0.000000  0.120347  0.440968  10658965.096781  6206744.284827  712368.179763  739111.408858  430386.577977  49396.863972  0.033824  1.691198  0.020032  0.013123  0.000669  1.000000  0.004362  0.005197  0.001229  0.292469  0.290750  0.068757  0.204622  0.078883  0.018654  18  0  0  0  0
17  32  22.209962  0.469445  0.223383  0.019617  16813656.837312  5578651.291721  31690687.474224  1165888.571756  386833.503845  2197488.072630  0.073172  3.658615  0.031599  0.011795  0.029779  1.000000  0.007985  0.000323  0.000076  0.305083  0.295174  0.069803  0.374611  0.002049  0.000485  21  0  0  0  0
34  14  18.577165  0.000000  0.122288  0.438578  10773347.953563  6191819.507298  177968.894985  747042.917561  429351.667623  12340.676558  0.033505  1.675261  0.020247  0.013091  0.000167  1.000000  0.004417  0.005143  0.001216  0.292334  0.290794  0.068767  0.207223  0.078122  0.018474  16  0  0  0  0
12  37  19.712532  0.307879  0.237484  0.001582  17693263.386484  5567248.649816  25563846.832805  1226882.038748  386042.824577  1772642.153987  0.069044  3.452202  0.033252  0.011771  0.024022  1.000000  0.008756  0.000162  0.000038  0.317309  0.296112  0.070025  0.410809  0.000159  0.000038  18  0  0  0  0
11  38  19.405894  0.276544  0.238638  0.000960  17774656.212730  5585188.795596  24569088.155821  1232525.960642  387286.825876  1703663.835685  0.068300  3.415010  0.033405  0.011809  0.023087  1.000000  0.008871  0.000152  0.000036  0.321009  0.296243  0.070056  0.416167  0.000096  0.000023  18  0  0  0  0
13  36  20.077508  0.340540  0.235977  0.002617  17592652.047894  5555295.106238  26677373.521421  1219905.471367  385213.944817  1849856.055351  0.069876  3.493802  0.033063  0.011745  0.025068  1.000000  0.008638  0.000176  0.000042  0.314139  0.295969  0.069991  0.405266  0.000264  0.000062  19  0  0  0  0
10  39  19.151485  0.246995  0.239533  0.000584  17842808.995190  5609029.621879  23695480.464553  1237251.794586  388939.990751  1643086.340063  0.067658  3.382889  0.033533  0.011859  0.022266  1.000000  0.008987  0.000145  0.000034  0.325347  0.296366  0.070085  0.421605  0.000059  0.000014  17  0  0  0  0
38  10  18.322803  0.000000  0.124102  0.435705  10880420.705909  6178177.186814  28021.422139  754467.530750  428405.685098  1943.054753  0.033537  1.676835  0.020448  0.013062  0.000026  1.000000  0.004469  0.005083  0.001202  0.292240  0.290836  0.068777  0.209679  0.077214  0.018260  16  0  0  0  0
39  9  18.287818  0.000000  0.124413  0.435185  10898769.836443  6175842.274269  17659.236634  755739.891771  428243.778151  1224.522564  0.033557  1.677826  0.020483  0.013057  0.000017  1.000000  0.004478  0.005072  0.001199  0.292225  0.290843  0.068779  0.210100  0.077051  0.018221  16  0  0  0  0
9  40  18.943584  0.219543  0.240240  0.000357  17902098.709413  5638936.173368  22937967.000878  1241363.047772  391013.763693  1590559.022609  0.067121  3.356031  0.033644  0.011922  0.021554  1.000000  0.009109  0.000139  0.000033  0.330447  0.296483  0.070112  0.427357  0.000036  0.000008  16  0  0  0  0
15  34  21.005250  0.407144  0.231337  0.007191  17299286.635517  5551213.160054  29179580.175989  1199562.997094  384930.895481  2023363.470838  0.071667  3.583367  0.032511  0.011737  0.027419  1.000000  0.008363  0.000222  0.000052  0.309028  0.295628  0.069910  0.392325  0.000735  0.000174  21  0  0  0  0
21  28  25.007399  0.544907  0.193683  0.129010  15032150.985848  5744783.397937  33030924.954471  1042355.819016  398353.396627  2290422.499494  0.071435  3.571743  0.028251  0.012146  0.031038  1.000000  0.006800  0.001183  0.000280  0.299215  0.293794  0.069477  0.319014  0.014984  0.003544  20  0  0  0  0
14  35  20.506822  0.373897  0.233984  0.004337  17464735.947686  5549717.950699  27894336.044318  1211035.543735  384827.215031  1934242.379601  0.070767  3.538370  0.032822  0.011734  0.026212  1.000000  0.008510  0.000195  0.000046  0.311405  0.295810  0.069953  0.399225  0.000440  0.000104  18  0  0  0  0
16  33  21.574325  0.439329  0.227852  0.011902  17085232.412849  5560635.320385  30472826.835732  1184720.100373  385584.244669  2113039.471464  0.072500  3.625010  0.032109  0.011757  0.028634  1.000000  0.008189  0.000262  0.000062  0.306939  0.295418  0.069861  0.384207  0.001228  0.000290  22  0  0  0  0
22  27  25.474360  0.535792  0.181229  0.190544  14289105.398946  5822564.513303  30781711.082128  990831.729614  403746.876129  2134458.049014  0.068089  3.404467  0.026854  0.012310  0.028925  1.000000  0.006349  0.001742  0.000412  0.297890  0.293271  0.069353  0.297867  0.023689  0.005602  25  0  0  0  0
37  11  18.366037  0.000000  0.123740  0.436303  10859041.738127  6180895.554691  44471.865936  752985.075478  428594.181513  3083.757493  0.033518  1.675886  0.020408  0.013068  0.000042  1.000000  0.004459  0.005095  0.001205  0.292259  0.290828  0.068775  0.209187  0.077402  0.018304  16  0  0  0  0
18  31  22.900375  0.496550  0.217875  0.032117  16481246.183995  5605344.530158  32736601.395897  1142838.631723  388684.460002  2270013.585677  0.073587  3.679342  0.030974  0.011851  0.030762  1.000000  0.007748  0.000419  0.000099  0.303421  0.294894  0.069737  0.363476  0.003404  0.000805  24  0  0  0  0
28  21  20.857667  0.000000  0.121670  0.431616  10739263.579443  6201309.906583  4399413.615180  744679.447041  430009.748620  305063.086870  0.037428  1.871400  0.020183  0.013111  0.004134  1.000000  0.004405  0.005025  0.001188  0.292899  0.290840  0.068778  0.206637  0.075939  0.017958  18  0  0  0  0
20  29  24.348774  0.537007  0.203460  0.083121  15616388.606852  5685735.913589  33729210.095232  1082867.884423  394258.940088  2338842.820744  0.073064  3.653208  0.029349  0.012021  0.031694  1.000000  0.007169  0.000808  0.000191  0.300538  0.294221  0.069577  0.336329  0.009228  0.002182  21  0  0  0  0
19  30  23.624667  0.519646  0.211314  0.052073  16086903.618977  5640585.644012  33489689.431809  1115494.223879  391128.140892  2322234.036177  0.073628  3.681395  0.030233  0.011926  0.031469  1.000000  0.007478  0.000569  0.000135  0.301920  0.294579  0.069662  0.350831  0.005622  0.001329  24  0  0  0  0
31  18  19.228780  0.000000  0.120788  0.439530  10685196.956663  6203821.235085  1125345.307356  740930.372213  430183.888561  78033.425198  0.034255  1.712758  0.020081  0.013117  0.001057  1.000000  0.004375  0.005169  0.001222  0.292490  0.290766  0.068760  0.205236  0.078424  0.018546  16  0  0  0  0
29  20  20.134805  0.000000  0.120654  0.436597  10678208.255117  6206741.806129  2807881.772390  740445.763342  430386.406100  194703.466411  0.035829  1.791461  0.020068  0.013123  0.002638  1.000000  0.004373  0.005118  0.001210  0.292707  0.290786  0.068765  0.205152  0.077495  0.018326  18  0  0  0  0
30  19  19.607000  0.000000  0.120500  0.438824  10668539.147024  6206662.045620  1780690.191117  739775.290361  430380.875366  123476.193415  0.034846  1.742283  0.020050  0.013123  0.001673  1.000000  0.004367  0.005158  0.001220  0.292579  0.290767  0.068761  0.204882  0.078200  0.018493  17  0  0  0  0
23  26  25.555812  0.495896  0.166240  0.260705  13395777.816800  5917925.905422  26573431.285082  928886.822035  410359.402978  1842648.517655  0.062658  3.132884  0.025175  0.012512  0.024970  1.000000  0.005830  0.002486  0.000588  0.296564  0.292658  0.069208  0.273508  0.035366  0.008363  25  0  0  0  0
25  24  24.134126  0.226182  0.138063  0.373149  11717044.617604  6098467.590178  15141867.726206  812480.505972  422878.481309  1049963.770989  0.049143  2.457128  0.022020  0.012894  0.014228  1.000000  0.004911  0.004010  0.000948  0.294354  0.291522  0.068939  0.230390  0.059550  0.014082  21  0  0  0  0
27  22  21.805113  0.000000  0.124232  0.421808  10892456.348749  6185886.267726  6814159.532407  755302.103417  428940.246343  472505.820823  0.039952  1.997618  0.020471  0.013079  0.006403  1.000000  0.004483  0.004843  0.001145  0.293195  0.290954  0.068805  0.210315  0.072956  0.017253  19  0  0  0  0
24  25  25.091809  0.403291  0.150846  0.325168  12478640.063112  6016584.930539  20912442.905575  865290.875234  417200.593505  1450105.615157  0.055823  2.791159  0.023452  0.012721  0.019651  1.000000  0.005319  0.003300  0.000780  0.295339  0.292037  0.069061  0.249551  0.048239  0.011408  23  0  0  0  0
26  23  22.946881  0.000000  0.129332  0.403869  11196657.525613  6153994.792187  10340414.599988  776395.948680  426728.835273  717022.556485  0.043770  2.188508  0.021042  0.013011  0.009717  1.000000  0.004639  0.004522  0.001069  0.293655  0.291167  0.068855  0.217649  0.067757  0.016023  19  0  0  0  0
35  14  18.517535  0.000000  0.122890  0.437556  10808916.422338  6187325.412995  177554.388248  749509.297817  429040.039210  12311.933931  0.033562  1.678109  0.020314  0.013082  0.000167  1.000000  0.004434  0.005122  0.001211  0.292307  0.290809  0.068771  0.208039  0.077798  0.018398  16  0  0  0  0
10  40  19.147455  0.247170  0.239710  0.000369  17853351.849977  5607893.780380  23714985.733084  1237982.854702  388861.229501  1644438.869729  0.067694  3.384676  0.033553  0.011857  0.022284  1.000000  0.008994  0.000143  0.000034  0.325371  0.296373  0.070086  0.421971  0.000037  0.000009  16  0  0  0  0
39  10  18.292443  0.000000  0.124420  0.435159  10899190.459001  6175795.247156  27986.303680  755769.058480  428240.517208  1940.619577  0.033567  1.678345  0.020483  0.013057  0.000026  1.000000  0.004479  0.005072  0.001199  0.292225  0.290843  0.068779  0.210110  0.077043  0.018219  17  0  0  0  0
40  9  18.262125  0.000000  0.124683  0.434720  10914730.400239  6173811.763591  17640.351196  756846.625369  428102.978965  1223.213014  0.033582  1.679110  0.020513  0.013053  0.000017  1.000000  0.004486  0.005062  0.001197  0.292211  0.290848  0.068780  0.210468  0.076906  0.018187  16  0  0  0  0
37  12  18.377598  0.000000  0.123759  0.436232  10860184.764689  6180767.826300  70471.824301  753064.334953  428585.324602  4886.640389  0.033544  1.677202  0.020410  0.013068  0.000066  1.000000  0.004459  0.005094  0.001205  0.292259  0.290829  0.068775  0.209214  0.077380  0.018299  16  0  0  0  0
36  13  18.438380  0.000000  0.123352  0.436868  10836154.204031  6183835.882672  111853.028787  751398.013562  428798.069033  7756.085975  0.033544  1.677212  0.020365  0.013074  0.000105  1.000000  0.004448  0.005107  0.001208  0.292281  0.290820  0.068773  0.208663  0.077581  0.018346  16  0  0  0  0
32  17  18.958559  0.000000  0.121275  0.439429  10713755.139291  6199797.417211  709882.781785  742910.646884  429904.869944  49224.522100  0.033910  1.695496  0.020135  0.013108  0.000667  1.000000  0.004388  0.005164  0.001221  0.292425  0.290774  0.068762  0.205874  0.078392  0.018538  16  0  0  0  0
13  37  20.065305  0.341430  0.236653  0.001657  17632872.985700  5550882.384388  26774492.021772  1222694.462018  384907.958913  1856590.423178  0.070034  3.501678  0.033138  0.011736  0.025159  1.000000  0.008667  0.000170  0.000040  0.314208  0.295996  0.069997  0.406605  0.000167  0.000039  20  0  0  0  0
18  32  22.895365  0.504120  0.221693  0.020857  16708265.088022  5580047.745573  33694164.908580  1158580.522279  386930.336414  2336412.725791  0.074860  3.742990  0.031401  0.011798  0.031661  1.000000  0.007897  0.000344  0.000081  0.303689  0.295044  0.069772  0.370482  0.002183  0.000516  24  0  0  0  0
11  39  19.399904  0.276849  0.238917  0.000606  17791270.265399  5583386.560530  24602427.841638  1233678.008309  387161.855723  1705975.668206  0.068359  3.417947  0.033436  0.011805  0.023118  1.000000  0.008883  0.000150  0.000036  0.321044  0.296254  0.070058  0.416735  0.000061  0.000014  17  0  0  0  0
12  38  19.703834  0.308405  0.237921  0.001001  17719257.646739  5564411.839312  25620854.263959  1228684.526527  385846.115141  1776595.149646  0.069140  3.457023  0.033301  0.011765  0.024075  1.000000  0.008775  0.000159  0.000038  0.317358  0.296129  0.070029  0.411686  0.000100  0.000024  18  0  0  0  0
14  36  20.490549  0.375371  0.235013  0.002753  17525954.516443  5542970.670255  28058199.411933  1215280.547090  384359.346724  1945604.954053  0.071022  3.551108  0.032937  0.011719  0.026366  1.000000  0.008552  0.000185  0.000044  0.311501  0.295851  0.069963  0.401235  0.000278  0.000066  20  0  0  0  0
15  35  20.985067  0.409517  0.232868  0.004579  17390376.316437  5541136.748597  29451102.452763  1205879.315966  384232.179367  2042191.303625  0.072072  3.603618  0.032683  0.011715  0.027674  1.000000  0.008425  0.000206  0.000049  0.309160  0.295690  0.069925  0.395277  0.000465  0.000110  19  0  0  0  0
33  16  18.764162  0.000000  0.121828  0.438932  10746296.052573  6195450.627582  447398.643641  745167.091111  429603.455897  31023.409761  0.033715  1.685762  0.020196  0.013099  0.000420  1.000000  0.004404  0.005152  0.001218  0.292376  0.290785  0.068765  0.206611  0.078234  0.018501  16  0  0  0  0
19  31  23.646599  0.529892  0.215986  0.034152  16364743.360607  5609586.018484  34810620.648398  1134760.120803  388978.572271  2413829.732723  0.075326  3.766288  0.030755  0.011860  0.032711  1.000000  0.007657  0.000446  0.000105  0.302230  0.294762  0.069705  0.359234  0.003629  0.000858  26  0  0  0  0
17  33  22.191717  0.474867  0.226369  0.012637  16991268.623756  5558895.332992  32356125.918073  1178204.485779  385463.590879  2243630.746077  0.074090  3.704481  0.031932  0.011753  0.030404  1.000000  0.008104  0.000278  0.000066  0.305306  0.295292  0.069831  0.380192  0.001306  0.000309  24  0  0  0  0
22  28  25.807953  0.571689  0.191280  0.135751  14886804.259971  5755829.499846  34756990.371190  1032277.221107  399119.352784  2410110.914866  0.072807  3.640350  0.027977  0.012169  0.032660  1.000000  0.006705  0.001252  0.000296  0.298472  0.293659  0.069445  0.314558  0.015887  0.003757  26  0  0  0  0
16  34  21.552379  0.443006  0.230048  0.007617  17215837.949271  5546143.210145  30908495.469538  1193776.518248  384579.336226  2143249.501687  0.073124  3.656220  0.032355  0.011726  0.029044  1.000000  0.008278  0.000235  0.000056  0.307114  0.295505  0.069881  0.388378  0.000779  0.000184  22  0  0  0  0
38  11  18.330118  0.000000  0.124114  0.435662  10881112.344947  6178099.877840  44406.578822  754515.490218  428400.324358  3079.230370  0.033553  1.677662  0.020449  0.013062  0.000042  1.000000  0.004470  0.005082  0.001202  0.292241  0.290837  0.068777  0.209695  0.077201  0.018257  16  0  0  0  0
20  30  24.418556  0.551259  0.209240  0.055302  15960105.710762  5647355.503075  35566389.802026  1106701.833649  391597.574840  2466236.096647  0.075355  3.767766  0.029995  0.011940  0.033421  1.000000  0.007386  0.000606  0.000143  0.300902  0.294446  0.069631  0.346494  0.005993  0.001417  22  0  0  0  0
28  22  21.700935  0.000000  0.125011  0.420940  10937987.874219  6179204.925784  6800138.637778  758459.339569  428476.950328  471533.587301  0.040011  2.000532  0.020556  0.013064  0.006390  1.000000  0.004505  0.004826  0.001141  0.293064  0.290966  0.068808  0.211328  0.072697  0.017191  19  0  0  0  0
29  21  20.733973  0.000000  0.122653  0.430214  10797109.393985  6193508.340000  4385125.921782  748690.577680  429468.774256  304072.353051  0.037507  1.875340  0.020292  0.013095  0.004121  1.000000  0.004432  0.004996  0.001182  0.292804  0.290862  0.068783  0.207944  0.075506  0.017856  17  0  0  0  0
21  29  25.167041  0.566482  0.201213  0.087996  15479862.945406  5694776.717231  35707529.169615  1073400.954654  394885.845332  2476022.948923  0.074686  3.734284  0.029092  0.012040  0.033553  1.000000  0.007075  0.000859  0.000203  0.299668  0.294086  0.069545  0.331914  0.009821  0.002323  27  0  0  0  0
26  24  24.229839  0.232626  0.137615  0.375392  11689326.556287  6099210.303474  15232887.813217  810558.486793  422929.982357  1056275.264097  0.049178  2.458878  0.021968  0.012895  0.014314  1.000000  0.004894  0.004048  0.000957  0.294081  0.291482  0.068930  0.229604  0.060121  0.014218  21  0  0  0  0
24  26  26.092048  0.514524  0.164089  0.268090  13266174.638809  5928856.594562  27326137.667179  919899.909458  411117.356210  1894842.503607  0.063145  3.157226  0.024932  0.012535  0.025678  1.000000  0.005753  0.002580  0.000610  0.296055  0.292544  0.069181  0.269906  0.036728  0.008685  26  0  0  0  0
25  25  25.396628  0.416249  0.149452  0.330141  12394374.747107  6023102.757644  21232287.690485  859447.769842  417652.551113  1472284.215748  0.055979  2.798957  0.023293  0.012734  0.019951  1.000000  0.005271  0.003374  0.000798  0.294953  0.291957  0.069042  0.247277  0.049336  0.011667  24  0  0  0  0
27  23  22.907129  0.000000  0.129651  0.404132  11214709.232471  6150053.496122  10347149.647823  777647.685820  426455.538863  717489.576561  0.043802  2.190104  0.021076  0.013003  0.009723  1.000000  0.004647  0.004526  0.001070  0.293467  0.291160  0.068853  0.218000  0.067830  0.016040  20  0  0  0  0
30  20  20.013697  0.000000  0.121680  0.435016  10738695.471861  6198848.722506  2797713.115508  744640.053461  429839.085783  193998.353837  0.035917  1.795833  0.020182  0.013106  0.002629  1.000000  0.004402  0.005085  0.001203  0.292636  0.290812  0.068771  0.206526  0.076998  0.018209  17  0  0  0  0
35  15  18.563067  0.000000  0.122975  0.437257  10813941.320138  6186764.277862  281212.268580  749857.733079  429001.129112  19499.753881  0.033668  1.683392  0.020323  0.013080  0.000264  1.000000  0.004437  0.005117  0.001210  0.292311  0.290812  0.068771  0.208157  0.077703  0.018375  16  0  0  0  0
31  19  19.497291  0.000000  0.121481  0.437255  10726393.025680  6199230.253084  1774323.705596  743786.980180  429865.541785  123034.730099  0.034933  1.746635  0.020159  0.013107  0.001667  1.000000  0.004395  0.005125  0.001212  0.292523  0.290792  0.068767  0.206201  0.077703  0.018375  17  0  0  0  0
23  27  26.186732  0.559045  0.178784  0.198522  14141682.122476  5834724.985385  32070567.283059  980609.140030  404590.104676  2223829.607494  0.069049  3.452455  0.026577  0.012336  0.030136  1.000000  0.006258  0.001831  0.000433  0.297264  0.293140  0.069322  0.293574  0.024920  0.005893  28  0  0  0  0
34  15  18.622488  0.000000  0.122378  0.438266  10778684.871223  6191223.790574  281861.155835  747412.988829  429310.359576  19544.748866  0.033612  1.680581  0.020257  0.013090  0.000265  1.000000  0.004420  0.005138  0.001215  0.292338  0.290797  0.068768  0.207348  0.078023  0.018451  16  0  0  0  0
32  18  19.132897  0.000000  0.121682  0.438067  10737953.285635  6197099.091214  1121601.306016  744588.588961  429717.763268  77773.809553  0.034337  1.716828  0.020180  0.013102  0.001054  1.000000  0.004400  0.005138  0.001215  0.292444  0.290789  0.068766  0.206441  0.077960  0.018436  17  0  0  0  0
37  13  18.395906  0.000000  0.123790  0.436121  10861995.497752  6180565.486177  111661.849630  753189.894372  428571.293981  7742.829275  0.033586  1.679286  0.020413  0.013067  0.000105  1.000000  0.004460  0.005092  0.001204  0.292261  0.290830  0.068776  0.209257  0.077345  0.018291  16  0  0  0  0
33  17  18.876211  0.000000  0.122068  0.438113  10760554.953896  6193859.756170  707756.674101  746155.828437  429493.142072  49077.094049  0.033983  1.699166  0.020223  0.013095  0.000665  1.000000  0.004411  0.005137  0.001215  0.292387  0.290794  0.068767  0.206945  0.077974  0.018439  16  0  0  0  0
38  12  18.341705  0.000000  0.124132  0.435594  10882208.223189  6177977.383378  70368.677234  754591.480345  428391.830376  4879.487989  0.033579  1.678972  0.020451  0.013062  0.000066  1.000000  0.004470  0.005081  0.001202  0.292242  0.290837  0.068777  0.209721  0.077180  0.018251  16  0  0  0  0
40  10  18.266757  0.000000  0.124690  0.434694  10915137.634880  6173766.224549  27956.410573  756874.863736  428099.821207  1938.546737  0.033593  1.679628  0.020513  0.013053  0.000026  1.000000  0.004486  0.005062  0.001197  0.292212  0.290848  0.068780  0.210477  0.076897  0.018185  16  0  0  0  0
34  16  18.694056  0.000000  0.122520  0.437772  10787126.563945  6190281.494431  446216.350018  747998.350667  429245.019102  30941.427439  0.033780  1.688996  0.020273  0.013088  0.000419  1.000000  0.004424  0.005128  0.001213  0.292344  0.290803  0.068769  0.207546  0.077866  0.018414  16  0  0  0  0
18  33  22.891631  0.509872  0.224742  0.013459  16889561.647064  5559828.856400  34459469.964440  1171151.944923  385528.323036  2389480.325967  0.075877  3.793845  0.031741  0.011755  0.032381  1.000000  0.008017  0.000297  0.000070  0.303902  0.295164  0.069800  0.376130  0.001394  0.000330  23  0  0  0  0
19  32  23.664418  0.537846  0.219868  0.022228  16595559.360158  5583807.571301  35909182.572659  1150765.308649  387191.049351  2490005.950976  0.076737  3.836866  0.031189  0.011806  0.033743  1.000000  0.007808  0.000367  0.000087  0.302487  0.294914  0.069741  0.366297  0.002332  0.000552  23  0  0  0  0
14  37  20.479688  0.376350  0.235703  0.001744  17567041.129730  5538441.221495  28168112.619230  1218129.565204  384045.266771  1953226.529390  0.071193  3.559654  0.033015  0.011710  0.026469  1.000000  0.008581  0.000179  0.000042  0.311566  0.295879  0.069970  0.402588  0.000176  0.000042  19  0  0  0  0
11  40  19.396040  0.277045  0.239097  0.000383  17801992.905950  5582223.396250  24623925.877084  1234421.535086  387081.199863  1707466.379839  0.068397  3.419841  0.033456  0.011802  0.023138  1.000000  0.008891  0.000149  0.000035  0.321066  0.296262  0.070060  0.417102  0.000038  0.000009  17  0  0  0  0
20  31  24.474589  0.561954  0.213978  0.036376  16241820.370189  5615861.874224  37077900.560037  1126236.424196  389413.751159  2571046.914180  0.077239  3.861925  0.030524  0.011873  0.034841  1.000000  0.007566  0.000476  0.000112  0.301201  0.294630  0.069674  0.354944  0.003877  0.000917  26  0  0  0  0
13  38  20.057290  0.342012  0.237098  0.001048  17659383.999512  5547973.115451  26838476.334973  1224532.782398  384706.225083  1861027.208124  0.070137  3.506868  0.033188  0.011730  0.025219  1.000000  0.008686  0.000166  0.000039  0.314253  0.296014  0.070002  0.407488  0.000105  0.000025  17  0  0  0  0
12  39  19.698182  0.308745  0.238205  0.000632  17736179.736156  5562564.780975  25657942.798641  1229857.934005  385718.036864  1779166.933949  0.069203  3.460161  0.033332  0.011761  0.024110  1.000000  0.008787  0.000157  0.000037  0.317390  0.296141  0.070032  0.412257  0.000063  0.000015  19  0  0  0  0
15  36  20.971357  0.411125  0.233921  0.002908  17453021.611905  5534203.879637  29637915.151451  1210223.251064  383751.442025  2055145.225105  0.072351  3.617549  0.032800  0.011701  0.027850  1.000000  0.008469  0.000195  0.000046  0.309250  0.295732  0.069935  0.397314  0.000294  0.000069  20  0  0  0  0
36  14  18.467276  0.000000  0.123403  0.436686  10839162.233684  6183499.850779  177201.228091  751606.595635  428774.767990  12287.445184  0.033611  1.680530  0.020371  0.013074  0.000167  1.000000  0.004449  0.005104  0.001207  0.292283  0.290822  0.068774  0.208734  0.077523  0.018333  16  0  0  0  0
21  30  25.288274  0.581345  0.207075  0.058787  15828386.617492  5655793.935440  37807676.566897  1097568.199782  392182.710599  2621650.867536  0.077232  3.861585  0.029747  0.011958  0.035527  1.000000  0.007293  0.000646  0.000153  0.300021  0.294313  0.069599  0.342138  0.006395  0.001512  27  0  0  0  0
16  35  21.537030  0.445573  0.231615  0.004854  17309058.709300  5535793.823746  31219706.541448  1200240.609898  383861.691550  2164829.425416  0.073570  3.678507  0.032530  0.011704  0.029336  1.000000  0.008342  0.000218  0.000052  0.307239  0.295568  0.069896  0.391371  0.000493  0.000117  22  0  0  0  0
17  34  22.178406  0.478807  0.228616  0.008097  17124866.006161  5544025.391885  32857064.300199  1187468.363523  384432.482979  2278366.695581  0.074780  3.738998  0.032184  0.011722  0.030875  1.000000  0.008194  0.000250  0.000059  0.305474  0.295381  0.069852  0.384420  0.000830  0.000196  23  0  0  0  0
22  29  26.049580  0.594260  0.198908  0.093173  15340343.419080  5705099.104855  37808287.541376  1063726.425023  395601.617866  2621693.233583  0.076419  3.820966  0.028830  0.012062  0.035527  1.000000  0.006981  0.000913  0.000216  0.298913  0.293953  0.069514  0.327523  0.010457  0.002473  26  0  0  0  0
23  28  26.653336  0.596675  0.188863  0.142749  14740997.098238  5767725.094482  36548672.933940  1022166.695765  399944.214263  2534349.338686  0.074242  3.712086  0.027703  0.012194  0.034344  1.000000  0.006612  0.001325  0.000313  0.297826  0.293527  0.069413  0.310183  0.016837  0.003982  25  0  0  0  0
35  16  18.634978  0.000000  0.123109  0.436783  10821890.046950  6185876.622029  445208.166027  750408.911793  428939.577494  30871.518186  0.033835  1.691750  0.020338  0.013079  0.000418  1.000000  0.004441  0.005108  0.001208  0.292317  0.290817  0.068773  0.208344  0.077554  0.018340  16  0  0  0  0
39  11  18.299771  0.000000  0.124431  0.435117  10899856.978336  6175720.728843  44351.031517  755815.276104  428235.349977  3075.378622  0.033583  1.679169  0.020485  0.013057  0.000042  1.000000  0.004479  0.005071  0.001199  0.292226  0.290843  0.068779  0.210126  0.077030  0.018216  16  0  0  0  0
25  26  26.620351  0.531517  0.162047  0.275242  13143332.250023  5939578.546561  28055105.274008  911381.801911  411860.835242  1945390.401081  0.063621  3.181066  0.024701  0.012558  0.026363  1.000000  0.005681  0.002673  0.000632  0.295616  0.292437  0.069156  0.266536  0.038073  0.009004  25  0  0  0  0
29  22  21.611297  0.000000  0.125691  0.420221  10977797.104958  6173389.178266  6788520.262071  761219.781727  428073.676154  470727.948671  0.040062  2.003112  0.020631  0.013052  0.006379  1.000000  0.004523  0.004812  0.001138  0.292952  0.290977  0.068810  0.212217  0.072482  0.017141  19  0  0  0  0
26  25  25.684178  0.427976  0.148177  0.334818  12317426.536846  6029243.557208  21533071.299018  854112.045447  418078.364968  1493141.080804  0.056130  2.806508  0.023149  0.012747  0.020234  1.000000  0.005227  0.003444  0.000815  0.294623  0.291884  0.069025  0.245219  0.050382  0.011914  24  0  0  0  0
27  24  24.316921  0.238476  0.137222  0.377488  11664998.875796  6099924.187047  15317965.999307  808871.562589  422979.484301  1062174.735332  0.049213  2.460665  0.021923  0.012897  0.014394  1.000000  0.004879  0.004084  0.000966  0.293848  0.291447  0.068921  0.228919  0.060659  0.014345  21  0  0  0  0
30  21  20.628623  0.000000  0.123504  0.429021  10847179.538362  6186763.650211  4372965.653744  752162.529659  429001.085590  303229.138653  0.037575  1.878760  0.020386  0.013080  0.004109  1.000000  0.004457  0.004972  0.001176  0.292723  0.290880  0.068787  0.209079  0.075139  0.017769  18  0  0  0  0
33  18  19.052060  0.000000  0.122446  0.436818  10783036.279362  6191351.374788  1118401.294910  747714.723132  429319.206490  77551.915148  0.034406  1.720307  0.020265  0.013090  0.001051  1.000000  0.004422  0.005112  0.001209  0.292405  0.290808  0.068770  0.207472  0.077564  0.018342  17  0  0  0  0
28  23  22.872510  0.000000  0.129937  0.404425  11230924.182377  6146596.041063  10354657.898019  778772.058999  426215.792841  718010.211851  0.043832  2.191615  0.021107  0.012996  0.009730  1.000000  0.004654  0.004532  0.001072  0.293307  0.291153  0.068852  0.218319  0.067912  0.016060  19  0  0  0  0
37  14  18.424886  0.000000  0.123838  0.435945  10864863.355099  6180245.008977  176900.617927  753388.756650  428549.071528  12266.600346  0.033652  1.682587  0.020419  0.013067  0.000166  1.000000  0.004462  0.005089  0.001203  0.292263  0.290832  0.068776  0.209324  0.077290  0.018278  16  0  0  0  0
34  17  18.806818  0.000000  0.122744  0.436990  10800463.723123  6188792.699616  705941.552056  748923.172769  429141.783448  48951.230291  0.034046  1.702295  0.020298  0.013085  0.000663  1.000000  0.004431  0.005113  0.001209  0.292355  0.290811  0.068771  0.207859  0.077619  0.018355  16  0  0  0  0
24  27  26.916976  0.580498  0.176383  0.206542  13997192.545409  5847222.842614  33366193.825014  970589.978329  405456.728104  2313670.633342  0.070021  3.501072  0.026306  0.012363  0.031353  1.000000  0.006169  0.001922  0.000454  0.296720  0.293014  0.069292  0.289438  0.026181  0.006191  29  0  0  0  0
36  15  18.512976  0.000000  0.123483  0.436397  10843924.093652  6182967.890697  280659.505337  751936.791390  428737.880941  19461.424305  0.033716  1.685782  0.020379  0.013072  0.000264  1.000000  0.004452  0.005099  0.001206  0.292287  0.290825  0.068774  0.208846  0.077432  0.018311  16  0  0  0  0
32  19  19.404673  0.000000  0.122322  0.435913  10775972.978313  6192859.149374  1768878.048363  747224.941399  429423.758235  122657.118637  0.035007  1.750364  0.020252  0.013093  0.001662  1.000000  0.004419  0.005097  0.001205  0.292474  0.290813  0.068772  0.207333  0.077280  0.018275  16  0  0  0  0
18  34  22.889153  0.514054  0.227039  0.008634  17026186.449461  5544582.020666  35037214.363644  1180625.749300  384471.080599  2429542.139940  0.076644  3.832216  0.031998  0.011723  0.032924  1.000000  0.008109  0.000266  0.000063  0.304063  0.295254  0.069822  0.380418  0.000886  0.000209  23  0  0  0  0
40  11  18.274096  0.000000  0.124701  0.434653  10915782.940522  6173694.063681  44303.750319  756919.610366  428094.817446  3072.100060  0.033609  1.680449  0.020515  0.013053  0.000042  1.000000  0.004487  0.005061  0.001197  0.292212  0.290849  0.068780  0.210492  0.076885  0.018182  16  0  0  0  0
19  33  23.678669  0.543892  0.222976  0.014369  16780357.926657  5563151.757060  36790324.192008  1163579.566656  385758.738819  2551105.862437  0.077869  3.893447  0.031536  0.011762  0.034571  1.000000  0.007929  0.000317  0.000075  0.302693  0.295035  0.069770  0.372007  0.001491  0.000353  23  0  0  0  0
31  20  19.911148  0.000000  0.122563  0.433665  10790739.661714  6192058.217119  2789019.142274  748248.889229  429368.220182  193395.498424  0.035992  1.799597  0.020280  0.013092  0.002621  1.000000  0.004427  0.005057  0.001196  0.292574  0.290833  0.068776  0.207711  0.076576  0.018109  16  0  0  0  0
20  32  24.520151  0.570239  0.217918  0.023732  16476076.771528  5589648.841165  38337729.992153  1142480.175560  387596.093289  2658405.705399  0.078807  3.940358  0.030964  0.011818  0.036025  1.000000  0.007717  0.000392  0.000093  0.301449  0.294783  0.069710  0.362054  0.002496  0.000590  28  0  0  0  0
21  31  25.385126  0.592424  0.211871  0.038787  16113561.026096  5623861.168392  39535080.081164  1117342.695429  389968.436302  2741432.068948  0.079323  3.966166  0.030283  0.011890  0.037150  1.000000  0.007474  0.000508  0.000120  0.300309  0.294498  0.069643  0.350625  0.004147  0.000981  28  0  0  0  0
12  40  19.694538  0.308964  0.238388  0.000399  17747098.289955  5561372.939806  25681854.889252  1230615.045751  385635.392499  1780825.040418  0.069244  3.462184  0.033353  0.011758  0.024133  1.000000  0.008795  0.000155  0.000037  0.317410  0.296149  0.070033  0.412626  0.000040  0.000009  17  0  0  0  0
15  37  20.962212  0.412192  0.234627  0.001842  17495067.342384  5529549.705208  29763255.229071  1213138.776053  383428.713375  2063836.526795  0.072538  3.626897  0.032879  0.011691  0.027968  1.000000  0.008498  0.000189  0.000045  0.309311  0.295760  0.069941  0.398685  0.000186  0.000044  18  0  0  0  0
13  39  20.052092  0.342390  0.237388  0.000662  17676627.830826  5546080.257797  26880092.438659  1225728.500026  384574.971000  1863912.942034  0.070205  3.510243  0.033220  0.011726  0.025258  1.000000  0.008698  0.000164  0.000039  0.314283  0.296026  0.070004  0.408064  0.000066  0.000016  18  0  0  0  0
22  30  26.231964  0.609667  0.204844  0.062514  15693229.134642  5665572.815624  40204669.498930  1088196.141926  392860.795370  2787862.578236  0.079251  3.962538  0.029493  0.011979  0.037779  1.000000  0.007200  0.000688  0.000163  0.299256  0.294182  0.069568  0.337795  0.006829  0.001615  30  0  0  0  0
24  28  27.535754  0.619762  0.186462  0.149932  14596463.935218  5780157.403217  38387754.774759  1012144.511737  400806.292442  2661874.511912  0.075725  3.786226  0.027432  0.012221  0.036072  1.000000  0.006521  0.001402  0.000331  0.297265  0.293400  0.069383  0.305926  0.017827  0.004216  30  0  0  0  0
23  29  26.991525  0.620173  0.196576  0.098616  15199533.420618  5716373.801929  40017031.982726  1053962.411782  396383.425215  2774851.462457  0.078254  3.912701  0.028565  0.012086  0.037603  1.000000  0.006889  0.000971  0.000230  0.298256  0.293823  0.069483  0.323192  0.011132  0.002633  30  0  0  0  0
25  27  27.655858  0.600111  0.174055  0.214508  13857362.765597  5859765.036387  34653013.834481  960893.935175  406326.425905  2402900.998721  0.070994  3.549718  0.026043  0.012389  0.032562  1.000000  0.006085  0.002013  0.000476  0.296247  0.292895  0.069264  0.285494  0.027459  0.006493  28  0  0  0  0
16  36  21.526617  0.447311  0.232694  0.003084  17373213.539165  5528668.712134  31434004.789855  1204689.218769  383367.623764  2179689.243312  0.073877  3.693851  0.032650  0.011689  0.029538  1.000000  0.008386  0.000207  0.000049  0.307326  0.295611  0.069906  0.393438  0.000312  0.000074  20  0  0  0  0
17  35  22.169183  0.481557  0.230221  0.005165  17220323.738894  5533395.177580  33215483.449515  1194087.570799  383695.365201  2303220.110524  0.075274  3.763684  0.032363  0.011699  0.031212  1.000000  0.008259  0.000232  0.000055  0.305593  0.295444  0.069867  0.387458  0.000525  0.000124  22  0  0  0  0
14  38  20.472547  0.376990  0.236158  0.001103  17594134.186332  5535454.018922  28240539.499492  1220008.245456  383838.128885  1958248.736802  0.071306  3.565287  0.033065  0.011703  0.026537  1.000000  0.008600  0.000175  0.000041  0.311608  0.295897  0.069974  0.403482  0.000111  0.000026  20  0  0  0  0
26  26  27.134005  0.546891  0.160132  0.282090  13028303.984944  5949890.856845  28753109.174265  903405.539460  412575.908995  1993791.220619  0.064083  3.204142  0.024485  0.012580  0.027019  1.000000  0.005615  0.002763  0.000654  0.295237  0.292339  0.069132  0.263415  0.039386  0.009314  26  0  0  0  0
33  19  19.326471  0.000000  0.123040  0.434768  10818372.663697  6187408.343312  1764230.919144  750165.010244  429045.789744  122334.878514  0.035071  1.753554  0.020331  0.013082  0.001658  1.000000  0.004440  0.005074  0.001200  0.292433  0.290831  0.068776  0.208302  0.076920  0.018190  16  0  0  0  0
38  14  18.389103  0.000000  0.124208  0.435315  10886693.913744  6177475.983232  176644.877909  754902.526027  428357.062407  12248.866883  0.033687  1.684333  0.020460  0.013061  0.000166  1.000000  0.004472  0.005076  0.001200  0.292245  0.290840  0.068778  0.209826  0.077092  0.018231  16  0  0  0  0
29  23  22.842524  0.000000  0.130191  0.404736  11245392.306844  6143573.112180  10362622.997516  779775.304226  426006.177630  718562.525875  0.043861  2.193030  0.021134  0.012989  0.009737  1.000000  0.004660  0.004538  0.001073  0.293171  0.291146  0.068850  0.218606  0.067999  0.016080  19  0  0  0  0
36  16  18.585164  0.000000  0.123609  0.435940  10851457.239611  6182126.327588  444349.559559  752459.152996  428679.525473  30811.980901  0.033882  1.694092  0.020394  0.013071  0.000418  1.000000  0.004455  0.005090  0.001204  0.292293  0.290829  0.068775  0.209023  0.077288  0.018277  16  0  0  0  0
39  12  18.311379  0.000000  0.124449  0.435051  10900913.061786  6175602.655546  70280.921237  755888.506791  428227.162566  4873.402834  0.033609  1.680474  0.020487  0.013057  0.000066  1.000000  0.004479  0.005070  0.001199  0.292226  0.290844  0.068779  0.210151  0.077009  0.018211  16  0  0  0  0
31  21  20.539002  0.000000  0.124239  0.428009  10890375.187249  6180950.243563  4362652.253422  755157.792014  428597.973736  302513.989314  0.037634  1.881720  0.020467  0.013068  0.004099  1.000000  0.004477  0.004952  0.001171  0.292654  0.290896  0.068791  0.210059  0.074829  0.017696  18  0  0  0  0
28  24  24.395534  0.243755  0.136879  0.379432  11643795.029645  6100587.339389  15396851.428564  807401.250560  423025.468452  1067644.789904  0.049249  2.462449  0.021883  0.012898  0.014468  1.000000  0.004867  0.004117  0.000974  0.293650  0.291415  0.068914  0.228325  0.061160  0.014463  20  0  0  0  0
27  25  25.952370  0.438515  0.147024  0.339176  12247867.419289  6034932.649213  21813363.231259  849288.693751  418472.856626  1512577.016943  0.056275  2.813742  0.023018  0.012759  0.020497  1.000000  0.005188  0.003511  0.000830  0.294341  0.291818  0.069009  0.243374  0.051371  0.012148  22  0  0  0  0
34  18  18.983884  0.000000  0.123098  0.435751  10821496.359079  6186444.763459  1115671.614440  750381.612782  428978.973421  77362.634297  0.034465  1.723274  0.020337  0.013080  0.001048  1.000000  0.004441  0.005090  0.001204  0.292371  0.290824  0.068774  0.208353  0.077229  0.018263  16  0  0  0  0
37  15  18.470722  0.000000  0.123914  0.435666  10869403.463575  6179737.656355  280189.066562  753703.575766  428513.890804  19428.803252  0.033756  1.687812  0.020427  0.013066  0.000263  1.000000  0.004464  0.005084  0.001202  0.292266  0.290835  0.068777  0.209431  0.077202  0.018257  16  0  0  0  0
30  22  21.534376  0.000000  0.126283  0.419629  11012451.267211  6168345.029045  6778955.858426  763622.762359  427723.905965  470064.736080  0.040108  2.005386  0.020696  0.013042  0.006370  1.000000  0.004540  0.004800  0.001135  0.292856  0.290985  0.068812  0.212991  0.072306  0.017099  19  0  0  0  0
39  13  18.329764  0.000000  0.124477  0.434945  10902586.135212  6175415.599558  111360.812295  756004.520648  428214.191775  7721.954816  0.033651  1.682542  0.020490  0.013056  0.000105  1.000000  0.004480  0.005068  0.001198  0.292228  0.290845  0.068779  0.210190  0.076976  0.018203  16  0  0  0  0
40  12  18.285722  0.000000  0.124718  0.434588  10916805.423067  6173579.724141  70206.227184  756990.511106  428086.888941  4868.223417  0.033635  1.681750  0.020516  0.013053  0.000066  1.000000  0.004487  0.005060  0.001197  0.292213  0.290849  0.068780  0.210516  0.076864  0.018177  16  0  0  0  0
18  35  22.887637  0.516974  0.228683  0.005512  17123920.388947  5533669.970910  35451342.768634  1187402.792760  383714.419854  2458258.532768  0.077194  3.859704  0.032182  0.011700  0.033313  1.000000  0.008174  0.000248  0.000059  0.304179  0.295319  0.069837  0.383502  0.000561  0.000133  23  0  0  0  0
32  20  19.824340  0.000000  0.123321  0.432512  10835402.003508  6186230.713237  2781606.694639  751345.854653  428964.130801  192881.506253  0.036057  1.802830  0.020363  0.013079  0.002614  1.000000  0.004449  0.005034  0.001190  0.292521  0.290851  0.068780  0.208730  0.076217  0.018024  18  0  0  0  0
20  33  24.556340  0.576536  0.221081  0.015370  16664141.648568  5568588.157428  39351957.692096  1155520.925292  386135.708394  2728734.040035  0.080069  4.003456  0.031318  0.011773  0.036978  1.000000  0.007840  0.000339  0.000080  0.301648  0.294906  0.069740  0.367818  0.001598  0.000378  27  0  0  0  0
38  13  18.360056  0.000000  0.124161  0.435486  10883944.298471  6177783.330661  111499.191455  754711.862862  428378.374419  7731.550271  0.033621  1.681047  0.020455  0.013061  0.000105  1.000000  0.004471  0.005079  0.001201  0.292243  0.290838  0.068778  0.209762  0.077146  0.018243  16  0  0  0  0
22  31  26.377131  0.621064  0.209690  0.041376  15981326.668825  5633268.350974  42174197.781991  1108173.332248  390620.746907  2924433.137465  0.081575  4.078730  0.030034  0.011910  0.039630  1.000000  0.007382  0.000543  0.000128  0.299536  0.294369  0.069612  0.346302  0.004438  0.001049  31  0  0  0  0
21  32  25.463950  0.600980  0.215862  0.025366  16350799.300812  5597271.586934  40977444.062971  1133793.215143  388124.667903  2841448.127261  0.081068  4.053415  0.030729  0.011834  0.038505  1.000000  0.007626  0.000420  0.000099  0.300549  0.294653  0.069680  0.357769  0.002675  0.000633  28  0  0  0  0
14  39  20.467886  0.377404  0.236455  0.000697  17611796.622665  5533506.797807  28287677.915364  1221232.989893  383703.105144  1961517.397563  0.071379  3.568956  0.033099  0.011699  0.026581  1.000000  0.008613  0.000173  0.000041  0.311636  0.295909  0.069977  0.404065  0.000070  0.000017  20  0  0  0  0
23  30  27.245718  0.636060  0.202577  0.066463  15556285.777822  5676367.566600  42744056.032273  1078700.248425  393609.322411  2963948.111986  0.081402  4.070120  0.029236  0.012001  0.040165  1.000000  0.007109  0.000734  0.000174  0.298591  0.294054  0.069538  0.333500  0.007291  0.001724  30  0  0  0  0
13  40  20.048732  0.342632  0.237575  0.000418  17687763.654582  5544858.024944  26906928.724538  1226500.677654  384490.219221  1865773.817352  0.070248  3.512421  0.033241  0.011723  0.025284  1.000000  0.008706  0.000163  0.000038  0.314302  0.296034  0.070006  0.408436  0.000042  0.000010  18  0  0  0  0
16  37  21.519689  0.448465  0.233417  0.001955  17416259.796743  5523886.765998  31577818.411351  1207674.122068  383036.035199  2189661.533063  0.074083  3.704147  0.032731  0.011679  0.029673  1.000000  0.008416  0.000201  0.000047  0.307383  0.295639  0.069913  0.394829  0.000197  0.000047  21  0  0  0  0
15  38  20.956215  0.412891  0.235093  0.001166  17522768.594607  5526482.658799  29845833.638149  1215059.629660  383216.038976  2069562.659090  0.072661  3.633055  0.032931  0.011684  0.028045  1.000000  0.008517  0.000185  0.000044  0.309351  0.295779  0.069946  0.399590  0.000117  0.000028  20  0  0  0  0
24  29  27.985985  0.644121  0.194245  0.104280  15059164.198627  5728287.727160  42315438.036087  1044228.962757  397209.557769  2934226.985390  0.080175  4.008758  0.028301  0.012111  0.039763  1.000000  0.006799  0.001031  0.000244  0.297685  0.293698  0.069454  0.318961  0.011843  0.002801  30  0  0  0  0
25  28  28.445751  0.640907  0.184107  0.157221  14454940.502396  5792830.700837  40253982.992520  1002331.027701  401685.081215  2791282.062716  0.077239  3.861949  0.027166  0.012248  0.037826  1.000000  0.006434  0.001480  0.000350  0.296776  0.293279  0.069355  0.301826  0.018848  0.004457  29  0  0  0  0
17  36  22.162971  0.483420  0.231326  0.003283  17286047.255200  5526073.635125  33462504.371919  1198644.955150  383187.676555  2320348.976255  0.075614  3.780692  0.032486  0.011684  0.031444  1.000000  0.008304  0.000221  0.000052  0.305676  0.295488  0.069877  0.389558  0.000332  0.000079  25  0  0  0  0
19  34  23.689638  0.548291  0.225324  0.009231  16919953.268170  5547538.787240  37457625.312143  1173259.353446  384676.108000  2597377.697137  0.078725  3.936266  0.031798  0.011729  0.035198  1.000000  0.008022  0.000285  0.000067  0.302848  0.295127  0.069792  0.376352  0.000948  0.000224  26  0  0  0  0
35  17  18.748315  0.000000  0.123320  0.436032  10834449.901834  6184473.983668  704394.446957  751279.834246  428842.316080  48843.951299  0.034099  1.704959  0.020362  0.013076  0.000662  1.000000  0.004447  0.005094  0.001205  0.292326  0.290825  0.068774  0.208639  0.077317  0.018284  16  0  0  0  0
33  20  19.750875  0.000000  0.123970  0.431532  10873642.902504  6181240.186360  2775301.237249  753997.545927  428618.078880  192444.274734  0.036112  1.805599  0.020435  0.013069  0.002608  1.000000  0.004468  0.005013  0.001186  0.292476  0.290866  0.068784  0.209603  0.075913  0.017952  17  0  0  0  0
26  27  28.393667  0.617892  0.171829  0.222325  13723732.247312  5872093.913475  35915810.409600  951627.759731  407181.331952  2490465.536860  0.071956  3.597795  0.025792  0.012415  0.033749  1.000000  0.006006  0.002105  0.000498  0.295837  0.292783  0.069238  0.281774  0.028737  0.006796  27  0  0  0  0
28  25  26.199893  0.447925  0.145990  0.343202  12185547.679684  6040129.946410  22072279.793324  844967.333270  418833.246365  1530530.747275  0.056412  2.820600  0.022901  0.012770  0.020741  1.000000  0.005153  0.003574  0.000845  0.294100  0.291760  0.068995  0.241732  0.052296  0.012367  24  0  0  0  0
34  19  19.260431  0.000000  0.123654  0.433793  10854567.234272  6182752.677758  1760272.828727  752674.805502  428722.957697  122060.417555  0.035126  1.756277  0.020399  0.013072  0.001654  1.000000  0.004458  0.005054  0.001195  0.292397  0.290845  0.068779  0.209131  0.076615  0.018118  17  0  0  0  0
27  26  27.627063  0.560694  0.158358  0.288575  12921804.951487  5959642.627018  29414145.198477  896020.708949  413252.113911  2039628.622536  0.064524  3.226224  0.024285  0.012600  0.027640  1.000000  0.005554  0.002851  0.000674  0.294911  0.292248  0.069111  0.260554  0.040652  0.009613  26  0  0  0  0
32  21  20.462837  0.000000  0.124870  0.427153  10927532.278071  6175952.680958  4353929.839347  757734.330121  428251.433945  301909.161763  0.037685  1.884274  0.020537  0.013058  0.004091  1.000000  0.004495  0.004934  0.001167  0.292594  0.290909  0.068794  0.210904  0.074568  0.017634  17  0  0  0  0
31  22  21.468523  0.000000  0.126797  0.419144  11042501.073123  6163984.101861  6771125.413706  765706.468815  427421.511595  469521.759255  0.040148  2.007380  0.020753  0.013032  0.006363  1.000000  0.004554  0.004790  0.001133  0.292775  0.290992  0.068814  0.213664  0.072162  0.017065  18  0  0  0  0
30  23  22.816672  0.000000  0.130416  0.405054  11258222.788716  6140938.560773  10370764.881319  780664.992432  425823.493196  719127.098435  0.043887  2.194339  0.021158  0.012984  0.009745  1.000000  0.004665  0.004544  0.001074  0.293055  0.291141  0.068849  0.218863  0.068088  0.016101  19  0  0  0  0
29  24  24.465972  0.248490  0.136582  0.381221  11625437.483097  6101186.890058  15469428.400565  806128.305957  423067.042351  1072677.404941  0.049284  2.464197  0.021848  0.012900  0.014536  1.000000  0.004856  0.004148  0.000981  0.293481  0.291388  0.068907  0.227812  0.061625  0.014573  21  0  0  0  0
38  15  18.435049  0.000000  0.124281  0.435044  10891046.957435  6176989.404561  279788.907372  755204.373742  428323.322185  19401.055509  0.033791  1.689537  0.020468  0.013060  0.000263  1.000000  0.004475  0.005071  0.001199  0.292249  0.290843  0.068779  0.209929  0.077007  0.018211  16  0  0  0  0
16  38  21.515152  0.449220  0.233894  0.001237  17444618.245556  5520735.810873  31672579.054647  1209640.546845  382817.542422  2196232.402930  0.074219  3.710931  0.032784  0.011672  0.029762  1.000000  0.008435  0.000196  0.000046  0.307421  0.295658  0.069917  0.395747  0.000124  0.000029  20  0  0  0  0
18  36  22.886736  0.518952  0.229815  0.003506  17191224.855791  5526152.770040  35737013.272106  1192069.803006  383193.163909  2478067.428508  0.077573  3.878655  0.032308  0.011684  0.033581  1.000000  0.008220  0.000236  0.000056  0.304258  0.295363  0.069848  0.385634  0.000355  0.000084  25  0  0  0  0
35  18  18.926365  0.000000  0.123653  0.434843  10854260.464147  6182261.513511  1113346.847210  752653.533521  428688.899503  77201.430844  0.034516  1.725801  0.020399  0.013071  0.001046  1.000000  0.004457  0.005071  0.001199  0.292342  0.290838  0.068777  0.209104  0.076944  0.018196  17  0  0  0  0
19  35  23.697728  0.551362  0.227005  0.005899  17019927.923555  5536351.864920  37936889.655076  1180191.772093  383900.387107  2630610.730598  0.079340  3.966995  0.031986  0.011705  0.035648  1.000000  0.008089  0.000265  0.000063  0.302960  0.295193  0.069807  0.379482  0.000601  0.000142  26  0  0  0  0
20  34  24.583805  0.581120  0.223477  0.009888  16806542.538652  5552631.518121  40122584.794741  1165395.253760  385029.246926  2782170.680307  0.081027  4.051357  0.031585  0.011740  0.037702  1.000000  0.007934  0.000305  0.000072  0.301799  0.294999  0.069762  0.372216  0.001017  0.000241  28  0  0  0  0
40  13  18.304134  0.000000  0.124746  0.434485  10918425.303671  6173398.577204  111243.037111  757102.836480  428074.327893  7713.788078  0.033676  1.683811  0.020519  0.013052  0.000105  1.000000  0.004488  0.005058  0.001196  0.292214  0.290850  0.068780  0.210555  0.076832  0.018169  16  0  0  0  0
14  40  20.464919  0.377671  0.236646  0.000440  17623136.972367  5532255.638457  28318021.967463  1222019.349710  383616.347551  1963621.507567  0.071426  3.571315  0.033120  0.011697  0.026610  1.000000  0.008621  0.000171  0.000040  0.311654  0.295917  0.069979  0.404440  0.000044  0.000010  17  0  0  0  0
22  32  26.495282  0.629834  0.213722  0.027126  16221014.196239  5606368.105114  43820940.828975  1124793.687458  388755.436492  3038621.200043  0.083516  4.175779  0.030485  0.011853  0.041177  1.000000  0.007534  0.000449  0.000106  0.299769  0.294524  0.069649  0.353465  0.002868  0.000678  28  0  0  0  0
21  33  25.526566  0.607483  0.219074  0.016460  16541753.597386  5575853.349924  42142815.922380  1147034.322314  386639.489634  2922257.064061  0.082477  4.123848  0.031088  0.011789  0.039600  1.000000  0.007750  0.000363  0.000086  0.300743  0.294777  0.069709  0.363575  0.001714  0.000405  29  0  0  0  0
15  39  20.952309  0.413342  0.235396  0.000737  17540809.950217  5524485.065527  29899565.136395  1216310.649027  383077.522341  2073288.495793  0.072741  3.637064  0.032965  0.011680  0.028096  1.000000  0.008530  0.000183  0.000043  0.309377  0.295791  0.069949  0.400180  0.000074  0.000017  20  0  0  0  0
23  31  27.447365  0.647713  0.207462  0.044131  15846708.775055  5643764.926375  44982401.510006  1098838.690450  391348.597929  3119158.928847  0.083983  4.199130  0.029781  0.011932  0.042269  1.000000  0.007290  0.000580  0.000137  0.298863  0.294241  0.069582  0.342013  0.004749  0.001123  30  0  0  0  0
[truncated: 115,450 more chars]
