# Supplementary material for: Computational modelling predicts substantial carbon assimilation gains for C3 plants with a single-celled C4 biochemical pump
Source: PLoS Comput Biol. 2019 Sep 30;15(9):e1007373. doi: 10.1371/journal.pcbi.1007373 (PMC6786660; doi:10.1371/journal.pcbi.1007373)
Supplement: S1 Dataset — The input parameter files and the raw output files used to make all the Figures. (ZIP) [file pcbi.1007373.s004.zip › modelling results/sigmaPcP_thdiff_400ppm_nocap_scanresults.txt]

2  1  -91.836758  0.000000  -0.015052  0.710693  2683586.122300  7257183.088420  724.401617  186084.587165  503225.854304  50.231284  0.020388  1.019383  0.005043  0.015344  0.000001  1.000000  0.000969  0.016170  0.003824  0.301680  0.285946  0.067621  0.045446  0.245650  0.058091  16  0  0  0  0
0  3  -49.054955  0.000000  -0.026645  0.716354  1997745.418931  7341090.067659  1834.110224  138527.185118  509044.111994  127.180433  0.019277  0.963859  0.003754  0.015521  0.000002  1.000000  0.000713  0.016624  0.003931  0.301780  0.285461  0.067506  0.033456  0.252548  0.059723  16  0  0  0  0
1  0  -63.262538  0.000000  -0.021217  0.713731  2318841.033032  7301770.559433  459.020675  160792.520407  506317.628057  31.829302  0.019796  0.989810  0.004358  0.015438  0.000000  1.000000  0.000832  0.016412  0.003881  0.301730  0.285689  0.067560  0.039036  0.249318  0.058959  16  0  0  0  0
2  2  -91.877094  0.000000  -0.015046  0.710689  2683944.187951  7257165.204108  1148.094054  186109.416068  503224.614174  79.610863  0.020389  1.019435  0.005044  0.015344  0.000001  1.000000  0.000969  0.016170  0.003824  0.301682  0.285946  0.067621  0.045453  0.245646  0.058090  16  0  0  0  0
0  0  -49.009913  0.000000  -0.026664  0.716364  1996528.081807  7341119.301476  460.714234  138442.772818  509046.139118  31.946736  0.019274  0.963683  0.003752  0.015521  0.000000  1.000000  0.000713  0.016625  0.003931  0.301769  0.285460  0.067506  0.033434  0.252561  0.059726  16  0  0  0  0
0  5  -49.146097  0.000000  -0.026605  0.716334  2000203.173741  7341031.055410  4606.943817  138697.610164  509040.019980  319.453596  0.019284  0.964214  0.003759  0.015521  0.000004  1.000000  0.000714  0.016622  0.003931  0.301802  0.285463  0.067506  0.033500  0.252522  0.059717  16  0  0  0  0
4  0  -3239.858672  0.000000  -0.000456  0.703242  3547015.528344  7151280.130727  452.275042  245956.302567  495882.356736  31.361548  0.021786  1.089309  0.006666  0.015120  0.000000  1.000000  0.001299  0.015599  0.003689  0.301525  0.286547  0.067763  0.060926  0.236973  0.056039  16  0  0  0  0
2  0  -91.811323  0.000000  -0.015056  0.710695  2683360.187952  7257194.353862  457.067811  186068.920480  503226.635470  31.693887  0.020387  1.019351  0.005043  0.015344  0.000000  1.000000  0.000969  0.016170  0.003824  0.301678  0.285946  0.067621  0.045442  0.245652  0.058092  16  0  0  0  0
1  3  -63.330950  0.000000  -0.021198  0.713721  2320027.484032  7301725.380005  1827.368010  160874.791009  506314.495236  126.712916  0.019800  0.989981  0.004360  0.015438  0.000002  1.000000  0.000832  0.016411  0.003881  0.301739  0.285690  0.067560  0.039057  0.249305  0.058956  16  0  0  0  0
3  1  -175.356376  0.000000  -0.008139  0.707210  3092540.507712  7207078.836803  720.851765  214442.204365  499751.537270  49.985131  0.021050  1.052515  0.005812  0.015238  0.000001  1.000000  0.001124  0.015899  0.003760  0.301612  0.286232  0.067688  0.052724  0.241539  0.057119  17  0  0  0  0
3  0  -175.274012  0.000000  -0.008143  0.707212  3092322.278998  7207091.908919  454.828001  214427.072002  499752.443713  31.538574  0.021050  1.052483  0.005812  0.015238  0.000000  1.000000  0.001124  0.015900  0.003760  0.301611  0.286232  0.067688  0.052720  0.241541  0.057120  16  0  0  0  0
1  1  -63.275951  0.000000  -0.021213  0.713729  2319073.814702  7301761.680064  727.496696  160808.661898  506317.012346  50.445902  0.019797  0.989844  0.004358  0.015438  0.000001  1.000000  0.000832  0.016411  0.003881  0.301732  0.285689  0.067560  0.039040  0.249315  0.058958  16  0  0  0  0
0  2  -49.032749  0.000000  -0.026654  0.716359  1997145.477059  7341104.486844  1157.253457  138485.584092  509045.111845  80.245992  0.019275  0.963772  0.003753  0.015521  0.000001  1.000000  0.000713  0.016625  0.003931  0.301775  0.285461  0.067506  0.033445  0.252554  0.059724  16  0  0  0  0
5  0  191.382863  0.000000  0.008006  0.698750  4047466.380096  7089731.837468  449.385983  280658.445856  491614.489703  31.161215  0.022597  1.129829  0.007607  0.014990  0.000000  1.000000  0.001494  0.015268  0.003611  0.301418  0.286891  0.067844  0.070101  0.231949  0.054851  16  0  0  0  0
3  2  -175.487061  0.000000  -0.008134  0.707207  3092886.375942  7207058.122037  1142.467938  214466.187477  499750.100871  79.220739  0.021051  1.052565  0.005813  0.015238  0.000001  1.000000  0.001124  0.015899  0.003760  0.301614  0.286232  0.067688  0.052730  0.241535  0.057118  16  0  0  0  0
1  4  -63.384472  0.000000  -0.021183  0.713713  2320954.197374  7301690.109229  2896.150673  160939.050944  506312.049498  200.824187  0.019802  0.990115  0.004362  0.015438  0.000003  1.000000  0.000833  0.016410  0.003881  0.301746  0.285691  0.067560  0.039074  0.249296  0.058954  16  0  0  0  0
2  3  -91.941087  0.000000  -0.015037  0.710684  2684511.688023  7257136.883670  1819.593549  186148.767523  503222.650385  126.173821  0.020390  1.019517  0.005045  0.015344  0.000002  1.000000  0.000969  0.016169  0.003824  0.301686  0.285947  0.067621  0.045463  0.245640  0.058089  16  0  0  0  0
1  5  -63.469451  0.000000  -0.021159  0.713700  2322422.884161  7301634.184600  4590.007973  161040.892272  506308.171586  318.279235  0.019807  0.990327  0.004365  0.015438  0.000004  1.000000  0.000833  0.016409  0.003880  0.301757  0.285692  0.067560  0.039100  0.249280  0.058950  16  0  0  0  0
0  1  -49.018745  0.000000  -0.026661  0.716362  1996766.932375  7341113.576681  730.180809  138459.335137  509045.742151  50.632023  0.019274  0.963718  0.003753  0.015521  0.000001  1.000000  0.000713  0.016625  0.003931  0.301771  0.285461  0.067506  0.033439  0.252558  0.059725  16  0  0  0  0
1  2  -63.297218  0.000000  -0.021207  0.713726  2319442.757983  7301747.639305  1152.999418  160834.245075  506316.038735  79.951010  0.019798  0.989897  0.004359  0.015438  0.000001  1.000000  0.000832  0.016411  0.003881  0.301735  0.285689  0.067560  0.039047  0.249312  0.058957  16  0  0  0  0
0  4  -49.090183  0.000000  -0.026629  0.716346  1998696.255299  7341067.250792  2906.836402  138593.117786  509042.529832  201.565155  0.019280  0.963996  0.003756  0.015521  0.000003  1.000000  0.000713  0.016623  0.003931  0.301789  0.285462  0.067506  0.033473  0.252538  0.059720  16  0  0  0  0
3  3  -175.694554  0.000000  -0.008125  0.707202  3093434.531923  7207025.289607  1810.676804  214504.197578  499747.824213  125.555518  0.021053  1.052644  0.005814  0.015238  0.000002  1.000000  0.001124  0.015899  0.003760  0.301617  0.286232  0.067688  0.052740  0.241529  0.057117  16  0  0  0  0
4  2  -3304.802146  0.000000  -0.000447  0.703237  3547557.478472  7151243.092785  1136.055249  245993.882343  495879.788460  78.776071  0.021788  1.089389  0.006667  0.015120  0.000001  1.000000  0.001299  0.015599  0.003689  0.301528  0.286547  0.067763  0.060937  0.236967  0.056038  16  0  0  0  0
5  1  191.308778  0.000000  0.008009  0.698748  4047666.614486  7089716.726466  712.226780  280672.330462  491613.441880  49.387059  0.022597  1.129858  0.007607  0.014990  0.000001  1.000000  0.001494  0.015268  0.003611  0.301418  0.286891  0.067844  0.070105  0.231947  0.054851  16  0  0  0  0
1  6  -63.604520  0.000000  -0.021121  0.713680  2324750.488512  7301545.567806  7274.467642  161202.292456  506302.026741  504.424396  0.019813  0.990662  0.004369  0.015437  0.000007  1.000000  0.000834  0.016407  0.003880  0.301775  0.285693  0.067561  0.039142  0.249256  0.058944  16  0  0  0  0
5  2  191.191487  0.000000  0.008014  0.698745  4047983.976766  7089692.792893  1128.798339  280694.336921  491611.782284  78.272864  0.022598  1.129905  0.007608  0.014989  0.000001  1.000000  0.001494  0.015268  0.003611  0.301420  0.286891  0.067844  0.070111  0.231943  0.054850  16  0  0  0  0
4  1  -3264.679086  0.000000  -0.000452  0.703240  3547225.188998  7151265.800577  716.805611  245970.840806  495881.363058  49.704563  0.021787  1.089340  0.006666  0.015120  0.000001  1.000000  0.001299  0.015599  0.003689  0.301526  0.286547  0.067763  0.060930  0.236971  0.056039  17  0  0  0  0
4  3  -3370.444827  0.000000  -0.000438  0.703232  3548084.118113  7151207.107188  1800.513458  246030.400463  495877.293156  124.850774  0.021789  1.089465  0.006668  0.015120  0.000002  1.000000  0.001299  0.015598  0.003689  0.301530  0.286547  0.067763  0.060946  0.236962  0.056037  17  0  0  0  0
0  6  -49.234919  0.000000  -0.026567  0.716314  2002591.351529  7340973.649232  7301.309385  138863.210617  509036.039335  506.285649  0.019291  0.964559  0.003764  0.015521  0.000007  1.000000  0.000715  0.016621  0.003931  0.301823  0.285465  0.067507  0.033542  0.252497  0.059711  16  0  0  0  0
0  8  -49.601453  0.000000  -0.026409  0.716231  2012373.624319  7340738.153556  18337.955022  139541.530638  509019.709650  1271.586092  0.019319  0.965972  0.003782  0.015520  0.000017  1.000000  0.000719  0.016614  0.003929  0.301910  0.285472  0.067508  0.033717  0.252395  0.059687  16  0  0  0  0
2  4  -92.042667  0.000000  -0.015022  0.710676  2685411.092754  7257091.989921  2883.829018  186211.133830  503219.537374  199.969782  0.020393  1.019647  0.005047  0.015343  0.000003  1.000000  0.000969  0.016169  0.003824  0.301692  0.285947  0.067621  0.045479  0.245630  0.058087  16  0  0  0  0
1  7  -63.819567  0.000000  -0.021061  0.713648  2328439.164969  7301405.011757  11528.739845  161458.071777  506292.280337  799.423121  0.019824  0.991194  0.004376  0.015437  0.000011  1.000000  0.000836  0.016405  0.003879  0.301803  0.285696  0.067561  0.039209  0.249217  0.058935  16  0  0  0  0
4  4  -3479.973649  0.000000  -0.000425  0.703224  3548918.766053  7151150.070927  2853.589438  246088.276421  495873.338161  197.872916  0.021792  1.089587  0.006670  0.015119  0.000003  1.000000  0.001299  0.015598  0.003689  0.301534  0.286548  0.067763  0.060962  0.236953  0.056035  16  0  0  0  0
6  2  92.429534  0.000000  0.017224  0.693703  4592637.640027  7022573.739397  1120.653294  318461.580995  486957.628926  77.708073  0.023480  1.173989  0.008631  0.014848  0.000001  1.000000  0.001711  0.014908  0.003526  0.301288  0.287262  0.067932  0.080270  0.226481  0.053558  16  0  0  0  0
6  0  92.467443  0.000000  0.017216  0.693708  4592146.535400  7022613.733058  446.143341  318427.526936  486960.402157  30.936365  0.023478  1.173915  0.008630  0.014848  0.000000  1.000000  0.001711  0.014909  0.003526  0.301286  0.287261  0.067932  0.080260  0.226486  0.053559  16  0  0  0  0
3  4  -176.024344  0.000000  -0.008110  0.707194  3094303.276257  7206973.241359  2869.697048  214564.437840  499744.215096  198.989846  0.021055  1.052770  0.005815  0.015237  0.000003  1.000000  0.001125  0.015898  0.003760  0.301622  0.286233  0.067688  0.052757  0.241520  0.057115  16  0  0  0  0
7  0  61.069744  0.000000  0.027119  0.688102  5177745.634766  6950316.297034  442.537616  359033.999649  481947.170637  30.686338  0.024426  1.221300  0.009731  0.014695  0.000000  1.000000  0.001948  0.014522  0.003434  0.301128  0.287656  0.068025  0.091389  0.220618  0.052172  16  0  0  0  0
2  5  -92.204064  0.000000  -0.014999  0.710664  2686836.507183  7257020.835681  4570.479565  186309.974577  503214.603413  316.925101  0.020397  1.019852  0.005049  0.015343  0.000004  1.000000  0.000970  0.016168  0.003823  0.301701  0.285948  0.067621  0.045505  0.245615  0.058083  16  0  0  0  0
0  7  -49.376211  0.000000  -0.026506  0.716282  2006376.054183  7340882.614722  11571.281792  139125.648564  509029.726842  802.373055  0.019302  0.965106  0.003771  0.015521  0.000011  1.000000  0.000716  0.016618  0.003930  0.301857  0.285468  0.067507  0.033610  0.252458  0.059701  16  0  0  0  0
6  1  92.452773  0.000000  0.017219  0.693706  4592336.526699  7022598.261331  707.087564  318440.701267  486959.329320  49.030697  0.023479  1.173944  0.008631  0.014848  0.000001  1.000000  0.001711  0.014908  0.003526  0.301287  0.287261  0.067932  0.080264  0.226484  0.053559  16  0  0  0  0
3  5  -176.549390  0.000000  -0.008088  0.707181  3095680.101232  7206890.755785  4548.082203  214659.909308  499738.495401  315.372029  0.021059  1.052970  0.005818  0.015237  0.000004  1.000000  0.001125  0.015897  0.003759  0.301630  0.286234  0.067689  0.052782  0.241505  0.057111  16  0  0  0  0
8  0  45.825796  0.000000  0.037628  0.681932  5799060.427244  6873469.237910  438.569896  402117.061414  476618.460240  30.411209  0.025431  1.271559  0.010898  0.014532  0.000000  1.000000  0.002205  0.014113  0.003337  0.300944  0.288070  0.068123  0.103437  0.214401  0.050702  17  0  0  0  0
2  6  -92.460876  0.000000  -0.014962  0.710644  2689095.519394  7256908.054589  7243.517435  186466.618461  503206.782974  502.278254  0.020404  1.020178  0.005054  0.015343  0.000007  1.000000  0.000971  0.016166  0.003823  0.301716  0.285950  0.067622  0.045547  0.245591  0.058077  16  0  0  0  0
0  9  -49.961767  0.000000  -0.026256  0.716151  2021877.192600  7340508.804052  29060.457065  140200.524797  509003.806152  2015.103265  0.019347  0.967344  0.003800  0.015520  0.000027  1.000000  0.000722  0.016608  0.003927  0.301995  0.285479  0.067510  0.033887  0.252296  0.059663  16  0  0  0  0
8  1  45.823345  0.000000  0.037630  0.681930  5799227.803343  6873454.047647  695.084535  402128.667568  476617.406920  48.198386  0.025432  1.271585  0.010899  0.014532  0.000001  1.000000  0.002205  0.014113  0.003337  0.300945  0.288070  0.068123  0.103440  0.214399  0.050701  16  0  0  0  0
3  6  -177.387525  0.000000  -0.008052  0.707161  3097862.111608  7206760.027062  7208.020766  214811.213750  499729.430441  499.816852  0.021066  1.053286  0.005822  0.015237  0.000007  1.000000  0.001126  0.015896  0.003759  0.301643  0.286236  0.067689  0.052822  0.241482  0.057106  16  0  0  0  0
4  5  -3668.874939  0.000000  -0.000403  0.703212  3550241.555855  7151059.684297  4522.553882  246180.000995  495867.070593  313.601850  0.021796  1.089780  0.006672  0.015119  0.000004  1.000000  0.001300  0.015597  0.003688  0.301541  0.286549  0.067763  0.060987  0.236938  0.056031  16  0  0  0  0
7  1  61.064414  0.000000  0.027122  0.688100  5177924.634136  6950300.816642  701.372908  359046.411781  481946.097199  48.634432  0.024427  1.221327  0.009731  0.014695  0.000001  1.000000  0.001948  0.014522  0.003434  0.301129  0.287656  0.068025  0.091393  0.220617  0.052171  16  0  0  0  0
4  6  -4014.033298  0.000000  -0.000368  0.703192  3552337.913646  7150916.410952  7167.562401  246325.366136  495857.135767  497.011398  0.021802  1.090087  0.006676  0.015119  0.000007  1.000000  0.001301  0.015595  0.003688  0.301551  0.286550  0.067764  0.061026  0.236916  0.056026  16  0  0  0  0
5  4  190.712588  0.000000  0.008036  0.698732  4049284.070444  7089594.716298  2835.361393  280784.487706  491604.981480  196.608952  0.022602  1.130097  0.007610  0.014989  0.000003  1.000000  0.001495  0.015267  0.003610  0.301425  0.286892  0.067844  0.070136  0.231929  0.054847  16  0  0  0  0
5  3  191.005913  0.000000  0.008022  0.698740  4048486.939237  7089654.849611  1789.012149  280729.213224  491609.151230  124.053253  0.022600  1.129979  0.007609  0.014989  0.000002  1.000000  0.001495  0.015267  0.003610  0.301422  0.286891  0.067844  0.070121  0.231938  0.054849  17  0  0  0  0
3  7  -178.731142  0.000000  -0.007995  0.707130  3101320.062891  7206552.800382  11423.431164  215050.994181  499715.060978  792.120832  0.021076  1.053787  0.005828  0.015237  0.000011  1.000000  0.001127  0.015893  0.003758  0.301662  0.286238  0.067690  0.052886  0.241445  0.057097  16  0  0  0  0
1  8  -64.162866  0.000000  -0.020966  0.713598  2334284.581402  7301182.190271  18270.529022  161863.403245  506276.829503  1266.910654  0.019841  0.992036  0.004387  0.015437  0.000017  1.000000  0.000838  0.016401  0.003878  0.301848  0.285700  0.067562  0.039314  0.249155  0.058920  16  0  0  0  0
5  5  190.249680  0.000000  0.008056  0.698720  4050547.393027  7089499.406612  4493.665130  280872.088718  491598.372538  311.598653  0.022606  1.130284  0.007612  0.014989  0.000004  1.000000  0.001495  0.015266  0.003610  0.301431  0.286893  0.067844  0.070160  0.231916  0.054844  17  0  0  0  0
9  0  36.929616  0.000000  0.048622  0.675222  6449046.207021  6792936.427846  434.254230  447188.219924  471034.173382  30.111953  0.026482  1.324123  0.012120  0.014362  0.000000  1.000000  0.002479  0.013686  0.003236  0.300733  0.288499  0.068224  0.116313  0.207907  0.049166  16  0  0  0  0
2  7  -92.870467  0.000000  -0.014904  0.710612  2692675.511959  7256729.275839  11479.687699  186714.861450  503194.386141  796.021759  0.020414  1.020695  0.005060  0.015343  0.000011  1.000000  0.000972  0.016164  0.003822  0.301740  0.285952  0.067622  0.045612  0.245553  0.058068  16  0  0  0  0
7  2  61.055968  0.000000  0.027127  0.688097  5178208.326762  6950276.281197  1111.596256  359066.083527  481944.395868  77.080042  0.024427  1.221370  0.009732  0.014695  0.000001  1.000000  0.001948  0.014522  0.003434  0.301130  0.287656  0.068025  0.091398  0.220613  0.052171  16  0  0  0  0
7  3  61.042590  0.000000  0.027134  0.688092  5178657.941472  6950237.393856  1761.749050  359097.260603  481941.699352  122.162781  0.024429  1.221439  0.009732  0.014695  0.000002  1.000000  0.001948  0.014522  0.003434  0.301131  0.287657  0.068025  0.091407  0.220608  0.052170  16  0  0  0  0
6  4  92.334470  0.000000  0.017244  0.693691  4593871.205286  7022473.283620  2814.902623  318547.118583  486950.663146  195.190305  0.023483  1.174174  0.008633  0.014847  0.000003  1.000000  0.001711  0.014907  0.003525  0.301292  0.287262  0.067932  0.080294  0.226467  0.053555  16  0  0  0  0
0  11  -51.481940  0.000000  -0.025628  0.715824  2060786.247940  7339563.801750  72963.165683  142898.547208  508938.278028  5059.394387  0.019459  0.972963  0.003873  0.015518  0.000069  1.000000  0.000737  0.016581  0.003921  0.302341  0.285507  0.067517  0.034583  0.251890  0.059567  16  0  0  0  0
9  1  36.928346  0.000000  0.048625  0.675220  6449201.490028  6792921.777786  688.244713  447198.987521  471033.157521  47.724100  0.026483  1.324148  0.012120  0.014362  0.000001  1.000000  0.002479  0.013685  0.003236  0.300734  0.288499  0.068224  0.116316  0.207905  0.049166  16  0  0  0  0
3  8  -180.899857  0.000000  -0.007905  0.707079  3106799.834856  7206224.360044  18103.632339  215430.971218  499692.286347  1255.337745  0.021092  1.054581  0.005839  0.015236  0.000017  1.000000  0.001129  0.015890  0.003758  0.301693  0.286242  0.067691  0.052988  0.241386  0.057083  16  0  0  0  0
1  9  -64.713262  0.000000  -0.020816  0.713518  2343547.017386  7300828.743447  28953.590114  162505.676866  506252.320878  2007.692922  0.019867  0.993371  0.004404  0.015436  0.000027  1.000000  0.000842  0.016395  0.003877  0.301919  0.285707  0.067564  0.039482  0.249058  0.058897  16  0  0  0  0
2  8  -93.526165  0.000000  -0.014811  0.710561  2698348.672922  7256445.866444  18192.788142  187108.248421  503174.734034  1261.519965  0.020430  1.021513  0.005071  0.015342  0.000017  1.000000  0.000974  0.016160  0.003821  0.301777  0.285957  0.067623  0.045715  0.245493  0.058054  16  0  0  0  0
4  7  -4716.746762  0.000000  -0.000314  0.703160  3555660.154957  7150689.361264  11359.312274  246555.736199  495841.391741  787.674715  0.021811  1.090572  0.006682  0.015118  0.000011  1.000000  0.001302  0.015593  0.003687  0.301568  0.286553  0.067764  0.061089  0.236880  0.056017  16  0  0  0  0
2  9  -94.582131  0.000000  -0.014664  0.710482  2707338.145987  7255996.513789  28830.383031  187731.594312  503143.575130  1999.149526  0.020456  1.022810  0.005088  0.015341  0.000027  1.000000  0.000978  0.016154  0.003820  0.301836  0.285963  0.067625  0.045880  0.245398  0.058032  16  0  0  0  0
8  2  45.819462  0.000000  0.037635  0.681927  5799493.076054  6873429.975196  1101.629955  402147.062045  476615.737694  76.388961  0.025433  1.271627  0.010899  0.014532  0.000001  1.000000  0.002205  0.014113  0.003337  0.300945  0.288071  0.068123  0.103445  0.214396  0.050701  16  0  0  0  0
1  10  -65.601778  0.000000  -0.020578  0.713391  2358222.170847  7300267.867559  45880.188411  163523.277848  506213.428756  3181.413053  0.019910  0.995486  0.004432  0.015435  0.000043  1.000000  0.000847  0.016384  0.003875  0.302031  0.285718  0.067567  0.039747  0.248903  0.058861  16  0  0  0  0
0  10  -50.541343  0.000000  -0.026013  0.716025  2036934.436869  7340144.249960  46049.570856  141244.620628  508978.527329  3193.158330  0.019390  0.969519  0.003828  0.015519  0.000043  1.000000  0.000728  0.016597  0.003925  0.302129  0.285490  0.067513  0.034156  0.252139  0.059626  16  0  0  0  0
6  3  92.392730  0.000000  0.017232  0.693698  4593114.869244  7022534.879508  1776.103284  318494.672910  486954.934313  123.158129  0.023481  1.174061  0.008632  0.014847  0.000002  1.000000  0.001711  0.014908  0.003525  0.301290  0.287262  0.067932  0.080279  0.226475  0.053557  18  0  0  0  0
0  12  -53.030704  0.000000  -0.025019  0.715505  2098557.904893  7338637.319611  115587.309900  145517.700412  508874.034125  8015.027603  0.019568  0.978417  0.003944  0.015516  0.000109  1.000000  0.000752  0.016556  0.003915  0.302677  0.285535  0.067523  0.035260  0.251495  0.059474  16  0  0  0  0
7  4  61.021401  0.000000  0.027146  0.688084  5179370.519760  6950175.764334  2792.153209  359146.672036  481937.425852  193.612820  0.024431  1.221548  0.009734  0.014695  0.000003  1.000000  0.001949  0.014521  0.003434  0.301134  0.287657  0.068025  0.091421  0.220601  0.052168  16  0  0  0  0
10  0  31.173516  0.000000  0.059956  0.668015  7119058.614884  6709786.709460  429.619381  493648.060090  465268.425493  29.790564  0.027566  1.378292  0.013379  0.014186  0.000000  1.000000  0.002769  0.013246  0.003132  0.300498  0.288936  0.068328  0.129887  0.201225  0.047586  16  0  0  0  0
3  9  -184.439207  0.000000  -0.007763  0.707000  3115482.851767  7205703.710412  28689.092678  216033.066901  499656.183584  1989.352204  0.021117  1.055839  0.005855  0.015235  0.000027  1.000000  0.001133  0.015883  0.003756  0.301743  0.286248  0.067692  0.053148  0.241294  0.057061  16  0  0  0  0
2  10  -96.299173  0.000000  -0.014432  0.710355  2721580.781795  7255283.903540  45684.928312  188719.203758  503094.161480  3167.873374  0.020497  1.024865  0.005115  0.015340  0.000043  1.000000  0.000983  0.016144  0.003818  0.301930  0.285973  0.067627  0.046140  0.245246  0.057996  16  0  0  0  0
6  5  92.242311  0.000000  0.017264  0.693678  4595069.882866  7022375.672985  4461.241177  318630.236997  486943.894653  309.350319  0.023487  1.174354  0.008636  0.014847  0.000004  1.000000  0.001712  0.014906  0.003525  0.301297  0.287263  0.067932  0.080317  0.226454  0.053552  16  0  0  0  0
11  0  27.196856  0.000000  0.071465  0.660381  7799283.627657  6625240.673215  424.709509  540816.060263  459405.854466  29.450105  0.028665  1.433273  0.014658  0.014008  0.000000  1.000000  0.003069  0.012800  0.003027  0.300239  0.289374  0.068431  0.143990  0.194456  0.045985  16  0  0  0  0
5  7  188.378224  0.000000  0.008142  0.698669  4055722.416139  7089108.968409  11286.754792  281230.933933  491571.298866  782.643452  0.022621  1.131048  0.007622  0.014988  0.000011  1.000000  0.001498  0.015262  0.003609  0.301453  0.286896  0.067845  0.070259  0.231860  0.054830  16  0  0  0  0
9  3  36.923142  0.000000  0.048635  0.675212  6449837.637434  6792861.763672  1728.773417  447243.099103  471028.996037  119.876193  0.026485  1.324250  0.012121  0.014362  0.000002  1.000000  0.002480  0.013685  0.003236  0.300735  0.288500  0.068224  0.116329  0.207898  0.049164  16  0  0  0  0
9  2  36.926333  0.000000  0.048629  0.675217  6449447.593618  6792898.562366  1090.789689  447216.052778  471031.547723  75.637278  0.026484  1.324187  0.012121  0.014362  0.000001  1.000000  0.002479  0.013685  0.003236  0.300734  0.288499  0.068224  0.116321  0.207903  0.049165  16  0  0  0  0
8  3  45.813309  0.000000  0.037642  0.681923  5799913.500082  6873391.822913  1745.953781  402176.214987  476613.092147  121.067510  0.025434  1.271692  0.010900  0.014532  0.000002  1.000000  0.002205  0.014112  0.003337  0.300947  0.288071  0.068123  0.103454  0.214392  0.050699  16  0  0  0  0
10  1  31.172813  0.000000  0.059959  0.668013  7119201.521041  6709772.796191  680.899028  493657.969454  465267.460723  47.214738  0.027566  1.378316  0.013379  0.014186  0.000001  1.000000  0.002769  0.013246  0.003132  0.300498  0.288936  0.068328  0.129890  0.201223  0.047585  20  0  0  0  0
1  11  -67.052186  0.000000  -0.020200  0.713190  2381468.605217  7299377.171321  72694.688766  165135.226541  506151.666311  5040.777725  0.019977  0.998836  0.004476  0.015433  0.000068  1.000000  0.000856  0.016369  0.003871  0.302209  0.285735  0.067571  0.040167  0.248658  0.058803  16  0  0  0  0
7  5  60.987859  0.000000  0.027165  0.688072  5180499.841831  6950078.091810  4425.187077  359224.981217  481930.653067  306.850264  0.024434  1.221720  0.009736  0.014694  0.000004  1.000000  0.001949  0.014520  0.003434  0.301138  0.287658  0.068025  0.091443  0.220588  0.052165  16  0  0  0  0
10  2  31.171698  0.000000  0.059963  0.668010  7119428.008710  6709750.744068  1079.147703  493673.674508  465265.931590  74.830002  0.027567  1.378353  0.013380  0.014186  0.000001  1.000000  0.002769  0.013245  0.003132  0.300498  0.288936  0.068328  0.129895  0.201221  0.047585  16  0  0  0  0
3  10  -190.320821  0.000000  -0.007537  0.706873  3129239.911701  7204878.304320  45461.028682  216987.005661  499598.948473  3152.347780  0.021157  1.057833  0.005881  0.015233  0.000043  1.000000  0.001138  0.015874  0.003754  0.301821  0.286258  0.067694  0.053403  0.241147  0.057026  16  0  0  0  0
8  4  45.803563  0.000000  0.037653  0.681915  5800579.813305  6873331.356302  2767.120027  402222.418319  476608.899286  191.876975  0.025436  1.271797  0.010901  0.014532  0.000003  1.000000  0.002205  0.014112  0.003337  0.300949  0.288071  0.068123  0.103467  0.214384  0.050698  17  0  0  0  0
6  7  91.866999  0.000000  0.017346  0.693628  4599980.071810  7021975.777935  11205.319911  318970.718144  486916.165226  776.996614  0.023502  1.175090  0.008645  0.014846  0.000011  1.000000  0.001714  0.014903  0.003524  0.301315  0.287267  0.067933  0.080412  0.226400  0.053539  16  0  0  0  0
5  6  189.520952  0.000000  0.008090  0.698700  4052549.521099  7089348.358201  7121.778718  281010.919804  491587.898576  493.836677  0.022612  1.130579  0.007616  0.014989  0.000007  1.000000  0.001496  0.015265  0.003610  0.301439  0.286894  0.067845  0.070198  0.231894  0.054838  18  0  0  0  0
5  8  186.597205  0.000000  0.008225  0.698620  4060750.410619  7088729.537605  17887.035086  281579.583924  491544.988466  1240.318510  0.022636  1.131790  0.007632  0.014987  0.000017  1.000000  0.001500  0.015259  0.003608  0.301475  0.286900  0.067846  0.070355  0.231805  0.054817  16  0  0  0  0
11  1  27.196453  0.000000  0.071467  0.660379  7799414.086108  6625227.639221  673.117469  540825.106482  459404.950665  46.675151  0.028666  1.433295  0.014658  0.014007  0.000001  1.000000  0.003069  0.012800  0.003027  0.300240  0.289374  0.068431  0.143993  0.194454  0.045985  16  0  0  0  0
9  4  36.918088  0.000000  0.048646  0.675205  6450455.813744  6792803.449846  2739.891745  447285.964536  471024.952453  189.988918  0.026487  1.324350  0.012123  0.014362  0.000003  1.000000  0.002480  0.013685  0.003236  0.300737  0.288500  0.068225  0.116342  0.207891  0.049162  16  0  0  0  0
12  0  24.323510  0.000000  0.082970  0.652410  8479316.941732  6540598.225753  419.583449  587970.767711  453536.598114  29.094655  0.029765  1.488226  0.015936  0.013829  0.000000  1.000000  0.003377  0.012356  0.002922  0.299963  0.289806  0.068533  0.158425  0.187706  0.044389  16  0  0  0  0
6  6  92.096690  0.000000  0.017296  0.693659  4596969.553819  7022220.966303  7070.392756  318761.963526  486933.167019  490.273484  0.023493  1.174638  0.008639  0.014847  0.000007  1.000000  0.001713  0.014905  0.003525  0.301304  0.287265  0.067932  0.080354  0.226433  0.053547  16  0  0  0  0
13  0  22.179263  0.000000  0.094299  0.644214  9148821.045401  6457155.938235  414.312412  634395.361169  447750.562967  28.729152  0.030846  1.542316  0.017194  0.013652  0.000000  1.000000  0.003687  0.011920  0.002819  0.299673  0.290226  0.068633  0.172976  0.181080  0.042822  16  0  0  0  0
2  11  -99.135366  0.000000  -0.014064  0.710154  2744141.975289  7254153.402635  72385.248039  190283.636643  503015.770557  5019.320560  0.020562  1.028120  0.005157  0.015337  0.000068  1.000000  0.000992  0.016128  0.003814  0.302079  0.285990  0.067631  0.046552  0.245007  0.057939  16  0  0  0  0
4  8  -6524.789517  0.000000  -0.000227  0.703111  3560924.835793  7150329.478278  18002.018985  246920.798438  495816.436821  1248.291696  0.021827  1.091340  0.006692  0.015118  0.000017  1.000000  0.001304  0.015589  0.003687  0.301594  0.286557  0.067765  0.061187  0.236823  0.056004  16  0  0  0  0
4  9  -16572.986205  0.000000  -0.000089  0.703031  3569267.022006  7149759.067542  28528.067124  247499.260320  495776.883537  1978.186409  0.021851  1.092559  0.006708  0.015116  0.000027  1.000000  0.001308  0.015583  0.003685  0.301635  0.286563  0.067766  0.061344  0.236734  0.055983  16  0  0  0  0
0  14  -60.230973  0.000000  -0.022530  0.714194  2252902.673431  7334757.979112  289810.231130  156220.238443  508605.033824  20095.951745  0.020014  1.000696  0.004234  0.015508  0.000272  1.000000  0.000811  0.016450  0.003890  0.304050  0.285647  0.067550  0.038045  0.249883  0.059092  16  0  0  0  0
2  12  -103.943997  0.000000  -0.013480  0.709835  2779869.227084  7252358.950977  114671.381028  192761.027193  502891.340119  7951.515482  0.020665  1.033275  0.005224  0.015333  0.000108  1.000000  0.001006  0.016103  0.003808  0.302314  0.286016  0.067637  0.047207  0.244628  0.057850  16  0  0  0  0
7  6  60.934795  0.000000  0.027195  0.688053  5182289.596772  6949923.288781  7013.254099  359349.085976  481919.918753  486.311389  0.024440  1.221994  0.009739  0.014694  0.000007  1.000000  0.001950  0.014519  0.003433  0.301143  0.287659  0.068026  0.091479  0.220569  0.052160  16  0  0  0  0
12  1  24.323279  0.000000  0.082972  0.652409  8479435.101497  6540586.168610  664.993283  587978.961117  453535.762051  46.111805  0.029765  1.488247  0.015936  0.013829  0.000001  1.000000  0.003377  0.012356  0.002922  0.299963  0.289806  0.068533  0.158428  0.187704  0.044388  16  0  0  0  0
11  2  27.195816  0.000000  0.071470  0.660376  7799620.844421  6625206.983354  1066.814923  540839.443467  459403.518351  73.974825  0.028667  1.433331  0.014658  0.014007  0.000001  1.000000  0.003069  0.012800  0.003027  0.300240  0.289374  0.068431  0.143997  0.194452  0.045984  16  0  0  0  0
1  12  -69.463392  0.000000  -0.019603  0.712870  2418281.265475  7297961.120087  115161.744712  167687.881226  506053.474825  7985.518163  0.020083  1.004141  0.004545  0.015430  0.000108  1.000000  0.000870  0.016343  0.003865  0.302490  0.285761  0.067577  0.040834  0.248271  0.058711  16  0  0  0  0
0  13  -55.642691  0.000000  -0.024055  0.714999  2158344.076042  7337152.403546  183063.912787  149663.378795  508771.067430  12693.974064  0.019741  0.987049  0.004056  0.015513  0.000172  1.000000  0.000774  0.016515  0.003905  0.303209  0.285578  0.067534  0.036336  0.250871  0.059326  16  0  0  0  0
4  10  11565.751494  0.000000  0.000128  0.702906  3582484.050876  7148854.943788  45205.872689  248415.752375  495714.190003  3134.654814  0.021890  1.094489  0.006733  0.015115  0.000042  1.000000  0.001313  0.015574  0.003683  0.301700  0.286572  0.067769  0.061592  0.236592  0.055949  16  0  0  0  0
3  11  -200.394706  0.000000  -0.007180  0.706673  3151031.829513  7203569.535314  72030.468252  218498.095615  499508.196125  4994.719505  0.021220  1.060991  0.005922  0.015230  0.000068  1.000000  0.001147  0.015859  0.003750  0.301945  0.286274  0.067698  0.053807  0.240914  0.056971  16  0  0  0  0
10  3  31.169931  0.000000  0.059969  0.668006  7119786.960868  6709715.797838  1710.322465  493698.564883  465263.508357  118.596771  0.027568  1.378413  0.013381  0.014186  0.000002  1.000000  0.002769  0.013245  0.003132  0.300499  0.288936  0.068328  0.129902  0.201217  0.047584  16  0  0  0  0
8  5  45.788128  0.000000  0.037671  0.681903  5801635.809199  6873235.523180  4385.513744  402295.642934  476602.254049  304.099245  0.025439  1.271962  0.010903  0.014532  0.000004  1.000000  0.002206  0.014111  0.003337  0.300952  0.288072  0.068123  0.103489  0.214373  0.050695  16  0  0  0  0
12  2  24.322914  0.000000  0.082976  0.652406  8479622.358580  6540567.061662  1053.939134  587991.945853  453534.437141  73.081995  0.029766  1.488281  0.015936  0.013828  0.000001  1.000000  0.003377  0.012356  0.002922  0.299963  0.289806  0.068534  0.158432  0.187702  0.044388  16  0  0  0  0
13  1  22.179135  0.000000  0.094301  0.644213  9148927.262673  6457144.911114  656.639328  634402.726462  447749.798327  45.532527  0.030847  1.542336  0.017194  0.013652  0.000001  1.000000  0.003687  0.011920  0.002819  0.299673  0.290226  0.068633  0.172979  0.181079  0.042822  16  0  0  0  0
2  13  -112.469004  0.000000  -0.012557  0.709329  2836418.040792  7249508.110276  181612.304251  196682.221511  502693.657805  12593.316972  0.020829  1.041432  0.005331  0.015327  0.000171  1.000000  0.001028  0.016064  0.003799  0.302686  0.286057  0.067647  0.048245  0.244028  0.057708  16  0  0  0  0
6  8  91.505705  0.000000  0.017425  0.693579  4604750.782263  7021587.202872  17757.985585  319301.527608  486889.220747  1231.369990  0.023516  1.175805  0.008654  0.014845  0.000017  1.000000  0.001716  0.014900  0.003523  0.301333  0.287270  0.067934  0.080505  0.226348  0.053527  16  0  0  0  0
1  13  -73.595999  0.000000  -0.018657  0.712364  2476548.758688  7295705.839609  182389.301210  171728.251807  505897.089705  12647.195310  0.020251  1.012536  0.004654  0.015425  0.000171  1.000000  0.000893  0.016303  0.003855  0.302936  0.285804  0.067587  0.041892  0.247657  0.058566  16  0  0  0  0
7  7  60.850940  0.000000  0.027242  0.688023  5185125.929491  6949677.955767  11114.769389  359545.762281  481902.906929  770.717681  0.024449  1.222427  0.009745  0.014693  0.000010  1.000000  0.001951  0.014517  0.003433  0.301153  0.287661  0.068026  0.091535  0.220537  0.052153  16  0  0  0  0
8  6  45.763696  0.000000  0.037698  0.681885  5803309.364250  6873083.644403  6950.380097  402411.690188  476591.722507  481.951595  0.025444  1.272223  0.010906  0.014532  0.000007  1.000000  0.002207  0.014110  0.003337  0.300957  0.288073  0.068124  0.103523  0.214354  0.050691  17  0  0  0  0
3  12  -218.576203  0.000000  -0.006614  0.706356  3185540.657433  7201493.827558  114109.289574  220890.998508  499364.262894  7912.539071  0.021320  1.065991  0.005987  0.015226  0.000107  1.000000  0.001161  0.015835  0.003745  0.302142  0.286299  0.067704  0.054447  0.240545  0.056884  16  0  0  0  0
0  15  -68.898699  0.000000  -0.020120  0.712913  2402273.194654  7330861.665193  458494.477359  166577.853407  508334.856556  31792.814409  0.020445  1.022246  0.004515  0.015499  0.000431  1.000000  0.000869  0.016349  0.003866  0.305379  0.285756  0.067576  0.040767  0.248322  0.058723  16  0  0  0  0
9  5  36.910082  0.000000  0.048662  0.675194  6451435.493929  6792711.025701  4342.361725  447353.897286  471018.543600  301.107008  0.026490  1.324507  0.012124  0.014362  0.000004  1.000000  0.002480  0.013684  0.003236  0.300740  0.288501  0.068225  0.116362  0.207880  0.049160  16  0  0  0  0
14  0  20.540080  0.000000  0.105287  0.635917  9798169.718942  6376125.602350  408.976213  679422.341610  442131.776793  28.359131  0.031895  1.594767  0.018414  0.013481  0.000000  1.000000  0.003995  0.011498  0.002719  0.299374  0.290627  0.068728  0.187421  0.174676  0.041307  16  0  0  0  0
11  3  27.194805  0.000000  0.071476  0.660372  7799948.527751  6625174.249504  1690.776728  540862.165606  459401.248528  117.241436  0.028668  1.433388  0.014659  0.014007  0.000002  1.000000  0.003069  0.012800  0.003027  0.300241  0.289374  0.068431  0.144004  0.194448  0.045983  16  0  0  0  0
6  9  90.939879  0.000000  0.017550  0.693502  4612310.230119  7020971.391600  28141.370803  319825.713033  486846.519309  1951.372205  0.023539  1.176938  0.008668  0.014844  0.000026  1.000000  0.001719  0.014894  0.003522  0.301362  0.287276  0.067935  0.080652  0.226266  0.053507  16  0  0  0  0
1  14  -81.063389  0.000000  -0.017160  0.711558  2568703.488405  7292104.153423  288740.736886  178118.423038  505647.342443  20021.791130  0.020516  1.025812  0.004827  0.015417  0.000271  1.000000  0.000929  0.016240  0.003840  0.303640  0.285871  0.067603  0.043573  0.246686  0.058336  16  0  0  0  0
5  9  183.847593  0.000000  0.008357  0.698541  4068717.585938  7088128.225958  28345.860114  282132.041890  491503.292457  1965.551854  0.022659  1.132967  0.007647  0.014986  0.000027  1.000000  0.001503  0.015253  0.003607  0.301509  0.286906  0.067848  0.070507  0.231719  0.054797  16  0  0  0  0
10  4  31.167132  0.000000  0.059978  0.667999  7120355.852179  6709660.410940  2710.649838  493738.012808  465259.667732  187.961233  0.027570  1.378508  0.013382  0.014186  0.000003  1.000000  0.002769  0.013245  0.003132  0.300501  0.288937  0.068328  0.129914  0.201210  0.047582  18  0  0  0  0
8  7  45.725051  0.000000  0.037743  0.681855  5805961.539056  6872842.944346  11015.130841  402595.596659  476575.031941  763.808569  0.025453  1.272638  0.010911  0.014531  0.000010  1.000000  0.002208  0.014108  0.003336  0.300964  0.288075  0.068124  0.103576  0.214325  0.050684  16  0  0  0  0
11  4  27.193204  0.000000  0.071484  0.660365  7800467.863352  6625122.367119  2679.672942  540898.177251  459397.650912  185.813240  0.028670  1.433478  0.014660  0.014007  0.000003  1.000000  0.003070  0.012799  0.003027  0.300242  0.289375  0.068431  0.144016  0.194442  0.045982  16  0  0  0  0
15  0  19.263579  0.000000  0.115794  0.627648  10418992.868334  6298564.993156  403.658456  722471.311978  436753.587577  27.990388  0.032898  1.644905  0.019581  0.013317  0.000000  1.000000  0.004296  0.011097  0.002624  0.299072  0.291005  0.068817  0.201548  0.168578  0.039865  16  0  0  0  0
5  10  179.664275  0.000000  0.008565  0.698417  4081340.426580  7087175.228105  44917.170008  283007.331887  491437.209908  3114.635662  0.022697  1.134831  0.007670  0.014984  0.000042  1.000000  0.001508  0.015244  0.003605  0.301563  0.286915  0.067850  0.070748  0.231582  0.054765  17  0  0  0  0
9  6  36.897405  0.000000  0.048688  0.675175  6452988.118399  6792564.549382  6881.993535  447461.559000  471008.386674  477.209550  0.026495  1.324757  0.012127  0.014361  0.000006  1.000000  0.002481  0.013683  0.003236  0.300744  0.288502  0.068225  0.116394  0.207863  0.049156  16  0  0  0  0
7  8  60.718648  0.000000  0.027317  0.687975  5189620.608664  6949289.157581  17614.493156  359857.431250  481875.946979  1221.419972  0.024462  1.223114  0.009753  0.014693  0.000017  1.000000  0.001953  0.014514  0.003432  0.301168  0.287664  0.068027  0.091624  0.220488  0.052141  16  0  0  0  0
4  11  3145.137789  0.000000  0.000473  0.702707  3603420.464950  7147421.806744  71626.205419  249867.520193  495614.813757  4966.687208  0.021951  1.097546  0.006772  0.015112  0.000067  1.000000  0.001321  0.015559  0.003679  0.301804  0.286587  0.067772  0.061986  0.236366  0.055896  16  0  0  0  0
12  3  24.322334  0.000000  0.082981  0.652402  8479919.161911  6540536.776501  1670.370426  588012.526719  453532.337115  115.826427  0.029767  1.488335  0.015937  0.013828  0.000002  1.000000  0.003377  0.012355  0.002922  0.299964  0.289807  0.068534  0.158439  0.187699  0.044387  16  0  0  0  0
14  1  20.540016  0.000000  0.105289  0.635916  9798264.556886  6376115.612287  648.182107  679428.917840  442131.084064  44.946089  0.031896  1.594786  0.018414  0.013481  0.000001  1.000000  0.003995  0.011498  0.002719  0.299374  0.290627  0.068728  0.187424  0.174675  0.041307  16  0  0  0  0
13  2  22.178932  0.000000  0.094304  0.644210  9149095.613468  6457127.430869  1040.699203  634414.400202  447748.586216  72.163915  0.030847  1.542368  0.017194  0.013652  0.000001  1.000000  0.003687  0.011919  0.002819  0.299673  0.290226  0.068633  0.172982  0.181077  0.042821  16  0  0  0  0
0  16  -87.773323  0.000000  -0.016318  0.710869  2637758.095033  7324437.821107  724581.186319  182906.791058  507889.415895  50243.735352  0.021124  1.056196  0.004957  0.015486  0.000681  1.000000  0.000962  0.016188  0.003828  0.307474  0.285928  0.067616  0.045109  0.245859  0.058141  16  0  0  0  0
3  13  -254.716725  0.000000  -0.005717  0.705851  3240160.370204  7198200.370939  180721.953189  224678.425570  499135.888813  12531.578462  0.021478  1.073905  0.006089  0.015219  0.000170  1.000000  0.001182  0.015797  0.003736  0.302453  0.286338  0.067713  0.055463  0.239961  0.056746  16  0  0  0  0
4  12  1466.464165  0.000000  0.001019  0.702392  3636574.357368  7145149.924061  113468.910840  252166.469473  495457.277412  7868.134082  0.022048  1.102387  0.006834  0.015107  0.000107  1.000000  0.001335  0.015536  0.003674  0.301967  0.286611  0.067778  0.062610  0.236010  0.055812  16  0  0  0  0
10  5  31.162697  0.000000  0.059993  0.667988  7121257.453307  6709572.630448  4296.018652  493800.531418  465253.580878  297.893498  0.027573  1.378657  0.013383  0.014186  0.000004  1.000000  0.002770  0.013244  0.003132  0.300503  0.288937  0.068328  0.129933  0.201200  0.047580  16  0  0  0  0
6  10  90.059759  0.000000  0.017749  0.693379  4624287.089759  7019995.507022  44593.177950  320656.209570  486778.849753  3092.169482  0.023575  1.178733  0.008691  0.014842  0.000042  1.000000  0.001724  0.014886  0.003520  0.301407  0.287284  0.067937  0.080885  0.226136  0.053477  16  0  0  0  0
14  2  20.539914  0.000000  0.105291  0.635913  9798414.869851  6376099.778002  1027.295618  679439.340806  442129.986087  71.234487  0.031896  1.594817  0.018415  0.013481  0.000001  1.000000  0.003995  0.011498  0.002719  0.299374  0.290627  0.068728  0.187427  0.174673  0.041307  16  0  0  0  0
7  9  60.510498  0.000000  0.027435  0.687899  5196742.674518  6948673.018601  27914.002126  360351.287837  481833.222817  1935.606060  0.024484  1.224202  0.009766  0.014691  0.000026  1.000000  0.001956  0.014509  0.003431  0.301191  0.287669  0.068028  0.091765  0.220410  0.052123  16  0  0  0  0
8  8  45.663995  0.000000  0.037813  0.681808  5810164.402179  6872461.493545  17456.601918  402887.030589  476548.581471  1210.471516  0.025466  1.273295  0.010919  0.014530  0.000016  1.000000  0.002210  0.014105  0.003336  0.300977  0.288078  0.068125  0.103661  0.214278  0.050673  16  0  0  0  0
16  0  18.254938  0.000000  0.125704  0.619536  11004557.588760  6225329.108146  398.441253  763075.400795  431675.282352  27.628618  0.033844  1.692187  0.020681  0.013162  0.000000  1.000000  0.004586  0.010720  0.002535  0.298773  0.291356  0.068900  0.215165  0.162852  0.038511  17  0  0  0  0
13  3  22.178610  0.000000  0.094308  0.644206  9149362.431095  6457099.724826  1649.387037  634432.901806  447746.665030  114.371402  0.030848  1.542419  0.017195  0.013652  0.000002  1.000000  0.003687  0.011919  0.002819  0.299674  0.290226  0.068633  0.172988  0.181074  0.042820  16  0  0  0  0
12  4  24.321415  0.000000  0.082988  0.652395  8480389.539413  6540488.780562  2647.332259  588045.143523  453529.008992  183.570680  0.029768  1.488420  0.015938  0.013828  0.000002  1.000000  0.003377  0.012355  0.002922  0.299965  0.289807  0.068534  0.158449  0.187693  0.044386  16  0  0  0  0
0  17  -145.536857  0.000000  -0.010338  0.707594  3007799.005603  7313656.458651  1143093.221490  208566.079390  507141.817238  79264.096816  0.022190  1.109491  0.005653  0.015463  0.001074  1.000000  0.001110  0.015936  0.003768  0.310767  0.286198  0.067680  0.052065  0.241985  0.057225  16  0  0  0  0
11  5  27.190668  0.000000  0.071498  0.660354  7801290.927943  6625040.141841  4246.926115  540955.249999  459391.949267  294.489335  0.028672  1.433620  0.014661  0.014007  0.000004  1.000000  0.003070  0.012799  0.003027  0.300244  0.289375  0.068432  0.144034  0.194433  0.045980  16  0  0  0  0
5  11  173.439221  0.000000  0.008896  0.698220  4101335.555286  7085664.896744  71168.834027  284393.829321  491332.480872  4934.972270  0.022756  1.137783  0.007708  0.014981  0.000067  1.000000  0.001516  0.015230  0.003602  0.301649  0.286929  0.067853  0.071130  0.231366  0.054713  16  0  0  0  0
10  6  31.155673  0.000000  0.060017  0.667970  7122686.319455  6709433.513378  6808.550296  493899.611513  465243.934255  472.116867  0.027578  1.378895  0.013386  0.014186  0.000006  1.000000  0.002770  0.013243  0.003132  0.300506  0.288938  0.068328  0.129963  0.201184  0.047576  16  0  0  0  0
2  15  -165.828554  0.000000  -0.008788  0.707245  3067120.950580  7237743.753993  454849.214302  212679.567513  501877.896625  31540.045450  0.021494  1.074705  0.005764  0.015303  0.000427  1.000000  0.001119  0.015905  0.003761  0.304206  0.286223  0.067686  0.052516  0.241579  0.057129  16  0  0  0  0
2  14  -128.850544  0.000000  -0.011096  0.708525  2925852.887684  7244972.981688  287509.762732  202883.791277  502379.184003  19936.433215  0.021087  1.054332  0.005499  0.015318  0.000270  1.000000  0.001063  0.016002  0.003784  0.303276  0.286121  0.067662  0.049895  0.243078  0.057483  16  0  0  0  0
4  13  799.028362  0.000000  0.001884  0.701891  3689049.078204  7141547.965530  179707.873588  255805.159017  495207.511264  12461.260397  0.022201  1.110049  0.006933  0.015099  0.000169  1.000000  0.001356  0.015499  0.003665  0.302227  0.286649  0.067787  0.063600  0.235445  0.055678  16  0  0  0  0
5  12  164.474951  0.000000  0.009419  0.697907  4132998.751275  7083271.378477  112744.510260  286589.411085  491166.510101  7817.902870  0.022849  1.142459  0.007767  0.014976  0.000106  1.000000  0.001529  0.015208  0.003596  0.301785  0.286952  0.067858  0.071735  0.231023  0.054632  16  0  0  0  0
1  16  -132.321313  0.000000  -0.011066  0.708231  2943751.563822  7277009.767440  721892.723961  204124.916998  504600.671139  50057.312638  0.021596  1.079809  0.005532  0.015386  0.000678  1.000000  0.001077  0.015982  0.003780  0.306507  0.286143  0.067667  0.050511  0.242733  0.057401  16  0  0  0  0
9  7  36.877343  0.000000  0.048729  0.675147  6455448.657288  6792332.414459  10906.757459  447632.177100  470992.290030  756.293768  0.026503  1.325153  0.012132  0.014361  0.000010  1.000000  0.002482  0.013681  0.003235  0.300750  0.288504  0.068225  0.116445  0.207836  0.049149  16  0  0  0  0
14  3  20.539752  0.000000  0.105295  0.635909  9798653.085759  6376074.683843  1628.144307  679455.859117  442128.246014  112.898393  0.031897  1.594865  0.018415  0.013481  0.000002  1.000000  0.003995  0.011498  0.002719  0.299375  0.290628  0.068728  0.187433  0.174670  0.041306  16  0  0  0  0
3  14  -342.640828  0.000000  -0.004300  0.705050  3326542.849883  7192971.668598  286099.958353  230668.338819  498773.321386  19838.674897  0.021728  1.086420  0.006252  0.015208  0.000269  1.000000  0.001217  0.015737  0.003721  0.302945  0.286400  0.067728  0.057075  0.239038  0.056528  16  0  0  0  0
6  11  88.705190  0.000000  0.018063  0.693185  4643258.939544  7018449.113834  70655.597469  321971.751041  486671.620127  4899.383544  0.023632  1.181577  0.008726  0.014839  0.000066  1.000000  0.001732  0.014872  0.003517  0.301478  0.287297  0.067940  0.081253  0.225929  0.053428  16  0  0  0  0
15  1  19.263556  0.000000  0.115795  0.627647  10419077.016017  6298556.025628  639.754115  722477.146926  436752.965753  44.361677  0.032898  1.644923  0.019581  0.013317  0.000001  1.000000  0.004296  0.011097  0.002624  0.299072  0.291005  0.068817  0.201550  0.168577  0.039865  16  0  0  0  0
17  0  17.448596  0.000000  0.134935  0.611698  11549957.731843  6157045.375897  393.400242  800894.407095  426940.368119  27.279065  0.034724  1.736218  0.021706  0.013018  0.000000  1.000000  0.004862  0.010371  0.002452  0.298480  0.291677  0.068976  0.228111  0.157547  0.037257  16  0  0  0  0
11  6  27.186650  0.000000  0.071520  0.660337  7802595.332575  6624909.827171  6730.750237  541045.699714  459382.913018  466.722073  0.028677  1.433845  0.014664  0.014007  0.000006  1.000000  0.003071  0.012798  0.003026  0.300246  0.289376  0.068432  0.144062  0.194418  0.045976  16  0  0  0  0
3  15  -728.099762  0.000000  -0.002060  0.703776  3462986.080045  7184662.885167  452618.272456  240129.552657  498197.175712  31385.348014  0.022124  1.106187  0.006508  0.015190  0.000425  1.000000  0.001271  0.015641  0.003699  0.303721  0.286499  0.067751  0.059637  0.237579  0.056183  16  0  0  0  1
12  5  24.319960  0.000000  0.083001  0.652385  8481135.013853  6540412.713690  4195.672413  588096.836033  453523.734381  290.935313  0.029771  1.488554  0.015939  0.013828  0.000004  1.000000  0.003378  0.012354  0.002922  0.299966  0.289807  0.068534  0.158466  0.187685  0.044384  16  0  0  0  0
13  4  22.178100  0.000000  0.094315  0.644200  9149785.286512  6457055.821085  2614.077055  634462.223345  447743.620667  181.264706  0.030850  1.542499  0.017196  0.013652  0.000002  1.000000  0.003687  0.011919  0.002819  0.299674  0.290227  0.068633  0.172998  0.181069  0.042819  16  0  0  0  0
7  10  60.184364  0.000000  0.027622  0.687778  5208026.566779  6947696.668449  44232.952462  361133.732796  481765.520978  3067.190812  0.024519  1.225926  0.009788  0.014689  0.000042  1.000000  0.001961  0.014501  0.003429  0.301229  0.287677  0.068030  0.091989  0.220286  0.052093  16  0  0  0  0
8  9  45.567711  0.000000  0.037923  0.681733  5816824.066297  6871857.012947  27663.824770  403348.823426  476506.665722  1918.258322  0.025487  1.274337  0.010932  0.014529  0.000026  1.000000  0.002212  0.014100  0.003334  0.300996  0.288083  0.068126  0.103796  0.214205  0.050655  18  0  0  0  0
16  1  18.254941  0.000000  0.125705  0.619535  11004631.889782  6225321.107017  631.485495  763080.552959  431674.727539  43.788316  0.033844  1.692204  0.020682  0.013162  0.000001  1.000000  0.004586  0.010720  0.002535  0.298773  0.291356  0.068900  0.215167  0.162851  0.038511  16  0  0  0  0
15  2  19.263519  0.000000  0.115797  0.627645  10419210.393778  6298541.807559  1013.938366  722486.395575  436751.979847  70.308272  0.032899  1.644952  0.019581  0.013317  0.000001  1.000000  0.004296  0.011097  0.002624  0.299072  0.291005  0.068817  0.201553  0.168575  0.039865  16  0  0  0  0
4  14  468.042485  0.000000  0.003251  0.701095  3772038.071725  7135836.235687  284494.935772  261559.761960  494811.449860  19727.379805  0.022443  1.122167  0.007089  0.015087  0.000267  1.000000  0.001389  0.015441  0.003652  0.302637  0.286708  0.067801  0.065171  0.234552  0.055467  16  0  0  0  0
9  8  36.845620  0.000000  0.048794  0.675101  6459347.827492  6791964.539111  17284.871860  447902.552427  470966.780906  1198.563451  0.026516  1.325780  0.012139  0.014360  0.000016  1.000000  0.002484  0.013678  0.003235  0.300760  0.288506  0.068226  0.116526  0.207792  0.049139  16  0  0  0  0
1  17  -295.003998  0.000000  -0.005202  0.704956  3304328.322061  7261844.794465  1138832.024587  229127.944343  503549.105210  78968.617920  0.022634  1.131678  0.006210  0.015353  0.001070  1.000000  0.001222  0.015734  0.003721  0.309263  0.286405  0.067729  0.057327  0.238928  0.056502  16  0  0  0  0
1  15  -95.940440  0.000000  -0.014796  0.710276  2714272.015054  7286328.442193  456798.813249  188212.401003  505246.844456  31675.234074  0.020936  1.046776  0.005101  0.015405  0.000429  1.000000  0.000986  0.016140  0.003817  0.304753  0.285976  0.067628  0.046248  0.245152  0.057974  16  0  0  0  0
2  16  -291.477814  0.000000  -0.005149  0.705204  3289811.213687  7226185.435981  718806.850279  228121.302486  501076.422501  49843.332723  0.022136  1.106810  0.006183  0.015278  0.000675  1.000000  0.001208  0.015751  0.003725  0.305673  0.286385  0.067724  0.056691  0.239213  0.056569  16  0  0  0  0
10  7  31.144553  0.000000  0.060055  0.667942  7124950.733992  6709213.041215  10790.371795  494056.630004  465228.646327  748.223381  0.027585  1.379272  0.013390  0.014185  0.000010  1.000000  0.002771  0.013241  0.003131  0.300511  0.288940  0.068329  0.130011  0.201159  0.047570  16  0  0  0  0
5  13  152.157806  0.000000  0.010248  0.697411  4183113.762092  7079478.425366  178561.004959  290064.474181  490903.500053  12381.734506  0.022997  1.149860  0.007862  0.014968  0.000168  1.000000  0.001550  0.015173  0.003588  0.302001  0.286987  0.067867  0.072696  0.230480  0.054504  17  0  0  0  0
12  6  24.317655  0.000000  0.083021  0.652369  8482316.463765  6540292.158218  6649.525698  588178.759851  453515.374852  461.089821  0.029775  1.488768  0.015941  0.013828  0.000006  1.000000  0.003378  0.012354  0.002921  0.299969  0.289808  0.068534  0.158492  0.187671  0.044381  16  0  0  0  0
6  12  86.654030  0.000000  0.018561  0.692876  4673301.658697  7015998.940789  111931.732083  324054.966089  486501.720813  7761.543400  0.023722  1.186080  0.008783  0.014834  0.000105  1.000000  0.001744  0.014851  0.003512  0.301591  0.287319  0.067945  0.081838  0.225601  0.053350  16  0  0  0  0
16  2  18.254946  0.000000  0.125707  0.619533  11004749.629728  6225308.432623  1000.833708  763088.717254  431673.848674  69.399572  0.033845  1.692231  0.020682  0.013162  0.000001  1.000000  0.004586  0.010720  0.002535  0.298773  0.291356  0.068900  0.215170  0.162850  0.038511  16  0  0  0  0
0  18  -1653.220007  0.000000  -0.000978  0.702316  3586159.305023  7295155.670898  1798166.955623  248670.600969  505858.940038  124688.063040  0.023853  1.192660  0.006740  0.015424  0.001690  1.000000  0.001348  0.015540  0.003675  0.315912  0.286620  0.067780  0.063264  0.235921  0.055791  17  0  0  0  0
0  19  132.238942  0.000000  0.013548  0.693734  4481899.088652  7262645.462674  2815078.993360  310782.774847  503604.624953  195202.534387  0.026423  1.321172  0.008423  0.015355  0.002645  1.000000  0.001736  0.014927  0.003530  0.323882  0.287274  0.067935  0.081422  0.226508  0.053565  16  0  0  0  0
1  18  413.970591  0.000000  0.003972  0.699681  3867833.512191  7236886.035726  1791421.946820  268202.386486  501818.420930  124220.352253  0.024253  1.212652  0.007269  0.015301  0.001683  1.000000  0.001455  0.015346  0.003629  0.313570  0.286815  0.067826  0.068272  0.232975  0.055094  16  0  0  0  0
11  7  27.180287  0.000000  0.071555  0.660310  7804662.507868  6624703.306513  10667.083014  541189.041288  459368.592512  739.674320  0.028684  1.434203  0.014668  0.014006  0.000010  1.000000  0.003072  0.012796  0.003026  0.300251  0.289378  0.068432  0.144106  0.194395  0.045971  16  0  0  0  0
18  0  16.797829  0.000000  0.143435  0.604235  12052119.908541  6094112.058720  388.600465  835715.216670  422576.461088  26.946241  0.035535  1.776751  0.022650  0.012885  0.000000  1.000000  0.005121  0.010051  0.002377  0.298199  0.291968  0.069045  0.240261  0.152690  0.036108  16  0  0  0  0
8  10  45.416310  0.000000  0.038099  0.681615  5827375.361538  6870899.174196  43836.607536  404080.468817  476440.247496  3039.707557  0.025520  1.275987  0.010952  0.014527  0.000041  1.000000  0.002217  0.014093  0.003333  0.301027  0.288090  0.068128  0.104009  0.214088  0.050628  16  0  0  0  0
15  3  19.263460  0.000000  0.115801  0.627641  10419421.788824  6298519.271859  1606.975034  722501.054080  436750.417182  111.430479  0.032900  1.644997  0.019582  0.013317  0.000002  1.000000  0.004296  0.011096  0.002624  0.299073  0.291005  0.068817  0.201558  0.168573  0.039864  17  0  0  0  0
17  1  17.448617  0.000000  0.134936  0.611697  11550023.038955  6157038.287691  623.496118  800898.935605  426939.876610  43.234319  0.034725  1.736234  0.021706  0.013018  0.000001  1.000000  0.004862  0.010371  0.002452  0.298480  0.291677  0.068976  0.228112  0.157546  0.037257  16  0  0  0  0
3  16  1048.594303  0.000000  0.001471  0.701744  3678062.418966  7171442.163302  715280.362806  255043.324719  497280.427578  49598.799872  0.022747  1.137340  0.006912  0.015162  0.000672  1.000000  0.001358  0.015492  0.003663  0.304946  0.286654  0.067788  0.063714  0.235279  0.055639  16  0  0  0  0
9  9  36.795526  0.000000  0.048897  0.675028  6465526.294316  6791381.582356  27391.726850  448330.978196  470926.357658  1899.390573  0.026535  1.326774  0.012151  0.014359  0.000026  1.000000  0.002486  0.013674  0.003234  0.300776  0.288511  0.068227  0.116653  0.207723  0.049122  17  0  0  0  0
14  4  20.539496  0.000000  0.105302  0.635904  9799030.621017  6376034.916542  2580.410905  679482.038076  442125.488479  178.930236  0.031899  1.594941  0.018416  0.013481  0.000002  1.000000  0.003995  0.011497  0.002719  0.299375  0.290628  0.068728  0.187441  0.174666  0.041305  16  0  0  0  0
5  14  136.281702  0.000000  0.011558  0.696623  4262370.099455  7073468.369343  282680.407214  295560.248174  490486.752186  19601.557200  0.023231  1.161564  0.008010  0.014955  0.000266  1.000000  0.001582  0.015117  0.003575  0.302342  0.287044  0.067880  0.074220  0.229622  0.054301  16  0  0  0  0
7  11  59.676716  0.000000  0.027919  0.687587  5225900.722681  6946149.668746  70085.004890  362373.158240  481658.249295  4859.817650  0.024573  1.228656  0.009821  0.014686  0.000066  1.000000  0.001968  0.014488  0.003426  0.301288  0.287690  0.068033  0.092343  0.220090  0.052047  16  0  0  0  0
4  15  286.010065  0.000000  0.005411  0.699830  3903118.580033  7126776.737274  450080.153425  270649.115222  494183.248287  31209.350371  0.022826  1.141306  0.007335  0.015068  0.000423  1.000000  0.001442  0.015349  0.003630  0.303284  0.286802  0.067823  0.067666  0.233141  0.055133  16  0  0  0  0
13  5  22.177293  0.000000  0.094326  0.644190  9150455.458478  6456986.235471  4142.969549  634508.694250  447738.795478  287.280804  0.030853  1.542627  0.017197  0.013652  0.000004  1.000000  0.003688  0.011918  0.002818  0.299675  0.290227  0.068633  0.173013  0.181061  0.042817  16  0  0  0  0
14  5  20.539091  0.000000  0.105312  0.635894  9799628.970955  6375971.885610  4089.615586  679523.528715  442121.117803  283.581146  0.031901  1.595061  0.018417  0.013480  0.000004  1.000000  0.003996  0.011497  0.002719  0.299376  0.290628  0.068728  0.187455  0.174659  0.041303  16  0  0  0  0
9  10  36.716590  0.000000  0.049060  0.674913  6475315.226890  6790457.874714  43405.552237  449009.760018  470862.306143  3009.817424  0.026567  1.328348  0.012169  0.014357  0.000041  1.000000  0.002491  0.013667  0.003232  0.300802  0.288517  0.068229  0.116856  0.207614  0.049097  18  0  0  0  0
10  8  31.126960  0.000000  0.060115  0.667898  7128539.117308  6708863.651961  17100.448262  494305.454822  465204.419061  1185.775194  0.027597  1.379868  0.013397  0.014184  0.000016  1.000000  0.002773  0.013239  0.003131  0.300520  0.288942  0.068329  0.130087  0.201118  0.047561  18  0  0  0  0
2  17  2745.636011  0.000000  0.000572  0.701936  3639696.719618  7207627.164985  1133953.807670  252382.979570  499789.559312  78630.353769  0.023145  1.157231  0.006840  0.015239  0.001066  1.000000  0.001350  0.015508  0.003667  0.307977  0.286638  0.067784  0.063356  0.235495  0.055690  16  0  0  0  0
17  2  17.448650  0.000000  0.134938  0.611695  11550126.555235  6157027.049746  988.171620  800906.113607  426939.097351  68.521560  0.034725  1.736260  0.021707  0.013018  0.000001  1.000000  0.004862  0.010370  0.002452  0.298480  0.291677  0.068976  0.228115  0.157545  0.037256  16  0  0  0  0
6  13  83.623276  0.000000  0.019350  0.692387  4720851.702157  7012117.453826  177274.476671  327352.169832  486232.571673  12292.524370  0.023864  1.193208  0.008872  0.014825  0.000167  1.000000  0.001764  0.014817  0.003504  0.301770  0.287353  0.067953  0.082766  0.225083  0.053228  16  0  0  0  0
8  11  45.179320  0.000000  0.038377  0.681428  5844089.094863  6869381.603009  69457.242033  405239.428517  476335.016438  4816.287468  0.025572  1.278601  0.010983  0.014524  0.000065  1.000000  0.002224  0.014081  0.003330  0.301076  0.288102  0.068130  0.104347  0.213903  0.050584  16  0  0  0  0
11  8  27.170217  0.000000  0.071609  0.660267  7807938.330413  6624376.028062  16905.088914  541416.192592  459345.898448  1172.228633  0.028695  1.434769  0.014674  0.014006  0.000016  1.000000  0.003073  0.012794  0.003025  0.300257  0.289380  0.068433  0.144177  0.194358  0.045962  16  0  0  0  0
0  20  57.508456  0.000000  0.035757  0.679609  5847127.953579  7204471.485267  4370754.498417  405450.148331  499570.738923  303075.813249  0.030328  1.516400  0.010989  0.015232  0.004107  1.000000  0.002368  0.013989  0.003308  0.336029  0.288270  0.068170  0.111097  0.212114  0.050161  17  0  0  0  0
2  18  176.077647  0.000000  0.009519  0.696678  4186441.255598  7177666.042184  1783731.900813  290295.208440  497712.002299  123687.110922  0.024719  1.235969  0.007868  0.015175  0.001676  1.000000  0.001578  0.015129  0.003578  0.311578  0.287034  0.067878  0.074032  0.229678  0.054314  16  0  0  0  0
12  7  24.314003  0.000000  0.083052  0.652343  8484188.758997  6540101.110312  10538.368629  588308.588099  453502.127254  730.749037  0.029782  1.489106  0.015945  0.013828  0.000010  1.000000  0.003379  0.012352  0.002921  0.299972  0.289810  0.068534  0.158533  0.187650  0.044375  16  0  0  0  0
13  6  22.176013  0.000000  0.094344  0.644175  9151517.558048  6456875.953824  6566.005029  634582.342104  447731.148355  455.298351  0.030857  1.542829  0.017199  0.013652  0.000006  1.000000  0.003688  0.011918  0.002818  0.299677  0.290228  0.068633  0.173037  0.181049  0.042814  16  0  0  0  0
15  4  19.263366  0.000000  0.115806  0.627636  10419756.813420  6298483.558070  2546.861234  722524.285275  436747.940725  176.603843  0.032901  1.645069  0.019582  0.013317  0.000002  1.000000  0.004296  0.011096  0.002624  0.299073  0.291005  0.068817  0.201566  0.168569  0.039863  16  0  0  0  0
3  17  229.125903  0.000000  0.007021  0.698493  4015966.178987  7150368.083238  1128390.754020  278474.166444  495819.113757  78244.601833  0.023725  1.186274  0.007547  0.015118  0.001060  1.000000  0.001497  0.015256  0.003608  0.306870  0.286897  0.067845  0.070212  0.231663  0.054784  16  0  0  0  0
18  1  16.797862  0.000000  0.143436  0.604234  12052177.141599  6094105.803555  615.889072  835719.185311  422576.027344  42.706833  0.035535  1.776767  0.022650  0.012885  0.000001  1.000000  0.005121  0.010051  0.002377  0.298199  0.291968  0.069045  0.240262  0.152690  0.036108  17  0  0  0  0
7  12  58.894552  0.000000  0.028390  0.687283  5254205.214124  6943698.885440  111028.227137  364335.841518  481488.307665  7698.892776  0.024660  1.232981  0.009874  0.014681  0.000104  1.000000  0.001980  0.014468  0.003421  0.301381  0.287710  0.068038  0.092905  0.219779  0.051974  16  0  0  0  0
1  19  99.667147  0.000000  0.018203  0.691114  4740431.841315  7195280.622240  2804447.772050  328709.891159  498933.428297  194465.346781  0.026757  1.337845  0.008909  0.015213  0.002635  1.000000  0.001832  0.014744  0.003487  0.320240  0.287449  0.067976  0.085948  0.223739  0.052910  16  0  0  0  0
4  16  180.177912  0.000000  0.008817  0.697812  4109735.347944  7112402.724060  711272.676582  284976.285734  493186.528900  49320.899853  0.023429  1.171474  0.007724  0.015037  0.000668  1.000000  0.001527  0.015204  0.003596  0.304305  0.286950  0.067858  0.071632  0.230917  0.054607  16  0  0  0  0
7  13  57.708178  0.000000  0.029134  0.686802  5299004.113095  6939817.290588  175844.600121  367442.276057  481219.151043  12193.374212  0.024797  1.239825  0.009959  0.014673  0.000165  1.000000  0.001999  0.014436  0.003414  0.301529  0.287741  0.068045  0.093795  0.219288  0.051857  16  0  0  0  0
10  10  31.055282  0.000000  0.060360  0.667715  7143233.895556  6707432.727113  42942.664298  495324.416621  465105.196212  2977.719959  0.027646  1.382312  0.013425  0.014181  0.000040  1.000000  0.002779  0.013228  0.003128  0.300554  0.288953  0.068332  0.130398  0.200953  0.047521  16  0  0  0  0
6  14  79.303543  0.000000  0.020596  0.691609  4796051.233306  7005970.239037  280645.565745  332566.637738  485806.312975  19460.457709  0.024090  1.204481  0.009013  0.014812  0.000264  1.000000  0.001796  0.014764  0.003491  0.302053  0.287406  0.067966  0.084237  0.224263  0.053034  17  0  0  0  0
9  11  36.592622  0.000000  0.049319  0.674730  6490821.406988  6788994.441007  68774.545737  450084.985851  470760.829073  4768.948104  0.026617  1.330842  0.012198  0.014354  0.000065  1.000000  0.002498  0.013655  0.003229  0.300842  0.288528  0.068231  0.117176  0.207442  0.049056  16  0  0  0  0
16  3  18.254954  0.000000  0.125710  0.619530  11004936.242204  6225288.341957  1586.206106  763101.657292  431672.455552  109.990325  0.033845  1.692274  0.020682  0.013162  0.000001  1.000000  0.004586  0.010720  0.002535  0.298773  0.291356  0.068900  0.215174  0.162848  0.038510  16  0  0  0  0
19  0  16.268498  0.000000  0.151180  0.597227  12509662.026997  6036715.270916  384.093584  867441.992835  418596.466754  26.633725  0.036274  1.813678  0.023510  0.012763  0.000000  1.000000  0.005361  0.009761  0.002308  0.297931  0.292228  0.069106  0.251528  0.148294  0.035068  16  0  0  0  0
19  1  16.268540  0.000000  0.151181  0.597226  12509712.088237  6036709.767665  608.746230  867445.464170  418596.085149  42.211536  0.036274  1.813692  0.023510  0.012763  0.000001  1.000000  0.005361  0.009761  0.002308  0.297932  0.292228  0.069106  0.251530  0.148293  0.035068  16  0  0  0  0
16  4  18.254967  0.000000  0.125715  0.619524  11005232.011827  6225256.497092  2513.946099  763122.166478  431670.247373  174.321449  0.033847  1.692342  0.020683  0.013162  0.000002  1.000000  0.004587  0.010719  0.002535  0.298773  0.291356  0.068900  0.215181  0.162844  0.038509  16  0  0  0  0
18  2  16.797914  0.000000  0.143437  0.604232  12052267.851570  6094095.889716  976.115483  835725.475300  422575.339901  67.685566  0.035536  1.776791  0.022650  0.012885  0.000001  1.000000  0.005121  0.010051  0.002377  0.298199  0.291968  0.069045  0.240264  0.152688  0.036108  16  0  0  0  0
10  9  31.099156  0.000000  0.060210  0.667827  7134225.136520  6708309.995256  27099.523738  494699.733406  465166.027530  1879.128695  0.027616  1.380814  0.013408  0.014183  0.000025  1.000000  0.002775  0.013235  0.003130  0.300533  0.288946  0.068330  0.130207  0.201054  0.047545  17  0  0  0  0
11  9  27.154292  0.000000  0.071696  0.660199  7813129.101073  6623857.414767  26790.001090  541776.129770  459309.936889  1857.665849  0.028713  1.435666  0.014684  0.014005  0.000025  1.000000  0.003076  0.012790  0.003025  0.300268  0.289383  0.068433  0.144290  0.194299  0.045948  16  0  0  0  0
12  8  24.308223  0.000000  0.083102  0.652302  8487155.792599  6539798.347692  16701.135197  588514.327433  453481.133161  1158.086123  0.029793  1.489643  0.015950  0.013827  0.000016  1.000000  0.003381  0.012350  0.002921  0.299978  0.289812  0.068535  0.158599  0.187616  0.044367  16  0  0  0  0
5  15  117.423081  0.000000  0.013628  0.695370  4387553.115145  7063946.954995  447212.391440  304240.658913  489826.520549  31010.494705  0.023601  1.180051  0.008246  0.014935  0.000420  1.000000  0.001634  0.015028  0.003554  0.302881  0.287133  0.067901  0.076639  0.228266  0.053980  16  0  0  0  0
3  18  109.073222  0.000000  0.015699  0.693264  4543946.798931  7116705.965078  1774991.190659  315085.272336  493484.923210  123081.014688  0.025254  1.262708  0.008540  0.015047  0.001668  1.000000  0.001718  0.014888  0.003521  0.309876  0.287277  0.067935  0.080600  0.226009  0.053447  16  0  0  0  0
8  12  44.810985  0.000000  0.038818  0.681131  5870556.092393  6866977.672569  110034.302309  407074.696730  476168.323668  7629.972278  0.025655  1.282740  0.011033  0.014519  0.000103  1.000000  0.002236  0.014062  0.003325  0.301153  0.288120  0.068135  0.104884  0.213611  0.050515  16  0  0  0  0
13  7  22.173985  0.000000  0.094372  0.644150  9153200.738534  6456701.183241  10406.016746  634699.056803  447719.029455  721.571525  0.030863  1.543149  0.017202  0.013651  0.000010  1.000000  0.003689  0.011916  0.002818  0.299680  0.290229  0.068633  0.173075  0.181029  0.042810  16  0  0  0  0
4  17  116.655101  0.000000  0.014169  0.694586  4434334.505468  7089590.250949  1122079.473011  307484.562894  491604.671845  77806.966494  0.024377  1.218865  0.008334  0.014989  0.001054  1.000000  0.001661  0.014977  0.003542  0.305908  0.287183  0.067913  0.077946  0.227422  0.053781  16  0  0  0  0
17  3  17.448702  0.000000  0.134941  0.611692  11550290.605013  6157009.242835  1566.138607  800917.489107  426937.862589  108.598809  0.034726  1.736300  0.021707  0.013018  0.000001  1.000000  0.004862  0.010370  0.002452  0.298481  0.291677  0.068976  0.228119  0.157543  0.037256  16  0  0  0  0
7  14  55.950850  0.000000  0.030312  0.686037  5369852.889607  6933672.061761  278384.651317  372355.054976  480793.030055  19303.681921  0.025013  1.250651  0.010092  0.014660  0.000262  1.000000  0.002029  0.014385  0.003402  0.301764  0.287791  0.068057  0.095207  0.218510  0.051673  16  0  0  0  0
5  16  97.078713  0.000000  0.016891  0.693374  4584869.957003  7048867.856311  706748.641841  317922.956177  488780.909294  49007.195317  0.024184  1.209192  0.008617  0.014903  0.000664  1.000000  0.001715  0.014889  0.003521  0.303730  0.287274  0.067935  0.080481  0.226128  0.053475  16  0  0  0  0
14  6  20.538449  0.000000  0.105328  0.635879  9800577.235626  6375871.997903  6481.452950  679589.283057  442114.191414  449.435361  0.031905  1.595252  0.018419  0.013480  0.000006  1.000000  0.003996  0.011496  0.002719  0.299378  0.290629  0.068728  0.187477  0.174648  0.041301  16  0  0  0  0
2  19  78.717479  0.000000  0.023390  0.688146  5032979.342793  7129011.199885  2792403.927100  348995.650050  494338.189859  193630.205364  0.027155  1.357763  0.009459  0.015073  0.002624  1.000000  0.001944  0.014542  0.003439  0.317154  0.287646  0.068023  0.091213  0.220659  0.052181  18  0  0  0  0
9  12  36.398951  0.000000  0.049729  0.674440  6515376.362876  6786676.425164  108953.511923  451787.669730  470600.093773  7555.028370  0.026696  1.334793  0.012245  0.014349  0.000102  1.000000  0.002508  0.013638  0.003225  0.300905  0.288545  0.068235  0.117685  0.207168  0.048991  16  0  0  0  0
13  8  22.170775  0.000000  0.094417  0.644111  9155868.079318  6456424.217738  16491.420473  634884.014910  447699.824179  1143.544135  0.030873  1.543656  0.017207  0.013651  0.000015  1.000000  0.003690  0.011914  0.002818  0.299685  0.290231  0.068634  0.173136  0.180998  0.042802  16  0  0  0  0
15  5  19.263218  0.000000  0.115815  0.627627  10420287.781074  6298426.955494  4036.446370  722561.103507  436744.015802  279.894299  0.032904  1.645183  0.019583  0.013317  0.000004  1.000000  0.004297  0.011096  0.002624  0.299074  0.291006  0.068817  0.201579  0.168562  0.039862  16  0  0  0  0
18  3  16.797997  0.000000  0.143440  0.604229  12052411.613207  6094080.176506  1547.031464  835735.443985  422574.250319  107.273886  0.035537  1.776830  0.022651  0.012884  0.000001  1.000000  0.005121  0.010051  0.002377  0.298199  0.291968  0.069045  0.240268  0.152687  0.036107  16  0  0  0  0
20  0  15.835138  0.000000  0.158171  0.590732  12922653.448759  5984858.525510  379.916535  896079.545244  415000.628714  26.344082  0.036940  1.847003  0.024286  0.012654  0.000000  1.000000  0.005582  0.009502  0.002247  0.297681  0.292458  0.069161  0.261864  0.144353  0.034137  16  0  0  0  0
11  10  27.129140  0.000000  0.071834  0.660092  7821353.253852  6623035.682461  42452.358024  542346.407005  459252.956524  2943.721258  0.028742  1.437088  0.014699  0.014003  0.000040  1.000000  0.003079  0.012784  0.003023  0.300285  0.289389  0.068435  0.144468  0.194205  0.045926  17  0  0  0  0
14  7  20.537431  0.000000  0.105353  0.635856  9802080.036707  6375713.690645  10272.031479  679693.489930  442103.214110  712.280750  0.031911  1.595555  0.018421  0.013480  0.000010  1.000000  0.003997  0.011495  0.002718  0.299380  0.290630  0.068728  0.187512  0.174630  0.041297  16  0  0  0  0
20  1  15.835185  0.000000  0.158172  0.590731  12922697.157774  5984853.701068  602.126135  896082.576104  415000.294179  41.752486  0.036940  1.847017  0.024286  0.012654  0.000001  1.000000  0.005582  0.009502  0.002247  0.297681  0.292458  0.069161  0.261865  0.144352  0.034136  16  0  0  0  0
10  11  30.986231  0.000000  0.060599  0.667538  7157504.338031  6706042.914258  68041.478354  496313.954231  465008.824142  4718.115921  0.027694  1.384685  0.013451  0.014178  0.000064  1.000000  0.002786  0.013218  0.003126  0.300587  0.288963  0.068334  0.130700  0.200793  0.047484  16  0  0  0  0
12  9  24.299077  0.000000  0.083180  0.652236  8491857.284238  6539318.583085  26466.868895  588840.337142  453447.865438  1835.259294  0.029810  1.490493  0.015959  0.013826  0.000025  1.000000  0.003383  0.012347  0.002920  0.299986  0.289815  0.068535  0.158703  0.187562  0.044355  17  0  0  0  0
1  20  51.885558  0.000000  0.039941  0.677035  6070151.871928  7125225.470698  4354205.820311  420915.019545  494075.680731  301928.298769  0.030564  1.528203  0.011408  0.015065  0.004092  1.000000  0.002444  0.013825  0.003269  0.330404  0.288416  0.068205  0.114666  0.209628  0.049573  22  0  0  0  0
16  5  18.254987  0.000000  0.125723  0.619516  11005700.735391  6225206.034733  3984.282901  763154.668596  431666.748224  276.277192  0.033849  1.692449  0.020684  0.013162  0.000004  1.000000  0.004587  0.010719  0.002535  0.298774  0.291356  0.068900  0.215193  0.162838  0.038508  16  0  0  0  0
17  4  17.448786  0.000000  0.134945  0.611687  11550550.607604  6156981.018930  2482.142654  800935.518145  426935.905493  172.116142  0.034727  1.736365  0.021707  0.013017  0.000002  1.000000  0.004863  0.010370  0.002452  0.298481  0.291677  0.068976  0.228125  0.157539  0.037255  16  0  0  0  0
0  21  35.575656  0.000000  0.068767  0.656016  7867569.251118  7100484.911004  6686703.427960  545551.105636  492360.126757  463667.790107  0.036081  1.804075  0.014786  0.015012  0.006283  1.000000  0.003406  0.012593  0.002978  0.354005  0.289744  0.068519  0.159789  0.190711  0.045099  19  0  0  0  0
6  15  73.452595  0.000000  0.022566  0.690372  4914825.918135  6996239.274654  443998.067762  340802.683531  485131.550769  30787.607841  0.024446  1.222288  0.009237  0.014792  0.000417  1.000000  0.001845  0.014680  0.003471  0.302500  0.287490  0.067986  0.086571  0.222968  0.052728  16  0  0  0  0
8  13  44.244792  0.000000  0.039516  0.680659  5912446.939837  6863170.875803  174271.892958  409979.481856  475904.353677  12084.319928  0.025786  1.289292  0.011112  0.014511  0.000164  1.000000  0.002254  0.014032  0.003318  0.301275  0.288150  0.068142  0.105733  0.213148  0.050405  16  0  0  0  0
3  19  64.249325  0.000000  0.029148  0.684790  5361357.493122  7062856.711090  2778785.418339  371765.969224  489750.921117  192685.873986  0.027620  1.380987  0.010076  0.014933  0.002611  1.000000  0.002073  0.014317  0.003386  0.314530  0.287866  0.068075  0.097263  0.217245  0.051374  16  0  0  0  0
15  6  19.262984  0.000000  0.115829  0.627613  10421129.267787  6298337.251016  6397.194041  722619.453678  436737.795536  443.592699  0.032907  1.645363  0.019585  0.013316  0.000006  1.000000  0.004297  0.011095  0.002624  0.299075  0.291006  0.068817  0.201599  0.168552  0.039859  16  0  0  0  0
4  18  77.800769  0.000000  0.022535  0.689401  4941498.899153  7053388.389369  1765101.800006  342652.235002  489094.371016  122395.266926  0.025858  1.292906  0.009287  0.014913  0.001659  1.000000  0.001876  0.014621  0.003458  0.308413  0.287546  0.067999  0.088021  0.221956  0.052488  16  0  0  0  0
21  0  15.478420  0.000000  0.164429  0.584785  13292326.420758  5938398.551977  376.091575  921713.320069  411779.012339  26.078852  0.037537  1.876829  0.024981  0.012555  0.000000  1.000000  0.005782  0.009272  0.002193  0.297449  0.292661  0.069209  0.271252  0.140852  0.033309  16  0  0  0  0
19  2  16.268605  0.000000  0.151182  0.597224  12509791.423798  6036701.046655  964.795054  867450.965437  418595.480418  66.900588  0.036274  1.813715  0.023510  0.012763  0.000001  1.000000  0.005361  0.009761  0.002308  0.297932  0.292228  0.069106  0.251532  0.148292  0.035068  16  0  0  0  0
0  22  25.951129  0.000000  0.115185  0.616252  10692703.763157  6922450.226232  9955338.491334  741450.907394  480014.888219  690320.701042  0.044086  2.204297  0.020095  0.014636  0.009355  1.000000  0.005085  0.010631  0.002514  0.379141  0.291806  0.069006  0.238568  0.160600  0.037979  18  0  0  0  0
6  16  66.052105  0.000000  0.025670  0.688403  5102040.419011  6980847.363086  701681.961516  353784.466682  484064.248518  48655.862782  0.025007  1.250360  0.009588  0.014759  0.000659  1.000000  0.001924  0.014547  0.003440  0.303205  0.287623  0.068017  0.090276  0.220927  0.052245  16  0  0  0  0
1  21  33.969362  0.000000  0.072219  0.653577  8037854.867269  7007613.083942  6661843.094674  557359.010111  485920.230733  461943.930822  0.036182  1.809090  0.015106  0.014816  0.006260  1.000000  0.003441  0.012459  0.002946  0.345445  0.289846  0.068543  0.161411  0.188665  0.044616  19  0  0  0  0
2  20  46.953229  0.000000  0.044566  0.674149  6322827.303662  7049748.709654  4335642.328124  438435.978910  488841.989216  300641.073533  0.030862  1.543095  0.011883  0.014905  0.004074  1.000000  0.002536  0.013644  0.003227  0.325649  0.288580  0.068243  0.118980  0.206886  0.048924  16  0  0  0  0
5  17  77.291422  0.000000  0.022018  0.690182  4894850.722539  7025003.893059  1114965.411910  339417.568295  487126.140060  77313.664971  0.025100  1.254977  0.009199  0.014853  0.001048  1.000000  0.001846  0.014670  0.003469  0.305063  0.287495  0.067987  0.086592  0.222769  0.052680  17  0  0  0  0
7  15  53.437124  0.000000  0.032172  0.684822  5481756.147267  6923949.562379  440428.265569  380114.623909  480118.854828  30540.071471  0.025355  1.267752  0.010302  0.014639  0.000414  1.000000  0.002077  0.014305  0.003383  0.302134  0.287870  0.068076  0.097447  0.217282  0.051383  17  0  0  0  0
10  12  30.877992  0.000000  0.060976  0.667257  7180102.681593  6703841.605376  107793.090276  497880.963166  464856.181508  7474.562689  0.027769  1.388444  0.013494  0.014174  0.000101  1.000000  0.002796  0.013201  0.003122  0.300639  0.288978  0.068338  0.131178  0.200539  0.047423  16  0  0  0  0
13  9  22.165695  0.000000  0.094488  0.644048  9160094.705870  6455985.333470  26134.616272  635177.096637  447669.391171  1812.220312  0.030889  1.544460  0.017215  0.013650  0.000025  1.000000  0.003692  0.011911  0.002817  0.299692  0.290234  0.068635  0.173232  0.180949  0.042791  16  0  0  0  0
14  8  20.535819  0.000000  0.105393  0.635819  9804461.520721  6375462.823879  16279.120249  679858.626225  442085.818566  1128.822863  0.031921  1.596034  0.018426  0.013479  0.000015  1.000000  0.003998  0.011493  0.002718  0.299384  0.290631  0.068729  0.187567  0.174602  0.041290  16  0  0  0  0
19  3  16.268708  0.000000  0.151184  0.597222  12509917.137967  6036687.229745  1529.090323  867459.682679  418594.522329  106.029816  0.036275  1.813752  0.023510  0.012763  0.000001  1.000000  0.005362  0.009761  0.002308  0.297932  0.292228  0.069106  0.251535  0.148290  0.035068  16  0  0  0  0
8  14  43.389051  0.000000  0.040619  0.679911  5978697.293882  6857145.528229  275898.561598  414573.398064  475486.545466  19131.292083  0.025993  1.299655  0.011236  0.014498  0.000259  1.000000  0.002282  0.013984  0.003307  0.301469  0.288196  0.068153  0.107081  0.212415  0.050232  16  0  0  0  0
17  5  17.448918  0.000000  0.134952  0.611679  11550962.675151  6156936.288063  3933.881353  800964.091634  426932.803776  272.782260  0.034729  1.736467  0.021708  0.013017  0.000004  1.000000  0.004863  0.010370  0.002452  0.298481  0.291678  0.068976  0.228136  0.157534  0.037254  16  0  0  0  0
21  1  15.478471  0.000000  0.164430  0.584784  13292364.659003  5938394.309242  596.064057  921715.971576  411778.718141  41.332131  0.037537  1.876842  0.024981  0.012555  0.000001  1.000000  0.005782  0.009272  0.002193  0.297449  0.292661  0.069209  0.271253  0.140851  0.033309  16  0  0  0  0
9  13  36.098856  0.000000  0.050377  0.673981  6554241.353687  6783006.073867  172562.010998  454482.636629  470345.585151  11965.753702  0.026821  1.341045  0.012318  0.014341  0.000162  1.000000  0.002526  0.013609  0.003218  0.301006  0.288572  0.068242  0.118490  0.206735  0.048889  17  0  0  0  0
20  2  15.835259  0.000000  0.158173  0.590730  12922766.527870  5984846.032685  954.303112  896087.386349  414999.762440  66.173058  0.036941  1.847039  0.024286  0.012654  0.000001  1.000000  0.005582  0.009502  0.002247  0.297681  0.292459  0.069161  0.261867  0.144351  0.034136  16  0  0  0  0
11  11  27.089495  0.000000  0.072052  0.659921  7834380.961079  6621733.868437  67265.034391  543249.771164  459162.686447  4664.275930  0.028787  1.439341  0.014724  0.014000  0.000063  1.000000  0.003085  0.012774  0.003021  0.300313  0.289398  0.068437  0.144750  0.194057  0.045891  16  0  0  0  0
16  6  18.255019  0.000000  0.125736  0.619503  11006443.599061  6225126.055606  6314.529323  763206.180071  431661.202331  437.860582  0.033852  1.692620  0.020685  0.013162  0.000006  1.000000  0.004587  0.010718  0.002535  0.298775  0.291357  0.068900  0.215211  0.162829  0.038506  17  0  0  0  0
22  0  15.183456  0.000000  0.169990  0.579398  13620780.154261  5897082.165418  372.627416  944488.880314  408914.061343  25.838641  0.038066  1.903325  0.025598  0.012468  0.000000  1.000000  0.005962  0.009069  0.002145  0.297235  0.292838  0.069250  0.279702  0.137767  0.032579  16  0  0  0  0
4  19  53.768867  0.000000  0.035498  0.681009  5726642.832984  6996019.057943  2763443.455921  397095.497910  485116.280555  191622.035297  0.028151  1.407525  0.010762  0.014791  0.002597  1.000000  0.002220  0.014069  0.003327  0.312291  0.288109  0.068132  0.104136  0.213486  0.050485  17  0  0  0  0
2  21  32.423480  0.000000  0.075990  0.650884  8231565.279352  6921613.121201  6634389.312055  570791.231183  479956.841882  460040.237192  0.036338  1.816912  0.015470  0.014634  0.006234  1.000000  0.003493  0.012312  0.002912  0.338220  0.289961  0.068570  0.163855  0.186439  0.044089  16  0  0  0  0
15  7  19.262612  0.000000  0.115852  0.627591  10422462.843516  6298195.086710  10138.511753  722711.926167  436727.937613  703.022258  0.032913  1.645649  0.019587  0.013316  0.000010  1.000000  0.004298  0.011094  0.002624  0.299077  0.291007  0.068817  0.201630  0.168536  0.039856  16  0  0  0  0
3  20  42.620770  0.000000  0.049669  0.670912  6606751.716974  6976867.468466  4314823.112369  458123.797683  483788.275617  299197.432452  0.031222  1.561092  0.012416  0.014751  0.004055  1.000000  0.002645  0.013445  0.003180  0.321621  0.288764  0.068287  0.124068  0.203868  0.048211  16  0  0  0  0
1  22  25.382301  0.000000  0.117578  0.614165  10790355.462726  6817283.312715  9921622.344410  748222.248194  472722.429251  687982.764044  0.044015  2.200771  0.020279  0.014414  0.009323  1.000000  0.005037  0.010538  0.002492  0.366484  0.291847  0.069016  0.236300  0.159191  0.037646  19  0  0  0  0
18  4  16.798128  0.000000  0.143443  0.604224  12052639.483601  6094055.270305  2451.861253  835751.244919  422572.523280  170.016377  0.035538  1.776891  0.022651  0.012884  0.000002  1.000000  0.005121  0.010050  0.002377  0.298199  0.291968  0.069045  0.240274  0.152684  0.036107  16  0  0  0  0
5  18  59.896023  0.000000  0.030033  0.685058  5379162.389734  6987294.163265  1753980.193656  373000.592108  484511.280995  121624.075158  0.026530  1.326523  0.010109  0.014773  0.001648  1.000000  0.002053  0.014329  0.003388  0.307147  0.287840  0.068069  0.096327  0.217516  0.051438  17  0  0  0  0
12  10  24.284623  0.000000  0.083305  0.652133  8499306.294096  6538558.409821  41940.511229  589356.864603  453395.153686  2908.228900  0.029837  1.491839  0.015973  0.013824  0.000039  1.000000  0.003386  0.012341  0.002918  0.300001  0.289820  0.068537  0.158868  0.187476  0.044334  18  0  0  0  0
14  9  20.533268  0.000000  0.105456  0.635760  9808235.224314  6375065.289989  25798.274056  680120.301477  442058.252866  1788.897750  0.031936  1.596794  0.018433  0.013479  0.000024  1.000000  0.004000  0.011490  0.002717  0.299390  0.290634  0.068729  0.187655  0.174557  0.041279  16  0  0  0  0
18  5  16.798336  0.000000  0.143450  0.604217  12053000.595795  6094015.802986  3885.892025  835776.285075  422569.786546  269.454596  0.035540  1.776988  0.022652  0.012884  0.000004  1.000000  0.005122  0.010050  0.002377  0.298200  0.291968  0.069045  0.240283  0.152679  0.036106  16  0  0  0  0
15  8  19.262023  0.000000  0.115887  0.627556  10424576.176133  6297969.796713  16067.560132  722858.468372  436712.315608  1114.152912  0.032922  1.646103  0.019591  0.013316  0.000015  1.000000  0.004299  0.011092  0.002623  0.299080  0.291009  0.068818  0.201681  0.168511  0.039850  16  0  0  0  0
8  15  42.128209  0.000000  0.042362  0.678721  6083339.196326  6847616.336429  436504.599172  421829.451840  474825.774527  30267.997534  0.026321  1.316027  0.011433  0.014478  0.000410  1.000000  0.002328  0.013909  0.003289  0.301775  0.288270  0.068170  0.109217  0.211258  0.049958  16  0  0  0  0
6  17  57.462370  0.000000  0.030548  0.685257  5396149.253414  6956534.725289  1107008.177440  374178.491147  482378.367402  76761.896321  0.025889  1.294470  0.010141  0.014708  0.001040  1.000000  0.002050  0.014338  0.003391  0.304312  0.287832  0.068067  0.096163  0.217718  0.051486  16  0  0  0  0
7  16  50.015500  0.000000  0.035103  0.682886  5658141.418849  6908584.186594  696059.031037  392345.489232  479053.392614  48265.958881  0.025894  1.294712  0.010634  0.014607  0.000654  1.000000  0.002153  0.014179  0.003353  0.302717  0.287995  0.068105  0.101000  0.215345  0.050925  16  0  0  0  0
16  7  18.255070  0.000000  0.125755  0.619482  11007620.876329  6224999.306133  10007.519132  763287.814549  431652.413299  693.938999  0.033858  1.692891  0.020687  0.013161  0.000009  1.000000  0.004588  0.010717  0.002534  0.298777  0.291358  0.068900  0.215239  0.162815  0.038503  17  0  0  0  0
9  14  35.639713  0.000000  0.051402  0.673251  6615707.456561  6777197.662666  273196.316387  458744.804436  469942.819690  18943.913641  0.027019  1.350935  0.012433  0.014329  0.000257  1.000000  0.002553  0.013565  0.003208  0.301166  0.288615  0.068252  0.119767  0.206050  0.048727  17  0  0  0  0
10  13  30.709390  0.000000  0.061574  0.666812  7215871.432479  6700356.290128  170726.428155  500361.231337  464614.503611  11838.471155  0.027888  1.394393  0.013561  0.014166  0.000160  1.000000  0.002812  0.013175  0.003116  0.300722  0.289003  0.068344  0.131936  0.200137  0.047328  16  0  0  0  0
23  0  14.938628  0.000000  0.174899  0.574568  13910706.342807  5860580.556600  369.521140  964592.872750  406382.975513  25.623247  0.038534  1.926709  0.026143  0.012391  0.000000  1.000000  0.006123  0.008891  0.002102  0.297041  0.292991  0.069287  0.287248  0.135066  0.031940  16  0  0  0  0
21  2  15.478551  0.000000  0.164431  0.584782  13292425.223840  5938387.594286  944.695554  921720.171248  411778.252514  65.506853  0.037537  1.876863  0.024981  0.012555  0.000001  1.000000  0.005782  0.009272  0.002193  0.297449  0.292661  0.069209  0.271254  0.140851  0.033308  16  0  0  0  0
17  6  17.449128  0.000000  0.134963  0.611667  11551615.734706  6156865.396260  6234.657083  801009.375933  426927.888014  432.322101  0.034733  1.736629  0.021709  0.013017  0.000006  1.000000  0.004863  0.010369  0.002452  0.298482  0.291678  0.068976  0.228152  0.157526  0.037252  16  0  0  0  0
19  4  16.268872  0.000000  0.151187  0.597217  12510116.444164  6036665.318414  2423.427794  867473.502922  418593.002959  168.044751  0.036276  1.813811  0.023511  0.012763  0.000002  1.000000  0.005362  0.009761  0.002308  0.297932  0.292228  0.069106  0.251540  0.148288  0.035067  16  0  0  0  0
4  20  38.817115  0.000000  0.055273  0.667290  6922898.671785  6905582.767432  4291529.948589  480045.984223  478845.268924  297582.243460  0.031643  1.582169  0.013011  0.014600  0.004033  1.000000  0.002770  0.013228  0.003128  0.318200  0.288967  0.068335  0.129950  0.200560  0.047429  16  0  0  0  0
2  22  24.828492  0.000000  0.120137  0.611923  10903326.020333  6721923.981879  9885399.610796  756055.825585  466110.045335  685471.015912  0.043992  2.199604  0.020491  0.014212  0.009289  1.000000  0.005011  0.010439  0.002469  0.355817  0.291895  0.069027  0.235112  0.157694  0.037292  17  0  0  0  0
22  1  15.183509  0.000000  0.169990  0.579397  13620813.591342  5897078.445114  590.573805  944491.198900  408913.803370  40.951428  0.038067  1.903338  0.025598  0.012468  0.000001  1.000000  0.005962  0.009069  0.002145  0.297235  0.292838  0.069250  0.279703  0.137766  0.032579  16  0  0  0  0
1  23  20.879408  0.000000  0.174749  0.549497  14241163.076676  6540315.315131  14068990.300924  987507.324568  453516.980593  975568.561123  0.053812  2.690614  0.026764  0.013828  0.013220  1.000000  0.007428  0.008115  0.001919  0.392862  0.294355  0.069609  0.348472  0.122015  0.028854  19  0  0  0  0
20  3  15.835377  0.000000  0.158175  0.590727  12922876.376799  5984833.902033  1512.462224  896095.003467  414998.921279  104.876794  0.036941  1.847075  0.024287  0.012654  0.000001  1.000000  0.005582  0.009502  0.002247  0.297681  0.292459  0.069161  0.261870  0.144350  0.034136  16  0  0  0  0
11  12  27.027206  0.000000  0.072397  0.659650  7855011.661419  6619671.997028  106564.118599  544680.340254  459019.712653  7389.343629  0.028858  1.442908  0.014762  0.013996  0.000100  1.000000  0.003095  0.012759  0.003017  0.300355  0.289412  0.068440  0.145197  0.193823  0.045835  17  0  0  0  0
3  21  30.935499  0.000000  0.080109  0.647903  8449987.092054  6841194.904289  6604006.695180  585936.984288  474380.501115  457933.453038  0.036550  1.827507  0.015880  0.014464  0.006206  1.000000  0.003562  0.012152  0.002874  0.332115  0.290092  0.068601  0.167108  0.184015  0.043516  18  0  0  0  0
0  24  18.616930  0.031743  0.234081  0.454545  17859328.386357  6326688.909029  18444819.740740  1238397.278258  438703.749426  1278996.279745  0.064272  3.213612  0.033564  0.013376  0.017332  1.000000  0.010856  0.005601  0.001325  0.442904  0.297035  0.070243  0.509307  0.083425  0.019728  17  0  0  0  0
12  11  24.261817  0.000000  0.083503  0.651969  8511106.262937  6537354.129267  66454.524185  590175.095220  453311.646751  4608.073725  0.029879  1.493972  0.015995  0.013822  0.000062  1.000000  0.003392  0.012332  0.002916  0.300023  0.289828  0.068539  0.159130  0.187341  0.044302  17  0  0  0  0
9  15  34.950689  0.000000  0.053022  0.672092  6712795.646505  6768013.960452  432241.498599  465477.070486  469306.005608  29972.386634  0.027331  1.366560  0.012616  0.014309  0.000406  1.000000  0.002596  0.013495  0.003191  0.301418  0.288683  0.068268  0.121791  0.204968  0.048471  16  0  0  0  0
5  19  45.916973  0.000000  0.042448  0.676773  6128928.025928  6927905.902449  2746253.021738  424990.661561  480393.194415  190430.020321  0.028746  1.437319  0.011518  0.014647  0.002581  1.000000  0.002384  0.013799  0.003263  0.310373  0.288375  0.068195  0.111855  0.209378  0.049514  16  0  0  0  0
13  10  22.157662  0.000000  0.094600  0.643950  9166791.415267  6455289.933356  41414.235020  635641.458259  447621.170903  2871.735981  0.030915  1.545734  0.017228  0.013648  0.000039  1.000000  0.003696  0.011906  0.002816  0.299703  0.290238  0.068636  0.173384  0.180871  0.042772  16  0  0  0  0
14  10  20.529233  0.000000  0.105556  0.635666  9814214.387609  6374435.405903  40881.497674  680534.907188  442014.575595  2834.795036  0.031960  1.597998  0.018444  0.013477  0.000038  1.000000  0.004003  0.011486  0.002716  0.299399  0.290638  0.068730  0.187794  0.174487  0.041263  16  0  0  0  0
6  18  48.434394  0.000000  0.038173  0.680209  5855667.333991  6918226.651642  1741565.521358  406042.284005  479722.018120  120763.219921  0.027268  1.363414  0.011005  0.014627  0.001637  1.000000  0.002249  0.014012  0.003313  0.306041  0.288158  0.068144  0.105525  0.212703  0.050300  16  0  0  0  0
7  17  45.660072  0.000000  0.039710  0.679796  5935243.821510  6884345.368084  1098187.492080  411560.257774  477372.630257  76150.254466  0.026742  1.337082  0.011154  0.014555  0.001032  1.000000  0.002273  0.013981  0.003306  0.303634  0.288190  0.068151  0.106641  0.212302  0.050205  16  0  0  0  0
15  9  19.261091  0.000000  0.115943  0.627500  10427924.996511  6297612.791229  25463.110525  723090.681474  436687.560219  1765.656921  0.032936  1.646821  0.019598  0.013315  0.000024  1.000000  0.004301  0.011090  0.002623  0.299085  0.291011  0.068818  0.201760  0.168471  0.039840  16  0  0  0  0
20  4  15.835563  0.000000  0.158178  0.590723  12923050.512648  5984814.666058  2397.075304  896107.078354  414997.587423  166.217422  0.036943  1.847131  0.024287  0.012653  0.000002  1.000000  0.005582  0.009502  0.002247  0.297681  0.292459  0.069161  0.261875  0.144347  0.034135  16  0  0  0  0
21  3  15.478679  0.000000  0.164432  0.584780  13292521.226360  5938376.948583  1497.235747  921726.828232  411777.514322  103.820963  0.037538  1.876897  0.024981  0.012555  0.000001  1.000000  0.005782  0.009271  0.002193  0.297449  0.292661  0.069209  0.271257  0.140849  0.033308  17  0  0  0  0
11  13  26.929824  0.000000  0.072943  0.659220  7887666.833699  6616407.589292  168782.695796  546944.707401  458793.352872  11703.689331  0.028971  1.448554  0.014824  0.013989  0.000159  1.000000  0.003110  0.012735  0.003012  0.300423  0.289435  0.068446  0.145905  0.193453  0.045748  16  0  0  0  0
18  6  16.798665  0.000000  0.143459  0.604206  12053572.926605  6093953.244543  6158.607817  835815.971501  422565.448634  427.048711  0.035543  1.777142  0.022653  0.012884  0.000006  1.000000  0.005122  0.010050  0.002377  0.298200  0.291969  0.069045  0.240297  0.152672  0.036104  16  0  0  0  0
8  16  40.338577  0.000000  0.045109  0.676827  6248283.644659  6832565.398218  689882.872170  433266.990333  473782.115969  47837.693150  0.026837  1.341840  0.011743  0.014446  0.000648  1.000000  0.002400  0.013790  0.003261  0.302257  0.288385  0.068197  0.112604  0.209434  0.049527  16  0  0  0  0
19  5  16.269131  0.000000  0.151193  0.597211  12510432.279527  6036630.599470  3840.831382  867495.403502  418590.595486  266.330011  0.036278  1.813903  0.023511  0.012763  0.000004  1.000000  0.005362  0.009761  0.002308  0.297932  0.292228  0.069106  0.251548  0.148283  0.035066  16  0  0  0  0
10  14  30.449333  0.000000  0.062519  0.666104  7272442.383459  6694841.313210  270296.120001  504283.960692  464232.085400  18742.808917  0.028076  1.403804  0.013667  0.014155  0.000254  1.000000  0.002838  0.013134  0.003106  0.300853  0.289042  0.068353  0.133138  0.199501  0.047178  17  0  0  0  0
22  2  15.183594  0.000000  0.169991  0.579396  13620866.591560  5897072.547044  935.994269  944494.874029  408913.394388  64.903491  0.038067  1.903358  0.025598  0.012468  0.000001  1.000000  0.005962  0.009068  0.002145  0.297235  0.292838  0.069250  0.279704  0.137765  0.032579  16  0  0  0  0
23  1  14.938684  0.000000  0.174899  0.574568  13910735.644080  5860577.288480  585.650754  964594.904552  406382.748896  40.610055  0.038534  1.926722  0.026143  0.012391  0.000001  1.000000  0.006123  0.008891  0.002102  0.297041  0.292991  0.069287  0.287249  0.135066  0.031940  16  0  0  0  0
3  22  24.285652  0.000000  0.122885  0.609500  11032475.811005  6635158.004488  9846266.900225  765011.299486  460093.539679  682757.484854  0.044015  2.200729  0.020734  0.014028  0.009252  1.000000  0.005007  0.010334  0.002444  0.346819  0.291952  0.069041  0.234913  0.156096  0.036914  16  0  0  0  0
6  19  39.887793  0.000000  0.049983  0.672059  6567094.016257  6858151.711519  2727125.334603  455373.862883  475556.315987  189103.672813  0.029404  1.470219  0.012342  0.014500  0.002563  1.000000  0.002567  0.013506  0.003194  0.308718  0.288662  0.068263  0.120426  0.204932  0.048462  16  0  0  0  0
17  7  17.449460  0.000000  0.134980  0.611647  11552650.695447  6156753.047879  9880.952343  801081.141934  426920.097579  685.162635  0.034738  1.736886  0.021711  0.013017  0.000009  1.000000  0.004864  0.010368  0.002452  0.298483  0.291679  0.068976  0.228177  0.157513  0.037249  17  0  0  0  0
1  24  18.513336  0.034329  0.234147  0.454433  17807258.540874  6214304.865427  18440297.721604  1234786.663484  430910.841949  1278682.714975  0.063933  3.196626  0.033466  0.013139  0.017328  1.000000  0.010453  0.005599  0.001324  0.420120  0.296947  0.070222  0.490409  0.083387  0.019719  18  0  0  0  0
5  20  35.483755  0.000000  0.061385  0.663255  7271408.781821  6835095.469029  4265582.958040  504212.288934  473957.555534  295783.033446  0.032125  1.606247  0.013665  0.014451  0.004008  1.000000  0.002912  0.012990  0.003072  0.315288  0.289190  0.068388  0.136637  0.196960  0.046577  17  0  0  0  0
13  11  22.144976  0.000000  0.094778  0.643794  9177399.830349  6454188.267547  65621.208853  636377.064441  447544.779456  4550.290172  0.030955  1.547751  0.017248  0.013646  0.000062  1.000000  0.003701  0.011898  0.002814  0.299722  0.290245  0.068637  0.173624  0.180748  0.042743  16  0  0  0  0
24  0  14.734773  0.000000  0.179207  0.570276  14165152.710115  5828518.899669  366.760502  982236.631906  404159.763765  25.431819  0.038945  1.947230  0.026621  0.012323  0.000000  1.000000  0.006265  0.008736  0.002066  0.296866  0.293123  0.069318  0.293939  0.132717  0.031385  16  0  0  0  0
0  25  17.380937  0.055681  0.282530  0.341765  20756003.971564  6036656.083626  21979874.023352  1439257.864004  418592.362603  1524123.168471  0.072425  3.621234  0.039008  0.012763  0.020654  1.000000  0.013992  0.003558  0.000841  0.468676  0.299149  0.070743  0.656449  0.052074  0.012314  20  0  0  0  0
12  12  24.225922  0.000000  0.083815  0.651709  8529793.093789  6535446.760025  105281.339183  591470.872977  453179.386410  7300.393446  0.029947  1.497351  0.016030  0.013818  0.000099  1.000000  0.003401  0.012318  0.002913  0.300058  0.289841  0.068542  0.159544  0.187126  0.044252  18  0  0  0  0
2  23  20.666918  0.000000  0.175874  0.548192  14261696.793157  6440103.325477  14035566.947443  988931.168626  446568.104771  973250.926939  0.053608  2.680379  0.026803  0.013616  0.013189  1.000000  0.007267  0.008073  0.001909  0.377936  0.294326  0.069602  0.340940  0.121374  0.028703  18  0  0  0  0
16  8  18.255151  0.000000  0.125787  0.619449  11009486.541207  6224798.439973  15860.006414  763417.183037  431638.484886  1099.760772  0.033866  1.693320  0.020691  0.013161  0.000015  1.000000  0.004589  0.010716  0.002534  0.298779  0.291359  0.068901  0.215284  0.162792  0.038497  16  0  0  0  0
14  11  20.522858  0.000000  0.105715  0.635518  9823686.266183  6373437.532930  64777.704473  681191.703927  441945.381326  4491.800093  0.031998  1.599905  0.018462  0.013475  0.000061  1.000000  0.004008  0.011479  0.002714  0.299414  0.290644  0.068732  0.188014  0.174375  0.041236  16  0  0  0  0
0  23  21.107742  0.000000  0.173635  0.550802  14227206.287010  6652233.639452  14102406.744268  986539.536196  461277.594276  977885.716147  0.054054  2.702703  0.026738  0.014065  0.013252  1.000000  0.007625  0.008158  0.001929  0.410588  0.294385  0.069616  0.357718  0.122660  0.029007  21  0  0  0  0
7  18  40.566745  0.000000  0.046910  0.674844  6368214.278150  6846229.768656  1727828.718121  441583.191642  474729.627476  119810.685796  0.028066  1.403320  0.011968  0.014475  0.001624  1.000000  0.002464  0.013672  0.003233  0.305066  0.288496  0.068224  0.115599  0.207545  0.049080  17  0  0  0  0
9  16  33.946178  0.000000  0.055575  0.670248  6865841.341082  6753514.613311  683176.675477  476089.528442  468300.595345  47372.673663  0.027824  1.391198  0.012903  0.014279  0.000642  1.000000  0.002664  0.013384  0.003165  0.301815  0.288790  0.068293  0.125000  0.203262  0.048067  16  0  0  0  0
10  15  30.054237  0.000000  0.064011  0.664981  7361802.700303  6686123.058543  427667.859086  510480.362413  463627.546270  29655.242416  0.028373  1.418673  0.013835  0.014136  0.000402  1.000000  0.002878  0.013069  0.003090  0.301060  0.289104  0.068367  0.135042  0.198496  0.046940  16  0  0  0  0
12  13  24.169658  0.000000  0.084311  0.651297  8559372.388963  6532427.017765  166754.144391  593521.953389  452969.992164  11563.026004  0.030054  1.502699  0.016086  0.013811  0.000157  1.000000  0.003415  0.012296  0.002908  0.300114  0.289861  0.068546  0.160201  0.186787  0.044171  16  0  0  0  0
8  17  37.928742  0.000000  0.049425  0.673805  6507426.387244  6808844.310423  1088509.256914  451236.404421  472137.253972  75479.148597  0.027648  1.382412  0.012230  0.014396  0.001023  1.000000  0.002515  0.013604  0.003217  0.303014  0.288567  0.068240  0.117977  0.206568  0.048849  16  0  0  0  0
4  21  29.506612  0.000000  0.084600  0.644605  8693949.463931  6765198.018057  6570395.277933  602853.764740  469110.743203  455602.778181  0.036816  1.840819  0.016339  0.014303  0.006174  1.000000  0.003648  0.011978  0.002833  0.326949  0.290237  0.068635  0.171159  0.181380  0.042893  18  0  0  0  0
19  6  16.269542  0.000000  0.151201  0.597200  12510932.848618  6036575.570426  6087.199927  867530.113844  418586.779676  422.097162  0.036281  1.814050  0.023512  0.012763  0.000006  1.000000  0.005362  0.009760  0.002308  0.297933  0.292229  0.069106  0.251561  0.148277  0.035065  16  0  0  0  0
18  7  16.799187  0.000000  0.143474  0.604188  12054479.945647  6093854.106625  9760.444214  835878.865798  422558.574236  676.806389  0.035548  1.777386  0.022655  0.012884  0.000009  1.000000  0.005122  0.010049  0.002376  0.298201  0.291969  0.069045  0.240320  0.152660  0.036101  16  0  0  0  0
22  3  15.183728  0.000000  0.169993  0.579394  13620950.615152  5897063.194206  1483.445585  944500.700372  408912.745845  102.864729  0.038068  1.903391  0.025598  0.012468  0.000001  1.000000  0.005962  0.009068  0.002144  0.297236  0.292838  0.069250  0.279707  0.137764  0.032579  16  0  0  0  0
21  4  15.478880  0.000000  0.164435  0.584777  13292673.401387  5938360.070312  2372.944163  921737.380316  411776.343953  164.544127  0.037539  1.876951  0.024982  0.012555  0.000002  1.000000  0.005782  0.009271  0.002192  0.297449  0.292661  0.069209  0.271261  0.140847  0.033308  16  0  0  0  0
23  2  14.938771  0.000000  0.174900  0.574566  13910782.072726  5860572.110784  928.191920  964598.123996  406382.389865  64.362462  0.038535  1.926742  0.026143  0.012391  0.000001  1.000000  0.006123  0.008891  0.002102  0.297041  0.292991  0.069287  0.287250  0.135065  0.031940  16  0  0  0  0
15  10  19.259617  0.000000  0.116032  0.627412  10433231.013515  6297047.125010  40350.642673  723458.610036  436648.335927  2797.984615  0.032959  1.647959  0.019608  0.013314  0.000038  1.000000  0.004303  0.011086  0.002622  0.299093  0.291015  0.068819  0.201886  0.168407  0.039825  16  0  0  0  0
16  9  18.255278  0.000000  0.125836  0.619397  11012442.921985  6224480.138708  25134.299723  763622.183686  431616.413316  1742.856601  0.033880  1.694000  0.020696  0.013160  0.000024  1.000000  0.004590  0.010714  0.002534  0.298783  0.291361  0.068901  0.215356  0.162756  0.038489  16  0  0  0  0
11  14  26.778765  0.000000  0.073807  0.658538  7939315.504925  6611242.500374  267225.759642  550526.117211  458435.196512  18529.904723  0.029150  1.457487  0.014921  0.013978  0.000251  1.000000  0.003134  0.012697  0.003003  0.300531  0.289470  0.068454  0.147028  0.192866  0.045609  16  0  0  0  0
17  8  17.449986  0.000000  0.135008  0.611617  11554290.832888  6156575.004416  15659.467292  801194.871952  426907.751732  1085.855036  0.034746  1.737292  0.021715  0.013017  0.000015  1.000000  0.004865  0.010367  0.002452  0.298486  0.291680  0.068977  0.228218  0.157493  0.037244  16  0  0  0  0
20  5  15.835858  0.000000  0.158182  0.590717  12923326.467946  5984784.187020  3799.068694  896126.213580  414995.473952  263.434113  0.036944  1.847219  0.024287  0.012653  0.000004  1.000000  0.005582  0.009502  0.002247  0.297682  0.292459  0.069161  0.261882  0.144344  0.034134  16  0  0  0  0
3  23  20.468044  0.000000  0.177022  0.546874  14289083.474605  6350705.438306  14001827.439349  990830.209342  440369.097856  970911.370037  0.053438  2.671917  0.026854  0.013427  0.013157  1.000000  0.007138  0.008030  0.001899  0.365360  0.294299  0.069596  0.334877  0.120730  0.028550  17  0  0  0  0
4  22  23.750985  0.000000  0.125841  0.606876  11178414.833410  6555801.746067  9803863.019231  775130.968279  454590.836984  679817.125078  0.044081  2.204061  0.021008  0.013861  0.009212  1.000000  0.005022  0.010221  0.002417  0.339221  0.292018  0.069057  0.235624  0.154387  0.036509  16  0  0  0  0
7  19  35.171946  0.000000  0.058063  0.666858  7038631.106230  6786632.169042  2706021.339143  488071.075017  470597.024976  187640.284607  0.030120  1.505976  0.013228  0.014349  0.002543  1.000000  0.002767  0.013193  0.003120  0.307283  0.288969  0.068335  0.129827  0.200173  0.047337  16  0  0  0  0
25  0  14.564589  0.000000  0.182969  0.566491  14387331.425404  5800500.387896  364.326341  997642.895252  402216.910821  25.263030  0.039303  1.965145  0.027039  0.012264  0.000000  1.000000  0.006391  0.008602  0.002034  0.296709  0.293236  0.069345  0.299833  0.130684  0.030904  16  0  0  0  0
8  18  34.904772  0.000000  0.056172  0.668967  6912378.077449  6771594.398925  1712781.678632  479316.467687  469554.279516  118767.297582  0.028917  1.445857  0.012991  0.014317  0.001609  1.000000  0.002696  0.013313  0.003148  0.304197  0.288851  0.068308  0.126499  0.202086  0.047789  16  0  0  0  0
24  1  14.734830  0.000000  0.179207  0.570275  14165178.488076  5828516.016239  581.275497  982238.419395  404159.563823  40.306667  0.038945  1.947242  0.026621  0.012323  0.000001  1.000000  0.006265  0.008736  0.002066  0.296866  0.293123  0.069318  0.293939  0.132717  0.031385  16  0  0  0  0
2  24  18.426792  0.037303  0.234118  0.454507  17755302.949998  6114054.796612  18443286.790305  1231183.971326  423959.325650  1278889.982263  0.063626  3.181287  0.033368  0.012927  0.017331  1.000000  0.010110  0.005600  0.001324  0.400946  0.296855  0.070200  0.474313  0.083412  0.019725  17  0  0  0  0
0  26  16.770986  0.069241  0.314583  0.238914  22666111.759233  5832161.411428  24352287.867588  1571708.101452  404412.341944  1688630.521942  0.077811  3.890569  0.042597  0.012331  0.022883  1.000000  0.016389  0.002224  0.000526  0.485671  0.300542  0.071072  0.768899  0.031592  0.007471  20  0  0  0  0
5  21  28.140695  0.000000  0.089474  0.640967  8963665.124802  6692625.236348  6533313.184280  621556.323599  464078.418729  453031.440510  0.037135  1.856749  0.016846  0.014150  0.006139  1.000000  0.003751  0.011791  0.002788  0.322568  0.290397  0.068673  0.175993  0.178530  0.042219  18  0  0  0  0
13  12  22.124987  0.000000  0.095059  0.643546  9194200.093908  6452443.422360  103962.576442  637542.024299  447423.788818  7208.948115  0.031019  1.550947  0.017279  0.013642  0.000098  1.000000  0.003709  0.011886  0.002811  0.299750  0.290257  0.068640  0.174006  0.180553  0.042697  18  0  0  0  0
11  15  26.547261  0.000000  0.075171  0.657455  8020905.845494  6603078.191258  422827.639426  556183.735096  457869.068941  29319.613062  0.029432  1.471601  0.015074  0.013961  0.000397  1.000000  0.003172  0.012637  0.002988  0.300701  0.289527  0.068467  0.148806  0.191940  0.045390  16  0  0  0  0
18  8  16.800014  0.000000  0.143499  0.604159  12055917.327415  6093696.999627  15468.529627  835978.536381  422547.680160  1072.615082  0.035555  1.777773  0.022657  0.012884  0.000015  1.000000  0.005123  0.010048  0.002376  0.298203  0.291970  0.069045  0.240356  0.152642  0.036097  16  0  0  0  0
6  20  32.570306  0.000000  0.067997  0.658789  7651394.682370  6764826.426180  4236858.987624  530561.180384  469084.976368  293791.262758  0.032664  1.633175  0.014380  0.014303  0.003981  1.000000  0.003072  0.012734  0.003011  0.312799  0.289431  0.068445  0.144124  0.193074  0.045658  17  0  0  0  0
20  6  15.836325  0.000000  0.158190  0.590707  12923763.831628  5984735.877322  6021.018550  896156.541148  414992.124073  417.508028  0.036947  1.847359  0.024288  0.012653  0.000006  1.000000  0.005582  0.009501  0.002247  0.297682  0.292459  0.069161  0.261893  0.144338  0.034133  17  0  0  0  0
15  11  19.257287  0.000000  0.116174  0.627272  10441636.746773  6296150.965712  63937.219322  724041.478382  436586.194663  4433.519373  0.032995  1.649763  0.019623  0.013312  0.000060  1.000000  0.004307  0.011079  0.002620  0.299105  0.291020  0.068821  0.202086  0.168307  0.039801  16  0  0  0  0
17  9  17.450819  0.000000  0.135051  0.611568  11556889.866749  6156292.865032  24816.606631  801375.093536  426888.187690  1720.827203  0.034759  1.737937  0.021719  0.013016  0.000023  1.000000  0.004866  0.010365  0.002451  0.298489  0.291681  0.068977  0.228282  0.157461  0.037236  16  0  0  0  0
19  7  16.270194  0.000000  0.151214  0.597183  12511726.116452  6036488.368111  9647.291471  867585.120433  418580.732914  668.960178  0.036286  1.814283  0.023514  0.012763  0.000009  1.000000  0.005363  0.009760  0.002308  0.297934  0.292229  0.069106  0.251581  0.148267  0.035062  16  0  0  0  0
21  5  15.479200  0.000000  0.164439  0.584771  13292914.537031  5938333.331377  3760.826420  921754.101087  411774.489828  260.782326  0.037541  1.877036  0.024982  0.012555  0.000004  1.000000  0.005782  0.009271  0.002192  0.297449  0.292662  0.069209  0.271267  0.140844  0.033307  16  0  0  0  0
10  16  29.467594  0.000000  0.066365  0.663194  7502677.577182  6672362.230720  675986.322511  520248.874439  462673.346238  46874.081927  0.028842  1.442123  0.014100  0.014107  0.000635  1.000000  0.002943  0.012966  0.003066  0.301386  0.289202  0.068391  0.138059  0.196912  0.046566  17  0  0  0  0
1  25  17.324832  0.061620  0.282139  0.342604  20676119.284261  5925914.067536  22033843.989283  1433718.519120  410913.316205  1527865.540943  0.072091  3.604556  0.038858  0.012529  0.020705  1.000000  0.013392  0.003571  0.000845  0.442049  0.299032  0.070715  0.628296  0.052268  0.012360  20  0  0  0  0
13  13  22.093593  0.000000  0.095505  0.643153  9220794.202021  6449680.988840  164668.964861  639386.106584  447232.236813  11418.435984  0.031120  1.556006  0.017329  0.013636  0.000155  1.000000  0.003722  0.011866  0.002806  0.299796  0.290275  0.068644  0.174610  0.180244  0.042624  16  0  0  0  0
25  1  14.564646  0.000000  0.182969  0.566490  14387354.198027  5800497.833681  577.417666  997644.474346  402216.733708  40.039158  0.039303  1.965157  0.027039  0.012264  0.000001  1.000000  0.006391  0.008602  0.002034  0.296709  0.293236  0.069345  0.299834  0.130684  0.030904  16  0  0  0  0
14  12  20.512802  0.000000  0.105967  0.635283  9838687.095957  6371857.056273  102627.793460  682231.887879  441835.788291  7116.391913  0.032059  1.602926  0.018490  0.013472  0.000096  1.000000  0.004015  0.011467  0.002712  0.299437  0.290655  0.068734  0.188362  0.174199  0.041195  16  0  0  0  0
9  17  32.541967  0.000000  0.059587  0.667307  7106312.033750  6730677.131334  1078010.950415  492764.189709  466717.004131  74751.177538  0.028599  1.429931  0.013355  0.014230  0.001013  1.000000  0.002773  0.013210  0.003124  0.302439  0.288957  0.068333  0.130084  0.200581  0.047433  16  0  0  0  0
26  0  14.422207  0.000000  0.186239  0.563177  14580471.812250  5776124.781563  362.194853  1011035.589771  400526.663356  25.115229  0.039614  1.980717  0.027402  0.012212  0.000000  1.000000  0.006501  0.008487  0.002007  0.296570  0.293332  0.069367  0.304998  0.128933  0.030490  16  0  0  0  0
4  23  20.291462  0.000000  0.178052  0.545491  14314302.552344  6271789.920912  13966426.905085  992578.944600  434896.956920  968456.634655  0.053286  2.664281  0.026902  0.013260  0.013124  1.000000  0.007029  0.007986  0.001888  0.354682  0.294244  0.069583  0.329757  0.120059  0.028392  16  0  0  0  1
16  10  18.255481  0.000000  0.125915  0.619314  11017127.208867  6223975.792005  39829.863652  763947.000387  431581.441027  2761.872881  0.033902  1.695077  0.020705  0.013159  0.000037  1.000000  0.004593  0.010710  0.002533  0.298789  0.291364  0.068902  0.215470  0.162699  0.038475  16  0  0  0  0
22  4  15.183941  0.000000  0.169995  0.579391  13621083.700672  5897048.388900  2351.089339  944509.928757  408911.719219  163.028675  0.038069  1.903443  0.025599  0.012468  0.000002  1.000000  0.005962  0.009068  0.002144  0.297236  0.292838  0.069250  0.279710  0.137762  0.032578  16  0  0  0  0
12  14  24.082021  0.000000  0.085094  0.650643  8606158.555273  6527649.193356  264022.123437  596766.188546  452638.689406  18307.758948  0.030223  1.511161  0.016174  0.013801  0.000248  1.000000  0.003437  0.012262  0.002900  0.300202  0.289893  0.068554  0.161242  0.186250  0.044044  16  0  0  0  0
24  2  14.734919  0.000000  0.179208  0.570274  14165219.343540  5828511.446538  921.257756  982241.252385  404159.246952  63.881635  0.038945  1.947261  0.026621  0.012323  0.000001  1.000000  0.006265  0.008736  0.002066  0.296866  0.293123  0.069318  0.293941  0.132716  0.031385  16  0  0  0  0
23  3  14.938910  0.000000  0.174901  0.574564  13910855.746275  5860563.885923  1471.080105  964603.232650  406381.819539  102.007285  0.038535  1.926773  0.026143  0.012391  0.000001  1.000000  0.006123  0.008891  0.002102  0.297041  0.292991  0.069287  0.287252  0.135064  0.031940  16  0  0  0  0
11  16  26.198987  0.000000  0.077323  0.655732  8149545.254481  6590193.692106  668381.253883  565103.818232  456975.635082  46346.733076  0.029877  1.493864  0.015316  0.013933  0.000628  1.000000  0.003232  0.012542  0.002966  0.300969  0.289615  0.068488  0.151623  0.190480  0.045045  16  0  0  0  0
2  25  17.285722  0.068456  0.281623  0.343750  20594151.082869  5826796.247206  22107550.912964  1428034.699700  404040.312010  1532976.508819  0.071797  3.589839  0.038704  0.012319  0.020774  1.000000  0.012878  0.003589  0.000849  0.419643  0.298909  0.070686  0.604190  0.052533  0.012423  19  0  0  0  0
5  22  23.223066  0.000000  0.129019  0.604030  11341412.592800  6482753.291250  9757896.801374  786433.519933  449525.528498  676629.746591  0.044190  2.209496  0.021314  0.013706  0.009169  1.000000  0.005055  0.010100  0.002389  0.332798  0.292093  0.069074  0.237176  0.152560  0.036077  18  0  0  0  0
8  19  31.430853  0.000000  0.066625  0.661177  7539550.292802  6713468.354557  2682965.298629  522805.693468  465523.717247  186041.538159  0.030885  1.544229  0.014169  0.014194  0.002521  1.000000  0.002984  0.012861  0.003041  0.306029  0.289291  0.068412  0.140008  0.195141  0.046147  17  0  0  0  0
1  26  16.734809  0.077004  0.314120  0.240032  22582251.299157  5722594.618154  24466259.922232  1565893.069483  396814.787566  1696533.544901  0.077529  3.876461  0.042440  0.012099  0.022990  1.000000  0.015646  0.002238  0.000529  0.456619  0.300417  0.071043  0.734020  0.031786  0.007517  18  0  0  0  0
6  21  26.843191  0.000000  0.094729  0.636973  9258579.596767  6622667.709350  6492601.807479  642006.212391  459227.440621  450208.441956  0.037503  1.875153  0.017400  0.014002  0.006101  1.000000  0.003871  0.011589  0.002741  0.318848  0.290572  0.068714  0.181585  0.175466  0.041494  18  0  0  0  0
0  27  16.449873  0.077061  0.334564  0.159992  23854453.370821  5700010.384753  25846196.480100  1654109.801314  395248.757054  1792220.775711  0.081169  4.058453  0.044831  0.012051  0.024287  1.000000  0.018033  0.001422  0.000336  0.496244  0.301410  0.071277  0.845997  0.019269  0.004557  22  0  0  0  0
9  18  30.690502  0.000000  0.065859  0.662602  7482148.418947  6694848.353304  1696485.302741  518825.346457  464232.573573  117637.278181  0.029810  1.490518  0.014062  0.014155  0.001594  1.000000  0.002944  0.012938  0.003059  0.303414  0.289219  0.068395  0.138140  0.196389  0.046442  16  0  0  0  0
14  13  20.496989  0.000000  0.106365  0.634911  9862433.874319  6369354.809755  162558.715897  683878.531305  441662.278112  11272.107605  0.032154  1.607709  0.018535  0.013466  0.000153  1.000000  0.004027  0.011449  0.002708  0.299475  0.290671  0.068738  0.188914  0.173919  0.041128  16  0  0  0  0
19  8  16.271227  0.000000  0.151235  0.597157  12512983.250565  6036350.173695  15289.247715  867672.292326  418571.150269  1060.183359  0.036293  1.814651  0.023516  0.012762  0.000014  1.000000  0.005363  0.009759  0.002308  0.297935  0.292230  0.069107  0.251613  0.148250  0.035058  16  0  0  0  0
10  17  28.625637  0.000000  0.070064  0.660346  7724054.578424  6650696.714164  1066765.409565  535599.545521  461171.021170  73971.391934  0.029580  1.478995  0.014516  0.014061  0.001002  1.000000  0.003045  0.012804  0.003028  0.301899  0.289355  0.068427  0.142838  0.194423  0.045977  16  0  0  0  0
24  3  14.735062  0.000000  0.179209  0.570272  14165284.110853  5828504.200476  1460.090567  982245.743465  404158.744497  101.245251  0.038946  1.947292  0.026621  0.012323  0.000001  1.000000  0.006265  0.008736  0.002066  0.296866  0.293123  0.069318  0.293942  0.132715  0.031385  16  0  0  0  0
15  12  19.253611  0.000000  0.116397  0.627051  10454949.481266  6294731.573682  101297.885085  724964.606834  436487.771520  7024.173724  0.033052  1.652619  0.019648  0.013309  0.000095  1.000000  0.004314  0.011069  0.002618  0.299124  0.291029  0.068823  0.202402  0.168147  0.039764  16  0  0  0  0
18  9  16.801325  0.000000  0.143537  0.604114  12058195.077507  6093448.038987  24514.128608  836136.479583  422530.416791  1699.852844  0.035568  1.778386  0.022662  0.012883  0.000023  1.000000  0.005124  0.010046  0.002376  0.298206  0.291972  0.069046  0.240414  0.152613  0.036090  16  0  0  0  0
21  6  15.479707  0.000000  0.164445  0.584762  13293296.741464  5938290.943498  5960.416189  921780.603815  411771.550578  413.305754  0.037543  1.877171  0.024983  0.012555  0.000006  1.000000  0.005782  0.009271  0.002192  0.297450  0.292662  0.069209  0.271277  0.140839  0.033306  17  0  0  0  0
17  10  17.452139  0.000000  0.135121  0.611491  11561008.004140  6155845.814445  39326.705793  801660.652434  426857.188415  2726.983029  0.034779  1.738958  0.021727  0.013015  0.000037  1.000000  0.004868  0.010362  0.002450  0.298494  0.291684  0.068978  0.228384  0.157409  0.037224  16  0  0  0  0
20  7  15.837066  0.000000  0.158201  0.590692  12924456.963698  5984659.317057  9542.421220  896204.604146  414986.815249  661.688290  0.036952  1.847582  0.024290  0.012653  0.000009  1.000000  0.005583  0.009501  0.002247  0.297683  0.292460  0.069161  0.261911  0.144329  0.034131  16  0  0  0  0
7  20  30.031879  0.000000  0.075079  0.653884  8060786.010726  6694429.615044  4205310.995861  558949.095977  464203.537525  291603.669457  0.033254  1.662721  0.015149  0.014154  0.003952  1.000000  0.003248  0.012461  0.002947  0.310664  0.289690  0.068506  0.152385  0.188922  0.044676  17  0  0  0  0
23  4  14.939130  0.000000  0.174903  0.574561  13910972.448793  5860550.863504  2331.492404  964611.325008  406380.916541  161.669789  0.038536  1.926823  0.026144  0.012391  0.000002  1.000000  0.006123  0.008891  0.002102  0.297042  0.292991  0.069287  0.287255  0.135062  0.031940  16  0  0  0  0
22  5  15.184277  0.000000  0.169999  0.579385  13621294.693256  5897024.908998  3726.191663  944524.559354  408910.091082  258.380691  0.038070  1.903525  0.025599  0.012468  0.000004  1.000000  0.005962  0.009068  0.002144  0.297236  0.292838  0.069250  0.279716  0.137759  0.032577  16  0  0  0  0
3  24  18.357017  0.040699  0.233990  0.454773  17703037.793670  6025482.661534  18454092.918703  1227559.813354  417817.577840  1279639.298234  0.063350  3.167520  0.033270  0.012739  0.017341  1.000000  0.009817  0.005606  0.001326  0.384798  0.296758  0.070178  0.460541  0.083501  0.019746  23  0  0  0  0
13  14  22.044546  0.000000  0.096210  0.642529  9262861.319914  6445310.269559  260729.742246  642303.114614  446929.163442  18079.459438  0.031280  1.564010  0.017408  0.013627  0.000245  1.000000  0.003742  0.011834  0.002799  0.299868  0.290304  0.068651  0.175568  0.179755  0.042508  16  0  0  0  0
26  1  14.422265  0.000000  0.186240  0.563176  14580492.006240  5776122.513279  574.039533  1011036.990058  400526.506069  39.804912  0.039615  1.980729  0.027402  0.012212  0.000001  1.000000  0.006501  0.008487  0.002007  0.296570  0.293332  0.069367  0.304998  0.128933  0.030490  16  0  0  0  0
16  11  18.255802  0.000000  0.126039  0.619183  11024548.160587  6223176.769409  63112.722321  764461.582247  431526.035393  4376.347299  0.033936  1.696784  0.020719  0.013157  0.000059  1.000000  0.004597  0.010704  0.002531  0.298799  0.291369  0.068903  0.215650  0.162609  0.038454  16  0  0  0  0
12  15  23.946860  0.000000  0.086331  0.649605  8680073.709810  6520097.349853  417779.075587  601891.595516  452115.031280  28969.536756  0.030491  1.524532  0.016313  0.013785  0.000393  1.000000  0.003472  0.012207  0.002887  0.300341  0.289944  0.068566  0.162890  0.185402  0.043844  17  0  0  0  0
8  20  27.827608  0.000000  0.082578  0.648547  8496248.167924  6623794.591718  4170986.831170  589144.808749  459305.580628  289223.571437  0.033891  1.694560  0.015967  0.014004  0.003919  1.000000  0.003440  0.012172  0.002878  0.308824  0.289962  0.068570  0.161369  0.184536  0.043639  16  0  0  0  0
5  23  20.102411  0.000000  0.179431  0.544156  14365166.316652  6200354.001046  13932231.895241  996105.927581  429943.464447  966085.492459  0.053198  2.659902  0.026997  0.013109  0.013092  1.000000  0.006957  0.007943  0.001878  0.345807  0.294250  0.069584  0.326369  0.119415  0.028239  17  0  0  0  0
3  25  17.264402  0.076280  0.280968  0.345232  20509224.645845  5739176.231056  22202847.832602  1422145.751013  397964.585802  1539584.565032  0.071541  3.577074  0.038544  0.012134  0.020863  1.000000  0.012436  0.003613  0.000854  0.400775  0.298780  0.070656  0.583417  0.052878  0.012505  18  0  0  0  0
25  2  14.564737  0.000000  0.182970  0.566489  14387390.253542  5800493.793983  915.143640  997646.974499  402216.453588  63.457671  0.039304  1.965176  0.027039  0.012264  0.000001  1.000000  0.006391  0.008602  0.002034  0.296709  0.293236  0.069345  0.299835  0.130684  0.030904  16  0  0  0  0
6  22  22.701855  0.000000  0.132424  0.600953  11521299.874120  6415027.944108  9708178.761188  798907.220778  444829.333672  673182.210137  0.044338  2.216904  0.021653  0.013563  0.009123  1.000000  0.005105  0.009972  0.002358  0.327363  0.292177  0.069094  0.239505  0.150612  0.035617  17  0  0  0  0
4  24  18.303528  0.044549  0.233763  0.455238  17650006.081510  5947935.830737  18472950.122197  1223882.501051  412440.344043  1280946.889929  0.063105  3.155225  0.033170  0.012576  0.017359  1.000000  0.009564  0.005617  0.001328  0.371187  0.296658  0.070154  0.448695  0.083657  0.019783  19  0  0  0  0
0  28  16.261544  0.081882  0.347503  0.104748  24623098.051770  5612611.784703  26819108.216661  1707408.976974  389188.384229  1859684.188695  0.083343  4.167152  0.046275  0.011867  0.025201  1.000000  0.019164  0.000944  0.000223  0.503083  0.301970  0.071410  0.899076  0.011919  0.002819  19  0  0  0  0
2  26  16.715396  0.085951  0.313543  0.241464  22496741.826330  5623975.864476  24612186.387486  1559963.692066  389976.389531  1706652.342959  0.077297  3.864856  0.042279  0.011891  0.023127  1.000000  0.015011  0.002255  0.000533  0.432174  0.300286  0.071012  0.704229  0.032034  0.007576  18  0  0  0  0
11  17  25.689437  0.000000  0.080705  0.652990  8351731.041623  6569912.561991  1054882.019955  579123.736735  455569.305808  73147.376773  0.030578  1.528878  0.015696  0.013891  0.000991  1.000000  0.003327  0.012394  0.002931  0.301390  0.289754  0.068521  0.156081  0.188183  0.044502  16  0  0  0  0
27  0  14.302875  0.000000  0.189071  0.560292  14747713.318557  5755001.935834  360.339580  1022632.410309  399061.968039  24.986581  0.039884  1.994199  0.027716  0.012168  0.000000  1.000000  0.006597  0.008388  0.001984  0.296446  0.293414  0.069387  0.309500  0.127431  0.030135  16  0  0  0  0
12  16  23.741553  0.000000  0.088283  0.647954  8796627.926598  6508180.177622  660453.172622  609973.670145  451288.673573  45796.985962  0.030913  1.545626  0.016532  0.013760  0.000621  1.000000  0.003528  0.012120  0.002866  0.300560  0.290023  0.068585  0.165500  0.184064  0.043527  16  0  0  0  0
17  11  17.454228  0.000000  0.135230  0.611368  11567532.215054  6155137.547994  62316.154891  802113.052708  426808.075972  4321.111911  0.034812  1.740577  0.021739  0.013014  0.000059  1.000000  0.004871  0.010357  0.002449  0.298502  0.291689  0.068979  0.228545  0.157328  0.037205  16  0  0  0  0
10  18  27.474635  0.000000  0.075847  0.655794  8070130.261641  6616726.869006  1679054.971713  559597.042789  458815.492290  116428.628335  0.030734  1.536692  0.015167  0.013990  0.001578  1.000000  0.003206  0.012552  0.002968  0.302701  0.289595  0.068483  0.150401  0.190529  0.045056  16  0  0  0  0
19  9  16.272862  0.000000  0.151269  0.597115  12514975.386954  6036131.181265  24230.119323  867810.430571  418555.964949  1680.159140  0.036305  1.815235  0.023520  0.012762  0.000023  1.000000  0.005364  0.009757  0.002307  0.297937  0.292231  0.069107  0.251665  0.148224  0.035052  16  0  0  0  0
21  7  15.480510  0.000000  0.164456  0.584747  13293902.462269  5938223.766886  9446.391939  921822.605562  411766.892434  655.029451  0.037548  1.877384  0.024984  0.012555  0.000009  1.000000  0.005783  0.009270  0.002192  0.297450  0.292662  0.069209  0.271293  0.140830  0.033304  16  0  0  0  0
18  10  16.803399  0.000000  0.143597  0.604042  12061804.223546  6093053.547606  38847.656651  836386.744125  422503.062064  2693.764918  0.035587  1.779356  0.022668  0.012882  0.000037  1.000000  0.005126  0.010043  0.002375  0.298210  0.291974  0.069046  0.240505  0.152567  0.036079  16  0  0  0  0
13  15  21.968547  0.000000  0.097324  0.641540  9329327.850841  6438401.876903  412592.365198  646912.020907  446450.123330  28609.881124  0.031533  1.576661  0.017533  0.013612  0.000388  1.000000  0.003775  0.011784  0.002787  0.299982  0.290349  0.068662  0.177084  0.178982  0.042326  16  0  0  0  0
1  27  16.423636  0.085842  0.334134  0.160978  23773015.783034  5591142.444404  26005377.890149  1648462.775576  387699.662368  1803258.694982  0.080935  4.046771  0.044678  0.011821  0.024437  1.000000  0.017194  0.001432  0.000339  0.465721  0.301283  0.071247  0.806657  0.019410  0.004590  20  0  0  0  0
15  13  19.247826  0.000000  0.116750  0.626700  10476025.069136  6292484.294974  160456.416015  726426.025208  436331.941258  11126.330429  0.033143  1.657141  0.019688  0.013304  0.000151  1.000000  0.004325  0.011053  0.002614  0.299155  0.291043  0.068826  0.202903  0.167895  0.039704  16  0  0  0  0
20  8  15.838240  0.000000  0.158220  0.590667  12925555.416732  5984537.986379  15123.090222  896280.772814  414978.401966  1048.661706  0.036959  1.847935  0.024292  0.012653  0.000014  1.000000  0.005583  0.009500  0.002246  0.297684  0.292460  0.069161  0.261940  0.144314  0.034127  17  0  0  0  0
27  1  14.302934  0.000000  0.189072  0.560291  14747731.327762  5754999.909671  571.099168  1022633.659099  399061.827541  39.601022  0.039884  1.994211  0.027716  0.012168  0.000001  1.000000  0.006597  0.008388  0.001984  0.296446  0.293414  0.069387  0.309501  0.127430  0.030135  16  0  0  0  0
14  14  20.472230  0.000000  0.106995  0.634320  9899999.803702  6365395.658831  257398.429154  686483.418997  441387.743615  17848.460323  0.032306  1.615276  0.018606  0.013458  0.000242  1.000000  0.004045  0.011421  0.002701  0.299534  0.290696  0.068744  0.189789  0.173476  0.041024  17  0  0  0  0
26  2  14.422357  0.000000  0.186240  0.563175  14580523.990524  5776118.922799  909.789782  1011039.207904  400526.257099  63.086425  0.039615  1.980747  0.027402  0.012212  0.000001  1.000000  0.006501  0.008487  0.002007  0.296570  0.293332  0.069367  0.304999  0.128932  0.030490  16  0  0  0  0
25  3  14.564882  0.000000  0.182971  0.566488  14387447.425979  5800487.384949  1450.400686  997650.938936  402216.009174  100.573338  0.039304  1.965206  0.027039  0.012264  0.000001  1.000000  0.006391  0.008602  0.002034  0.296709  0.293236  0.069345  0.299837  0.130683  0.030904  16  0  0  0  0
1  28  16.241148  0.091272  0.347113  0.105492  24544431.197398  5504237.392854  27009648.387374  1701954.078770  381673.513065  1872896.579649  0.083145  4.157256  0.046127  0.011637  0.025380  1.000000  0.018261  0.000951  0.000225  0.471618  0.301844  0.071380  0.856692  0.012014  0.002841  17  0  0  0  0
9  19  28.430202  0.000000  0.075578  0.655038  8064415.816165  6639015.579656  2658056.228635  559200.793077  460361.030734  184314.299384  0.031690  1.584508  0.015156  0.014037  0.002498  1.000000  0.003216  0.012515  0.002960  0.304924  0.289625  0.068491  0.150888  0.189891  0.044905  16  0  0  0  0
7  21  25.620032  0.000000  0.100346  0.632618  9577247.712446  6554720.620025  6448211.663841  664103.220665  454515.869801  447130.351231  0.037917  1.895829  0.017999  0.013858  0.006059  1.000000  0.004005  0.011374  0.002690  0.315680  0.290759  0.068759  0.187896  0.172202  0.040722  19  0  0  0  0
24  4  14.735287  0.000000  0.179211  0.570269  14165386.725158  5828492.723674  2314.076097  982252.858921  404157.948675  160.462111  0.038947  1.947340  0.026622  0.012323  0.000002  1.000000  0.006266  0.008736  0.002066  0.296866  0.293123  0.069318  0.293945  0.132714  0.031384  16  0  0  0  0
22  6  15.184811  0.000000  0.170004  0.579377  13621629.038563  5896987.707110  5905.530826  944547.743446  408907.511437  409.499906  0.038073  1.903654  0.025600  0.012468  0.000006  1.000000  0.005962  0.009068  0.002144  0.297236  0.292839  0.069251  0.279725  0.137755  0.032576  16  0  0  0  0
0  29  16.135934  0.085159  0.356686  0.067797  25168213.049614  5549742.392085  27511025.586819  1745208.210801  384828.909840  1907662.957518  0.084885  4.244238  0.047300  0.011734  0.025851  1.000000  0.020001  0.000655  0.000155  0.507933  0.302368  0.071504  0.938351  0.007464  0.001765  19  0  0  0  0
16  12  18.256312  0.000000  0.126237  0.618976  11036301.672006  6221911.192982  99993.363403  765276.591425  431438.278096  6933.715894  0.033990  1.699488  0.020741  0.013155  0.000094  1.000000  0.004603  0.010695  0.002529  0.298815  0.291377  0.068905  0.215935  0.162465  0.038420  16  0  0  0  0
28  0  14.202719  0.000000  0.191515  0.557794  14892032.445827  5736761.094064  358.733047  1032639.752721  397797.115951  24.875181  0.040117  2.005832  0.027987  0.012129  0.000000  1.000000  0.006680  0.008304  0.001964  0.296337  0.293484  0.069403  0.313408  0.126145  0.029831  16  0  0  0  0
7  22  22.188590  0.000000  0.136051  0.597639  11717389.061174  6351784.081153  9654650.716897  812504.390296  440443.892851  669470.481290  0.044523  2.226129  0.022021  0.013429  0.009072  1.000000  0.005170  0.009836  0.002326  0.322758  0.292269  0.069116  0.242546  0.148549  0.035129  17  0  0  0  0
5  24  18.265701  0.048879  0.233435  0.455905  17595754.960413  5880635.333623  18500019.114764  1220120.632785  407773.609065  1282823.901539  0.062886  3.144284  0.033069  0.012433  0.017384  1.000000  0.009345  0.005631  0.001332  0.359706  0.296554  0.070129  0.438441  0.083881  0.019836  18  0  0  0  0
2  27  16.414039  0.095966  0.333609  0.162218  23690864.000859  5492699.062424  26205720.885638  1642766.226341  380873.424915  1817150.831067  0.080761  4.038057  0.044523  0.011613  0.024625  1.000000  0.016480  0.001445  0.000342  0.440039  0.301151  0.071216  0.773152  0.019588  0.004632  20  0  0  0  0
11  18  24.973692  0.000000  0.085994  0.648610  8667902.344993  6538123.730343  1660661.981763  601047.611647  453365.012245  115153.226025  0.031674  1.583689  0.016290  0.013823  0.001560  1.000000  0.003477  0.012161  0.002876  0.302048  0.289972  0.068573  0.163132  0.184591  0.043652  16  0  0  0  0
9  20  25.919905  0.000000  0.090420  0.642803  8953203.220758  6553036.544568  4134044.756456  620830.876751  454399.093043  286661.942926  0.034566  1.728283  0.016826  0.013855  0.003885  1.000000  0.003645  0.011871  0.002807  0.307230  0.290245  0.068637  0.170997  0.179962  0.042557  16  0  0  0  0
6  23  19.931753  0.000000  0.180711  0.542737  14413993.043817  6137368.825482  13895905.373454  999491.658820  425575.961465  963566.547472  0.053122  2.656125  0.027089  0.012976  0.013058  1.000000  0.006898  0.007898  0.001868  0.338250  0.294229  0.069579  0.323608  0.118734  0.028078  19  0  0  0  0
23  5  14.939479  0.000000  0.174906  0.574556  13911157.415466  5860530.222702  3695.135192  964624.150922  406379.485272  256.227181  0.038538  1.926903  0.026144  0.012391  0.000003  1.000000  0.006123  0.008890  0.002102  0.297042  0.292991  0.069287  0.287260  0.135060  0.031939  16  0  0  0  0
14  15  20.433739  0.000000  0.107990  0.633382  9959361.430963  6359137.533193  407345.940528  690599.658760  440953.794163  28246.084799  0.032545  1.627238  0.018717  0.013445  0.000383  1.000000  0.004075  0.011376  0.002690  0.299627  0.290736  0.068753  0.191174  0.172776  0.040858  16  0  0  0  0
10  19  26.002419  0.000000  0.084812  0.648488  8606521.986755  6563835.182276  2631475.410421  596791.389524  455147.889597  182471.138644  0.032525  1.626252  0.016175  0.013878  0.002473  1.000000  0.003461  0.012160  0.002876  0.303944  0.289966  0.068571  0.162353  0.184490  0.043628  16  0  0  0  0
19  10  16.275453  0.000000  0.151322  0.597048  12518132.039887  6035784.167635  38397.867441  868029.318444  418531.902413  2662.575742  0.036323  1.816161  0.023526  0.012761  0.000036  1.000000  0.005366  0.009754  0.002307  0.297941  0.292233  0.069107  0.251745  0.148183  0.035042  16  0  0  0  0
18  11  16.806683  0.000000  0.143693  0.603928  12067522.155794  6092428.549004  61557.783079  836783.235616  422459.723560  4268.525074  0.035618  1.780895  0.022679  0.012881  0.000058  1.000000  0.005129  0.010038  0.002374  0.298217  0.291978  0.069047  0.240649  0.152495  0.036062  16  0  0  0  0
20  9  15.840100  0.000000  0.158249  0.590628  12927296.121662  5984345.713613  23966.904702  896401.476359  414965.069434  1661.907375  0.036970  1.848493  0.024295  0.012652  0.000023  1.000000  0.005584  0.009498  0.002246  0.297686  0.292461  0.069161  0.261985  0.144291  0.034122  16  0  0  0  0
13  16  21.852276  0.000000  0.099080  0.639968  9434153.894758  6427499.992912  652312.362728  654180.843377  445694.167498  45232.487869  0.031932  1.596621  0.017730  0.013589  0.000613  1.000000  0.003826  0.011705  0.002768  0.300161  0.290420  0.068679  0.179484  0.177764  0.042038  16  0  0  0  0
12  17  23.436831  0.000000  0.091351  0.645328  8979860.400554  6489423.360466  1042504.535265  622679.332537  449988.042843  72289.100190  0.031576  1.578811  0.016876  0.013720  0.000980  1.000000  0.003616  0.011984  0.002834  0.300905  0.290149  0.068614  0.169629  0.181960  0.043030  16  0  0  0  0
15  14  19.238760  0.000000  0.117310  0.626143  10509368.117810  6288928.401289  254080.269633  728738.090916  436085.369328  17618.373299  0.033286  1.664297  0.019751  0.013296  0.000239  1.000000  0.004342  0.011027  0.002608  0.299203  0.291066  0.068831  0.203696  0.167496  0.039609  16  0  0  0  0
22  7  15.185657  0.000000  0.170013  0.579364  13622158.970671  5896928.736781  9359.422171  944584.489872  408903.422331  648.998814  0.038077  1.903860  0.025601  0.012468  0.000009  1.000000  0.005963  0.009067  0.002144  0.297237  0.292839  0.069251  0.279739  0.137747  0.032574  16  0  0  0  0
24  5  14.735645  0.000000  0.179213  0.570265  14165549.391112  5828474.526416  3667.534564  982264.138465  404156.686845  254.313305  0.038948  1.947417  0.026622  0.012323  0.000003  1.000000  0.006266  0.008736  0.002066  0.296867  0.293123  0.069318  0.293950  0.132711  0.031384  16  0  0  0  0
25  4  14.565111  0.000000  0.182972  0.566485  14387537.998144  5800477.236264  2298.719520  997657.219369  402215.305447  159.397259  0.039305  1.965253  0.027039  0.012264  0.000002  1.000000  0.006391  0.008602  0.002034  0.296709  0.293236  0.069345  0.299839  0.130681  0.030904  16  0  0  0  0
23  6  14.940032  0.000000  0.174911  0.574549  13911450.559135  5860497.510233  5856.316120  964644.478021  406377.216931  406.087272  0.038541  1.927028  0.026144  0.012391  0.000006  1.000000  0.006123  0.008890  0.002102  0.297042  0.292992  0.069287  0.287268  0.135055  0.031938  17  0  0  0  0
21  8  15.481782  0.000000  0.164472  0.584725  13294862.351652  5938117.317521  14970.941744  921889.165982  411759.511047  1038.111462  0.037554  1.877723  0.024986  0.012555  0.000014  1.000000  0.005783  0.009269  0.002192  0.297451  0.292663  0.069209  0.271319  0.140817  0.033300  16  0  0  0  0
29  0  14.118558  0.000000  0.193618  0.555640  15016196.931252  5721056.783672  357.348012  1041249.536777  396708.151415  24.779140  0.040317  2.015839  0.028221  0.012096  0.000000  1.000000  0.006752  0.008231  0.001947  0.296242  0.293542  0.069417  0.316787  0.125049  0.029572  16  0  0  0  0
26  3  14.422504  0.000000  0.186241  0.563174  14580574.693451  5776113.229841  1441.915696  1011042.723734  400525.862339  99.984973  0.039616  1.980776  0.027402  0.012212  0.000001  1.000000  0.006501  0.008487  0.002007  0.296570  0.293332  0.069367  0.305001  0.128932  0.030490  16  0  0  0  0
16  13  18.257121  0.000000  0.126549  0.618646  11054909.869761  6219907.373286  158394.468081  766566.916624  431299.329709  10983.351329  0.034075  1.703768  0.020776  0.013151  0.000149  1.000000  0.004612  0.010680  0.002526  0.298840  0.291389  0.068908  0.216386  0.162239  0.038366  16  0  0  0  0
27  2  14.303027  0.000000  0.189072  0.560290  14747759.837589  5754996.705839  905.129725  1022635.636020  399061.605382  62.763289  0.039885  1.994229  0.027716  0.012168  0.000001  1.000000  0.006597  0.008388  0.001984  0.296446  0.293414  0.069387  0.309501  0.127430  0.030135  16  0  0  0  0
17  12  17.457532  0.000000  0.135404  0.611174  11577865.815124  6154015.694042  98733.111379  802829.602732  426730.284644  6846.327799  0.034863  1.743140  0.021759  0.013011  0.000093  1.000000  0.004877  0.010348  0.002447  0.298515  0.291695  0.068980  0.228801  0.157200  0.037175  16  0  0  0  0
8  21  24.476674  0.000000  0.106290  0.627910  9917262.055823  6488388.672883  6400226.379924  687680.413956  449916.295784  443802.967148  0.038370  1.918512  0.018638  0.013718  0.006014  1.000000  0.004154  0.011147  0.002636  0.312975  0.290958  0.068806  0.194872  0.168759  0.039908  19  0  0  0  0
0  30  16.041108  0.087637  0.363926  0.043625  25597714.032371  5499698.917269  28056514.812359  1774990.565241  381358.807176  1945488.140953  0.086099  4.304936  0.048107  0.011628  0.026364  1.000000  0.020682  0.000477  0.000113  0.511754  0.302682  0.071578  0.970293  0.004710  0.001114  18  0  0  0  0
5  25  17.277707  0.095211  0.279191  0.349314  20326430.174630  5596799.067574  22465386.182422  1409470.460502  388091.902579  1557789.436504  0.071144  3.557181  0.038200  0.011833  0.021110  1.000000  0.011714  0.003677  0.000870  0.371454  0.298502  0.070590  0.549547  0.053835  0.012731  18  0  0  0  0
6  24  18.242810  0.053708  0.233006  0.456777  17539875.344620  5822733.314343  18535376.892492  1216245.841829  403758.581091  1285275.672107  0.062691  3.134574  0.032963  0.012311  0.017417  1.000000  0.009155  0.005651  0.001336  0.350014  0.296446  0.070104  0.429500  0.084175  0.019906  18  0  0  0  0
8  22  21.685565  0.000000  0.139886  0.594096  11928415.979655  6292336.354499  9597412.020972  827137.368414  436321.682805  665501.449325  0.044740  2.236985  0.022418  0.013304  0.009018  1.000000  0.005248  0.009693  0.002292  0.318850  0.292369  0.069139  0.246229  0.146381  0.034616  18  0  0  0  0
2  28  16.237352  0.102098  0.346643  0.106422  24465768.260197  5405927.515996  27247703.723317  1696499.452189  374856.533093  1889403.755828  0.083013  4.150656  0.045980  0.011430  0.025604  1.000000  0.017493  0.000960  0.000227  0.445143  0.301712  0.071349  0.820666  0.012132  0.002869  18  0  0  0  0
9  21  23.417363  0.000000  0.112509  0.622873  10275254.551775  6423480.188105  6348881.404653  712504.244003  445415.427154  440242.616151  0.038858  1.942878  0.019311  0.013581  0.005966  1.000000  0.004315  0.010910  0.002580  0.310660  0.291166  0.068855  0.202438  0.165171  0.039060  17  0  0  0  0
7  23  19.767094  0.000000  0.182048  0.541271  14469885.288637  6081220.451181  13858372.341369  1003367.325495  421682.534321  960963.940937  0.053074  2.653678  0.027194  0.012857  0.013022  1.000000  0.006856  0.007852  0.001857  0.331862  0.294211  0.069575  0.321671  0.118035  0.027913  18  0  0  0  0
28  1  14.202778  0.000000  0.191516  0.557793  14892048.590233  5736759.276713  568.553023  1032640.872202  397796.989932  39.424468  0.040117  2.005843  0.027987  0.012129  0.000001  1.000000  0.006680  0.008304  0.001964  0.296337  0.293484  0.069403  0.313409  0.126145  0.029831  16  0  0  0  0
4  26  16.732008  0.107877  0.311990  0.245422  22316959.644961  5459495.026411  25015564.047391  1547497.279037  378570.998590  1734623.260192  0.076991  3.849527  0.041941  0.011543  0.023506  1.000000  0.013993  0.002303  0.000545  0.394240  0.300004  0.070945  0.656479  0.032727  0.007739  21  0  0  0  0
12  18  22.999858  0.000000  0.096151  0.641137  9266502.040343  6460026.911658  1641529.824354  642555.568579  447949.641319  113826.568541  0.032616  1.630783  0.017415  0.013658  0.001543  1.000000  0.003755  0.011771  0.002784  0.301445  0.290345  0.068661  0.176154  0.178667  0.042251  16  0  0  0  0
16  14  18.258406  0.000000  0.127043  0.618124  11084351.999992  6216736.512586  250826.350864  768608.485778  431079.456645  17392.740841  0.034211  1.710542  0.020831  0.013144  0.000236  1.000000  0.004628  0.010657  0.002520  0.298880  0.291409  0.068912  0.217102  0.161880  0.038281  16  0  0  0  0
10  20  24.274130  0.000000  0.098512  0.636695  9425969.765972  6482470.903985  4094762.589063  653613.341476  449505.947268  283938.048269  0.035268  1.763402  0.017715  0.013706  0.003848  1.000000  0.003862  0.011561  0.002734  0.305843  0.290534  0.068706  0.181165  0.175257  0.041445  16  0  0  0  0
11  19  24.024381  0.000000  0.094198  0.641590  9158212.114432  6488648.901874  2603487.673757  635046.554432  449934.340520  180530.419701  0.033377  1.668830  0.017211  0.013719  0.002446  1.000000  0.003714  0.011799  0.002790  0.303069  0.290310  0.068653  0.174259  0.179018  0.042334  17  0  0  0  0
3  27  16.422641  0.107573  0.332977  0.163747  23607206.046675  5404801.879070  26452812.697701  1636965.236488  374778.479446  1834284.612412  0.080650  4.032514  0.044366  0.011427  0.024857  1.000000  0.015869  0.001461  0.000346  0.418414  0.301012  0.071183  0.744472  0.019808  0.004684  19  0  0  0  0
15  15  19.224647  0.000000  0.118194  0.625259  10562063.760686  6283307.285107  402121.733897  732392.099583  435695.591234  27883.829112  0.033512  1.675610  0.019850  0.013285  0.000378  1.000000  0.004369  0.010986  0.002598  0.299279  0.291101  0.068840  0.204952  0.166865  0.039460  16  0  0  0  0
18  12  16.811878  0.000000  0.143846  0.603748  12076579.136468  6091438.538216  97533.359895  837411.262604  422391.074469  6763.134919  0.035667  1.783331  0.022696  0.012879  0.000092  1.000000  0.005134  0.010031  0.002372  0.298227  0.291984  0.069048  0.240877  0.152380  0.036035  16  0  0  0  0
17  13  17.462750  0.000000  0.135678  0.610867  11594227.008349  6152239.347110  156402.692365  803964.116681  426607.109620  10845.238093  0.034944  1.747199  0.021790  0.013007  0.000147  1.000000  0.004886  0.010335  0.002444  0.298536  0.291706  0.068983  0.229206  0.156997  0.037127  16  0  0  0  0
1  29  16.119490  0.094950  0.356327  0.068322  25091670.583876  5441776.236665  27724063.345558  1739900.621446  377342.346509  1922435.370841  0.084713  4.235641  0.047156  0.011505  0.026052  1.000000  0.019049  0.000660  0.000156  0.475801  0.302241  0.071474  0.893702  0.007527  0.001780  19  0  0  0  0
13  17  21.677834  0.000000  0.101842  0.637467  9598993.293289  6410340.702428  1029805.223074  665611.097532  444504.312080  71408.507521  0.032561  1.628033  0.018040  0.013553  0.000968  1.000000  0.003907  0.011581  0.002739  0.300444  0.290532  0.068705  0.183281  0.175848  0.041584  16  0  0  0  0
22  8  15.186998  0.000000  0.170027  0.579343  13622998.743263  5896835.293065  14833.148329  944642.721182  408896.942779  1028.556624  0.038084  1.904186  0.025602  0.012467  0.000014  1.000000  0.005963  0.009067  0.002144  0.297238  0.292839  0.069251  0.279761  0.137735  0.032572  16  0  0  0  0
26  4  14.422736  0.000000  0.186242  0.563171  14580655.010724  5776104.216063  2285.272483  1011048.293076  400525.237308  158.464818  0.039616  1.980822  0.027402  0.012212  0.000002  1.000000  0.006501  0.008487  0.002007  0.296570  0.293332  0.069367  0.305003  0.128930  0.030490  16  0  0  0  0
14  16  20.374549  0.000000  0.109560  0.631893  10053000.108550  6349261.111440  644081.821273  697092.729549  440268.945688  44661.767631  0.032922  1.646115  0.018893  0.013424  0.000605  1.000000  0.004122  0.011304  0.002673  0.299774  0.290799  0.068768  0.193365  0.171673  0.040597  16  0  0  0  0
23  7  14.940908  0.000000  0.174919  0.574537  13911915.135886  5860445.667837  9281.438389  964676.692591  406373.622088  643.591281  0.038545  1.927227  0.026145  0.012391  0.000009  1.000000  0.006123  0.008890  0.002102  0.297042  0.292992  0.069287  0.287281  0.135049  0.031936  16  0  0  0  0
3  26  16.714043  0.096203  0.312839  0.243247  22408682.358708  5536346.294144  24793932.686600  1553857.493520  383900.000820  1719254.951371  0.077117  3.855857  0.042114  0.011705  0.023298  1.000000  0.014465  0.002276  0.000538  0.411590  0.300149  0.070979  0.678634  0.032346  0.007649  23  0  0  0  0
21  9  15.483797  0.000000  0.164497  0.584689  13296383.517699  5937948.618866  23725.885404  921994.646315  411747.813185  1645.194672  0.037565  1.878259  0.024989  0.012554  0.000022  1.000000  0.005784  0.009268  0.002192  0.297453  0.292664  0.069209  0.271359  0.140796  0.033296  17  0  0  0  0
29  1  14.118618  0.000000  0.193619  0.555640  15016211.497094  5721055.143372  566.357923  1041250.546799  396708.037673  39.272256  0.040317  2.015850  0.028221  0.012096  0.000001  1.000000  0.006752  0.008231  0.001947  0.296242  0.293542  0.069417  0.316788  0.125048  0.029571  16  0  0  0  0
28  2  14.202871  0.000000  0.191516  0.557793  14892074.178661  5736756.396020  901.094454  1032642.646549  397796.790180  62.483476  0.040117  2.005861  0.027987  0.012129  0.000001  1.000000  0.006680  0.008304  0.001964  0.296337  0.293484  0.069403  0.313409  0.126144  0.029831  16  0  0  0  0
24  6  14.736211  0.000000  0.179218  0.570258  14165807.151622  5828445.696187  5812.577989  982282.012032  404154.687706  403.054393  0.038951  1.947539  0.026622  0.012323  0.000005  1.000000  0.006266  0.008736  0.002066  0.296867  0.293123  0.069318  0.293957  0.132707  0.031383  16  0  0  0  0
25  5  14.565475  0.000000  0.182975  0.566481  14387681.598328  5800461.139656  3643.198165  997667.176859  402214.189279  252.625776  0.039307  1.965328  0.027039  0.012264  0.000003  1.000000  0.006391  0.008602  0.002034  0.296710  0.293236  0.069345  0.299843  0.130679  0.030903  16  0  0  0  0
1  30  16.027671  0.097723  0.363590  0.043984  25522825.497592  5392100.134159  28287136.301055  1769797.662370  373897.718088  1961479.841073  0.085947  4.297360  0.047966  0.011400  0.026581  1.000000  0.019691  0.000481  0.000114  0.479096  0.302555  0.071548  0.923788  0.004751  0.001124  17  0  0  0  0
27  3  14.303174  0.000000  0.189073  0.560289  14747805.049888  5754991.621942  1434.530277  1022638.771121  399061.252855  99.472855  0.039885  1.994257  0.027716  0.012168  0.000001  1.000000  0.006597  0.008388  0.001984  0.296446  0.293414  0.069387  0.309503  0.127429  0.030134  16  0  0  0  0
19  11  16.279554  0.000000  0.151406  0.596943  12523133.204925  6035234.381636  60845.757413  868376.108034  418493.779283  4219.151960  0.036353  1.817628  0.023535  0.012760  0.000057  1.000000  0.005369  0.009750  0.002306  0.297946  0.292237  0.069108  0.251874  0.148118  0.035027  16  0  0  0  0
2  29  16.119649  0.106239  0.355897  0.068975  25015583.295749  5343623.607314  27989117.557695  1734624.594907  370536.270355  1940814.696636  0.084611  4.230569  0.047013  0.011298  0.026301  1.000000  0.018242  0.000667  0.000158  0.448764  0.302109  0.071443  0.855797  0.007604  0.001798  18  0  0  0  0
4  27  16.451012  0.120799  0.332221  0.165604  23521033.167406  5327311.670674  26752724.616448  1630989.857300  369405.171946  1855081.032964  0.080606  4.030315  0.044204  0.011263  0.025139  1.000000  0.015342  0.001480  0.000350  0.400188  0.300868  0.071149  0.719762  0.020076  0.004748  17  0  0  0  0
20  10  15.843046  0.000000  0.158295  0.590567  12930054.371083  5984041.044693  37981.020037  896592.738230  414943.943155  2633.670809  0.036988  1.849379  0.024300  0.012652  0.000036  1.000000  0.005586  0.009496  0.002246  0.297689  0.292463  0.069162  0.262057  0.144254  0.034113  16  0  0  0  0
30  0  14.047774  0.000000  0.195423  0.553791  15122740.971396  5707572.077489  356.158364  1048637.488131  395773.098143  24.696648  0.040489  2.024425  0.028421  0.012067  0.000000  1.000000  0.006814  0.008170  0.001932  0.296159  0.293591  0.069429  0.319699  0.124115  0.029351  16  0  0  0  0
4  25  17.261535  0.085174  0.280162  0.347078  20420344.132794  5662688.186265  22321548.576603  1415982.619731  392660.770091  1547815.483638  0.071324  3.566213  0.038377  0.011972  0.020975  1.000000  0.012051  0.003642  0.000861  0.384871  0.298645  0.070624  0.565373  0.053309  0.012607  25  0  0  0  0
6  25  17.313445  0.106448  0.278042  0.351966  20226386.484659  5540867.793300  22635944.838229  1402533.254875  384213.529533  1569616.274030  0.070998  3.549881  0.038012  0.011715  0.021270  1.000000  0.011415  0.003720  0.000880  0.360124  0.298352  0.070554  0.535514  0.054464  0.012880  16  0  0  0  0
9  22  21.195841  0.000000  0.143903  0.590340  12152520.245056  6236159.749897  9536739.422901  842677.152795  432426.298122  661294.304538  0.044985  2.249255  0.022839  0.013185  0.008961  1.000000  0.005339  0.009544  0.002257  0.315530  0.292475  0.069165  0.250479  0.144123  0.034082  17  0  0  0  0
0  31  15.964003  0.089653  0.370018  0.027976  25958949.350706  5457268.151808  28515455.548960  1800039.258302  378416.583184  1977311.899763  0.087119  4.355957  0.048786  0.011538  0.026795  1.000000  0.021270  0.000366  0.000086  0.514968  0.302945  0.071641  0.997864  0.002979  0.000705  21  0  0  0  0
12  19  22.403581  0.000000  0.103600  0.634431  9711311.908705  6414279.498227  2574434.973762  673399.468103  444777.435117  178515.854325  0.034232  1.711576  0.018251  0.013561  0.002419  1.000000  0.003974  0.011440  0.002705  0.302282  0.290649  0.068733  0.186441  0.173555  0.041042  17  0  0  0  0
8  23  19.607323  0.000000  0.183446  0.539757  14532549.496808  6031033.483682  13819619.748238  1007712.572033  418202.481622  958276.767891  0.053049  2.652440  0.027312  0.012751  0.012986  1.000000  0.006830  0.007805  0.001846  0.326458  0.294195  0.069571  0.320448  0.117318  0.027743  16  0  0  0  0
5  26  16.770556  0.121077  0.310980  0.248029  22220312.041104  5393026.024866  25281308.553067  1540795.564002  373961.920980  1753050.452157  0.076918  3.845904  0.041760  0.011402  0.023756  1.000000  0.013580  0.002335  0.000552  0.379602  0.299853  0.070909  0.637124  0.033187  0.007848  20  0  0  0  0
15  16  19.202898  0.000000  0.119589  0.623856  10645205.074022  6274435.115534  635889.839831  738157.264651  435080.379373  44093.721213  0.033869  1.693468  0.020006  0.013266  0.000598  1.000000  0.004411  0.010922  0.002583  0.299399  0.291157  0.068853  0.206940  0.165869  0.039225  16  0  0  0  0
3  28  16.251870  0.114513  0.346081  0.107564  24386422.351927  5317849.070575  27540113.980696  1690997.467192  368749.018592  1909679.997971  0.082953  4.147628  0.045831  0.011243  0.025879  1.000000  0.016837  0.000972  0.000230  0.422850  0.301574  0.071316  0.789907  0.012277  0.002903  18  0  0  0  0
19  12  16.286042  0.000000  0.151539  0.596775  12531055.126078  6034363.484855  96406.991684  868925.427996  418433.389767  6685.030564  0.036399  1.819951  0.023550  0.012758  0.000091  1.000000  0.005373  0.009744  0.002304  0.297955  0.292242  0.069109  0.252077  0.148015  0.035003  17  0  0  0  0
10  21  22.444660  0.000000  0.118936  0.617545  10646985.845076  6359989.005554  6294573.668588  738280.746451  441012.836756  436476.822103  0.039371  1.968545  0.020009  0.013447  0.005915  1.000000  0.004487  0.010667  0.002522  0.308672  0.291380  0.068906  0.210501  0.161478  0.038186  17  0  0  0  0
13  18  21.423718  0.000000  0.106166  0.633480  9856977.759146  6383446.020253  1621924.905027  683500.194672  442639.387460  112467.128913  0.033545  1.677252  0.018525  0.013496  0.001524  1.000000  0.004034  0.011387  0.002693  0.300886  0.290708  0.068747  0.189276  0.172847  0.040875  17  0  0  0  0
11  20  22.858478  0.000000  0.106747  0.630285  9908023.911610  6412573.853285  4053537.887284  687039.824769  444659.162693  281079.454856  0.035987  1.799374  0.018621  0.013558  0.003809  1.000000  0.004087  0.011246  0.002660  0.304630  0.290826  0.068775  0.191743  0.170486  0.040317  16  0  0  0  0
7  24  18.234047  0.059043  0.232478  0.457852  17482042.623030  5773356.349018  18579002.329849  1212235.619078  400334.695369  1288300.736752  0.062519  3.125969  0.032855  0.012206  0.017458  1.000000  0.008987  0.005675  0.001342  0.341824  0.296335  0.070077  0.421643  0.084539  0.019992  18  0  0  0  0
22  9  15.189122  0.000000  0.170050  0.579310  13624329.574206  5896687.204136  23507.609045  944735.003343  408886.674032  1630.059005  0.038094  1.904703  0.025605  0.012467  0.000022  1.000000  0.005964  0.009065  0.002144  0.297239  0.292840  0.069251  0.279797  0.137716  0.032567  16  0  0  0  0
14  17  20.285060  0.000000  0.112030  0.629525  10200293.158588  6333713.975268  1016975.676860  707306.289002  439190.879889  70518.884195  0.033517  1.675832  0.019170  0.013391  0.000956  1.000000  0.004195  0.011192  0.002647  0.300005  0.290899  0.068792  0.196831  0.169936  0.040187  16  0  0  0  0
18  13  16.820085  0.000000  0.144087  0.603462  12090919.875430  6089870.887402  154506.712667  838405.674695  422282.370801  10713.767523  0.035744  1.787190  0.022723  0.012876  0.000145  1.000000  0.005142  0.010019  0.002369  0.298244  0.291993  0.069051  0.241238  0.152197  0.035992  16  0  0  0  0
17  14  17.470976  0.000000  0.136113  0.610379  11620116.301941  6149428.254819  247683.665078  805759.325886  426412.183530  17174.821475  0.035072  1.753624  0.021838  0.013002  0.000233  1.000000  0.004899  0.010315  0.002439  0.298568  0.291723  0.068987  0.229847  0.156675  0.037051  16  0  0  0  0
21  10  15.486990  0.000000  0.164538  0.584632  13298793.936682  5937681.299942  37599.331144  922161.789011  411729.276820  2607.203829  0.037582  1.879109  0.024993  0.012554  0.000035  1.000000  0.005785  0.009266  0.002191  0.297455  0.292665  0.069210  0.271422  0.140763  0.033288  16  0  0  0  0
25  6  14.566050  0.000000  0.182979  0.566474  14387909.166727  5800435.632592  5774.012766  997682.956852  402212.420575  400.380212  0.039309  1.965447  0.027040  0.012264  0.000005  1.000000  0.006391  0.008602  0.002034  0.296710  0.293236  0.069345  0.299849  0.130676  0.030902  16  0  0  0  0
20  11  15.847710  0.000000  0.158369  0.590469  12934424.482550  5983558.325669  60185.902057  896895.769455  414910.470568  4173.396428  0.037016  1.850782  0.024308  0.012651  0.000057  1.000000  0.005588  0.009492  0.002245  0.297693  0.292466  0.069162  0.262171  0.144196  0.034099  17  0  0  0  0
16  15  18.260452  0.000000  0.127824  0.617295  11130889.282472  6211723.572842  397000.038970  771835.462891  430731.850576  27528.681767  0.034425  1.721253  0.020919  0.013133  0.000373  1.000000  0.004652  0.010621  0.002512  0.298942  0.291440  0.068920  0.218234  0.161313  0.038147  16  0  0  0  0
26  5  14.423103  0.000000  0.186245  0.563167  14580782.393713  5776089.910793  3621.887974  1011057.126036  400524.245355  251.148090  0.039618  1.980896  0.027402  0.012212  0.000003  1.000000  0.006501  0.008487  0.002007  0.296570  0.293333  0.069367  0.305006  0.128928  0.030489  16  0  0  0  0
31  0  13.988193  0.000000  0.196968  0.552207  15213956.229951  5696019.858260  355.139719  1054962.514778  394972.046920  24.626013  0.040636  2.031775  0.028592  0.012043  0.000000  1.000000  0.006868  0.008118  0.001920  0.296086  0.293633  0.069438  0.322201  0.123322  0.029163  16  0  0  0  0
23  8  14.942297  0.000000  0.174931  0.574517  13912651.384453  5860363.510183  14709.593261  964727.745363  406367.925132  1019.989098  0.038551  1.927543  0.026147  0.012390  0.000014  1.000000  0.006124  0.008889  0.002102  0.297043  0.292992  0.069287  0.287301  0.135038  0.031934  16  0  0  0  0
29  2  14.118712  0.000000  0.193619  0.555639  15016234.604072  5721052.538759  897.615542  1041252.149077  396707.857065  62.242242  0.040317  2.015868  0.028221  0.012096  0.000001  1.000000  0.006752  0.008231  0.001947  0.296242  0.293542  0.069417  0.316788  0.125048  0.029571  16  0  0  0  0
1  31  15.952994  0.099973  0.369703  0.028217  25885557.181576  5349994.433945  28760879.806321  1794950.116061  370978.034692  1994330.049929  0.086985  4.349252  0.048648  0.011311  0.027026  1.000000  0.020244  0.000369  0.000087  0.481869  0.302818  0.071611  0.949755  0.003006  0.000711  17  0  0  0  0
27  4  14.303408  0.000000  0.189074  0.560287  14747876.695873  5754983.566878  2273.568069  1022643.739179  399060.694303  157.653213  0.039886  1.994303  0.027716  0.012168  0.000002  1.000000  0.006597  0.008388  0.001984  0.296446  0.293414  0.069387  0.309505  0.127428  0.030134  16  0  0  0  0
28  3  14.203019  0.000000  0.191517  0.557791  14892114.736370  5736751.829904  1428.135046  1032645.458892  397796.473557  99.029399  0.040118  2.005889  0.027987  0.012129  0.000001  1.000000  0.006680  0.008303  0.001964  0.296337  0.293484  0.069403  0.313410  0.126144  0.029831  17  0  0  0  0
24  7  14.737108  0.000000  0.179225  0.570246  14166215.685914  5828399.998565  9212.132991  982310.340520  404151.518953  638.785523  0.038955  1.947732  0.026623  0.012323  0.000009  1.000000  0.006266  0.008735  0.002066  0.296867  0.293124  0.069318  0.293968  0.132701  0.031381  16  0  0  0  0
30  1  14.047833  0.000000  0.195423  0.553790  15122754.221774  5707570.582926  564.472489  1048638.406936  395772.994508  39.141516  0.040489  2.024436  0.028421  0.012067  0.000001  1.000000  0.006814  0.008170  0.001932  0.296159  0.293591  0.069429  0.319700  0.124115  0.029351  16  0  0  0  0
0  32  15.901348  0.091301  0.375113  0.017889  26260995.600942  5421553.607612  28899568.784990  1820983.677158  375940.073801  2003946.987923  0.087972  4.398611  0.049353  0.011463  0.027156  1.000000  0.021772  0.000296  0.000070  0.517655  0.303166  0.071693  1.021427  0.001882  0.000445  18  0  0  0  0
12  20  21.643943  0.000000  0.115008  0.623651  10392357.019644  6343930.922158  4010876.965808  720624.335327  439899.340977  278121.271440  0.036712  1.835624  0.019531  0.013413  0.003769  1.000000  0.004318  0.010932  0.002585  0.303564  0.291115  0.068843  0.202581  0.165720  0.039190  17  0  0  0  0
13  19  21.069233  0.000000  0.112881  0.627109  10257625.809552  6341584.012777  2544721.813265  711281.835976  439736.602148  176455.491455  0.035077  1.753831  0.019278  0.013408  0.002391  1.000000  0.004236  0.011086  0.002622  0.301572  0.290980  0.068811  0.198720  0.168185  0.039772  16  0  0  0  0
6  26  16.830995  0.135888  0.309791  0.251111  22117365.920258  5336420.908604  25595482.032285  1533657.098708  370036.822544  1774835.794424  0.076900  3.845008  0.041566  0.011283  0.024051  1.000000  0.013216  0.002373  0.000561  0.367241  0.299694  0.070872  0.620028  0.033736  0.007978  17  0  0  0  0
16  16  18.263713  0.000000  0.129057  0.615980  11204331.108525  6203810.084596  627861.983740  776928.048431  430183.115366  43537.055536  0.034763  1.738164  0.021057  0.013116  0.000590  1.000000  0.004690  0.010563  0.002498  0.299041  0.291489  0.068931  0.220026  0.160417  0.037936  16  0  0  0  0
4  28  16.286461  0.128661  0.345412  0.108948  24305501.001206  5239901.091643  27894436.470024  1685386.238241  363343.968477  1934249.343296  0.082969  4.148431  0.045678  0.011079  0.026212  1.000000  0.016274  0.000985  0.000233  0.404062  0.301430  0.071282  0.763496  0.012454  0.002945  17  0  0  0  0
11  21  21.559229  0.000000  0.125490  0.611981  11027524.355602  6298064.844972  6237858.847532  764667.956850  436718.906421  432544.116544  0.039902  1.995092  0.020725  0.013316  0.005862  1.000000  0.004667  0.010420  0.002464  0.306961  0.291597  0.068957  0.218948  0.157730  0.037300  17  0  0  0  0
7  25  17.369220  0.118916  0.276706  0.355055  20119166.948894  5494192.756617  22834562.229710  1395098.463465  380977.000301  1583388.753694  0.070884  3.544203  0.037811  0.011616  0.021457  1.000000  0.011146  0.003769  0.000891  0.350546  0.298196  0.070517  0.522913  0.055202  0.013054  19  0  0  0  0
9  23  19.451725  0.000000  0.184903  0.538200  14601513.502177  5986025.949316  13779755.979565  1012494.657602  415081.579937  955512.543976  0.053046  2.652290  0.027441  0.012656  0.012948  1.000000  0.006818  0.007756  0.001834  0.321884  0.294182  0.069568  0.319844  0.116585  0.027570  18  0  0  0  0
10  22  20.722889  0.000000  0.148066  0.586400  12387275.214563  6182883.119878  9473095.417054  858955.475754  428732.002783  656881.117104  0.045254  2.262692  0.023280  0.013072  0.008902  1.000000  0.005440  0.009390  0.002221  0.312705  0.292586  0.069191  0.255212  0.141798  0.033532  17  0  0  0  0
20  12  15.855092  0.000000  0.158485  0.590314  12941347.057892  5982793.645571  95363.209940  897375.793019  414857.446303  6612.652899  0.037060  1.853004  0.024321  0.012649  0.000090  1.000000  0.005592  0.009486  0.002243  0.297701  0.292471  0.069164  0.262351  0.144103  0.034078  16  0  0  0  0
22  10  15.192487  0.000000  0.170085  0.579257  13626438.375180  5896452.550187  37253.666444  944881.231316  408870.402714  2583.234830  0.038110  1.905523  0.025609  0.012467  0.000035  1.000000  0.005965  0.009064  0.002143  0.297241  0.292842  0.069251  0.279853  0.137687  0.032560  16  0  0  0  0
17  15  17.483904  0.000000  0.136800  0.609606  11661044.100892  6144983.560310  392054.658568  808597.331534  426103.980587  27185.760382  0.035276  1.763783  0.021915  0.012992  0.000368  1.000000  0.004921  0.010282  0.002432  0.298619  0.291751  0.068993  0.230863  0.156166  0.036930  16  0  0  0  0
3  29  16.138226  0.119184  0.355385  0.069775  24939354.172182  5255478.768547  28313936.525994  1729338.733249  364424.152024  1963338.215862  0.084587  4.229349  0.046870  0.011111  0.026606  1.000000  0.017553  0.000675  0.000160  0.425998  0.301972  0.071410  0.823490  0.007699  0.001821  19  0  0  0  0
8  24  18.238521  0.064877  0.231855  0.459127  17422052.055587  5731636.984261  18630756.111253  1208075.767496  397441.801154  1291889.435086  0.062367  3.118353  0.032742  0.012118  0.017507  1.000000  0.008839  0.005704  0.001349  0.334899  0.296221  0.070050  0.414680  0.084973  0.020095  18  0  0  0  0
24  8  14.738530  0.000000  0.179236  0.570229  14166863.132429  5828327.576512  14599.788963  982355.235601  404146.497080  1012.375075  0.038961  1.948039  0.026624  0.012323  0.000014  1.000000  0.006266  0.008735  0.002066  0.296868  0.293124  0.069318  0.293985  0.132692  0.031379  17  0  0  0  0
23  9  14.944497  0.000000  0.174951  0.574487  13913818.130009  5860233.313955  23311.890160  964808.649554  406358.897096  1616.487513  0.038561  1.928043  0.026149  0.012390  0.000022  1.000000  0.006125  0.008888  0.002102  0.297044  0.292993  0.069287  0.287332  0.135021  0.031930  16  0  0  0  0
15  17  19.169916  0.000000  0.121784  0.621626  10776031.112898  6260466.079392  1004215.274547  747228.972554  434111.741809  69634.055429  0.034432  1.721590  0.020252  0.013236  0.000944  1.000000  0.004478  0.010821  0.002559  0.299589  0.291245  0.068874  0.210082  0.164302  0.038854  16  0  0  0  0
14  18  20.153214  0.000000  0.115898  0.625754  10430934.978949  6309340.760748  1602142.270290  723299.398956  437500.798277  111095.366185  0.034448  1.722422  0.019603  0.013340  0.001505  1.000000  0.004312  0.011017  0.002605  0.300367  0.291055  0.068829  0.202301  0.167216  0.039543  16  0  0  0  0
27  5  14.303779  0.000000  0.189076  0.560283  14747990.288036  5754970.791544  3603.339451  1022651.615860  399059.808439  249.861903  0.039887  1.994374  0.027717  0.012168  0.000003  1.000000  0.006597  0.008388  0.001984  0.296446  0.293414  0.069387  0.309508  0.127426  0.030134  16  0  0  0  0
18  14  16.833026  0.000000  0.144468  0.603008  12113614.327329  6087389.855050  244692.573144  839979.347952  422110.331649  16967.413894  0.035866  1.793297  0.022766  0.012870  0.000230  1.000000  0.005154  0.010001  0.002365  0.298271  0.292008  0.069054  0.241811  0.151909  0.035924  16  0  0  0  0
21  11  15.492045  0.000000  0.164602  0.584542  13302613.036640  5937257.750476  59581.722037  922426.612127  411699.907155  4131.501522  0.037609  1.880456  0.025000  0.012553  0.000056  1.000000  0.005788  0.009263  0.002190  0.297459  0.292668  0.069210  0.271523  0.140711  0.033275  17  0  0  0  0
19  13  16.296296  0.000000  0.151750  0.596510  12543599.419817  6032984.370855  152726.860166  869795.271413  418337.759574  10590.349416  0.036473  1.823630  0.023574  0.012755  0.000144  1.000000  0.005380  0.009733  0.002302  0.297969  0.292250  0.069111  0.252398  0.147852  0.034964  16  0  0  0  0
25  7  14.566963  0.000000  0.182985  0.566464  14388269.809244  5800395.211525  9151.024709  997707.964440  402209.617707  634.548167  0.039313  1.965635  0.027041  0.012264  0.000009  1.000000  0.006392  0.008601  0.002034  0.296710  0.293237  0.069345  0.299859  0.130670  0.030901  16  0  0  0  0
2  30  16.030851  0.109352  0.363190  0.044429  25448695.074148  5294120.808543  28573239.062472  1764657.328275  367103.659121  1981318.710339  0.085870  4.293478  0.047827  0.011193  0.026849  1.000000  0.018850  0.000486  0.000115  0.451617  0.302423  0.071517  0.884341  0.004802  0.001136  19  0  0  0  0
30  2  14.047927  0.000000  0.195423  0.553789  15122775.210609  5707568.216777  894.627405  1048639.862339  395772.830435  62.035040  0.040489  2.024453  0.028421  0.012067  0.000001  1.000000  0.006814  0.008170  0.001932  0.296159  0.293591  0.069429  0.319700  0.124114  0.029351  16  0  0  0  0
32  0  13.938013  0.000000  0.198288  0.550854  15291893.755100  5686142.726038  354.269747  1060366.840009  394287.149179  24.565688  0.040761  2.038055  0.028739  0.012022  0.000000  1.000000  0.006914  0.008073  0.001909  0.296024  0.293667  0.069446  0.324346  0.122649  0.029004  16  0  0  0  0
28  4  14.203255  0.000000  0.191518  0.557789  14892179.002317  5736744.596013  2263.432923  1032649.915206  397795.971947  156.950425  0.040119  2.005934  0.027988  0.012129  0.000002  1.000000  0.006680  0.008303  0.001964  0.296337  0.293484  0.069403  0.313412  0.126143  0.029830  16  0  0  0  0
26  6  14.423685  0.000000  0.186248  0.563161  14580984.212620  5776067.253256  5740.243219  1011071.120515  400522.674242  398.038573  0.039620  1.981012  0.027403  0.012212  0.000005  1.000000  0.006501  0.008487  0.002007  0.296570  0.293333  0.069367  0.305012  0.128925  0.030488  16  0  0  0  0
31  1  13.988253  0.000000  0.196968  0.552206  15213968.346618  5696018.491901  562.858071  1054963.354969  394971.952174  39.029570  0.040636  2.031786  0.028592  0.012043  0.000001  1.000000  0.006868  0.008118  0.001920  0.296086  0.293633  0.069438  0.322202  0.123322  0.029163  16  0  0  0  0
2  31  15.958620  0.111872  0.369329  0.028515  25813148.268156  5252179.920681  29064664.506582  1789929.154502  364195.404104  2015395.015970  0.086928  4.346380  0.048512  0.011104  0.027311  1.000000  0.019375  0.000373  0.000088  0.454017  0.302687  0.071579  0.908974  0.003039  0.000719  16  0  0  0  0
3  30  16.052542  0.122686  0.362714  0.044973  25374782.351017  5205978.122839  28923277.791642  1759532.089902  360991.690086  2005591.012193  0.085873  4.293661  0.047688  0.011007  0.027178  1.000000  0.018134  0.000492  0.000116  0.428477  0.302286  0.071485  0.850756  0.004864  0.001150  17  0  0  0  0
1  32  15.892288  0.101810  0.374819  0.018049  26189030.676547  5314550.341917  29157561.520421  1815993.502579  368520.278939  2021836.658489  0.087853  4.392659  0.049218  0.011236  0.027399  1.000000  0.020717  0.000298  0.000071  0.484189  0.303039  0.071663  0.971955  0.001899  0.000449  18  0  0  0  0
4  29  16.177107  0.133938  0.354778  0.070744  24862171.851197  5177266.843076  28707162.018153  1723986.775204  359000.799391  1990605.163907  0.084646  4.232303  0.046725  0.010946  0.026975  1.000000  0.016963  0.000685  0.000162  0.406812  0.301829  0.071377  0.795810  0.007814  0.001848  16  0  0  0  0
10  23  19.299990  0.000000  0.186414  0.536609  14676110.813222  5945515.624396  13739018.366820  1017667.366506  412272.522673  952687.726175  0.053062  2.653103  0.027581  0.012570  0.012910  1.000000  0.006816  0.007707  0.001823  0.318008  0.294172  0.069566  0.319771  0.115841  0.027394  19  0  0  0  0
11  22  20.270238  0.000000  0.152332  0.582317  12629770.307623  6132274.084629  9407122.520855  875770.512509  425222.683163  652306.440312  0.045541  2.277028  0.023736  0.012965  0.008840  1.000000  0.005549  0.009234  0.002184  0.310297  0.292700  0.069218  0.260335  0.139434  0.032974  17  0  0  0  0
7  26  16.914695  0.152362  0.308405  0.254710  22006689.810514  5289089.939465  25962360.744896  1525982.622372  366754.809800  1800275.810383  0.076937  3.846842  0.041358  0.011183  0.024396  1.000000  0.012890  0.002417  0.000572  0.356789  0.299527  0.070832  0.604731  0.034382  0.008131  18  0  0  0  0
9  24  18.255256  0.071187  0.231142  0.460596  17359850.737554  5696733.904566  18690361.605197  1203762.618575  395021.560148  1296022.584994  0.062232  3.111619  0.032625  0.012044  0.017563  1.000000  0.008706  0.005738  0.001357  0.329040  0.296105  0.070023  0.408457  0.085475  0.020213  18  0  0  0  0
6  27  16.573739  0.152572  0.330275  0.170463  23336222.426945  5202086.840683  27537718.781194  1618174.755129  360721.861729  1909513.910619  0.080732  4.036593  0.043857  0.010999  0.025876  1.000000  0.014483  0.001532  0.000362  0.371828  0.300558  0.071076  0.679472  0.020783  0.004915  17  0  0  0  0
5  28  16.342990  0.144676  0.344624  0.110606  24221919.035885  5171782.565245  28318996.828520  1679590.517589  358620.509909  1963689.106150  0.083066  4.153323  0.045521  0.010935  0.026611  1.000000  0.015787  0.001002  0.000237  0.388214  0.301280  0.071247  0.740655  0.012666  0.002995  16  0  0  0  0
29  3  14.118860  0.000000  0.193620  0.555638  15016271.214101  5721048.413721  1422.621557  1041254.687681  396707.571028  98.647084  0.040318  2.015895  0.028221  0.012096  0.000001  1.000000  0.006752  0.008231  0.001947  0.296242  0.293542  0.069417  0.316789  0.125047  0.029571  16  0  0  0  0
16  17  18.268930  0.000000  0.130998  0.613891  11319937.711692  6191347.272049  991718.771600  784944.413863  429318.921999  68767.525910  0.035296  1.764806  0.021274  0.013090  0.000932  1.000000  0.004750  0.010473  0.002477  0.299196  0.291566  0.068950  0.222858  0.159008  0.037602  16  0  0  0  0
17  16  17.504122  0.000000  0.137885  0.608378  11725649.058622  6137965.829818  620113.530821  813077.153064  425617.358797  42999.764166  0.035597  1.779827  0.022037  0.012977  0.000583  1.000000  0.004955  0.010231  0.002419  0.298700  0.291794  0.069003  0.232470  0.155363  0.036740  16  0  0  0  0
8  25  17.445427  0.132614  0.275173  0.358594  20003837.515609  5456046.497302  23062208.023953  1387101.317481  378331.871509  1599174.113922  0.070801  3.540029  0.037594  0.011536  0.021671  1.000000  0.010902  0.003827  0.000905  0.342442  0.298032  0.070479  0.511446  0.056057  0.013256  18  0  0  0  0
5  27  16.500792  0.135765  0.331326  0.167828  23431151.556437  5259895.025965  27112019.949994  1624757.308125  364730.383090  1879995.204064  0.080632  4.031624  0.044035  0.011121  0.025476  1.000000  0.014884  0.001504  0.000356  0.384812  0.300716  0.071114  0.698300  0.020398  0.004824  19  0  0  0  0
15  18  19.121126  0.000000  0.125223  0.618077  10981003.981292  6238559.472423  1582487.894427  761442.152179  432592.699107  109732.497154  0.035314  1.765704  0.020637  0.013190  0.001487  1.000000  0.004584  0.010663  0.002522  0.299885  0.291383  0.068906  0.215041  0.161846  0.038273  16  0  0  0  0
14  19  19.966340  0.000000  0.121910  0.619733  10789430.782618  6271387.796546  2514793.477349  748158.129247  434869.072909  174380.207943  0.035900  1.794976  0.020277  0.013259  0.002363  1.000000  0.004496  0.010743  0.002541  0.300929  0.291297  0.068886  0.210912  0.162984  0.038543  16  0  0  0  0
19  14  16.312477  0.000000  0.152084  0.596090  12563452.903727  6030801.544295  241885.079735  871171.946947  418186.398536  16772.737357  0.036589  1.829454  0.023611  0.012751  0.000227  1.000000  0.005391  0.009717  0.002298  0.297991  0.292263  0.069114  0.252908  0.147594  0.034903  16  0  0  0  0
18  15  16.853376  0.000000  0.145071  0.602289  12149497.009703  6083466.541405  387348.931613  842467.516333  421838.282172  26859.456989  0.036059  1.802957  0.022833  0.012862  0.000364  1.000000  0.005174  0.009972  0.002358  0.298313  0.292032  0.069060  0.242718  0.151453  0.035816  16  0  0  0  0
12  21  20.759868  0.000000  0.132085  0.606249  11411502.009945  6237974.128886  6179434.133083  791293.643536  432552.110356  428492.843966  0.040442  2.022076  0.021446  0.013189  0.005807  1.000000  0.004852  0.010172  0.002406  0.305483  0.291813  0.069008  0.227653  0.153979  0.036413  17  0  0  0  0
22  11  15.197815  0.000000  0.170141  0.579174  13629779.744496  5896080.730627  59034.584077  945112.927748  408844.620091  4093.562012  0.038136  1.906821  0.025615  0.012466  0.000055  1.000000  0.005967  0.009061  0.002143  0.297244  0.292844  0.069252  0.279942  0.137640  0.032549  16  0  0  0  0
13  20  20.604296  0.000000  0.123178  0.616887  10871891.168348  6277179.106814  3967372.669404  753876.077596  435270.652560  275104.606922  0.037432  1.871584  0.020432  0.013272  0.003728  1.000000  0.004551  0.010623  0.002512  0.302624  0.291398  0.068910  0.213520  0.161030  0.038080  17  0  0  0  0
23  10  14.947982  0.000000  0.174982  0.574438  13915667.031013  5860026.991183  36943.731027  964936.855605  406344.590312  2561.743363  0.038577  1.928835  0.026152  0.012390  0.000035  1.000000  0.006126  0.008886  0.002101  0.297046  0.292994  0.069287  0.287382  0.134994  0.031923  16  0  0  0  0
20  13  15.866761  0.000000  0.158669  0.590069  12952309.525066  5981582.674302  151077.651139  898135.949796  414773.475423  10475.990358  0.037130  1.856524  0.024342  0.012647  0.000142  1.000000  0.005598  0.009477  0.002241  0.297712  0.292478  0.069165  0.262636  0.143957  0.034043  16  0  0  0  0
21  12  15.500047  0.000000  0.164704  0.584399  13308662.979193  5936586.782288  94407.549020  922846.125797  411653.381039  6546.385688  0.037652  1.882590  0.025012  0.012552  0.000089  1.000000  0.005791  0.009257  0.002189  0.297465  0.292672  0.069211  0.271683  0.140628  0.033256  16  0  0  0  0
29  4  14.119096  0.000000  0.193621  0.555636  15016329.238526  5721041.875368  2254.695173  1041258.711197  396707.117647  156.344533  0.040319  2.015939  0.028221  0.012096  0.000002  1.000000  0.006752  0.008231  0.001947  0.296242  0.293542  0.069417  0.316791  0.125046  0.029571  16  0  0  0  0
28  5  14.203627  0.000000  0.191520  0.557786  14892280.873642  5736733.127385  3587.277857  1032656.979143  397795.176692  248.748163  0.040120  2.006004  0.027988  0.012129  0.000003  1.000000  0.006681  0.008303  0.001964  0.296337  0.293484  0.069403  0.313415  0.126141  0.029830  17  0  0  0  0
31  2  13.988347  0.000000  0.196968  0.552206  15213987.559036  5696016.324573  892.068791  1054964.687192  394971.801888  61.857621  0.040636  2.031803  0.028592  0.012043  0.000001  1.000000  0.006868  0.008118  0.001920  0.296086  0.293633  0.069438  0.322202  0.123321  0.029163  16  0  0  0  0
24  9  14.740784  0.000000  0.179253  0.570200  14167889.154311  5828212.808943  23137.955910  982426.381765  404138.538895  1604.426606  0.038970  1.948524  0.026626  0.012322  0.000022  1.000000  0.006267  0.008734  0.002065  0.296869  0.293125  0.069318  0.294013  0.132676  0.031375  16  0  0  0  0
30  3  14.048077  0.000000  0.195424  0.553788  15122808.503304  5707564.460795  1417.885871  1048642.170913  395772.569988  98.318703  0.040490  2.024481  0.028421  0.012067  0.000001  1.000000  0.006815  0.008170  0.001932  0.296159  0.293591  0.069429  0.319701  0.124114  0.029350  16  0  0  0  0
33  0  13.895728  0.000000  0.199414  0.549701  15358373.753557  5677711.881310  353.528330  1064976.680165  393702.539560  24.514277  0.040868  2.043410  0.028864  0.012004  0.000000  1.000000  0.006953  0.008036  0.001900  0.295969  0.293696  0.069453  0.326180  0.122079  0.028869  16  0  0  0  0
32  1  13.938073  0.000000  0.198288  0.550854  15291904.942782  5686141.462370  561.479283  1060367.615783  394287.061554  38.933962  0.040761  2.038065  0.028739  0.012022  0.000001  1.000000  0.006914  0.008073  0.001909  0.296024  0.293667  0.069446  0.324346  0.122649  0.029004  16  0  0  0  0
26  7  14.424608  0.000000  0.186253  0.563151  14581304.081184  5776031.340486  9097.515724  1011093.300764  400520.183987  630.837760  0.039624  1.981196  0.027403  0.012212  0.000009  1.000000  0.006502  0.008486  0.002007  0.296570  0.293333  0.069367  0.305021  0.128920  0.030487  16  0  0  0  0
25  8  14.568409  0.000000  0.182994  0.566447  14388841.371636  5800331.149088  14502.972722  997747.597582  402205.175504  1005.661666  0.039319  1.965933  0.027042  0.012263  0.000014  1.000000  0.006392  0.008601  0.002034  0.296711  0.293237  0.069345  0.299875  0.130661  0.030899  16  0  0  0  0
27  6  14.304366  0.000000  0.189079  0.560277  14748170.223699  5754950.563935  5710.850113  1022664.092916  399058.405821  396.000403  0.039890  1.994488  0.027717  0.012167  0.000005  1.000000  0.006597  0.008388  0.001984  0.296446  0.293415  0.069387  0.309513  0.127423  0.030133  16  0  0  0  0
9  25  17.542332  0.147503  0.273437  0.362592  19879666.329345  5425698.442817  23319345.019262  1378491.068777  376227.483972  1617004.445961  0.070745  3.537234  0.037361  0.011471  0.021913  1.000000  0.010676  0.003893  0.000921  0.335577  0.297861  0.070438  0.500868  0.057034  0.013488  16  0  0  0  0
10  24  18.283173  0.077934  0.230348  0.462248  17295560.565649  5667844.098141  18757389.716968  1199304.624849  393018.290099  1300670.432292  0.062113  3.105673  0.032504  0.011983  0.017626  1.000000  0.008587  0.005775  0.001366  0.324078  0.295987  0.069995  0.402851  0.086043  0.020348  17  0  0  0  0
11  23  19.152163  0.000000  0.187970  0.534998  14755494.195716  5908920.736877  13697771.470781  1023171.950032  409734.968734  949827.593773  0.053095  2.654756  0.027731  0.012493  0.012871  1.000000  0.006824  0.007657  0.001811  0.314722  0.294164  0.069564  0.320149  0.115093  0.027217  17  0  0  0  0
1  33  15.845430  0.103240  0.378865  0.011511  26428950.203804  5286390.472615  29471598.638544  1832629.945066  366567.624015  2043612.545238  0.088540  4.426981  0.049669  0.011177  0.027694  1.000000  0.021098  0.000254  0.000060  0.486023  0.303213  0.071704  0.989818  0.001197  0.000283  16  0  0  0  0
0  34  15.817862  0.093529  0.382122  0.007252  26676272.513307  5372103.372881  29428721.871309  1849779.709510  372511.107449  2040639.394698  0.089145  4.457268  0.050134  0.011358  0.027653  1.000000  0.022479  0.000224  0.000053  0.521350  0.303469  0.071764  1.054604  0.000746  0.000176  18  0  0  0  0
8  26  17.023076  0.170512  0.306804  0.258867  21886858.003294  5250412.085686  26385998.235038  1517673.273851  364072.819312  1829651.579919  0.077028  3.851397  0.041133  0.011101  0.024794  1.000000  0.012594  0.002470  0.000584  0.347943  0.299352  0.070791  0.590847  0.035136  0.008309  18  0  0  0  0
13  21  20.043713  0.000000  0.138630  0.600429  11793418.346082  6180055.200282  6120106.543441  817776.394789  428535.909859  424378.964432  0.040981  2.049054  0.022164  0.013066  0.005751  1.000000  0.005041  0.009929  0.002348  0.304203  0.292025  0.069058  0.236483  0.150280  0.035538  16  0  0  0  0
6  28  16.423491  0.162665  0.343698  0.112575  24134434.246438  5113054.297014  28822901.679050  1673524.168239  354548.188377  1998630.755796  0.083251  4.162570  0.045357  0.010810  0.027084  1.000000  0.015362  0.001022  0.000242  0.374832  0.301125  0.071210  0.720724  0.012920  0.003055  17  0  0  0  0
12  22  19.841140  0.000000  0.156648  0.578138  12876744.042703  6084216.581655  9339621.599984  892896.106188  421890.291284  647625.807599  0.045840  2.291984  0.024200  0.012864  0.008776  1.000000  0.005665  0.009078  0.002147  0.308241  0.292816  0.069245  0.265750  0.137063  0.032413  16  0  0  0  0
5  29  16.238312  0.150638  0.354064  0.071906  24783041.950225  5108708.402786  29178413.839850  1718499.768533  354246.836418  2023282.595037  0.084795  4.239761  0.046576  0.010801  0.027418  1.000000  0.016454  0.000697  0.000165  0.390628  0.301681  0.071342  0.771940  0.007952  0.001880  19  0  0  0  0
4  30  16.094726  0.137882  0.362153  0.045631  25300339.334404  5127617.241157  29346738.671921  1754370.080046  355558.008567  2034954.535291  0.085966  4.298278  0.047548  0.010841  0.027576  1.000000  0.017522  0.000499  0.000118  0.408976  0.302143  0.071451  0.822026  0.004939  0.001168  17  0  0  0  0
7  27  16.671757  0.171287  0.329048  0.173555  23234806.719502  5153343.759895  28037212.115513  1611142.411395  357341.930677  1944149.657964  0.080908  4.045379  0.043666  0.010896  0.026346  1.000000  0.014127  0.001565  0.000370  0.360851  0.300393  0.071037  0.662757  0.021237  0.005022  18  0  0  0  0
15  19  19.051649  0.000000  0.130575  0.612418  11299903.264574  6204427.267227  2485109.417206  783555.190022  430225.911897  172321.862943  0.036689  1.834471  0.021236  0.013118  0.002335  1.000000  0.004750  0.010417  0.002463  0.300347  0.291597  0.068957  0.222843  0.158022  0.037369  16  0  0  0  0
14  20  19.716030  0.000000  0.131144  0.610092  11339897.202260  6212949.228502  3923672.290649  786328.440085  430816.839698  272074.345709  0.038134  1.906719  0.021312  0.013136  0.003687  1.000000  0.004783  0.010324  0.002441  0.301793  0.291669  0.068974  0.224397  0.156482  0.037005  16  0  0  0  0
3  31  15.982838  0.125514  0.368885  0.028879  25741238.353591  5164058.458234  29435861.049138  1784942.794402  358084.906727  2041134.437860  0.086955  4.347747  0.048377  0.010918  0.027660  1.000000  0.018636  0.000378  0.000089  0.430564  0.302550  0.071547  0.874285  0.003079  0.000728  22  0  0  0  0
21  13  15.512702  0.000000  0.164865  0.584172  13318244.147212  5935524.154045  149567.805792  923510.500859  411579.696525  10371.295023  0.037719  1.885970  0.025030  0.012549  0.000141  1.000000  0.005796  0.009249  0.002187  0.297475  0.292678  0.069213  0.271936  0.140497  0.033225  16  0  0  0  0
25  9  14.570700  0.000000  0.183010  0.566421  14389747.147083  5800229.627157  22984.597563  997810.405647  402198.135795  1593.792468  0.039328  1.966406  0.027043  0.012263  0.000022  1.000000  0.006392  0.008600  0.002034  0.296711  0.293238  0.069345  0.299900  0.130647  0.030895  16  0  0  0  0
26  8  14.426071  0.000000  0.186262  0.563136  14581811.012169  5775974.425520  14418.197186  1011128.452251  400516.237403  999.783181  0.039630  1.981487  0.027404  0.012212  0.000014  1.000000  0.006502  0.008486  0.002007  0.296571  0.293333  0.069368  0.305035  0.128912  0.030485  16  0  0  0  0
20  14  15.885185  0.000000  0.158961  0.589680  12969661.191231  5979665.812345  239284.017682  899339.144882  414640.556840  16592.375134  0.037242  1.862096  0.024374  0.012643  0.000225  1.000000  0.005608  0.009462  0.002238  0.297731  0.292489  0.069168  0.263088  0.143726  0.033988  16  0  0  0  0
19  15  16.337942  0.000000  0.152611  0.595422  12594848.593635  6027349.324753  382933.039830  873348.979368  417947.015554  26553.251277  0.036773  1.838666  0.023670  0.012743  0.000360  1.000000  0.005408  0.009691  0.002292  0.298026  0.292284  0.069119  0.253714  0.147186  0.034806  16  0  0  0  0
27  7  14.305296  0.000000  0.189084  0.560268  14748455.446953  5754918.495061  9050.941657  1022683.870798  399056.182108  627.608232  0.039893  1.994668  0.027717  0.012167  0.000009  1.000000  0.006598  0.008387  0.001983  0.296447  0.293415  0.069387  0.309521  0.127418  0.030132  16  0  0  0  0
17  17  17.535505  0.000000  0.139594  0.606429  11827385.048132  6126910.425547  979664.642876  820131.705720  424850.757598  67931.671399  0.036102  1.805111  0.022228  0.012954  0.000921  1.000000  0.005009  0.010149  0.002400  0.298828  0.291861  0.069019  0.235009  0.154098  0.036441  17  0  0  0  0
24  10  14.744354  0.000000  0.179280  0.570155  14169515.046497  5828030.940120  36668.299495  982539.123992  404125.927790  2542.644455  0.038986  1.949293  0.026629  0.012322  0.000034  1.000000  0.006268  0.008732  0.002065  0.296870  0.293126  0.069318  0.294058  0.132652  0.031370  16  0  0  0  0
16  18  18.277303  0.000000  0.134040  0.610567  11501175.461845  6171794.437474  1563259.765242  797511.758594  427963.094020  108399.184818  0.036132  1.806622  0.021615  0.013049  0.001469  1.000000  0.004846  0.010331  0.002443  0.299439  0.291687  0.068978  0.227327  0.156797  0.037079  16  0  0  0  0
18  16  16.885230  0.000000  0.146022  0.601147  12206152.278108  6077270.762941  612743.298924  846396.092406  421408.655984  42488.699308  0.036364  1.818216  0.022940  0.012849  0.000576  1.000000  0.005204  0.009926  0.002347  0.298380  0.292069  0.069069  0.244152  0.150734  0.035646  17  0  0  0  0
28  6  14.204217  0.000000  0.191522  0.557780  14892442.313980  5736714.953248  5685.398060  1032668.173700  397793.916465  394.235513  0.040122  2.006116  0.027988  0.012129  0.000005  1.000000  0.006681  0.008303  0.001964  0.296338  0.293484  0.069403  0.313420  0.126138  0.029829  16  0  0  0  0
29  5  14.119470  0.000000  0.193622  0.555633  15016421.232380  5721031.506232  3573.430817  1041265.090213  396706.398632  247.787985  0.040320  2.016009  0.028221  0.012096  0.000003  1.000000  0.006753  0.008231  0.001947  0.296242  0.293542  0.069417  0.316793  0.125045  0.029571  16  0  0  0  0
32  2  13.938167  0.000000  0.198288  0.550853  15291922.662278  5686139.461791  889.883618  1060368.844484  394286.922831  61.706097  0.040762  2.038082  0.028739  0.012022  0.000001  1.000000  0.006914  0.008073  0.001909  0.296024  0.293667  0.069446  0.324347  0.122648  0.029004  16  0  0  0  0
22  12  15.206251  0.000000  0.170230  0.579042  13635073.050129  5895491.699361  93542.161731  945479.974881  408803.775626  6486.378210  0.038178  1.908877  0.025625  0.012465  0.000088  1.000000  0.005970  0.009056  0.002142  0.297249  0.292847  0.069253  0.280084  0.137565  0.032531  16  0  0  0  0
30  4  14.048313  0.000000  0.195425  0.553786  15122861.260396  5707558.509504  2247.190094  1048645.829182  395772.157315  155.824118  0.040490  2.024524  0.028421  0.012067  0.000002  1.000000  0.006815  0.008170  0.001932  0.296159  0.293591  0.069429  0.319703  0.124113  0.029350  16  0  0  0  0
23  11  14.953503  0.000000  0.175031  0.574361  13918596.555493  5859700.078698  58544.017770  965139.993991  406321.921625  4059.545281  0.038602  1.930091  0.026158  0.012389  0.000055  1.000000  0.006127  0.008884  0.002101  0.297049  0.292996  0.069288  0.287461  0.134952  0.031913  16  0  0  0  0
2  32  15.899878  0.113925  0.374470  0.018246  26118254.769736  5216869.790435  29476350.831842  1811085.776574  361746.937496  2043942.070690  0.087813  4.390660  0.049085  0.011030  0.027698  1.000000  0.019824  0.000302  0.000071  0.456027  0.302908  0.071632  0.930041  0.001920  0.000454  20  0  0  0  0
33  1  13.895787  0.000000  0.199414  0.549701  15358384.160749  5677710.703293  560.304236  1064977.401818  393702.457874  38.852482  0.040868  2.043421  0.028864  0.012004  0.000001  1.000000  0.006953  0.008036  0.001900  0.295969  0.293696  0.069453  0.326180  0.122078  0.028869  16  0  0  0  0
31  3  13.988497  0.000000  0.196969  0.552204  15214018.047616  5696012.881489  1413.830908  1054966.801323  394971.563138  98.037525  0.040637  2.031830  0.028592  0.012043  0.000001  1.000000  0.006868  0.008118  0.001920  0.296086  0.293633  0.069438  0.322203  0.123321  0.029163  16  0  0  0  0
34  0  13.860078  0.000000  0.200373  0.548720  15415000.132407  5670525.395582  352.897558  1068903.252986  393204.215985  24.470538  0.040959  2.047972  0.028970  0.011989  0.000000  1.000000  0.006986  0.008004  0.001893  0.295922  0.293720  0.069459  0.327746  0.121596  0.028755  16  0  0  0  0
3  32  15.926124  0.127815  0.374056  0.018487  26048224.331372  5128760.708529  29865491.487168  1806229.742663  355637.298608  2070925.768956  0.087861  4.393048  0.048954  0.010844  0.028064  1.000000  0.019065  0.000306  0.000072  0.432312  0.302771  0.071599  0.894416  0.001946  0.000460  16  0  0  0  0
1  34  15.811378  0.104289  0.381861  0.007320  26606563.838619  5265464.873309  29704404.397098  1844945.987259  365116.606112  2059755.706477  0.089048  4.452397  0.050003  0.011133  0.027912  1.000000  0.021384  0.000226  0.000053  0.487380  0.303343  0.071735  1.003225  0.000753  0.000178  17  0  0  0  0
5  30  16.159544  0.155081  0.361492  0.046420  25224419.313023  5058777.292518  29854248.591821  1749105.652078  350784.525310  2070146.166795  0.086154  4.307711  0.047405  0.010696  0.028053  1.000000  0.016995  0.000508  0.000120  0.392527  0.301996  0.071416  0.797299  0.005029  0.001189  16  0  0  0  0
6  29  16.324065  0.169396  0.353226  0.073286  24700794.681265  5049381.931457  29738338.968927  1712796.598077  350133.034430  2062108.789442  0.085041  4.252069  0.046421  0.010676  0.027944  1.000000  0.016012  0.000711  0.000168  0.376963  0.301526  0.071305  0.751186  0.008117  0.001919  19  0  0  0  0
10  25  17.660003  0.163501  0.271497  0.367046  19746205.034558  5402425.720360  23605786.329241  1369236.627588  374613.712417  1636866.790781  0.070714  3.535691  0.037110  0.011422  0.022182  1.000000  0.010465  0.003967  0.000938  0.329756  0.297684  0.070397  0.490983  0.058137  0.013748  18  0  0  0  0
15  20  18.958269  0.000000  0.138806  0.603369  11790363.193466  6151815.075051  3880439.226930  817564.545127  426577.689848  269076.488943  0.038811  1.940554  0.022158  0.013007  0.003646  1.000000  0.005010  0.010037  0.002374  0.301056  0.291926  0.069035  0.235055  0.152136  0.035977  16  0  0  0  0
0  35  15.793458  0.094190  0.384220  0.004601  26800577.717366  5357224.193765  29587401.693040  1858399.251244  371479.358969  2051642.532951  0.089497  4.474831  0.050368  0.011327  0.027802  1.000000  0.022695  0.000207  0.000049  0.522456  0.303559  0.071786  1.064715  0.000469  0.000111  19  0  0  0  0
11  24  18.321076  0.085059  0.229484  0.464068  17229491.325726  5644209.516853  18831253.076016  1194723.267413  391379.426615  1305792.247672  0.062009  3.100437  0.032380  0.011933  0.017695  1.000000  0.008478  0.005817  0.001376  0.319873  0.295867  0.069967  0.397764  0.086673  0.020497  17  0  0  0  0
7  28  16.530206  0.182700  0.342618  0.114891  24041689.981085  5063193.209805  29416004.968961  1667093.117569  351090.732791  2039757.582296  0.083529  4.176450  0.045183  0.010705  0.027641  1.000000  0.014988  0.001045  0.000247  0.363520  0.300962  0.071172  0.703145  0.013219  0.003126  18  0  0  0  0
12  23  19.008592  0.000000  0.189558  0.533386  14838653.874999  5875754.848779  13656494.203514  1028938.388627  407435.187652  946965.355377  0.053142  2.657125  0.027887  0.012423  0.012833  1.000000  0.006840  0.007608  0.001799  0.311934  0.294158  0.069563  0.320903  0.114349  0.027041  18  0  0  0  0
9  26  17.157574  0.190304  0.304972  0.263615  21756525.114286  5219760.460092  26869984.891209  1508635.761828  361947.381620  1863212.066896  0.077173  3.858649  0.040888  0.011036  0.025249  1.000000  0.012321  0.002530  0.000598  0.340446  0.299170  0.070748  0.578050  0.036008  0.008515  17  0  0  0  0
13  22  19.438322  0.000000  0.160961  0.573922  13124753.045943  6038683.657760  9271514.516890  910093.487184  418732.958163  642903.142529  0.046146  2.307276  0.024666  0.012767  0.008712  1.000000  0.005784  0.008923  0.002110  0.306484  0.292930  0.069272  0.271356  0.134718  0.031858  17  0  0  0  0
14  21  19.406554  0.000000  0.145036  0.594605  12167956.233966  6124672.736515  6060749.197773  843747.511447  424695.592300  420263.021563  0.041512  2.075605  0.022868  0.012949  0.005695  1.000000  0.005229  0.009692  0.002292  0.303093  0.292229  0.069106  0.245301  0.146686  0.034688  18  0  0  0  0
0  33  15.852998  0.092586  0.379141  0.011406  26499649.289098  5393184.098359  29203490.613914  1837532.344133  373972.882074  2025021.462707  0.088646  4.432317  0.049802  0.011403  0.027442  1.000000  0.022176  0.000252  0.000059  0.519779  0.303340  0.071734  1.040381  0.001185  0.000280  23  0  0  0  0
4  31  16.027706  0.141060  0.368361  0.029319  25669124.522548  5085593.454356  29884662.732620  1779942.294374  352644.005192  2072255.136874  0.087075  4.353763  0.048241  0.010752  0.028082  1.000000  0.018004  0.000383  0.000091  0.410798  0.302408  0.071513  0.844645  0.003128  0.000740  18  0  0  0  0
24  11  14.750009  0.000000  0.179324  0.570084  14172091.293768  5827742.763697  58108.080332  982717.765514  404105.945130  4029.316611  0.039010  1.950512  0.026634  0.012321  0.000055  1.000000  0.006269  0.008730  0.002064  0.296873  0.293127  0.069319  0.294128  0.132613  0.031360  16  0  0  0  0
23  12  14.962243  0.000000  0.175109  0.574239  13923237.606430  5859182.166655  92766.295296  965461.812635  406286.008692  6432.578265  0.038642  1.932080  0.026167  0.012388  0.000087  1.000000  0.006130  0.008879  0.002100  0.297053  0.292999  0.069289  0.287586  0.134884  0.031897  17  0  0  0  0
17  18  17.583659  0.000000  0.142274  0.603330  11986978.655157  6109557.165883  1544730.210890  831198.207455  423647.452016  107114.312892  0.036896  1.844822  0.022528  0.012917  0.001452  1.000000  0.005095  0.010022  0.002370  0.299028  0.291967  0.069044  0.239015  0.152112  0.035972  16  0  0  0  0
19  16  16.377860  0.000000  0.153444  0.594364  12644431.578348  6021896.364240  605829.465444  876787.150838  417568.897671  42009.281921  0.037064  1.853221  0.023763  0.012732  0.000569  1.000000  0.005435  0.009650  0.002282  0.298082  0.292316  0.069127  0.254990  0.146541  0.034654  16  0  0  0  0
27  8  14.306770  0.000000  0.189092  0.560254  14748907.484696  5754867.669160  14344.409564  1022715.215891  399052.657751  994.666618  0.039899  1.994954  0.027718  0.012167  0.000013  1.000000  0.006598  0.008387  0.001983  0.296447  0.293415  0.069387  0.309533  0.127411  0.030130  17  0  0  0  0
16  19  18.290801  0.000000  0.138779  0.605273  11783430.879743  6141307.510586  2456115.156588  817083.846286  425849.076826  170311.349856  0.037437  1.871872  0.022145  0.012984  0.002308  1.000000  0.004995  0.010109  0.002391  0.299818  0.291876  0.069023  0.234355  0.153352  0.036265  17  0  0  0  0
20  15  15.914206  0.000000  0.159422  0.589062  12997104.721603  5976633.828542  378842.734268  901242.127602  414430.313744  26269.622287  0.037418  1.870911  0.024426  0.012636  0.000356  1.000000  0.005623  0.009439  0.002232  0.297760  0.292507  0.069172  0.263804  0.143359  0.033902  16  0  0  0  0
18  17  16.934736  0.000000  0.147522  0.599335  12295405.066342  6067507.045789  968205.596901  852585.037905  420731.622644  67137.080973  0.036845  1.842271  0.023107  0.012828  0.000910  1.000000  0.005252  0.009853  0.002330  0.298485  0.292128  0.069083  0.246418  0.149599  0.035377  16  0  0  0  0
26  9  14.428388  0.000000  0.186275  0.563112  14582614.384756  5775884.226881  22850.313997  1011184.159521  400509.982871  1584.481009  0.039639  1.981950  0.027406  0.012212  0.000021  1.000000  0.006502  0.008485  0.002007  0.296571  0.293334  0.069368  0.305057  0.128899  0.030482  17  0  0  0  0
22  13  15.219595  0.000000  0.170371  0.578832  13643456.396727  5894558.792625  148200.702205  946061.290896  408739.086230  10276.497653  0.038243  1.912134  0.025641  0.012463  0.000139  1.000000  0.005975  0.009048  0.002140  0.297257  0.292853  0.069254  0.280308  0.137447  0.032503  16  0  0  0  0
21  14  15.532690  0.000000  0.165120  0.583812  13333410.821174  5933841.974259  236903.078849  924562.184738  411463.051217  16427.276643  0.037826  1.891320  0.025058  0.012546  0.000223  1.000000  0.005805  0.009236  0.002184  0.297490  0.292688  0.069215  0.272336  0.140289  0.033176  16  0  0  0  0
8  27  16.796917  0.191931  0.327625  0.177151  23125400.109640  5113086.988045  28618099.478276  1603555.964416  354550.455230  1984429.410565  0.081163  4.058134  0.043461  0.010810  0.026892  1.000000  0.013806  0.001603  0.000379  0.351561  0.300221  0.070996  0.647714  0.021770  0.005148  17  0  0  0  0
28  7  14.205153  0.000000  0.191527  0.557772  14892698.167557  5736686.151778  9010.612549  1032685.915038  397791.919320  624.811741  0.040126  2.006293  0.027989  0.012129  0.000008  1.000000  0.006681  0.008303  0.001963  0.296338  0.293484  0.069403  0.313427  0.126134  0.029828  17  0  0  0  0
34  1  13.860138  0.000000  0.200373  0.548720  15415009.854239  5670524.295924  559.304547  1068903.927115  393204.139733  38.783162  0.040960  2.047982  0.028970  0.011989  0.000001  1.000000  0.006986  0.008004  0.001893  0.295922  0.293720  0.069459  0.327746  0.121595  0.028755  16  0  0  0  0
29  6  14.120063  0.000000  0.193625  0.555628  15016566.966034  5721015.085471  5663.455390  1041275.195641  396705.259988  392.713969  0.040322  2.016119  0.028221  0.012096  0.000005  1.000000  0.006753  0.008231  0.001946  0.296242  0.293542  0.069417  0.316798  0.125042  0.029570  17  0  0  0  0
31  4  13.988734  0.000000  0.196969  0.552203  15214066.336480  5696007.431322  2240.763829  1054970.149758  394971.185214  155.378510  0.040637  2.031873  0.028592  0.012043  0.000002  1.000000  0.006868  0.008118  0.001920  0.296086  0.293633  0.069438  0.322204  0.123320  0.029163  17  0  0  0  0
33  2  13.895882  0.000000  0.199414  0.549700  15358400.619704  5677708.843925  888.021344  1064978.543111  393702.328943  61.576964  0.040869  2.043438  0.028864  0.012004  0.000001  1.000000  0.006953  0.008036  0.001900  0.295969  0.293696  0.069453  0.326181  0.122078  0.028869  16  0  0  0  0
1  35  15.787730  0.105023  0.383970  0.004644  26731579.546980  5250696.506060  29868443.471986  1853614.796613  364092.541522  2071130.464781  0.089406  4.470290  0.050238  0.011101  0.028067  1.000000  0.021587  0.000209  0.000049  0.488336  0.303433  0.071756  1.012755  0.000474  0.000112  16  0  0  0  0
2  34  15.821563  0.116693  0.381551  0.007404  26538359.361123  5167957.935695  30044312.192980  1840216.568690  358355.303361  2083325.511577  0.089033  4.451650  0.049875  0.010926  0.028232  1.000000  0.020457  0.000229  0.000054  0.458794  0.303212  0.071704  0.959732  0.000762  0.000180  16  0  0  0  0
32  3  13.938317  0.000000  0.198289  0.550852  15291950.748957  5686136.290600  1410.367786  1060370.792064  394286.702935  97.797386  0.040762  2.038109  0.028739  0.012022  0.000001  1.000000  0.006914  0.008073  0.001909  0.296024  0.293667  0.069446  0.324348  0.122648  0.029004  16  0  0  0  0
3  33  15.882323  0.129603  0.378150  0.011798  26291236.561704  5100703.015113  30206044.398768  1823080.638627  353691.728741  2094540.307515  0.088578  4.428918  0.049410  0.010784  0.028384  1.000000  0.019410  0.000260  0.000062  0.433695  0.302946  0.071641  0.910631  0.001227  0.000290  16  0  0  0  0
30  5  14.048688  0.000000  0.195426  0.553783  15122944.857586  5707549.081359  3561.537265  1048651.625959  395771.503551  246.963265  0.040492  2.024593  0.028421  0.012067  0.000003  1.000000  0.006815  0.008170  0.001932  0.296159  0.293591  0.069429  0.319705  0.124111  0.029350  16  0  0  0  0
4  32  15.973150  0.143642  0.373568  0.018778  25978282.614749  5050199.665241  30335788.786963  1801379.860874  350189.737531  2103537.011856  0.088005  4.400267  0.048822  0.010677  0.028506  1.000000  0.018417  0.000310  0.000073  0.412325  0.302629  0.071566  0.864009  0.001978  0.000468  16  0  0  0  0
35  0  13.830009  0.000000  0.201189  0.547887  15463177.600923  5664406.162906  352.361648  1072243.963487  392779.897616  24.433377  0.041037  2.051852  0.029061  0.011976  0.000000  1.000000  0.007014  0.007977  0.001886  0.295882  0.293740  0.069464  0.329080  0.121187  0.028658  16  0  0  0  0
6  30  16.249359  0.174397  0.360717  0.047359  25145927.726509  4999050.117574  30457665.214604  1743662.907255  346642.937828  2111988.137957  0.086447  4.322372  0.047258  0.010569  0.028620  1.000000  0.016538  0.000519  0.000123  0.378638  0.301842  0.071380  0.775855  0.005136  0.001215  16  0  0  0  0
9  27  16.951438  0.214472  0.325989  0.181297  23006501.686742  5080731.950031  29287958.140532  1595311.338408  352306.899922  2030878.589739  0.081500  4.075014  0.043237  0.010742  0.027521  1.000000  0.013513  0.001648  0.000390  0.343689  0.300041  0.070954  0.633968  0.022391  0.005295  17  0  0  0  0
5  31  16.095465  0.158653  0.367745  0.029847  25595908.567832  5016538.115025  30422547.307188  1774865.371150  347855.586365  2109553.000419  0.087297  4.364855  0.048104  0.010606  0.028587  1.000000  0.017461  0.000391  0.000092  0.394125  0.302260  0.071479  0.819175  0.003187  0.000754  17  0  0  0  0
25  10  14.574330  0.000000  0.183034  0.566379  14391182.509885  5800068.746689  36425.456567  997909.936231  402186.980060  2525.805299  0.039343  1.967156  0.027046  0.012263  0.000034  1.000000  0.006393  0.008599  0.002033  0.296713  0.293238  0.069345  0.299939  0.130625  0.030890  16  0  0  0  0
8  28  16.665613  0.204809  0.341365  0.117597  23942247.494377  5021636.162522  30108800.294580  1660197.600436  348209.093956  2087797.230097  0.083905  4.195262  0.044996  0.010617  0.028292  1.000000  0.014653  0.001072  0.000254  0.353947  0.300794  0.071132  0.687440  0.013572  0.003209  17  0  0  0  0
15  21  18.843198  0.000000  0.151226  0.588866  12530269.188267  6072175.909892  6002250.140983  868870.929684  421055.369902  416206.593956  0.042027  2.101352  0.023549  0.012838  0.005640  1.000000  0.005414  0.009465  0.002238  0.302127  0.292424  0.069152  0.253978  0.143243  0.033874  16  0  0  0  0
7  29  16.436835  0.190287  0.352249  0.074913  24614150.100962  4998776.989702  30398625.131753  1706788.510309  346623.998660  2107894.194650  0.085392  4.269600  0.046258  0.010569  0.028565  1.000000  0.015623  0.000728  0.000172  0.365413  0.301366  0.071267  0.732962  0.008312  0.001966  17  0  0  0  0
2  33  15.854523  0.115522  0.378538  0.011640  26359613.250562  5188810.200872  29802460.203974  1827821.998635  359801.236147  2066555.068789  0.088514  4.425695  0.049539  0.010971  0.028005  1.000000  0.020186  0.000257  0.000061  0.457616  0.303082  0.071673  0.947001  0.001210  0.000286  20  0  0  0  0
10  26  17.319579  0.211643  0.302895  0.268983  21614497.951857  5196518.369895  27417152.096638  1498787.348294  360335.734160  1901153.604410  0.077371  3.868554  0.040621  0.010987  0.025763  1.000000  0.012066  0.002599  0.000615  0.334085  0.298979  0.070703  0.566068  0.037007  0.008751  18  0  0  0  0
11  25  17.798236  0.180481  0.269356  0.371941  19603355.278713  5385518.610862  23920565.480671  1359331.173978  373441.343673  1658694.131426  0.070705  3.535270  0.036841  0.011386  0.022478  1.000000  0.010266  0.004050  0.000958  0.324816  0.297502  0.070353  0.481636  0.059368  0.014039  17  0  0  0  0
18  18  17.010840  0.000000  0.149875  0.596457  12435506.412554  6052173.165442  1527131.593970  862299.911952  419668.344379  105893.993805  0.037602  1.880076  0.023371  0.012796  0.001435  1.000000  0.005329  0.009739  0.002303  0.298651  0.292221  0.069104  0.249994  0.147818  0.034956  16  0  0  0  0
16  20  18.312624  0.000000  0.146080  0.596819  12218271.303988  6094254.461257  3838313.002974  847236.447001  422586.335531  266155.382395  0.039454  1.972699  0.022962  0.012885  0.003607  1.000000  0.005230  0.009768  0.002310  0.300402  0.292166  0.069092  0.245353  0.148040  0.035009  16  0  0  0  0
12  24  18.367652  0.092489  0.228563  0.466038  17162136.207045  5625120.336206  18911212.777870  1190052.744880  390055.749216  1311336.794197  0.061917  3.095847  0.032254  0.011893  0.017770  1.000000  0.008380  0.005863  0.001386  0.316308  0.295748  0.069939  0.393124  0.087360  0.020659  18  0  0  0  0
13  23  18.869844  0.000000  0.191165  0.531795  14924457.975982  5845617.884081  13615756.537585  1034888.196079  405345.437453  944140.533888  0.053202  2.660088  0.028048  0.012359  0.012794  1.000000  0.006863  0.007560  0.001788  0.309567  0.294154  0.069562  0.321960  0.113620  0.026869  17  0  0  0  0
14  22  19.063805  0.000000  0.165216  0.569730  13370358.435414  5995707.374475  9203793.908007  927124.197369  415752.907005  638207.276262  0.046453  2.322629  0.025128  0.012677  0.008649  1.000000  0.005905  0.008772  0.002074  0.304979  0.293042  0.069299  0.277048  0.132431  0.031317  17  0  0  0  0
20  16  15.959759  0.000000  0.160151  0.588084  13040456.669016  5971843.617879  599427.612034  904248.227973  414098.152102  41565.366132  0.037697  1.884842  0.024508  0.012626  0.000563  1.000000  0.005647  0.009402  0.002223  0.297806  0.292536  0.069179  0.264936  0.142781  0.033765  16  0  0  0  0
17  19  17.656276  0.000000  0.146453  0.598397  12235784.668224  6082477.673260  2428216.232204  848450.854516  421769.712314  168376.789313  0.038137  1.906848  0.022995  0.012860  0.002282  1.000000  0.005229  0.009823  0.002323  0.299340  0.292132  0.069084  0.245315  0.149015  0.035239  17  0  0  0  0
22  14  15.240681  0.000000  0.170594  0.578500  13656728.164332  5893081.838818  234747.534050  946981.578632  408636.671652  16277.807371  0.038346  1.917292  0.025666  0.012460  0.000221  1.000000  0.005982  0.009037  0.002137  0.297270  0.292861  0.069256  0.280663  0.137260  0.032459  16  0  0  0  0
23  13  14.976071  0.000000  0.175233  0.574045  13930588.334520  5858361.855173  146975.129719  965971.525065  406229.126849  10191.514299  0.038705  1.935231  0.026180  0.012386  0.000138  1.000000  0.006134  0.008873  0.002098  0.297060  0.293004  0.069290  0.287785  0.134777  0.031872  16  0  0  0  0
0  36  15.776994  0.094637  0.385649  0.002913  26885203.289111  5347074.312413  29695502.950432  1864267.337404  370775.548323  2059138.464491  0.089736  4.486789  0.050527  0.011305  0.027904  1.000000  0.022842  0.000196  0.000046  0.523209  0.303621  0.071800  1.071646  0.000295  0.000070  19  0  0  0  0
21  15  15.564201  0.000000  0.165523  0.583242  13357402.103495  5931180.839650  375099.397166  926225.782499  411278.523457  26010.052701  0.037996  1.899786  0.025103  0.012540  0.000352  1.000000  0.005818  0.009215  0.002179  0.297515  0.292704  0.069219  0.272970  0.139960  0.033098  16  0  0  0  0
27  9  14.309107  0.000000  0.189104  0.560231  14749623.851565  5754787.123670  22733.437062  1022764.890032  399047.072585  1576.376556  0.039908  1.995407  0.027720  0.012167  0.000021  1.000000  0.006598  0.008386  0.001983  0.296448  0.293415  0.069387  0.309553  0.127399  0.030127  17  0  0  0  0
30  6  14.049282  0.000000  0.195428  0.553779  15123077.362053  5707534.135390  5644.608397  1048660.814052  395770.467171  391.407086  0.040494  2.024701  0.028421  0.012067  0.000005  1.000000  0.006815  0.008170  0.001932  0.296159  0.293591  0.069429  0.319709  0.124109  0.029349  16  0  0  0  0
33  3  13.896032  0.000000  0.199415  0.549699  15358426.720511  5677705.893721  1407.416410  1064980.352987  393702.124370  97.592732  0.040869  2.043464  0.028864  0.012004  0.000001  1.000000  0.006953  0.008036  0.001900  0.295969  0.293696  0.069453  0.326181  0.122078  0.028869  16  0  0  0  0
31  5  13.989110  0.000000  0.196971  0.552200  15214142.878172  5695998.791365  3551.353375  1054975.457294  394970.586104  246.257096  0.040639  2.031941  0.028593  0.012043  0.000003  1.000000  0.006868  0.008118  0.001920  0.296087  0.293633  0.069438  0.322207  0.123318  0.029162  16  0  0  0  0
26  10  14.432061  0.000000  0.186297  0.563073  14583887.461205  5775741.293485  36212.823854  1011272.436884  400500.071617  2511.060972  0.039654  1.982682  0.027408  0.012211  0.000034  1.000000  0.006503  0.008484  0.002006  0.296573  0.293335  0.069368  0.305092  0.128879  0.030477  17  0  0  0  0
19  17  16.440037  0.000000  0.154757  0.592685  12722574.001638  6013300.303923  957462.183289  882205.684067  416972.831712  66392.113755  0.037524  1.876176  0.023910  0.012714  0.000900  1.000000  0.005478  0.009585  0.002267  0.298169  0.292368  0.069139  0.257006  0.145524  0.034414  16  0  0  0  0
28  8  14.206636  0.000000  0.191534  0.557759  14893103.657196  5736640.504548  14280.516539  1032714.032403  397788.754061  990.236163  0.040131  2.006574  0.027989  0.012129  0.000013  1.000000  0.006681  0.008302  0.001963  0.296338  0.293484  0.069403  0.313438  0.126127  0.029827  17  0  0  0  0
24  12  14.758964  0.000000  0.179392  0.569971  14176172.783553  5827286.209249  92076.868635  983000.783203  404074.286840  6384.772206  0.039049  1.952444  0.026642  0.012320  0.000087  1.000000  0.006272  0.008726  0.002063  0.296876  0.293130  0.069319  0.294239  0.132552  0.031346  16  0  0  0  0
29  7  14.121002  0.000000  0.193628  0.555620  15016797.962780  5720989.055153  8975.844335  1041291.213362  396703.455000  622.400851  0.040326  2.016294  0.028222  0.012096  0.000008  1.000000  0.006753  0.008231  0.001946  0.296242  0.293542  0.069417  0.316804  0.125038  0.029569  16  0  0  0  0
25  11  14.580080  0.000000  0.183072  0.566313  14393456.887466  5799813.825138  57723.736974  998067.645577  402169.303351  4002.665566  0.039367  1.968343  0.027050  0.012262  0.000054  1.000000  0.006395  0.008596  0.002033  0.296715  0.293240  0.069345  0.300002  0.130590  0.030882  17  0  0  0  0
36  0  13.804633  0.000000  0.201883  0.547180  15504130.357495  5659199.602089  351.906798  1075083.699740  392418.865521  24.401837  0.041103  2.055150  0.029138  0.011965  0.000000  1.000000  0.007039  0.007954  0.001881  0.295846  0.293756  0.069467  0.330216  0.120841  0.028577  16  0  0  0  0
35  1  13.830068  0.000000  0.201189  0.547887  15463186.750452  5664405.128065  558.455201  1072244.597932  392779.825859  38.724267  0.041037  2.051862  0.029061  0.011976  0.000001  1.000000  0.007014  0.007977  0.001886  0.295882  0.293740  0.069464  0.329080  0.121187  0.028658  16  0  0  0  0
3  34  15.850492  0.130913  0.381184  0.007506  26471278.944110  5079849.080097  30458718.804038  1835565.094455  352245.680166  2112061.195704  0.089110  4.455503  0.049749  0.010740  0.028621  1.000000  0.019670  0.000232  0.000055  0.434720  0.303076  0.071671  0.922807  0.000772  0.000183  16  0  0  0  0
4  33  15.931002  0.145647  0.377693  0.011988  26223202.560076  5022053.790219  30693655.150591  1818363.041155  348238.052996  2128352.095666  0.088742  4.437120  0.049282  0.010618  0.028842  1.000000  0.018749  0.000264  0.000063  0.413535  0.302805  0.071607  0.879615  0.001247  0.000295  16  0  0  0  0
6  31  16.188595  0.178410  0.367023  0.030475  25520543.488403  4956496.482813  31062390.578007  1769639.423835  343692.193862  2153920.859498  0.087630  4.381488  0.047962  0.010479  0.029188  1.000000  0.016991  0.000399  0.000094  0.380048  0.302108  0.071443  0.797130  0.003256  0.000770  17  0  0  0  0
1  36  15.771778  0.105520  0.385406  0.002941  26816691.781787  5240623.487700  29980198.413804  1859516.628846  363394.060692  2078879.749233  0.089649  4.482474  0.050398  0.011080  0.028172  1.000000  0.021726  0.000198  0.000047  0.488986  0.303495  0.071771  1.019289  0.000298  0.000070  18  0  0  0  0
5  32  16.043274  0.161552  0.372993  0.019127  25907579.040915  4980950.857802  30899454.220906  1796477.150565  345387.903285  2142622.565587  0.088256  4.412786  0.048689  0.010531  0.029035  1.000000  0.017860  0.000316  0.000075  0.395466  0.302483  0.071531  0.837915  0.002016  0.000477  16  0  0  0  0
7  30  16.366824  0.195908  0.359813  0.048466  25063615.441304  4947937.226790  31170103.136169  1737955.228458  343098.679978  2161389.837949  0.086854  4.342707  0.047103  0.010461  0.029290  1.000000  0.016137  0.000532  0.000126  0.366900  0.301683  0.071342  0.757081  0.005263  0.001245  16  0  0  0  0
32  4  13.938555  0.000000  0.198289  0.550850  15291995.278498  5686131.261272  2235.275519  1060373.879820  394286.354192  154.997940  0.040763  2.038151  0.028739  0.012022  0.000002  1.000000  0.006914  0.008073  0.001909  0.296024  0.293667  0.069446  0.324349  0.122647  0.029004  16  0  0  0  0
34  2  13.860232  0.000000  0.200373  0.548719  15415025.245652  5670522.556524  886.436988  1068904.994383  393204.019120  61.467102  0.040960  2.047999  0.028970  0.011989  0.000001  1.000000  0.006986  0.008004  0.001893  0.295922  0.293720  0.069459  0.327746  0.121595  0.028755  16  0  0  0  0
8  29  16.579385  0.213340  0.351115  0.076819  24521727.542066  4956340.205069  31171934.907154  1700379.767331  343681.357288  2161516.856174  0.085855  4.292762  0.046085  0.010479  0.029291  1.000000  0.015278  0.000747  0.000177  0.355640  0.301200  0.071228  0.716765  0.008541  0.002020  18  0  0  0  0
9  28  16.832433  0.228958  0.339920  0.120735  23834629.497150  4987812.595973  30912234.455800  1652735.179007  345863.708292  2143508.769579  0.084386  4.219323  0.044794  0.010546  0.029047  1.000000  0.014350  0.001104  0.000261  0.345837  0.300618  0.071090  0.673205  0.013983  0.003307  18  0  0  0  0
11  26  17.510335  0.234377  0.300562  0.274988  21459839.844204  5180084.393724  28029248.016455  1488063.082776  359196.173314  1943597.413311  0.077621  3.881042  0.040330  0.010952  0.026338  1.000000  0.011823  0.002677  0.000633  0.328681  0.298780  0.070656  0.554682  0.038143  0.009020  19  0  0  0  0
10  27  17.137643  0.238815  0.324121  0.186039  22876677.584669  5055706.951117  30054025.659947  1586309.106567  350571.622431  2083999.060480  0.081923  4.096162  0.042993  0.010689  0.028241  1.000000  0.013241  0.001700  0.000402  0.337010  0.299853  0.070909  0.621201  0.023108  0.005465  19  0  0  0  0
12  25  17.956451  0.198270  0.267026  0.377247  19451447.473613  5374278.962776  24261846.342260  1348797.619283  372661.966683  1682359.147320  0.070717  3.535842  0.036556  0.011363  0.022798  1.000000  0.010076  0.004141  0.000979  0.320618  0.297315  0.070309  0.472716  0.060723  0.014360  19  0  0  0  0
14  23  18.736623  0.000000  0.192773  0.530249  15011700.900558  5818184.911338  13576186.426815  1040937.774092  403443.186817  941396.672729  0.053271  2.663526  0.028212  0.012301  0.012757  1.000000  0.006890  0.007513  0.001777  0.307555  0.294152  0.069561  0.323254  0.112916  0.026702  18  0  0  0  0
15  22  18.718831  0.000000  0.169359  0.565624  13610310.090638  5955350.305174  9137465.343755  943762.867666  412954.476756  633607.936821  0.046756  2.337794  0.025578  0.012591  0.008586  1.000000  0.006026  0.008627  0.002040  0.303689  0.293149  0.069324  0.282731  0.130234  0.030798  17  0  0  0  0
16  21  18.347835  0.000000  0.157128  0.583294  12876209.413835  6022864.924944  5945459.796590  892859.034081  417636.059375  412268.651475  0.042520  2.125978  0.024199  0.012734  0.005587  1.000000  0.005593  0.009250  0.002188  0.301286  0.292606  0.069196  0.262395  0.139991  0.033105  16  0  0  0  0
13  24  18.421479  0.100137  0.227602  0.468138  17094150.707388  5609916.864729  18996398.638673  1185338.510620  389001.513732  1317243.731786  0.061837  3.091853  0.032126  0.011861  0.017850  1.000000  0.008289  0.005912  0.001398  0.313284  0.295630  0.069911  0.388873  0.088097  0.020833  19  0  0  0  0
17  20  17.763021  0.000000  0.152902  0.590531  12619761.002920  6040624.950039  3797872.579092  875076.449696  418867.570788  263351.172193  0.040057  2.002856  0.023717  0.012771  0.003569  1.000000  0.005439  0.009517  0.002251  0.299822  0.292388  0.069144  0.255172  0.144231  0.034108  16  0  0  0  0
24  13  14.773135  0.000000  0.179501  0.569792  14182637.574425  5826563.044688  145886.200080  983449.063186  404024.141336  10116.006000  0.039110  1.955503  0.026654  0.012319  0.000137  1.000000  0.006276  0.008720  0.002062  0.296882  0.293134  0.069320  0.294415  0.132455  0.031323  16  0  0  0  0
19  18  16.535940  0.000000  0.156820  0.590018  12845313.862607  5999792.782652  1510646.721807  890716.682156  416036.196402  104750.903742  0.038245  1.912272  0.024141  0.012685  0.001420  1.000000  0.005546  0.009483  0.002243  0.298305  0.292448  0.069158  0.260187  0.143926  0.034036  16  0  0  0  0
21  16  15.613720  0.000000  0.166160  0.582338  13395309.477479  5926975.645113  593570.836224  928854.346561  410986.927863  41159.246985  0.038263  1.913169  0.025174  0.012531  0.000558  1.000000  0.005840  0.009182  0.002171  0.297553  0.292728  0.069224  0.273974  0.139440  0.032975  16  0  0  0  0
22  15  15.273944  0.000000  0.170947  0.577974  13677724.884445  5890745.074172  371711.173820  948437.528177  408474.636277  25775.107328  0.038509  1.925453  0.025705  0.012455  0.000349  1.000000  0.005994  0.009018  0.002133  0.297291  0.292875  0.069259  0.281224  0.136963  0.032389  16  0  0  0  0
20  17  16.030865  0.000000  0.161300  0.586531  13108805.595616  5964289.724937  947519.823253  908987.662897  413574.351864  65702.693003  0.038136  1.906821  0.024636  0.012610  0.000890  1.000000  0.005685  0.009344  0.002210  0.297878  0.292580  0.069189  0.266725  0.141869  0.033549  16  0  0  0  0
26  11  14.437878  0.000000  0.186331  0.563012  14585904.744272  5775514.801488  57387.220206  1011412.318844  400484.366264  3979.330900  0.039677  1.983842  0.027412  0.012211  0.000054  1.000000  0.006504  0.008482  0.002006  0.296574  0.293336  0.069368  0.305148  0.128847  0.030470  16  0  0  0  0
2  35  15.798678  0.117511  0.383672  0.004698  26664184.671709  5153242.662442  30214748.503996  1848941.517288  357334.920402  2095143.865499  0.089399  4.469926  0.050111  0.010895  0.028392  1.000000  0.020650  0.000211  0.000050  0.459622  0.303303  0.071725  0.968783  0.000479  0.000113  18  0  0  0  0
28  9  14.208985  0.000000  0.191544  0.557737  14893746.256855  5736568.166216  22632.234490  1032758.591395  397783.737994  1569.358992  0.040140  2.007019  0.027990  0.012129  0.000021  1.000000  0.006681  0.008302  0.001963  0.296339  0.293485  0.069403  0.313456  0.126116  0.029824  16  0  0  0  0
29  8  14.122491  0.000000  0.193635  0.555607  15017164.064075  5720947.798865  14225.434174  1041316.599470  396700.594216  986.416655  0.040331  2.016570  0.028222  0.012096  0.000013  1.000000  0.006753  0.008230  0.001946  0.296243  0.293543  0.069417  0.316814  0.125032  0.029568  17  0  0  0  0
30  7  14.050224  0.000000  0.195432  0.553771  15123287.354230  5707510.450568  8945.981430  1048675.375279  395768.824824  620.330105  0.040497  2.024874  0.028422  0.012067  0.000008  1.000000  0.006815  0.008169  0.001932  0.296159  0.293592  0.069429  0.319715  0.124105  0.029348  16  0  0  0  0
23  14  14.997932  0.000000  0.175429  0.573739  13942226.268148  5857063.069463  232815.419407  966778.519876  406139.066761  16143.831139  0.038804  1.940221  0.026202  0.012383  0.000219  1.000000  0.006141  0.008862  0.002096  0.297071  0.293011  0.069291  0.288099  0.134608  0.031832  16  0  0  0  0
27  10  14.312808  0.000000  0.189123  0.560196  14750759.070063  5754659.484498  36027.758641  1022843.608081  399038.221860  2498.228224  0.039922  1.996125  0.027722  0.012167  0.000034  1.000000  0.006599  0.008385  0.001983  0.296449  0.293416  0.069387  0.309585  0.127381  0.030123  16  0  0  0  0
31  6  13.989705  0.000000  0.196973  0.552195  15214264.173509  5695985.100984  5628.470662  1054983.868126  394969.636789  390.288067  0.040641  2.032048  0.028593  0.012043  0.000005  1.000000  0.006868  0.008117  0.001920  0.296087  0.293633  0.069438  0.322210  0.123316  0.029162  16  0  0  0  0
18  19  17.125888  0.000000  0.153549  0.591877  12654153.967292  6028223.896246  2401757.234421  877461.318407  418007.659882  166542.075816  0.038784  1.939183  0.023782  0.012745  0.002257  1.000000  0.005449  0.009561  0.002261  0.298908  0.292365  0.069139  0.255617  0.145037  0.034298  17  0  0  0  0
36  1  13.804693  0.000000  0.201883  0.547179  15504139.060549  5659198.614591  557.734327  1075084.303225  392418.797046  38.674280  0.041103  2.055160  0.029138  0.011965  0.000001  1.000000  0.007039  0.007954  0.001881  0.295846  0.293756  0.069467  0.330216  0.120841  0.028577  16  0  0  0  0
34  3  13.860382  0.000000  0.200374  0.548718  15415049.657574  5670519.796056  1404.905485  1068906.687148  393203.827704  97.418620  0.040961  2.048025  0.028970  0.011989  0.000001  1.000000  0.006986  0.008004  0.001893  0.295922  0.293720  0.069459  0.327747  0.121595  0.028755  16  0  0  0  0
33  4  13.896269  0.000000  0.199415  0.549697  15358468.078887  5677701.219840  2230.598222  1064983.220849  393701.800275  154.673609  0.040870  2.043506  0.028864  0.012004  0.000002  1.000000  0.006953  0.008036  0.001900  0.295969  0.293696  0.069453  0.326183  0.122077  0.028869  16  0  0  0  0
1  37  15.761219  0.105850  0.386362  0.001860  26873378.700205  5233906.149956  30054661.946635  1863447.399587  362928.268664  2084043.181720  0.089812  4.490589  0.050504  0.011066  0.028242  1.000000  0.021820  0.000191  0.000045  0.489420  0.303536  0.071780  1.023661  0.000188  0.000044  17  0  0  0  0
32  5  13.938931  0.000000  0.198291  0.550847  15292065.850751  5686123.290779  3542.655910  1060378.773425  394285.801504  245.653999  0.040764  2.038219  0.028739  0.012022  0.000003  1.000000  0.006914  0.008073  0.001909  0.296024  0.293667  0.069447  0.324351  0.122646  0.029003  16  0  0  0  0
3  35  15.828396  0.131828  0.383320  0.004764  26598033.565826  5065134.727373  30636813.947994  1844354.483123  351225.361038  2124410.626588  0.089485  4.474226  0.049987  0.010709  0.028789  1.000000  0.019854  0.000214  0.000051  0.435442  0.303167  0.071693  0.931463  0.000486  0.000115  17  0  0  0  0
35  2  13.830163  0.000000  0.201189  0.547886  15463201.254964  5664403.487207  885.090905  1072245.603700  392779.712079  61.373762  0.041038  2.051879  0.029061  0.011976  0.000001  1.000000  0.007014  0.007977  0.001886  0.295882  0.293740  0.069464  0.329081  0.121187  0.028658  16  0  0  0  0
4  34  15.900376  0.147115  0.380751  0.007629  26404739.398966  5001132.048284  30959309.925280  1830951.125227  346787.302569  2146773.065526  0.089289  4.464449  0.049624  0.010574  0.029092  1.000000  0.018999  0.000236  0.000056  0.414432  0.302935  0.071638  0.891339  0.000785  0.000186  17  0  0  0  0
37  0  13.783207  0.000000  0.202472  0.546580  15538920.690351  5654771.377874  351.521014  1077496.122682  392111.804657  24.375086  0.041159  2.057951  0.029203  0.011956  0.000000  1.000000  0.007059  0.007935  0.001877  0.295816  0.293769  0.069471  0.331182  0.120549  0.028507  16  0  0  0  0
25  12  14.589185  0.000000  0.183133  0.566209  14397060.243169  5799409.942665  91469.073979  998317.508607  402141.297429  6342.626655  0.039404  1.970224  0.027057  0.012261  0.000086  1.000000  0.006397  0.008593  0.002032  0.296718  0.293242  0.069346  0.300101  0.130534  0.030869  16  0  0  0  0
7  31  16.309887  0.200408  0.366180  0.031216  25441830.438785  4904978.991947  31818526.291309  1764181.322371  340119.880330  2206352.641315  0.088083  4.404171  0.047814  0.010370  0.029899  1.000000  0.016581  0.000409  0.000097  0.368150  0.301950  0.071405  0.777879  0.003339  0.000790  17  0  0  0  0
6  32  16.139073  0.181663  0.372319  0.019543  25835106.320067  4920628.001714  31570244.494444  1791451.764486  341205.010223  2189136.344328  0.088622  4.431115  0.048553  0.010404  0.029666  1.000000  0.017380  0.000323  0.000076  0.381232  0.302331  0.071495  0.815370  0.002061  0.000487  17  0  0  0  0
8  30  16.514900  0.219639  0.358763  0.049766  24976180.325737  4904891.388218  32005940.604725  1731892.323583  340113.805733  2219348.279819  0.087384  4.369211  0.046939  0.010370  0.030075  1.000000  0.015783  0.000546  0.000129  0.356968  0.301519  0.071303  0.740460  0.005412  0.001280  17  0  0  0  0
13  25  18.133624  0.216658  0.264524  0.382923  19291274.889042  5368018.617403  24626887.241425  1337690.970225  372227.863311  1707671.726057  0.070746  3.537280  0.036255  0.011349  0.023141  1.000000  0.009893  0.004241  0.001003  0.317047  0.297124  0.070264  0.464144  0.062199  0.014709  19  0  0  0  0
5  33  16.002939  0.163801  0.377155  0.012216  26154708.086550  4952636.304247  31278108.419658  1813613.513751  343424.522283  2168879.114489  0.089016  4.450806  0.049154  0.010471  0.029391  1.000000  0.018183  0.000270  0.000064  0.396529  0.302659  0.071573  0.853031  0.001272  0.000301  16  0  0  0  0
11  27  17.357894  0.264794  0.322003  0.191417  22734629.046185  5037463.093773  30922799.657583  1576459.210779  349306.561238  2144241.379274  0.082434  4.121704  0.042726  0.010651  0.029057  1.000000  0.012984  0.001759  0.000416  0.331335  0.299658  0.070863  0.609149  0.023932  0.005659  19  0  0  0  0
9  29  16.754768  0.238517  0.349806  0.079036  24422124.777446  4921506.225327  32071782.527826  1693473.136245  341265.907795  2223913.874706  0.086440  4.321998  0.045898  0.010405  0.030137  1.000000  0.014967  0.000770  0.000182  0.347361  0.301028  0.071187  0.702173  0.008810  0.002083  18  0  0  0  0
14  24  18.481050  0.107909  0.226616  0.470342  17026316.488594  5597991.102323  19085843.053469  1180634.766442  388174.560367  1323445.965008  0.061768  3.088421  0.031998  0.011836  0.017934  1.000000  0.008206  0.005964  0.001410  0.310716  0.295513  0.069883  0.384974  0.088877  0.021018  19  0  0  0  0
2  36  15.783244  0.118065  0.385117  0.002976  26749843.672927  5143207.744782  30330861.449019  1854881.263267  356639.081541  2103195.341566  0.089647  4.482370  0.050272  0.010874  0.028501  1.000000  0.020782  0.000200  0.000047  0.460186  0.303365  0.071740  0.974986  0.000302  0.000071  18  0  0  0  0
10  28  17.033601  0.255047  0.338265  0.124348  23717395.672409  4961164.241831  31837439.643382  1644605.979166  344015.864492  2207664.126451  0.084979  4.248959  0.044573  0.010489  0.029917  1.000000  0.014070  0.001141  0.000270  0.338958  0.300436  0.071047  0.660097  0.014461  0.003420  18  0  0  0  0
17  21  17.914356  0.000000  0.162691  0.577966  13202475.695813  5976967.742245  5891143.166006  915482.912586  414453.467908  408502.240666  0.042985  2.149233  0.024812  0.012637  0.005536  1.000000  0.005765  0.009051  0.002140  0.300553  0.292775  0.069235  0.270450  0.136961  0.032388  16  0  0  0  0
12  26  17.730819  0.258290  0.297970  0.281633  21291965.590711  5169870.657799  28706600.004969  1476422.386435  358487.934880  1990566.192923  0.077920  3.896012  0.040015  0.010930  0.026975  1.000000  0.011589  0.002765  0.000654  0.324082  0.298574  0.070607  0.543718  0.039421  0.009322  19  0  0  0  0
15  23  18.609674  0.000000  0.194365  0.528775  15099161.015027  5793193.372614  13538430.339990  1047002.412435  401710.229515  938778.599185  0.053347  2.667329  0.028377  0.012248  0.012722  1.000000  0.006922  0.007469  0.001766  0.305843  0.294150  0.069561  0.324723  0.112248  0.026545  17  0  0  0  0
16  22  18.403860  0.000000  0.173345  0.561664  13841703.838223  5917679.893487  9073488.095165  959808.117578  410342.344077  629171.641748  0.047051  2.352550  0.026013  0.012512  0.008526  1.000000  0.006145  0.008490  0.002008  0.302582  0.293251  0.069348  0.288314  0.128154  0.030306  16  0  0  0  0
18  20  17.295504  0.000000  0.159228  0.584581  12992177.333068  5991154.342894  3759607.060822  900900.453805  415437.191778  260697.773775  0.040616  2.030824  0.024417  0.012667  0.003533  1.000000  0.005636  0.009286  0.002196  0.299307  0.292589  0.069191  0.264417  0.140733  0.033281  16  0  0  0  0
21  17  15.691161  0.000000  0.167166  0.580903  13455096.806457  5920342.050348  938429.031384  933000.105230  410526.942721  65072.321487  0.038686  1.934288  0.025287  0.012517  0.000882  1.000000  0.005874  0.009130  0.002159  0.297613  0.292767  0.069234  0.275559  0.138620  0.032781  16  0  0  0  0
23  15  15.032434  0.000000  0.175738  0.573252  13960640.582422  5855007.941518  368674.842497  968055.400853  405996.560570  25564.562767  0.038962  1.948117  0.026237  0.012379  0.000346  1.000000  0.006152  0.008845  0.002092  0.297088  0.293023  0.069294  0.288597  0.134341  0.031769  16  0  0  0  0
27  11  14.318673  0.000000  0.189153  0.560139  14752557.936946  5754457.224761  57094.344313  1022968.344678  399024.196814  3959.022370  0.039945  1.997262  0.027725  0.012166  0.000054  1.000000  0.006600  0.008383  0.001982  0.296450  0.293417  0.069387  0.309635  0.127351  0.030116  16  0  0  0  0
25  13  14.603598  0.000000  0.183229  0.566043  14402767.942240  5798770.184878  144926.298640  998713.290511  402096.935497  10049.444744  0.039464  1.973205  0.027068  0.012260  0.000136  1.000000  0.006400  0.008588  0.002031  0.296723  0.293246  0.069347  0.300258  0.130446  0.030848  17  0  0  0  0
26  12  14.447090  0.000000  0.186385  0.562915  14589100.831853  5775155.959911  90936.945119  1011633.941185  400459.483557  6305.727903  0.039714  1.985681  0.027418  0.012210  0.000085  1.000000  0.006506  0.008479  0.002005  0.296577  0.293338  0.069369  0.305237  0.128796  0.030458  17  0  0  0  0
19  19  16.681648  0.000000  0.160043  0.585778  13037066.199503  5978676.957222  2377007.878236  904013.126847  414571.987884  164825.911878  0.039375  1.968763  0.024501  0.012641  0.002234  1.000000  0.005653  0.009324  0.002205  0.298519  0.292574  0.069188  0.265190  0.141429  0.033445  17  0  0  0  0
0  38  15.758968  0.095129  0.387225  0.001164  26978558.644326  5335858.428933  29814811.189422  1870740.762121  369997.819213  2067411.507869  0.090000  4.499981  0.050702  0.011281  0.028016  1.000000  0.023006  0.000185  0.000044  0.524040  0.303689  0.071816  1.079339  0.000117  0.000028  20  0  0  0  0
22  16  15.326271  0.000000  0.171505  0.577139  13710908.065004  5887051.707840  588271.535328  950738.508348  408218.531752  40791.784129  0.038767  1.938355  0.025768  0.012447  0.000553  1.000000  0.006013  0.008988  0.002126  0.297323  0.292896  0.069264  0.282113  0.136495  0.032278  16  0  0  0  0
20  18  16.140899  0.000000  0.163105  0.584065  13216229.771173  5952413.247743  1495404.458334  916436.644390  412750.816022  103693.978353  0.038828  1.941401  0.024838  0.012585  0.001405  1.000000  0.005745  0.009253  0.002188  0.297992  0.292651  0.069206  0.269548  0.140434  0.033210  16  0  0  0  0
0  37  15.766093  0.094934  0.386601  0.001843  26941572.030724  5340304.448342  29767536.724586  1868176.045205  370306.114028  2064133.413233  0.089895  4.494754  0.050633  0.011291  0.027972  1.000000  0.022941  0.000189  0.000045  0.523711  0.303662  0.071810  1.076285  0.000186  0.000044  25  0  0  0  0
24  14  14.795542  0.000000  0.179673  0.569509  14192873.636094  5825417.989680  231098.976367  984158.849726  403944.741206  16024.809956  0.039207  1.960347  0.026673  0.012316  0.000217  1.000000  0.006281  0.008710  0.002060  0.296891  0.293141  0.069322  0.294695  0.132302  0.031287  16  0  0  0  0
31  7  13.990649  0.000000  0.196976  0.552188  15214456.375300  5695963.410772  8920.411477  1054997.195737  394968.132752  618.557039  0.040644  2.032219  0.028593  0.012043  0.000008  1.000000  0.006868  0.008117  0.001920  0.296087  0.293633  0.069438  0.322215  0.123313  0.029161  16  0  0  0  0
29  9  14.124849  0.000000  0.193644  0.555587  15017744.249443  5720882.417828  22544.988939  1041356.830545  396696.060580  1563.309232  0.040340  2.017009  0.028224  0.012095  0.000021  1.000000  0.006753  0.008230  0.001946  0.296243  0.293543  0.069417  0.316831  0.125022  0.029565  17  0  0  0  0
35  3  13.830313  0.000000  0.201190  0.547885  15463224.245608  5664400.886285  1402.772183  1072247.197912  392779.531726  97.270693  0.041038  2.051905  0.029061  0.011976  0.000001  1.000000  0.007014  0.007977  0.001886  0.295882  0.293740  0.069464  0.329081  0.121186  0.028658  16  0  0  0  0
37  1  13.783266  0.000000  0.202472  0.546580  15538928.969507  5654770.439825  557.122912  1077496.696773  392111.739611  38.631884  0.041159  2.057961  0.029203  0.011956  0.000001  1.000000  0.007059  0.007935  0.001877  0.295816  0.293769  0.069471  0.331182  0.120549  0.028507  16  0  0  0  0
33  5  13.896646  0.000000  0.199416  0.549695  15358533.601081  5677693.817826  3535.243696  1064987.764274  393701.287006  245.140023  0.040871  2.043573  0.028864  0.012004  0.000003  1.000000  0.006953  0.008036  0.001900  0.295969  0.293696  0.069453  0.326185  0.122076  0.028868  16  0  0  0  0
36  2  13.804788  0.000000  0.201883  0.547179  15504152.776469  5659197.065436  883.948429  1075085.254311  392418.689625  61.294541  0.041104  2.055177  0.029138  0.011965  0.000001  1.000000  0.007039  0.007954  0.001881  0.295846  0.293756  0.069467  0.330217  0.120841  0.028576  16  0  0  0  0
4  35  15.879122  0.148139  0.382905  0.004843  26532560.243544  4986370.292044  31146588.860692  1839814.447666  345763.696398  2159759.316681  0.089674  4.483698  0.049864  0.010543  0.029268  1.000000  0.019177  0.000218  0.000051  0.415063  0.303027  0.071660  0.899673  0.000494  0.000117  16  0  0  0  0
30  8  14.051717  0.000000  0.195438  0.553759  15123620.135539  5707472.918408  14178.123652  1048698.450921  395766.222278  983.136060  0.040503  2.025147  0.028423  0.012067  0.000013  1.000000  0.006815  0.008169  0.001932  0.296159  0.293592  0.069429  0.319724  0.124099  0.029347  16  0  0  0  0
34  4  13.860620  0.000000  0.200374  0.548717  15415088.332006  5670515.424190  2226.618952  1068909.368902  393203.524551  154.397679  0.040961  2.048067  0.028970  0.011989  0.000002  1.000000  0.006986  0.008004  0.001893  0.295922  0.293720  0.069459  0.327748  0.121594  0.028755  16  0  0  0  0
8  31  16.462490  0.224672  0.365199  0.032088  25358476.894347  4861447.525490  32706763.849864  1758401.440825  337101.331793  2267944.597695  0.088669  4.433469  0.047657  0.010278  0.030734  1.000000  0.016218  0.000421  0.000099  0.358084  0.301787  0.071367  0.760885  0.003437  0.000813  18  0  0  0  0
5  34  15.973636  0.165447  0.380242  0.007777  26337967.044235  4931584.405145  31559356.714977  1826321.012572  341964.746530  2188381.366528  0.089580  4.479014  0.049498  0.010427  0.029655  1.000000  0.018425  0.000240  0.000057  0.397318  0.302790  0.071604  0.864390  0.000801  0.000189  17  0  0  0  0
3  36  15.813500  0.132447  0.384775  0.003018  26684319.348368  5055102.059194  30758143.071776  1850337.691222  350529.678160  2132823.801676  0.089739  4.486974  0.050149  0.010688  0.028903  1.000000  0.019981  0.000203  0.000048  0.435933  0.303229  0.071708  0.937396  0.000306  0.000072  17  0  0  0  0
7  32  16.263459  0.204052  0.371531  0.020034  25759707.739515  4868748.812495  32363550.345805  1786223.494144  337607.615890  2244145.568970  0.089116  4.455818  0.048411  0.010294  0.030411  1.000000  0.016961  0.000331  0.000078  0.369202  0.302174  0.071458  0.795725  0.002115  0.000500  17  0  0  0  0
9  30  16.696922  0.245552  0.357549  0.051282  24882198.677036  4869357.660117  32980671.109853  1725375.470573  337649.834456  2286937.809418  0.088048  4.402420  0.046762  0.010295  0.030991  1.000000  0.015465  0.000564  0.000133  0.348555  0.301349  0.071263  0.725547  0.005587  0.001321  19  0  0  0  0
0  39  15.754355  0.095255  0.387631  0.000735  27002567.238424  5332970.793363  29845499.571580  1872405.560312  369797.585478  2069539.494326  0.090067  4.503374  0.050747  0.011275  0.028045  1.000000  0.023049  0.000182  0.000043  0.524253  0.303707  0.071821  1.081325  0.000074  0.000017  20  0  0  0  0
6  33  16.100790  0.184185  0.376523  0.012488  26084772.280941  4892070.740503  31973882.971721  1808764.041843  339224.799445  2217125.347097  0.089410  4.470521  0.049022  0.010343  0.030045  1.000000  0.017694  0.000276  0.000065  0.382171  0.302508  0.071537  0.830095  0.001301  0.000308  16  0  0  0  0
10  29  16.966358  0.265714  0.348303  0.081600  24313879.859056  4893726.686869  33112260.642364  1685967.242999  339339.625682  2296062.459314  0.087156  4.357776  0.045694  0.010347  0.031115  1.000000  0.014682  0.000797  0.000189  0.340340  0.300849  0.071145  0.688820  0.009122  0.002157  18  0  0  0  0
38  0  13.765101  0.000000  0.202973  0.546071  15568467.175121  5651005.143651  351.193920  1079544.927963  391850.647344  24.352405  0.041207  2.060329  0.029259  0.011948  0.000000  1.000000  0.007077  0.007919  0.001873  0.295789  0.293780  0.069473  0.332003  0.120302  0.028449  16  0  0  0  0
32  6  13.939527  0.000000  0.198292  0.550843  15292177.703153  5686110.657603  5614.688426  1060386.529467  394284.925498  389.332382  0.040767  2.038325  0.028739  0.012022  0.000005  1.000000  0.006914  0.008073  0.001909  0.296024  0.293667  0.069447  0.324354  0.122644  0.029003  16  0  0  0  0
11  28  17.272231  0.282902  0.336382  0.128480  23589168.892735  4941159.413010  32895342.593415  1635714.508472  342628.694435  2281020.979836  0.085690  4.284499  0.044332  0.010447  0.030911  1.000000  0.013809  0.001184  0.000280  0.333114  0.300247  0.071002  0.647824  0.015012  0.003550  18  0  0  0  0
28  10  14.212708  0.000000  0.191561  0.557704  14894764.608129  5736453.526937  35867.516756  1032829.205666  397775.788704  2487.116770  0.040154  2.007725  0.027992  0.012128  0.000034  1.000000  0.006682  0.008301  0.001963  0.296340  0.293485  0.069403  0.313485  0.126099  0.029820  18  0  0  0  0
12  27  17.614487  0.292176  0.319624  0.197464  22579274.661986  5025475.842110  31899569.887044  1565686.664220  348475.344099  2211972.346950  0.083035  4.151730  0.042434  0.010625  0.029975  1.000000  0.012738  0.001827  0.000432  0.326506  0.299455  0.070815  0.597595  0.024871  0.005882  20  0  0  0  0
16  23  18.489706  0.000000  0.195924  0.527395  15185658.576695  5770430.196910  13503110.968044  1053000.305672  400131.790829  936329.491742  0.053428  2.671391  0.028539  0.012200  0.012689  1.000000  0.006955  0.007428  0.001757  0.304387  0.294149  0.069560  0.326310  0.111627  0.026398  17  0  0  0  0
14  25  18.328218  0.235405  0.261877  0.388913  19124110.952647  5366057.376231  25012083.987877  1326099.528522  372091.867395  1734381.946737  0.070789  3.539463  0.035941  0.011345  0.023503  1.000000  0.009717  0.004347  0.001028  0.314008  0.296932  0.070218  0.455879  0.063785  0.015084  19  0  0  0  0
13  26  17.981611  0.283114  0.295119  0.288905  21110725.569754  5165297.620358  29447798.224094  1463854.884241  358170.832411  2041962.182591  0.078266  3.913323  0.039674  0.010921  0.027671  1.000000  0.011362  0.002864  0.000677  0.320164  0.298362  0.070557  0.533047  0.040847  0.009660  20  0  0  0  0
18  21  17.536623  0.000000  0.167873  0.572942  13506676.349087  5934627.749700  5839941.806141  936576.721541  411517.538270  404951.848214  0.043419  2.170936  0.025384  0.012547  0.005488  1.000000  0.005927  0.008867  0.002097  0.299913  0.292929  0.069272  0.278064  0.134173  0.031729  16  0  0  0  0
17  22  18.118640  0.000000  0.177133  0.557903  14062098.852090  5882748.384646  9012720.996397  975090.695926  407920.131744  624957.944116  0.047334  2.366712  0.026428  0.012438  0.008469  1.000000  0.006261  0.008362  0.001977  0.301631  0.293346  0.069371  0.293718  0.126212  0.029847  16  0  0  0  0
15  24  18.544815  0.115704  0.225625  0.472626  16959493.136697  5588788.290713  19178524.186290  1176001.117554  387536.421205  1329872.637957  0.061710  3.085523  0.031873  0.011816  0.018022  1.000000  0.008130  0.006018  0.001423  0.308535  0.295400  0.069856  0.381399  0.089692  0.021210  19  0  0  0  0
20  19  16.308903  0.000000  0.165929  0.580147  13384225.192212  5933830.403001  2354156.742018  928085.742703  411462.248846  163241.373855  0.039911  1.995570  0.025154  0.012546  0.002212  1.000000  0.005840  0.009110  0.002154  0.298170  0.292760  0.069232  0.273990  0.138190  0.032679  16  0  0  0  0
26  13  14.461674  0.000000  0.186470  0.562761  14594163.645132  5774587.520438  144085.982166  1011985.005572  400420.066963  9991.175720  0.039772  1.988594  0.027427  0.012209  0.000135  1.000000  0.006509  0.008474  0.002004  0.296581  0.293341  0.069369  0.305377  0.128716  0.030439  16  0  0  0  0
24  15  14.830924  0.000000  0.179946  0.569059  14209071.784713  5823605.908882  365978.079482  985282.057874  403819.088332  25377.564471  0.039360  1.968015  0.026704  0.012313  0.000344  1.000000  0.006291  0.008695  0.002056  0.296906  0.293151  0.069325  0.295137  0.132060  0.031230  17  0  0  0  0
1  38  15.754317  0.106066  0.386990  0.001176  26910574.534756  5229494.804480  30103529.021124  1866026.624252  362622.378201  2087431.710713  0.089918  4.495914  0.050574  0.011057  0.028287  1.000000  0.021881  0.000187  0.000044  0.489704  0.303564  0.071787  1.026538  0.000118  0.000028  19  0  0  0  0
27  12  14.327961  0.000000  0.189201  0.560048  14755408.033349  5754136.768512  90473.855128  1023165.975382  399001.975813  6273.616427  0.039981  1.999065  0.027731  0.012166  0.000085  1.000000  0.006602  0.008380  0.001982  0.296453  0.293419  0.069388  0.309715  0.127305  0.030105  16  0  0  0  0
21  18  15.811346  0.000000  0.168746  0.578626  13549121.127310  5909906.831143  1481480.163342  939519.917203  409803.346247  102728.443219  0.039351  1.967535  0.025463  0.012495  0.001392  1.000000  0.005927  0.009049  0.002140  0.297709  0.292828  0.069248  0.278062  0.137330  0.032476  16  0  0  0  0
19  20  16.898024  0.000000  0.165033  0.579029  13334020.364070  5945943.876587  3723896.407793  924604.451516  412302.218434  258221.534212  0.041130  2.056489  0.025059  0.012571  0.003499  1.000000  0.005820  0.009077  0.002147  0.298850  0.292770  0.069234  0.273022  0.137557  0.032530  17  0  0  0  0
2  37  15.773029  0.118433  0.386079  0.001882  26806894.628933  5136516.514218  30408226.150517  1858837.277016  356175.099832  2108559.946197  0.089813  4.490658  0.050379  0.010860  0.028574  1.000000  0.020871  0.000193  0.000046  0.460562  0.303406  0.071750  0.979137  0.000190  0.000045  22  0  0  0  0
28  11  14.218606  0.000000  0.191589  0.557651  14896378.248967  5736271.877442  56840.763230  1032941.098363  397763.192809  3941.438612  0.040177  2.008842  0.027995  0.012128  0.000053  1.000000  0.006683  0.008299  0.001963  0.296341  0.293486  0.069404  0.313530  0.126072  0.029814  16  0  0  0  0
29  10  14.128587  0.000000  0.193660  0.555556  15018663.670645  5720778.809360  35729.377777  1041420.584831  396688.876186  2477.537970  0.040354  2.017704  0.028225  0.012095  0.000034  1.000000  0.006754  0.008229  0.001946  0.296244  0.293544  0.069417  0.316857  0.125006  0.029561  17  0  0  0  0
32  7  13.940472  0.000000  0.198295  0.550837  15292354.979130  5686090.634481  8898.573935  1060398.822096  394283.537059  617.042786  0.040770  2.038494  0.028740  0.012022  0.000008  1.000000  0.006914  0.008073  0.001909  0.296024  0.293667  0.069447  0.324359  0.122640  0.029002  16  0  0  0  0
33  6  13.897243  0.000000  0.199418  0.549691  15358637.496049  5677682.075717  5602.942880  1064994.968534  393700.472788  388.517925  0.040874  2.043679  0.028864  0.012004  0.000005  1.000000  0.006953  0.008036  0.001900  0.295969  0.293696  0.069453  0.326187  0.122074  0.028868  16  0  0  0  0
36  3  13.804938  0.000000  0.201884  0.547178  15504174.528608  5659194.607105  1400.961562  1075086.762643  392418.519160  97.145142  0.041104  2.055203  0.029138  0.011965  0.000001  1.000000  0.007039  0.007954  0.001881  0.295846  0.293756  0.069467  0.330217  0.120840  0.028576  16  0  0  0  0
34  5  13.860997  0.000000  0.200375  0.548714  15415149.651216  5670508.490038  3528.937681  1068913.620883  393203.043725  244.702753  0.040963  2.048133  0.028970  0.011989  0.000003  1.000000  0.006986  0.008004  0.001893  0.295922  0.293720  0.069459  0.327750  0.121593  0.028754  16  0  0  0  0
38  1  13.765160  0.000000  0.202973  0.546071  15568475.110347  5651004.244795  556.604513  1079545.478206  391850.585016  38.595937  0.041207  2.060339  0.029259  0.011948  0.000001  1.000000  0.007077  0.007919  0.001873  0.295789  0.293780  0.069473  0.332003  0.120302  0.028449  16  0  0  0  0
30  9  14.054082  0.000000  0.195446  0.553741  15124147.545918  5707413.432706  22470.054541  1048735.022485  395762.097435  1558.113149  0.040512  2.025580  0.028424  0.012067  0.000021  1.000000  0.006815  0.008168  0.001932  0.296160  0.293592  0.069429  0.319739  0.124090  0.029345  16  0  0  0  0
1  39  15.749849  0.106206  0.387397  0.000743  26934715.899963  5226630.085831  30135248.399669  1867700.629025  362423.733565  2089631.188275  0.089987  4.499370  0.050620  0.011050  0.028317  1.000000  0.021921  0.000184  0.000043  0.489888  0.303581  0.071791  1.028410  0.000075  0.000018  17  0  0  0  0
25  14  14.626394  0.000000  0.183381  0.565781  14411805.895739  5797757.126913  229586.149518  999339.998121  402026.688274  15919.907879  0.039558  1.977925  0.027085  0.012258  0.000216  1.000000  0.006405  0.008579  0.002029  0.296731  0.293252  0.069348  0.300506  0.130307  0.030815  16  0  0  0  0
37  2  13.783361  0.000000  0.202473  0.546579  15538942.077686  5654768.956153  882.979430  1077497.605717  392111.636730  61.227348  0.041160  2.057977  0.029203  0.011956  0.000001  1.000000  0.007059  0.007935  0.001877  0.295816  0.293769  0.069471  0.331183  0.120549  0.028507  16  0  0  0  0
35  4  13.830551  0.000000  0.201190  0.547884  15463260.657249  5664396.769287  2223.238138  1072249.722759  392779.246246  154.163247  0.041039  2.051947  0.029061  0.011976  0.000002  1.000000  0.007014  0.007977  0.001886  0.295882  0.293740  0.069464  0.329082  0.121185  0.028658  16  0  0  0  0
39  0  13.749785  0.000000  0.203398  0.545640  15593561.759297  5647800.421922  350.916576  1081285.030618  391628.426296  24.333173  0.041247  2.062348  0.029306  0.011941  0.000000  1.000000  0.007092  0.007905  0.001869  0.295766  0.293789  0.069475  0.332701  0.120093  0.028400  16  0  0  0  0
22  17  15.408235  0.000000  0.172386  0.575814  13763262.991767  5881223.610539  930208.210998  954368.891160  407814.401223  64502.275326  0.039174  1.958724  0.025866  0.012434  0.000874  1.000000  0.006043  0.008942  0.002115  0.297374  0.292930  0.069272  0.283518  0.135757  0.032104  16  0  0  0  0
0  40  15.751389  0.095336  0.387892  0.000464  27018027.935724  5331111.298424  29865262.413787  1873477.632287  369668.644824  2070909.884604  0.090111  4.505558  0.050776  0.011271  0.028064  1.000000  0.023076  0.000180  0.000043  0.524391  0.303718  0.071823  1.082606  0.000047  0.000011  17  0  0  0  0
6  34  16.072981  0.186029  0.379643  0.007953  26270030.488914  4870830.534755  32273900.029179  1821610.172199  337751.966177  2237929.058152  0.089996  4.499780  0.049370  0.010298  0.030327  1.000000  0.017930  0.000246  0.000058  0.382869  0.302640  0.071568  0.841168  0.000819  0.000194  17  0  0  0  0
5  35  15.953306  0.166594  0.382415  0.004938  26467023.465438  4916731.333916  31757675.566200  1835270.012070  340934.808416  2202133.144885  0.089978  4.498889  0.049741  0.010395  0.029842  1.000000  0.018597  0.000222  0.000052  0.397873  0.302882  0.071626  0.872467  0.000504  0.000119  17  0  0  0  0
23  16  15.086758  0.000000  0.176228  0.572481  13989748.644893  5851759.074292  583524.339193  970073.805160  405771.278396  40462.605190  0.039212  1.960603  0.026292  0.012372  0.000548  1.000000  0.006168  0.008819  0.002085  0.297116  0.293042  0.069299  0.289385  0.133918  0.031669  17  0  0  0  0
10  30  16.916559  0.273535  0.356153  0.053039  24780284.030206  4840789.078059  34110751.913764  1718308.529503  335668.838671  2365299.602286  0.088858  4.442919  0.046571  0.010235  0.032053  1.000000  0.015176  0.000584  0.000138  0.341420  0.301172  0.071221  0.711964  0.005791  0.001370  19  0  0  0  0
31  8  13.992144  0.000000  0.196981  0.552177  15214761.084524  5695929.014092  14137.614723  1055018.324811  394965.747625  980.327099  0.040650  2.032489  0.028594  0.012043  0.000013  1.000000  0.006868  0.008117  0.001919  0.296087  0.293633  0.069438  0.322224  0.123307  0.029160  16  0  0  0  0
4  36  15.864797  0.148832  0.384371  0.003068  26619571.501476  4976307.129928  31274176.741758  1845847.961506  345065.899017  2168606.485020  0.089936  4.496805  0.050027  0.010521  0.029387  1.000000  0.019299  0.000206  0.000049  0.415493  0.303089  0.071675  0.905386  0.000311  0.000074  16  0  0  0  0
8  32  16.419722  0.228743  0.370614  0.020611  25680133.677802  4824780.113543  33296448.757850  1780705.688585  334558.748882  2308834.387573  0.089750  4.487524  0.048262  0.010201  0.031288  1.000000  0.016592  0.000341  0.000081  0.359024  0.302012  0.071420  0.778430  0.002178  0.000515  18  0  0  0  0
9  31  16.649938  0.251159  0.364063  0.033106  25269118.676636  4825350.725241  33744313.835482  1752205.184660  334598.316102  2339890.140688  0.089400  4.470005  0.047489  0.010202  0.031709  1.000000  0.015895  0.000434  0.000103  0.349559  0.301618  0.071327  0.745690  0.003551  0.000840  18  0  0  0  0
7  33  16.227555  0.206876  0.375785  0.012810  26012301.692991  4839878.271687  32797258.470939  1803738.803663  335605.681753  2274219.654070  0.089938  4.496879  0.048886  0.010233  0.030819  1.000000  0.017269  0.000283  0.000067  0.370037  0.302353  0.071500  0.810150  0.001335  0.000316  17  0  0  0  0
12  28  17.551520  0.312277  0.334256  0.133171  23448755.766932  4927292.729884  34096220.937521  1625978.015080  341667.154210  2364291.998806  0.086525  4.326261  0.044068  0.010418  0.032039  1.000000  0.013560  0.001232  0.000291  0.328142  0.300050  0.070956  0.636147  0.015644  0.003700  21  0  0  0  0
15  25  18.538151  0.254255  0.259118  0.395148  18951685.261244  5367723.430089  25413095.274584  1314143.227461  372207.394503  1762188.775486  0.070846  3.542277  0.035617  0.011349  0.023880  1.000000  0.009547  0.004461  0.001055  0.311417  0.296739  0.070173  0.447905  0.065470  0.015482  20  0  0  0  0
11  29  17.217764  0.294747  0.346589  0.084546  24195658.850870  4872473.220381  34307764.145914  1677769.590119  337865.872891  2378960.777376  0.088012  4.400589  0.045472  0.010302  0.032238  1.000000  0.014418  0.000828  0.000196  0.334376  0.300664  0.071101  0.676402  0.009483  0.002243  19  0  0  0  0
13  27  17.909519  0.320665  0.316976  0.204201  22409857.817950  5019239.078049  32987918.002734  1553939.001934  348042.875897  2287440.321731  0.083726  4.186286  0.042116  0.010612  0.030998  1.000000  0.012499  0.001903  0.000450  0.322390  0.299245  0.070766  0.586366  0.025934  0.006133  21  0  0  0  0
18  22  17.862314  0.000000  0.180695  0.554384  14269588.782930  5850579.066512  8955879.246142  989478.413093  405689.454579  621016.437063  0.047603  2.380138  0.026817  0.012370  0.008416  1.000000  0.006371  0.008244  0.001949  0.300812  0.293433  0.069391  0.298878  0.124425  0.029424  16  0  0  0  0
2  38  15.766353  0.118673  0.386710  0.001190  26844324.383361  5132123.222868  30458992.191187  1861432.722097  355870.461273  2112080.152850  0.089922  4.496096  0.050450  0.010851  0.028621  1.000000  0.020929  0.000189  0.000045  0.460809  0.303433  0.071756  0.981869  0.000120  0.000028  19  0  0  0  0
17  23  18.377324  0.000000  0.197434  0.526133  15270107.984395  5749719.661670  13470786.403389  1058856.176307  398695.685847  934088.049509  0.053512  2.675619  0.028698  0.012156  0.012658  1.000000  0.006991  0.007391  0.001748  0.303145  0.294148  0.069560  0.327964  0.111062  0.026264  18  0  0  0  0
19  21  17.208668  0.000000  0.172652  0.568273  13787316.305270  5895901.568479  5792348.949850  956036.790273  408832.196672  401651.675754  0.043820  2.190977  0.025911  0.012465  0.005443  1.000000  0.006079  0.008700  0.002057  0.299355  0.293068  0.069305  0.285175  0.131640  0.031130  17  0  0  0  0
14  26  18.262733  0.308533  0.292022  0.296770  20916512.842342  5165783.723126  30249466.969371  1450387.831739  358204.539633  2097551.305023  0.078656  3.932790  0.039309  0.010922  0.028425  1.000000  0.011139  0.002972  0.000703  0.316820  0.298143  0.070505  0.522581  0.042422  0.010032  21  0  0  0  0
23  17  15.171968  0.000000  0.177000  0.571258  14035689.180210  5846630.826954  922848.216380  973259.402774  405415.676695  63991.920339  0.039606  1.980320  0.026378  0.012361  0.000867  1.000000  0.006195  0.008777  0.002076  0.297159  0.293072  0.069306  0.290631  0.133251  0.031511  16  0  0  0  0
20  20  16.560225  0.000000  0.170310  0.573914  13644821.761848  5904980.842846  3691002.944527  946155.967718  409461.769544  255940.643548  0.041596  2.079818  0.025643  0.012485  0.003468  1.000000  0.005988  0.008889  0.002102  0.298446  0.292931  0.069272  0.280944  0.134705  0.031855  16  0  0  0  0
3  37  15.803641  0.132858  0.385743  0.001909  26741784.578455  5048413.490706  30838978.571979  1854322.431465  350065.881043  2138429.077600  0.089909  4.495464  0.050257  0.010674  0.028979  1.000000  0.020065  0.000196  0.000046  0.436260  0.303271  0.071718  0.941365  0.000193  0.000046  18  0  0  0  0
16  24  18.611233  0.123427  0.224646  0.474964  16894557.999189  5581808.844882  19273411.299337  1171498.400777  387052.454142  1336452.277460  0.061663  3.083142  0.031751  0.011801  0.018111  1.000000  0.008060  0.006074  0.001436  0.306681  0.295291  0.069830  0.378129  0.090534  0.021409  17  0  0  0  0
24  16  14.886677  0.000000  0.180376  0.568346  14234681.539652  5820740.761841  579309.649776  987057.883377  403620.413991  40170.351204  0.039603  1.980142  0.026752  0.012307  0.000544  1.000000  0.006306  0.008671  0.002051  0.296929  0.293168  0.069328  0.295836  0.131676  0.031139  16  0  0  0  0
22  18  15.535758  0.000000  0.173771  0.573713  13845645.534647  5872050.719812  1468900.031246  960081.441749  407178.336827  101856.114708  0.039816  1.990805  0.026021  0.012415  0.001380  1.000000  0.006091  0.008868  0.002097  0.297454  0.292984  0.069285  0.285735  0.134594  0.031829  17  0  0  0  0
26  14  14.484746  0.000000  0.186605  0.562517  14602180.918032  5773687.347614  228262.003803  1012540.937393  400357.647394  15828.089283  0.039864  1.993207  0.027443  0.012207  0.000214  1.000000  0.006514  0.008466  0.002002  0.296588  0.293346  0.069371  0.305599  0.128588  0.030409  17  0  0  0  0
29  11  14.134509  0.000000  0.193684  0.555506  15020120.576129  5720614.634513  56622.169113  1041521.609222  396677.492013  3926.280911  0.040376  2.018805  0.028228  0.012095  0.000053  1.000000  0.006755  0.008227  0.001946  0.296245  0.293545  0.069418  0.316898  0.124981  0.029555  16  0  0  0  0
30  10  14.057830  0.000000  0.195460  0.553711  15124983.350988  5707319.163343  35610.734662  1048792.978681  395755.560631  2469.311047  0.040525  2.026266  0.028425  0.012067  0.000033  1.000000  0.006816  0.008168  0.001931  0.296161  0.293593  0.069429  0.319762  0.124075  0.029341  16  0  0  0  0
25  15  14.662404  0.000000  0.183621  0.565364  14426109.667504  5796153.767851  363601.812020  1000331.846842  401915.508534  25212.789901  0.039708  1.985396  0.027112  0.012255  0.000342  1.000000  0.006414  0.008565  0.002025  0.296744  0.293261  0.069350  0.300900  0.130086  0.030763  17  0  0  0  0
27  13  14.342667  0.000000  0.189277  0.559905  14759922.926063  5753629.120449  143354.764945  1023479.045993  398966.774602  9940.471830  0.040038  2.001920  0.027739  0.012165  0.000135  1.000000  0.006604  0.008376  0.001981  0.296456  0.293422  0.069389  0.309840  0.127231  0.030088  16  0  0  0  0
34  6  13.861594  0.000000  0.200377  0.548711  15415246.788707  5670497.510371  5592.950268  1068920.356568  393202.282376  387.825020  0.040965  2.048238  0.028971  0.011989  0.000005  1.000000  0.006986  0.008004  0.001893  0.295922  0.293720  0.069459  0.327753  0.121591  0.028754  16  0  0  0  0
36  4  13.805176  0.000000  0.201884  0.547177  15504209.089217  5659190.693390  2220.368708  1075089.159137  392418.247776  153.964276  0.041105  2.055244  0.029138  0.011965  0.000002  1.000000  0.007039  0.007954  0.001881  0.295846  0.293756  0.069467  0.330218  0.120840  0.028576  16  0  0  0  0
33  7  13.898188  0.000000  0.199421  0.549685  15358802.125389  5677663.472445  8879.963567  1065006.384222  393699.182804  615.752310  0.040877  2.043846  0.028864  0.012004  0.000008  1.000000  0.006953  0.008035  0.001900  0.295970  0.293696  0.069453  0.326192  0.122070  0.028867  16  0  0  0  0
32  8  13.941969  0.000000  0.198300  0.550826  15292635.911844  5686058.905601  14103.019140  1060418.302465  394281.336923  977.928181  0.040775  2.038762  0.028740  0.012022  0.000013  1.000000  0.006914  0.008073  0.001909  0.296024  0.293668  0.069447  0.324367  0.122635  0.029001  16  0  0  0  0
35  5  13.830928  0.000000  0.201191  0.547881  15463318.392116  5664390.238788  3523.580056  1072253.726196  392778.793410  244.331246  0.041040  2.052012  0.029061  0.011976  0.000003  1.000000  0.007015  0.007977  0.001886  0.295882  0.293740  0.069464  0.329084  0.121184  0.028658  16  0  0  0  0
31  9  13.994514  0.000000  0.196989  0.552160  15215243.928261  5695874.514466  22405.894147  1055051.806046  394961.968525  1553.664154  0.040658  2.032917  0.028595  0.012043  0.000021  1.000000  0.006869  0.008116  0.001919  0.296087  0.293633  0.069439  0.322238  0.123298  0.029158  16  0  0  0  0
4  37  15.855321  0.149292  0.385347  0.001941  26677509.980071  4969599.741232  31359174.123253  1849865.517634  344600.796874  2174500.353122  0.090111  4.505534  0.050136  0.010507  0.029467  1.000000  0.019380  0.000199  0.000047  0.415779  0.303131  0.071684  0.909206  0.000196  0.000046  16  0  0  0  1
37  3  13.783511  0.000000  0.202473  0.546578  15538962.839406  5654766.607345  1399.425875  1077499.045371  392111.473860  97.038654  0.041160  2.058003  0.029203  0.011956  0.000001  1.000000  0.007059  0.007935  0.001877  0.295816  0.293769  0.069471  0.331183  0.120548  0.028507  16  0  0  0  0
28  12  14.227948  0.000000  0.191632  0.557566  14898935.051892  5735984.043500  90072.924239  1033118.391580  397743.233896  6245.815173  0.040212  2.010614  0.028000  0.012127  0.000085  1.000000  0.006684  0.008296  0.001962  0.296343  0.293488  0.069404  0.313601  0.126029  0.029803  17  0  0  0  0
38  2  13.765255  0.000000  0.202973  0.546070  15568487.678521  5651002.821971  882.157847  1079546.349705  391850.486354  61.170379  0.041207  2.060356  0.029259  0.011948  0.000001  1.000000  0.007077  0.007919  0.001873  0.295789  0.293780  0.069473  0.332004  0.120301  0.028449  16  0  0  0  0
21  19  15.995666  0.000000  0.171221  0.575010  13696303.970149  5893564.686740  2333312.137630  949725.834695  408670.153177  161795.972282  0.040393  2.019660  0.025740  0.012461  0.002193  1.000000  0.006011  0.008921  0.002110  0.297858  0.292924  0.069271  0.281999  0.135310  0.031998  16  0  0  0  0
40  0  13.736813  0.000000  0.203760  0.545274  15614885.611193  5645070.623654  350.681296  1082763.664057  391439.137277  24.316859  0.041281  2.064063  0.029346  0.011935  0.000000  1.000000  0.007104  0.007893  0.001867  0.295745  0.293795  0.069477  0.333294  0.119915  0.028358  16  0  0  0  0
1  40  15.746975  0.106295  0.387659  0.000469  26950264.876469  5224784.503604  30155674.652816  1868778.822436  362295.757644  2091047.580637  0.090032  4.501595  0.050649  0.011047  0.028336  1.000000  0.021947  0.000182  0.000043  0.490007  0.303592  0.071794  1.029617  0.000047  0.000011  18  0  0  0  0
3  38  15.797200  0.133126  0.386379  0.001207  26779485.122148  5044022.391913  30892018.201685  1856936.653551  349761.394521  2142106.938920  0.090021  4.501035  0.050328  0.010664  0.029028  1.000000  0.020121  0.000192  0.000045  0.436475  0.303298  0.071724  0.943977  0.000121  0.000029  17  0  0  0  0
5  36  15.939612  0.167371  0.383895  0.003129  26554863.641787  4906608.267471  31892782.579324  1841361.004573  340232.857164  2211501.703081  0.090248  4.512421  0.049906  0.010374  0.029969  1.000000  0.018715  0.000210  0.000050  0.398251  0.302945  0.071640  0.878001  0.000317  0.000075  16  0  0  0  0
10  31  16.876166  0.279753  0.362754  0.034288  25172365.588998  4796147.981429  34949616.432378  1745496.155194  332573.346423  2423467.945138  0.090289  4.514455  0.047308  0.010140  0.032841  1.000000  0.015601  0.000450  0.000106  0.342329  0.301444  0.071286  0.731903  0.003684  0.000871  19  0  0  0  0
7  34  16.201484  0.208939  0.378943  0.008162  26199855.148345  4818395.471236  33119887.472951  1816744.090514  334116.026542  2296591.317177  0.090548  4.527390  0.049239  0.010187  0.031122  1.000000  0.017500  0.000252  0.000060  0.370658  0.302485  0.071532  0.821003  0.000841  0.000199  17  0  0  0  0
8  33  16.386643  0.231896  0.374924  0.013188  25936069.078290  4795529.918611  33766364.185700  1798452.699924  332530.488859  2341419.150800  0.090611  4.530560  0.048743  0.010139  0.031729  1.000000  0.016895  0.000291  0.000069  0.359772  0.302192  0.071462  0.792630  0.001375  0.000325  18  0  0  0  0
6  35  16.053701  0.187314  0.381841  0.005051  26400506.232272  4855845.416959  32485506.624761  1830657.589994  336712.871722  2252602.232102  0.090408  4.520398  0.049616  0.010267  0.030526  1.000000  0.018098  0.000227  0.000054  0.383360  0.302732  0.071590  0.849042  0.000516  0.000122  17  0  0  0  0
9  32  16.611578  0.255691  0.369550  0.021287  25595047.140427  4788174.778663  34387651.243587  1774805.638257  332020.470504  2384500.289400  0.090539  4.526928  0.048102  0.010123  0.032313  1.000000  0.016264  0.000353  0.000083  0.350404  0.301845  0.071381  0.763013  0.002252  0.000532  18  0  0  0  0
11  30  17.177812  0.303395  0.354558  0.055064  24669071.266070  4818665.274406  35413263.302018  1710596.840607  334134.735168  2455618.035500  0.089827  4.491326  0.046362  0.010188  0.033277  1.000000  0.014908  0.000607  0.000144  0.335362  0.300990  0.071178  0.699393  0.006028  0.001425  20  0  0  0  0
39  1  13.749845  0.000000  0.203398  0.545640  15593569.401027  5647799.556847  556.164959  1081285.560509  391628.366310  38.565458  0.041247  2.062359  0.029306  0.011941  0.000001  1.000000  0.007092  0.007905  0.001869  0.295766  0.293789  0.069475  0.332701  0.120092  0.028399  16  0  0  0  0
12  29  17.512810  0.325357  0.344648  0.087910  24066208.585624  4857251.159133  35672489.999175  1668793.280782  336810.348360  2473593.271145  0.089019  4.450935  0.045229  0.010270  0.033520  1.000000  0.014167  0.000864  0.000204  0.329305  0.300473  0.071056  0.664660  0.009899  0.002341  20  0  0  0  0
13  28  17.874657  0.342856  0.331875  0.138455  23295163.720797  4919088.066653  35449114.087663  1615327.672145  341098.228414  2458103.992105  0.087490  4.374524  0.043780  0.010400  0.033311  1.000000  0.013319  0.001288  0.000305  0.323906  0.299847  0.070908  0.624868  0.016365  0.003870  20  0  0  0  0
14  27  18.244725  0.349911  0.314055  0.211637  22226020.192327  5018258.248756  34189190.077490  1541191.377259  347974.863467  2370738.642678  0.084507  4.225348  0.041770  0.010610  0.032127  1.000000  0.012263  0.001989  0.000470  0.318875  0.299029  0.070714  0.575334  0.027129  0.006415  19  0  0  0  0
21  20  16.273239  0.000000  0.175066  0.569260  13924977.942664  5868156.998422  3661072.925355  965582.490614  406908.339330  253865.243316  0.042017  2.100845  0.026170  0.012407  0.003440  1.000000  0.006142  0.008722  0.002063  0.298089  0.293073  0.069306  0.288168  0.132169  0.031255  17  0  0  0  0
15  26  18.573507  0.334205  0.288698  0.305175  20710303.300888  5170738.894001  31106128.950198  1436088.899027  358548.139907  2156953.755243  0.079084  3.954186  0.038922  0.010932  0.029230  1.000000  0.010919  0.003091  0.000731  0.313961  0.297921  0.070452  0.512273  0.044144  0.010439  21  0  0  0  0
23  18  15.304828  0.000000  0.178217  0.569318  14108016.753036  5838555.453999  1457648.102338  978274.724033  404855.716115  101075.886144  0.040228  2.011390  0.026514  0.012344  0.001370  1.000000  0.006237  0.008711  0.002060  0.297227  0.293119  0.069317  0.292597  0.132199  0.031263  16  0  0  0  0
18  23  18.272985  0.000000  0.198881  0.525005  15351557.198644  5730912.860800  13441914.069443  1064504.008244  397391.589158  932085.991033  0.053599  2.679927  0.028851  0.012117  0.012631  1.000000  0.007026  0.007357  0.001740  0.302087  0.294148  0.069560  0.329641  0.110559  0.026145  17  0  0  0  0
16  25  18.760830  0.272950  0.256284  0.401553  18776091.025575  5372359.601986  25825029.453722  1301967.213961  372528.874826  1790753.016830  0.070912  3.545622  0.035287  0.011359  0.024267  1.000000  0.009384  0.004579  0.001083  0.309207  0.296548  0.070128  0.440228  0.067236  0.015900  18  0  0  0  0
17  24  18.678833  0.130987  0.223697  0.477332  16832344.349341  5576610.167610  19369505.885744  1167184.396747  386691.968705  1343115.645291  0.061625  3.081261  0.031634  0.011790  0.018201  1.000000  0.007996  0.006131  0.001450  0.305105  0.295186  0.069806  0.375150  0.091394  0.021613  19  0  0  0  0
25  16  14.719180  0.000000  0.184002  0.564704  14448728.332564  5793618.217072  575597.333899  1001900.264906  401739.688978  39912.932684  0.039944  1.997213  0.027154  0.012249  0.000541  1.000000  0.006427  0.008543  0.002020  0.296764  0.293275  0.069354  0.301523  0.129737  0.030680  17  0  0  0  0
19  22  17.633548  0.000000  0.184007  0.551142  14462822.237140  5821158.728912  8903504.912298  1002877.561067  403649.396564  617384.708530  0.047854  2.392725  0.027181  0.012307  0.008366  1.000000  0.006474  0.008137  0.001924  0.300108  0.293512  0.069410  0.303744  0.122804  0.029041  18  0  0  0  0
28  13  14.242740  0.000000  0.191700  0.557433  14902985.400738  5735528.073363  142721.764052  1033399.249901  397711.616124  9896.578434  0.040268  2.013420  0.028008  0.012126  0.000134  1.000000  0.006687  0.008292  0.001961  0.296346  0.293491  0.069405  0.313715  0.125961  0.029787  16  0  0  0  0
22  19  15.732090  0.000000  0.175941  0.570376  13974722.796715  5857673.318314  2314508.698462  969031.886389  406181.382491  160492.108699  0.040823  2.041144  0.026263  0.012385  0.002175  1.000000  0.006165  0.008753  0.002070  0.297580  0.293067  0.069305  0.289226  0.132771  0.031398  18  0  0  0  0
20  21  16.924835  0.000000  0.177016  0.563991  14043723.497140  5860764.527282  5748698.609600  973816.516457  406395.732364  398624.884298  0.044186  2.209306  0.026393  0.012391  0.005402  1.000000  0.006219  0.008550  0.002022  0.298869  0.293192  0.069334  0.291746  0.129364  0.030592  17  0  0  0  0
27  14  14.365935  0.000000  0.189397  0.559678  14767072.954874  5752825.169336  227109.964768  1023974.841581  398911.027217  15748.204868  0.040129  2.006442  0.027752  0.012163  0.000213  1.000000  0.006609  0.008369  0.001979  0.296462  0.293427  0.069390  0.310040  0.127114  0.030060  17  0  0  0  0
29  12  14.143888  0.000000  0.193723  0.555427  15022429.077927  5720354.485451  89727.333566  1041681.684802  396659.452819  6221.851308  0.040411  2.020550  0.028232  0.012094  0.000084  1.000000  0.006756  0.008225  0.001945  0.296247  0.293546  0.069418  0.316963  0.124941  0.029546  16  0  0  0  0
32  9  13.944342  0.000000  0.198308  0.550809  15293081.112647  5686008.626046  22351.100515  1060449.173472  394277.850450  1549.864667  0.040784  2.039186  0.028741  0.012022  0.000021  1.000000  0.006914  0.008072  0.001909  0.296025  0.293668  0.069447  0.324380  0.122627  0.028999  16  0  0  0  0
31  10  13.998269  0.000000  0.197002  0.552132  15216009.124703  5695788.143653  35509.152637  1055104.866115  394955.979421  2462.267171  0.040672  2.033595  0.028596  0.012042  0.000033  1.000000  0.006869  0.008115  0.001919  0.296088  0.293634  0.069439  0.322260  0.123284  0.029154  16  0  0  0  0
36  5  13.805553  0.000000  0.201885  0.547174  15504263.770293  5659184.510025  3519.032837  1075092.950819  392417.819011  244.015933  0.041106  2.055309  0.029138  0.011965  0.000003  1.000000  0.007039  0.007954  0.001881  0.295846  0.293756  0.069468  0.330220  0.120839  0.028576  16  0  0  0  0
2  39  15.762032  0.118829  0.387119  0.000751  26868617.959213  5129270.367027  30491942.418803  1863117.281424  355672.639226  2114364.979654  0.089993  4.499625  0.050495  0.010845  0.028652  1.000000  0.020967  0.000186  0.000044  0.460969  0.303451  0.071760  0.983646  0.000075  0.000018  20  0  0  0  0
30  11  14.063768  0.000000  0.195483  0.553664  15126307.808941  5707169.778603  56434.433722  1048884.818927  395745.202030  3913.263008  0.040547  2.027353  0.028428  0.012066  0.000053  1.000000  0.006817  0.008166  0.001931  0.296162  0.293593  0.069429  0.319800  0.124052  0.029336  16  0  0  0  0
33  8  13.899687  0.000000  0.199425  0.549675  15359063.045904  5677633.987163  14073.536437  1065024.476910  393697.138243  975.883798  0.040882  2.044112  0.028865  0.012004  0.000013  1.000000  0.006953  0.008035  0.001900  0.295970  0.293696  0.069453  0.326200  0.122065  0.028866  16  0  0  0  0
38  3  13.765405  0.000000  0.202974  0.546070  15568507.593240  5651000.567888  1398.123817  1079547.730627  391850.330052  96.948367  0.041208  2.060381  0.029259  0.011948  0.000001  1.000000  0.007077  0.007919  0.001873  0.295789  0.293780  0.069473  0.332004  0.120301  0.028449  16  0  0  0  0
35  6  13.831525  0.000000  0.201193  0.547878  15463409.886647  5664379.890462  5584.460532  1072260.070588  392778.075839  387.236327  0.041042  2.052117  0.029061  0.011976  0.000005  1.000000  0.007015  0.007977  0.001886  0.295882  0.293740  0.069464  0.329087  0.121182  0.028657  16  0  0  0  0
26  15  14.521204  0.000000  0.186818  0.562131  14614870.616778  5772262.511275  361522.450194  1013420.863449  400258.846733  25068.603290  0.040010  2.000510  0.027466  0.012204  0.000340  1.000000  0.006521  0.008453  0.001999  0.296599  0.293354  0.069373  0.305951  0.128386  0.030361  16  0  0  0  0
37  4  13.783749  0.000000  0.202474  0.546577  15538995.754042  5654762.882752  2217.934986  1077501.327730  392111.215590  153.795517  0.041161  2.058045  0.029203  0.011956  0.000002  1.000000  0.007059  0.007935  0.001876  0.295816  0.293769  0.069471  0.331184  0.120547  0.028507  16  0  0  0  0
4  38  15.849130  0.149592  0.385988  0.001227  26715517.040747  4965197.177151  31414938.382443  1852500.994147  344295.515328  2178367.145048  0.090225  4.511260  0.050208  0.010498  0.029520  1.000000  0.019434  0.000195  0.000046  0.415967  0.303158  0.071691  0.911721  0.000123  0.000029  16  0  0  0  0
5  37  15.930554  0.167885  0.384881  0.001980  26613354.608118  4899861.853611  31982784.178607  1845416.871174  339765.048947  2217742.572457  0.090429  4.521433  0.050016  0.010360  0.030053  1.000000  0.018794  0.000203  0.000048  0.398503  0.302986  0.071650  0.881703  0.000200  0.000047  16  0  0  0  0
7  35  16.183422  0.210377  0.381168  0.005185  26331971.787361  4803238.834473  33347516.891224  1825905.290904  333065.038660  2312375.541866  0.090978  4.548898  0.049487  0.010155  0.031336  1.000000  0.017664  0.000233  0.000055  0.371095  0.302578  0.071554  0.828722  0.000529  0.000125  17  0  0  0  0
40  1  13.736873  0.000000  0.203760  0.545274  15614893.007783  5645069.786368  555.792074  1082764.176950  391439.079218  38.539601  0.041281  2.064074  0.029346  0.011935  0.000001  1.000000  0.007104  0.007893  0.001867  0.295745  0.293795  0.069477  0.333294  0.119915  0.028358  16  0  0  0  0
2  40  15.759253  0.118929  0.387383  0.000474  26884261.180507  5127432.793589  30513158.881089  1864202.009934  355545.218648  2115836.166508  0.090038  4.501898  0.050525  0.010841  0.028672  1.000000  0.020991  0.000184  0.000044  0.461072  0.303462  0.071763  0.984791  0.000048  0.000011  17  0  0  0  0
34  7  13.862540  0.000000  0.200380  0.548705  15415400.775814  5670480.100716  8864.130756  1068931.034305  393201.075160  614.654435  0.040968  2.048404  0.028971  0.011989  0.000008  1.000000  0.006986  0.008004  0.001893  0.295923  0.293720  0.069459  0.327757  0.121588  0.028753  16  0  0  0  0
24  17  14.974229  0.000000  0.181056  0.567216  14275113.198612  5816216.899288  916317.855040  989861.485804  403306.721396  63539.093585  0.039986  1.999297  0.026828  0.012297  0.000861  1.000000  0.006329  0.008633  0.002042  0.296966  0.293194  0.069335  0.296943  0.131071  0.030996  16  0  0  0  0
39  2  13.749940  0.000000  0.203398  0.545639  15593581.512599  5647798.185551  881.461223  1081286.400347  391628.271222  61.122073  0.041247  2.062375  0.029306  0.011941  0.000001  1.000000  0.007092  0.007905  0.001869  0.295766  0.293789  0.069475  0.332701  0.120092  0.028399  16  0  0  0  0
6  36  16.040718  0.188183  0.383337  0.003201  26489315.274004  4845633.751636  32629671.886226  1836815.765329  336004.776868  2262598.905188  0.090689  4.534437  0.049783  0.010245  0.030661  1.000000  0.018213  0.000215  0.000051  0.383694  0.302795  0.071605  0.854438  0.000325  0.000077  17  0  0  0  0
11  31  17.145499  0.310253  0.361255  0.035654  25066821.250524  4773326.969203  36342029.661941  1738177.524915  330990.897251  2520020.330334  0.091351  4.567546  0.047109  0.010092  0.034150  1.000000  0.015330  0.000469  0.000111  0.336190  0.301264  0.071243  0.719191  0.003838  0.000908  20  0  0  0  0
3  39  15.793030  0.133300  0.386791  0.000762  26803949.091499  5041171.580156  30926439.660192  1858633.028263  349563.714214  2144493.783465  0.090093  4.504650  0.050374  0.010658  0.029061  1.000000  0.020157  0.000189  0.000045  0.436614  0.303316  0.071728  0.945675  0.000077  0.000018  17  0  0  0  0
8  34  16.362633  0.234199  0.378127  0.008407  26126272.173810  4773750.095593  34116275.968378  1811641.717490  331020.237580  2365682.649960  0.091251  4.562570  0.049100  0.010093  0.032058  1.000000  0.017123  0.000260  0.000061  0.360328  0.302325  0.071494  0.803324  0.000867  0.000205  16  0  0  0  0
10  32  16.843182  0.284774  0.368322  0.022073  25503070.472341  4758396.330133  35657362.444881  1768427.814133  329955.580447  2472544.299893  0.091496  4.574792  0.047929  0.010061  0.033506  1.000000  0.015967  0.000366  0.000086  0.343095  0.301673  0.071340  0.749074  0.002338  0.000553  19  0  0  0  0
13  29  17.855427  0.357213  0.342468  0.091723  23924475.165854  4847594.837145  37219908.831765  1658965.235881  336140.761990  2580894.017800  0.090186  4.509300  0.044962  0.010249  0.034975  1.000000  0.013927  0.000904  0.000214  0.324984  0.300275  0.071009  0.653382  0.010374  0.002453  19  0  0  0  0
9  33  16.581910  0.259200  0.373924  0.013631  25854781.369066  4758479.860760  34901184.530650  1792816.067029  329961.372608  2420109.591790  0.091446  4.572323  0.048590  0.010061  0.032796  1.000000  0.016563  0.000301  0.000071  0.351078  0.302026  0.071423  0.777057  0.001423  0.000336  18  0  0  0  0
19  23  18.176971  0.000000  0.200254  0.524025  15429218.470358  5713878.963444  13416824.391152  1069889.177576  396210.428721  930346.228560  0.053685  2.684246  0.028997  0.012081  0.012607  1.000000  0.007062  0.007329  0.001733  0.301185  0.294147  0.069560  0.331304  0.110124  0.026042  17  0  0  0  0
12  30  17.484972  0.334861  0.352747  0.057384  24547266.691330  4802500.062239  36905461.499792  1702150.696912  333013.810892  2559089.686100  0.090966  4.548281  0.046133  0.010154  0.034679  1.000000  0.014656  0.000634  0.000150  0.330210  0.300802  0.071134  0.687560  0.006300  0.001490  20  0  0  0  0
16  26  18.912433  0.359777  0.285178  0.314045  20493687.181278  5179558.401450  32010235.189080  1421068.355860  359159.700083  2219646.073860  0.079545  3.977241  0.038515  0.010951  0.030079  1.000000  0.010703  0.003219  0.000761  0.311513  0.297695  0.070399  0.502112  0.046007  0.010880  21  0  0  0  0
21  21  16.679869  0.000000  0.180967  0.560112  14275935.777381  5829121.522061  5709167.786819  989918.524865  404201.550662  395883.747438  0.044518  2.225924  0.026829  0.012324  0.005365  1.000000  0.006347  0.008416  0.001990  0.298445  0.293302  0.069360  0.297758  0.127341  0.030114  17  0  0  0  0
14  28  18.244656  0.374270  0.329232  0.144361  23127760.540082  4916084.697441  36961263.752070  1603719.640819  340889.969505  2562959.112534  0.088590  4.429523  0.043465  0.010394  0.034731  1.000000  0.013084  0.001351  0.000319  0.320290  0.299638  0.070859  0.613833  0.017180  0.004063  21  0  0  0  0
20  22  17.430660  0.000000  0.187057  0.548198  14640984.839643  5794435.686758  8855953.474060  1015231.669646  401796.373765  614087.408070  0.048088  2.404407  0.027515  0.012251  0.008322  1.000000  0.006571  0.008041  0.001901  0.299501  0.293583  0.069427  0.308280  0.121351  0.028697  17  0  0  0  0
15  27  18.621290  0.379531  0.310870  0.219764  22027918.468693  5022037.077623  35502044.163265  1527454.654911  348236.894115  2461774.256751  0.085376  4.268815  0.041398  0.010618  0.033360  1.000000  0.012031  0.002084  0.000493  0.315867  0.298806  0.070662  0.564411  0.028459  0.006730  22  0  0  0  0
17  25  18.993205  0.291243  0.253418  0.408048  18599683.722231  5379331.049132  26242697.514185  1289734.820917  373012.287247  1819714.855602  0.070988  3.549406  0.034955  0.011373  0.024660  1.000000  0.009227  0.004702  0.001112  0.307321  0.296360  0.070083  0.432872  0.069066  0.016333  20  0  0  0  0
22  20  16.029488  0.000000  0.179319  0.565073  14175565.700007  5835289.409188  3634146.183594  982958.686961  404629.242817  251998.095628  0.042393  2.119652  0.026641  0.012337  0.003415  1.000000  0.006282  0.008574  0.002028  0.297775  0.293198  0.069335  0.294696  0.129933  0.030727  16  0  0  0  0
27  15  14.402714  0.000000  0.189588  0.559319  14778390.979444  5751552.532782  359713.836475  1024759.653334  398822.780357  24943.190830  0.040272  2.013601  0.027774  0.012160  0.000338  1.000000  0.006615  0.008357  0.001976  0.296472  0.293434  0.069391  0.310355  0.126928  0.030016  16  0  0  0  0
18  24  18.746265  0.138308  0.222791  0.479707  16773589.193134  5572807.468004  19465874.608395  1163110.210755  386428.282819  1349798.022213  0.061597  3.079866  0.031523  0.011782  0.018292  1.000000  0.007939  0.006189  0.001464  0.303763  0.295087  0.069782  0.372452  0.092264  0.021819  20  0  0  0  0
23  19  15.510057  0.000000  0.180124  0.566238  14221436.571351  5825888.201619  2297717.955637  986139.453953  403977.346530  159327.809026  0.041204  2.060178  0.026727  0.012317  0.002159  1.000000  0.006303  0.008607  0.002035  0.297333  0.293192  0.069334  0.295693  0.130550  0.030873  16  0  0  0  0
28  14  14.266147  0.000000  0.191808  0.557221  14909400.070239  5734805.929315  226112.835848  1033844.054379  397661.541384  15679.062193  0.040357  2.017864  0.028020  0.012125  0.000212  1.000000  0.006691  0.008286  0.001959  0.296352  0.293495  0.069406  0.313895  0.125852  0.029762  17  0  0  0  0
29  13  14.158741  0.000000  0.193785  0.555302  15026086.196112  5719942.357927  142176.194479  1041935.275817  396630.875171  9858.747679  0.040466  2.023314  0.028239  0.012093  0.000134  1.000000  0.006758  0.008221  0.001944  0.296250  0.293548  0.069418  0.317065  0.124877  0.029531  16  0  0  0  0
24  18  15.110990  0.000000  0.182127  0.565423  14338798.888642  5809089.965546  1447674.713813  994277.563693  402812.527261  100384.313822  0.040590  2.029493  0.026948  0.012282  0.001360  1.000000  0.006367  0.008574  0.002027  0.297024  0.293235  0.069344  0.298689  0.130117  0.030770  17  0  0  0  0
33  9  13.902062  0.000000  0.199432  0.549659  15359476.556180  5677587.258365  22304.405610  1065053.150441  393693.897986  1546.626760  0.040891  2.044532  0.028866  0.012004  0.000021  1.000000  0.006953  0.008035  0.001900  0.295970  0.293697  0.069453  0.326211  0.122058  0.028864  16  0  0  0  0
31  11  14.004219  0.000000  0.197023  0.552087  15217221.671785  5695651.280229  56273.701629  1055188.946264  394946.489070  3902.117562  0.040693  2.034671  0.028598  0.012042  0.000053  1.000000  0.006870  0.008114  0.001919  0.296089  0.293635  0.069439  0.322294  0.123262  0.029149  16  0  0  0  0
34  8  13.864040  0.000000  0.200384  0.548695  15415644.839513  5670452.505363  14048.454211  1068947.958112  393199.161649  974.144552  0.040973  2.048668  0.028971  0.011989  0.000013  1.000000  0.006986  0.008003  0.001893  0.295923  0.293720  0.069459  0.327764  0.121583  0.028752  16  0  0  0  0
25  17  14.808430  0.000000  0.184602  0.563658  14484447.754417  5789613.706850  910569.622492  1004377.112515  401462.009188  63140.501018  0.040318  2.015885  0.027221  0.012241  0.000856  1.000000  0.006448  0.008509  0.002012  0.296795  0.293298  0.069359  0.302508  0.129186  0.030550  17  0  0  0  0
26  16  14.578718  0.000000  0.187156  0.561519  14634940.137747  5770008.933787  572350.208920  1014812.519372  400102.579702  39687.771321  0.040241  2.012063  0.027504  0.012199  0.000538  1.000000  0.006533  0.008433  0.001994  0.296617  0.293367  0.069376  0.306507  0.128067  0.030285  16  0  0  0  0
38  4  13.765643  0.000000  0.202974  0.546068  15568539.160983  5650996.994314  2215.871518  1079549.919590  391850.082254  153.652433  0.041208  2.060422  0.029259  0.011948  0.000002  1.000000  0.007077  0.007919  0.001873  0.295789  0.293780  0.069473  0.332005  0.120300  0.028449  16  0  0  0  0
40  2  13.736967  0.000000  0.203760  0.545273  15614904.743688  5645068.456688  880.870258  1082764.990738  391438.987016  61.081095  0.041282  2.064090  0.029346  0.011935  0.000001  1.000000  0.007104  0.007893  0.001867  0.295745  0.293795  0.069477  0.333294  0.119915  0.028358  16  0  0  0  0
32  10  13.948102  0.000000  0.198320  0.550783  15293786.724368  5685928.928631  35422.402780  1060498.101832  394272.324091  2456.251783  0.040797  2.039858  0.028742  0.012022  0.000033  1.000000  0.006915  0.008071  0.001909  0.296025  0.293668  0.069447  0.324400  0.122614  0.028996  16  0  0  0  0
3  40  15.790350  0.133412  0.387057  0.000481  26819700.903309  5039335.409094  30948601.543376  1859725.286631  349436.390879  2146030.527469  0.090140  4.506977  0.050403  0.010654  0.029082  1.000000  0.020181  0.000187  0.000044  0.436704  0.303327  0.071731  0.946770  0.000048  0.000011  17  0  0  0  0
5  38  15.924638  0.168221  0.385527  0.001251  26651717.741691  4895434.524019  32041824.475889  1848077.038408  339458.050117  2221836.530632  0.090547  4.527343  0.050088  0.010350  0.030109  1.000000  0.018846  0.000199  0.000047  0.398668  0.303014  0.071657  0.884139  0.000126  0.000030  16  0  0  0  0
35  7  13.832472  0.000000  0.201195  0.547872  15463554.880230  5664363.492451  8850.679250  1072270.124699  392776.938772  613.721684  0.041046  2.052282  0.029061  0.011976  0.000008  1.000000  0.007015  0.007977  0.001886  0.295882  0.293740  0.069464  0.329091  0.121180  0.028657  16  0  0  0  0
6  37  16.032136  0.188759  0.384333  0.002026  26548434.910622  4838830.355516  32725695.286139  1840915.225034  335533.017401  2269257.336822  0.090876  4.543785  0.049894  0.010231  0.030751  1.000000  0.018289  0.000208  0.000049  0.383916  0.302837  0.071615  0.858046  0.000204  0.000048  16  0  0  0  0
4  39  15.845122  0.149786  0.386403  0.000775  26740182.129551  4962338.816515  31451126.556287  1854211.314836  344097.311569  2180876.496745  0.090300  4.514976  0.050254  0.010492  0.029554  1.000000  0.019468  0.000192  0.000045  0.416089  0.303176  0.071695  0.913355  0.000078  0.000018  16  0  0  0  0
37  5  13.784126  0.000000  0.202474  0.546575  15539047.927291  5654756.978228  3515.176102  1077504.945515  392110.806160  243.748501  0.041162  2.058110  0.029203  0.011956  0.000003  1.000000  0.007059  0.007935  0.001876  0.295816  0.293769  0.069471  0.331186  0.120546  0.028507  16  0  0  0  0
36  6  13.806150  0.000000  0.201887  0.547171  15504350.501157  5659174.695989  5577.254993  1075098.964889  392417.138489  386.736682  0.041108  2.055413  0.029138  0.011965  0.000005  1.000000  0.007039  0.007954  0.001881  0.295846  0.293756  0.069468  0.330222  0.120837  0.028576  16  0  0  0  0
10  33  16.817684  0.288662  0.372768  0.014148  25767095.453783  4728192.327249  36223438.375100  1786735.771260  327861.181702  2511797.001680  0.092460  4.623006  0.048425  0.009997  0.034038  1.000000  0.016264  0.000313  0.000074  0.343707  0.301856  0.071383  0.763022  0.001478  0.000350  19  0  0  0  0
30  12  14.073175  0.000000  0.195518  0.553590  15128406.367472  5706933.084969  89430.549498  1049030.336671  395728.789277  6201.271778  0.040582  2.029075  0.028432  0.012066  0.000084  1.000000  0.006818  0.008164  0.001931  0.296163  0.293595  0.069429  0.319859  0.124014  0.029327  16  0  0  0  0
7  36  16.171268  0.211348  0.382683  0.003287  26421889.739522  4792912.254558  33502602.344667  1832140.360041  332348.975424  2323129.440293  0.091271  4.563542  0.049656  0.010133  0.031481  1.000000  0.017777  0.000221  0.000052  0.371392  0.302641  0.071569  0.834012  0.000333  0.000079  17  0  0  0  0
9  34  16.560408  0.261763  0.377177  0.008695  26047962.646663  4736354.084239  35284004.035090  1806211.596985  328427.132303  2446654.970323  0.092122  4.606123  0.048953  0.010014  0.033155  1.000000  0.016789  0.000269  0.000064  0.351579  0.302161  0.071455  0.787643  0.000897  0.000212  17  0  0  0  0
12  31  17.462603  0.342376  0.359547  0.037223  24951162.942483  4756408.698948  37941407.855101  1730157.574176  329817.754600  2630924.030544  0.092601  4.630034  0.046892  0.010056  0.035653  1.000000  0.015076  0.000490  0.000116  0.330971  0.301079  0.071199  0.707270  0.004017  0.000950  20  0  0  0  0
11  32  17.119130  0.315786  0.366912  0.022982  25402794.919077  4734937.949704  37126983.286877  1761474.530698  328328.935041  2574450.396888  0.092639  4.631938  0.047741  0.010011  0.034887  1.000000  0.015694  0.000381  0.000090  0.336890  0.301495  0.071298  0.736268  0.002438  0.000577  20  0  0  0  0
39  3  13.750090  0.000000  0.203399  0.545638  15593600.710712  5647796.011822  1397.019795  1081287.731578  391628.120492  96.871813  0.041248  2.062401  0.029306  0.011941  0.000001  1.000000  0.007092  0.007905  0.001869  0.295766  0.293789  0.069475  0.332702  0.120092  0.028399  16  0  0  0  0
13  30  17.842515  0.367589  0.350705  0.060026  24413753.291920  4791837.793509  38604243.457726  1692892.642697  332274.470403  2676886.218397  0.092288  4.614423  0.045882  0.010131  0.036275  1.000000  0.014414  0.000665  0.000157  0.325822  0.300608  0.071088  0.676242  0.006612  0.001564  21  0  0  0  0
17  26  19.277090  0.384904  0.281500  0.323288  20268860.492719  5191620.222534  32952378.289905  1405478.477385  359996.087997  2284975.935463  0.080033  4.001655  0.038092  0.010976  0.030964  1.000000  0.010490  0.003355  0.000793  0.309414  0.297469  0.070346  0.492118  0.047998  0.011351  22  0  0  0  0
20  23  18.089384  0.000000  0.201544  0.523200  15502479.603714  5698498.777295  13395703.793331  1074969.233566  395143.939531  928881.689117  0.053770  2.688511  0.029135  0.012048  0.012588  1.000000  0.007096  0.007304  0.001727  0.300414  0.294146  0.069560  0.332922  0.109758  0.025956  18  0  0  0  0
21  22  17.251748  0.000000  0.189842  0.545564  14803748.903120  5770322.004269  8813395.090565  1026518.016414  400124.288561  611136.334819  0.048303  2.415153  0.027821  0.012200  0.008282  1.000000  0.006660  0.007956  0.001881  0.298979  0.293646  0.069441  0.312465  0.120067  0.028393  17  0  0  0  0
14  29  18.249524  0.389929  0.340038  0.096016  23769673.663006  4843062.457660  38962123.589340  1648231.027088  335826.478816  2701702.256903  0.091523  4.576130  0.044671  0.010240  0.036612  1.000000  0.013693  0.000950  0.000225  0.321297  0.300072  0.070961  0.642398  0.010914  0.002581  22  0  0  0  0
22  21  16.468965  0.000000  0.184515  0.556642  14484568.112666  5800820.711461  5673789.446426  1004385.458368  402239.122621  393430.551018  0.044817  2.240874  0.027222  0.012264  0.005332  1.000000  0.006463  0.008299  0.001963  0.298076  0.293398  0.069383  0.303209  0.125561  0.029693  16  0  0  0  0
8  35  16.346023  0.235804  0.380383  0.005343  26260262.881708  4758384.476360  34363241.878526  1820932.869116  329954.758485  2382807.701044  0.091703  4.585140  0.049352  0.010060  0.032290  1.000000  0.017285  0.000240  0.000057  0.360719  0.302419  0.071516  0.810931  0.000546  0.000129  17  0  0  0  0
15  28  18.664202  0.406112  0.326328  0.150907  22946299.783763  4917833.049273  38637442.363680  1591136.832448  341011.203299  2679188.288995  0.089828  4.491409  0.043124  0.010398  0.036307  1.000000  0.012852  0.001421  0.000336  0.317196  0.299423  0.070808  0.602930  0.018097  0.004280  23  0  0  0  0
18  25  19.231885  0.308915  0.250566  0.414550  18424950.412457  5388035.634238  26660891.263709  1277618.505535  373615.878506  1848713.146578  0.071071  3.553555  0.034627  0.011392  0.025053  1.000000  0.009078  0.004828  0.001142  0.305709  0.296179  0.070040  0.425871  0.070939  0.016776  21  0  0  0  0
25  18  14.948061  0.000000  0.185549  0.561998  14540736.157692  5783302.294534  1438905.295399  1008280.249514  401024.364744  99776.226908  0.040907  2.045330  0.027327  0.012227  0.001352  1.000000  0.006481  0.008455  0.001999  0.296845  0.293334  0.069368  0.304064  0.128317  0.030344  16  0  0  0  0
19  24  18.812345  0.145324  0.221942  0.482068  16718889.569822  5570073.519280  19561668.275866  1159317.242556  386238.706000  1356440.523795  0.061579  3.078937  0.031421  0.011777  0.018382  1.000000  0.007887  0.006247  0.001477  0.302621  0.294995  0.069761  0.370024  0.093136  0.022025  19  0  0  0  0
24  19  15.322849  0.000000  0.183809  0.562577  14438745.546957  5797902.188298  2282861.023606  1001208.040974  402036.747086  158297.603197  0.041539  2.076942  0.027135  0.012258  0.002145  1.000000  0.006425  0.008480  0.002005  0.297115  0.293299  0.069359  0.301440  0.128619  0.030416  16  0  0  0  0
16  27  19.039669  0.409126  0.307434  0.228554  21816256.111888  5030070.926299  36922040.474288  1512777.614380  348793.975329  2560239.301385  0.086330  4.316491  0.041000  0.010635  0.034695  1.000000  0.011799  0.002189  0.000518  0.313289  0.298579  0.070608  0.553548  0.029929  0.007078  23  0  0  0  0
29  14  14.182249  0.000000  0.193882  0.555104  15031878.370570  5719289.619051  225253.580266  1042336.915393  396585.613108  15619.479898  0.040554  2.027692  0.028250  0.012092  0.000212  1.000000  0.006762  0.008215  0.001943  0.296255  0.293552  0.069419  0.317229  0.124777  0.029507  17  0  0  0  0
30  13  14.088071  0.000000  0.195574  0.553472  15131731.029408  5706558.095504  141707.724132  1049260.874584  395702.786847  9826.263120  0.040636  2.031804  0.028438  0.012065  0.000133  1.000000  0.006820  0.008160  0.001930  0.296166  0.293597  0.069430  0.319953  0.123955  0.029313  17  0  0  0  0
23  20  15.822515  0.000000  0.183096  0.561345  14398161.134819  5806141.223459  3610171.435669  998393.846372  402608.056292  250335.644390  0.042727  2.136361  0.027059  0.012276  0.003392  1.000000  0.006406  0.008446  0.001997  0.297499  0.293306  0.069361  0.300548  0.127978  0.030264  16  0  0  0  0
34  9  13.866417  0.000000  0.200390  0.548680  15416031.573531  5670408.784292  22264.680763  1068974.774930  393196.129953  1543.872169  0.040982  2.049086  0.028972  0.011989  0.000021  1.000000  0.006987  0.008003  0.001893  0.295923  0.293720  0.069459  0.327775  0.121576  0.028750  16  0  0  0  0
28  15  14.303157  0.000000  0.191979  0.556886  14919554.884732  5733662.704887  358148.847594  1034548.207098  397582.268189  24834.671746  0.040498  2.024901  0.028039  0.012122  0.000337  1.000000  0.006697  0.008275  0.001957  0.296360  0.293501  0.069407  0.314179  0.125681  0.029721  16  0  0  0  0
38  5  13.766020  0.000000  0.202975  0.546066  15568589.196839  5650991.329731  3511.906118  1079553.389164  391849.689462  243.521754  0.041210  2.060487  0.029259  0.011948  0.000003  1.000000  0.007077  0.007919  0.001873  0.295789  0.293780  0.069473  0.332006  0.120299  0.028448  16  0  0  0  0
26  17  14.669204  0.000000  0.187689  0.560548  14666641.990940  5766448.897418  905545.122512  1017010.781696  399855.720511  62792.093342  0.040606  2.030320  0.027564  0.012192  0.000851  1.000000  0.006552  0.008402  0.001987  0.296644  0.293387  0.069380  0.307388  0.127563  0.030166  16  0  0  0  0
36  7  13.807097  0.000000  0.201889  0.547165  15504487.954505  5659159.142719  8839.262556  1075108.496147  392416.059997  612.930030  0.041112  2.055578  0.029138  0.011965  0.000008  1.000000  0.007039  0.007954  0.001881  0.295847  0.293756  0.069468  0.330226  0.120834  0.028575  16  0  0  0  0
37  6  13.784724  0.000000  0.202476  0.546571  15539130.617663  5654747.619738  5571.143616  1077510.679411  392110.157226  386.312908  0.041164  2.058213  0.029203  0.011956  0.000005  1.000000  0.007059  0.007935  0.001876  0.295816  0.293769  0.069471  0.331188  0.120545  0.028506  16  0  0  0  0
27  16  14.460761  0.000000  0.189889  0.558749  14796293.739040  5749539.393025  569527.101567  1026001.062209  398683.185701  39492.012086  0.040499  2.024928  0.027807  0.012156  0.000535  1.000000  0.006626  0.008339  0.001972  0.296487  0.293445  0.069394  0.310855  0.126635  0.029947  16  0  0  0  0
31  12  14.013644  0.000000  0.197055  0.552017  15219142.951099  5695434.420500  89176.470961  1055322.171155  394931.451635  6183.653525  0.040727  2.036374  0.028602  0.012042  0.000084  1.000000  0.006871  0.008112  0.001918  0.296091  0.293636  0.069439  0.322348  0.123227  0.029141  16  0  0  0  0
32  11  13.954060  0.000000  0.198338  0.550741  15294904.825848  5685802.646374  56136.443913  1060575.632957  394263.567457  3892.599870  0.040818  2.040923  0.028744  0.012021  0.000053  1.000000  0.006915  0.008070  0.001908  0.296026  0.293669  0.069447  0.324431  0.122593  0.028991  16  0  0  0  0
12  32  17.444403  0.348436  0.365302  0.024029  25292892.634111  4717324.722988  38818725.198960  1753853.712735  327107.602886  2691758.760008  0.093985  4.699233  0.047534  0.009974  0.036477  1.000000  0.015439  0.000399  0.000094  0.331614  0.301312  0.071254  0.724302  0.002554  0.000604  20  0  0  0  0
33  10  13.905826  0.000000  0.199443  0.549633  15360131.853318  5677513.207560  35348.476684  1065098.589898  393688.763173  2451.125617  0.040904  2.045199  0.028867  0.012004  0.000033  1.000000  0.006954  0.008034  0.001900  0.295971  0.293697  0.069454  0.326230  0.122045  0.028861  16  0  0  0  0
4  40  15.842546  0.149911  0.386671  0.000489  26756061.117383  4960498.129431  31474422.905365  1855312.391814  343969.675085  2182491.906612  0.090347  4.517368  0.050284  0.010488  0.029576  1.000000  0.019491  0.000190  0.000045  0.416167  0.303187  0.071698  0.914409  0.000049  0.000012  17  0  0  0  0
39  4  13.750328  0.000000  0.203399  0.545637  15593631.133322  5647792.567508  2214.121896  1081289.841135  391627.881657  153.531111  0.041249  2.062441  0.029306  0.011941  0.000002  1.000000  0.007092  0.007905  0.001869  0.295766  0.293789  0.069475  0.332703  0.120091  0.028399  16  0  0  0  0
35  8  13.833972  0.000000  0.201199  0.547863  15463784.682991  5664337.501935  14027.144599  1072286.059627  392775.136544  972.666906  0.041051  2.052544  0.029062  0.011976  0.000013  1.000000  0.007015  0.007976  0.001886  0.295882  0.293740  0.069464  0.329097  0.121175  0.028656  16  0  0  0  0
5  39  15.920810  0.168438  0.385946  0.000791  26676608.239580  4892560.760280  32080132.531897  1849802.989361  339258.778279  2224492.878691  0.090624  4.531178  0.050135  0.010344  0.030145  1.000000  0.018879  0.000196  0.000046  0.398775  0.303031  0.071661  0.885722  0.000079  0.000019  16  0  0  0  0
11  33  17.098792  0.320071  0.371438  0.014747  25671580.250753  4704165.724714  37756274.694320  1780112.578892  326195.134774  2618086.571180  0.093670  4.683509  0.048246  0.009946  0.035479  1.000000  0.015990  0.000326  0.000077  0.337449  0.301681  0.071342  0.750169  0.001543  0.000365  21  0  0  0  0
6  38  16.026532  0.189135  0.384986  0.001281  26587208.413922  4834366.141548  32788679.387726  1843603.848028  335223.460943  2273624.765333  0.090998  4.549916  0.049967  0.010221  0.030811  1.000000  0.018340  0.000203  0.000048  0.384062  0.302865  0.071622  0.860419  0.000129  0.000030  17  0  0  0  0
7  37  16.163239  0.211991  0.383691  0.002080  26481737.852081  4786033.912514  33605889.075231  1836290.333550  331872.019075  2330291.524065  0.091466  4.573291  0.049768  0.010119  0.031579  1.000000  0.017853  0.000213  0.000050  0.371590  0.302684  0.071579  0.837548  0.000210  0.000050  17  0  0  0  0
40  3  13.737118  0.000000  0.203760  0.545273  15614923.326053  5645066.353070  1396.083224  1082766.279272  391438.841148  96.806869  0.041282  2.064116  0.029346  0.011935  0.000001  1.000000  0.007104  0.007893  0.001867  0.295745  0.293795  0.069477  0.333295  0.119915  0.028357  16  0  0  0  0
8  36  16.334858  0.236887  0.381919  0.003388  26351448.007045  4747917.460861  34531509.507620  1827255.806272  329228.957200  2394475.674743  0.092010  4.600508  0.049523  0.010038  0.032448  1.000000  0.017396  0.000228  0.000054  0.360985  0.302483  0.071531  0.816143  0.000344  0.000081  18  0  0  0  0
13  31  17.832394  0.375767  0.357617  0.039015  24824227.265712  4744945.586454  39767550.592473  1721355.630831  329022.882195  2757551.983552  0.094054  4.702693  0.046653  0.010032  0.037368  1.000000  0.014833  0.000514  0.000122  0.326525  0.300887  0.071154  0.695906  0.004222  0.000998  17  0  0  0  0
9  35  16.545550  0.263547  0.379470  0.005528  26184113.870802  4720740.015141  35554342.149253  1815652.562611  327344.425257  2465400.691189  0.092599  4.629967  0.049209  0.009981  0.033409  1.000000  0.016949  0.000248  0.000059  0.351932  0.302256  0.071478  0.795176  0.000565  0.000134  18  0  0  0  0
14  30  18.254987  0.401175  0.348423  0.063013  24267671.917697  4786247.234705  40525496.549548  1682763.102979  331886.811212  2810109.290860  0.093807  4.690372  0.045607  0.010119  0.038081  1.000000  0.014180  0.000699  0.000165  0.322078  0.300409  0.071041  0.665258  0.006968  0.001648  22  0  0  0  0
10  34  16.799255  0.291501  0.376079  0.009031  25963654.959980  4705668.520939  36645988.134725  1800365.553535  326299.341310  2541097.346068  0.093179  4.658948  0.048795  0.009949  0.034435  1.000000  0.016488  0.000279  0.000066  0.344162  0.301992  0.071415  0.773546  0.000932  0.000221  19  0  0  0  0
15  29  18.698815  0.423078  0.337357  0.100815  23601415.348823  4843222.245694  40909229.822224  1636563.699302  335837.558799  2836718.031692  0.093036  4.651818  0.044355  0.010240  0.038441  1.000000  0.013462  0.001002  0.000237  0.318144  0.299863  0.070912  0.631582  0.011523  0.002725  22  0  0  0  0
19  25  19.473306  0.325777  0.247769  0.420983  18254322.728882  5397919.709608  27074618.962768  1265786.881502  374301.257697  1877401.753751  0.071160  3.558005  0.034306  0.011413  0.025441  1.000000  0.008937  0.004955  0.001172  0.304332  0.296004  0.069999  0.419261  0.072832  0.017223  21  0  0  0  0
18  26  19.664141  0.409271  0.277714  0.332797  20038488.002065  5206295.466756  33921605.881441  1389504.043227  361013.695272  2352183.883343  0.080542  4.027097  0.037659  0.011007  0.031875  1.000000  0.010281  0.003500  0.000828  0.307611  0.297245  0.070293  0.482334  0.050104  0.011849  23  0  0  0  0
23  21  16.287778  0.000000  0.187680  0.553569  14670675.519234  5775668.018647  5642473.029447  1017290.473650  400494.990611  391259.015521  0.045085  2.254232  0.027571  0.012211  0.005302  1.000000  0.006567  0.008196  0.001938  0.297755  0.293482  0.069403  0.308111  0.124007  0.029325  17  0  0  0  0
17  27  19.499385  0.438305  0.303774  0.237959  21592331.914232  5041838.088402  38441405.267157  1497250.316213  349609.931069  2665594.731526  0.087362  4.368079  0.040579  0.010660  0.036122  1.000000  0.011569  0.002304  0.000545  0.311073  0.298349  0.070554  0.542735  0.031537  0.007458  23  0  0  0  0
26  18  14.810957  0.000000  0.188530  0.559007  14716619.532745  5760835.847240  1431248.698381  1020476.312448  399466.501728  99245.304988  0.041182  2.059122  0.027658  0.012180  0.001345  1.000000  0.006582  0.008353  0.001975  0.296687  0.293419  0.069388  0.308778  0.126768  0.029978  16  0  0  0  0
16  28  19.135441  0.437960  0.323169  0.158102  22751026.021655  4923881.258284  40479365.913636  1577596.205931  341430.596762  2806910.511336  0.091205  4.560240  0.042757  0.010410  0.038037  1.000000  0.012620  0.001499  0.000355  0.314544  0.299203  0.070756  0.592086  0.019120  0.004522  24  0  0  0  0
24  20  15.646817  0.000000  0.186431  0.558057  14594675.275070  5780440.607399  3589024.665454  1012020.482893  400825.930319  248869.290107  0.043022  2.151116  0.027428  0.012221  0.003373  1.000000  0.006517  0.008334  0.001971  0.297257  0.293399  0.069383  0.305757  0.126281  0.029863  17  0  0  0  0
20  24  18.876094  0.151986  0.221157  0.484396  16668674.802777  5568136.853309  19656127.660347  1155835.262187  386104.414171  1362990.503846  0.061569  3.078452  0.031326  0.011773  0.018470  1.000000  0.007841  0.006305  0.001491  0.301649  0.294909  0.069740  0.367857  0.094004  0.022230  19  0  0  0  0
21  23  18.010149  0.000000  0.202744  0.522532  15570905.793179  5684660.134549  13378590.054678  1079714.026033  394184.343675  927694.992344  0.053853  2.692674  0.029263  0.012019  0.012571  1.000000  0.007129  0.007285  0.001723  0.299756  0.294145  0.069560  0.334472  0.109463  0.025886  18  0  0  0  0
29  15  14.219424  0.000000  0.194036  0.554789  15041048.353225  5718256.205473  356800.623100  1042972.778137  396513.954391  24741.183485  0.040693  2.034625  0.028267  0.012090  0.000335  1.000000  0.006767  0.008205  0.001940  0.296262  0.293558  0.069421  0.317487  0.124618  0.029470  16  0  0  0  0
22  22  17.094786  0.000000  0.192363  0.543238  14951202.911436  5748698.612666  8775828.453283  1036742.736997  398624.884511  608531.398040  0.048499  2.424958  0.028098  0.012154  0.008246  1.000000  0.006742  0.007882  0.001864  0.298529  0.293701  0.069454  0.316289  0.118945  0.028128  18  0  0  0  0
30  14  14.111650  0.000000  0.195663  0.553286  15136996.856198  5705964.155979  224515.880112  1049626.016286  395661.602034  15568.326470  0.040723  2.036127  0.028448  0.012064  0.000211  1.000000  0.006823  0.008155  0.001928  0.296170  0.293600  0.069431  0.320102  0.123862  0.029291  16  0  0  0  0
36  8  13.808598  0.000000  0.201893  0.547156  15504705.721630  5659134.508427  14009.058648  1075123.596503  392414.351812  971.412795  0.041117  2.055839  0.029139  0.011965  0.000013  1.000000  0.007039  0.007954  0.001881  0.295847  0.293756  0.069468  0.330232  0.120830  0.028574  16  0  0  0  0
28  16  14.361591  0.000000  0.192249  0.556354  14935619.730111  5731854.056923  567085.354159  1035662.171764  397456.853355  39322.697021  0.040721  2.036036  0.028069  0.012119  0.000533  1.000000  0.006706  0.008259  0.001953  0.296373  0.293511  0.069410  0.314630  0.125410  0.029657  17  0  0  0  0
35  9  13.836350  0.000000  0.201205  0.547848  15464148.890208  5664296.309061  22230.931445  1072311.314396  392772.280157  1541.531932  0.041059  2.052959  0.029062  0.011976  0.000021  1.000000  0.007015  0.007976  0.001886  0.295882  0.293740  0.069464  0.329108  0.121168  0.028654  17  0  0  0  0
32  12  13.963499  0.000000  0.198368  0.550674  15296676.505678  5685602.544217  88959.513871  1060698.484356  394249.692021  6168.609338  0.040852  2.042610  0.028748  0.012021  0.000084  1.000000  0.006916  0.008068  0.001908  0.296027  0.293670  0.069447  0.324482  0.122560  0.028983  17  0  0  0  0
25  19  15.164892  0.000000  0.187036  0.559364  14629137.105194  5773387.975682  2269821.835358  1014410.126877  400336.888417  157393.442924  0.041833  2.091628  0.027493  0.012206  0.002133  1.000000  0.006533  0.008370  0.001979  0.296923  0.293391  0.069381  0.306515  0.126951  0.030022  16  0  0  0  0
34  10  13.870183  0.000000  0.200401  0.548656  15416644.486260  5670339.490757  35285.586941  1069017.275378  393191.325017  2446.764732  0.040995  2.049748  0.028973  0.011989  0.000033  1.000000  0.006987  0.008002  0.001892  0.295923  0.293721  0.069459  0.327793  0.121564  0.028747  16  0  0  0  0
27  17  14.552151  0.000000  0.190365  0.557845  14824579.382986  5746358.497160  901179.822437  1027962.438567  398462.616781  62489.395748  0.040857  2.042832  0.027861  0.012149  0.000847  1.000000  0.006643  0.008311  0.001965  0.296511  0.293463  0.069398  0.311645  0.126171  0.029837  16  0  0  0  0
31  13  14.028571  0.000000  0.197106  0.551906  15222186.820015  5695090.847365  141306.706533  1055533.238386  394907.627669  9798.455854  0.040781  2.039073  0.028608  0.012041  0.000133  1.000000  0.006873  0.008109  0.001918  0.296093  0.293638  0.069440  0.322435  0.123172  0.029128  16  0  0  0  0
37  7  13.785671  0.000000  0.202478  0.546566  15539261.662802  5654732.789464  8829.579523  1077519.766312  392109.128868  612.258592  0.041168  2.058377  0.029204  0.011956  0.000008  1.000000  0.007059  0.007935  0.001876  0.295816  0.293769  0.069471  0.331192  0.120542  0.028506  16  0  0  0  0
39  5  13.750705  0.000000  0.203400  0.545635  15593679.357459  5647787.107042  3509.133489  1081293.185082  391627.503019  243.329495  0.041250  2.062506  0.029306  0.011941  0.000003  1.000000  0.007092  0.007905  0.001869  0.295766  0.293789  0.069475  0.332704  0.120090  0.028399  17  0  0  0  0
5  40  15.918349  0.168578  0.386216  0.000499  26692633.599940  4890710.140350  32104792.472182  1850914.216066  339130.453035  2226202.842374  0.090673  4.533647  0.050165  0.010340  0.030168  1.000000  0.018901  0.000194  0.000046  0.398844  0.303043  0.071664  0.886743  0.000050  0.000012  17  0  0  0  0
13  32  17.824316  0.382355  0.363475  0.025228  25172112.576744  4705120.799576  40754980.686337  1745478.610879  326261.361347  2826022.124997  0.095551  4.777566  0.047307  0.009948  0.038296  1.000000  0.015196  0.000419  0.000099  0.327121  0.301124  0.071210  0.712931  0.002688  0.000636  20  0  0  0  0
33  11  13.911790  0.000000  0.199461  0.549593  15361170.298522  5677395.858391  56019.480890  1065170.597517  393680.625975  3884.489448  0.040925  2.046255  0.028869  0.012004  0.000053  1.000000  0.006954  0.008033  0.001900  0.295971  0.293698  0.069454  0.326260  0.122025  0.028857  16  0  0  0  0
16  29  19.206661  0.456223  0.334427  0.106136  23419690.011269  4847651.618293  43068517.195789  1623962.544401  336144.699295  2986446.820398  0.094733  4.736661  0.044014  0.010249  0.040470  1.000000  0.013233  0.001059  0.000251  0.315441  0.299650  0.070861  0.620844  0.012206  0.002886  24  0  0  0  0
6  39  16.022905  0.189378  0.385409  0.000809  26612363.887071  4831468.862468  32829541.821044  1845348.172832  335022.558510  2276458.238413  0.091078  4.553893  0.050014  0.010215  0.030849  1.000000  0.018373  0.000200  0.000047  0.384157  0.302883  0.071626  0.861962  0.000081  0.000019  18  0  0  0  0
7  38  16.157995  0.212411  0.384352  0.001315  26520990.655310  4781520.923399  33673631.623423  1839012.192045  331559.080463  2334988.911642  0.091594  4.579685  0.049842  0.010109  0.031642  1.000000  0.017902  0.000209  0.000049  0.371720  0.302711  0.071585  0.839875  0.000132  0.000031  16  0  0  0  0
8  37  16.327486  0.237604  0.382941  0.002144  26412133.013029  4740946.962644  34643566.603611  1831463.811445  328745.610579  2402245.911097  0.092215  4.610738  0.049638  0.010024  0.032554  1.000000  0.017471  0.000220  0.000052  0.361163  0.302526  0.071541  0.819628  0.000217  0.000051  17  0  0  0  0
17  28  19.659768  0.469398  0.319772  0.165936  22542714.080748  4933767.240104  42485135.684459  1563151.489139  342116.108149  2945994.119144  0.092719  4.635948  0.042366  0.010431  0.039922  1.000000  0.012390  0.001586  0.000375  0.312265  0.298980  0.070703  0.581264  0.020253  0.004789  24  0  0  0  0
10  35  16.786554  0.293476  0.378413  0.005745  26102236.325777  4689769.690162  36944563.560784  1809975.029463  325196.888389  2561801.091863  0.093686  4.684317  0.049055  0.009915  0.034716  1.000000  0.016648  0.000258  0.000061  0.344483  0.302088  0.071438  0.781039  0.000587  0.000139  17  0  0  0  0
38  6  13.766618  0.000000  0.202976  0.546063  15568668.471621  5650982.357325  5565.962016  1079558.886217  391849.067300  385.953607  0.041212  2.060590  0.029259  0.011948  0.000005  1.000000  0.007077  0.007919  0.001873  0.295789  0.293780  0.069473  0.332009  0.120298  0.028448  16  0  0  0  0
9  36  16.535576  0.264750  0.381031  0.003506  26276762.305081  4710105.482118  35738549.734068  1822076.968186  326607.008012  2478173.969486  0.092924  4.646204  0.049383  0.009958  0.033583  1.000000  0.017059  0.000236  0.000056  0.352173  0.302321  0.071493  0.800338  0.000356  0.000084  17  0  0  0  0
11  34  17.084157  0.323198  0.374813  0.009420  25871963.632894  4681189.460872  38226794.366989  1794007.515459  324601.920181  2650713.233807  0.094440  4.722016  0.048622  0.009897  0.035921  1.000000  0.016214  0.000291  0.000069  0.337866  0.301819  0.071374  0.760675  0.000974  0.000230  20  0  0  0  0
14  31  18.259956  0.410006  0.355450  0.041048  24685004.082392  4738524.738884  41839425.086062  1711701.650146  328577.649318  2901219.409239  0.095726  4.786276  0.046392  0.010018  0.039315  1.000000  0.014599  0.000542  0.000128  0.322733  0.300691  0.071107  0.684904  0.004455  0.001054  22  0  0  0  0
12  33  17.430470  0.353129  0.369917  0.015437  25566929.823309  4685925.738158  39523973.365687  1772855.933977  324930.341988  2740661.909739  0.095096  4.754800  0.048049  0.009907  0.037140  1.000000  0.015735  0.000341  0.000081  0.332130  0.301500  0.071299  0.738202  0.001618  0.000383  21  0  0  0  0
15  30  18.726859  0.435178  0.345894  0.066368  24108468.353274  4785316.204414  42683328.483211  1671723.647485  331822.251932  2959737.156801  0.095534  4.776697  0.045308  0.010117  0.040108  1.000000  0.013950  0.000739  0.000175  0.318877  0.300204  0.070992  0.654466  0.007370  0.001743  23  0  0  0  0
40  4  13.737356  0.000000  0.203761  0.545271  15614952.787432  5645063.016695  2212.637646  1082768.322176  391438.609797  153.428191  0.041283  2.064156  0.029346  0.011935  0.000002  1.000000  0.007104  0.007893  0.001867  0.295745  0.293795  0.069477  0.333295  0.119914  0.028357  16  0  0  0  0
22  23  17.939038  0.000000  0.203851  0.522016  15634229.874820  5672255.045349  13365378.574201  1084105.029360  393324.152946  926778.885024  0.053934  2.696693  0.029382  0.011993  0.012559  1.000000  0.007161  0.007270  0.001719  0.299194  0.294144  0.069559  0.335936  0.109235  0.025832  18  0  0  0  0
27  18  14.695482  0.000000  0.191115  0.556412  14869187.559233  5741341.485463  1424604.510998  1031055.648057  398114.728356  98784.585335  0.041422  2.071086  0.027944  0.012139  0.001339  1.000000  0.006669  0.008266  0.001955  0.296549  0.293492  0.069405  0.312893  0.125440  0.029664  16  0  0  0  0
18  27  19.998862  0.466702  0.299923  0.247910  21358038.320942  5056795.890493  40048975.701954  1481003.985894  350647.131405  2777066.496197  0.088463  4.423174  0.040139  0.010691  0.037633  1.000000  0.011339  0.002429  0.000574  0.309166  0.298117  0.070499  0.531990  0.033281  0.007870  25  0  0  0  0
20  25  19.713895  0.341685  0.245069  0.427276  18090045.401835  5408488.875495  27479326.437994  1254395.602374  375034.142270  1905464.882721  0.071254  3.562700  0.033997  0.011435  0.025822  1.000000  0.008805  0.005082  0.001202  0.303155  0.295839  0.069960  0.413076  0.074724  0.017671  21  0  0  0  0
21  24  18.936745  0.158259  0.220444  0.486674  16623195.327381  5566778.369654  19748578.577473  1152681.635280  386010.214523  1369401.213233  0.061568  3.078379  0.031241  0.011770  0.018557  1.000000  0.007800  0.006362  0.001504  0.300821  0.294830  0.069722  0.365936  0.094861  0.022433  19  0  0  0  0
26  19  15.031540  0.000000  0.189851  0.556564  14795160.258078  5752013.097723  2258459.691361  1025922.464643  398854.716741  156605.571852  0.042089  2.104435  0.027805  0.012161  0.002122  1.000000  0.006628  0.008276  0.001957  0.296755  0.293470  0.069400  0.310970  0.125518  0.029682  16  0  0  0  0
19  26  20.069340  0.432600  0.273873  0.342454  19805649.611464  5222951.101550  34905991.027016  1373358.619225  362168.626317  2420442.882711  0.081065  4.053229  0.037222  0.011043  0.032800  1.000000  0.010078  0.003650  0.000863  0.306060  0.297024  0.070240  0.472823  0.052303  0.012369  23  0  0  0  0
25  20  15.497711  0.000000  0.189359  0.555181  14767213.960752  5757896.930569  3570528.358208  1023984.619176  399262.712071  247586.723593  0.043282  2.164077  0.027753  0.012174  0.003355  1.000000  0.006615  0.008237  0.001948  0.297045  0.293480  0.069402  0.310363  0.124817  0.029517  16  0  0  0  0
24  21  16.132422  0.000000  0.190484  0.550877  14835624.610152  5753440.980127  5615029.382302  1028728.334068  398953.728621  389356.024703  0.045322  2.266093  0.027881  0.012164  0.005276  1.000000  0.006661  0.008108  0.001917  0.297476  0.293555  0.069420  0.312487  0.122664  0.029008  16  0  0  0  0
23  22  16.957718  0.000000  0.194628  0.541213  15083771.706491  5729421.988356  8743104.103537  1045935.290683  397288.209438  606262.234005  0.048677  2.433840  0.028348  0.012114  0.008216  1.000000  0.006816  0.007818  0.001849  0.298142  0.293749  0.069466  0.319752  0.117977  0.027899  17  0  0  0  0
31  14  14.052201  0.000000  0.197187  0.551730  15227008.100587  5694546.643761  223884.505274  1055867.554470  394869.891632  15524.545827  0.040867  2.043348  0.028617  0.012040  0.000210  1.000000  0.006876  0.008103  0.001916  0.296097  0.293641  0.069440  0.322571  0.123084  0.029107  17  0  0  0  0
33  12  13.921238  0.000000  0.199489  0.549530  15362815.767775  5677209.911067  88774.647237  1065284.697253  393667.732060  6155.790360  0.040959  2.047929  0.028872  0.012003  0.000083  1.000000  0.006955  0.008031  0.001899  0.295973  0.293699  0.069454  0.326307  0.121994  0.028849  16  0  0  0  0
28  17  14.453645  0.000000  0.192676  0.555510  14961006.725584  5728995.711627  897406.955391  1037422.550734  397258.650659  62227.778503  0.041073  2.053639  0.028117  0.012113  0.000843  1.000000  0.006722  0.008232  0.001947  0.296395  0.293527  0.069413  0.315343  0.124982  0.029556  17  0  0  0  0
29  16  14.278139  0.000000  0.194281  0.554291  15055556.827566  5716621.112596  564982.753454  1043978.821296  396400.574172  39176.898985  0.040912  2.045597  0.028295  0.012086  0.000531  1.000000  0.006776  0.008190  0.001937  0.296274  0.293567  0.069423  0.317896  0.124367  0.029410  16  0  0  0  0
34  11  13.876150  0.000000  0.200417  0.548617  15417615.752463  5670229.682942  55919.982907  1069084.624686  393183.710750  3877.590083  0.041016  2.050797  0.028975  0.011988  0.000053  1.000000  0.006988  0.008001  0.001892  0.295924  0.293721  0.069459  0.327820  0.121545  0.028743  16  0  0  0  0
11  35  17.074128  0.325373  0.377193  0.005996  26013277.758314  4664968.148609  38559492.098922  1803806.485751  323477.105825  2673783.080376  0.094984  4.749211  0.048888  0.009863  0.036233  1.000000  0.016373  0.000269  0.000064  0.338161  0.301916  0.071397  0.768157  0.000614  0.000145  20  0  0  0  0
38  7  13.767565  0.000000  0.202978  0.546058  15568794.127766  5650968.133929  8821.369702  1079567.599435  391848.081025  611.689308  0.041215  2.060754  0.029259  0.011948  0.000008  1.000000  0.007077  0.007919  0.001873  0.295789  0.293780  0.069473  0.332012  0.120295  0.028447  16  0  0  0  0
7  39  16.154607  0.212682  0.384781  0.000831  26546437.833021  4778593.641595  33717568.077376  1840776.744157  331356.097588  2338035.542725  0.091677  4.583831  0.049890  0.010103  0.031683  1.000000  0.017934  0.000206  0.000049  0.371804  0.302729  0.071590  0.841386  0.000083  0.000020  17  0  0  0  0
32  13  13.978448  0.000000  0.198415  0.550569  15299483.389809  5685285.520526  140964.313983  1060893.118644  394227.709040  9774.713751  0.040906  2.045284  0.028753  0.012020  0.000132  1.000000  0.006918  0.008065  0.001907  0.296030  0.293672  0.069448  0.324562  0.122508  0.028971  16  0  0  0  0
39  6  13.751303  0.000000  0.203401  0.545632  15593755.775818  5647778.455235  5561.568543  1081298.484066  391626.903087  385.648956  0.041252  2.062609  0.029306  0.011941  0.000005  1.000000  0.007092  0.007905  0.001869  0.295766  0.293789  0.069475  0.332706  0.120089  0.028399  16  0  0  0  0
30  15  14.148945  0.000000  0.195803  0.552990  15145334.121391  5705023.765451  355643.446989  1050204.136935  395596.393699  24660.942856  0.040859  2.042972  0.028463  0.012062  0.000334  1.000000  0.006828  0.008146  0.001926  0.296177  0.293606  0.069432  0.320338  0.123713  0.029256  16  0  0  0  0
37  8  13.787172  0.000000  0.202481  0.546557  15539469.347702  5654709.286076  13993.719262  1077534.167549  392107.499102  970.349135  0.041173  2.058637  0.029204  0.011956  0.000013  1.000000  0.007060  0.007935  0.001876  0.295816  0.293770  0.069471  0.331198  0.120538  0.028505  16  0  0  0  0
6  40  16.020575  0.189534  0.385682  0.000511  26628554.661139  4829603.569803  32855841.515503  1846470.869615  334893.215832  2278281.905537  0.091129  4.556453  0.050044  0.010211  0.030874  1.000000  0.018394  0.000199  0.000047  0.384218  0.302894  0.071628  0.862957  0.000051  0.000012  17  0  0  0  0
15  31  18.750348  0.444638  0.353040  0.043338  24532821.609025  4736748.871893  44174443.720391  1701149.049469  328454.507574  3063133.713006  0.097630  4.881496  0.046106  0.010015  0.041510  1.000000  0.014369  0.000573  0.000136  0.319491  0.300489  0.071060  0.674111  0.004720  0.001116  22  0  0  0  0
16  30  19.262332  0.469142  0.343121  0.070109  23935998.448814  4788638.363738  45089308.971073  1659764.280612  332052.616309  3126572.080447  0.097478  4.873883  0.044984  0.010124  0.042369  1.000000  0.013722  0.000783  0.000185  0.316134  0.299995  0.070943  0.643766  0.007821  0.001850  24  0  0  0  0
8  38  16.322675  0.238071  0.383611  0.001356  26451917.907558  4736375.234621  34717046.171652  1834222.566088  328428.598908  2407341.113733  0.092349  4.617446  0.049712  0.010014  0.032623  1.000000  0.017519  0.000215  0.000051  0.361279  0.302554  0.071548  0.821919  0.000136  0.000032  18  0  0  0  0
36  9  13.810976  0.000000  0.201898  0.547142  15505050.919648  5659095.452089  22202.288011  1075147.533141  392411.643577  1539.545746  0.041125  2.056252  0.029139  0.011965  0.000021  1.000000  0.007039  0.007953  0.001881  0.295847  0.293756  0.069468  0.330242  0.120823  0.028572  16  0  0  0  0
12  34  17.420568  0.356553  0.373363  0.009870  25771534.362056  4662448.890534  40052298.128924  1787043.572976  323302.416034  2777296.879133  0.095927  4.796366  0.048434  0.009858  0.037636  1.000000  0.015959  0.000305  0.000072  0.332515  0.301640  0.071332  0.748724  0.001021  0.000242  20  0  0  0  0
17  29  19.775797  0.488929  0.331261  0.111990  23225084.942664  4855910.576728  45443984.273551  1610468.286270  336717.390016  3151165.890458  0.096617  4.830856  0.043648  0.010267  0.042702  1.000000  0.013005  0.001124  0.000266  0.313120  0.299433  0.070810  0.610135  0.012966  0.003066  25  0  0  0  0
18  28  20.237595  0.500038  0.316163  0.174386  22322698.487292  4947011.445623  44648809.022512  1547895.220470  343034.484682  3096027.038351  0.094367  4.718332  0.041952  0.010459  0.041955  1.000000  0.012160  0.001680  0.000397  0.310302  0.298754  0.070650  0.570462  0.021497  0.005084  24  0  0  0  0
35  10  13.840118  0.000000  0.201215  0.547825  15464726.048165  5664231.033237  35232.158449  1072351.335546  392767.753817  2443.059906  0.041072  2.053618  0.029064  0.011976  0.000033  1.000000  0.007015  0.007975  0.001886  0.295883  0.293741  0.069464  0.329124  0.121157  0.028651  16  0  0  0  0
9  37  16.529001  0.265546  0.382069  0.002220  26338397.317672  4703026.286193  35861203.347138  1826350.848490  326116.124101  2486678.986993  0.093140  4.657010  0.049499  0.009943  0.033698  1.000000  0.017133  0.000228  0.000054  0.352333  0.302364  0.071503  0.803787  0.000224  0.000053  17  0  0  0  0
40  5  13.737733  0.000000  0.203761  0.545269  15614999.478612  5645057.729402  3506.781401  1082771.559825  391438.243167  243.166397  0.041284  2.064221  0.029346  0.011935  0.000003  1.000000  0.007104  0.007893  0.001867  0.295745  0.293795  0.069477  0.333297  0.119913  0.028357  16  0  0  0  0
13  33  17.818354  0.387459  0.368186  0.016229  25451856.678352  4673042.357491  41551251.421073  1764876.559477  324036.985687  2881236.939872  0.096757  4.837873  0.047833  0.009880  0.039045  1.000000  0.015493  0.000359  0.000085  0.327600  0.301314  0.071255  0.726865  0.001704  0.000403  20  0  0  0  0
10  36  16.778050  0.294807  0.380001  0.003645  26196524.046634  4678943.539367  37148031.932207  1816513.106056  324446.184029  2575909.947019  0.094032  4.701592  0.049232  0.009893  0.034907  1.000000  0.016757  0.000245  0.000058  0.344702  0.302154  0.071453  0.786172  0.000370  0.000088  19  0  0  0  0
14  32  18.264383  0.417114  0.361419  0.026591  25039407.990507  4697919.658331  42957623.904932  1736276.641194  325762.021532  2978757.284341  0.097356  4.867823  0.047058  0.009933  0.040366  1.000000  0.014962  0.000442  0.000105  0.323289  0.300930  0.071164  0.701950  0.002840  0.000672  23  0  0  0  0
24  22  16.838521  0.000000  0.196649  0.539470  15202136.950628  5712331.289093  8714953.947199  1054142.945137  396103.110256  604310.252596  0.048837  2.441833  0.028570  0.012077  0.008189  1.000000  0.006882  0.007763  0.001836  0.297809  0.293790  0.069476  0.322865  0.117151  0.027704  18  0  0  0  0
30  16  14.207864  0.000000  0.196025  0.552521  15158526.406334  5703535.713446  563178.910944  1051118.913203  395493.209553  39051.817369  0.041076  2.053805  0.028488  0.012059  0.000529  1.000000  0.006836  0.008131  0.001923  0.296188  0.293614  0.069434  0.320711  0.123479  0.029200  17  0  0  0  0
33  13  13.936202  0.000000  0.199532  0.549429  15365422.701313  5676915.316199  140672.594265  1065465.466615  393647.304333  9754.485392  0.041012  2.050581  0.028877  0.012002  0.000132  1.000000  0.006957  0.008028  0.001898  0.295975  0.293700  0.069454  0.326381  0.121945  0.028837  16  0  0  0  0
29  17  14.370683  0.000000  0.194666  0.553500  15078488.499733  5714036.590612  894160.522070  1045568.943823  396221.358866  62002.665100  0.041259  2.062945  0.028338  0.012081  0.000840  1.000000  0.006790  0.008166  0.001931  0.296293  0.293582  0.069426  0.318542  0.123969  0.029316  16  0  0  0  0
19  27  20.535281  0.493994  0.295925  0.258318  21115831.979855  5074379.799237  41730388.889038  1464208.971709  351866.430600  2893658.647338  0.089625  4.481272  0.039684  0.010729  0.039213  1.000000  0.011113  0.002562  0.000606  0.307520  0.297886  0.070444  0.521361  0.035153  0.008313  25  0  0  0  0
23  23  17.875694  0.000000  0.204865  0.521643  15692334.985907  5661178.202362  13355838.371855  1088134.140078  392556.065148  926117.350594  0.054011  2.700533  0.029491  0.011969  0.012550  1.000000  0.007190  0.007259  0.001717  0.298713  0.294142  0.069559  0.337303  0.109070  0.025793  18  0  0  0  0
26  20  15.371210  0.000000  0.191917  0.552684  14917964.520537  5738213.836726  3554469.813064  1034437.928444  397897.851685  246473.195796  0.043508  2.175408  0.028036  0.012132  0.003340  1.000000  0.006702  0.008155  0.001928  0.296861  0.293548  0.069418  0.314412  0.123562  0.029220  16  0  0  0  0
25  21  15.999444  0.000000  0.192955  0.548539  14980980.097811  5733901.009425  5591197.024948  1038807.539534  397598.792645  387703.447079  0.045531  2.276566  0.028154  0.012123  0.005254  1.000000  0.006743  0.008032  0.001899  0.297234  0.293617  0.069435  0.316368  0.121510  0.028735  17  0  0  0  0
20  26  20.487693  0.454670  0.270033  0.352139  19573595.568910  5240972.334565  35893146.488731  1357267.583297  363418.250348  2488893.980679  0.081594  4.079708  0.036786  0.011081  0.033728  1.000000  0.009883  0.003806  0.000900  0.304726  0.296810  0.070190  0.463657  0.054573  0.012905  23  0  0  0  0
22  24  18.993738  0.164120  0.219804  0.488888  16582535.651013  5565825.779777  19838425.751608  1149862.221724  385944.160263  1375631.374497  0.061574  3.078679  0.031164  0.011768  0.018642  1.000000  0.007764  0.006417  0.001518  0.300116  0.294759  0.069705  0.364249  0.095702  0.022632  19  0  0  0  0
31  15  14.089582  0.000000  0.197316  0.551450  15234641.926885  5693684.959300  354653.326227  1056396.897428  394810.140915  24592.286139  0.041002  2.050119  0.028631  0.012038  0.000333  1.000000  0.006880  0.008095  0.001914  0.296103  0.293646  0.069441  0.322788  0.122945  0.029074  16  0  0  0  0
21  25  19.950247  0.356535  0.242498  0.433367  17934057.301847  5419317.105503  27871051.579124  1243579.112846  375784.990806  1932627.793783  0.071352  3.567592  0.033704  0.011458  0.026190  1.000000  0.008683  0.005208  0.001231  0.302148  0.295684  0.069924  0.407343  0.076595  0.018113  22  0  0  0  0
34  12  13.885604  0.000000  0.200443  0.548557  15419154.795608  5670055.682674  88617.394558  1069191.344648  393171.645265  6144.886182  0.041049  2.052459  0.028978  0.011988  0.000083  1.000000  0.006989  0.007999  0.001892  0.295925  0.293722  0.069460  0.327864  0.121515  0.028736  17  0  0  0  0
28  18  14.598157  0.000000  0.193350  0.554172  15001056.558386  5724486.032201  1418869.060087  1040199.676663  396945.941546  98386.879070  0.041629  2.081426  0.028192  0.012103  0.001333  1.000000  0.006746  0.008191  0.001937  0.296428  0.293553  0.069419  0.316469  0.124307  0.029396  16  0  0  0  0
32  14  14.002114  0.000000  0.198490  0.550402  15303929.442598  5684783.354448  223345.520871  1061201.415774  394192.887960  15487.171700  0.040990  2.049519  0.028761  0.012019  0.000210  1.000000  0.006921  0.008060  0.001906  0.296033  0.293675  0.069448  0.324688  0.122425  0.028951  16  0  0  0  0
27  19  14.918916  0.000000  0.192295  0.554139  14939331.061276  5733451.206035  2248620.305456  1035919.522003  397567.602486  155923.291507  0.042311  2.115558  0.028076  0.012122  0.002113  1.000000  0.006711  0.008195  0.001938  0.296608  0.293536  0.069416  0.314861  0.124290  0.029392  16  0  0  0  0
39  7  13.752250  0.000000  0.203403  0.545627  15593876.886068  5647764.743713  8814.408639  1081306.882063  391625.952306  611.206616  0.041255  2.062772  0.029306  0.011941  0.000008  1.000000  0.007092  0.007905  0.001869  0.295766  0.293789  0.069475  0.332710  0.120086  0.028398  16  0  0  0  0
14  33  18.268354  0.422623  0.366232  0.017132  25325205.609425  4665122.352201  43862506.174528  1756094.351342  323487.798574  3041503.414295  0.098675  4.933726  0.047595  0.009863  0.041216  1.000000  0.015261  0.000379  0.000090  0.323737  0.301124  0.071210  0.715945  0.001802  0.000426  22  0  0  0  0
36  10  13.814745  0.000000  0.201908  0.547120  15505597.961045  5659033.559955  35186.814092  1075185.465955  392407.351867  2439.915649  0.041138  2.056907  0.029140  0.011965  0.000033  1.000000  0.007040  0.007953  0.001881  0.295847  0.293757  0.069468  0.330258  0.120812  0.028570  16  0  0  0  0
16  31  19.308423  0.479191  0.350386  0.045902  24367402.242552  4739227.837219  46787581.403393  1689678.579316  328626.403395  3244333.281340  0.099780  4.988989  0.045795  0.010020  0.043965  1.000000  0.014141  0.000608  0.000144  0.316714  0.300283  0.071011  0.663417  0.005018  0.001187  24  0  0  0  0
35  11  13.846088  0.000000  0.201231  0.547788  15465640.681735  5664127.587477  55835.456654  1072414.757848  392760.580706  3871.728883  0.041093  2.054661  0.029065  0.011975  0.000052  1.000000  0.007016  0.007974  0.001886  0.295883  0.293741  0.069464  0.329150  0.121138  0.028647  16  0  0  0  0
9  38  16.524715  0.266066  0.382749  0.001404  26378790.375441  4698384.963551  35941615.360151  1829151.774243  325794.286616  2492254.897570  0.093282  4.664093  0.049575  0.009934  0.033773  1.000000  0.017181  0.000223  0.000053  0.352437  0.302392  0.071510  0.806055  0.000141  0.000033  17  0  0  0  0
15  32  18.770201  0.452243  0.359122  0.028132  24893911.669479  4695346.760869  45447003.029083  1726187.670094  325583.612292  3151375.216282  0.099417  4.970839  0.046784  0.009927  0.042705  1.000000  0.014733  0.000468  0.000111  0.320013  0.300732  0.071117  0.691194  0.003014  0.000713  25  0  0  0  0
7  40  16.152427  0.212857  0.385057  0.000525  26562823.286401  4776708.648034  33745846.505594  1841912.940347  331225.388816  2339996.418733  0.091730  4.586500  0.049921  0.010099  0.031710  1.000000  0.017955  0.000204  0.000048  0.371858  0.302741  0.071592  0.842360  0.000053  0.000012  18  0  0  0  0
8  39  16.319565  0.238374  0.384046  0.000857  26477718.179460  4733409.545749  34764701.985866  1836011.602372  328222.952819  2410645.651806  0.092436  4.621796  0.049761  0.010008  0.032667  1.000000  0.017551  0.000212  0.000050  0.361354  0.302572  0.071552  0.823408  0.000086  0.000020  18  0  0  0  0
10  37  16.772447  0.295687  0.381057  0.002308  26259251.963756  4671737.266325  37283509.040059  1820862.770285  323946.488367  2585304.168235  0.094262  4.713090  0.049350  0.009877  0.035034  1.000000  0.016831  0.000237  0.000056  0.344847  0.302197  0.071464  0.789603  0.000233  0.000055  20  0  0  0  0
17  30  19.865105  0.502623  0.340111  0.074249  23750630.771749  4795798.673862  47751755.834072  1646910.559476  332549.124822  3311190.834149  0.099646  4.982313  0.044636  0.010140  0.044871  1.000000  0.013495  0.000832  0.000197  0.313779  0.299782  0.070893  0.633097  0.008325  0.001969  26  0  0  0  0
12  35  17.413865  0.358933  0.375794  0.006286  25915909.905773  4645865.939868  40426209.832255  1797054.827404  322152.525034  2803224.575052  0.096515  4.825748  0.048705  0.009823  0.037987  1.000000  0.016119  0.000283  0.000067  0.332787  0.301739  0.071355  0.756223  0.000644  0.000152  22  0  0  0  0
37  9  13.789551  0.000000  0.202487  0.546543  15539798.491606  5654672.037236  22177.994722  1077556.990967  392104.916202  1537.861207  0.041181  2.059048  0.029205  0.011955  0.000021  1.000000  0.007060  0.007934  0.001876  0.295816  0.293770  0.069471  0.331207  0.120531  0.028503  16  0  0  0  0
18  29  20.408168  0.520800  0.327880  0.118376  23018612.962796  4867555.787598  48035464.640949  1596151.155616  337524.889443  3330863.702392  0.098689  4.934443  0.043260  0.010291  0.045138  1.000000  0.012777  0.001194  0.000282  0.311122  0.299214  0.070758  0.599440  0.013805  0.003265  26  0  0  0  0
11  36  17.067439  0.326838  0.378813  0.003805  26109424.705166  4653923.264663  38786257.799177  1810473.484348  322711.234124  2689507.413337  0.095355  4.767733  0.049069  0.009840  0.036446  1.000000  0.016483  0.000256  0.000061  0.338361  0.301982  0.071413  0.773284  0.000387  0.000091  20  0  0  0  0
19  28  20.868142  0.529540  0.312373  0.183414  22092848.650760  4963115.325007  46960096.541905  1531957.028069  344151.156035  3256295.784821  0.096141  4.807028  0.041520  0.010493  0.044127  1.000000  0.011930  0.001783  0.000422  0.308608  0.298528  0.070596  0.559708  0.022852  0.005404  26  0  0  0  0
13  34  17.814359  0.391183  0.371711  0.010387  25661100.189634  4649016.342781  42149119.681563  1779385.873000  322370.979520  2922694.177822  0.097662  4.883086  0.048226  0.009829  0.039606  1.000000  0.015719  0.000321  0.000076  0.327959  0.301457  0.071289  0.737434  0.001076  0.000254  23  0  0  0  0
20  27  21.104546  0.519914  0.291830  0.269076  20868564.730534  5094017.726066  43468360.820372  1447063.025236  353228.159026  3014172.681399  0.090835  4.541769  0.039219  0.010770  0.040846  1.000000  0.010890  0.002703  0.000639  0.306098  0.297657  0.070390  0.510916  0.037142  0.008783  26  0  0  0  0
38  8  13.769066  0.000000  0.202982  0.546049  15568993.285616  5650945.589365  13980.713760  1079581.409391  391846.517745  969.447310  0.041220  2.061012  0.029260  0.011948  0.000013  1.000000  0.007077  0.007918  0.001873  0.295790  0.293780  0.069473  0.332018  0.120291  0.028446  16  0  0  0  0
26  21  15.885800  0.000000  0.195121  0.546524  15108410.327547  5716803.628035  5570667.448979  1047643.776052  396413.230114  386279.890131  0.045715  2.285768  0.028394  0.012087  0.005235  1.000000  0.006816  0.007967  0.001884  0.297026  0.293670  0.069447  0.319789  0.120525  0.028502  17  0  0  0  0
27  20  15.263923  0.000000  0.194142  0.550531  15049108.642830  5721099.265952  3540617.338908  1043531.692812  396711.097211  245512.640845  0.043705  2.185271  0.028282  0.012096  0.003327  1.000000  0.006777  0.008084  0.001912  0.296701  0.293606  0.069432  0.317954  0.122490  0.028966  16  0  0  0  0
24  23  17.819660  0.000000  0.205786  0.521401  15745233.168393  5651326.439714  13349635.801514  1091802.193199  391872.926579  925687.253445  0.054083  2.704171  0.029591  0.011948  0.012544  1.000000  0.007217  0.007252  0.001715  0.298303  0.294140  0.069558  0.338565  0.108962  0.025767  19  0  0  0  0
22  25  20.179285  0.370262  0.240084  0.439205  17787888.622401  5430054.007386  28246493.556007  1233443.519229  376529.506489  1958661.601565  0.071453  3.572631  0.033430  0.011481  0.026542  1.000000  0.008570  0.005330  0.001261  0.301288  0.295540  0.069890  0.402080  0.078426  0.018546  22  0  0  0  0
21  26  20.913650  0.475315  0.266251  0.361731  19345571.804706  5259778.504903  36870837.525620  1341456.013967  364722.303314  2556688.798763  0.082124  4.106205  0.036357  0.011121  0.034647  1.000000  0.009696  0.003964  0.000937  0.303577  0.296604  0.070141  0.454907  0.056888  0.013453  24  0  0  0  0
23  24  19.046717  0.169561  0.219237  0.491025  16546615.948438  5565149.103475  19925132.962746  1147371.486297  385897.238337  1381643.805197  0.061586  3.079306  0.031097  0.011766  0.018723  1.000000  0.007733  0.006472  0.001530  0.299515  0.294694  0.069689  0.362778  0.096519  0.022825  20  0  0  0  0
32  15  14.039556  0.000000  0.198609  0.550136  15310969.492987  5683988.193178  353808.317871  1061689.585264  394137.750077  24533.691771  0.041125  2.056226  0.028775  0.012017  0.000332  1.000000  0.006925  0.008052  0.001904  0.296039  0.293679  0.069449  0.324888  0.122294  0.028920  16  0  0  0  0
28  19  14.823771  0.000000  0.194410  0.552050  15064065.094207  5717390.093294  2240144.895265  1044568.799486  396453.896647  155335.591641  0.042504  2.125183  0.028311  0.012088  0.002105  1.000000  0.006783  0.008126  0.001922  0.296480  0.293593  0.069429  0.318245  0.123244  0.029145  16  0  0  0  0
34  13  13.900579  0.000000  0.200484  0.548460  15421593.175757  5669780.006351  140424.473527  1069360.426221  393152.529384  9737.280264  0.041102  2.055094  0.028983  0.011987  0.000132  1.000000  0.006990  0.007997  0.001891  0.295927  0.293724  0.069460  0.327934  0.121468  0.028725  17  0  0  0  0
35  12  13.855546  0.000000  0.201255  0.547730  15467089.986080  5663963.669347  88483.811769  1072515.255163  392749.214334  6135.623317  0.041126  2.056314  0.029068  0.011975  0.000083  1.000000  0.007017  0.007973  0.001885  0.295885  0.293742  0.069464  0.329192  0.121110  0.028640  16  0  0  0  0
25  22  16.735250  0.000000  0.198442  0.537989  15307161.876187  5697255.250765  8691023.089103  1061425.558411  395057.711212  602650.844757  0.048980  2.448983  0.028767  0.012046  0.008167  1.000000  0.006941  0.007717  0.001825  0.297523  0.293826  0.069484  0.325644  0.116454  0.027539  18  0  0  0  0
30  17  14.300772  0.000000  0.196376  0.551778  15179381.042590  5701183.257697  891377.439195  1052565.010404  395330.086129  61809.681233  0.041419  2.070936  0.028527  0.012054  0.000838  1.000000  0.006849  0.008109  0.001918  0.296204  0.293627  0.069437  0.321301  0.123108  0.029113  17  0  0  0  0
33  14  13.959893  0.000000  0.199602  0.549270  15369552.234449  5676448.647191  222886.377994  1065751.815714  393614.944682  15455.333924  0.041096  2.054783  0.028885  0.012002  0.000209  1.000000  0.006959  0.008023  0.001897  0.295978  0.293703  0.069455  0.326499  0.121866  0.028819  16  0  0  0  0
40  6  13.738330  0.000000  0.203763  0.545266  15615073.479110  5645049.349427  5557.841465  1082776.691149  391437.662085  385.390514  0.041286  2.064323  0.029346  0.011935  0.000005  1.000000  0.007104  0.007893  0.001867  0.295745  0.293796  0.069477  0.333299  0.119911  0.028357  16  0  0  0  0
31  16  14.148651  0.000000  0.197519  0.551007  15246722.196835  5692321.335663  561636.165509  1057234.564618  394715.584850  38944.840684  0.041217  2.060834  0.028654  0.012035  0.000528  1.000000  0.006888  0.008082  0.001911  0.296112  0.293653  0.069443  0.323131  0.122725  0.029022  16  0  0  0  0
36  11  13.820717  0.000000  0.201922  0.547084  15506464.829436  5658935.485412  55763.722305  1075245.576135  392400.551206  3866.754697  0.041159  2.057945  0.029142  0.011964  0.000052  1.000000  0.007040  0.007952  0.001880  0.295848  0.293757  0.069468  0.330283  0.120795  0.028566  16  0  0  0  0
39  8  13.753751  0.000000  0.203407  0.545618  15594068.853163  5647743.007581  13969.686555  1081320.193400  391624.445085  968.682665  0.041261  2.063030  0.029307  0.011941  0.000013  1.000000  0.007092  0.007905  0.001869  0.295766  0.293789  0.069475  0.332715  0.120082  0.028397  16  0  0  0  0
12  36  17.409448  0.360536  0.377448  0.003991  26014102.228837  4634579.357669  40681096.417473  1803863.655989  321369.893551  2820898.859693  0.096915  4.845757  0.048889  0.009799  0.038227  1.000000  0.016229  0.000268  0.000063  0.332971  0.301806  0.071371  0.761360  0.000406  0.000096  20  0  0  0  0
13  35  17.811826  0.393770  0.374199  0.006620  25808811.078715  4632039.192170  42572667.157592  1789628.406149  321193.754002  2952063.705622  0.098301  4.915071  0.048504  0.009793  0.040004  1.000000  0.015879  0.000298  0.000070  0.328212  0.301557  0.071312  0.744972  0.000679  0.000160  21  0  0  0  0
29  18  14.516084  0.000000  0.195275  0.552247  15114675.299030  5709957.798520  1413940.042394  1048078.200207  395938.528240  98045.092304  0.041807  2.090335  0.028406  0.012072  0.001329  1.000000  0.006812  0.008127  0.001922  0.296322  0.293605  0.069432  0.319564  0.123342  0.029168  16  0  0  0  0
14  34  18.271742  0.426643  0.369841  0.010977  25539443.457865  4640506.429997  44543737.109924  1770949.980998  321780.887183  3088741.166914  0.099665  4.983262  0.047997  0.009811  0.041857  1.000000  0.015487  0.000340  0.000080  0.324073  0.301269  0.071244  0.726586  0.001139  0.000269  22  0  0  0  0
16  32  19.347199  0.487259  0.356580  0.029862  24735174.764103  4697032.380045  48241113.487863  1715180.573560  325700.496094  3345123.755558  0.101748  5.087379  0.046486  0.009931  0.045331  1.000000  0.014506  0.000498  0.000118  0.317207  0.300529  0.071069  0.680541  0.003209  0.000759  24  0  0  0  0
10  38  16.768800  0.296261  0.381749  0.001460  26300348.141019  4667014.247746  37372311.521591  1823712.451581  323618.985942  2591461.888674  0.094412  4.720625  0.049427  0.009867  0.035118  1.000000  0.016879  0.000232  0.000055  0.344942  0.302225  0.071470  0.791858  0.000147  0.000035  20  0  0  0  0
15  33  18.786480  0.458141  0.364043  0.018154  25186091.809796  4661794.882507  46480938.336297  1746447.955514  323257.065966  3223070.111109  0.100867  5.043326  0.047333  0.009856  0.043677  1.000000  0.015033  0.000402  0.000095  0.320436  0.300928  0.071164  0.705271  0.001914  0.000453  24  0  0  0  0
17  31  19.938630  0.513208  0.347491  0.048750  24188849.717976  4745576.768465  49690349.229115  1677297.432854  329066.649467  3445616.313772  0.102185  5.109264  0.045459  0.010033  0.046693  1.000000  0.013913  0.000648  0.000153  0.314329  0.300074  0.070962  0.652747  0.005351  0.001266  27  0  0  0  0
8  40  16.317566  0.238568  0.384325  0.000541  26494319.542432  4731500.823351  34795365.493845  1837162.770114  328090.598647  2412771.913444  0.092492  4.624594  0.049792  0.010004  0.032696  1.000000  0.017572  0.000210  0.000050  0.361403  0.302583  0.071555  0.824367  0.000054  0.000013  18  0  0  0  0
18  30  20.538157  0.535209  0.336883  0.078794  23553227.324720  4806371.349177  50674931.213369  1633222.256858  333282.252745  3513888.962280  0.102044  5.102223  0.044265  0.010162  0.047618  1.000000  0.013267  0.000886  0.000209  0.311752  0.299567  0.070842  0.622436  0.008883  0.002101  28  0  0  0  0
20  28  21.549234  0.557619  0.308446  0.192960  21855518.318562  4981562.786012  49404257.818156  1515500.124927  345430.335464  3425778.231566  0.098030  4.901513  0.041074  0.010532  0.046424  1.000000  0.011703  0.001894  0.000448  0.307143  0.298303  0.070543  0.549056  0.024316  0.005750  28  0  0  0  0
19  29  21.104633  0.551483  0.324311  0.125283  22801850.579997  4882121.777059  50838272.027424  1581120.470302  338534.920801  3525215.301949  0.100946  5.047300  0.042853  0.010322  0.047771  1.000000  0.012550  0.001271  0.000301  0.309398  0.298994  0.070706  0.588773  0.014724  0.003482  27  0  0  0  0
38  9  13.771445  0.000000  0.202987  0.546036  15569308.908902  5650909.861676  22157.397929  1079603.295266  391844.040324  1536.432989  0.041228  2.061423  0.029260  0.011948  0.000021  1.000000  0.007077  0.007918  0.001872  0.295790  0.293781  0.069473  0.332027  0.120285  0.028445  16  0  0  0  0
9  39  16.521939  0.266401  0.383190  0.000887  26404996.132554  4695373.351031  35993768.341692  1830968.927586  325585.456101  2495871.277145  0.093374  4.668687  0.049624  0.009927  0.033822  1.000000  0.017213  0.000220  0.000052  0.352505  0.302410  0.071514  0.807529  0.000089  0.000021  18  0  0  0  0
11  37  17.063049  0.327806  0.379889  0.002410  26173360.761695  4646574.796856  38937225.074098  1814906.923091  322201.678426  2699975.750013  0.095601  4.780057  0.049189  0.009824  0.036588  1.000000  0.016556  0.000247  0.000058  0.338494  0.302026  0.071423  0.776708  0.000244  0.000058  20  0  0  0  0
21  27  21.701259  0.544255  0.287694  0.280064  20619430.875181  5115132.453654  45243391.194584  1429787.645014  354692.291418  3137256.413144  0.092080  4.603988  0.038751  0.010815  0.042514  1.000000  0.010673  0.002851  0.000674  0.304867  0.297433  0.070337  0.500734  0.039232  0.009278  27  0  0  0  0
40  7  13.739278  0.000000  0.203765  0.545261  15615190.759054  5645036.068600  8808.503451  1082784.823547  391436.741169  610.797140  0.041290  2.064486  0.029346  0.011935  0.000008  1.000000  0.007104  0.007893  0.001867  0.295746  0.293796  0.069477  0.333302  0.119909  0.028356  16  0  0  0  0
23  25  20.398378  0.382841  0.237847  0.444749  17652624.170813  5440425.307369  28603039.631692  1224064.043973  377248.670692  1983385.134284  0.071555  3.577769  0.033175  0.011502  0.026878  1.000000  0.008468  0.005449  0.001289  0.300553  0.295408  0.069858  0.397294  0.080200  0.018966  22  0  0  0  0
27  21  15.788816  0.000000  0.197011  0.544802  15219612.391368  5701906.545268  5553107.721562  1055354.722970  395380.240163  385062.267712  0.045876  2.293818  0.028603  0.012055  0.005218  1.000000  0.006880  0.007912  0.001871  0.296845  0.293715  0.069458  0.322789  0.119690  0.028304  16  0  0  0  0
29  19  14.743377  0.000000  0.196234  0.550259  15171632.530687  5703537.006527  2232877.189762  1052027.714944  395493.299217  154831.636144  0.042670  2.133485  0.028513  0.012059  0.002098  1.000000  0.006846  0.008067  0.001908  0.296369  0.293641  0.069440  0.321176  0.122354  0.028934  16  0  0  0  0
22  26  21.341347  0.494426  0.262581  0.371117  19124647.878007  5278838.765973  37827562.637539  1326136.759872  366043.975379  2623029.802691  0.082648  4.132411  0.035942  0.011161  0.035546  1.000000  0.009520  0.004123  0.000975  0.302588  0.296407  0.070095  0.446640  0.059220  0.014004  25  0  0  0  0
34  14  13.924289  0.000000  0.200549  0.548308  15425455.720248  5669343.312840  222495.915991  1069628.261858  393122.248287  15428.258601  0.041185  2.059266  0.028990  0.011986  0.000209  1.000000  0.006992  0.007992  0.001890  0.295930  0.293726  0.069460  0.328044  0.121393  0.028707  17  0  0  0  0
35  13  13.870529  0.000000  0.201294  0.547637  15469386.239461  5663703.959043  140213.719554  1072674.481416  392731.205564  9722.666212  0.041179  2.058932  0.029072  0.011975  0.000132  1.000000  0.007018  0.007970  0.001885  0.295886  0.293743  0.069465  0.329258  0.121065  0.028629  17  0  0  0  0
37  10  13.793321  0.000000  0.202496  0.546522  15540320.116308  5654613.004733  35148.357064  1077593.161342  392100.822784  2437.248971  0.041194  2.059700  0.029206  0.011955  0.000033  1.000000  0.007060  0.007934  0.001876  0.295817  0.293770  0.069471  0.331222  0.120521  0.028501  16  0  0  0  0
26  22  16.646077  0.000000  0.200024  0.536743  15399825.272691  5684018.327551  8670901.251442  1067851.001492  394139.839647  601255.561101  0.049107  2.455346  0.028942  0.012018  0.008148  1.000000  0.006994  0.007679  0.001816  0.297277  0.293856  0.069491  0.328107  0.115871  0.027401  18  0  0  0  0
25  23  17.770410  0.000000  0.206617  0.521273  15793041.529720  5642598.879743  13346362.869711  1095117.309157  391267.742202  925460.302590  0.054152  2.707587  0.029681  0.011930  0.012541  1.000000  0.007241  0.007248  0.001714  0.297953  0.294138  0.069558  0.339720  0.108904  0.025754  18  0  0  0  0
24  24  19.095491  0.174578  0.218741  0.493073  16515236.354768  5564652.644376  20008225.013705  1145195.570017  385862.812989  1387405.554325  0.061604  3.080209  0.031038  0.011765  0.018801  1.000000  0.007706  0.006524  0.001543  0.299003  0.294636  0.069676  0.361505  0.097309  0.023012  19  0  0  0  0
28  20  15.172964  0.000000  0.196070  0.548683  15162758.657719  5706272.725475  3528733.631757  1051412.384967  395682.998787  244688.603666  0.043876  2.193824  0.028496  0.012065  0.003316  1.000000  0.006843  0.008024  0.001897  0.296562  0.293656  0.069444  0.321038  0.121578  0.028751  17  0  0  0  0
32  16  14.098735  0.000000  0.198796  0.549716  15322110.970651  5682729.753161  560320.097918  1062462.154944  394050.487630  38853.582240  0.041337  2.066843  0.028796  0.012015  0.000527  1.000000  0.006932  0.008040  0.001901  0.296047  0.293686  0.069451  0.325205  0.122086  0.028871  16  0  0  0  0
30  18  14.446846  0.000000  0.196930  0.550599  15212298.591741  5697469.790471  1409719.829306  1054847.571225  395072.587773  97752.455297  0.041960  2.097990  0.028589  0.012046  0.001325  1.000000  0.006868  0.008073  0.001909  0.296231  0.293648  0.069442  0.322234  0.122522  0.028974  16  0  0  0  0
12  37  17.406565  0.361594  0.378548  0.002529  26079389.975413  4627071.469774  40850782.435232  1808390.823300  320849.283384  2832665.186959  0.097181  4.859071  0.049012  0.009783  0.038386  1.000000  0.016302  0.000260  0.000061  0.333094  0.301851  0.071382  0.764791  0.000256  0.000060  22  0  0  0  0
13  36  17.810212  0.395511  0.375892  0.004205  25909372.776707  4620474.336403  42861590.858939  1796601.531363  320391.826539  2972098.183831  0.098737  4.936872  0.048693  0.009769  0.040276  1.000000  0.015989  0.000283  0.000067  0.328384  0.301626  0.071329  0.750141  0.000428  0.000101  22  0  0  0  0
33  15  13.997381  0.000000  0.199712  0.549017  15376091.322458  5675709.673895  353088.669327  1066205.247591  393563.702972  24483.790074  0.041229  2.061436  0.028897  0.012000  0.000332  1.000000  0.006963  0.008016  0.001896  0.295983  0.293707  0.069456  0.326685  0.121742  0.028790  16  0  0  0  0
31  17  14.241830  0.000000  0.197840  0.550305  15265821.622219  5690165.293347  888998.942850  1058558.952406  394566.081080  61644.752108  0.041556  2.077782  0.028690  0.012031  0.000835  1.000000  0.006899  0.008061  0.001906  0.296128  0.293665  0.069446  0.323673  0.122377  0.028940  17  0  0  0  0
38  10  13.775215  0.000000  0.202995  0.546015  15569809.098729  5650853.241558  35115.752368  1079637.979309  391840.114185  2434.988103  0.041241  2.062072  0.029261  0.011947  0.000033  1.000000  0.007078  0.007917  0.001872  0.295790  0.293781  0.069473  0.332041  0.120274  0.028443  16  0  0  0  0
14  35  18.274406  0.429435  0.372391  0.007001  25690828.399856  4623096.664145  45026992.442328  1781447.279444  320573.663362  3122250.942613  0.100367  5.018352  0.048282  0.009774  0.042311  1.000000  0.015649  0.000315  0.000074  0.324311  0.301371  0.071268  0.734183  0.000718  0.000170  24  0  0  0  0
36  12  13.830179  0.000000  0.201945  0.547028  15507838.485179  5658780.070949  88370.451188  1075340.827843  392389.774493  6127.762694  0.041192  2.059589  0.029145  0.011964  0.000083  1.000000  0.007041  0.007950  0.001880  0.295849  0.293758  0.069468  0.330322  0.120767  0.028559  16  0  0  0  0
16  33  19.378663  0.493521  0.361612  0.019305  25033912.696601  4662708.177177  49427389.324454  1735895.587838  323320.395426  3427382.210944  0.103351  5.167558  0.047047  0.009858  0.046446  1.000000  0.014808  0.000428  0.000101  0.317608  0.300729  0.071116  0.694709  0.002041  0.000483  26  0  0  0  0
15  34  18.799061  0.462447  0.367741  0.011647  25405650.889727  4636552.557651  47261697.560793  1761672.568732  321506.718712  3277209.330551  0.101959  5.097972  0.047746  0.009803  0.044411  1.000000  0.015262  0.000361  0.000085  0.320753  0.301076  0.071199  0.716002  0.001211  0.000286  25  0  0  0  0
37  11  13.799294  0.000000  0.202510  0.546487  15541146.736650  5654519.455662  55702.885713  1077650.480652  392094.335927  3862.536181  0.041215  2.060734  0.029207  0.011955  0.000052  1.000000  0.007061  0.007933  0.001876  0.295817  0.293771  0.069471  0.331246  0.120504  0.028497  16  0  0  0  0
17  32  20.000441  0.521694  0.353795  0.031789  24563122.478234  4702612.767448  51354403.082137  1703250.165096  326087.449983  3561004.738122  0.104362  5.218075  0.046163  0.009943  0.048256  1.000000  0.014279  0.000531  0.000126  0.314798  0.300322  0.071020  0.669905  0.003428  0.000811  27  0  0  0  0
9  40  16.520160  0.266616  0.383474  0.000560  26421843.420199  4693436.537891  36027312.879809  1832137.148177  325451.154067  2498197.314485  0.093433  4.671642  0.049656  0.009923  0.033854  1.000000  0.017233  0.000218  0.000051  0.352549  0.302422  0.071517  0.808478  0.000056  0.000013  18  0  0  0  0
10  39  16.766443  0.296632  0.382198  0.000922  26326987.787532  4663951.862719  37429885.350317  1825559.691580  323406.634772  2595454.159338  0.094510  4.725509  0.049478  0.009861  0.035172  1.000000  0.016910  0.000228  0.000054  0.345004  0.302244  0.071475  0.793322  0.000093  0.000022  20  0  0  0  0
20  29  21.864737  0.580689  0.320592  0.132687  22576851.049239  4899126.163200  53842728.341709  1565518.606645  339714.034879  3733549.593237  0.103382  5.169115  0.042430  0.010358  0.050595  1.000000  0.012324  0.001355  0.000320  0.307907  0.298775  0.070654  0.578178  0.015724  0.003718  27  0  0  0  0
18  31  20.644701  0.546270  0.344371  0.051889  23997883.511349  4755386.692236  52890203.562525  1664055.499820  329746.886855  3667499.847776  0.104854  5.242698  0.045100  0.010054  0.049699  1.000000  0.013686  0.000691  0.000163  0.312276  0.299861  0.070911  0.642070  0.005721  0.001353  27  0  0  0  0
19  30  21.283476  0.566545  0.333461  0.083744  23345179.283528  4819911.854882  53858418.138628  1618795.839336  334221.175254  3734637.551383  0.104674  5.233676  0.043874  0.010191  0.050609  1.000000  0.013040  0.000945  0.000223  0.310003  0.299351  0.070791  0.611789  0.009496  0.002246  29  0  0  0  0
22  27  22.318872  0.566876  0.283572  0.291151  20371707.555186  5137166.590594  47034370.842604  1412610.073797  356220.177272  3261446.095619  0.093344  4.667187  0.038285  0.010861  0.044197  1.000000  0.010464  0.003005  0.000711  0.303801  0.297216  0.070286  0.490899  0.041404  0.009791  28  0  0  0  0
21  28  22.277188  0.584054  0.304427  0.202950  21613352.893988  5001837.531580  51961981.773292  1498707.947965  346836.222023  3603135.314433  0.100021  5.001072  0.040619  0.010575  0.048827  1.000000  0.011480  0.002013  0.000476  0.305873  0.298081  0.070490  0.538570  0.025883  0.006121  28  0  0  0  0
39  9  13.756130  0.000000  0.203412  0.545605  15594373.058892  5647708.565643  22139.934377  1081341.287561  391622.056820  1535.222035  0.041269  2.063438  0.029307  0.011941  0.000021  1.000000  0.007092  0.007904  0.001869  0.295766  0.293789  0.069475  0.332724  0.120076  0.028396  16  0  0  0  0
11  38  17.060196  0.328437  0.380595  0.001525  26215233.226639  4641760.441680  39036161.230195  1817810.433542  321867.842561  2706836.157291  0.095763  4.788131  0.049267  0.009814  0.036681  1.000000  0.016604  0.000242  0.000057  0.338581  0.302055  0.071430  0.778958  0.000154  0.000036  20  0  0  0  0
25  24  19.140011  0.179177  0.218312  0.495021  16488101.803550  5564268.944291  20087282.969495  1143314.012455  385836.206549  1392887.572190  0.061627  3.081333  0.030987  0.011764  0.018875  1.000000  0.007682  0.006575  0.001555  0.298568  0.294584  0.069663  0.360411  0.098067  0.023191  20  0  0  0  0
30  19  14.675440  0.000000  0.197802  0.548729  15264131.116584  5691621.797559  2226668.436283  1058441.729768  394667.077646  154401.110245  0.042813  2.140626  0.028687  0.012034  0.002092  1.000000  0.006900  0.008018  0.001896  0.296273  0.293681  0.069450  0.323706  0.121600  0.028756  16  0  0  0  0
40  8  13.740779  0.000000  0.203768  0.545253  15615376.632840  5645015.019772  13960.332057  1082797.712363  391435.281606  968.034007  0.041295  2.064743  0.029347  0.011935  0.000013  1.000000  0.007105  0.007893  0.001867  0.295746  0.293796  0.069477  0.333308  0.119905  0.028355  16  0  0  0  0
28  21  15.706158  0.000000  0.198653  0.543337  15316254.901113  5688975.720363  5538179.217799  1062056.084771  394483.593994  384027.098974  0.046017  2.300831  0.028785  0.012028  0.005204  1.000000  0.006936  0.007865  0.001860  0.296689  0.293753  0.069467  0.325407  0.118984  0.028137  17  0  0  0  0
34  15  13.961809  0.000000  0.200652  0.548066  15431572.318120  5668651.769335  352476.821491  1070052.397525  393074.295442  24441.363468  0.041317  2.065875  0.029001  0.011985  0.000331  1.000000  0.006996  0.007985  0.001888  0.295935  0.293730  0.069461  0.328219  0.121275  0.028679  16  0  0  0  0
32  17  14.192118  0.000000  0.199093  0.549050  15339728.296829  5680739.778315  886971.383090  1063683.771363  393912.499270  61504.157544  0.041673  2.083635  0.028829  0.012011  0.000833  1.000000  0.006943  0.008020  0.001897  0.296061  0.293697  0.069454  0.325707  0.121758  0.028793  16  0  0  0  0
29  20  15.095875  0.000000  0.197736  0.547105  15260913.694632  5693470.220407  3518586.097673  1058218.628065  394795.250542  243984.955784  0.044024  2.201218  0.028681  0.012037  0.003306  1.000000  0.006900  0.007973  0.001885  0.296442  0.293697  0.069454  0.323712  0.120806  0.028568  17  0  0  0  0
23  26  21.764925  0.511947  0.259067  0.380196  18913503.568710  5297692.213047  38752949.729636  1311495.641668  367351.306598  2687197.773144  0.083161  4.158041  0.035545  0.011201  0.036415  1.000000  0.009355  0.004281  0.001012  0.301736  0.296223  0.070051  0.438911  0.061541  0.014553  25  0  0  0  0
27  22  16.569307  0.000000  0.201412  0.535706  15481166.831589  5672445.797255  8654151.555217  1073491.368418  393337.380019  600094.107671  0.049220  2.460979  0.029094  0.011993  0.008132  1.000000  0.007040  0.007647  0.001808  0.297066  0.293882  0.069497  0.330279  0.115388  0.027287  17  0  0  0  0
24  25  20.605421  0.394276  0.235798  0.449968  17528900.031732  5450229.743556  28938740.918855  1215484.794307  377928.527562  2006663.252662  0.071659  3.582952  0.032943  0.011523  0.027193  1.000000  0.008377  0.005563  0.001316  0.299925  0.295288  0.069830  0.392982  0.081903  0.019368  22  0  0  0  0
26  23  17.727374  0.000000  0.207362  0.521242  15835960.741941  5634897.286779  13345568.250746  1098093.402908  390733.700185  925405.202312  0.054215  2.710769  0.029761  0.011914  0.012540  1.000000  0.007264  0.007247  0.001714  0.297654  0.294135  0.069557  0.340767  0.108889  0.025750  18  0  0  0  0
37  12  13.808757  0.000000  0.202532  0.546433  15542456.584130  5654371.219976  88274.317167  1077741.307783  392084.057003  6121.096592  0.041247  2.062372  0.029210  0.011955  0.000083  1.000000  0.007061  0.007931  0.001876  0.295818  0.293771  0.069471  0.331283  0.120477  0.028491  16  0  0  0  0
38  11  13.781189  0.000000  0.203009  0.545981  15570601.779375  5650763.509868  55651.308818  1079692.945181  391833.892032  3858.959748  0.041262  2.063102  0.029263  0.011947  0.000052  1.000000  0.007078  0.007916  0.001872  0.295791  0.293781  0.069474  0.332064  0.120258  0.028439  16  0  0  0  0
39  10  13.759901  0.000000  0.203420  0.545585  15594855.176043  5647653.978773  35088.108161  1081374.718413  391618.271670  2433.071205  0.041282  2.064086  0.029308  0.011941  0.000033  1.000000  0.007092  0.007904  0.001869  0.295767  0.293789  0.069475  0.332738  0.120066  0.028393  16  0  0  0  0
40  9  13.743158  0.000000  0.203773  0.545240  15615671.198986  5644981.663363  22125.120047  1082818.138098  391432.968614  1534.194784  0.041303  2.065151  0.029347  0.011935  0.000021  1.000000  0.007105  0.007893  0.001866  0.295746  0.293796  0.069477  0.333316  0.119899  0.028354  16  0  0  0  0
13  37  17.809243  0.396660  0.377016  0.002665  25976057.101257  4612800.594878  43053752.384989  1801225.539850  319859.715789  2985423.002418  0.099027  4.951356  0.048818  0.009753  0.040456  1.000000  0.016063  0.000274  0.000065  0.328498  0.301671  0.071339  0.753584  0.000270  0.000064  22  0  0  0  0
15  35  18.808229  0.465436  0.370356  0.007435  25560913.758373  4618686.858879  47816344.718923  1772438.769441  320267.879700  3315669.541157  0.102735  5.136732  0.048038  0.009765  0.044932  1.000000  0.015425  0.000334  0.000079  0.320978  0.301180  0.071223  0.723671  0.000764  0.000181  25  0  0  0  0
14  36  18.276366  0.431312  0.374125  0.004450  25793766.507036  4611250.817037  45356619.240703  1788585.189057  319752.251465  3145107.845242  0.100845  5.042260  0.048475  0.009749  0.042620  1.000000  0.015760  0.000299  0.000071  0.324472  0.301440  0.071285  0.739387  0.000453  0.000107  23  0  0  0  0
16  34  19.402651  0.498095  0.365403  0.012402  25259002.365750  4636816.737384  50326244.103770  1751503.701850  321525.037400  3489710.384108  0.104564  5.228203  0.047470  0.009803  0.047290  1.000000  0.015039  0.000384  0.000091  0.317910  0.300879  0.071152  0.705542  0.001292  0.000305  25  0  0  0  0
17  33  20.050521  0.528285  0.358937  0.020591  24868389.496217  4667522.131747  52719056.710512  1724417.917658  323654.203513  3655632.223690  0.106143  5.307167  0.046736  0.009868  0.049539  1.000000  0.014583  0.000457  0.000108  0.315181  0.300525  0.071068  0.684163  0.002183  0.000516  28  0  0  0  0
18  32  20.734315  0.555117  0.350777  0.033920  24378220.518635  4711708.109354  54796886.821659  1690428.737629  326718.137006  3799712.622385  0.107268  5.363402  0.045815  0.009962  0.051491  1.000000  0.014052  0.000567  0.000134  0.312724  0.300113  0.070971  0.659242  0.003672  0.000868  29  0  0  0  0
31  18  14.388417  0.000000  0.198348  0.549192  15295975.413544  5686761.141299  1406117.623042  1060649.869393  394330.031182  97502.671971  0.042091  2.104552  0.028746  0.012023  0.001321  1.000000  0.006917  0.008028  0.001898  0.296152  0.293684  0.069451  0.324530  0.121828  0.028810  18  0  0  0  0
35  14  13.894252  0.000000  0.201355  0.547491  15473023.687996  5663292.555477  222164.306189  1072926.708502  392702.678116  15405.264194  0.041262  2.063081  0.029079  0.011974  0.000209  1.000000  0.007020  0.007966  0.001884  0.295889  0.293746  0.069465  0.329362  0.120993  0.028612  16  0  0  0  0
19  31  21.429443  0.578012  0.341048  0.055322  23795634.113813  4768242.562020  56389382.370409  1650031.170460  330638.335504  3910139.067913  0.107789  5.389456  0.044720  0.010081  0.052988  1.000000  0.013458  0.000738  0.000175  0.310505  0.299647  0.070861  0.631381  0.006128  0.001449  30  0  0  0  0
10  40  16.764931  0.296870  0.382487  0.000583  26344120.735052  4661981.922560  37466916.858727  1826747.720329  323270.035653  2598021.989339  0.094573  4.728651  0.049510  0.009857  0.035207  1.000000  0.016930  0.000226  0.000054  0.345044  0.302256  0.071478  0.794265  0.000058  0.000014  20  0  0  0  0
11  39  17.058351  0.328845  0.381052  0.000964  26242382.541437  4638638.364834  39100304.079902  1819693.014837  321651.352255  2711283.935437  0.095867  4.793366  0.049319  0.009807  0.036741  1.000000  0.016635  0.000239  0.000056  0.338638  0.302074  0.071434  0.780420  0.000097  0.000023  21  0  0  0  0
36  13  13.845166  0.000000  0.201982  0.546939  15510014.884884  5658533.835689  140034.885801  1075491.743231  392372.700107  9710.265565  0.041244  2.062195  0.029149  0.011964  0.000132  1.000000  0.007042  0.007948  0.001879  0.295851  0.293760  0.069468  0.330384  0.120724  0.028549  16  0  0  0  0
12  38  17.404696  0.362283  0.379268  0.001600  26122151.009536  4622152.635901  40961982.467687  1811355.948702  320508.202781  2840375.993019  0.097356  4.867793  0.049093  0.009772  0.038491  1.000000  0.016350  0.000254  0.000060  0.333175  0.301880  0.071389  0.767046  0.000161  0.000038  20  0  0  0  0
20  30  22.101784  0.596339  0.329880  0.089090  23128392.276369  4835954.348828  57296599.403289  1603763.446526  335333.590033  3973047.094463  0.107531  5.376540  0.043466  0.010224  0.053840  1.000000  0.012815  0.001010  0.000239  0.308491  0.299136  0.070740  0.601195  0.010164  0.002404  30  0  0  0  0
24  26  22.178786  0.527870  0.255750  0.388880  18714362.336271  5315952.524145  39638170.256493  1297686.837949  368617.508723  2748580.523234  0.083657  4.182850  0.035171  0.011239  0.037247  1.000000  0.009203  0.004437  0.001049  0.301003  0.296051  0.070010  0.431760  0.063826  0.015094  25  0  0  0  0
21  29  22.686461  0.608197  0.316766  0.140552  22346125.095043  4918067.868229  57034026.452548  1549519.662702  341027.486059  3954839.823702  0.105988  5.299376  0.041996  0.010398  0.053593  1.000000  0.012101  0.001445  0.000342  0.306615  0.298558  0.070603  0.567719  0.016802  0.003973  28  0  0  0  0
22  28  23.046662  0.608692  0.300369  0.213292  21369343.418088  5023413.790697  54610026.704394  1481787.901237  348332.357823  3786755.412818  0.102097  5.104838  0.040160  0.010621  0.051316  1.000000  0.011262  0.002138  0.000505  0.304770  0.297863  0.070439  0.528333  0.027543  0.006513  31  0  0  0  0
23  27  22.949861  0.587693  0.279522  0.302201  20128655.894071  5159590.638658  48819587.043578  1395756.443633  357775.100251  3385236.130528  0.094612  4.730594  0.037829  0.010909  0.045874  1.000000  0.010263  0.003162  0.000748  0.302876  0.297008  0.070237  0.481493  0.043636  0.010319  29  0  0  0  0
33  16  14.056641  0.000000  0.199886  0.548617  15386440.694120  5674540.078638  559199.745759  1066922.891246  393482.601178  38775.895049  0.041439  2.071969  0.028916  0.011997  0.000525  1.000000  0.006970  0.008004  0.001893  0.295991  0.293714  0.069457  0.326980  0.121545  0.028743  16  0  0  0  0
28  22  16.503389  0.000000  0.202624  0.534851  15552243.596235  5662367.781645  8640334.947788  1078419.956436  392638.552670  599136.039783  0.049319  2.465944  0.029228  0.011972  0.008119  1.000000  0.007081  0.007621  0.001802  0.296885  0.293904  0.069502  0.332185  0.114991  0.027193  16  0  0  0  0
34  16  14.021129  0.000000  0.200815  0.547683  15441253.532217  5667557.188174  558247.602939  1070723.709958  392998.395257  38709.871789  0.041527  2.076337  0.029019  0.011983  0.000525  1.000000  0.007002  0.007974  0.001886  0.295943  0.293736  0.069463  0.328495  0.121087  0.028635  16  0  0  0  0
30  20  15.030563  0.000000  0.199170  0.545763  15345432.259355  5682447.286910  3509954.256271  1064079.294169  394030.900923  243386.408702  0.044152  2.207589  0.028839  0.012014  0.003298  1.000000  0.006949  0.007930  0.001875  0.296338  0.293732  0.069462  0.326023  0.120153  0.028414  16  0  0  0  0
37  13  13.823748  0.000000  0.202567  0.546346  15544531.945205  5654136.347923  139883.240976  1077885.216974  392067.770562  9699.750245  0.041299  2.064967  0.029214  0.011954  0.000131  1.000000  0.007063  0.007929  0.001875  0.295820  0.293773  0.069471  0.331343  0.120435  0.028481  16  0  0  0  0
35  15  13.931795  0.000000  0.201452  0.547258  15478784.025161  5662641.037862  351957.317395  1073326.140425  392657.500738  24405.340139  0.041393  2.069651  0.029090  0.011972  0.000331  1.000000  0.007024  0.007959  0.001882  0.295894  0.293749  0.069466  0.329526  0.120880  0.028586  16  0  0  0  0
25  25  20.798864  0.404595  0.233942  0.454843  17416935.513730  5459332.330058  29252260.933187  1207720.977474  378559.716938  2028403.282524  0.071762  3.588123  0.032732  0.011542  0.027488  1.000000  0.008294  0.005672  0.001341  0.299389  0.295180  0.069804  0.389129  0.083522  0.019751  22  0  0  0  0
26  24  19.180341  0.183370  0.217944  0.496861  16464848.079092  5563953.083119  20161944.621294  1141701.558254  385814.304179  1398064.742596  0.061652  3.082622  0.030943  0.011764  0.018946  1.000000  0.007662  0.006623  0.001566  0.298197  0.294538  0.069652  0.359477  0.098788  0.023361  20  0  0  0  0
27  23  17.689967  0.000000  0.208026  0.521290  15874252.216946  5628126.805992  13346786.202101  1100748.601211  390264.223125  925489.657204  0.054274  2.713708  0.029833  0.011899  0.012542  1.000000  0.007284  0.007248  0.001714  0.297399  0.294133  0.069557  0.341709  0.108908  0.025755  19  0  0  0  0
33  17  14.150177  0.000000  0.200162  0.547982  15402807.213580  5672690.410772  885246.550375  1068057.774524  393354.341951  61384.554607  0.041773  2.088630  0.028947  0.011994  0.000832  1.000000  0.006980  0.007986  0.001888  0.296004  0.293724  0.069460  0.327447  0.121234  0.028669  16  0  0  0  0
29  21  15.635789  0.000000  0.200075  0.542098  15399937.585298  5677789.612084  5525552.280781  1067858.789446  393707.929549  383151.524926  0.046138  2.306918  0.028942  0.012004  0.005192  1.000000  0.006985  0.007826  0.001851  0.296556  0.293786  0.069475  0.327682  0.118391  0.027997  16  0  0  0  0
11  40  17.057170  0.329106  0.381346  0.000609  26259833.472752  4636631.104762  39141548.481791  1820903.093143  321512.165307  2714143.894890  0.095935  4.796731  0.049351  0.009803  0.036780  1.000000  0.016655  0.000237  0.000056  0.338674  0.302086  0.071437  0.781361  0.000061  0.000014  18  0  0  0  0
14  37  18.277723  0.432549  0.375277  0.002821  25862166.815964  4603376.264657  45576046.584288  1793328.186922  319206.216137  3160323.323629  0.101163  5.058164  0.048604  0.009733  0.042827  1.000000  0.015834  0.000290  0.000068  0.324580  0.301487  0.071296  0.742861  0.000285  0.000067  24  0  0  0  0
39  11  13.765875  0.000000  0.203433  0.545552  15595619.165027  5647567.480203  55607.580154  1081427.694754  391612.273707  3855.927526  0.041302  2.065113  0.029310  0.011940  0.000052  1.000000  0.007093  0.007903  0.001869  0.295767  0.293790  0.069476  0.332760  0.120050  0.028389  16  0  0  0  0
38  12  13.790654  0.000000  0.203030  0.545928  15571857.813848  5650621.330265  88192.819527  1079780.040823  391824.033048  6115.445402  0.041295  2.064734  0.029265  0.011947  0.000083  1.000000  0.007079  0.007915  0.001872  0.295792  0.293782  0.069474  0.332100  0.120232  0.028433  16  0  0  0  0
15  36  18.814606  0.467443  0.372135  0.004728  25666520.840332  4606527.740837  48194888.613150  1779761.750465  319424.745044  3341918.441349  0.103263  5.163156  0.048236  0.009739  0.045287  1.000000  0.015537  0.000318  0.000075  0.321131  0.301251  0.071240  0.728926  0.000482  0.000114  25  0  0  0  0
32  18  14.339098  0.000000  0.199561  0.547994  15367547.577561  5677597.238488  1403050.667753  1065612.809275  393694.590025  97290.003891  0.042203  2.110164  0.028881  0.012004  0.001318  1.000000  0.006959  0.007989  0.001889  0.296083  0.293715  0.069458  0.326500  0.121239  0.028671  16  0  0  0  0
16  35  19.419894  0.501267  0.368087  0.007925  25418357.714097  4618471.479042  50965897.715278  1762553.682308  320252.944883  3534065.091877  0.105426  5.271291  0.047770  0.009765  0.047891  1.000000  0.015204  0.000357  0.000084  0.318124  0.300986  0.071177  0.713294  0.000815  0.000193  27  0  0  0  0
17  34  20.088556  0.533101  0.362823  0.013248  25099129.482369  4640969.701132  53757081.577263  1740417.834601  321813.011219  3727610.695777  0.107496  5.374812  0.047170  0.009812  0.050514  1.000000  0.014816  0.000410  0.000097  0.315470  0.300678  0.071105  0.695101  0.001383  0.000327  28  0  0  0  0
18  33  20.807020  0.561993  0.356025  0.022016  24689776.702175  4675881.444663  56368489.425808  1712032.592006  324233.852990  3908690.314344  0.109255  5.462731  0.046401  0.009886  0.052968  1.000000  0.014357  0.000489  0.000116  0.313091  0.300319  0.071019  0.673576  0.002341  0.000554  31  0  0  0  0
19  32  21.552270  0.587158  0.347545  0.036258  24181410.941157  4723925.236150  58573007.657982  1676781.614971  327565.294091  4061555.490432  0.110472  5.523616  0.045445  0.009988  0.055039  1.000000  0.013824  0.000607  0.000144  0.310935  0.299901  0.070921  0.648539  0.003940  0.000932  31  0  0  0  0
31  19  14.618028  0.000000  0.199147  0.547426  15343473.001125  5681398.411441  2221380.657726  1063943.435753  393958.170051  154034.446368  0.042935  2.146752  0.028836  0.012012  0.002087  1.000000  0.006946  0.007976  0.001886  0.296190  0.293714  0.069458  0.325883  0.120962  0.028605  16  0  0  0  0
20  31  22.294355  0.608142  0.337552  0.059046  23583932.289727  4783687.215164  60184827.961812  1635351.393199  331709.294949  4173321.948505  0.110990  5.549520  0.044322  0.010114  0.056554  1.000000  0.013231  0.000790  0.000187  0.308973  0.299434  0.070810  0.620716  0.006572  0.001554  33  0  0  0  0
40  10  13.746929  0.000000  0.203781  0.545220  15616138.040033  5644928.797104  35064.658047  1082850.509678  391429.302775  2431.445133  0.041316  2.065797  0.029348  0.011935  0.000033  1.000000  0.007105  0.007892  0.001866  0.295746  0.293796  0.069477  0.333330  0.119889  0.028351  16  0  0  0  0
21  30  22.992287  0.624371  0.326181  0.094815  22905206.863793  4854016.521809  60978202.653669  1588287.377018  336586.052912  4228335.946668  0.110609  5.530452  0.043047  0.010263  0.057300  1.000000  0.012591  0.001079  0.000255  0.307180  0.298922  0.070689  0.590713  0.010886  0.002574  32  0  0  0  0
12  39  17.403491  0.362728  0.379735  0.001011  26149856.733476  4618964.946288  41034051.788763  1813277.112387  320287.162770  2845373.406647  0.097469  4.873446  0.049145  0.009766  0.038559  1.000000  0.016381  0.000250  0.000059  0.333227  0.301899  0.071393  0.768510  0.000102  0.000024  20  0  0  0  0
22  29  23.566106  0.633851  0.312880  0.148826  22112320.037384  4938459.072086  60391613.222885  1533307.208304  342441.448041  4187660.802630  0.108746  5.437313  0.041557  0.010441  0.056748  1.000000  0.011883  0.001541  0.000364  0.305493  0.298345  0.070553  0.557467  0.017955  0.004246  31  0  0  0  0
24  27  23.586067  0.606677  0.275595  0.313083  19893285.877866  5181926.061265  50577532.183195  1379435.472253  359323.877784  3507135.142021  0.095869  4.793433  0.037386  0.010956  0.047526  1.000000  0.010073  0.003322  0.000786  0.302075  0.296810  0.070190  0.472589  0.045901  0.010855  29  0  0  0  0
25  26  22.577887  0.542227  0.252657  0.397101  18528859.652505  5333319.408280  40476052.644358  1284823.755210  369821.759050  2806680.763410  0.084132  4.206621  0.034822  0.011276  0.038034  1.000000  0.009063  0.004588  0.001085  0.300373  0.295893  0.069973  0.425210  0.066048  0.015619  26  0  0  0  0
13  38  17.808605  0.397407  0.377752  0.001686  26019786.399967  4607767.687855  43179736.141717  1804257.806424  319510.725154  2994158.937951  0.099217  4.960852  0.048900  0.009742  0.040575  1.000000  0.016111  0.000268  0.000063  0.328573  0.301701  0.071346  0.755850  0.000170  0.000040  23  0  0  0  0
23  28  23.850743  0.631438  0.296322  0.223882  21126477.146560  5045791.591171  57321323.429069  1464947.126314  349884.073913  3974761.501947  0.104235  5.211769  0.039704  0.010668  0.053863  1.000000  0.011050  0.002268  0.000536  0.303812  0.297653  0.070389  0.518424  0.029285  0.006925  33  0  0  0  0
36  14  13.868898  0.000000  0.202040  0.546797  15513462.562315  5658143.765402  221882.960811  1075730.811255  392345.651946  15385.755210  0.041326  2.066323  0.029155  0.011963  0.000208  1.000000  0.007044  0.007943  0.001878  0.295853  0.293762  0.069469  0.330483  0.120655  0.028532  16  0  0  0  0
32  19  14.569507  0.000000  0.200298  0.546319  15411381.507858  5672645.146362  2216888.440444  1068652.331188  393351.203237  153722.948112  0.043040  2.151997  0.028963  0.011993  0.002083  1.000000  0.006986  0.007940  0.001878  0.296118  0.293742  0.069464  0.327752  0.120422  0.028477  16  0  0  0  0
30  21  15.575946  0.000000  0.201302  0.541055  15472163.546389  5668141.941789  5514916.577809  1072867.064769  393038.943102  382414.026554  0.046244  2.312186  0.029078  0.011984  0.005182  1.000000  0.007027  0.007793  0.001843  0.296440  0.293813  0.069481  0.329652  0.117894  0.027880  17  0  0  0  0
26  25  20.977704  0.413848  0.232278  0.459361  17316589.252724  5467655.238493  29542811.119656  1200762.791039  379136.842065  2048550.544075  0.071865  3.593225  0.032544  0.011560  0.027761  1.000000  0.008222  0.005774  0.001365  0.298932  0.295082  0.069781  0.385713  0.085049  0.020112  22  0  0  0  0
29  22  16.446923  0.000000  0.203679  0.534151  15614095.671357  5653622.299178  8629029.074888  1082708.888238  392032.125517  598352.070648  0.049406  2.470300  0.029344  0.011953  0.008108  1.000000  0.007116  0.007599  0.001797  0.296731  0.293922  0.069507  0.333848  0.114667  0.027117  17  0  0  0  0
28  23  17.657604  0.000000  0.208614  0.521398  15908219.574031  5622196.588275  13349562.783555  1103103.957563  389853.011386  925682.190251  0.054328  2.716404  0.029897  0.011887  0.012544  1.000000  0.007302  0.007251  0.001715  0.297181  0.294130  0.069556  0.342552  0.108954  0.025765  18  0  0  0  0
12  40  17.402723  0.363013  0.380035  0.000639  26167657.906334  4616916.372826  41080381.076919  1814511.477058  320145.111079  2848585.961067  0.097542  4.877079  0.049178  0.009761  0.038602  1.000000  0.016401  0.000248  0.000059  0.333260  0.301911  0.071396  0.769451  0.000064  0.000015  21  0  0  0  0
35  16  13.991159  0.000000  0.201605  0.546890  15487901.839085  5661609.757007  557439.477627  1073958.385697  392585.989907  38653.834957  0.041601  2.080054  0.029107  0.011970  0.000524  1.000000  0.007029  0.007948  0.001880  0.295901  0.293755  0.069467  0.329787  0.120700  0.028543  17  0  0  0  0
40  11  13.752904  0.000000  0.203793  0.545188  15616877.852419  5644845.018359  55570.487168  1082901.809572  391423.493409  3853.355433  0.041336  2.066821  0.029350  0.011935  0.000052  1.000000  0.007105  0.007891  0.001866  0.295747  0.293797  0.069477  0.333351  0.119874  0.028348  16  0  0  0  0
14  38  18.278635  0.433354  0.376031  0.001786  25906915.081789  4598223.137148  45719771.136059  1796431.110470  318848.889201  3170289.437129  0.101372  5.068577  0.048688  0.009722  0.042962  1.000000  0.015883  0.000284  0.000067  0.324650  0.301517  0.071303  0.745142  0.000180  0.000043  18  0  0  0  0
27  24  19.216627  0.187172  0.217631  0.498585  16445078.291046  5563676.445906  20231917.319195  1140330.686339  385795.121668  1402916.772681  0.061680  3.084023  0.030906  0.011763  0.019011  1.000000  0.007645  0.006668  0.001577  0.297881  0.294497  0.069643  0.358685  0.099468  0.023522  19  0  0  0  0
36  15  13.906459  0.000000  0.202132  0.546573  15518922.494126  5657526.021793  351516.658170  1076109.412541  392302.816517  24374.784052  0.041457  2.072862  0.029165  0.011962  0.000330  1.000000  0.007048  0.007937  0.001877  0.295858  0.293765  0.069470  0.330640  0.120546  0.028507  16  0  0  0  0
31  20  14.975249  0.000000  0.200401  0.544625  15418017.166728  5672980.537802  3502634.486300  1069112.459458  393374.459870  242878.842963  0.044261  2.213065  0.028976  0.011994  0.003291  1.000000  0.006992  0.007894  0.001867  0.296249  0.293762  0.069469  0.328013  0.119602  0.028284  16  0  0  0  0
15  37  18.818904  0.468765  0.373317  0.002999  25736649.927440  4598450.121770  48446849.036052  1784624.624853  318864.628715  3359389.820743  0.103615  5.180730  0.048368  0.009722  0.045524  1.000000  0.015612  0.000308  0.000073  0.321232  0.301298  0.071251  0.732433  0.000304  0.000072  26  0  0  0  0
17  35  20.115779  0.536441  0.365578  0.008474  25262661.013595  4622136.277293  54497161.883863  1751757.398934  320507.068447  3778929.167422  0.108459  5.422960  0.047477  0.009772  0.051210  1.000000  0.014983  0.000381  0.000090  0.315675  0.300787  0.071130  0.702939  0.000873  0.000206  28  0  0  0  0
16  36  19.431775  0.503397  0.369913  0.005043  25526726.859832  4605988.658162  51402657.367562  1770068.189698  319387.364102  3564350.775243  0.106014  5.300675  0.047974  0.009738  0.048302  1.000000  0.015317  0.000339  0.000080  0.318270  0.301058  0.071194  0.718605  0.000514  0.000122  27  0  0  0  0
34  17  14.114781  0.000000  0.201072  0.547076  15456564.920513  5665825.984838  883781.670085  1071785.428583  392878.350569  61282.977228  0.041858  2.092887  0.029048  0.011979  0.000830  1.000000  0.007011  0.007956  0.001882  0.295954  0.293746  0.069465  0.328933  0.120790  0.028565  16  0  0  0  0
18  34  20.862231  0.567022  0.360006  0.014187  24926075.431652  4648680.390947  57568972.863646  1728417.961999  322347.684028  3991933.949819  0.110769  5.538463  0.046845  0.009829  0.054096  1.000000  0.014593  0.000440  0.000104  0.313370  0.300475  0.071056  0.684613  0.001484  0.000351  30  0  0  0  0
39  12  13.775341  0.000000  0.203453  0.545501  15596829.809415  5647430.408874  88123.726606  1081511.642968  391602.768940  6110.654377  0.041335  2.066740  0.029312  0.011940  0.000083  1.000000  0.007094  0.007901  0.001868  0.295768  0.293791  0.069476  0.332795  0.120025  0.028384  16  0  0  0  0
19  33  21.652177  0.594271  0.352892  0.023584  24498828.320834  4687414.829087  60382310.348831  1698791.895008  325033.598175  4187015.724962  0.112692  5.634591  0.046042  0.009910  0.056740  1.000000  0.014131  0.000524  0.000124  0.311288  0.300110  0.070970  0.662929  0.002516  0.000595  31  0  0  0  0
38  13  13.805648  0.000000  0.203063  0.545844  15573847.926661  5650396.052761  139754.694469  1079918.038750  391808.411909  9690.836604  0.041346  2.067320  0.029269  0.011946  0.000131  1.000000  0.007080  0.007912  0.001871  0.295793  0.293783  0.069474  0.332157  0.120192  0.028423  16  0  0  0  0
20  32  22.456448  0.617520  0.344127  0.038801  23974262.948950  4738836.667723  62681111.120838  1662417.608431  328599.279013  4346418.618381  0.113975  5.698741  0.045056  0.010019  0.058900  1.000000  0.013595  0.000651  0.000154  0.309387  0.299689  0.070871  0.637824  0.004234  0.001001  32  0  0  0  0
21  31  23.239443  0.636440  0.333924  0.063051  23364939.178753  4801258.282093  64267010.963800  1620166.025266  332927.703670  4456387.706055  0.114452  5.722595  0.043911  0.010151  0.060390  1.000000  0.013005  0.000846  0.000200  0.307646  0.299221  0.070760  0.610131  0.007053  0.001668  33  0  0  0  0
22  30  23.952441  0.650490  0.322410  0.100891  22678236.899520  4873613.991438  64885809.441917  1572548.880030  337944.975965  4499296.282151  0.113896  5.694789  0.042620  0.010304  0.060971  1.000000  0.012372  0.001153  0.000273  0.306043  0.298712  0.070640  0.580416  0.011660  0.002757  34  0  0  0  0
13  39  17.808203  0.397890  0.378229  0.001066  26048093.931809  4604508.901215  43261352.191560  1806220.700528  319284.755150  2999818.338562  0.099340  4.967002  0.048953  0.009735  0.040652  1.000000  0.016142  0.000264  0.000062  0.328622  0.301720  0.071351  0.757319  0.000107  0.000025  22  0  0  0  0
23  29  24.498082  0.657561  0.308982  0.157447  21878304.151024  4959812.771888  63889698.622531  1517080.134672  343922.151186  4430224.203913  0.111639  5.581933  0.041117  0.010486  0.060035  1.000000  0.011670  0.001642  0.000388  0.304518  0.298138  0.070504  0.547503  0.019177  0.004535  35  0  0  0  0
26  26  22.957923  0.555077  0.249807  0.404804  18358072.157094  5349572.932646  41261233.227867  1272981.049544  370948.807050  2861126.567671  0.084584  4.229182  0.034501  0.011310  0.038772  1.000000  0.008937  0.004733  0.001119  0.299831  0.295749  0.069939  0.419267  0.068185  0.016124  26  0  0  0  0
24  28  24.681004  0.652254  0.292339  0.234602  20887739.017287  5068493.902940  60066064.530929  1448392.604043  351458.292187  4165086.683081  0.106414  5.320693  0.039255  0.010716  0.056442  1.000000  0.010848  0.002404  0.000568  0.302979  0.297450  0.070341  0.508923  0.031095  0.007353  31  0  0  0  0
25  27  24.219058  0.623847  0.271837  0.323671  19668237.196326  5203756.001418  52287859.263218  1363830.200394  360837.604274  3625732.233413  0.097099  4.854951  0.036963  0.011002  0.049133  1.000000  0.009896  0.003482  0.000823  0.301380  0.296624  0.070146  0.464245  0.048173  0.011392  28  0  0  0  0
33  18  14.297460  0.000000  0.200596  0.546976  15428655.786874  5669768.953569  1400444.735616  1069850.160113  393151.762964  97109.303968  0.042299  2.114956  0.028996  0.011987  0.001316  1.000000  0.006995  0.007956  0.001881  0.296024  0.293740  0.069464  0.328186  0.120742  0.028553  17  0  0  0  0
29  23  17.629719  0.000000  0.209133  0.521551  15938194.054069  5617020.250287  13353477.526008  1105182.440790  389494.074995  925953.645386  0.054377  2.718857  0.029953  0.011876  0.012548  1.000000  0.007318  0.007256  0.001716  0.296995  0.294127  0.069555  0.343300  0.109020  0.025781  19  0  0  0  0
37  14  13.847487  0.000000  0.202622  0.546209  15547819.585162  5653764.279693  221644.421845  1078113.187718  392041.970696  15369.214498  0.041382  2.069078  0.029220  0.011954  0.000208  1.000000  0.007065  0.007925  0.001874  0.295823  0.293775  0.069472  0.331437  0.120369  0.028465  16  0  0  0  0
34  18  14.262301  0.000000  0.201479  0.546113  15480750.547225  5663091.255469  1398234.088322  1073462.502527  392688.719619  96956.013792  0.042381  2.119042  0.029094  0.011973  0.001314  1.000000  0.007026  0.007929  0.001875  0.295973  0.293761  0.069469  0.329626  0.120322  0.028454  16  0  0  0  0
27  25  21.141432  0.422094  0.230798  0.463517  17227447.954126  5475165.528726  29810105.499716  1194581.576428  379657.618814  2067085.207058  0.071964  3.598201  0.032376  0.011576  0.028012  1.000000  0.008157  0.005869  0.001388  0.298543  0.294996  0.069761  0.382706  0.086476  0.020450  22  0  0  0  0
31  21  15.525102  0.000000  0.202359  0.540179  15534323.068056  5659843.221880  5505987.825172  1077177.315456  392463.495251  381794.891124  0.046335  2.316730  0.029194  0.011966  0.005174  1.000000  0.007063  0.007766  0.001836  0.296342  0.293835  0.069486  0.331351  0.117479  0.027781  17  0  0  0  0
37  15  13.885059  0.000000  0.202710  0.545992  15553026.210109  5653175.028455  351143.126632  1078474.224260  392001.110977  24348.882718  0.041512  2.075589  0.029230  0.011952  0.000330  1.000000  0.007068  0.007918  0.001873  0.295827  0.293778  0.069473  0.331586  0.120263  0.028440  16  0  0  0  0
32  20  14.928416  0.000000  0.201457  0.543662  15480210.138001  5664868.090507  3496442.616276  1073425.029600  392811.928490  242449.487792  0.044355  2.217760  0.029093  0.011977  0.003286  1.000000  0.007028  0.007863  0.001859  0.296172  0.293786  0.069475  0.329723  0.119138  0.028174  16  0  0  0  0
30  22  16.398652  0.000000  0.204593  0.533583  15667722.291827  5646057.324717  8619842.023068  1086427.452531  391507.556867  597715.024297  0.049482  2.474108  0.029445  0.011937  0.008100  1.000000  0.007147  0.007582  0.001793  0.296598  0.293936  0.069510  0.335294  0.114405  0.027055  18  0  0  0  0
13  40  17.807950  0.398199  0.378536  0.000673  26066277.921932  4602415.143934  43313809.119975  1807481.610423  319139.570333  3003455.794348  0.099419  4.970954  0.048988  0.009731  0.040701  1.000000  0.016163  0.000262  0.000062  0.328653  0.301732  0.071354  0.758264  0.000068  0.000016  21  0  0  0  0
28  24  19.249070  0.190600  0.217367  0.500189  16428388.632517  5563421.896316  20296988.633919  1139173.396029  385777.470751  1407428.932226  0.061710  3.085485  0.030875  0.011763  0.019073  1.000000  0.007631  0.006710  0.001587  0.297613  0.294461  0.069634  0.358016  0.100105  0.023673  20  0  0  0  0
35  17  14.084899  0.000000  0.201848  0.546307  15502323.270710  5659978.551256  882539.160934  1074958.393161  392472.879228  61196.819456  0.041930  2.096511  0.029134  0.011967  0.000829  1.000000  0.007038  0.007932  0.001876  0.295912  0.293764  0.069469  0.330200  0.120416  0.028476  17  0  0  0  0
14  39  18.279204  0.433873  0.376520  0.001129  25935981.385313  4594875.992648  45813002.568898  1798446.619138  318616.792308  3176754.268850  0.101507  5.075335  0.048743  0.009715  0.043049  1.000000  0.015915  0.000280  0.000066  0.324696  0.301537  0.071307  0.746626  0.000113  0.000027  24  0  0  0  0
36  16  13.965856  0.000000  0.202277  0.546218  15527565.209346  5656548.154530  556754.255033  1076708.713633  392235.009479  38606.320416  0.041664  2.083213  0.029182  0.011959  0.000523  1.000000  0.007053  0.007927  0.001875  0.295864  0.293771  0.069471  0.330887  0.120373  0.028466  16  0  0  0  0
15  38  18.821708  0.469625  0.374091  0.001899  25782617.095064  4593154.729731  48612015.356084  1787812.069198  318497.436906  3370842.744210  0.103845  5.192249  0.048454  0.009711  0.045679  1.000000  0.015661  0.000301  0.000071  0.321299  0.301329  0.071258  0.734740  0.000191  0.000045  26  0  0  0  0
38  14  13.829391  0.000000  0.203116  0.545711  15577000.581535  5650039.174704  221442.243417  1080136.649390  391783.665356  15355.195089  0.041428  2.071416  0.029275  0.011946  0.000208  1.000000  0.007082  0.007909  0.001870  0.295796  0.293785  0.069474  0.332248  0.120127  0.028408  16  0  0  0  0
16  37  19.439729  0.504798  0.371125  0.003200  25598666.898938  4597698.849497  51693377.787044  1775056.638686  318812.534172  3584509.841050  0.106404  5.320218  0.048109  0.009721  0.048575  1.000000  0.015393  0.000328  0.000078  0.318366  0.301106  0.071206  0.722149  0.000324  0.000077  27  0  0  0  0
17  36  20.134454  0.538680  0.367452  0.005396  25373892.135450  4609319.110700  55002847.559766  1759470.360787  319618.303546  3813994.302636  0.109116  5.455816  0.047686  0.009745  0.051685  1.000000  0.015098  0.000363  0.000086  0.315814  0.300861  0.071148  0.708311  0.000551  0.000130  28  0  0  0  0
18  35  20.901659  0.570509  0.362832  0.009085  25093855.343864  4629352.080197  58426908.208216  1740052.116550  321007.424926  4051424.697323  0.111850  5.592494  0.047160  0.009788  0.054902  1.000000  0.014762  0.000409  0.000097  0.313567  0.300586  0.071083  0.692538  0.000938  0.000222  30  0  0  0  0
19  34  21.728155  0.599479  0.356963  0.015222  24740490.118364  4659589.906830  61770705.575625  1715549.149584  323104.169070  4283289.494771  0.114392  5.719590  0.046496  0.009852  0.058044  1.000000  0.014368  0.000472  0.000112  0.311557  0.300269  0.071008  0.674053  0.001597  0.000378  32  0  0  0  0
39  13  13.790336  0.000000  0.203485  0.545419  15598747.999315  5647213.227342  139645.722903  1081644.653633  391587.709190  9683.280324  0.041386  2.069318  0.029315  0.011940  0.000131  1.000000  0.007095  0.007899  0.001868  0.295770  0.293792  0.069476  0.332850  0.119985  0.028374  16  0  0  0  0
40  12  13.762370  0.000000  0.203813  0.545138  15618050.138557  5644712.267612  88065.121267  1082983.097957  391414.288238  6106.590580  0.041369  2.068444  0.029352  0.011934  0.000083  1.000000  0.007106  0.007890  0.001866  0.295748  0.293797  0.069477  0.333384  0.119849  0.028342  16  0  0  0  0
20  33  22.588713  0.624818  0.349560  0.025294  24296801.319757  4701730.400680  64760115.571944  1684782.987010  326026.265117  4490580.447877  0.116456  5.822806  0.045662  0.009941  0.060853  1.000000  0.013903  0.000563  0.000133  0.309728  0.299900  0.070920  0.652234  0.002708  0.000640  34  0  0  0  0
21  32  23.447407  0.645986  0.340558  0.041544  23758804.829225  4755995.189367  67112524.600059  1647477.363015  329789.081118  4653700.632171  0.117770  5.888513  0.044651  0.010055  0.063064  1.000000  0.013368  0.000698  0.000165  0.308044  0.299478  0.070821  0.627146  0.004552  0.001076  36  0  0  0  0
26  27  24.840516  0.639257  0.268285  0.333850  19455722.849790  5224729.219915  53932340.651650  1349094.081395  362291.924176  3739763.468604  0.098289  4.914462  0.036564  0.011046  0.050679  1.000000  0.009731  0.003640  0.000861  0.300779  0.296451  0.070105  0.456507  0.050423  0.011924  29  0  0  0  0
22  31  24.262871  0.662762  0.330209  0.067321  23141263.813153  4820471.600829  68619976.721152  1604655.981552  334259.989023  4758230.016675  0.118163  5.908126  0.043490  0.010192  0.064480  1.000000  0.012783  0.000906  0.000214  0.306493  0.299013  0.070711  0.599701  0.007569  0.001790  35  0  0  0  0
25  28  25.527807  0.671150  0.288465  0.245328  20655835.195136  5091094.719399  62812350.987008  1432311.984663  353025.472597  4355519.021798  0.108606  5.430322  0.038819  0.010764  0.059023  1.000000  0.010655  0.002543  0.000601  0.302254  0.297258  0.070296  0.499897  0.032955  0.007793  34  0  0  0  0
24  29  25.474915  0.679292  0.305122  0.166337  21646899.088299  4981669.576376  67497220.632966  1501034.100149  345437.740496  4680376.132493  0.114640  5.731994  0.040682  0.010533  0.063425  1.000000  0.011466  0.001748  0.000413  0.303669  0.297939  0.070457  0.537906  0.020460  0.004838  36  0  0  0  0
23  30  24.977713  0.674614  0.318616  0.107282  22450382.444704  4894255.580826  68996049.160468  1556749.050911  339376.300120  4784307.541831  0.117373  5.868675  0.042192  0.010348  0.064834  1.000000  0.012158  0.001232  0.000291  0.305054  0.298508  0.070591  0.570391  0.012483  0.002952  37  0  0  0  0
14  40  18.279610  0.434206  0.376833  0.000713  25954527.144839  4592739.063987  45872756.504958  1799732.614761  318468.613911  3180897.711996  0.101593  5.079659  0.048778  0.009710  0.043105  1.000000  0.015935  0.000277  0.000066  0.324725  0.301549  0.071310  0.747575  0.000072  0.000017  24  0  0  0  0
27  26  23.315483  0.566504  0.247210  0.411954  18202510.927304  5364571.662403  41990076.106813  1262194.159947  371988.845382  2911665.816294  0.085008  4.250393  0.034209  0.011342  0.039457  1.000000  0.008823  0.004872  0.001152  0.299367  0.295618  0.069908  0.413924  0.070218  0.016605  26  0  0  0  0
29  24  19.277919  0.193675  0.217146  0.501668  16414376.532470  5563181.035830  20357026.554053  1138201.772338  385760.769061  1411592.067327  0.061739  3.086963  0.030848  0.011762  0.019129  1.000000  0.007619  0.006749  0.001596  0.297384  0.294430  0.069627  0.357453  0.100696  0.023813  19  0  0  0  0
30  23  17.605780  0.000000  0.209588  0.521734  15964517.338875  5612516.667061  13358156.687179  1107007.743711  389181.788604  926278.106661  0.054421  2.721074  0.030003  0.011866  0.012552  1.000000  0.007332  0.007261  0.001717  0.296837  0.294124  0.069555  0.343960  0.109098  0.025800  18  0  0  0  0
28  25  21.289998  0.429403  0.229493  0.467313  17148859.880870  5481868.831678  30054252.331953  1189132.141045  380122.437645  2084014.778316  0.072060  3.602996  0.032229  0.011590  0.028241  1.000000  0.008101  0.005958  0.001409  0.298211  0.294919  0.069743  0.380075  0.087798  0.020763  22  0  0  0  0
38  15  13.866972  0.000000  0.203201  0.545500  15581993.531193  5649473.969180  350826.599790  1080482.869311  391744.473010  24326.934189  0.041558  2.077905  0.029284  0.011944  0.000330  1.000000  0.007085  0.007903  0.001869  0.295799  0.293788  0.069475  0.332391  0.120025  0.028383  16  0  0  0  0
31  22  16.357461  0.000000  0.205383  0.533123  15714064.696268  5639532.117385  8612420.697931  1089640.916458  391055.087500  597200.416544  0.049548  2.477424  0.029532  0.011923  0.008093  1.000000  0.007174  0.007568  0.001790  0.296485  0.293949  0.069513  0.336547  0.114193  0.027004  18  0  0  0  0
40  13  13.777365  0.000000  0.203844  0.545058  15619907.582210  5644501.926578  139553.299696  1083111.896371  391399.702821  9676.871536  0.041420  2.071015  0.029355  0.011934  0.000131  1.000000  0.007107  0.007887  0.001865  0.295749  0.293799  0.069478  0.333438  0.119811  0.028333  16  0  0  0  0
36  17  14.059664  0.000000  0.202507  0.545655  15541236.104474  5655001.334886  881486.267593  1077656.677574  392127.750281  61123.809977  0.041992  2.099592  0.029207  0.011956  0.000828  1.000000  0.007061  0.007911  0.001871  0.295875  0.293779  0.069473  0.331279  0.120100  0.028401  16  0  0  0  0
32  21  15.481937  0.000000  0.203265  0.539445  15587684.909645  5652721.373879  5498511.176833  1080877.519515  391969.653770  381276.447163  0.046413  2.320640  0.029295  0.011951  0.005167  1.000000  0.007094  0.007743  0.001831  0.296257  0.293854  0.069491  0.332814  0.117132  0.027699  16  0  0  0  0
33  19  14.528501  0.000000  0.201282  0.545380  15469395.526067  5665164.045601  2213079.646948  1072675.125366  392832.450537  153458.839664  0.043130  2.156478  0.029072  0.011978  0.002080  1.000000  0.007020  0.007910  0.001871  0.296056  0.293766  0.069470  0.329351  0.119967  0.028370  16  0  0  0  0
15  39  18.823589  0.470179  0.374589  0.001201  25812166.117794  4589748.842671  48718690.056147  1789861.050466  318261.266700  3378239.755753  0.103994  5.199678  0.048510  0.009704  0.045780  1.000000  0.015693  0.000297  0.000070  0.321341  0.301349  0.071263  0.736226  0.000121  0.000029  25  0  0  0  0
16  38  19.444949  0.505708  0.371917  0.002026  25645710.871568  4592276.558440  51883770.198365  1778318.750587  318436.542962  3597711.986108  0.106660  5.333011  0.048197  0.009709  0.048754  1.000000  0.015442  0.000322  0.000076  0.318430  0.301137  0.071213  0.724475  0.000204  0.000048  27  0  0  0  0
37  16  13.944481  0.000000  0.202848  0.545648  15561268.246867  5652242.233507  556173.622743  1079045.741602  391936.429333  38566.058350  0.041718  2.085898  0.029245  0.011950  0.000523  1.000000  0.007073  0.007909  0.001870  0.295833  0.293783  0.069474  0.331823  0.120096  0.028400  16  0  0  0  0
17  37  20.146912  0.540153  0.368696  0.003426  25447736.170551  4600807.058616  55339527.988135  1764590.836211  319028.062866  3837340.316389  0.109553  5.477673  0.047825  0.009727  0.052001  1.000000  0.015174  0.000352  0.000083  0.315907  0.300910  0.071159  0.711896  0.000347  0.000082  29  0  0  0  0
18  36  20.928659  0.572844  0.364755  0.005790  25207976.106391  4616198.292167  59013529.733484  1747965.451176  320095.318102  4092102.066849  0.112588  5.629389  0.047375  0.009760  0.055453  1.000000  0.014877  0.000390  0.000092  0.313702  0.300661  0.071100  0.697971  0.000592  0.000140  31  0  0  0  0
19  35  21.782406  0.603087  0.359858  0.009759  24912368.288077  4639785.248474  62765366.958679  1727467.484527  321730.879186  4352261.066541  0.115608  5.780380  0.046819  0.009810  0.058979  1.000000  0.014538  0.000439  0.000104  0.311749  0.300382  0.071034  0.682055  0.001009  0.000239  33  0  0  0  0
20  34  22.689521  0.630166  0.353715  0.016354  24543447.305020  4673327.440484  66363439.879961  1701885.853940  324056.753843  4601757.778639  0.118366  5.918310  0.046126  0.009881  0.062360  1.000000  0.014141  0.000508  0.000120  0.309989  0.300062  0.070959  0.663425  0.001720  0.000407  33  0  0  0  0
34  19  14.493844  0.000000  0.202121  0.544586  15518878.270364  5658779.691302  2209855.277290  1076106.345988  392389.748168  153235.256194  0.043206  2.160302  0.029165  0.011964  0.002077  1.000000  0.007049  0.007885  0.001865  0.296003  0.293785  0.069474  0.330719  0.119583  0.028279  16  0  0  0  0
[truncated: 116,477 more chars]
