# Supplementary material for: Computational modelling predicts substantial carbon assimilation gains for C3 plants with a single-celled C4 biochemical pump
Source: PLoS Comput Biol. 2019 Sep 30;15(9):e1007373. doi: 10.1371/journal.pcbi.1007373 (PMC6786660; doi:10.1371/journal.pcbi.1007373)
Supplement: S1 Dataset — The input parameter files and the raw output files used to make all the Figures. (ZIP) [file pcbi.1007373.s004.zip › modelling results/sigmaPetaCA_C3_thdiff_250ppm_plasmastroma_scanresults.txt]

2  0  -52.803713  0.000000  -0.024732  0.320512  2078459.182102  7262335.396694  20.613030  144124.019583  503583.124432  1.429344  0.019261  0.009630  0.003906  0.015354  0.000000  1.000000  0.000736  0.011303  0.002673  0.295498  0.285500  0.067515  0.044220  0.047169  0.011155  22  0  0  0  0
1  1  -39.849274  0.000000  -0.031648  0.426363  1669685.948825  7313137.266301  27.420641  115778.963791  507105.815526  1.901396  0.018600  0.009300  0.003138  0.015462  0.000000  1.000000  0.000587  0.011625  0.002749  0.295668  0.285214  0.067448  0.056161  0.074326  0.017577  22  0  0  0  0
4  0  -190.508213  0.000000  -0.007443  0.311386  3100417.620302  7135410.316508  20.026089  214988.417223  494781.915874  1.388644  0.020913  0.010456  0.005827  0.015086  0.000000  1.000000  0.001116  0.010510  0.002485  0.295069  0.286198  0.067680  0.046884  0.045219  0.010693  22  0  0  0  0
1  3  -39.866728  0.000000  -0.031636  0.565022  1670402.881245  7313107.517985  36.338157  115828.677147  507103.752726  2.519752  0.018601  0.009301  0.003139  0.015462  0.000000  1.000000  0.000587  0.011624  0.002749  0.295673  0.285215  0.067448  0.054697  0.129895  0.030718  20  0  0  0  0
0  5  -32.702562  0.000000  -0.037421  0.624023  1328505.804256  7355690.811174  40.132707  92120.931793  510056.553259  2.782873  0.018049  0.009024  0.002497  0.015552  0.000000  1.000000  0.000464  0.011897  0.002813  0.295822  0.284973  0.067390  0.032802  0.165971  0.039249  18  0  0  0  0
0  3  -32.691331  0.000000  -0.037431  0.569930  1327859.971683  7355703.482154  36.653813  92076.148625  510057.431887  2.541640  0.018047  0.009024  0.002496  0.015552  0.000000  1.000000  0.000464  0.011897  0.002813  0.295816  0.284972  0.067390  0.051152  0.132518  0.031338  20  0  0  0  0
2  1  -52.810722  0.000000  -0.024729  0.421696  2078634.796868  7262325.192188  27.120446  144136.197020  503582.416834  1.880579  0.019261  0.009630  0.003906  0.015354  0.000000  1.000000  0.000736  0.011302  0.002673  0.295499  0.285500  0.067515  0.058009  0.072919  0.017244  22  0  0  0  0
2  2  -52.822530  0.000000  -0.024724  0.503025  2078930.947306  7262307.982936  32.350945  144156.732612  503581.223514  2.243272  0.019261  0.009631  0.003907  0.015354  0.000000  1.000000  0.000736  0.011302  0.002673  0.295500  0.285500  0.067515  0.063196  0.101216  0.023936  19  0  0  0  0
1  2  -39.857138  0.000000  -0.031642  0.508439  1670008.935187  7313123.863973  32.699123  115801.360234  507104.886185  2.267415  0.018600  0.009300  0.003139  0.015462  0.000000  1.000000  0.000587  0.011625  0.002749  0.295670  0.285214  0.067448  0.060172  0.103432  0.024460  21  0  0  0  0
0  4  -32.697888  0.000000  -0.037425  0.604719  1328237.081537  7355696.071227  38.891194  92102.298086  510056.918000  2.696784  0.018048  0.009024  0.002496  0.015552  0.000000  1.000000  0.000464  0.011897  0.002813  0.295820  0.284973  0.067390  0.041114  0.152982  0.036177  18  0  0  0  0
0  2  -32.684014  0.000000  -0.037438  0.512956  1327439.192141  7355711.758282  32.989648  92046.971030  510058.005768  2.287560  0.018047  0.009023  0.002495  0.015552  0.000000  1.000000  0.000464  0.011898  0.002814  0.295813  0.284972  0.067390  0.057693  0.105319  0.024906  20  0  0  0  0
3  0  -81.579257  0.000000  -0.016650  0.316204  2556178.203227  7202997.858186  20.336001  177249.897708  499468.555026  1.410134  0.020033  0.010017  0.004804  0.015229  0.000000  1.000000  0.000912  0.010930  0.002585  0.295299  0.285829  0.067593  0.045436  0.046242  0.010935  25  0  0  0  0
0  1  -32.678002  0.000000  -0.037444  0.430295  1327093.594327  7355718.555657  27.673461  92023.006669  510058.477110  1.918926  0.018046  0.009023  0.002494  0.015552  0.000000  1.000000  0.000464  0.011898  0.002814  0.295810  0.284972  0.067390  0.054656  0.075529  0.017861  24  0  0  0  0
2  3  -52.836981  0.000000  -0.024718  0.559095  2079293.373791  7262286.923901  35.956994  144181.863903  503579.763243  2.493321  0.019262  0.009631  0.003908  0.015354  0.000000  1.000000  0.000736  0.011302  0.002673  0.295502  0.285500  0.067515  0.059003  0.126804  0.029987  20  0  0  0  0
3  1  -81.593043  0.000000  -0.016648  0.416273  2556334.835047  7202986.774236  26.771673  177260.758834  499467.786446  1.856395  0.020033  0.010017  0.004804  0.015229  0.000000  1.000000  0.000912  0.010930  0.002585  0.295299  0.285829  0.067593  0.060237  0.071312  0.016864  23  0  0  0  0
1  4  -39.875372  0.000000  -0.031630  0.599591  1670757.948311  7313092.789875  38.561424  115853.298123  507102.731453  2.673917  0.018602  0.009301  0.003140  0.015462  0.000000  1.000000  0.000587  0.011624  0.002749  0.295676  0.285215  0.067448  0.045558  0.149742  0.035411  20  0  0  0  0
0  0  -32.674424  0.000000  -0.037447  0.327448  1326888.146826  7355722.595917  21.059120  92008.760578  510058.757269  1.460276  0.018046  0.009023  0.002494  0.015552  0.000000  1.000000  0.000464  0.011898  0.002814  0.295808  0.284972  0.067390  0.042414  0.048687  0.011514  25  0  0  0  0
0  7  -32.707816  0.000000  -0.037416  0.639045  1328807.862935  7355684.986556  41.098763  92141.877073  510056.149370  2.849861  0.018049  0.009025  0.002497  0.015552  0.000000  1.000000  0.000465  0.011896  0.002813  0.295825  0.284973  0.067391  0.024680  0.177039  0.041866  17  0  0  0  0
2  4  -52.850123  0.000000  -0.024713  0.593368  2079622.907076  7262267.781487  38.161165  144204.714321  503578.435875  2.646162  0.019263  0.009631  0.003908  0.015354  0.000000  1.000000  0.000736  0.011302  0.002673  0.295504  0.285500  0.067515  0.050943  0.145920  0.034507  19  0  0  0  0
1  0  -39.844596  0.000000  -0.031651  0.324261  1669494.024617  7313145.229738  20.854139  115765.655428  507106.367725  1.446063  0.018599  0.009300  0.003138  0.015462  0.000000  1.000000  0.000587  0.011625  0.002749  0.295667  0.285214  0.067447  0.043221  0.047986  0.011348  24  0  0  0  0
1  5  -39.881651  0.000000  -0.031626  0.618786  1671015.795374  7313082.108514  39.795883  115871.177692  507101.990788  2.759517  0.018602  0.009301  0.003140  0.015462  0.000000  1.000000  0.000587  0.011624  0.002749  0.295678  0.285215  0.067448  0.037854  0.162317  0.038385  19  0  0  0  0
3  2  -81.616386  0.000000  -0.016643  0.496665  2556600.177698  7202967.996741  31.941958  177279.158161  499466.484381  2.214912  0.020034  0.010017  0.004805  0.015229  0.000000  1.000000  0.000912  0.010930  0.002585  0.295301  0.285829  0.067593  0.066818  0.098674  0.023334  21  0  0  0  0
1  6  -39.885974  0.000000  -0.031623  0.628757  1671193.334135  7313074.788990  40.437169  115883.488542  507101.483240  2.803985  0.018603  0.009301  0.003141  0.015462  0.000000  1.000000  0.000588  0.011623  0.002749  0.295679  0.285215  0.067448  0.032962  0.169362  0.040051  18  0  0  0  0
6  0  113.572390  0.000000  0.013691  0.300665  4349684.149295  6980286.280498  19.336617  301614.758139  484025.342064  1.340835  0.022933  0.011466  0.008175  0.014758  0.000000  1.000000  0.001600  0.009563  0.002261  0.294527  0.287024  0.067876  0.050460  0.042993  0.010167  22  0  0  0  0
0  8  -32.710244  0.000000  -0.037414  0.641472  1328947.476993  7355682.426450  41.254879  92151.558158  510055.971848  2.860686  0.018049  0.009025  0.002498  0.015552  0.000000  1.000000  0.000465  0.011894  0.002813  0.295826  0.284973  0.067391  0.023207  0.178914  0.042310  16  0  0  0  0
0  6  -32.705589  0.000000  -0.037418  0.634047  1328679.818796  7355687.417086  40.777351  92132.998267  510056.317907  2.827573  0.018049  0.009024  0.002497  0.015552  0.000000  1.000000  0.000464  0.011896  0.002813  0.295824  0.284973  0.067391  0.027558  0.173255  0.040971  18  0  0  0  0
1  7  -39.889658  0.000000  -0.031621  0.633730  1671344.603742  7313068.585058  40.756999  115893.977843  507101.053048  2.826162  0.018603  0.009301  0.003141  0.015462  0.000000  1.000000  0.000588  0.011623  0.002749  0.295680  0.285215  0.067448  0.030270  0.173019  0.040916  17  0  0  0  0
3  4  -81.671606  0.000000  -0.016633  0.585945  2557227.606672  7202923.606455  37.683807  177322.665191  499463.406281  2.613061  0.020035  0.010017  0.004806  0.015229  0.000000  1.000000  0.000912  0.010929  0.002584  0.295303  0.285829  0.067593  0.057345  0.141512  0.033465  21  0  0  0  0
5  0  539.246893  0.000000  0.002752  0.306155  3703066.343199  7060577.403974  19.689710  256777.140854  489592.869948  1.365319  0.021887  0.010944  0.006959  0.014928  0.000000  1.000000  0.001347  0.010050  0.002377  0.294811  0.286600  0.067775  0.048565  0.044124  0.010435  25  0  0  0  0
5  1  538.883442  0.000000  0.002754  0.403362  3703179.468622  7060567.474875  25.941351  256784.985170  489592.181446  1.798819  0.021887  0.010944  0.006960  0.014928  0.000000  1.000000  0.001347  0.010050  0.002377  0.294811  0.286600  0.067775  0.065891  0.067605  0.015987  22  0  0  0  0
3  3  -81.645121  0.000000  -0.016638  0.552070  2556926.747794  7202944.888171  35.505205  177301.803107  499464.881992  2.461993  0.020034  0.010017  0.004805  0.015229  0.000000  1.000000  0.000912  0.010929  0.002585  0.295302  0.285829  0.067593  0.064136  0.123247  0.029146  20  0  0  0  0
4  1  -190.567852  0.000000  -0.007441  0.410128  3100553.106291  7135399.421734  26.376494  214997.812060  494781.160411  1.828993  0.020913  0.010457  0.005827  0.015086  0.000000  1.000000  0.001116  0.010510  0.002485  0.295070  0.286198  0.067680  0.062867  0.069528  0.016442  20  0  0  0  0
6  1  113.560613  0.000000  0.013692  0.396146  4349774.993063  6980277.797200  25.477273  301621.057405  484024.753817  1.766639  0.022933  0.011466  0.008175  0.014758  0.000000  1.000000  0.001600  0.009563  0.002261  0.294528  0.287024  0.067876  0.069269  0.065602  0.015514  24  0  0  0  0
4  2  -190.669741  0.000000  -0.007437  0.489367  3100784.496580  7135380.814456  31.472596  215013.857070  494779.870149  2.182365  0.020914  0.010457  0.005827  0.015086  0.000000  1.000000  0.001116  0.010510  0.002485  0.295070  0.286198  0.067680  0.071060  0.095834  0.022663  25  0  0  0  0
2  6  -52.867261  0.000000  -0.024706  0.622307  2080052.502817  7262242.890869  40.022339  144234.503247  503576.709915  2.775219  0.019263  0.009632  0.003909  0.015354  0.000000  1.000000  0.000736  0.011301  0.002672  0.295507  0.285501  0.067515  0.039497  0.164762  0.038963  18  0  0  0  0
4  3  -190.796398  0.000000  -0.007432  0.543923  3101071.858037  7135357.708328  34.981220  215033.783219  494778.267930  2.425659  0.020914  0.010457  0.005828  0.015086  0.000000  1.000000  0.001116  0.010509  0.002485  0.295071  0.286198  0.067680  0.070120  0.119259  0.028203  23  0  0  0  0
1  8  -39.894443  0.000000  -0.031617  0.636146  1671541.103896  7313060.647912  40.912376  115907.603510  507100.502672  2.836936  0.018603  0.009302  0.003141  0.015462  0.000000  1.000000  0.000588  0.011622  0.002748  0.295681  0.285215  0.067448  0.028892  0.174832  0.041344  16  0  0  0  0
7  0  65.042166  0.000000  0.025037  0.295106  5020340.854589  6897003.167952  18.979083  348119.275023  478250.344389  1.316043  0.024017  0.012009  0.009435  0.014582  0.000000  1.000000  0.001868  0.009064  0.002143  0.294227  0.287456  0.067978  0.052524  0.041865  0.009900  24  0  0  0  0
3  5  -81.692164  0.000000  -0.016629  0.604778  2557461.034021  7202907.113228  38.894979  177338.851454  499462.262611  2.697046  0.020035  0.010018  0.004806  0.015229  0.000000  1.000000  0.000912  0.010929  0.002584  0.295304  0.285830  0.067593  0.051224  0.153019  0.036186  18  0  0  0  0
5  2  538.255596  0.000000  0.002757  0.481213  3703375.211001  7060550.293961  30.948194  256798.558292  489590.990092  2.146002  0.021888  0.010944  0.006960  0.014928  0.000000  1.000000  0.001347  0.010050  0.002377  0.294812  0.286600  0.067775  0.075905  0.092756  0.021935  22  0  0  0  0
2  5  -52.859935  0.000000  -0.024709  0.612410  2079868.889953  7262253.512336  39.385820  144221.771207  503577.446427  2.731082  0.019263  0.009632  0.003909  0.015354  0.000000  1.000000  0.000736  0.011301  0.002673  0.295506  0.285501  0.067515  0.043967  0.158002  0.037364  18  0  0  0  0
0  10  -32.721530  0.000000  -0.037403  0.643095  1329596.321285  7355670.587501  41.359285  92196.550164  510055.150914  2.867926  0.018051  0.009025  0.002499  0.015552  0.000000  1.000000  0.000465  0.011888  0.002811  0.295832  0.284974  0.067391  0.022134  0.180183  0.042610  16  0  0  0  0
4  4  -190.915496  0.000000  -0.007428  0.577274  3101341.759335  7135336.013975  37.126125  215052.498651  494776.763605  2.574391  0.020915  0.010457  0.005828  0.015086  0.000000  1.000000  0.001117  0.010509  0.002485  0.295072  0.286199  0.067680  0.064786  0.136558  0.032293  22  0  0  0  0
8  0  46.763139  0.000000  0.036397  0.289682  5691875.638655  6813594.754281  18.630277  394684.679435  472466.658114  1.291856  0.025103  0.012551  0.010697  0.014406  0.000000  1.000000  0.002142  0.008570  0.002027  0.293917  0.287879  0.068078  0.054694  0.040782  0.009644  22  0  0  0  0
7  1  65.039459  0.000000  0.025038  0.388713  5020410.898756  6896996.327008  24.999231  348124.132009  478249.870026  1.733491  0.024017  0.012009  0.009435  0.014582  0.000000  1.000000  0.001868  0.009064  0.002143  0.294227  0.287456  0.067978  0.072918  0.063589  0.015037  22  0  0  0  0
5  3  537.467102  0.000000  0.002761  0.534709  3703621.675027  7060528.663149  34.388644  256815.648541  489589.490173  2.384569  0.021888  0.010944  0.006960  0.014928  0.000000  1.000000  0.001347  0.010050  0.002377  0.294812  0.286601  0.067775  0.076917  0.114918  0.027176  21  0  0  0  0
2  7  -52.874548  0.000000  -0.024703  0.627245  2080235.153701  7262232.397837  40.339888  144247.168580  503575.982310  2.797239  0.019264  0.009632  0.003909  0.015354  0.000000  1.000000  0.000736  0.011300  0.002672  0.295508  0.285501  0.067515  0.037028  0.168269  0.039792  16  0  0  0  0
1  9  -39.902874  0.000000  -0.031612  0.637283  1671887.266007  7313046.664391  40.985454  115931.607000  507099.533030  2.842004  0.018604  0.009302  0.003142  0.015462  0.000000  1.000000  0.000588  0.011620  0.002748  0.295684  0.285216  0.067448  0.028214  0.175693  0.041548  17  0  0  0  0
2  8  -52.885393  0.000000  -0.024698  0.629644  2080506.938842  7262216.816231  40.494171  144266.014641  503574.901854  2.807937  0.019264  0.009632  0.003910  0.015354  0.000000  1.000000  0.000736  0.011299  0.002672  0.295509  0.285501  0.067515  0.035763  0.170007  0.040203  17  0  0  0  0
4  5  -191.013006  0.000000  -0.007424  0.595823  3101562.515143  7135318.288430  38.319062  215067.806247  494775.534485  2.657111  0.020915  0.010457  0.005829  0.015086  0.000000  1.000000  0.001117  0.010509  0.002485  0.295073  0.286199  0.067680  0.059647  0.147414  0.034860  19  0  0  0  0
6  2  113.539807  0.000000  0.013695  0.472375  4349935.319873  6980262.824837  30.379778  301632.174749  484023.715607  2.106587  0.022933  0.011467  0.008175  0.014758  0.000000  1.000000  0.001600  0.009563  0.002261  0.294528  0.287024  0.067876  0.081275  0.089528  0.021172  23  0  0  0  0
3  6  -81.709127  0.000000  -0.016626  0.614571  2557653.594876  7202893.542787  39.524814  177352.203963  499461.321613  2.740720  0.020036  0.010018  0.004807  0.015229  0.000000  1.000000  0.000912  0.010928  0.002584  0.295305  0.285830  0.067593  0.047250  0.159448  0.037706  19  0  0  0  0
8  1  46.762194  0.000000  0.036398  0.381330  5691927.568352  6813589.512618  24.524406  394688.280332  472466.294647  1.700566  0.025103  0.012551  0.010697  0.014406  0.000000  1.000000  0.002142  0.008570  0.002027  0.293917  0.287879  0.068078  0.076724  0.061637  0.014576  23  0  0  0  0
6  3  113.513064  0.000000  0.013699  0.524585  4350141.377313  6980243.583818  33.737541  301646.463135  484022.381401  2.339420  0.022934  0.011467  0.008175  0.014758  0.000000  1.000000  0.001600  0.009563  0.002261  0.294529  0.287025  0.067876  0.084414  0.110341  0.026093  21  0  0  0  0
7  2  65.034527  0.000000  0.025040  0.463109  5020538.111025  6896983.902162  29.783871  348132.953131  478249.008465  2.065266  0.024017  0.012009  0.009435  0.014582  0.000000  1.000000  0.001868  0.009063  0.002143  0.294227  0.287456  0.067978  0.087036  0.086257  0.020398  21  0  0  0  0
5  4  536.707663  0.000000  0.002765  0.567385  3703859.745708  7060507.776784  36.490120  256832.156781  489588.041876  2.530289  0.021889  0.010944  0.006961  0.014928  0.000000  1.000000  0.001347  0.010050  0.002377  0.294813  0.286601  0.067775  0.073214  0.131150  0.031014  19  0  0  0  0
1  10  -39.919356  0.000000  -0.031601  0.637763  1672563.654544  7313019.399638  41.016336  115978.508973  507097.642444  2.844145  0.018605  0.009303  0.003143  0.015462  0.000000  1.000000  0.000588  0.011615  0.002747  0.295689  0.285216  0.067448  0.027892  0.176059  0.041634  16  0  0  0  0
4  6  -191.103484  0.000000  -0.007421  0.605473  3101767.181996  7135301.892184  38.939690  215081.998207  494774.397540  2.700147  0.020915  0.010458  0.005829  0.015086  0.000000  1.000000  0.001117  0.010509  0.002485  0.295074  0.286199  0.067680  0.056241  0.153465  0.036292  18  0  0  0  0
2  9  -52.905639  0.000000  -0.024690  0.630772  2081014.047306  7262187.821641  40.566720  144301.178435  503572.891318  2.812968  0.019265  0.009633  0.003911  0.015354  0.000000  1.000000  0.000737  0.011297  0.002672  0.295512  0.285501  0.067515  0.035143  0.170832  0.040398  16  0  0  0  0
5  6  535.344347  0.000000  0.002772  0.595017  3704288.858408  7060470.199884  38.267212  256861.912212  489585.436227  2.653516  0.021889  0.010945  0.006962  0.014928  0.000000  1.000000  0.001347  0.010049  0.002376  0.294814  0.286601  0.067776  0.066398  0.146921  0.034744  16  0  0  0  0
3  8  -81.761035  0.000000  -0.016616  0.621833  2558242.534523  7202852.250988  39.991822  177393.042075  499458.458367  2.773103  0.020037  0.010018  0.004808  0.015229  0.000000  1.000000  0.000913  0.010927  0.002584  0.295308  0.285830  0.067593  0.043911  0.164430  0.038884  18  0  0  0  0
9  0  37.424749  0.000000  0.047381  0.284583  6341110.932968  6732931.658969  18.302313  439703.797961  466873.337048  1.269115  0.026152  0.013076  0.011917  0.014235  0.000000  1.000000  0.002414  0.008098  0.001915  0.293608  0.288279  0.068172  0.056890  0.039778  0.009407  25  0  0  0  0
0  9  -32.714142  0.000000  -0.037410  0.642613  1329171.649290  7355678.298095  41.328290  92167.102660  510055.685580  2.865776  0.018050  0.009025  0.002498  0.015552  0.000000  1.000000  0.000465  0.011892  0.002812  0.295828  0.284973  0.067391  0.022482  0.179805  0.042520  17  0  0  0  0
6  4  113.486183  0.000000  0.013702  0.556415  4350348.557296  6980224.244903  35.784641  301660.829359  484021.040406  2.481370  0.022934  0.011467  0.008176  0.014758  0.000000  1.000000  0.001600  0.009562  0.002261  0.294529  0.287025  0.067876  0.082481  0.125434  0.029663  22  0  0  0  0
0  11  -32.735858  0.000000  -0.037390  0.643189  1330419.592088  7355655.715007  41.365330  92253.637211  510054.119629  2.868345  0.018052  0.009026  0.002500  0.015552  0.000000  1.000000  0.000465  0.011878  0.002809  0.295839  0.284974  0.067391  0.021976  0.180257  0.042627  16  0  0  0  0
4  7  -191.223470  0.000000  -0.007416  0.610290  3102038.342679  7135280.222543  39.249472  215100.800966  494772.894929  2.721628  0.020916  0.010458  0.005830  0.015086  0.000000  1.000000  0.001117  0.010508  0.002485  0.295075  0.286199  0.067680  0.054334  0.156598  0.037032  16  0  0  0  0
3  7  -81.728739  0.000000  -0.016622  0.619458  2557876.181806  7202877.913057  39.839118  177367.638533  499460.237820  2.762515  0.020036  0.010018  0.004807  0.015229  0.000000  1.000000  0.000913  0.010928  0.002584  0.295306  0.285830  0.067593  0.045043  0.162780  0.038494  17  0  0  0  0
0  12  -32.762433  0.000000  -0.037366  0.642961  1331945.003611  7355628.114727  41.350610  92359.411932  510052.205777  2.867324  0.018055  0.009027  0.002503  0.015552  0.000000  1.000000  0.000466  0.011860  0.002805  0.295853  0.284975  0.067391  0.021917  0.180077  0.042585  17  0  0  0  0
1  11  -39.951756  0.000000  -0.031579  0.637858  1673891.921129  7312965.849608  41.022426  116070.613316  507093.929191  2.844567  0.018607  0.009304  0.003146  0.015462  0.000000  1.000000  0.000588  0.011606  0.002745  0.295698  0.285217  0.067448  0.027753  0.176131  0.041651  16  0  0  0  0
2  10  -52.945944  0.000000  -0.024674  0.631248  2082022.635029  7262130.163337  40.597336  144371.115683  503568.893190  2.815091  0.019267  0.009633  0.003913  0.015354  0.000000  1.000000  0.000737  0.011293  0.002671  0.295518  0.285502  0.067516  0.034853  0.171181  0.040481  16  0  0  0  0
5  5  536.043231  0.000000  0.002769  0.585559  3704068.597970  7060489.471828  37.658957  256846.638965  489586.772578  2.611338  0.021889  0.010944  0.006961  0.014928  0.000000  1.000000  0.001347  0.010049  0.002376  0.294814  0.286601  0.067775  0.069171  0.141286  0.033411  20  0  0  0  0
6  6  113.429343  0.000000  0.013709  0.583316  4350786.940833  6980183.386068  37.514699  301691.227646  484018.207183  2.601335  0.022935  0.011467  0.008177  0.014758  0.000000  1.000000  0.001600  0.009562  0.002261  0.294530  0.287025  0.067876  0.077538  0.139988  0.033104  17  0  0  0  0
8  2  46.760397  0.000000  0.036400  0.453734  5692025.724445  6813579.604525  29.180893  394695.086648  472465.607603  2.023454  0.025103  0.012552  0.010697  0.014406  0.000000  1.000000  0.002142  0.008569  0.002027  0.293917  0.287879  0.068078  0.093003  0.083060  0.019642  22  0  0  0  0
3  9  -81.823569  0.000000  -0.016604  0.622948  2558951.138324  7202802.615845  40.063572  177442.177911  499455.016579  2.778079  0.020038  0.010019  0.004809  0.015229  0.000000  1.000000  0.000913  0.010925  0.002584  0.295311  0.285831  0.067593  0.043358  0.165212  0.039069  17  0  0  0  0
4  8  -191.436175  0.000000  -0.007408  0.612630  3102518.254632  7135241.895408  39.399952  215134.078906  494770.237258  2.732062  0.020917  0.010458  0.005831  0.015086  0.000000  1.000000  0.001117  0.010507  0.002485  0.295077  0.286199  0.067681  0.053354  0.158148  0.037399  17  0  0  0  0
9  1  37.424352  0.000000  0.047381  0.374259  6341148.170755  6732927.807017  24.069669  439706.380095  466873.069946  1.669033  0.026152  0.013076  0.011917  0.014235  0.000000  1.000000  0.002414  0.008098  0.001915  0.293608  0.288279  0.068172  0.080549  0.059810  0.014144  23  0  0  0  0
9  2  37.423553  0.000000  0.047383  0.444583  6341222.407285  6732920.127559  28.592374  439711.527787  466872.537439  1.982646  0.026153  0.013076  0.011917  0.014235  0.000000  1.000000  0.002414  0.008098  0.001915  0.293609  0.288279  0.068172  0.098963  0.080044  0.018929  22  0  0  0  0
10  0  31.912557  0.000000  0.057650  0.279951  6948075.679886  6657490.333500  18.004470  481791.802298  461642.102697  1.248462  0.027134  0.013567  0.013058  0.014076  0.000000  1.000000  0.002673  0.007662  0.001812  0.293311  0.288645  0.068259  0.059031  0.038879  0.009194  28  0  0  0  0
6  5  113.460401  0.000000  0.013705  0.574109  4350547.350027  6980205.704441  36.922567  301674.613997  484019.754778  2.560276  0.022934  0.011467  0.008176  0.014758  0.000000  1.000000  0.001600  0.009562  0.002261  0.294530  0.287025  0.067876  0.079625  0.134800  0.031877  19  0  0  0  0
7  3  65.027991  0.000000  0.025043  0.513813  5020706.552183  6896967.452017  33.044736  348144.633138  478247.867783  2.291380  0.024018  0.012009  0.009436  0.014582  0.000000  1.000000  0.001868  0.009063  0.002143  0.294227  0.287456  0.067978  0.092416  0.105681  0.024991  22  0  0  0  0
7  5  65.013604  0.000000  0.025049  0.561720  5021077.173607  6896931.279670  36.125812  348170.332680  478245.359529  2.505027  0.024018  0.012009  0.009436  0.014582  0.000000  1.000000  0.001868  0.009063  0.002143  0.294228  0.287456  0.067978  0.090730  0.128163  0.030308  20  0  0  0  0
0  13  -32.806777  0.000000  -0.037325  0.642329  1334485.822617  7355582.019786  41.310016  92535.596796  510049.009473  2.864509  0.018060  0.009030  0.002508  0.015552  0.000000  1.000000  0.000466  0.011824  0.002796  0.295876  0.284977  0.067392  0.021917  0.179583  0.042468  16  0  0  0  0
10  1  31.912371  0.000000  0.057650  0.367720  6948101.822813  6657487.578917  23.649102  481793.615095  461641.911690  1.639870  0.027134  0.013567  0.013058  0.014076  0.000000  1.000000  0.002673  0.007662  0.001812  0.293311  0.288645  0.068259  0.084255  0.058157  0.013753  25  0  0  0  0
2  11  -53.025883  0.000000  -0.024641  0.631340  2084018.975935  7262015.974921  40.603287  144509.545477  503560.975164  2.815503  0.019270  0.009635  0.003917  0.015354  0.000000  1.000000  0.000738  0.011285  0.002669  0.295529  0.285504  0.067516  0.034737  0.171249  0.040497  16  0  0  0  0
1  12  -40.012738  0.000000  -0.031539  0.637633  1676386.992112  7312865.205582  41.007960  116243.625932  507086.950357  2.843564  0.018612  0.009306  0.003151  0.015461  0.000000  1.000000  0.000589  0.011589  0.002740  0.295716  0.285219  0.067449  0.027715  0.175959  0.041611  16  0  0  0  0
8  3  46.757910  0.000000  0.036402  0.502739  5692161.256545  6813565.924601  32.332591  394704.484682  472464.659013  2.241999  0.025103  0.012552  0.010698  0.014406  0.000000  1.000000  0.002142  0.008569  0.002026  0.293917  0.287879  0.068078  0.100663  0.101101  0.023908  23  0  0  0  0
5  7  534.306770  0.000000  0.002778  0.599738  3704616.952980  7060441.530692  38.570853  256884.662867  489583.448255  2.674571  0.021890  0.010945  0.006962  0.014928  0.000000  1.000000  0.001347  0.010049  0.002376  0.294815  0.286601  0.067776  0.064827  0.149834  0.035433  19  0  0  0  0
7  4  65.021039  0.000000  0.025046  0.544621  5020885.634003  6896949.968139  35.026113  348157.050987  478246.655420  2.428772  0.024018  0.012009  0.009436  0.014582  0.000000  1.000000  0.001868  0.009063  0.002143  0.294228  0.287456  0.067978  0.092341  0.119596  0.028282  21  0  0  0  0
4  9  -191.858591  0.000000  -0.007393  0.613727  3103468.295367  7135166.054489  39.470550  215199.956404  494764.978315  2.736957  0.020918  0.010459  0.005832  0.015086  0.000000  1.000000  0.001117  0.010505  0.002484  0.295080  0.286200  0.067681  0.052879  0.158882  0.037572  16  0  0  0  0
5  8  532.383795  0.000000  0.002788  0.602031  3705228.458379  7060388.126071  38.718289  256927.065728  489579.745085  2.684794  0.021891  0.010945  0.006963  0.014928  0.000000  1.000000  0.001348  0.010048  0.002376  0.294817  0.286602  0.067776  0.064017  0.151273  0.035773  17  0  0  0  0
9  3  37.422379  0.000000  0.047385  0.491756  6341330.852934  6732908.909736  31.626207  439719.047599  466871.759576  2.193017  0.026153  0.013076  0.011918  0.014235  0.000000  1.000000  0.002414  0.008097  0.001915  0.293609  0.288279  0.068172  0.108863  0.096755  0.022881  22  0  0  0  0
11  0  28.376610  0.000000  0.066958  0.275874  7498277.650119  6589071.799327  17.742264  519943.775748  456897.841061  1.230280  0.028023  0.014011  0.014092  0.013931  0.000000  1.000000  0.002912  0.007271  0.001719  0.293034  0.288968  0.068335  0.061046  0.038097  0.009009  25  0  0  0  0
8  4  46.755060  0.000000  0.036405  0.532362  5692316.457966  6813550.262921  34.237695  394715.246622  472463.573004  2.374102  0.025104  0.012552  0.010698  0.014406  0.000000  1.000000  0.002142  0.008569  0.002026  0.293918  0.287879  0.068078  0.102473  0.113839  0.026921  20  0  0  0  0
3  10  -81.949544  0.000000  -0.016581  0.623417  2560375.642443  7202702.870343  40.093721  177540.955535  499448.100050  2.780169  0.020040  0.010020  0.004812  0.015228  0.000000  1.000000  0.000913  0.010921  0.002583  0.295318  0.285832  0.067594  0.043106  0.165542  0.039148  16  0  0  0  0
0  14  -32.868039  0.000000  -0.037268  0.641120  1337986.979067  7355518.612396  41.232209  92778.373149  510044.612693  2.859114  0.018066  0.009033  0.002515  0.015552  0.000000  1.000000  0.000468  0.011760  0.002781  0.295908  0.284980  0.067392  0.021954  0.178641  0.042245  17  0  0  0  0
3  11  -82.201211  0.000000  -0.016534  0.623504  2563209.397737  7202504.381318  40.099296  177737.453117  499434.336471  2.780556  0.020045  0.010023  0.004817  0.015228  0.000000  1.000000  0.000914  0.010912  0.002581  0.295330  0.285834  0.067594  0.043018  0.165604  0.039162  16  0  0  0  0
11  1  28.376515  0.000000  0.066958  0.361861  7498295.986963  6589069.839947  23.272309  519945.047257  456897.705195  1.613743  0.028023  0.014011  0.014092  0.013931  0.000000  1.000000  0.002912  0.007271  0.001719  0.293034  0.288968  0.068335  0.087724  0.056705  0.013410  26  0  0  0  0
1  13  -40.117268  0.000000  -0.031469  0.637012  1680648.862564  7312693.031948  40.968041  116539.151534  507075.011534  2.840796  0.018620  0.009310  0.003159  0.015461  0.000000  1.000000  0.000591  0.011554  0.002732  0.295746  0.285222  0.067449  0.027746  0.175488  0.041499  16  0  0  0  0
6  7  113.378461  0.000000  0.013716  0.587912  4351179.744168  6980146.818914  37.810265  301718.465321  484015.671552  2.621830  0.022935  0.011468  0.008177  0.014758  0.000000  1.000000  0.001600  0.009561  0.002261  0.294531  0.287025  0.067876  0.076329  0.142664  0.033737  18  0  0  0  0
10  2  31.911968  0.000000  0.057651  0.435959  6948157.532579  6657481.708893  28.037764  481797.478108  461641.504652  1.944188  0.027134  0.013567  0.013058  0.014076  0.000000  1.000000  0.002673  0.007661  0.001812  0.293311  0.288645  0.068259  0.104706  0.077291  0.018278  24  0  0  0  0
7  6  65.003413  0.000000  0.025053  0.570613  5021339.733854  6896905.678948  36.697713  348188.539070  478243.584330  2.544684  0.024019  0.012009  0.009437  0.014582  0.000000  1.000000  0.001868  0.009063  0.002143  0.294229  0.287456  0.067978  0.089362  0.132888  0.031425  19  0  0  0  0
10  3  31.911330  0.000000  0.057652  0.481238  6948244.897171  6657472.503542  30.949774  481803.536123  461640.866336  2.146112  0.027134  0.013567  0.013058  0.014076  0.000000  1.000000  0.002673  0.007661  0.001812  0.293311  0.288645  0.068259  0.116733  0.092766  0.021937  20  0  0  0  0
12  0  25.984714  0.000000  0.075168  0.272380  7983531.668958  6528698.199824  17.517523  553592.143884  452711.429362  1.214696  0.028807  0.014404  0.015004  0.013803  0.000000  1.000000  0.003126  0.006929  0.001639  0.292782  0.289246  0.068401  0.062882  0.037434  0.008852  21  0  0  0  0
8  5  46.751614  0.000000  0.036408  0.548756  5692503.993415  6813531.345393  35.292061  394728.250661  472462.261230  2.447214  0.025104  0.012552  0.010698  0.014406  0.000000  1.000000  0.002142  0.008569  0.002026  0.293918  0.287879  0.068078  0.102124  0.121608  0.028758  20  0  0  0  0
2  12  -53.178030  0.000000  -0.024579  0.631115  2087803.988733  7261799.373104  40.588780  144772.004929  503545.955613  2.814497  0.019277  0.009639  0.003924  0.015353  0.000000  1.000000  0.000739  0.011267  0.002665  0.295550  0.285506  0.067517  0.034726  0.171084  0.040458  16  0  0  0  0
11  2  28.376290  0.000000  0.066959  0.428093  7498338.119791  6589065.338109  27.531870  519947.968822  456897.393029  1.909108  0.028023  0.014012  0.014092  0.013931  0.000000  1.000000  0.002912  0.007271  0.001719  0.293034  0.288968  0.068335  0.110055  0.074853  0.017701  23  0  0  0  0
4  10  -192.718862  0.000000  -0.007361  0.614185  3105390.672654  7135012.588752  39.499981  215333.257430  494754.336731  2.738998  0.020921  0.010461  0.005836  0.015085  0.000000  1.000000  0.001118  0.010501  0.002483  0.295087  0.286201  0.067681  0.052670  0.159189  0.037645  17  0  0  0  0
7  7  64.985420  0.000000  0.025061  0.575050  5021803.460366  6896860.479585  36.983062  348220.694683  478240.450126  2.564471  0.024020  0.012010  0.009438  0.014582  0.000000  1.000000  0.001868  0.009062  0.002143  0.294230  0.287457  0.067978  0.088533  0.135319  0.032000  19  0  0  0  0
9  4  37.420904  0.000000  0.047387  0.520062  6341467.039504  6732894.823980  33.446632  439728.491016  466870.782845  2.319248  0.026153  0.013076  0.011918  0.014235  0.000000  1.000000  0.002414  0.008097  0.001915  0.293609  0.288279  0.068172  0.112519  0.108359  0.025625  22  0  0  0  0
5  9  528.561355  0.000000  0.002808  0.603104  3706457.384784  7060280.810928  38.787293  257012.281649  489572.303664  2.689579  0.021893  0.010947  0.006966  0.014927  0.000000  1.000000  0.001348  0.010046  0.002376  0.294821  0.286603  0.067776  0.063628  0.151952  0.035934  18  0  0  0  0
6  8  113.280263  0.000000  0.013729  0.590142  4351938.873208  6980076.168863  37.953677  301771.104665  484010.772553  2.631775  0.022937  0.011468  0.008179  0.014758  0.000000  1.000000  0.001600  0.009560  0.002261  0.294533  0.287026  0.067876  0.075704  0.143984  0.034049  19  0  0  0  0
1  14  -40.269633  0.000000  -0.031369  0.635826  1686827.556202  7312442.962659  40.891775  116967.593030  507057.671289  2.835508  0.018631  0.009315  0.003170  0.015460  0.000000  1.000000  0.000593  0.011494  0.002718  0.295790  0.285227  0.067450  0.027828  0.174591  0.041287  16  0  0  0  0
3  12  -82.685380  0.000000  -0.016445  0.623272  2568616.361777  7202125.468220  40.084369  178112.381524  499408.061970  2.779521  0.020055  0.010027  0.004827  0.015227  0.000000  1.000000  0.000916  0.010896  0.002577  0.295355  0.285838  0.067595  0.043040  0.165440  0.039123  16  0  0  0  0
10  4  31.923275  0.000000  0.057626  0.482819  6946704.495646  6657728.161336  31.051424  481696.721969  461658.594098  2.153160  0.027131  0.013566  0.013055  0.014076  0.000000  1.000000  0.002672  0.007659  0.001811  0.293318  0.288649  0.068260  0.129190  0.093355  0.022077  16  0  0  1  1
13  0  24.307318  0.000000  0.082240  0.269450  8401466.446253  6476672.318879  17.329101  582572.477270  449103.863166  1.201630  0.029483  0.014741  0.015789  0.013693  0.000000  1.000000  0.003314  0.006638  0.001570  0.292559  0.289480  0.068456  0.064507  0.036883  0.008722  24  0  0  0  0
0  15  -32.931027  0.000000  -0.037211  0.639192  1341575.855105  7355454.058265  41.108235  93027.232133  510040.136395  2.850517  0.018073  0.009036  0.002521  0.015551  0.000000  1.000000  0.000469  0.011662  0.002758  0.295941  0.284982  0.067393  0.022002  0.177153  0.041893  16  0  0  0  0
5  10  520.964569  0.000000  0.002850  0.603545  3708954.021903  7060062.777771  38.815703  257185.402863  489557.184860  2.691549  0.021897  0.010949  0.006970  0.014927  0.000000  1.000000  0.001349  0.010042  0.002375  0.294828  0.286604  0.067776  0.063469  0.152233  0.036000  17  0  0  0  0
12  1  25.984661  0.000000  0.075168  0.356756  7983544.886689  6528696.772149  22.944003  553593.060424  452711.330364  1.590978  0.028807  0.014404  0.015004  0.013803  0.000000  1.000000  0.003126  0.006929  0.001639  0.292782  0.289246  0.068401  0.090870  0.055462  0.013116  23  0  0  0  0
9  5  37.418882  0.000000  0.047390  0.535657  6341653.495591  6732875.541938  34.449646  439741.420209  466869.445794  2.388799  0.026153  0.013077  0.011918  0.014235  0.000000  1.000000  0.002414  0.008097  0.001915  0.293609  0.288280  0.068172  0.113402  0.115357  0.027280  21  0  0  0  0
4  11  -194.457848  0.000000  -0.007297  0.614262  3109226.481591  7134706.306086  39.504896  215599.239176  494733.098551  2.739339  0.020928  0.010464  0.005843  0.015085  0.000000  1.000000  0.001119  0.010493  0.002481  0.295101  0.286204  0.067682  0.052616  0.159240  0.037657  16  0  0  0  0
8  6  46.746317  0.000000  0.036413  0.557271  5692792.232313  6813502.278952  35.839642  394748.237653  472460.245711  2.485184  0.025104  0.012552  0.010699  0.014406  0.000000  1.000000  0.002143  0.008569  0.002026  0.293918  0.287880  0.068078  0.101482  0.125870  0.029766  20  0  0  0  0
2  13  -53.444320  0.000000  -0.024471  0.630497  2094382.824314  7261422.441346  40.549050  145228.192973  503519.818501  2.811743  0.019289  0.009644  0.003936  0.015353  0.000000  1.000000  0.000741  0.011235  0.002657  0.295588  0.285511  0.067518  0.034798  0.170630  0.040351  18  0  0  0  0
6  9  113.081513  0.000000  0.013754  0.591182  4353479.633988  6979932.779157  38.020564  301877.943731  484000.829658  2.636413  0.022939  0.011470  0.008182  0.014757  0.000000  1.000000  0.001601  0.009558  0.002260  0.294537  0.287027  0.067876  0.075409  0.144605  0.034196  17  0  0  0  0
7  8  64.949798  0.000000  0.025076  0.577200  5022722.388393  6896770.920325  37.121361  348284.414770  478234.239929  2.574061  0.024021  0.012011  0.009439  0.014582  0.000000  1.000000  0.001869  0.009061  0.002143  0.294232  0.287457  0.067978  0.088100  0.136516  0.032283  18  0  0  0  0
8  7  46.736436  0.000000  0.036422  0.561515  5693330.073123  6813448.049653  36.112618  394785.532482  472456.485356  2.504112  0.025105  0.012553  0.010700  0.014405  0.000000  1.000000  0.002143  0.008568  0.002026  0.293919  0.287880  0.068078  0.101038  0.128056  0.030283  20  0  0  0  0
12  2  25.984524  0.000000  0.075169  0.421124  7983577.535171  6528693.246316  27.083657  553595.324328  452711.085877  1.878028  0.028807  0.014404  0.015004  0.013803  0.000000  1.000000  0.003126  0.006929  0.001639  0.292782  0.289246  0.068401  0.114887  0.072748  0.017203  21  0  0  0  0
11  3  28.375903  0.000000  0.066960  0.471496  7498409.823148  6589057.676618  30.323214  519952.940859  456896.861768  2.102665  0.028023  0.014012  0.014092  0.013931  0.000000  1.000000  0.002912  0.007271  0.001719  0.293034  0.288968  0.068335  0.124037  0.089212  0.021097  24  0  0  0  0
9  6  37.415468  0.000000  0.047395  0.543738  6341968.219702  6732842.998863  34.969332  439763.243733  466867.189200  2.424835  0.026154  0.013077  0.011919  0.014235  0.000000  1.000000  0.002414  0.008097  0.001915  0.293610  0.288280  0.068172  0.113472  0.119171  0.028182  20  0  0  0  0
2  14  -53.848272  0.000000  -0.024309  0.629324  2104252.942293  7260855.996988  40.473635  145912.604334  503480.540252  2.806513  0.019306  0.009653  0.003955  0.015351  0.000000  1.000000  0.000744  0.011177  0.002643  0.295643  0.285518  0.067519  0.034943  0.169774  0.040148  17  0  0  0  0
3  13  -83.550290  0.000000  -0.016288  0.622647  2578131.319959  7201458.006089  40.044193  178772.165479  499361.778971  2.776735  0.020071  0.010036  0.004845  0.015226  0.000000  1.000000  0.000919  0.010864  0.002569  0.295398  0.285844  0.067597  0.043164  0.165001  0.039019  16  0  0  0  0
10  5  31.909067  0.000000  0.057658  0.522881  6948554.017627  6657439.933282  33.627934  481824.971080  461638.607857  2.331820  0.027134  0.013567  0.013059  0.014076  0.000000  1.000000  0.002673  0.007661  0.001812  0.293312  0.288645  0.068259  0.124184  0.109590  0.025916  22  0  0  0  0
4  12  -197.875154  0.000000  -0.007175  0.614016  3116574.457796  7134119.305043  39.489104  216108.760785  494692.394865  2.738244  0.020941  0.010470  0.005857  0.015083  0.000000  1.000000  0.001122  0.010476  0.002477  0.295128  0.286209  0.067683  0.052678  0.159075  0.037618  16  0  0  0  0
11  4  28.375299  0.000000  0.066962  0.496989  7498521.155918  6589045.780233  31.962791  519960.660869  456896.036852  2.216356  0.028023  0.014012  0.014092  0.013931  0.000000  1.000000  0.002912  0.007270  0.001719  0.293034  0.288968  0.068335  0.131041  0.098802  0.023365  21  0  0  0  0
14  0  23.100714  0.000000  0.088208  0.267038  8754228.433346  6432736.447525  17.173964  607033.614623  446057.272481  1.190873  0.030053  0.015026  0.016452  0.013601  0.000000  1.000000  0.003474  0.006394  0.001512  0.292367  0.289672  0.068502  0.065910  0.036433  0.008616  25  0  0  0  0
0  16  -32.974131  0.000000  -0.037171  0.636699  1344025.618172  7355411.365021  40.947917  93197.103018  510037.175971  2.839401  0.018077  0.009039  0.002526  0.015551  0.000000  1.000000  0.000470  0.011536  0.002728  0.295963  0.284984  0.067393  0.022037  0.175252  0.041444  16  0  0  0  0
9  7  37.408847  0.000000  0.047405  0.547760  6342578.672593  6732779.878996  35.228020  439805.573611  466862.812357  2.442773  0.026155  0.013077  0.011920  0.014235  0.000000  1.000000  0.002414  0.008096  0.001915  0.293611  0.288280  0.068173  0.113403  0.121120  0.028642  18  0  0  0  0
1  15  -40.444004  0.000000  -0.031255  0.633944  1693850.374679  7312158.432686  40.770738  117454.567630  507037.941480  2.827115  0.018643  0.009322  0.003183  0.015460  0.000000  1.000000  0.000595  0.011400  0.002696  0.295840  0.285232  0.067452  0.027934  0.173179  0.040954  16  0  0  0  0
8  8  46.716535  0.000000  0.036440  0.563569  5694414.091028  6813338.754585  36.244704  394860.700192  472448.906644  2.513272  0.025107  0.012554  0.010702  0.014405  0.000000  1.000000  0.002143  0.008567  0.002026  0.293921  0.287881  0.068078  0.100800  0.129129  0.030537  18  0  0  0  0
7  9  64.877163  0.000000  0.025108  0.578198  5024599.603409  6896587.965829  37.185552  348414.584165  478221.553543  2.578512  0.024024  0.012012  0.009443  0.014581  0.000000  1.000000  0.001869  0.009059  0.002142  0.294236  0.287459  0.067978  0.087905  0.137076  0.032416  17  0  0  0  0
5  11  506.426866  0.000000  0.002933  0.603606  3713943.420696  7059626.973597  38.819633  257531.376561  489526.965432  2.691822  0.021906  0.010953  0.006980  0.014926  0.000000  1.000000  0.001351  0.010033  0.002373  0.294843  0.286608  0.067777  0.063452  0.152272  0.036009  17  0  0  0  0
13  2  24.307195  0.000000  0.082240  0.415103  8401502.825939  6476668.357534  26.696452  582574.999901  449103.588480  1.851179  0.029483  0.014741  0.015789  0.013693  0.000000  1.000000  0.003314  0.006638  0.001570  0.292559  0.289480  0.068456  0.119133  0.070970  0.016783  24  0  0  0  0
12  3  25.984265  0.000000  0.075170  0.462740  7983637.983334  6528686.718352  29.760130  553599.515910  452710.633216  2.063620  0.028807  0.014404  0.015004  0.013803  0.000000  1.000000  0.003126  0.006929  0.001639  0.292782  0.289246  0.068401  0.130613  0.086129  0.020368  24  0  0  0  0
3  14  -84.913504  0.000000  -0.016047  0.621473  2592764.568056  7200430.008881  39.968663  179786.860669  499290.495834  2.771497  0.020096  0.010048  0.004873  0.015224  0.000000  1.000000  0.000925  0.010808  0.002556  0.295464  0.285855  0.067599  0.043392  0.164179  0.038825  16  0  0  0  0
15  0  22.216786  0.000000  0.093161  0.265081  9046952.657172  6396260.546148  17.048105  627331.627752  443527.969251  1.182146  0.030526  0.015263  0.017002  0.013523  0.000000  1.000000  0.003608  0.006194  0.001465  0.292204  0.289827  0.068538  0.067096  0.036069  0.008530  25  0  0  0  0
11  5  28.374274  0.000000  0.066965  0.510833  7498709.857047  6589025.615700  32.853139  519973.745738  456894.638607  2.278095  0.028024  0.014012  0.014093  0.013931  0.000000  1.000000  0.002912  0.007270  0.001719  0.293034  0.288968  0.068335  0.134156  0.104428  0.024695  21  0  0  0  0
13  1  24.307286  0.000000  0.082240  0.352412  8401476.549067  6476671.218542  22.664617  582573.177817  449103.786867  1.571604  0.029483  0.014741  0.015789  0.013693  0.000000  1.000000  0.003314  0.006638  0.001570  0.292559  0.289480  0.068456  0.093644  0.054419  0.012869  27  0  0  0  0
13  3  24.307007  0.000000  0.082241  0.455079  8401555.331259  6476662.641105  29.267406  582578.640713  449103.192092  2.029453  0.029483  0.014741  0.015789  0.013693  0.000000  1.000000  0.003314  0.006638  0.001570  0.292559  0.289480  0.068456  0.136377  0.083512  0.019749  22  0  0  0  0
14  2  23.100625  0.000000  0.088209  0.410012  8754258.923484  6432733.106604  26.369062  607035.728863  446057.040816  1.828477  0.030053  0.015026  0.016452  0.013600  0.000000  1.000000  0.003474  0.006394  0.001512  0.292367  0.289672  0.068502  0.122777  0.069495  0.016434  21  0  0  0  0
1  16  -40.592445  0.000000  -0.031158  0.631517  1699788.725885  7311918.021675  40.614672  117866.343359  507021.270957  2.816293  0.018654  0.009327  0.003194  0.015459  0.000000  1.000000  0.000597  0.011282  0.002668  0.295882  0.285236  0.067453  0.028028  0.171381  0.040528  16  0  0  0  0
12  4  25.983819  0.000000  0.075172  0.486858  7983741.620860  6528675.525603  31.311233  553606.702318  452709.857091  2.171176  0.028808  0.014404  0.015004  0.013803  0.000000  1.000000  0.003126  0.006929  0.001639  0.292782  0.289246  0.068401  0.139043  0.094877  0.022437  21  0  0  0  0
14  1  23.100691  0.000000  0.088208  0.348787  8754236.800846  6432735.530384  22.431498  607034.194840  446057.208885  1.555440  0.030053  0.015026  0.016452  0.013601  0.000000  1.000000  0.003474  0.006394  0.001512  0.292367  0.289672  0.068502  0.096032  0.053559  0.012666  27  0  0  0  0
7  10  64.729616  0.000000  0.025172  0.578591  5028427.376902  6896214.886731  37.210850  348680.008719  478195.683581  2.580266  0.024031  0.012015  0.009450  0.014580  0.000000  1.000000  0.001870  0.009055  0.002141  0.294244  0.287461  0.067979  0.087856  0.137297  0.032468  17  0  0  0  0
6  10  112.679073  0.000000  0.013807  0.591602  4356617.154966  6979640.769702  38.047605  302095.504960  483980.581208  2.638288  0.022944  0.011472  0.008188  0.014757  0.000000  1.000000  0.001602  0.009554  0.002259  0.294545  0.287029  0.067877  0.075303  0.144857  0.034256  18  0  0  0  0
8  9  46.675770  0.000000  0.036477  0.564516  5696637.950719  6813114.531605  36.305622  395014.906539  472433.358628  2.517496  0.025111  0.012555  0.010706  0.014405  0.000000  1.000000  0.002144  0.008565  0.002025  0.293925  0.287882  0.068078  0.100705  0.129628  0.030654  18  0  0  0  0
4  13  -204.232911  0.000000  -0.006959  0.613373  3129612.086729  7133076.935900  39.447731  217012.812932  494620.115154  2.735375  0.020963  0.010481  0.005882  0.015081  0.000000  1.000000  0.001126  0.010445  0.002470  0.295176  0.286219  0.067685  0.052865  0.158644  0.037516  16  0  0  0  0
6  11  111.883485  0.000000  0.013911  0.591642  4362890.439188  6979056.822992  38.050194  302530.505534  483940.089315  2.638467  0.022955  0.011477  0.008199  0.014756  0.000000  1.000000  0.001604  0.009546  0.002257  0.294560  0.287033  0.067878  0.075329  0.144881  0.034261  17  0  0  0  0
0  17  -32.991864  0.000000  -0.037155  0.634170  1345032.351048  7355395.724433  40.785236  93266.911648  510036.091425  2.828120  0.018079  0.009040  0.002528  0.015551  0.000000  1.000000  0.000470  0.011411  0.002698  0.295973  0.284985  0.067393  0.022051  0.173350  0.040994  16  0  0  0  0
2  15  -54.344805  0.000000  -0.024113  0.627476  2116207.530604  7260168.701525  40.354781  146741.556538  503432.881974  2.798272  0.019327  0.009664  0.003977  0.015350  0.000000  1.000000  0.000749  0.011088  0.002622  0.295710  0.285527  0.067521  0.035134  0.168437  0.039832  16  0  0  0  0
10  6  31.906579  0.000000  0.057663  0.530487  6948893.473198  6657404.167344  34.117139  481848.509527  461636.127784  2.365743  0.027135  0.013567  0.013059  0.014076  0.000000  1.000000  0.002673  0.007661  0.001812  0.293312  0.288645  0.068259  0.124925  0.112985  0.026719  19  0  0  0  0
9  8  37.395360  0.000000  0.047426  0.549702  6343822.967120  6732651.222758  35.352915  439891.855185  466853.891107  2.451433  0.026157  0.013078  0.011922  0.014235  0.000000  1.000000  0.002415  0.008095  0.001914  0.293613  0.288281  0.068173  0.113356  0.122074  0.028868  18  0  0  0  0
16  0  21.560684  0.000000  0.097213  0.263513  9286394.334084  6366411.200049  16.947238  643934.935255  441458.163031  1.175151  0.030913  0.015456  0.017452  0.013460  0.000000  1.000000  0.003718  0.006031  0.001426  0.292068  0.289951  0.068568  0.068081  0.035779  0.008461  24  0  0  0  0
5  12  480.709367  0.000000  0.003092  0.603340  3723519.522600  7058790.220604  38.802484  258195.400329  489468.943506  2.690633  0.021922  0.010961  0.006998  0.014924  0.000000  1.000000  0.001354  0.010017  0.002369  0.294872  0.286615  0.067779  0.063561  0.152102  0.035969  16  0  0  0  0
0  18  -32.995810  0.000000  -0.037152  0.632134  1345256.574620  7355394.043543  40.654329  93282.459706  510035.974869  2.819043  0.018079  0.009040  0.002528  0.015551  0.000000  1.000000  0.000470  0.011311  0.002675  0.295975  0.284985  0.067393  0.022053  0.171838  0.040636  16  0  0  0  0
10  7  31.901625  0.000000  0.057675  0.534265  6949569.440097  6657332.945453  34.360123  481895.382262  461631.189133  2.382591  0.027136  0.013568  0.013061  0.014075  0.000000  1.000000  0.002673  0.007660  0.001812  0.293313  0.288646  0.068259  0.125210  0.114713  0.027127  18  0  0  0  0
3  15  -86.700994  0.000000  -0.015741  0.619640  2611306.984740  7199125.149561  39.850785  181072.624493  499200.014591  2.763324  0.020128  0.010064  0.004908  0.015221  0.000000  1.000000  0.000931  0.010724  0.002536  0.295547  0.285868  0.067602  0.043699  0.162906  0.038524  16  0  0  0  0
11  6  28.372319  0.000000  0.066971  0.517946  7499069.788496  6588987.152828  33.310600  519998.704018  456891.971524  2.309816  0.028024  0.014012  0.014093  0.013931  0.000000  1.000000  0.002912  0.007270  0.001719  0.293035  0.288969  0.068335  0.135510  0.107444  0.025408  18  0  0  0  0
2  16  -54.818983  0.000000  -0.023929  0.625107  2127445.168642  7259521.699254  40.202399  147520.794147  503388.017697  2.787705  0.019347  0.009673  0.003998  0.015349  0.000000  1.000000  0.000753  0.010976  0.002596  0.295774  0.285535  0.067523  0.035320  0.166741  0.039431  16  0  0  0  0
6  12  110.389094  0.000000  0.014112  0.591346  4374934.240288  6977935.385535  38.031162  303365.643910  483862.326867  2.637148  0.022975  0.011488  0.008222  0.014753  0.000000  1.000000  0.001608  0.009530  0.002254  0.294591  0.287042  0.067880  0.075489  0.144704  0.034220  16  0  0  0  0
12  5  25.983003  0.000000  0.075175  0.499825  7983931.157578  6528655.054793  32.145179  553619.845128  452708.437609  2.229003  0.028808  0.014404  0.015005  0.013803  0.000000  1.000000  0.003126  0.006929  0.001639  0.292782  0.289246  0.068401  0.143108  0.099929  0.023631  20  0  0  0  0
15  2  22.216716  0.000000  0.093162  0.405786  9046979.648098  6396257.574537  26.097243  627333.499350  443527.763194  1.809629  0.030526  0.015263  0.017002  0.013523  0.000000  1.000000  0.003608  0.006194  0.001465  0.292204  0.289827  0.068538  0.125843  0.068289  0.016149  23  0  0  0  0
10  8  31.891459  0.000000  0.057698  0.536084  6950957.496218  6657186.694996  34.477105  481991.632517  461621.047869  2.390703  0.027138  0.013569  0.013063  0.014075  0.000000  1.000000  0.002674  0.007659  0.001811  0.293315  0.288647  0.068259  0.125343  0.115555  0.027326  18  0  0  0  0
1  17  -40.689591  0.000000  -0.031095  0.629058  1703655.347124  7311761.996587  40.456481  118134.461684  507010.451903  2.805324  0.018661  0.009330  0.003202  0.015459  0.000000  1.000000  0.000599  0.011163  0.002640  0.295910  0.285239  0.067453  0.028091  0.169583  0.040103  16  0  0  0  0
15  1  22.216768  0.000000  0.093162  0.345812  9046960.174371  6396259.718278  22.240160  627332.149008  443527.911845  1.542172  0.030526  0.015263  0.017002  0.013523  0.000000  1.000000  0.003608  0.006194  0.001465  0.292204  0.289827  0.068538  0.098046  0.052861  0.012501  20  0  0  0  0
13  4  24.306656  0.000000  0.082243  0.477910  8401653.132312  6476651.992837  30.735775  582585.422410  449102.453723  2.131273  0.029483  0.014741  0.015790  0.013693  0.000000  1.000000  0.003314  0.006638  0.001570  0.292559  0.289480  0.068456  0.146046  0.091537  0.021647  20  0  0  0  0
14  3  23.100480  0.000000  0.088210  0.448528  8754305.844602  6432727.966378  28.846076  607038.982456  446056.684384  2.000238  0.030053  0.015026  0.016452  0.013600  0.000000  1.000000  0.003474  0.006394  0.001512  0.292367  0.289672  0.068502  0.141314  0.081332  0.019233  23  0  0  0  0
11  7  28.368356  0.000000  0.066984  0.521469  7499799.119058  6588909.214494  33.537145  520049.277084  456886.567143  2.325525  0.028025  0.014013  0.014095  0.013931  0.000000  1.000000  0.002912  0.007270  0.001719  0.293036  0.288969  0.068335  0.136120  0.108971  0.025770  19  0  0  0  0
5  13  440.883828  0.000000  0.003376  0.602665  3740588.031569  7057297.783292  38.759091  259378.960797  489365.455275  2.687624  0.021951  0.010975  0.007030  0.014921  0.000000  1.000000  0.001360  0.009986  0.002362  0.294923  0.286627  0.067782  0.063821  0.151674  0.035868  16  0  0  0  0
7  11  64.436871  0.000000  0.025300  0.578605  5036079.886717  6895468.933134  37.211731  349210.647225  478143.957845  2.580327  0.024043  0.012022  0.009465  0.014579  0.000000  1.000000  0.001873  0.009046  0.002139  0.294260  0.287467  0.067980  0.087926  0.137305  0.032470  18  0  0  0  0
9  9  37.367651  0.000000  0.047469  0.550591  6346382.810989  6732386.535354  35.410058  440069.359266  466835.537216  2.455396  0.026161  0.013081  0.011927  0.014234  0.000000  1.000000  0.002415  0.008093  0.001914  0.293617  0.288283  0.068173  0.113359  0.122513  0.028972  19  0  0  0  0
4  14  -215.017963  0.000000  -0.006621  0.612178  3150020.059657  7131443.284571  39.370908  218427.937711  494506.834894  2.730048  0.020998  0.010499  0.005920  0.015078  0.000000  1.000000  0.001134  0.010392  0.002457  0.295250  0.286233  0.067689  0.053195  0.157848  0.037328  16  0  0  0  0
17  0  21.069101  0.000000  0.100487  0.262268  9479891.688152  6342280.221973  16.867224  657352.382509  439784.878520  1.169603  0.031225  0.015613  0.017816  0.013409  0.000000  1.000000  0.003808  0.005900  0.001395  0.291957  0.290049  0.068591  0.068887  0.035551  0.008407  27  0  0  0  0
8  10  46.592839  0.000000  0.036553  0.564877  5701176.132792  6812656.942415  36.328817  395329.592075  472401.628587  2.519104  0.025118  0.012559  0.010714  0.014404  0.000000  1.000000  0.002145  0.008561  0.002024  0.293934  0.287885  0.068079  0.100714  0.129818  0.030699  16  0  0  0  0
0  19  -32.996725  0.000000  -0.037151  0.630764  1345308.761936  7355394.610729  40.566214  93286.078466  510036.014199  2.812933  0.018080  0.009040  0.002528  0.015551  0.000000  1.000000  0.000470  0.011245  0.002659  0.295976  0.284985  0.067393  0.022053  0.170830  0.040398  16  0  0  0  0
2  17  -55.181321  0.000000  -0.023790  0.622713  2135917.139867  7259033.490483  40.048417  148108.255550  503354.164441  2.777028  0.019362  0.009681  0.004014  0.015348  0.000000  1.000000  0.000756  0.010865  0.002569  0.295821  0.285541  0.067525  0.035463  0.165050  0.039031  16  0  0  0  0
12  6  25.981388  0.000000  0.075181  0.506447  7984305.619675  6528614.609936  32.571049  553645.810989  452705.633092  2.258534  0.028809  0.014404  0.015005  0.013803  0.000000  1.000000  0.003127  0.006929  0.001639  0.292783  0.289247  0.068401  0.145007  0.102611  0.024266  21  0  0  0  0
4  15  -230.939299  0.000000  -0.006178  0.610336  3176764.249110  7129299.133552  39.252409  220282.426901  494358.155687  2.721831  0.021043  0.010522  0.005970  0.015073  0.000000  1.000000  0.001143  0.010311  0.002438  0.295348  0.286252  0.067693  0.053650  0.156629  0.037040  16  0  0  0  0
3  16  -88.573397  0.000000  -0.015433  0.617310  2629986.593128  7197808.481023  39.700923  182367.901431  499108.714476  2.752932  0.020161  0.010080  0.004943  0.015218  0.000000  1.000000  0.000938  0.010618  0.002511  0.295631  0.285881  0.067605  0.044018  0.161307  0.038146  16  0  0  0  0
10  9  31.870531  0.000000  0.057746  0.536909  6953818.458046  6656885.251500  34.530118  482190.016648  461600.145246  2.394379  0.027143  0.013572  0.013069  0.014074  0.000000  1.000000  0.002675  0.007657  0.001811  0.293319  0.288649  0.068260  0.125440  0.115939  0.027417  17  0  0  0  0
13  5  24.305975  0.000000  0.082246  0.490047  8401842.248384  6476631.401470  31.516293  582598.536051  449101.025881  2.185395  0.029483  0.014742  0.015790  0.013693  0.000000  1.000000  0.003314  0.006638  0.001570  0.292559  0.289480  0.068456  0.150933  0.096095  0.022725  22  0  0  0  0
14  4  23.100189  0.000000  0.088211  0.470196  8754398.989708  6432717.762273  30.239659  607045.441301  446055.976813  2.096871  0.030053  0.015027  0.016453  0.013600  0.000000  1.000000  0.003474  0.006394  0.001512  0.292367  0.289672  0.068502  0.152035  0.088748  0.020987  22  0  0  0  0
1  18  -40.746610  0.000000  -0.031059  0.627078  1705917.662895  7311670.964483  40.329171  118291.334644  507004.139576  2.796496  0.018665  0.009332  0.003206  0.015459  0.000000  1.000000  0.000600  0.011069  0.002618  0.295926  0.285240  0.067454  0.028128  0.168153  0.039765  16  0  0  0  0
9  10  37.311229  0.000000  0.047557  0.550914  6351609.512503  6731846.076014  35.430860  440431.787953  466798.060814  2.456838  0.026170  0.013085  0.011937  0.014233  0.000000  1.000000  0.002417  0.008089  0.001913  0.293625  0.288286  0.068174  0.113426  0.122673  0.029010  18  0  0  0  0
6  13  107.824563  0.000000  0.014470  0.590627  4396432.779212  6975932.500364  37.984893  304856.390455  483723.443283  2.633939  0.023011  0.011506  0.008262  0.014749  0.000000  1.000000  0.001616  0.009499  0.002246  0.294644  0.287057  0.067883  0.075831  0.144274  0.034118  16  0  0  0  0
16  1  21.560669  0.000000  0.097213  0.343404  9286401.530768  6366410.404661  22.085254  643935.434285  441458.107878  1.531430  0.030913  0.015456  0.017452  0.013460  0.000000  1.000000  0.003718  0.006031  0.001426  0.292068  0.289951  0.068568  0.099715  0.052300  0.012368  24  0  0  0  0
17  1  21.069087  0.000000  0.100487  0.341476  9479898.856001  6342279.427692  21.961291  657352.879541  439784.823443  1.522835  0.031225  0.015613  0.017816  0.013409  0.000000  1.000000  0.003808  0.005900  0.001395  0.291957  0.290049  0.068591  0.101078  0.051854  0.012263  26  0  0  0  0
5  14  389.911238  0.000000  0.003825  0.601430  3767611.747280  7054932.435614  38.679673  261252.832829  489201.437901  2.682117  0.021997  0.010998  0.007081  0.014916  0.000000  1.000000  0.001370  0.009934  0.002349  0.295004  0.286646  0.067786  0.064270  0.150895  0.035684  16  0  0  0  0
16  2  21.560625  0.000000  0.097213  0.402331  9286419.342182  6366408.436789  25.875014  643936.669360  441457.971422  1.794219  0.030913  0.015456  0.017452  0.013460  0.000000  1.000000  0.003718  0.006031  0.001426  0.292068  0.289951  0.068568  0.128379  0.067316  0.015919  19  0  0  0  0
7  12  63.883417  0.000000  0.025545  0.578272  5050761.636447  6894037.426684  37.190293  350228.705604  478044.694667  2.578840  0.024068  0.012034  0.009492  0.014576  0.000000  1.000000  0.001878  0.009030  0.002135  0.294291  0.287477  0.067983  0.088143  0.137117  0.032426  16  0  0  0  0
11  8  28.360184  0.000000  0.067009  0.523159  7501303.999349  6588748.396210  33.645841  520153.628133  456875.415720  2.333062  0.028028  0.014014  0.014098  0.013930  0.000000  1.000000  0.002913  0.007268  0.001719  0.293037  0.288970  0.068336  0.136418  0.109712  0.025945  19  0  0  0  0
8  11  46.428115  0.000000  0.036705  0.564859  5710246.340324  6811742.288567  36.327660  395958.536237  472338.204879  2.519024  0.025133  0.012567  0.010732  0.014402  0.000000  1.000000  0.002149  0.008552  0.002022  0.293950  0.287892  0.068081  0.100832  0.129808  0.030697  17  0  0  0  0
3  17  -90.162467  0.000000  -0.015181  0.614967  2645274.954002  7196729.389140  39.550268  183428.023295  499033.888345  2.742485  0.020187  0.010094  0.004971  0.015216  0.000000  1.000000  0.000944  0.010514  0.002486  0.295699  0.285892  0.067608  0.044283  0.159718  0.037770  16  0  0  0  0
2  18  -55.427156  0.000000  -0.023697  0.620787  2141609.256481  7258705.122467  39.924593  148502.956939  503331.394825  2.768442  0.019372  0.009686  0.004025  0.015347  0.000000  1.000000  0.000758  0.010776  0.002548  0.295853  0.285545  0.067526  0.035561  0.163705  0.038713  16  0  0  0  0
4  16  -250.525777  0.000000  -0.005708  0.608017  3205127.091432  7127021.689810  39.103299  222249.156331  494200.233727  2.711492  0.021092  0.010546  0.006024  0.015068  0.000000  1.000000  0.001154  0.010211  0.002415  0.295450  0.286272  0.067698  0.054145  0.155112  0.036681  16  0  0  0  0
12  7  25.978079  0.000000  0.075194  0.509714  7985073.081881  6528531.717103  32.781163  553699.028170  452699.885157  2.273104  0.028810  0.014405  0.015007  0.013803  0.000000  1.000000  0.003127  0.006928  0.001638  0.292784  0.289247  0.068401  0.145904  0.103961  0.024585  19  0  0  0  0
15  3  22.216597  0.000000  0.093163  0.443035  9047022.615802  6396252.845115  28.492843  627336.478807  443527.435247  1.975744  0.030526  0.015263  0.017002  0.013523  0.000000  1.000000  0.003608  0.006194  0.001465  0.292204  0.289827  0.068538  0.145459  0.079544  0.018811  22  0  0  0  0
14  5  23.099603  0.000000  0.088214  0.481573  8754586.292489  6432697.242826  30.971350  607058.429206  446054.553958  2.147608  0.030053  0.015027  0.016453  0.013600  0.000000  1.000000  0.003474  0.006394  0.001512  0.292367  0.289672  0.068502  0.157621  0.092890  0.021967  20  0  0  0  1
7  13  62.922022  0.000000  0.025982  0.577495  5076952.620465  6891482.623794  37.140312  352044.834555  477867.540136  2.575375  0.024112  0.012056  0.009541  0.014570  0.000000  1.000000  0.001888  0.008999  0.002128  0.294346  0.287495  0.067987  0.088574  0.136681  0.032322  16  0  0  0  0
8  12  46.116148  0.000000  0.036996  0.564481  5727632.008558  6809988.745542  36.303357  397164.089086  472216.611118  2.517339  0.025162  0.012581  0.010764  0.014398  0.000000  1.000000  0.002155  0.008535  0.002018  0.293982  0.287903  0.068083  0.101108  0.129609  0.030650  16  0  0  0  0
1  19  -40.782426  0.000000  -0.031036  0.625745  1707335.921420  7311613.736104  40.243447  118389.679187  507000.171260  2.790551  0.018667  0.009334  0.003209  0.015459  0.000000  1.000000  0.000600  0.011006  0.002603  0.295936  0.285241  0.067454  0.028152  0.167199  0.039539  16  0  0  0  0
0  20  -32.998272  0.000000  -0.037149  0.629941  1345396.638042  7355393.771808  40.513301  93292.171950  510035.956026  2.809264  0.018080  0.009040  0.002528  0.015551  0.000000  1.000000  0.000470  0.011205  0.002650  0.295976  0.284985  0.067393  0.022054  0.170229  0.040256  16  0  0  0  0
11  9  28.343336  0.000000  0.067061  0.523917  7504409.985627  6588416.473236  33.694566  520369.002691  456852.399596  2.336441  0.028033  0.014017  0.014103  0.013930  0.000000  1.000000  0.002914  0.007266  0.001718  0.293041  0.288972  0.068336  0.136599  0.110046  0.026024  17  0  0  0  0
6  14  103.992524  0.000000  0.015041  0.589331  4430670.376613  6972740.074433  37.901553  307230.485747  483502.074847  2.628160  0.023069  0.011535  0.008327  0.014742  0.000000  1.000000  0.001629  0.009447  0.002234  0.294729  0.287081  0.067889  0.076414  0.143503  0.033936  17  0  0  0  0
5  15  337.730607  0.000000  0.004428  0.599549  3803899.714582  7051751.987706  38.558715  263769.104380  488980.900043  2.673729  0.022058  0.011029  0.007149  0.014909  0.000000  1.000000  0.001383  0.009856  0.002331  0.295112  0.286671  0.067792  0.064901  0.149717  0.035405  16  0  0  0  0
15  4  22.216347  0.000000  0.093164  0.463683  9047111.885604  6396243.019531  29.820784  627342.668932  443526.753924  2.067826  0.030526  0.015263  0.017003  0.013523  0.000000  1.000000  0.003608  0.006194  0.001465  0.292204  0.289827  0.068538  0.157058  0.086456  0.020445  23  0  0  0  0
10  10  31.827883  0.000000  0.057844  0.537192  6959663.379693  6656269.374559  34.548358  482595.313807  461557.439254  2.395644  0.027153  0.013576  0.013080  0.014073  0.000000  1.000000  0.002677  0.007653  0.001810  0.293327  0.288652  0.068261  0.125561  0.116071  0.027448  17  0  0  0  0
9  11  37.199091  0.000000  0.047732  0.550861  6362054.971343  6730765.879396  35.427427  441156.094462  466723.158078  2.456600  0.026187  0.013094  0.011957  0.014231  0.000000  1.000000  0.002421  0.008080  0.001911  0.293641  0.288293  0.068176  0.113591  0.122646  0.029003  17  0  0  0  0
16  3  21.560523  0.000000  0.097214  0.438508  9286459.475934  6366404.003412  28.201661  643939.452305  441457.664004  1.955553  0.030913  0.015456  0.017452  0.013460  0.000000  1.000000  0.003718  0.006031  0.001426  0.292068  0.289951  0.068568  0.148883  0.078096  0.018468  25  0  0  0  0
13  6  24.304597  0.000000  0.082252  0.496200  8402224.810896  6476589.746820  31.912005  582625.063610  449098.137474  2.212835  0.029484  0.014742  0.015791  0.013693  0.000000  1.000000  0.003314  0.006638  0.001570  0.292560  0.289480  0.068456  0.153306  0.098490  0.023291  21  0  0  0  0
14  6  23.098397  0.000000  0.088221  0.487295  8754971.183367  6432655.076801  31.339314  607085.118217  446051.630092  2.173123  0.030054  0.015027  0.016454  0.013600  0.000000  1.000000  0.003474  0.006394  0.001512  0.292367  0.289672  0.068502  0.160394  0.095043  0.022476  21  0  0  0  0
13  7  24.301751  0.000000  0.082266  0.499222  8403014.718645  6476503.738192  32.106376  582679.837204  449092.173485  2.226313  0.029485  0.014743  0.015792  0.013693  0.000000  1.000000  0.003314  0.006637  0.001570  0.292561  0.289481  0.068456  0.154452  0.099688  0.023574  21  0  0  0  0
12  8  25.971232  0.000000  0.075221  0.511276  7986661.663376  6528360.134409  32.881581  553809.183208  452687.987311  2.280067  0.028812  0.014406  0.015010  0.013803  0.000000  1.000000  0.003128  0.006927  0.001638  0.292785  0.289248  0.068401  0.146349  0.104613  0.024739  19  0  0  0  0
0  21  -33.000555  0.000000  -0.037147  0.629477  1345526.088378  7355391.665735  40.483429  93301.148264  510035.809988  2.807192  0.018080  0.009040  0.002529  0.015551  0.000000  1.000000  0.000470  0.011183  0.002645  0.295978  0.284985  0.067393  0.022056  0.169890  0.040176  16  0  0  0  0
15  5  22.215830  0.000000  0.093167  0.474388  9047296.254844  6396222.726853  30.509220  627355.453420  443525.346794  2.115563  0.030526  0.015263  0.017003  0.013523  0.000000  1.000000  0.003608  0.006194  0.001465  0.292204  0.289827  0.068538  0.163226  0.090253  0.021343  22  0  0  0  0
3  18  -91.336378  0.000000  -0.015000  0.613087  2656251.809791  7195953.738415  39.429332  184189.177804  498980.103358  2.734099  0.020206  0.010103  0.004992  0.015214  0.000000  1.000000  0.000948  0.010431  0.002467  0.295749  0.285900  0.067610  0.044475  0.158457  0.037472  16  0  0  0  0
18  1  20.698324  0.000000  0.103107  0.339948  9634678.414068  6322970.469152  21.863046  668085.566644  438445.906257  1.516022  0.031475  0.015738  0.018107  0.013368  0.000000  1.000000  0.003880  0.005795  0.001371  0.291867  0.290126  0.068609  0.102178  0.051503  0.012179  22  0  0  0  0
2  19  -55.591024  0.000000  -0.023635  0.619491  2145378.671427  7258487.319723  39.841195  148764.334809  503316.291999  2.762659  0.019378  0.009689  0.004032  0.015346  0.000000  1.000000  0.000759  0.010717  0.002534  0.295874  0.285548  0.067526  0.035626  0.162807  0.038501  16  0  0  0  0
5  16  294.492695  0.000000  0.005094  0.597208  3843942.794092  7048237.571198  38.408115  266545.762024  488737.204214  2.663286  0.022126  0.011063  0.007224  0.014902  0.000000  1.000000  0.001399  0.009760  0.002308  0.295231  0.286699  0.067799  0.065617  0.148267  0.035062  16  0  0  0  0
16  4  21.560302  0.000000  0.097216  0.458282  9286545.454347  6366394.506136  29.473416  643945.414200  441457.005446  2.043739  0.030913  0.015456  0.017453  0.013460  0.000000  1.000000  0.003718  0.006031  0.001426  0.292068  0.289952  0.068568  0.161203  0.084597  0.020006  23  0  0  0  0
17  2  21.069049  0.000000  0.100488  0.399542  9479915.634247  6342277.568936  25.695685  657354.042974  439784.694554  1.781784  0.031225  0.015613  0.017816  0.013409  0.000000  1.000000  0.003808  0.005900  0.001395  0.291957  0.290049  0.068591  0.130447  0.066539  0.015735  23  0  0  0  0
19  0  20.417388  0.000000  0.105184  0.260525  9757432.273034  6307651.996294  16.755117  676597.535378  437383.696376  1.161829  0.031674  0.015837  0.018338  0.013336  0.000000  1.000000  0.003938  0.005713  0.001351  0.291795  0.290185  0.068623  0.070059  0.035231  0.008331  28  0  0  0  0
18  0  20.698337  0.000000  0.103106  0.261290  9634671.131658  6322971.277704  16.804288  668085.061669  438445.962324  1.165239  0.031475  0.015738  0.018107  0.013368  0.000000  1.000000  0.003880  0.005795  0.001371  0.291867  0.290126  0.068609  0.069539  0.035371  0.008365  30  0  0  0  0
4  17  -270.334032  0.000000  -0.005301  0.605702  3229735.391661  7125043.121996  38.954380  223955.539201  494063.036351  2.701165  0.021134  0.010567  0.006070  0.015064  0.000000  1.000000  0.001163  0.010112  0.002391  0.295539  0.286290  0.067702  0.054582  0.153616  0.036327  16  0  0  0  0
10  11  31.743056  0.000000  0.058040  0.537102  6971347.885407  6655038.097112  34.542571  483405.538009  461472.060308  2.395243  0.027172  0.013586  0.013102  0.014071  0.000000  1.000000  0.002681  0.007643  0.001808  0.293344  0.288660  0.068262  0.125772  0.116029  0.027439  17  0  0  0  0
6  15  99.209263  0.000000  0.015820  0.587383  4477389.859566  6968378.914519  37.776248  310470.096962  483199.664339  2.619472  0.023148  0.011574  0.008415  0.014733  0.000000  1.000000  0.001646  0.009371  0.002216  0.294845  0.287113  0.067897  0.077244  0.142354  0.033664  16  0  0  0  0
12  9  25.957102  0.000000  0.075276  0.511967  7989943.821675  6528005.625374  32.926069  554036.773844  452663.405030  2.283152  0.028818  0.014409  0.015016  0.013802  0.000000  1.000000  0.003129  0.006925  0.001638  0.292789  0.289250  0.068402  0.146605  0.104903  0.024807  18  0  0  0  0
9  12  36.986534  0.000000  0.048067  0.550434  6382066.283819  6728696.115491  35.399959  442543.714106  466579.637004  2.454696  0.026220  0.013110  0.011994  0.014226  0.000000  1.000000  0.002428  0.008062  0.001907  0.293673  0.288307  0.068179  0.113928  0.122435  0.028953  16  0  0  0  0
20  0  20.204084  0.000000  0.106818  0.232492  9853982.446605  6295597.661450  14.952249  683292.494426  436547.827571  1.036815  0.031830  0.015915  0.018519  0.013311  0.000000  1.000000  0.003983  0.005649  0.001336  0.291737  0.290231  0.068634  0.059885  0.030292  0.007163  18  0  0  0  1
11  10  28.308975  0.000000  0.067168  0.524160  7510759.597192  6587737.894987  33.710228  520809.295937  456805.345786  2.337527  0.028044  0.014022  0.014115  0.013928  0.000000  1.000000  0.002916  0.007262  0.001717  0.293049  0.288976  0.068337  0.136770  0.110153  0.026049  17  0  0  0  0
1  20  -40.807472  0.000000  -0.031020  0.624945  1708326.414381  7311573.474855  40.191982  118458.361713  506997.379474  2.786983  0.018669  0.009335  0.003211  0.015459  0.000000  1.000000  0.000600  0.010968  0.002594  0.295943  0.285242  0.067454  0.028168  0.166629  0.039405  16  0  0  0  0
13  8  24.295851  0.000000  0.082293  0.500660  8404653.231242  6476325.328328  32.198869  582793.454553  449079.802231  2.232726  0.029488  0.014744  0.015795  0.013693  0.000000  1.000000  0.003315  0.006636  0.001569  0.292562  0.289482  0.068457  0.155023  0.100263  0.023710  19  0  0  0  0
7  14  61.453771  0.000000  0.026680  0.576118  5118727.571599  6887404.852133  37.051787  354941.583226  477584.780269  2.569236  0.024182  0.012091  0.009620  0.014562  0.000000  1.000000  0.001903  0.008947  0.002116  0.294433  0.287524  0.067994  0.089301  0.135913  0.032141  16  0  0  0  0
14  7  23.095896  0.000000  0.088234  0.490091  8755769.769748  6432567.588559  31.519156  607140.493603  446045.563503  2.185594  0.030055  0.015028  0.016455  0.013600  0.000000  1.000000  0.003474  0.006394  0.001512  0.292368  0.289673  0.068502  0.161753  0.096112  0.022729  18  0  0  0  0
2  20  -55.702486  0.000000  -0.023594  0.618712  2147931.298401  7258339.517138  39.791118  148941.338458  503306.043108  2.759186  0.019383  0.009691  0.004037  0.015346  0.000000  1.000000  0.000760  0.010682  0.002526  0.295889  0.285550  0.067527  0.035670  0.162271  0.038374  16  0  0  0  0
1  21  -40.825926  0.000000  -0.031008  0.624494  1709055.480586  7311543.604665  40.162962  118508.916448  506995.308222  2.784970  0.018670  0.009335  0.003212  0.015459  0.000000  1.000000  0.000601  0.010947  0.002589  0.295948  0.285243  0.067454  0.028181  0.166309  0.039329  16  0  0  0  0
15  6  22.214755  0.000000  0.093174  0.479725  9047679.076647  6396180.590877  30.852465  627381.998958  443522.425011  2.139364  0.030527  0.015263  0.017004  0.013523  0.000000  1.000000  0.003608  0.006193  0.001465  0.292204  0.289828  0.068539  0.166334  0.092205  0.021805  22  0  0  0  0
17  3  21.068958  0.000000  0.100488  0.434829  9479953.709620  6342273.351415  27.965054  657356.683187  439784.402103  1.939146  0.031225  0.015613  0.017816  0.013409  0.000000  1.000000  0.003808  0.005900  0.001395  0.291957  0.290049  0.068591  0.151672  0.076937  0.018194  21  0  0  0  0
8  13  45.572411  0.000000  0.037514  0.563635  5758601.034096  6806864.056728  36.248936  399311.535850  471999.939693  2.513565  0.025214  0.012607  0.010822  0.014392  0.000000  1.000000  0.002166  0.008504  0.002011  0.294037  0.287925  0.068089  0.101634  0.129164  0.030545  17  0  0  0  0
19  1  20.417375  0.000000  0.105184  0.338747  9757439.725264  6307651.167675  21.785796  676598.052129  437383.638918  1.510665  0.031674  0.015837  0.018338  0.013336  0.000000  1.000000  0.003938  0.005713  0.001351  0.291795  0.290185  0.068623  0.103057  0.051228  0.012114  25  0  0  0  0
18  2  20.698289  0.000000  0.103107  0.397317  9634694.554028  6322968.677403  25.552560  668086.685817  438445.782014  1.771860  0.031475  0.015738  0.018107  0.013368  0.000000  1.000000  0.003880  0.005796  0.001371  0.291867  0.290126  0.068609  0.132113  0.065924  0.015590  25  0  0  0  0
18  3  20.698207  0.000000  0.103107  0.431875  9634731.117245  6322964.618816  27.775112  668089.221175  438445.500585  1.925975  0.031475  0.015738  0.018107  0.013368  0.000000  1.000000  0.003880  0.005796  0.001371  0.291867  0.290126  0.068609  0.153916  0.076017  0.017977  23  0  0  0  0
9  13  36.615562  0.000000  0.048663  0.549511  6417672.486278  6725012.289897  35.340613  445012.710883  466324.194051  2.450580  0.026280  0.013140  0.012061  0.014218  0.000000  1.000000  0.002442  0.008031  0.001899  0.293729  0.288331  0.068185  0.114550  0.121979  0.028846  16  0  0  0  0
4  18  -287.351932  0.000000  -0.004994  0.603847  3248231.394019  7123554.421198  38.835097  225238.084573  493959.807216  2.692894  0.021166  0.010583  0.006105  0.015061  0.000000  1.000000  0.001170  0.010034  0.002373  0.295606  0.286303  0.067705  0.054913  0.152430  0.036047  16  0  0  0  0
20  1  20.204071  0.000000  0.106818  0.325897  9853991.336148  6295597.449794  20.959359  683293.110842  436547.812895  1.453359  0.031830  0.015915  0.018519  0.013311  0.000000  1.000000  0.003983  0.005649  0.001336  0.291737  0.290231  0.068634  0.096523  0.048345  0.011433  20  0  0  0  1
16  5  21.559836  0.000000  0.097219  0.468406  9286726.227384  6366374.537958  30.124542  643957.949321  441455.620817  2.088889  0.030913  0.015457  0.017453  0.013460  0.000000  1.000000  0.003718  0.006031  0.001426  0.292068  0.289952  0.068568  0.167849  0.088113  0.020837  23  0  0  0  0
0  22  -33.002992  0.000000  -0.037145  0.629221  1345664.229951  7355389.169706  40.466975  93310.727244  510035.636908  2.806051  0.018080  0.009040  0.002529  0.015551  0.000000  1.000000  0.000470  0.011171  0.002642  0.295979  0.284985  0.067393  0.022059  0.169704  0.040132  16  0  0  0  0
17  4  21.068758  0.000000  0.100490  0.453871  9480036.891263  6342264.137842  29.189733  657362.451149  439783.763218  2.024068  0.031226  0.015613  0.017816  0.013409  0.000000  1.000000  0.003808  0.005900  0.001395  0.291957  0.290050  0.068591  0.164576  0.083106  0.019653  20  0  0  0  0
8  14  44.736352  0.000000  0.038339  0.562161  5807947.069554  6801882.374270  36.154138  402733.276840  471654.501060  2.506992  0.025296  0.012648  0.010915  0.014381  0.000000  1.000000  0.002185  0.008452  0.001999  0.294126  0.287958  0.068096  0.102511  0.128393  0.030362  16  0  0  0  0
11  11  28.240557  0.000000  0.067381  0.524035  7523462.930714  6586380.211753  33.702191  521690.167453  456711.201640  2.336969  0.028065  0.014032  0.014139  0.013925  0.000000  1.000000  0.002921  0.007252  0.001715  0.293065  0.288985  0.068339  0.137022  0.110098  0.026036  16  0  0  0  0
6  16  94.311949  0.000000  0.016706  0.584980  4530513.487158  6963413.984935  37.621724  314153.782843  482855.387379  2.608757  0.023237  0.011618  0.008514  0.014722  0.000000  1.000000  0.001667  0.009278  0.002194  0.294976  0.287150  0.067905  0.078215  0.140953  0.033333  16  0  0  0  0
3  19  -92.152200  0.000000  -0.014877  0.611820  2663727.161416  7195424.891935  39.347847  184707.531849  498943.432212  2.728449  0.020219  0.010110  0.005006  0.015213  0.000000  1.000000  0.000951  0.010375  0.002453  0.295782  0.285906  0.067611  0.044607  0.157614  0.037273  16  0  0  0  0
5  17  263.963994  0.000000  0.005699  0.594884  3880327.087386  7045040.412531  38.258668  269068.712989  488515.507602  2.652923  0.022188  0.011094  0.007292  0.014895  0.000000  1.000000  0.001413  0.009666  0.002286  0.295338  0.286725  0.067805  0.066278  0.146844  0.034726  17  0  0  0  0
14  8  23.090703  0.000000  0.088262  0.491416  8757428.672653  6432385.849480  31.604344  607255.524852  446032.961396  2.191501  0.030058  0.015029  0.016458  0.013600  0.000000  1.000000  0.003475  0.006392  0.001512  0.292370  0.289674  0.068502  0.162430  0.096623  0.022849  18  0  0  0  0
13  9  24.283662  0.000000  0.082350  0.501290  8408041.417040  6475956.401245  32.239349  583028.397322  449054.220177  2.235533  0.029494  0.014747  0.015802  0.013692  0.000000  1.000000  0.003316  0.006634  0.001569  0.292566  0.289484  0.068457  0.155344  0.100516  0.023770  18  0  0  0  0
10  12  31.582088  0.000000  0.058415  0.536625  6993739.385661  6652678.220315  34.511886  484958.204065  461308.422295  2.393115  0.027209  0.013605  0.013144  0.014066  0.000000  1.000000  0.002689  0.007626  0.001803  0.293375  0.288675  0.068266  0.126167  0.115806  0.027386  16  0  0  0  0
21  0  20.040843  0.000000  0.108103  0.259470  9929925.275906  6286117.500398  16.687240  688558.503935  435890.456511  1.157123  0.031952  0.015976  0.018662  0.013291  0.000000  1.000000  0.004019  0.005598  0.001324  0.291692  0.290266  0.068642  0.070798  0.035038  0.008286  23  0  0  0  0
7  15  59.553745  0.000000  0.027641  0.574075  5176234.901991  6881786.193907  36.920389  358929.242779  477195.172614  2.560125  0.024278  0.012139  0.009728  0.014550  0.000000  1.000000  0.001926  0.008873  0.002098  0.294553  0.287563  0.068003  0.090344  0.134782  0.031873  16  0  0  0  0
0  23  -33.005177  0.000000  -0.037143  0.629080  1345788.116863  7355386.828513  40.457884  93319.317781  510035.474566  2.805421  0.018080  0.009040  0.002529  0.015551  0.000000  1.000000  0.000470  0.011164  0.002640  0.295980  0.284986  0.067393  0.022061  0.169601  0.040107  16  0  0  0  0
17  5  21.068331  0.000000  0.100493  0.463506  9480213.855254  6342244.536936  29.809402  657374.722144  439782.404057  2.067036  0.031226  0.015613  0.017817  0.013409  0.000000  1.000000  0.003808  0.005900  0.001395  0.291957  0.290050  0.068591  0.171610  0.086395  0.020431  22  0  0  0  0
12  10  25.928257  0.000000  0.075389  0.512173  7996658.787278  6527280.309644  32.939279  554502.401383  452613.110360  2.284068  0.028829  0.014414  0.015028  0.013800  0.000000  1.000000  0.003131  0.006920  0.001637  0.292797  0.289255  0.068403  0.146819  0.104989  0.024828  18  0  0  0  0
2  21  -55.779713  0.000000  -0.023565  0.618273  2149694.535890  7258237.197654  39.762893  149063.604450  503298.948094  2.757229  0.019386  0.009693  0.004040  0.015346  0.000000  1.000000  0.000761  0.010662  0.002521  0.295898  0.285551  0.067527  0.035701  0.161969  0.038303  16  0  0  0  0
19  3  20.417266  0.000000  0.105185  0.429528  9757490.905876  6307645.477282  27.624145  676601.601082  437383.244336  1.915507  0.031674  0.015837  0.018338  0.013336  0.000000  1.000000  0.003938  0.005713  0.001351  0.291795  0.290185  0.068623  0.155706  0.075293  0.017805  23  0  0  0  0
16  6  21.558862  0.000000  0.097225  0.473410  9287104.164385  6366332.791150  30.446366  643984.156138  441452.726020  2.111205  0.030914  0.015457  0.017454  0.013460  0.000000  1.000000  0.003718  0.006030  0.001426  0.292069  0.289952  0.068568  0.171232  0.089900  0.021260  20  0  0  0  0
19  2  20.417342  0.000000  0.105184  0.395556  9757455.468797  6307649.417182  25.439350  676599.143813  437383.517535  1.764009  0.031674  0.015837  0.018338  0.013336  0.000000  1.000000  0.003938  0.005713  0.001351  0.291795  0.290185  0.068623  0.133443  0.065441  0.015475  25  0  0  0  0
15  7  22.212518  0.000000  0.093187  0.482319  9048475.916086  6396092.885378  31.019329  627437.253207  443516.343358  2.150935  0.030528  0.015264  0.017005  0.013523  0.000000  1.000000  0.003608  0.006193  0.001464  0.292205  0.289828  0.068539  0.167869  0.093168  0.022032  19  0  0  0  0
18  4  20.698022  0.000000  0.103109  0.450315  9634811.946290  6322955.647095  28.961046  668094.826003  438444.878470  2.008210  0.031476  0.015738  0.018107  0.013368  0.000000  1.000000  0.003880  0.005795  0.001371  0.291867  0.290126  0.068609  0.167290  0.081922  0.019373  22  0  0  0  0
6  17  90.144255  0.000000  0.017541  0.582606  4580638.933389  6958724.203026  37.469042  317629.569549  482530.189644  2.598169  0.023321  0.011661  0.008609  0.014713  0.000000  1.000000  0.001687  0.009188  0.002173  0.295099  0.287185  0.067914  0.079147  0.139584  0.033009  16  0  0  0  0
11  12  28.110488  0.000000  0.067790  0.523512  7547836.389381  6583774.950871  33.668521  523380.265995  456530.548263  2.334635  0.028105  0.014052  0.014185  0.013920  0.000000  1.000000  0.002931  0.007234  0.001711  0.293096  0.289001  0.068343  0.137471  0.109867  0.025981  16  0  0  0  0
1  22  -40.839636  0.000000  -0.030999  0.624246  1709596.734716  7311521.315365  40.147010  118546.447962  506993.762643  2.783864  0.018671  0.009336  0.003213  0.015458  0.000000  1.000000  0.000601  0.010936  0.002586  0.295952  0.285243  0.067454  0.028190  0.166133  0.039287  16  0  0  0  0
4  19  -300.491499  0.000000  -0.004781  0.602596  3261111.186488  7122516.867743  38.754630  226131.192063  493887.861433  2.687314  0.021188  0.010594  0.006129  0.015059  0.000000  1.000000  0.001175  0.009982  0.002360  0.295653  0.286312  0.067707  0.055146  0.151636  0.035859  16  0  0  0  0
7  16  57.506534  0.000000  0.028757  0.571576  5243014.631784  6875254.922819  36.759647  363559.866833  476742.282776  2.548979  0.024390  0.012195  0.009853  0.014536  0.000000  1.000000  0.001952  0.008782  0.002077  0.294692  0.287609  0.068014  0.091593  0.133414  0.031550  16  0  0  0  0
10  13  31.300711  0.000000  0.059083  0.535624  7033582.980977  6648477.999490  34.447512  487721.029123  461017.171587  2.388651  0.027275  0.013638  0.013219  0.014057  0.000000  1.000000  0.002705  0.007594  0.001796  0.293430  0.288702  0.068272  0.126882  0.115341  0.027276  16  0  0  0  0
5  18  244.300292  0.000000  0.006171  0.593025  3908716.087021  7042543.437488  38.139115  271037.256213  488342.362956  2.644633  0.022236  0.011118  0.007346  0.014890  0.000000  1.000000  0.001424  0.009592  0.002268  0.295422  0.286745  0.067809  0.066798  0.145718  0.034460  16  0  0  0  0
3  20  -92.709691  0.000000  -0.014794  0.611058  2668765.022134  7195068.113561  39.298862  185056.865982  498918.692571  2.725052  0.020228  0.010114  0.005016  0.015212  0.000000  1.000000  0.000953  0.010342  0.002446  0.295804  0.285909  0.067612  0.044696  0.157110  0.037153  16  0  0  0  0
8  15  43.639168  0.000000  0.039480  0.560000  5876094.949321  6794997.345024  36.015206  407458.770823  471177.081008  2.497358  0.025410  0.012705  0.011043  0.014366  0.000000  1.000000  0.002212  0.008378  0.001981  0.294248  0.288005  0.068107  0.103773  0.127272  0.030097  16  0  0  0  0
14  9  23.079967  0.000000  0.088320  0.491988  8760861.513017  6432009.758128  31.641172  607493.564047  446006.882559  2.194055  0.030064  0.015032  0.016465  0.013599  0.000000  1.000000  0.003476  0.006390  0.001511  0.292373  0.289676  0.068503  0.162805  0.096845  0.022902  18  0  0  0  0
12  11  25.870739  0.000000  0.075614  0.512017  8010108.939753  6525827.415206  32.929253  555435.058640  452512.364101  2.283372  0.028851  0.014426  0.015054  0.013797  0.000000  1.000000  0.003137  0.006911  0.001634  0.292812  0.289264  0.068405  0.147107  0.104924  0.024812  17  0  0  0  0
16  7  21.556829  0.000000  0.097238  0.475830  9287892.515125  6366245.710373  30.601961  644038.821766  441446.687686  2.121994  0.030915  0.015458  0.017455  0.013460  0.000000  1.000000  0.003719  0.006030  0.001426  0.292070  0.289952  0.068568  0.172910  0.090777  0.021467  18  0  0  0  0
21  1  20.040830  0.000000  0.108103  0.337077  9929933.059480  6286116.633211  21.678374  688559.043661  435890.396378  1.503217  0.031952  0.015976  0.018662  0.013291  0.000000  1.000000  0.004019  0.005598  0.001324  0.291692  0.290266  0.068642  0.104301  0.050847  0.012024  25  0  0  0  0
13  10  24.258757  0.000000  0.082466  0.501460  8414979.185589  6475200.951553  32.250340  583509.474410  449001.835965  2.236295  0.029505  0.014752  0.015815  0.013690  0.000000  1.000000  0.003319  0.006629  0.001568  0.292573  0.289488  0.068458  0.155594  0.100585  0.023786  18  0  0  0  0
15  8  22.207867  0.000000  0.093215  0.483543  9050132.872869  6395910.508863  31.097998  627552.149508  443503.697049  2.156390  0.030531  0.015266  0.017008  0.013523  0.000000  1.000000  0.003609  0.006192  0.001464  0.292207  0.289829  0.068539  0.168635  0.093626  0.022141  19  0  0  0  0
17  6  21.067434  0.000000  0.100499  0.468228  9480585.578612  6342203.358858  30.113095  657400.498096  439779.548696  2.088095  0.031226  0.015613  0.017817  0.013409  0.000000  1.000000  0.003808  0.005899  0.001395  0.291958  0.290050  0.068591  0.175215  0.088050  0.020822  18  0  0  0  0
19  4  20.417092  0.000000  0.105186  0.447479  9757569.783657  6307636.708110  28.778658  676607.070607  437382.636266  1.995563  0.031674  0.015837  0.018338  0.013336  0.000000  1.000000  0.003938  0.005713  0.001351  0.291795  0.290185  0.068623  0.169452  0.080988  0.019152  22  0  0  0  0
1  23  -40.849755  0.000000  -0.030992  0.624109  1709996.019566  7311504.771342  40.138227  118574.135077  506992.615451  2.783255  0.018672  0.009336  0.003214  0.015458  0.000000  1.000000  0.000601  0.010929  0.002585  0.295955  0.285243  0.067454  0.028197  0.166037  0.039264  16  0  0  0  0
3  21  -93.090786  0.000000  -0.014737  0.610628  2672176.498973  7194826.269070  39.271217  185293.423793  498901.922648  2.723135  0.020234  0.010117  0.005022  0.015212  0.000000  1.000000  0.000954  0.010323  0.002441  0.295820  0.285912  0.067612  0.044757  0.156826  0.037086  16  0  0  0  0
22  0  19.916211  0.000000  0.109105  0.259112  9989141.728931  6278720.925996  16.664254  692664.677060  435377.565017  1.155529  0.032048  0.016024  0.018773  0.013275  0.000000  1.000000  0.004047  0.005559  0.001315  0.291656  0.290292  0.068648  0.071053  0.034973  0.008270  24  0  0  0  0
8  16  42.426828  0.000000  0.040821  0.557375  5956264.279377  6786890.850417  35.846394  413017.853337  470614.962398  2.485652  0.025543  0.012772  0.011194  0.014349  0.000000  1.000000  0.002245  0.008289  0.001960  0.294390  0.288060  0.068120  0.105305  0.125926  0.029779  16  0  0  0  0
2  22  -55.833784  0.000000  -0.023544  0.618032  2150926.464374  7258165.592093  39.747396  149149.028541  503293.982839  2.756154  0.019388  0.009694  0.004042  0.015346  0.000000  1.000000  0.000761  0.010651  0.002519  0.295905  0.285552  0.067527  0.035722  0.161804  0.038264  16  0  0  0  0
21  2  20.040800  0.000000  0.108103  0.393092  9929948.380988  6286114.926060  25.280880  688560.106082  435890.278002  1.753021  0.031952  0.015976  0.018662  0.013291  0.000000  1.000000  0.004019  0.005598  0.001324  0.291692  0.290266  0.068642  0.135323  0.064769  0.015317  23  0  0  0  0
9  14  36.043779  0.000000  0.049612  0.547928  6474314.780080  6719149.365694  35.238790  448940.387275  465917.648563  2.443520  0.026374  0.013187  0.012167  0.014206  0.000000  1.000000  0.002464  0.007979  0.001887  0.293818  0.288369  0.068194  0.115578  0.121202  0.028662  16  0  0  0  0
20  2  20.203715  0.000000  0.106821  0.394174  9854158.518978  6295578.362355  25.350417  683304.703594  436546.489338  1.757843  0.031830  0.015915  0.018519  0.013311  0.000000  1.000000  0.003983  0.005649  0.001336  0.291738  0.290231  0.068634  0.134495  0.065063  0.015386  25  0  0  0  0
4  20  -310.061043  0.000000  -0.004637  0.601841  3269819.443611  7121814.856991  38.706103  226735.037946  493839.182771  2.683949  0.021203  0.010601  0.006145  0.015057  0.000000  1.000000  0.001179  0.009950  0.002353  0.295684  0.286318  0.067709  0.055303  0.151159  0.035746  16  0  0  0  0
0  24  -33.006957  0.000000  -0.037142  0.628999  1345888.938994  7355384.894296  40.452726  93326.308965  510035.340444  2.805063  0.018081  0.009040  0.002529  0.015551  0.000000  1.000000  0.000470  0.011160  0.002639  0.295981  0.284986  0.067393  0.022062  0.169543  0.040094  16  0  0  0  0
20  3  20.203642  0.000000  0.106821  0.427677  9854193.106923  6295574.512162  27.505087  683307.101983  436546.222359  1.907251  0.031830  0.015915  0.018519  0.013311  0.000000  1.000000  0.003983  0.005649  0.001336  0.291738  0.290231  0.068634  0.157121  0.074726  0.017671  23  0  0  0  0
9  15  35.289162  0.000000  0.050923  0.545635  6552535.324458  6711047.864335  35.091327  454364.337558  465355.876193  2.433294  0.026503  0.013252  0.012314  0.014189  0.000000  1.000000  0.002495  0.007905  0.001869  0.293939  0.288422  0.068206  0.117056  0.120087  0.028398  16  0  0  0  0
18  5  20.697625  0.000000  0.103112  0.459546  9634985.232952  6322936.413321  29.554694  668106.842005  438443.544766  2.049374  0.031476  0.015738  0.018107  0.013368  0.000000  1.000000  0.003880  0.005795  0.001370  0.291867  0.290126  0.068609  0.174634  0.085029  0.020108  23  0  0  0  0
6  18  87.062515  0.000000  0.018215  0.580704  4621050.726436  6954939.987529  37.346718  320431.794439  482267.785478  2.589687  0.023389  0.011695  0.008685  0.014705  0.000000  1.000000  0.001703  0.009117  0.002156  0.295197  0.287213  0.067920  0.079906  0.138499  0.032752  16  0  0  0  0
12  12  25.761114  0.000000  0.076049  0.511454  8035967.964629  6523033.804232  32.893073  557228.168959  452318.650197  2.280864  0.028894  0.014447  0.015102  0.013791  0.000000  1.000000  0.003147  0.006893  0.001630  0.292842  0.289281  0.068409  0.147600  0.104688  0.024757  17  0  0  0  0
7  17  55.662326  0.000000  0.029842  0.569109  5307957.914010  6868897.237774  36.600981  368063.148379  476301.429699  2.537976  0.024498  0.012249  0.009975  0.014523  0.000000  1.000000  0.001979  0.008694  0.002056  0.294826  0.287654  0.068025  0.092830  0.132080  0.031234  16  0  0  0  0
5  19  232.053031  0.000000  0.006507  0.591767  3928903.173141  7040766.583108  38.058206  272437.064312  488219.152744  2.639023  0.022270  0.011135  0.007384  0.014886  0.000000  1.000000  0.001432  0.009542  0.002257  0.295482  0.286759  0.067813  0.067171  0.144962  0.034281  16  0  0  0  0
16  8  21.552600  0.000000  0.097266  0.476965  9289533.003171  6366064.501300  30.674970  644152.576096  441434.122329  2.127056  0.030918  0.015459  0.017458  0.013460  0.000000  1.000000  0.003719  0.006029  0.001426  0.292071  0.289953  0.068568  0.173749  0.091191  0.021565  19  0  0  0  0
11  13  27.882517  0.000000  0.068519  0.522438  7591276.044324  6579130.719410  33.599472  526392.448161  456208.509075  2.329847  0.028177  0.014088  0.014267  0.013910  0.000000  1.000000  0.002947  0.007202  0.001703  0.293150  0.289030  0.068350  0.138271  0.109396  0.025870  16  0  0  0  0
13  11  24.209009  0.000000  0.082700  0.501279  8428896.061916  6473685.475011  32.238675  584474.495120  448896.750153  2.235486  0.029528  0.014764  0.015841  0.013687  0.000000  1.000000  0.003324  0.006620  0.001566  0.292588  0.289498  0.068460  0.155910  0.100512  0.023769  17  0  0  0  0
17  7  21.065560  0.000000  0.100512  0.470499  9481361.880732  6342117.379044  30.259133  657454.328252  439773.586705  2.098222  0.031228  0.015614  0.017819  0.013409  0.000000  1.000000  0.003809  0.005899  0.001395  0.291958  0.290050  0.068591  0.177010  0.088856  0.021013  18  0  0  0  0
14  10  23.058008  0.000000  0.088438  0.492129  8767896.801287  6431238.985354  31.650230  607981.403324  445953.435818  2.194683  0.030075  0.015038  0.016478  0.013597  0.000000  1.000000  0.003479  0.006386  0.001510  0.292380  0.289681  0.068504  0.163085  0.096899  0.022915  18  0  0  0  0
15  9  22.198246  0.000000  0.093272  0.484065  9053563.673136  6395532.886388  31.131598  627790.047240  443477.512041  2.158720  0.030537  0.015268  0.017015  0.013522  0.000000  1.000000  0.003610  0.006190  0.001464  0.292210  0.289832  0.068539  0.169054  0.093822  0.022187  18  0  0  0  0
10  14  30.866240  0.000000  0.060145  0.533928  7096924.862329  6641798.038242  34.338419  492113.266713  460553.971312  2.381086  0.027380  0.013690  0.013338  0.014043  0.000000  1.000000  0.002730  0.007541  0.001783  0.293518  0.288745  0.068282  0.128056  0.114558  0.027091  16  0  0  0  0
1  24  -40.857200  0.000000  -0.030988  0.624032  1710289.666569  7311492.618221  40.133270  118594.497077  506991.772732  2.782912  0.018673  0.009336  0.003214  0.015458  0.000000  1.000000  0.000601  0.010926  0.002584  0.295957  0.285244  0.067454  0.028202  0.165982  0.039252  16  0  0  0  0
22  1  19.916198  0.000000  0.109105  0.336508  9989149.635226  6278720.044564  21.641769  692665.225296  435377.503897  1.500678  0.032048  0.016024  0.018773  0.013275  0.000000  1.000000  0.004047  0.005559  0.001315  0.291656  0.290292  0.068648  0.104730  0.050717  0.011994  26  0  0  0  0
7  18  54.230644  0.000000  0.030742  0.567120  5361852.364206  6863617.104703  36.473120  371800.284457  475935.295975  2.529110  0.024588  0.012294  0.010077  0.014511  0.000000  1.000000  0.002001  0.008624  0.002039  0.294937  0.287691  0.068033  0.093868  0.131017  0.030983  16  0  0  0  0
0  25  -33.008322  0.000000  -0.037140  0.628952  1345966.302981  7355383.384800  40.449659  93331.673520  510035.235773  2.804851  0.018081  0.009040  0.002530  0.015551  0.000000  1.000000  0.000470  0.011158  0.002639  0.295982  0.284986  0.067394  0.022064  0.169508  0.040085  16  0  0  0  0
20  4  20.203478  0.000000  0.106822  0.445237  9854270.382670  6295565.910513  28.634419  683312.460419  436545.625906  1.985561  0.031830  0.015915  0.018520  0.013310  0.000000  1.000000  0.003983  0.005649  0.001336  0.291738  0.290231  0.068634  0.171161  0.080256  0.018979  22  0  0  0  0
18  6  20.696788  0.000000  0.103118  0.464034  9635350.257684  6322895.898285  29.843341  668132.153463  438440.735382  2.069390  0.031476  0.015738  0.018108  0.013368  0.000000  1.000000  0.003880  0.005795  0.001370  0.291868  0.290126  0.068609  0.178417  0.086578  0.020474  20  0  0  0  0
23  0  19.820464  0.000000  0.109887  0.258834  10035381.693774  6272942.748214  16.646324  695871.037645  434976.895995  1.154285  0.032123  0.016061  0.018860  0.013263  0.000000  1.000000  0.004069  0.005528  0.001307  0.291628  0.290312  0.068653  0.071253  0.034922  0.008258  28  0  0  0  0
5  20  224.409305  0.000000  0.006736  0.591003  3942654.119361  7039555.564747  38.009091  273390.579136  488135.178599  2.635617  0.022293  0.011147  0.007410  0.014883  0.000000  1.000000  0.001437  0.009512  0.002249  0.295522  0.286768  0.067815  0.067426  0.144505  0.034173  16  0  0  0  0
22  2  19.916169  0.000000  0.109105  0.392248  9989164.831489  6278718.350184  25.226605  692666.279032  435377.386406  1.749257  0.032048  0.016024  0.018773  0.013275  0.000000  1.000000  0.004047  0.005559  0.001315  0.291656  0.290292  0.068648  0.135971  0.064540  0.015263  25  0  0  0  0
2  23  -55.871945  0.000000  -0.023530  0.617900  2151794.627655  7258115.060412  39.738882  149209.228511  503290.478883  2.755564  0.019390  0.009695  0.004044  0.015346  0.000000  1.000000  0.000762  0.010645  0.002517  0.295910  0.285552  0.067528  0.035737  0.161714  0.038242  16  0  0  0  0
3  22  -93.352877  0.000000  -0.014699  0.610392  2674507.614992  7194660.892059  39.256020  185455.067483  498890.455115  2.722082  0.020238  0.010119  0.005026  0.015211  0.000000  1.000000  0.000955  0.010313  0.002439  0.295830  0.285913  0.067613  0.044798  0.156671  0.037050  16  0  0  0  0
4  21  -316.842457  0.000000  -0.004539  0.601413  3275678.798971  7121342.226872  38.678595  227141.335964  493806.409766  2.682042  0.021213  0.010606  0.006156  0.015056  0.000000  1.000000  0.001181  0.009932  0.002349  0.295705  0.286322  0.067710  0.055410  0.150890  0.035683  16  0  0  0  0
11  14  27.529466  0.000000  0.069679  0.520635  7660421.655049  6571735.715750  33.483480  531187.126565  455695.726500  2.321803  0.028291  0.014145  0.014397  0.013894  0.000000  1.000000  0.002975  0.007150  0.001691  0.293236  0.289076  0.068361  0.139579  0.108608  0.025684  16  0  0  0  0
9  16  34.444284  0.000000  0.052475  0.542866  6645158.392773  6701447.831070  34.913233  460786.984212  464690.192982  2.420945  0.026657  0.013329  0.012489  0.014169  0.000000  1.000000  0.002534  0.007817  0.001849  0.294083  0.288485  0.068221  0.118865  0.118756  0.028083  16  0  0  0  0
6  19  84.964257  0.000000  0.018704  0.579408  4650389.033751  6952190.948961  37.263368  322466.164329  482077.162303  2.583908  0.023438  0.011719  0.008740  0.014699  0.000000  1.000000  0.001715  0.009068  0.002145  0.295269  0.287233  0.067925  0.080461  0.137765  0.032579  16  0  0  0  0
19  5  20.416718  0.000000  0.105189  0.456380  9757739.729076  6307617.814935  29.351117  676618.854921  437381.326180  2.035258  0.031674  0.015837  0.018338  0.013336  0.000000  1.000000  0.003938  0.005713  0.001351  0.291795  0.290185  0.068623  0.177042  0.083951  0.019853  23  0  0  0  0
8  17  41.297110  0.000000  0.042156  0.554779  6036028.959333  6778818.661657  35.679401  418548.876700  470055.222615  2.474072  0.025676  0.012838  0.011344  0.014332  0.000000  1.000000  0.002278  0.008203  0.001940  0.294531  0.288114  0.068133  0.106861  0.124611  0.029468  16  0  0  0  0
14  11  23.014064  0.000000  0.088675  0.491928  8782032.011787  6429690.283979  31.637289  608961.563710  445846.046137  2.193785  0.030099  0.015049  0.016504  0.013594  0.000000  1.000000  0.003485  0.006377  0.001508  0.292394  0.289690  0.068506  0.163422  0.096821  0.022896  16  0  0  0  0
21  3  20.040730  0.000000  0.108104  0.426224  9929982.316890  6286111.144920  27.411703  688562.459257  435890.015811  1.900776  0.031952  0.015976  0.018662  0.013290  0.000000  1.000000  0.004019  0.005598  0.001324  0.291692  0.290266  0.068642  0.158233  0.074284  0.017567  25  0  0  0  0
16  9  21.543847  0.000000  0.097323  0.477444  9292931.377795  6365689.113967  30.705791  644388.225377  441408.092311  2.129194  0.030923  0.015462  0.017465  0.013459  0.000000  1.000000  0.003721  0.006027  0.001425  0.292074  0.289956  0.068569  0.174204  0.091366  0.021606  19  0  0  0  0
13  12  24.113901  0.000000  0.083151  0.500687  8455722.916913  6470763.884311  32.200586  586334.716484  448694.161909  2.232845  0.029572  0.014786  0.015891  0.013681  0.000000  1.000000  0.003335  0.006602  0.001561  0.292616  0.289515  0.068465  0.156438  0.100274  0.023713  17  0  0  0  0
10  15  30.291366  0.000000  0.061611  0.531496  7184316.957184  6632576.959895  34.182019  498173.188456  459914.565502  2.370241  0.027525  0.013762  0.013502  0.014023  0.000000  1.000000  0.002765  0.007468  0.001766  0.293639  0.288803  0.068296  0.129740  0.113445  0.026828  16  0  0  0  0
12  13  25.568218  0.000000  0.076825  0.510320  8082196.770224  6518038.642803  32.820095  560433.755742  451972.276908  2.275803  0.028970  0.014485  0.015189  0.013781  0.000000  1.000000  0.003165  0.006861  0.001622  0.292894  0.289311  0.068416  0.148472  0.104214  0.024644  16  0  0  0  0
17  8  21.061661  0.000000  0.100539  0.471560  9482978.227266  6341938.350302  30.327345  657566.408567  439761.172536  2.102952  0.031230  0.015615  0.017822  0.013409  0.000000  1.000000  0.003809  0.005898  0.001395  0.291960  0.290051  0.068591  0.177908  0.089235  0.021102  18  0  0  0  0
18  7  20.695038  0.000000  0.103131  0.466181  9636113.506826  6322811.182542  29.981436  668185.078503  438434.861043  2.078966  0.031478  0.015739  0.018110  0.013368  0.000000  1.000000  0.003881  0.005795  0.001370  0.291868  0.290127  0.068609  0.180305  0.087329  0.020651  20  0  0  0  0
15  10  22.178550  0.000000  0.093391  0.484181  9060600.865871  6394758.298053  31.139017  628278.018576  443423.800722  2.159234  0.030548  0.015274  0.017028  0.013520  0.000000  1.000000  0.003613  0.006185  0.001463  0.292217  0.289836  0.068541  0.169358  0.093865  0.022197  19  0  0  0  0
23  1  19.820451  0.000000  0.109888  0.336063  10035389.687682  6272941.856547  21.613192  695871.591956  434976.834165  1.498697  0.032123  0.016061  0.018860  0.013263  0.000000  1.000000  0.004069  0.005528  0.001307  0.291628  0.290312  0.068653  0.105066  0.050616  0.011970  25  0  0  0  0
2  24  -55.899248  0.000000  -0.023520  0.617825  2152415.118418  7258078.911369  39.734098  149252.254433  503287.972245  2.755232  0.019391  0.009695  0.004045  0.015345  0.000000  1.000000  0.000762  0.010642  0.002517  0.295914  0.285553  0.067528  0.035748  0.161663  0.038230  16  0  0  0  0
8  18  40.390781  0.000000  0.043292  0.552665  6103889.895968  6771946.390558  35.543429  423254.473540  469578.687236  2.464644  0.025789  0.012895  0.011471  0.014318  0.000000  1.000000  0.002306  0.008133  0.001923  0.294651  0.288160  0.068144  0.108201  0.123552  0.029218  16  0  0  0  0
1  25  -40.862701  0.000000  -0.030984  0.623987  1710506.587920  7311483.608697  40.130348  118609.538785  506991.147996  2.782709  0.018673  0.009337  0.003215  0.015458  0.000000  1.000000  0.000601  0.010924  0.002583  0.295959  0.285244  0.067455  0.028206  0.165950  0.039244  16  0  0  0  0
3  23  -93.535006  0.000000  -0.014672  0.610262  2676120.343320  7194546.393201  39.247663  185566.896905  498882.515562  2.721502  0.020241  0.010120  0.005029  0.015211  0.000000  1.000000  0.000956  0.010307  0.002437  0.295837  0.285914  0.067613  0.044827  0.156585  0.037029  16  0  0  0  0
21  4  20.040572  0.000000  0.108105  0.443473  9930058.283534  6286102.680979  28.521033  688567.726918  435889.428906  1.977699  0.031953  0.015976  0.018662  0.013290  0.000000  1.000000  0.004019  0.005598  0.001324  0.291692  0.290266  0.068642  0.172504  0.079685  0.018844  25  0  0  0  0
20  5  20.203121  0.000000  0.106825  0.453873  9854437.414765  6295547.318336  29.189843  683324.042719  436544.336691  2.024075  0.031830  0.015915  0.018520  0.013310  0.000000  1.000000  0.003983  0.005649  0.001336  0.291738  0.290231  0.068634  0.178946  0.083107  0.019653  20  0  0  0  0
24  0  19.746433  0.000000  0.110500  0.258614  10071587.942933  6268415.859292  16.632220  698381.642716  434662.993546  1.153307  0.032181  0.016091  0.018928  0.013253  0.000000  1.000000  0.004086  0.005504  0.001302  0.291606  0.290327  0.068657  0.071409  0.034882  0.008249  26  0  0  0  0
12  14  25.268075  0.000000  0.078064  0.508424  8156032.132969  6510058.120522  32.698155  565553.629809  451418.893440  2.267348  0.029092  0.014546  0.015328  0.013764  0.000000  1.000000  0.003195  0.006809  0.001610  0.292978  0.289360  0.068428  0.149896  0.103426  0.024458  16  0  0  0  0
5  21  219.551698  0.000000  0.006890  0.590566  3951906.437036  7038740.384415  37.980990  274032.151136  488078.652559  2.633669  0.022309  0.011154  0.007427  0.014882  0.000000  1.000000  0.001441  0.009495  0.002245  0.295549  0.286775  0.067817  0.067597  0.144245  0.034111  16  0  0  0  0
14  12  22.929770  0.000000  0.089135  0.491315  8809359.947239  6426695.879891  31.597888  610856.530876  445638.408885  2.191053  0.030144  0.015072  0.016556  0.013588  0.000000  1.000000  0.003496  0.006359  0.001504  0.292421  0.289708  0.068510  0.163975  0.096584  0.022840  16  0  0  0  0
9  17  33.639559  0.000000  0.054043  0.540115  6738779.224996  6691737.584482  34.736329  467278.817573  464016.867385  2.408678  0.026813  0.013406  0.012664  0.014148  0.000000  1.000000  0.002573  0.007731  0.001828  0.294227  0.288548  0.068236  0.120733  0.117450  0.027775  16  0  0  0  0
4  22  -321.600803  0.000000  -0.004474  0.601177  3279645.704631  7121022.090835  38.663388  227416.408187  493784.210970  2.680987  0.021219  0.010610  0.006164  0.015056  0.000000  1.000000  0.001183  0.009923  0.002347  0.295719  0.286325  0.067710  0.055482  0.150741  0.035647  16  0  0  0  0
15  11  22.139063  0.000000  0.093629  0.483964  9074762.543346  6393199.448390  31.125121  629260.014229  443315.707342  2.158271  0.030572  0.015286  0.017055  0.013517  0.000000  1.000000  0.003619  0.006177  0.001461  0.292230  0.289845  0.068543  0.169710  0.093784  0.022178  17  0  0  0  0
23  2  19.820423  0.000000  0.109888  0.391588  10035404.777003  6272940.173198  25.184160  695872.638276  434976.717439  1.746314  0.032123  0.016061  0.018860  0.013263  0.000000  1.000000  0.004069  0.005528  0.001307  0.291628  0.290312  0.068653  0.136478  0.064362  0.015220  23  0  0  0  0
16  10  21.525911  0.000000  0.097440  0.477538  9299907.547172  6364918.501341  30.711845  644871.965245  441354.656674  2.129613  0.030935  0.015467  0.017478  0.013457  0.000000  1.000000  0.003724  0.006022  0.001424  0.292080  0.289960  0.068570  0.174526  0.091401  0.021614  17  0  0  0  0
10  16  29.643513  0.000000  0.063350  0.528575  7288044.832138  6621625.703711  33.994150  505365.861957  459155.186115  2.357214  0.027697  0.013848  0.013697  0.014000  0.000000  1.000000  0.002810  0.007381  0.001745  0.293781  0.288873  0.068313  0.131807  0.112124  0.026515  16  0  0  0  0
6  20  83.582907  0.000000  0.019041  0.578612  4670578.514830  6950298.285751  37.212200  323866.138498  481945.921703  2.580359  0.023472  0.011736  0.008778  0.014695  0.000000  1.000000  0.001723  0.009039  0.002138  0.295318  0.287247  0.067928  0.080844  0.137317  0.032473  18  0  0  0  0
13  13  23.945720  0.000000  0.083960  0.499506  8503882.959741  6465518.088072  32.124652  589674.218657  448330.409161  2.227580  0.029652  0.014826  0.015982  0.013670  0.000000  1.000000  0.003355  0.006570  0.001554  0.292667  0.289547  0.068472  0.157367  0.099802  0.023601  17  0  0  0  0
7  19  53.222623  0.000000  0.031410  0.565750  5401790.416933  6859702.039552  36.384985  374569.659359  475663.818463  2.522999  0.024655  0.012328  0.010152  0.014503  0.000000  1.000000  0.002017  0.008576  0.002028  0.295019  0.287719  0.068040  0.094642  0.130289  0.030811  16  0  0  0  0
17  9  21.053585  0.000000  0.100595  0.472003  9486328.009124  6341567.318748  30.355821  657798.688339  439735.444555  2.104926  0.031236  0.015618  0.017828  0.013408  0.000000  1.000000  0.003811  0.005896  0.001394  0.291963  0.290054  0.068592  0.178391  0.089394  0.021140  18  0  0  0  0
18  8  20.691395  0.000000  0.103157  0.467180  9637703.143106  6322634.743621  30.045661  668295.306681  438422.626458  2.083419  0.031480  0.015740  0.018113  0.013368  0.000000  1.000000  0.003881  0.005794  0.001370  0.291870  0.290128  0.068610  0.181250  0.087680  0.020735  17  0  0  0  0
19  7  20.414275  0.000000  0.105208  0.462724  9758848.960881  6307494.499961  29.759086  676695.771008  437372.775303  2.063547  0.031676  0.015838  0.018340  0.013336  0.000000  1.000000  0.003938  0.005712  0.001351  0.291796  0.290186  0.068623  0.182929  0.086123  0.020366  19  0  0  0  0
11  15  27.061178  0.000000  0.071280  0.518068  7755827.875665  6561527.605570  33.318424  537802.761900  454987.878165  2.310358  0.028449  0.014224  0.014576  0.013873  0.000000  1.000000  0.003015  0.007076  0.001673  0.293355  0.289139  0.068376  0.141452  0.107498  0.025421  16  0  0  0  0
22  3  19.916101  0.000000  0.109106  0.425089  9989198.253519  6278714.623613  27.338645  692668.596574  435377.127999  1.895710  0.032048  0.016024  0.018773  0.013275  0.000000  1.000000  0.004047  0.005559  0.001315  0.291656  0.290292  0.068648  0.159105  0.073939  0.017485  21  0  0  0  0
3  24  -93.664016  0.000000  -0.014654  0.610189  2677259.177529  7194465.510399  39.242972  185645.865674  498876.907007  2.721177  0.020243  0.010121  0.005031  0.015211  0.000000  1.000000  0.000956  0.010304  0.002437  0.295842  0.285915  0.067613  0.044848  0.156537  0.037018  16  0  0  0  0
5  22  216.393566  0.000000  0.006993  0.590322  3958151.819042  7038189.951035  37.965267  274465.216922  488040.484539  2.632578  0.022319  0.011160  0.007439  0.014881  0.000000  1.000000  0.001443  0.009485  0.002243  0.295568  0.286779  0.067818  0.067713  0.144099  0.034077  17  0  0  0  0
24  1  19.746420  0.000000  0.110500  0.335714  10071595.984587  6268414.961959  21.590690  698382.200338  434662.931324  1.497136  0.032181  0.016091  0.018928  0.013253  0.000000  1.000000  0.004086  0.005504  0.001302  0.291606  0.290327  0.068657  0.105329  0.050537  0.011951  24  0  0  0  0
2  25  -55.919206  0.000000  -0.023513  0.617782  2152868.339082  7258052.486812  39.731301  149283.681552  503286.139919  2.755038  0.019391  0.009696  0.004046  0.015345  0.000000  1.000000  0.000762  0.010640  0.002516  0.295916  0.285553  0.067528  0.035756  0.161633  0.038223  16  0  0  0  0
6  21  82.677194  0.000000  0.019268  0.578150  4684215.100143  6949019.487593  37.182471  324811.723336  481857.247587  2.578298  0.023495  0.011748  0.008803  0.014692  0.000000  1.000000  0.001729  0.009022  0.002133  0.295351  0.287257  0.067931  0.081104  0.137058  0.032411  16  0  0  0  0
7  20  52.545422  0.000000  0.031874  0.564895  5429608.595456  6856973.934006  36.329979  376498.620842  475474.646821  2.519185  0.024702  0.012351  0.010204  0.014497  0.000000  1.000000  0.002029  0.008547  0.002021  0.295076  0.287738  0.068044  0.095184  0.129837  0.030704  16  0  0  0  0
23  3  19.820357  0.000000  0.109888  0.424199  10035437.779142  6272936.491395  27.281430  695874.926703  434976.462136  1.891742  0.032123  0.016061  0.018860  0.013263  0.000000  1.000000  0.004069  0.005528  0.001307  0.291628  0.290312  0.068653  0.159786  0.073670  0.017422  22  0  0  0  0
21  5  20.040229  0.000000  0.108108  0.451899  9930222.833625  6286084.347674  29.062891  688579.137111  435888.157642  2.015272  0.031953  0.015976  0.018662  0.013290  0.000000  1.000000  0.004019  0.005598  0.001324  0.291692  0.290266  0.068642  0.180442  0.082447  0.019497  22  0  0  0  0
20  6  20.202367  0.000000  0.106831  0.458016  9854790.443822  6295508.023284  29.456316  683348.522375  436541.611903  2.042553  0.031831  0.015915  0.018521  0.013310  0.000000  1.000000  0.003983  0.005648  0.001336  0.291738  0.290231  0.068634  0.182981  0.084506  0.019984  22  0  0  0  0
13  14  23.682366  0.000000  0.085258  0.497538  8581204.906509  6457093.573747  31.998098  595035.858600  447746.238503  2.218804  0.029779  0.014890  0.016127  0.013652  0.000000  1.000000  0.003387  0.006518  0.001541  0.292749  0.289597  0.068484  0.158886  0.099019  0.023416  16  0  0  0  0
9  18  32.977799  0.000000  0.055405  0.537845  6820062.411571  6683301.835356  34.590306  472915.136859  463431.917687  2.398553  0.026948  0.013474  0.012817  0.014130  0.000000  1.000000  0.002608  0.007661  0.001812  0.294352  0.288603  0.068249  0.122376  0.116385  0.027523  16  0  0  0  0
11  16  26.531644  0.000000  0.073181  0.514999  7869127.902327  6549398.738840  33.121017  545659.185255  454146.841188  2.296670  0.028636  0.014318  0.014789  0.013847  0.000000  1.000000  0.003064  0.006990  0.001653  0.293494  0.289214  0.068394  0.143751  0.106186  0.025111  16  0  0  0  0
25  0  19.688607  0.000000  0.110984  0.258438  10100147.484629  6264842.304735  16.620910  700362.011627  434415.196981  1.152523  0.032227  0.016114  0.018982  0.013246  0.000000  1.000000  0.004099  0.005485  0.001297  0.291588  0.290338  0.068659  0.071532  0.034850  0.008241  29  0  0  0  0
14  13  22.779885  0.000000  0.089963  0.490104  8858656.883182  6421293.413744  31.519987  614274.867219  445263.792369  2.185651  0.030225  0.015112  0.016648  0.013576  0.000000  1.000000  0.003516  0.006328  0.001496  0.292470  0.289740  0.068518  0.164945  0.096117  0.022730  17  0  0  0  0
8  19  39.736633  0.000000  0.044150  0.551183  6155183.434639  6766749.158348  35.448156  426811.257833  469218.302003  2.458038  0.025874  0.012937  0.011568  0.014307  0.000000  1.000000  0.002328  0.008084  0.001912  0.294741  0.288195  0.068152  0.109221  0.122816  0.029044  16  0  0  0  0
4  23  -324.947093  0.000000  -0.004429  0.601046  3282367.267321  7120802.375457  38.654973  227605.126137  493768.975518  2.680404  0.021224  0.010612  0.006169  0.015055  0.000000  1.000000  0.001184  0.009917  0.002345  0.295729  0.286327  0.067711  0.055531  0.150659  0.035628  16  0  0  0  0
24  2  19.746392  0.000000  0.110501  0.391069  10071610.969830  6268413.289494  25.150733  698383.239441  434662.815352  1.743996  0.032181  0.016091  0.018928  0.013253  0.000000  1.000000  0.004086  0.005504  0.001302  0.291606  0.290327  0.068657  0.136875  0.064222  0.015187  23  0  0  0  0
16  11  21.489894  0.000000  0.097676  0.477311  9313967.379792  6363365.347537  30.697245  645846.898797  441246.958255  2.128601  0.030958  0.015479  0.017504  0.013454  0.000000  1.000000  0.003730  0.006014  0.001422  0.292093  0.289969  0.068572  0.174888  0.091317  0.021595  17  0  0  0  0
25  1  19.688594  0.000000  0.110984  0.335434  10100155.535011  6264841.406153  21.572681  700362.569854  434415.134671  1.495888  0.032227  0.016114  0.018982  0.013246  0.000000  1.000000  0.004099  0.005485  0.001297  0.291588  0.290338  0.068659  0.105536  0.050474  0.011936  22  0  0  0  0
10  17  29.017949  0.000000  0.065126  0.525660  7393911.138082  6610441.995644  33.806661  512706.818028  458379.688104  2.344213  0.027872  0.013936  0.013896  0.013976  0.000000  1.000000  0.002856  0.007295  0.001725  0.293925  0.288943  0.068329  0.133965  0.110824  0.026208  16  0  0  0  0
12  15  24.868427  0.000000  0.079778  0.505737  8258120.482544  6499019.484491  32.525401  572632.615733  450653.454980  2.255369  0.029261  0.014630  0.015520  0.013741  0.000000  1.000000  0.003239  0.006736  0.001593  0.293094  0.289427  0.068444  0.151935  0.102321  0.024197  16  0  0  0  0
17  10  21.037025  0.000000  0.100711  0.472079  9493209.067856  6340805.140404  30.360752  658275.833068  439682.593767  2.105268  0.031247  0.015624  0.017841  0.013406  0.000000  1.000000  0.003814  0.005892  0.001393  0.291969  0.290058  0.068593  0.178726  0.089421  0.021146  16  0  0  0  0
19  6  20.415928  0.000000  0.105195  0.460678  9758098.436569  6307577.936976  29.627484  676643.728330  437378.560972  2.054422  0.031675  0.015837  0.018339  0.013336  0.000000  1.000000  0.003938  0.005713  0.001351  0.291795  0.290186  0.068623  0.180966  0.085417  0.020199  20  0  0  0  0
19  8  20.410832  0.000000  0.105234  0.463672  9760412.513977  6307320.677587  29.820051  676804.190533  437360.722153  2.067775  0.031679  0.015839  0.018343  0.013335  0.000000  1.000000  0.003939  0.005712  0.001351  0.291797  0.290187  0.068624  0.183911  0.086452  0.020444  19  0  0  0  0
15  12  22.063064  0.000000  0.094090  0.483339  9102223.330185  6390176.449807  31.084904  631164.193543  443106.087297  2.155482  0.030617  0.015308  0.017106  0.013511  0.000000  1.000000  0.003630  0.006159  0.001457  0.292256  0.289863  0.068547  0.170279  0.093549  0.022123  16  0  0  0  0
20  7  20.200789  0.000000  0.106844  0.459981  9855529.413738  6295425.769855  29.582682  683399.763851  436535.908306  2.051315  0.031832  0.015916  0.018522  0.013310  0.000000  1.000000  0.003984  0.005648  0.001336  0.291739  0.290232  0.068634  0.185003  0.085178  0.020143  20  0  0  0  0
3  25  -93.758032  0.000000  -0.014640  0.610146  2678087.259953  7194406.676721  39.240245  185703.286368  498872.827376  2.720988  0.020244  0.010122  0.005033  0.015211  0.000000  1.000000  0.000956  0.010302  0.002436  0.295846  0.285916  0.067613  0.044862  0.156509  0.037011  16  0  0  0  0
18  9  20.683849  0.000000  0.103213  0.467592  9640998.658331  6322268.959358  30.072195  668523.823510  438397.262333  2.085259  0.031486  0.015743  0.018119  0.013367  0.000000  1.000000  0.003883  0.005792  0.001370  0.291872  0.290130  0.068610  0.181756  0.087825  0.020769  18  0  0  0  0
9  19  32.490077  0.000000  0.056453  0.536222  6882637.647085  6676804.524468  34.485935  477254.213876  462981.382709  2.391315  0.027051  0.013526  0.012935  0.014117  0.000000  1.000000  0.002636  0.007611  0.001800  0.294447  0.288645  0.068259  0.123651  0.115630  0.027344  16  0  0  0  0
22  5  19.915616  0.000000  0.109110  0.450350  9989435.595876  6278688.160862  28.963303  692685.054311  435375.293025  2.008366  0.032048  0.016024  0.018774  0.013275  0.000000  1.000000  0.004047  0.005559  0.001315  0.291657  0.290292  0.068648  0.181612  0.081933  0.019376  23  0  0  0  0
12  16  24.415284  0.000000  0.081815  0.502534  8379428.790509  6485896.734990  32.319359  581044.347415  449743.500422  2.241081  0.029461  0.014730  0.015748  0.013713  0.000000  1.000000  0.003292  0.006650  0.001573  0.293231  0.289507  0.068463  0.154439  0.101020  0.023889  17  0  0  0  0
22  4  19.915949  0.000000  0.109107  0.442092  9989273.144901  6278706.273414  28.432179  692673.789675  435376.548981  1.971537  0.032048  0.016024  0.018773  0.013275  0.000000  1.000000  0.004047  0.005559  0.001315  0.291656  0.290292  0.068648  0.173556  0.079240  0.018739  24  0  0  0  0
10  18  28.493949  0.000000  0.066691  0.523217  7487260.752872  6600575.253103  33.649565  519179.844694  457695.510802  2.333320  0.028027  0.014013  0.014071  0.013955  0.000000  1.000000  0.002897  0.007224  0.001708  0.294052  0.289006  0.068344  0.135895  0.109747  0.025953  17  0  0  0  0
13  15  23.329701  0.000000  0.087062  0.494755  8688570.060568  6445391.515017  31.819117  602480.747439  446934.797145  2.206394  0.029956  0.014978  0.016329  0.013627  0.000000  1.000000  0.003433  0.006446  0.001524  0.292861  0.289667  0.068501  0.161064  0.097924  0.023157  17  0  0  0  0
11  17  26.016210  0.000000  0.075132  0.511922  7985364.106135  6536949.141149  32.923140  553719.208304  453283.564162  2.282948  0.028828  0.014414  0.015007  0.013821  0.000000  1.000000  0.003116  0.006904  0.001633  0.293637  0.289291  0.068412  0.146168  0.104890  0.024804  16  0  0  0  0
6  22  82.077369  0.000000  0.019422  0.577886  4693426.763898  6948155.429548  37.165513  325450.476321  481797.332280  2.577122  0.023511  0.011755  0.008821  0.014690  0.000000  1.000000  0.001732  0.009012  0.002131  0.295374  0.287263  0.067932  0.081279  0.136910  0.032376  16  0  0  0  0
5  23  214.287461  0.000000  0.007064  0.590185  3962422.430891  7037813.468089  37.956442  274761.348667  488014.378549  2.631967  0.022327  0.011163  0.007447  0.014880  0.000000  1.000000  0.001445  0.009480  0.002242  0.295580  0.286782  0.067818  0.067793  0.144017  0.034057  16  0  0  0  0
18  10  20.668363  0.000000  0.103327  0.467655  9647772.108396  6321517.133626  30.076209  668993.506465  438345.129413  2.085537  0.031497  0.015748  0.018131  0.013365  0.000000  1.000000  0.003886  0.005788  0.001369  0.291878  0.290134  0.068611  0.182101  0.087847  0.020774  18  0  0  0  0
7  21  52.096232  0.000000  0.032190  0.564387  5448518.757273  6855118.887552  36.297339  377809.884760  475346.014633  2.516921  0.024733  0.012367  0.010240  0.014494  0.000000  1.000000  0.002037  0.008529  0.002017  0.295115  0.287751  0.068047  0.095553  0.129570  0.030641  16  0  0  0  0
4  24  -327.338145  0.000000  -0.004397  0.600972  3284278.535723  7120648.030475  38.650223  227737.656853  493758.272966  2.680075  0.021227  0.010614  0.006172  0.015055  0.000000  1.000000  0.001184  0.009914  0.002345  0.295736  0.286328  0.067711  0.055566  0.150613  0.035617  17  0  0  0  0
17  11  21.003721  0.000000  0.100945  0.471844  9507095.644977  6339266.938794  30.345628  659238.752778  439575.932158  2.104219  0.031270  0.015635  0.017867  0.013403  0.000000  1.000000  0.003819  0.005883  0.001391  0.291981  0.290067  0.068595  0.179095  0.089337  0.021126  16  0  0  0  0
19  9  20.403697  0.000000  0.105288  0.464060  9763654.812384  6306960.222560  29.844999  677029.017213  437335.727567  2.069505  0.031684  0.015842  0.018349  0.013335  0.000000  1.000000  0.003940  0.005710  0.001350  0.291800  0.290189  0.068624  0.184434  0.086587  0.020476  19  0  0  0  0
20  8  20.197501  0.000000  0.106870  0.460888  9857069.203730  6295254.378249  29.641018  683506.535600  436524.023710  2.055360  0.031835  0.015917  0.018525  0.013310  0.000000  1.000000  0.003984  0.005647  0.001335  0.291740  0.290233  0.068634  0.186013  0.085489  0.020217  19  0  0  0  0
21  6  20.039503  0.000000  0.108114  0.455919  9930570.929104  6286045.565117  29.321472  688603.274664  435885.468392  2.033202  0.031953  0.015977  0.018663  0.013290  0.000000  1.000000  0.004019  0.005598  0.001324  0.291693  0.290266  0.068642  0.184564  0.083795  0.019816  21  0  0  0  0
14  14  22.543430  0.000000  0.091301  0.488087  8938314.281274  6412561.564123  31.390253  619798.451469  444658.310541  2.176655  0.030356  0.015178  0.016798  0.013558  0.000000  1.000000  0.003550  0.006276  0.001484  0.292549  0.289791  0.068530  0.166535  0.095345  0.022547  16  0  0  0  0
8  20  39.290009  0.000000  0.044756  0.550239  6191387.822307  6763079.422896  35.387435  429321.733825  468963.836084  2.453827  0.025935  0.012967  0.011636  0.014299  0.000000  1.000000  0.002343  0.008054  0.001905  0.294805  0.288220  0.068158  0.109944  0.122350  0.028933  17  0  0  0  0
16  12  21.420353  0.000000  0.098136  0.476679  9341307.345772  6360344.936999  30.656566  647742.700180  441037.517669  2.125780  0.031003  0.015502  0.017556  0.013447  0.000000  1.000000  0.003741  0.005997  0.001418  0.292117  0.289987  0.068576  0.175467  0.091086  0.021540  17  0  0  0  0
21  7  20.037983  0.000000  0.108126  0.457819  9931299.799093  6285964.359296  29.443659  688653.815793  435879.837437  2.041675  0.031955  0.015977  0.018664  0.013290  0.000000  1.000000  0.004019  0.005598  0.001324  0.291693  0.290266  0.068642  0.186632  0.084440  0.019968  20  0  0  0  0
25  2  19.688567  0.000000  0.110984  0.390654  10100170.404615  6264839.746067  25.124036  700363.600939  434415.019558  1.742145  0.032227  0.016114  0.018982  0.013246  0.000000  1.000000  0.004099  0.005485  0.001297  0.291588  0.290338  0.068659  0.137188  0.064110  0.015161  26  0  0  0  0
15  13  21.927163  0.000000  0.094927  0.482110  9152008.084213  6384695.145655  31.005872  634616.356052  442726.004015  2.150002  0.030699  0.015349  0.017200  0.013499  0.000000  1.000000  0.003651  0.006128  0.001449  0.292302  0.289895  0.068554  0.171275  0.093090  0.022014  16  0  0  0  0
24  3  19.746328  0.000000  0.110501  0.423498  10071643.610418  6268409.646469  27.236354  698385.502797  434662.562738  1.888617  0.032181  0.016091  0.018928  0.013253  0.000000  1.000000  0.004086  0.005504  0.001302  0.291606  0.290327  0.068657  0.160319  0.073459  0.017372  25  0  0  0  0
11  18  25.578756  0.000000  0.076871  0.509306  8088982.462613  6525845.740260  32.754913  560904.287601  452513.634793  2.271283  0.028999  0.014500  0.015202  0.013797  0.000000  1.000000  0.003162  0.006833  0.001616  0.293763  0.289360  0.068428  0.148353  0.103801  0.024547  16  0  0  0  0
23  5  19.819884  0.000000  0.109892  0.449135  10035672.442822  6272910.312545  28.885170  695891.198696  434974.646849  2.002949  0.032123  0.016062  0.018860  0.013263  0.000000  1.000000  0.004069  0.005528  0.001307  0.291628  0.290312  0.068653  0.182527  0.081532  0.019281  21  0  0  0  0
12  17  23.972166  0.000000  0.083910  0.499309  8504189.924363  6472394.346799  32.112002  589695.504125  448807.221049  2.226703  0.029667  0.014833  0.015982  0.013684  0.000000  1.000000  0.003348  0.006565  0.001552  0.293370  0.289589  0.068482  0.157077  0.099728  0.023584  16  0  0  0  0
8  21  38.990814  0.000000  0.045171  0.549665  6216201.718021  6760563.590311  35.350494  431042.373048  468789.383823  2.451266  0.025976  0.012988  0.011682  0.014294  0.000000  1.000000  0.002354  0.008035  0.001900  0.294848  0.288237  0.068162  0.110441  0.122067  0.028866  17  0  0  0  0
13  16  22.928453  0.000000  0.089208  0.491439  8816378.284286  6431455.634397  31.605862  611343.194725  445968.458644  2.191606  0.030167  0.015083  0.016569  0.013598  0.000000  1.000000  0.003490  0.006361  0.001504  0.292995  0.289751  0.068520  0.163741  0.096634  0.022852  16  0  0  0  0
25  3  19.688504  0.000000  0.110984  0.422939  10100202.715121  6264836.138633  27.200389  700365.841406  434414.769412  1.886123  0.032227  0.016114  0.018982  0.013246  0.000000  1.000000  0.004099  0.005485  0.001297  0.291588  0.290338  0.068659  0.160739  0.073291  0.017332  21  0  0  0  0
6  23  81.672737  0.000000  0.019527  0.577735  4699724.129844  6947564.625248  37.155777  325887.146765  481756.364870  2.576447  0.023521  0.011761  0.008832  0.014689  0.000000  1.000000  0.001735  0.009007  0.002130  0.295389  0.287268  0.067933  0.081399  0.136825  0.032356  16  0  0  0  0
10  19  28.100824  0.000000  0.067916  0.521433  7560292.414894  6592852.710048  33.534852  524243.988738  457160.016069  2.325366  0.028147  0.014074  0.014208  0.013939  0.000000  1.000000  0.002929  0.007173  0.001696  0.294151  0.289055  0.068356  0.137418  0.108967  0.025769  16  0  0  0  0
4  25  -329.095650  0.000000  -0.004374  0.600929  3285666.030636  7120535.957278  38.647456  227833.868194  493750.501613  2.679883  0.021230  0.010615  0.006175  0.015055  0.000000  1.000000  0.001185  0.009912  0.002344  0.295741  0.286329  0.067711  0.055591  0.150586  0.035611  16  0  0  0  0
17  12  20.939239  0.000000  0.101400  0.471208  9534166.130836  6336268.169929  30.304711  661115.867935  439367.992245  2.101382  0.031315  0.015657  0.017918  0.013397  0.000000  1.000000  0.003831  0.005867  0.001387  0.292004  0.290084  0.068599  0.179678  0.089109  0.021073  17  0  0  0  0
15  14  21.711074  0.000000  0.096288  0.480063  9233014.664832  6375774.251669  30.874236  640233.494994  442107.413518  2.140874  0.030832  0.015416  0.017352  0.013480  0.000000  1.000000  0.003686  0.006078  0.001437  0.292378  0.289947  0.068567  0.172915  0.092330  0.021834  17  0  0  0  0
14  15  22.224473  0.000000  0.093171  0.485234  9049591.656184  6400359.537472  31.206742  627514.620591  443812.200527  2.163930  0.030539  0.015270  0.017007  0.013532  0.000000  1.000000  0.003599  0.006205  0.001467  0.292658  0.289864  0.068547  0.168823  0.094262  0.022291  16  0  0  0  0
5  24  212.836536  0.000000  0.007114  0.590106  3965415.304917  7037549.576226  37.951385  274968.879822  487996.079822  2.631616  0.022332  0.011166  0.007452  0.014879  0.000000  1.000000  0.001446  0.009477  0.002241  0.295589  0.286784  0.067819  0.067849  0.143971  0.034046  16  0  0  0  0
7  22  51.796789  0.000000  0.032404  0.564090  5461334.300240  6853861.453696  36.278246  378698.537076  475258.821955  2.515597  0.024755  0.012377  0.010264  0.014491  0.000000  1.000000  0.002042  0.008519  0.002015  0.295141  0.287759  0.068049  0.095803  0.129414  0.030604  20  0  0  0  0
22  7  19.913438  0.000000  0.109128  0.456122  9990499.666424  6278569.522697  29.334507  692758.838837  435367.066446  2.034106  0.032050  0.016025  0.018776  0.013275  0.000000  1.000000  0.004047  0.005558  0.001314  0.291657  0.290293  0.068649  0.187906  0.083864  0.019832  19  0  0  0  0
9  20  32.152045  0.000000  0.057204  0.535163  6927414.007627  6672153.701735  34.417821  480359.085561  462658.886471  2.386592  0.027126  0.013563  0.013019  0.014107  0.000000  1.000000  0.002655  0.007579  0.001792  0.294516  0.288675  0.068266  0.124568  0.115140  0.027228  16  0  0  0  0
19  10  20.389048  0.000000  0.105400  0.464111  9770322.021080  6306219.001036  29.848273  677491.333205  437284.329961  2.069732  0.031695  0.015847  0.018362  0.013333  0.000000  1.000000  0.003943  0.005706  0.001349  0.291805  0.290193  0.068625  0.184788  0.086605  0.020480  18  0  0  0  0
18  11  20.637180  0.000000  0.103557  0.467414  9661456.901587  6319998.118329  30.060690  669942.434122  438239.798217  2.084461  0.031519  0.015760  0.018157  0.013362  0.000000  1.000000  0.003891  0.005779  0.001367  0.291890  0.290143  0.068613  0.182475  0.087762  0.020754  18  0  0  0  0
21  8  20.034816  0.000000  0.108151  0.458694  9932818.770636  6285795.124380  29.499896  688759.143954  435868.102390  2.045575  0.031957  0.015979  0.018667  0.013290  0.000000  1.000000  0.004020  0.005597  0.001324  0.291694  0.290267  0.068643  0.187665  0.084737  0.020039  19  0  0  0  0
22  6  19.914912  0.000000  0.109116  0.454274  9989779.473967  6278649.820062  29.215632  692708.899424  435372.634407  2.025863  0.032049  0.016025  0.018774  0.013275  0.000000  1.000000  0.004047  0.005559  0.001315  0.291657  0.290292  0.068648  0.185803  0.083241  0.019685  18  0  0  0  0
6  24  81.391739  0.000000  0.019601  0.577646  4704137.524096  6947150.509342  37.150060  326193.179293  481727.649344  2.576051  0.023529  0.011764  0.008841  0.014688  0.000000  1.000000  0.001737  0.009003  0.002129  0.295400  0.287271  0.067934  0.081483  0.136775  0.032345  16  0  0  0  0
24  4  19.746183  0.000000  0.110502  0.440155  10071716.833994  6268401.474064  28.307611  698390.580249  434661.996049  1.962900  0.032181  0.016091  0.018928  0.013253  0.000000  1.000000  0.004086  0.005504  0.001302  0.291606  0.290327  0.068657  0.175021  0.078620  0.018592  24  0  0  0  0
23  6  19.819197  0.000000  0.109898  0.452982  10036012.703668  6272872.353845  29.132561  695914.792982  434972.014726  2.020103  0.032124  0.016062  0.018861  0.013263  0.000000  1.000000  0.004069  0.005528  0.001307  0.291629  0.290312  0.068653  0.186772  0.082809  0.019583  22  0  0  0  0
20  9  20.190687  0.000000  0.106923  0.461256  9860262.876804  6294898.892424  29.664688  683727.990515  436499.373697  2.057002  0.031840  0.015920  0.018531  0.013309  0.000000  1.000000  0.003986  0.005645  0.001335  0.291742  0.290235  0.068635  0.186551  0.085616  0.020247  19  0  0  0  0
9  21  31.923317  0.000000  0.057723  0.534501  6958392.281656  6668935.291503  34.375281  482507.173631  462435.716238  2.383642  0.027177  0.013589  0.013077  0.014100  0.000000  1.000000  0.002669  0.007559  0.001788  0.294563  0.288696  0.068271  0.125204  0.114835  0.027156  16  0  0  0  0
16  13  21.295332  0.000000  0.098973  0.475442  9391110.902155  6354842.104230  30.577003  651196.166477  440655.941555  2.120263  0.031085  0.015542  0.017649  0.013436  0.000000  1.000000  0.003762  0.005967  0.001411  0.292162  0.290019  0.068584  0.176477  0.090636  0.021434  16  0  0  0  0
23  4  19.820208  0.000000  0.109890  0.441009  10035511.772622  6272928.236680  28.362517  695880.057541  434975.889740  1.966707  0.032123  0.016061  0.018860  0.013263  0.000000  1.000000  0.004069  0.005528  0.001307  0.291628  0.290312  0.068653  0.174378  0.078893  0.018657  23  0  0  0  0
12  18  23.592752  0.000000  0.085791  0.496532  8616199.838801  6460266.873507  31.933405  597462.468827  447966.280696  2.214319  0.029852  0.014926  0.016193  0.013659  0.000000  1.000000  0.003399  0.006492  0.001535  0.293495  0.289663  0.068499  0.159483  0.098630  0.023324  16  0  0  0  0
16  14  21.095006  0.000000  0.100345  0.473381  9472706.491008  6345824.588361  30.444442  656854.148287  440030.651126  2.111071  0.031219  0.015610  0.017802  0.013417  0.000000  1.000000  0.003797  0.005917  0.001399  0.292235  0.290071  0.068596  0.178149  0.089890  0.021257  16  0  0  0  0
8  22  38.790156  0.000000  0.045454  0.549319  6233102.790552  6758849.717760  35.328270  432214.323178  468670.540882  2.449724  0.026004  0.013002  0.011714  0.014290  0.000000  1.000000  0.002361  0.008024  0.001897  0.294878  0.288248  0.068165  0.110780  0.121897  0.028826  16  0  0  0  0
13  17  22.534887  0.000000  0.091419  0.488090  8948007.827252  6417097.212125  31.390435  620470.619016  444972.820360  2.176668  0.030384  0.015192  0.016816  0.013567  0.000000  1.000000  0.003550  0.006277  0.001484  0.293131  0.289837  0.068541  0.166566  0.095350  0.022548  16  0  0  0  0
17  13  20.822749  0.000000  0.102232  0.469968  9583692.483921  6330781.119901  30.224989  664550.112468  438987.510534  2.095854  0.031396  0.015698  0.018011  0.013385  0.000000  1.000000  0.003852  0.005837  0.001380  0.292047  0.290116  0.068607  0.180695  0.088667  0.020968  16  0  0  0  0
24  5  19.745865  0.000000  0.110505  0.448178  10071875.957951  6268383.714667  28.823567  698401.614184  434660.764581  1.998677  0.032182  0.016091  0.018929  0.013253  0.000000  1.000000  0.004086  0.005504  0.001302  0.291606  0.290327  0.068657  0.183244  0.081217  0.019206  21  0  0  0  0
5  25  211.795866  0.000000  0.007150  0.590060  3967588.020340  7037357.973214  37.948400  275119.539735  487982.793732  2.631409  0.022335  0.011168  0.007456  0.014879  0.000000  1.000000  0.001447  0.009475  0.002241  0.295595  0.286786  0.067819  0.067889  0.143943  0.034040  16  0  0  0  0
11  19  25.245713  0.000000  0.078249  0.507355  8171139.202019  6517038.663910  32.629466  566601.180579  451902.936611  2.262585  0.029135  0.014568  0.015356  0.013779  0.000000  1.000000  0.003199  0.006780  0.001603  0.293863  0.289414  0.068441  0.150102  0.102996  0.024357  16  0  0  0  0
19  11  20.359521  0.000000  0.105627  0.463865  9783804.486548  6304720.054480  29.832450  678426.231101  437180.390367  2.068635  0.031717  0.015859  0.018387  0.013330  0.000000  1.000000  0.003949  0.005697  0.001347  0.291817  0.290202  0.068627  0.185163  0.086519  0.020460  17  0  0  0  0
10  20  27.824465  0.000000  0.068804  0.520240  7613256.980492  6587250.333565  33.458137  527916.644980  456771.537418  2.320046  0.028235  0.014118  0.014308  0.013927  0.000000  1.000000  0.002953  0.007139  0.001688  0.294222  0.289090  0.068364  0.138528  0.108450  0.025646  16  0  0  0  0
20  10  20.176690  0.000000  0.107034  0.461298  9866832.581100  6294167.611572  29.667370  684183.545379  436448.665395  2.057188  0.031851  0.015925  0.018543  0.013308  0.000000  1.000000  0.003989  0.005641  0.001334  0.291748  0.290239  0.068636  0.186910  0.085630  0.020250  18  0  0  0  0
18  12  20.576660  0.000000  0.104006  0.466776  9688191.040878  6317030.431421  30.019657  671796.226415  438034.013581  2.081616  0.031563  0.015782  0.018207  0.013356  0.000000  1.000000  0.003903  0.005763  0.001363  0.291912  0.290160  0.068617  0.183058  0.087537  0.020701  17  0  0  0  0
8  23  38.653722  0.000000  0.045648  0.549109  6244715.575388  6757671.966920  35.314746  433019.574127  468588.873565  2.448787  0.026024  0.013012  0.011736  0.014288  0.000000  1.000000  0.002366  0.008017  0.001896  0.294898  0.288256  0.068167  0.111013  0.121794  0.028802  17  0  0  0  0
9  22  31.768909  0.000000  0.058078  0.534092  6979624.219806  6666729.100786  34.348972  483979.433609  462282.735089  2.381818  0.027212  0.013606  0.013117  0.014095  0.000000  1.000000  0.002678  0.007547  0.001785  0.294595  0.288711  0.068274  0.125641  0.114647  0.027112  16  0  0  0  0
15  15  21.417184  0.000000  0.098204  0.477165  9346984.863066  6363219.289539  30.687824  648136.389226  441236.830336  2.127948  0.031020  0.015510  0.017566  0.013454  0.000000  1.000000  0.003736  0.006008  0.001421  0.292484  0.290021  0.068584  0.175287  0.091264  0.021582  16  0  0  0  0
21  9  20.028251  0.000000  0.108204  0.459046  9935969.754420  6285444.059019  29.522549  688977.638718  435843.758900  2.047146  0.031962  0.015981  0.018673  0.013289  0.000000  1.000000  0.004021  0.005595  0.001323  0.291697  0.290269  0.068643  0.188213  0.084858  0.020067  19  0  0  0  0
7  23  51.593983  0.000000  0.032551  0.563915  5470111.191761  6853000.157720  36.266967  379307.142189  475199.098176  2.514815  0.024769  0.012385  0.010280  0.014489  0.000000  1.000000  0.002046  0.008513  0.002013  0.295159  0.287765  0.068051  0.095975  0.129322  0.030582  18  0  0  0  0
6  25  81.188840  0.000000  0.019654  0.577592  4707345.021836  6946849.522838  37.146603  326415.592835  481706.778410  2.575811  0.023534  0.011767  0.008847  0.014687  0.000000  1.000000  0.001738  0.009001  0.002129  0.295408  0.287273  0.067934  0.081545  0.136745  0.032338  16  0  0  0  0
14  16  21.859877  0.000000  0.095404  0.481832  9182500.584273  6385780.009993  30.987985  636730.759700  442801.230419  2.148761  0.030758  0.015379  0.017257  0.013501  0.000000  1.000000  0.003659  0.006121  0.001448  0.292788  0.289950  0.068567  0.171643  0.092988  0.021990  16  0  0  0  0
22  8  19.910365  0.000000  0.109153  0.456971  9992000.715223  6278402.162806  29.389081  692862.924204  435355.461416  2.037891  0.032053  0.016026  0.018778  0.013274  0.000000  1.000000  0.004048  0.005557  0.001314  0.291659  0.290294  0.068649  0.188958  0.084151  0.019900  18  0  0  0  0
11  20  25.008517  0.000000  0.079262  0.506020  8231469.916938  6510569.423781  32.543579  570784.618585  451454.348109  2.256629  0.029235  0.014617  0.015470  0.013765  0.000000  1.000000  0.003227  0.006744  0.001595  0.293937  0.289454  0.068450  0.151394  0.102449  0.024227  16  0  0  0  0
18  13  20.466874  0.000000  0.104832  0.465537  9737284.505052  6311580.046075  29.939976  675200.453668  437656.074264  2.076091  0.031644  0.015822  0.018300  0.013344  0.000000  1.000000  0.003924  0.005734  0.001356  0.291953  0.290191  0.068625  0.184076  0.087103  0.020598  16  0  0  0  0
19  12  20.302101  0.000000  0.106071  0.463226  9810189.978331  6301786.389215  29.791367  680255.847563  436976.964852  2.065786  0.031760  0.015880  0.018437  0.013324  0.000000  1.000000  0.003960  0.005682  0.001344  0.291838  0.290219  0.068631  0.185746  0.086297  0.020408  17  0  0  0  0
15  16  21.079292  0.000000  0.100502  0.473705  9483746.784037  6348148.199507  30.465298  657619.701646  440191.774415  2.112517  0.031245  0.015622  0.017823  0.013422  0.000000  1.000000  0.003799  0.005925  0.001401  0.292611  0.290109  0.068605  0.178219  0.090008  0.021285  16  0  0  0  0
13  18  22.195965  0.000000  0.093413  0.485172  9066697.981706  6404145.314244  31.202798  628700.803324  444074.712954  2.163657  0.030580  0.015290  0.017039  0.013540  0.000000  1.000000  0.003606  0.006204  0.001467  0.293254  0.289914  0.068559  0.169154  0.094246  0.022287  16  0  0  0  0
17  14  20.634766  0.000000  0.103605  0.467903  9665350.710188  6321732.309472  30.092147  670212.437667  438360.050085  2.086642  0.031530  0.015765  0.018165  0.013366  0.000000  1.000000  0.003888  0.005789  0.001369  0.292117  0.290168  0.068619  0.182384  0.087935  0.020795  16  0  0  0  0
14  17  21.501286  0.000000  0.097707  0.478383  9319577.765091  6370737.534510  30.766179  646235.932792  441758.158681  2.133381  0.030984  0.015492  0.017515  0.013469  0.000000  1.000000  0.003722  0.006037  0.001428  0.292922  0.290039  0.068588  0.174622  0.091715  0.021689  16  0  0  0  0
21  10  20.014763  0.000000  0.108313  0.459080  9942453.587869  6284721.653673  29.524763  689427.239147  435793.666041  2.047299  0.031973  0.015986  0.018685  0.013288  0.000000  1.000000  0.004024  0.005591  0.001322  0.291702  0.290273  0.068644  0.188577  0.084870  0.020070  18  0  0  0  0
12  19  23.300545  0.000000  0.087297  0.494421  8705943.122605  6450546.817835  31.797635  603685.426152  447292.274920  2.204904  0.030000  0.015000  0.016361  0.013638  0.000000  1.000000  0.003441  0.006438  0.001522  0.293595  0.289721  0.068513  0.161428  0.097803  0.023128  16  0  0  0  0
23  8  19.814761  0.000000  0.109935  0.455618  10038211.061661  6272627.110814  29.302082  696067.230996  434955.009142  2.031858  0.032127  0.016064  0.018865  0.013262  0.000000  1.000000  0.004070  0.005527  0.001307  0.291630  0.290314  0.068653  0.189968  0.083694  0.019792  16  0  0  0  0
16  15  20.820242  0.000000  0.102289  0.470458  9588365.758461  6333038.741302  30.256467  664874.165553  439144.057977  2.098037  0.031410  0.015705  0.018020  0.013390  0.000000  1.000000  0.003849  0.005848  0.001383  0.292338  0.290145  0.068614  0.180580  0.088842  0.021009  16  0  0  0  0
20  11  20.148453  0.000000  0.107257  0.461048  9880127.770949  6292687.664604  29.651313  685105.457254  436346.043266  2.056074  0.031873  0.015936  0.018568  0.013304  0.000000  1.000000  0.003994  0.005633  0.001332  0.291759  0.290247  0.068638  0.187287  0.085544  0.020230  17  0  0  0  0
25  4  19.688361  0.000000  0.110986  0.439474  10100275.248576  6264828.040463  28.263819  700370.871004  434414.207871  1.959863  0.032227  0.016114  0.018982  0.013246  0.000000  1.000000  0.004099  0.005485  0.001297  0.291588  0.290338  0.068659  0.175529  0.078403  0.018541  22  0  0  0  0
22  9  19.903995  0.000000  0.109205  0.457310  9995114.923456  6278054.941228  29.410931  693078.868886  435331.384461  2.039406  0.032058  0.016029  0.018784  0.013273  0.000000  1.000000  0.004049  0.005556  0.001314  0.291661  0.290296  0.068649  0.189514  0.084267  0.019927  19  0  0  0  0
7  24  51.452722  0.000000  0.032654  0.563809  5476271.571208  6852395.562587  36.260143  379734.313748  475157.174485  2.514342  0.024780  0.012390  0.010292  0.014488  0.000000  1.000000  0.002048  0.008509  0.002012  0.295172  0.287770  0.068052  0.096096  0.129266  0.030569  16  0  0  0  0
10  21  27.635544  0.000000  0.069425  0.519476  7650267.520314  6583334.655275  33.408990  530483.020982  456500.017391  2.316638  0.028296  0.014148  0.014377  0.013919  0.000000  1.000000  0.002969  0.007117  0.001683  0.294272  0.289115  0.068370  0.139306  0.108119  0.025568  16  0  0  0  0
24  6  19.745192  0.000000  0.110511  0.451964  10072213.067915  6268346.090936  29.067052  698424.989983  434658.155685  2.015561  0.032182  0.016091  0.018929  0.013253  0.000000  1.000000  0.004086  0.005504  0.001302  0.291606  0.290327  0.068657  0.187530  0.082469  0.019502  20  0  0  0  0
13  19  21.932682  0.000000  0.095023  0.482917  9162529.321708  6393684.490592  31.057731  635345.917186  443349.341022  2.153598  0.030738  0.015369  0.017220  0.013518  0.000000  1.000000  0.003651  0.006148  0.001454  0.293352  0.289977  0.068574  0.171264  0.093401  0.022088  16  0  0  0  0
14  18  21.191317  0.000000  0.099789  0.475351  9443509.256455  6357132.847466  30.571146  654829.560631  440814.785725  2.119857  0.031188  0.015594  0.017748  0.013441  0.000000  1.000000  0.003780  0.005964  0.001410  0.293042  0.290119  0.068607  0.177359  0.090609  0.021427  16  0  0  0  0
12  20  23.090026  0.000000  0.088416  0.492945  8772575.116332  6443328.016036  31.702655  608305.805927  446791.710492  2.198318  0.030110  0.015055  0.016487  0.013623  0.000000  1.000000  0.003472  0.006400  0.001513  0.293669  0.289765  0.068524  0.162882  0.097229  0.022993  16  0  0  0  0
11  21  24.844712  0.000000  0.079976  0.505144  8274052.333215  6506002.412391  32.487251  573737.358312  451137.663497  2.252723  0.029305  0.014653  0.015550  0.013755  0.000000  1.000000  0.003246  0.006720  0.001589  0.293988  0.289483  0.068457  0.152309  0.102092  0.024143  17  0  0  0  0
8  24  38.558410  0.000000  0.045785  0.548978  6252887.263661  6756843.137791  35.306311  433586.213381  468531.401094  2.448202  0.026037  0.013019  0.011751  0.014286  0.000000  1.000000  0.002370  0.008013  0.001895  0.294912  0.288262  0.068168  0.111177  0.121729  0.028787  17  0  0  0  0
19  13  20.197575  0.000000  0.106888  0.461989  9858793.911507  6296381.756665  29.711814  683626.129874  436602.198114  2.060269  0.031840  0.015920  0.018528  0.013312  0.000000  1.000000  0.003981  0.005653  0.001337  0.291878  0.290249  0.068638  0.186762  0.085869  0.020306  16  0  0  0  0
18  14  20.288601  0.000000  0.106200  0.463472  9818682.007771  6302541.484571  29.807219  680844.699837  437029.324494  2.066885  0.031778  0.015889  0.018453  0.013325  0.000000  1.000000  0.003960  0.005686  0.001345  0.292022  0.290243  0.068637  0.185774  0.086383  0.020428  17  0  0  0  0
16  16  20.502294  0.000000  0.104634  0.466963  9727917.671208  6317606.333528  30.031702  674550.940916  438073.947648  2.082451  0.031639  0.015820  0.018282  0.013357  0.000000  1.000000  0.003914  0.005767  0.001364  0.292462  0.290235  0.068635  0.183600  0.087605  0.020717  16  0  0  0  0
25  6  19.687388  0.000000  0.110994  0.451151  10100767.249284  6264773.110798  29.014811  700404.987199  434410.398951  2.011938  0.032228  0.016114  0.018983  0.013245  0.000000  1.000000  0.004099  0.005485  0.001297  0.291588  0.290338  0.068659  0.188129  0.082199  0.019438  22  0  0  0  0
21  11  19.987532  0.000000  0.108534  0.458828  9955582.730990  6283258.809360  29.508533  690337.637050  435692.229840  2.046174  0.031994  0.015997  0.018710  0.013284  0.000000  1.000000  0.004030  0.005583  0.001320  0.291713  0.290282  0.068646  0.188954  0.084783  0.020050  17  0  0  0  0
9  23  31.663456  0.000000  0.058324  0.533836  6994275.627399  6665206.521217  34.332515  484995.388011  462177.156741  2.380677  0.027237  0.013618  0.013145  0.014092  0.000000  1.000000  0.002684  0.007539  0.001783  0.294618  0.288720  0.068277  0.125943  0.114529  0.027084  16  0  0  0  0
20  12  20.093454  0.000000  0.107695  0.460409  9906183.719606  6289787.088779  29.610216  686912.222615  436144.912231  2.053225  0.031915  0.015958  0.018617  0.013298  0.000000  1.000000  0.004005  0.005618  0.001328  0.291780  0.290264  0.068642  0.187867  0.085325  0.020178  16  0  0  0  0
24  8  19.740845  0.000000  0.110547  0.454551  10074391.437568  6268102.970161  29.233470  698576.041970  434641.297263  2.027100  0.032186  0.016093  0.018933  0.013252  0.000000  1.000000  0.004087  0.005503  0.001301  0.291608  0.290328  0.068657  0.190759  0.083334  0.019707  18  0  0  0  0
17  15  20.374838  0.000000  0.105565  0.464971  9781937.143121  6308809.327962  29.903572  678296.746220  437463.947791  2.073566  0.031722  0.015861  0.018384  0.013338  0.000000  1.000000  0.003940  0.005721  0.001353  0.292218  0.290242  0.068637  0.184856  0.086905  0.020551  16  0  0  0  0
10  22  27.507104  0.000000  0.069853  0.518992  7675812.703189  6580631.607732  33.377825  532254.368944  456312.583314  2.314477  0.028339  0.014169  0.014426  0.013913  0.000000  1.000000  0.002981  0.007103  0.001680  0.294306  0.289132  0.068374  0.139844  0.107910  0.025519  16  0  0  0  0
23  9  19.808545  0.000000  0.109987  0.455948  10041293.598017  6272283.226016  29.323304  696280.979495  434931.163565  2.033330  0.032132  0.016066  0.018871  0.013261  0.000000  1.000000  0.004071  0.005525  0.001307  0.291633  0.290316  0.068654  0.190531  0.083805  0.019818  19  0  0  0  0
8  25  38.489194  0.000000  0.045885  0.548894  6258852.299742  6756238.083361  35.300893  433999.839487  468489.445554  2.447826  0.026047  0.013024  0.011763  0.014284  0.000000  1.000000  0.002372  0.008010  0.001894  0.294923  0.288266  0.068169  0.111297  0.121688  0.028777  16  0  0  0  0
15  17  20.745958  0.000000  0.102877  0.470184  9625077.167767  6332568.071749  30.238855  667419.799319  439111.420922  2.096815  0.031478  0.015739  0.018089  0.013389  0.000000  1.000000  0.003865  0.005842  0.001381  0.292742  0.290200  0.068627  0.181324  0.088747  0.020987  16  0  0  0  0
12  21  22.943227  0.000000  0.089213  0.491955  8820057.480351  6438182.902158  31.639046  611598.316658  446434.939236  2.193907  0.030188  0.015094  0.016576  0.013612  0.000000  1.000000  0.003494  0.006375  0.001508  0.293722  0.289796  0.068531  0.163921  0.096846  0.022902  16  0  0  0  0
10  23  27.418951  0.000000  0.070150  0.518681  7693528.477046  6578756.844245  33.357864  533482.811899  456182.583913  2.313093  0.028368  0.014184  0.014459  0.013909  0.000000  1.000000  0.002989  0.007094  0.001678  0.294330  0.289144  0.068377  0.140218  0.107776  0.025487  16  0  0  0  0
22  10  19.890904  0.000000  0.109313  0.457339  10001524.562785  6277340.282779  29.412783  693523.324564  435281.828785  2.039534  0.032068  0.016034  0.018796  0.013272  0.000000  1.000000  0.004052  0.005552  0.001313  0.291666  0.290300  0.068650  0.189881  0.084276  0.019930  19  0  0  0  0
13  20  21.741156  0.000000  0.096229  0.481308  9234341.415495  6385843.660925  30.954293  640325.494221  442805.644086  2.146425  0.030856  0.015428  0.017355  0.013501  0.000000  1.000000  0.003684  0.006109  0.001445  0.293426  0.290023  0.068585  0.172856  0.092803  0.021946  17  0  0  0  0
7  25  51.350424  0.000000  0.032729  0.563743  5480757.184326  6851955.300125  36.255890  380045.354060  475126.645910  2.514047  0.024787  0.012394  0.010300  0.014487  0.000000  1.000000  0.002050  0.008507  0.002012  0.295181  0.287773  0.068053  0.096183  0.129231  0.030561  19  0  0  0  0
11  22  24.732526  0.000000  0.080473  0.504577  8303661.261824  6502826.397825  32.450743  575790.493559  450917.433054  2.250192  0.029354  0.014677  0.015605  0.013749  0.000000  1.000000  0.003260  0.006705  0.001586  0.294024  0.289502  0.068462  0.152946  0.101861  0.024088  16  0  0  0  0
9  24  31.589537  0.000000  0.058497  0.533672  7004619.694537  6664131.485247  34.321973  485712.663841  462102.611853  2.379946  0.027254  0.013627  0.013164  0.014090  0.000000  1.000000  0.002689  0.007534  0.001782  0.294633  0.288727  0.068278  0.126156  0.114454  0.027066  16  0  0  0  0
17  16  20.072071  0.000000  0.107943  0.461459  9923418.254295  6293121.717890  29.677756  688107.295598  436376.141285  2.057908  0.031955  0.015977  0.018650  0.013305  0.000000  1.000000  0.004006  0.005640  0.001334  0.292339  0.290333  0.068658  0.187940  0.085687  0.020263  16  0  0  0  0
18  15  20.040289  0.000000  0.108167  0.460540  9935661.673760  6289548.254807  29.618647  688956.275863  436128.351063  2.053809  0.031970  0.015985  0.018673  0.013298  0.000000  1.000000  0.004013  0.005620  0.001329  0.292120  0.290317  0.068654  0.188270  0.085370  0.020188  16  0  0  0  0
14  19  20.949032  0.000000  0.101480  0.472972  9544116.056471  6346085.368058  30.418186  661805.813299  440048.734050  2.109251  0.031354  0.015677  0.017937  0.013417  0.000000  1.000000  0.003828  0.005908  0.001397  0.293139  0.290184  0.068623  0.179605  0.089751  0.021224  16  0  0  0  0
25  7  19.686002  0.000000  0.111006  0.452901  10101467.592093  6264694.920860  29.127353  700453.550203  434404.977123  2.019742  0.032229  0.016115  0.018984  0.013245  0.000000  1.000000  0.004100  0.005485  0.001297  0.291589  0.290338  0.068659  0.190299  0.082781  0.019576  20  0  0  0  0
23  7  19.817759  0.000000  0.109910  0.454790  10036725.446541  6272792.841797  29.248819  695964.215828  434966.501220  2.028165  0.032125  0.016062  0.018862  0.013262  0.000000  1.000000  0.004069  0.005528  0.001307  0.291629  0.290313  0.068653  0.188903  0.083415  0.019726  20  0  0  0  0
16  17  20.187545  0.000000  0.107065  0.463395  9872509.120520  6301611.101629  29.802219  684577.166618  436964.810102  2.066538  0.031877  0.015939  0.018554  0.013323  0.000000  1.000000  0.003982  0.005685  0.001344  0.292590  0.290327  0.068657  0.186803  0.086359  0.020422  16  0  0  0  0
15  18  20.457033  0.000000  0.105029  0.467063  9753090.264677  6318451.352211  30.038151  676296.452873  438132.542731  2.082898  0.031688  0.015844  0.018329  0.013359  0.000000  1.000000  0.003926  0.005769  0.001364  0.292859  0.290283  0.068646  0.184182  0.087644  0.020726  16  0  0  0  0
22  11  19.864461  0.000000  0.109531  0.457085  10014509.503534  6275892.455422  29.396432  694423.723220  435181.433887  2.038400  0.032090  0.016045  0.018821  0.013269  0.000000  1.000000  0.004058  0.005544  0.001311  0.291676  0.290308  0.068652  0.190258  0.084190  0.019909  17  0  0  0  0
23  10  19.795768  0.000000  0.110094  0.455973  10047639.230417  6271575.303660  29.324883  696720.996819  434882.074982  2.033439  0.032143  0.016071  0.018883  0.013260  0.000000  1.000000  0.004074  0.005521  0.001306  0.291638  0.290320  0.068655  0.190900  0.083813  0.019820  18  0  0  0  0
19  14  20.026948  0.000000  0.108249  0.459929  9939761.316831  6287376.708063  29.579320  689240.552332  435977.772188  2.051082  0.031973  0.015987  0.018680  0.013293  0.000000  1.000000  0.004017  0.005606  0.001326  0.291945  0.290301  0.068650  0.188461  0.085160  0.020139  16  0  0  0  0
21  12  19.934425  0.000000  0.108967  0.458189  9981342.480829  6280388.502670  29.467450  692123.863463  435493.197720  2.043325  0.032037  0.016018  0.018758  0.013278  0.000000  1.000000  0.004041  0.005568  0.001317  0.291733  0.290298  0.068650  0.189532  0.084565  0.019998  16  0  0  0  0
24  9  19.734753  0.000000  0.110599  0.454874  10077446.223051  6267762.032778  29.254203  698787.866175  434617.656064  2.028538  0.032191  0.016095  0.018939  0.013252  0.000000  1.000000  0.004088  0.005501  0.001301  0.291610  0.290330  0.068657  0.191327  0.083443  0.019733  19  0  0  0  0
9  25  31.535696  0.000000  0.058624  0.533564  7012192.743494  6663344.392090  34.315025  486237.792391  462048.033428  2.379464  0.027266  0.013633  0.013178  0.014088  0.000000  1.000000  0.002692  0.007531  0.001781  0.294645  0.288732  0.068280  0.126312  0.114404  0.027054  16  0  0  0  0
11  23  24.655123  0.000000  0.080820  0.504206  8324305.337806  6500611.805015  32.426903  577221.990140  450763.869289  2.248539  0.029388  0.014694  0.015644  0.013744  0.000000  1.000000  0.003270  0.006695  0.001583  0.294049  0.289516  0.068465  0.153391  0.101710  0.024052  17  0  0  0  0
12  22  22.841948  0.000000  0.089772  0.491302  8853318.018972  6434578.392205  31.597044  613904.660974  446184.996169  2.190995  0.030243  0.015121  0.016638  0.013604  0.000000  1.000000  0.003510  0.006358  0.001504  0.293758  0.289818  0.068536  0.164651  0.096593  0.022842  17  0  0  0  0
16  18  19.914102  0.000000  0.109270  0.460211  10003683.478145  6287095.515828  29.597467  693673.027557  435958.273823  2.052341  0.032093  0.016046  0.018800  0.013293  0.000000  1.000000  0.004045  0.005612  0.001327  0.292706  0.290411  0.068677  0.189757  0.085262  0.020163  16  0  0  0  0
13  21  21.606415  0.000000  0.097096  0.480211  9285963.318979  6380206.338344  30.883734  643905.047908  442414.742212  2.141533  0.030941  0.015471  0.017452  0.013489  0.000000  1.000000  0.003709  0.006082  0.001438  0.293479  0.290057  0.068593  0.174005  0.092397  0.021850  16  0  0  0  0
25  5  19.688049  0.000000  0.110988  0.447414  10100432.983614  6264810.429988  28.774439  700381.808629  434412.986729  1.995270  0.032228  0.016114  0.018982  0.013245  0.000000  1.000000  0.004099  0.005485  0.001297  0.291588  0.290338  0.068659  0.183809  0.080966  0.019147  21  0  0  0  0
19  15  19.787769  0.000000  0.110217  0.457002  10056789.070678  6274357.658317  29.391082  697355.462855  435075.008353  2.038029  0.032166  0.016083  0.018900  0.013266  0.000000  1.000000  0.004071  0.005540  0.001310  0.292041  0.290375  0.068668  0.190973  0.084162  0.019903  16  0  0  0  0
25  8  19.683114  0.000000  0.111030  0.453701  10102927.549481  6264531.923181  29.178763  700554.786219  434393.674577  2.023307  0.032232  0.016116  0.018987  0.013245  0.000000  1.000000  0.004100  0.005484  0.001297  0.291590  0.290339  0.068660  0.191383  0.083049  0.019639  20  0  0  0  0
20  13  19.993051  0.000000  0.108504  0.459175  9954302.021625  6284429.922820  29.530826  690248.830407  435773.436910  2.047719  0.031995  0.015997  0.018708  0.013287  0.000000  1.000000  0.004027  0.005589  0.001322  0.291818  0.290294  0.068649  0.188880  0.084902  0.020078  16  0  0  0  0
14  20  20.771408  0.000000  0.102756  0.471248  9620063.062247  6337743.851816  30.307309  667072.112413  439470.318625  2.101562  0.031479  0.015740  0.018079  0.013400  0.000000  1.000000  0.003865  0.005867  0.001387  0.293212  0.290233  0.068634  0.181311  0.089134  0.021078  16  0  0  0  0
15  19  20.230213  0.000000  0.106782  0.464586  9857396.625745  6306945.697072  29.878854  683529.239619  437334.720344  2.071852  0.031860  0.015930  0.018525  0.013335  0.000000  1.000000  0.003976  0.005712  0.001351  0.292955  0.290350  0.068662  0.186535  0.086778  0.020521  16  0  0  0  0
18  16  19.749230  0.000000  0.110567  0.457025  10078410.156842  6273687.715188  29.392601  698854.707041  435028.553317  2.038135  0.032205  0.016103  0.018941  0.013264  0.000000  1.000000  0.004080  0.005541  0.001310  0.292239  0.290408  0.068676  0.191401  0.084171  0.019905  16  0  0  0  0
21  13  19.837255  0.000000  0.109769  0.456958  10029010.117038  6275076.527679  29.388241  695429.221294  435124.856021  2.037832  0.032115  0.016058  0.018848  0.013267  0.000000  1.000000  0.004062  0.005539  0.001310  0.291771  0.290328  0.068657  0.190540  0.084147  0.019899  16  0  0  0  0
17  17  19.771214  0.000000  0.110415  0.457864  10070458.974046  6276812.175700  29.446550  698303.358025  435245.208911  2.041876  0.032197  0.016098  0.018926  0.013271  0.000000  1.000000  0.004076  0.005559  0.001315  0.292465  0.290426  0.068680  0.191220  0.084457  0.019973  16  0  0  0  0
22  12  19.812839  0.000000  0.109960  0.456447  10040009.297629  6273049.050202  29.355396  696191.923845  434984.267162  2.035555  0.032132  0.016066  0.018869  0.013263  0.000000  1.000000  0.004069  0.005529  0.001307  0.291696  0.290324  0.068656  0.190834  0.083974  0.019858  17  0  0  0  0
11  24  24.600446  0.000000  0.081066  0.503959  8338995.373479  6499035.836807  32.411025  578240.623080  450654.588879  2.247438  0.029413  0.014706  0.015672  0.013741  0.000000  1.000000  0.003276  0.006689  0.001582  0.294067  0.289526  0.068467  0.153708  0.101610  0.024029  16  0  0  0  0
10  24  27.356926  0.000000  0.070361  0.518478  7706083.685825  6577428.107922  33.344796  534353.412183  456090.446996  2.312187  0.028389  0.014194  0.014482  0.013906  0.000000  1.000000  0.002994  0.007089  0.001676  0.294347  0.289152  0.068379  0.140483  0.107688  0.025466  16  0  0  0  0
23  11  19.769949  0.000000  0.110310  0.455717  10060499.214168  6270140.601463  29.308463  697612.730738  434782.590205  2.032300  0.032164  0.016082  0.018907  0.013257  0.000000  1.000000  0.004079  0.005513  0.001304  0.291648  0.290328  0.068657  0.191277  0.083727  0.019800  17  0  0  0  0
20  14  19.828442  0.000000  0.109858  0.457120  10034772.978870  6275469.211090  29.398667  695828.828281  435152.085380  2.038555  0.032127  0.016063  0.018859  0.013268  0.000000  1.000000  0.004062  0.005543  0.001311  0.291883  0.290345  0.068661  0.190577  0.084202  0.019912  16  0  0  0  0
24  10  19.722228  0.000000  0.110704  0.454895  10083735.676981  6267060.071210  29.255585  699223.987985  434568.980813  2.028634  0.032201  0.016101  0.018951  0.013250  0.000000  1.000000  0.004091  0.005497  0.001300  0.291615  0.290334  0.068658  0.191698  0.083450  0.019734  19  0  0  0  0
16  19  19.698777  0.000000  0.111071  0.457659  10110839.419921  6275234.619673  29.433357  701103.409247  435135.818398  2.040961  0.032269  0.016135  0.019002  0.013268  0.000000  1.000000  0.004097  0.005555  0.001314  0.292800  0.290480  0.068693  0.192197  0.084392  0.019957  16  0  0  0  0
15  20  20.062934  0.000000  0.108112  0.462766  9936578.240755  6298209.604222  29.761764  689019.832232  436728.944283  2.063733  0.031990  0.015995  0.018674  0.013316  0.000000  1.000000  0.004014  0.005671  0.001341  0.293027  0.290401  0.068674  0.188334  0.086147  0.020372  16  0  0  0  0
12  23  22.771696  0.000000  0.090163  0.490869  8876634.431418  6432051.342084  31.569176  615521.462070  446009.766064  2.189062  0.030281  0.015141  0.016682  0.013599  0.000000  1.000000  0.003520  0.006347  0.001501  0.293784  0.289834  0.068540  0.165164  0.096426  0.022803  16  0  0  0  0
18  17  19.458895  0.000000  0.113069  0.453419  10227249.828689  6257144.968265  29.160652  709175.511974  433881.450116  2.022051  0.032450  0.016225  0.019221  0.013229  0.000000  1.000000  0.004151  0.005461  0.001291  0.292362  0.290503  0.068698  0.194740  0.082957  0.019618  16  0  0  0  0
20  15  19.596460  0.000000  0.111823  0.454201  10151643.341577  6262451.964978  29.210920  703932.825025  434249.446613  2.025537  0.032319  0.016159  0.019078  0.013240  0.000000  1.000000  0.004116  0.005478  0.001295  0.291977  0.290419  0.068678  0.193096  0.083217  0.019679  16  0  0  0  0
17  18  19.509281  0.000000  0.112662  0.454639  10204065.466853  6261988.181826  29.239144  707567.867500  434217.287072  2.027494  0.032416  0.016208  0.019177  0.013239  0.000000  1.000000  0.004141  0.005488  0.001298  0.292579  0.290512  0.068700  0.194251  0.083368  0.019715  16  0  0  0  0
21  14  19.677386  0.000000  0.111114  0.454908  10108978.683262  6266163.445672  29.256446  700974.382490  434506.807220  2.028694  0.032247  0.016123  0.018998  0.013248  0.000000  1.000000  0.004098  0.005494  0.001299  0.291835  0.290378  0.068669  0.192234  0.083455  0.019735  16  0  0  0  0
22  13  19.718216  0.000000  0.110755  0.455219  10087271.854955  6267778.406426  29.276392  699469.192793  434618.791442  2.030077  0.032209  0.016105  0.018957  0.013252  0.000000  1.000000  0.004090  0.005501  0.001301  0.291734  0.290354  0.068663  0.191837  0.083559  0.019760  17  0  0  0  0
14  21  20.645479  0.000000  0.103680  0.470053  9675072.950081  6331700.958882  30.230459  670886.594900  439051.293789  2.096233  0.031570  0.015785  0.018183  0.013387  0.000000  1.000000  0.003891  0.005839  0.001381  0.293265  0.290269  0.068643  0.182552  0.088708  0.020978  16  0  0  0  0
13  22  21.512802  0.000000  0.097708  0.479475  9322379.245499  6376229.105367  30.836394  646430.192377  442138.953874  2.138250  0.031001  0.015501  0.017520  0.013481  0.000000  1.000000  0.003726  0.006064  0.001434  0.293516  0.290081  0.068598  0.174817  0.092126  0.021786  16  0  0  0  0
24  11  19.696912  0.000000  0.110919  0.454639  10096485.634941  6265637.018389  29.239147  700108.092521  434470.303825  2.027494  0.032222  0.016111  0.018975  0.013247  0.000000  1.000000  0.004096  0.005489  0.001298  0.291625  0.290342  0.068660  0.192075  0.083364  0.019714  18  0  0  0  0
25  9  19.677124  0.000000  0.111081  0.454017  10105957.241744  6264193.669394  29.199119  700764.870415  434370.219464  2.024718  0.032237  0.016118  0.018993  0.013244  0.000000  1.000000  0.004102  0.005482  0.001296  0.291592  0.290341  0.068660  0.191955  0.083155  0.019665  19  0  0  0  0
13  23  21.447528  0.000000  0.098139  0.478980  9348043.310754  6373425.942283  30.804574  648209.783853  441944.577610  2.136043  0.031043  0.015522  0.017568  0.013475  0.000000  1.000000  0.003738  0.006052  0.001431  0.293543  0.290098  0.068602  0.175391  0.091943  0.021743  16  0  0  0  0
19  16  19.505821  0.000000  0.112631  0.453491  10200319.810452  6258385.206503  29.165308  707308.137090  433967.450419  2.022374  0.032402  0.016201  0.019170  0.013232  0.000000  1.000000  0.004138  0.005462  0.001292  0.292158  0.290466  0.068689  0.194135  0.082980  0.019623  16  0  0  0  0
11  25  24.560364  0.000000  0.081248  0.503790  8349821.324522  6497874.371110  32.400179  578991.313589  450574.050802  2.246685  0.029430  0.014715  0.015692  0.013738  0.000000  1.000000  0.003281  0.006684  0.001581  0.294080  0.289533  0.068469  0.153942  0.101542  0.024013  17  0  0  0  0
14  22  20.557421  0.000000  0.104337  0.469241  9714130.641915  6327409.964924  30.178189  673594.924028  438753.748712  2.092609  0.031634  0.015817  0.018256  0.013378  0.000000  1.000000  0.003910  0.005820  0.001376  0.293302  0.290294  0.068649  0.183436  0.088420  0.020910  17  0  0  0  0
25  10  19.664809  0.000000  0.111186  0.454036  10112195.748813  6263497.157299  29.200367  701197.459481  434321.922089  2.024805  0.032247  0.016124  0.019004  0.013243  0.000000  1.000000  0.004104  0.005478  0.001295  0.291597  0.290345  0.068661  0.192328  0.083162  0.019666  18  0  0  0  0
12  24  22.721872  0.000000  0.090443  0.490577  8893294.690126  6430245.590715  31.550366  616676.713745  445884.552084  2.187758  0.030309  0.015154  0.016714  0.013595  0.000000  1.000000  0.003528  0.006340  0.001499  0.293802  0.289845  0.068543  0.165530  0.096314  0.022776  16  0  0  0  0
19  17  19.223541  0.000000  0.115155  0.449883  10350449.933046  6241672.977861  28.933276  717718.424150  432808.595057  2.006284  0.032649  0.016324  0.019452  0.013197  0.000000  1.000000  0.004210  0.005383  0.001273  0.292280  0.290561  0.068712  0.197519  0.081781  0.019340  16  0  0  0  0
10  25  27.311606  0.000000  0.070516  0.518341  7715305.259465  6576452.131726  33.336007  534992.852338  456022.771088  2.311577  0.028404  0.014202  0.014500  0.013904  0.000000  1.000000  0.002999  0.007085  0.001675  0.294360  0.289158  0.068380  0.140678  0.107630  0.025452  16  0  0  0  0
15  21  19.943573  0.000000  0.109082  0.461486  9994294.215962  6291840.843525  29.679486  693021.959584  436287.323201  2.058028  0.032085  0.016043  0.018783  0.013303  0.000000  1.000000  0.004042  0.005642  0.001334  0.293080  0.290438  0.068683  0.189651  0.085705  0.020268  16  0  0  0  0
17  19  19.302552  0.000000  0.114500  0.452034  10313409.508880  6249853.059028  29.071582  715149.975915  433375.816289  2.015875  0.032596  0.016298  0.019382  0.013214  0.000000  1.000000  0.004194  0.005430  0.001284  0.292671  0.290581  0.068717  0.196758  0.082498  0.019509  16  0  0  0  0
20  16  19.321644  0.000000  0.114244  0.450698  10295614.525002  6246411.243421  28.985687  713916.040398  433137.154734  2.009919  0.032556  0.016278  0.019349  0.013207  0.000000  1.000000  0.004184  0.005401  0.001277  0.292093  0.290510  0.068700  0.196280  0.082049  0.019403  17  0  0  0  0
22  14  19.562094  0.000000  0.112092  0.453175  10166760.956309  6258912.397231  29.144989  704981.107051  434004.006752  2.020965  0.032340  0.016170  0.019107  0.013233  0.000000  1.000000  0.004125  0.005455  0.001290  0.291796  0.290404  0.068675  0.193526  0.082873  0.019598  16  0  0  0  0
23  13  19.626903  0.000000  0.111524  0.453856  10132672.707673  6262087.714106  29.188755  702617.367865  434224.188816  2.024000  0.032283  0.016141  0.019043  0.013240  0.000000  1.000000  0.004111  0.005471  0.001294  0.291704  0.290373  0.068667  0.192849  0.083101  0.019652  17  0  0  0  0
13  24  21.401051  0.000000  0.098448  0.478643  9366455.106225  6371414.813514  30.782870  649486.490172  441805.122400  2.134538  0.031074  0.015537  0.017603  0.013471  0.000000  1.000000  0.003747  0.006044  0.001429  0.293561  0.290110  0.068605  0.175803  0.091819  0.021713  16  0  0  0  0
25  11  19.639907  0.000000  0.111399  0.453781  10124845.607943  6262084.787083  29.183964  702074.622987  434223.985851  2.023667  0.032268  0.016134  0.019028  0.013240  0.000000  1.000000  0.004110  0.005470  0.001294  0.291607  0.290353  0.068663  0.192704  0.083076  0.019646  17  0  0  0  0
12  25  22.685227  0.000000  0.090650  0.490374  8905614.088500  6428910.284252  31.537368  617530.962522  445791.959583  2.186857  0.030329  0.015165  0.016737  0.013592  0.000000  1.000000  0.003534  0.006335  0.001498  0.293816  0.289853  0.068544  0.165802  0.096236  0.022758  16  0  0  0  0
19  18  18.976780  0.000000  0.117456  0.446623  10487305.920955  6226433.907177  28.723558  727208.259337  431751.891062  1.991742  0.032874  0.016437  0.019709  0.013164  0.000000  1.000000  0.004277  0.005313  0.001256  0.292390  0.290648  0.068732  0.200654  0.080711  0.019087  16  0  0  0  0
18  18  19.205598  0.000000  0.115347  0.450170  10362709.994241  6242084.760204  28.951690  718568.558382  432837.148770  2.007561  0.032673  0.016336  0.019475  0.013197  0.000000  1.000000  0.004217  0.005390  0.001275  0.292474  0.290589  0.068719  0.197830  0.081877  0.019362  16  0  0  0  0
21  15  19.451089  0.000000  0.113074  0.451998  10225579.444258  6253164.176939  29.069255  709059.684577  433605.415036  2.015713  0.032438  0.016219  0.019217  0.013221  0.000000  1.000000  0.004151  0.005429  0.001284  0.291927  0.290452  0.068686  0.194755  0.082481  0.019505  16  0  0  0  0
14  23  20.495718  0.000000  0.104802  0.468688  9741794.248668  6324370.537626  30.142672  675513.167232  438542.989471  2.090146  0.031680  0.015840  0.018308  0.013371  0.000000  1.000000  0.003923  0.005807  0.001373  0.293329  0.290312  0.068653  0.184063  0.088224  0.020863  16  0  0  0  0
18  19  19.005337  0.000000  0.117214  0.447528  10473728.313462  6229738.870315  28.781801  726266.764125  431981.063025  1.995781  0.032855  0.016428  0.019684  0.013171  0.000000  1.000000  0.004271  0.005332  0.001261  0.292566  0.290659  0.068735  0.200390  0.081009  0.019157  16  0  0  0  0
16  20  19.539273  0.000000  0.112444  0.455762  10192519.120176  6266191.813879  29.311323  706767.223490  434508.774321  2.032499  0.032404  0.016202  0.019155  0.013248  0.000000  1.000000  0.004137  0.005513  0.001304  0.292871  0.290532  0.068705  0.194069  0.083750  0.019805  16  0  0  0  0
23  12  19.719503  0.000000  0.110735  0.455080  10085771.589248  6267320.976025  29.267512  699365.161727  434587.072412  2.029461  0.032205  0.016103  0.018955  0.013251  0.000000  1.000000  0.004090  0.005498  0.001300  0.291668  0.290343  0.068661  0.191850  0.083512  0.019749  16  0  0  0  0
21  16  19.181886  0.000000  0.115499  0.448506  10369755.550425  6237085.810148  28.844692  719057.109654  432490.512770  2.000142  0.032675  0.016338  0.019488  0.013187  0.000000  1.000000  0.004219  0.005353  0.001266  0.292041  0.290543  0.068708  0.197954  0.081326  0.019232  16  0  0  0  0
16  21  19.424869  0.000000  0.113450  0.454413  10252357.265235  6259566.147114  29.224562  710916.505836  434049.338921  2.026483  0.032502  0.016251  0.019268  0.013234  0.000000  1.000000  0.004166  0.005483  0.001297  0.292924  0.290571  0.068714  0.195447  0.083296  0.019698  16  0  0  0  0
23  14  19.473772  0.000000  0.112853  0.451820  10211713.081148  6253266.857449  29.057792  708098.166542  433612.535083  2.014918  0.032412  0.016206  0.019191  0.013221  0.000000  1.000000  0.004147  0.005426  0.001283  0.291766  0.290422  0.068679  0.194533  0.082421  0.019491  16  0  0  0  0
22  15  19.340308  0.000000  0.114047  0.450274  10283035.012337  6245940.295765  28.958391  713043.754839  433104.498395  2.008026  0.032531  0.016265  0.019325  0.013206  0.000000  1.000000  0.004179  0.005392  0.001275  0.291887  0.290477  0.068692  0.196047  0.081908  0.019370  16  0  0  0  0
24  12  19.647415  0.000000  0.111341  0.454005  10121556.057593  6262838.704339  29.198332  701846.519774  434276.263801  2.024664  0.032263  0.016132  0.019022  0.013241  0.000000  1.000000  0.004107  0.005474  0.001295  0.291645  0.290358  0.068664  0.192646  0.083151  0.019664  16  0  0  0  0
17  20  19.148927  0.000000  0.115905  0.450078  10397003.224476  6240573.935240  28.945790  720946.511352  432732.385506  2.007152  0.032734  0.016367  0.019540  0.013194  0.000000  1.000000  0.004235  0.005388  0.001274  0.292742  0.290635  0.068729  0.198688  0.081850  0.019356  16  0  0  0  0
13  25  21.366759  0.000000  0.098678  0.478408  9380114.358937  6369922.745532  30.767741  650433.646807  441701.659778  2.133489  0.031096  0.015548  0.017628  0.013468  0.000000  1.000000  0.003754  0.006038  0.001428  0.293575  0.290118  0.068607  0.176109  0.091733  0.021693  16  0  0  0  0
25  12  19.591196  0.000000  0.111817  0.453150  10149730.801013  6259306.192615  29.143349  703800.206095  434031.313218  2.020851  0.032309  0.016154  0.019075  0.013234  0.000000  1.000000  0.004121  0.005455  0.001290  0.291626  0.290369  0.068666  0.193272  0.082865  0.019596  16  0  0  0  0
15  22  19.859628  0.000000  0.109775  0.460606  10035508.404727  6287292.534508  29.622860  695879.824005  435971.935445  2.054101  0.032153  0.016077  0.018860  0.013293  0.000000  1.000000  0.004063  0.005622  0.001329  0.293118  0.290464  0.068689  0.190594  0.085402  0.020196  16  0  0  0  0
24  13  19.556449  0.000000  0.112124  0.452785  10168130.273463  6257639.659324  29.119889  705076.057913  433915.752865  2.019224  0.032340  0.016170  0.019109  0.013230  0.000000  1.000000  0.004128  0.005447  0.001288  0.291681  0.290387  0.068671  0.193640  0.082743  0.019567  17  0  0  0  0
18  20  18.856173  0.000000  0.118644  0.445530  10558780.575030  6220278.774461  28.653273  732164.437708  431325.083321  1.986868  0.032995  0.016497  0.019844  0.013151  0.000000  1.000000  0.004313  0.005290  0.001251  0.292636  0.290713  0.068748  0.202365  0.080357  0.019003  16  0  0  0  0
21  17  18.910668  0.000000  0.118049  0.444912  10521393.483670  6220170.011999  28.613521  729571.950959  431317.541540  1.984112  0.032924  0.016462  0.019773  0.013151  0.000000  1.000000  0.004293  0.005276  0.001248  0.292161  0.290638  0.068730  0.201393  0.080152  0.018954  16  0  0  0  0
23  15  19.255601  0.000000  0.114802  0.448928  10327630.476861  6240327.414186  28.871833  716136.082876  432715.291302  2.002024  0.032603  0.016301  0.019409  0.013194  0.000000  1.000000  0.004200  0.005362  0.001268  0.291856  0.290495  0.068696  0.197051  0.081464  0.019265  16  0  0  0  0
14  24  20.451619  0.000000  0.105136  0.468308  9761716.678017  6322181.536989  30.118242  676894.623564  438391.200312  2.088452  0.031712  0.015856  0.018346  0.013367  0.000000  1.000000  0.003933  0.005799  0.001371  0.293348  0.290325  0.068656  0.184515  0.088090  0.020831  16  0  0  0  0
22  16  19.075554  0.000000  0.116472  0.446794  10427253.240267  6229845.820657  28.734558  723044.100713  431988.479150  1.992505  0.032768  0.016384  0.019596  0.013172  0.000000  1.000000  0.004247  0.005316  0.001257  0.292000  0.290567  0.068713  0.199254  0.080764  0.019099  16  0  0  0  0
19  19  18.781410  0.000000  0.119344  0.443958  10599598.024590  6213926.983105  28.552207  734994.791535  430884.638924  1.979860  0.033058  0.016529  0.019920  0.013138  0.000000  1.000000  0.004332  0.005256  0.001243  0.292481  0.290719  0.068749  0.203255  0.079846  0.018882  16  0  0  0  0
24  7  19.743783  0.000000  0.110523  0.453739  10072919.295133  6268267.271213  29.181241  698473.961022  434652.690187  2.023479  0.032183  0.016092  0.018930  0.013253  0.000000  1.000000  0.004086  0.005504  0.001302  0.291607  0.290327  0.068657  0.189684  0.083062  0.019642  21  0  0  0  0
14  25  20.418984  0.000000  0.105385  0.468042  9776542.242602  6320552.509749  30.101102  677922.654318  438278.240695  2.087263  0.031737  0.015868  0.018374  0.013363  0.000000  1.000000  0.003940  0.005792  0.001370  0.293362  0.290335  0.068658  0.184852  0.087996  0.020809  16  0  0  0  0
15  23  19.800542  0.000000  0.110268  0.460002  10064833.032339  6284056.108645  29.584025  697913.245321  435747.515977  2.051408  0.032201  0.016101  0.018915  0.013286  0.000000  1.000000  0.004077  0.005608  0.001326  0.293144  0.290483  0.068694  0.191266  0.085195  0.020147  16  0  0  0  0
16  22  19.344015  0.000000  0.114172  0.453475  10295296.625321  6254811.157619  29.164234  713893.996674  433719.619576  2.022299  0.032573  0.016286  0.019348  0.013224  0.000000  1.000000  0.004187  0.005462  0.001292  0.292961  0.290598  0.068721  0.196439  0.082982  0.019624  16  0  0  0  0
16  23  19.286873  0.000000  0.114688  0.452826  10325973.488711  6251413.859918  29.122525  716021.184400  433484.044971  2.019407  0.032623  0.016312  0.019406  0.013217  0.000000  1.000000  0.004202  0.005448  0.001288  0.292988  0.290618  0.068725  0.197148  0.082765  0.019572  17  0  0  0  0
25  13  19.501589  0.000000  0.112596  0.451936  10195999.806954  6254139.455391  29.065310  707008.580440  433673.042561  2.015440  0.032385  0.016192  0.019162  0.013223  0.000000  1.000000  0.004141  0.005428  0.001284  0.291662  0.290398  0.068673  0.194262  0.082460  0.019500  16  0  0  0  0
17  21  19.038295  0.000000  0.116939  0.448674  10458483.192595  6233748.553993  28.855468  725209.640600  432259.101552  2.000889  0.032835  0.016417  0.019655  0.013180  0.000000  1.000000  0.004265  0.005357  0.001267  0.292794  0.290674  0.068739  0.200114  0.081387  0.019246  16  0  0  0  0
15  24  19.758166  0.000000  0.110624  0.459584  10086026.713379  6281716.947788  29.557128  699382.852483  435585.314444  2.049543  0.032236  0.016118  0.018955  0.013281  0.000000  1.000000  0.004087  0.005599  0.001324  0.293163  0.290497  0.068697  0.191753  0.085052  0.020113  16  0  0  0  0
20  19  18.612164  0.000000  0.121007  0.441154  10697789.242200  6201577.057615  28.371850  741803.543466  430028.273343  1.967354  0.033217  0.016608  0.020105  0.013112  0.000000  1.000000  0.004380  0.005196  0.001229  0.292413  0.290764  0.068760  0.205499  0.078943  0.018669  17  0  0  0  0
24  15  19.190525  0.000000  0.115389  0.447876  10362285.820285  6235959.576550  28.804202  718539.145412  432412.417750  1.997334  0.032659  0.016329  0.019474  0.013184  0.000000  1.000000  0.004217  0.005340  0.001263  0.291831  0.290509  0.068700  0.197832  0.081118  0.019183  16  0  0  0  0
20  17  19.045584  0.000000  0.116783  0.447095  10446645.826423  6229578.577396  28.753974  724388.816785  431969.948032  1.993851  0.032804  0.016402  0.019633  0.013171  0.000000  1.000000  0.004257  0.005323  0.001259  0.292213  0.290605  0.068722  0.199697  0.080864  0.019123  16  0  0  0  0
22  17  18.808145  0.000000  0.119029  0.443209  10579273.890446  6212875.356251  28.504044  733585.480285  430811.717266  1.976521  0.033018  0.016509  0.019882  0.013136  0.000000  1.000000  0.004321  0.005240  0.001239  0.292119  0.290663  0.068736  0.202710  0.079602  0.018824  16  0  0  0  0
21  18  18.672737  0.000000  0.120381  0.441649  10660036.765213  6204699.358285  28.403704  739185.720234  430244.779170  1.969563  0.033152  0.016576  0.020034  0.013118  0.000000  1.000000  0.004361  0.005207  0.001231  0.292269  0.290726  0.068751  0.204589  0.079101  0.018706  16  0  0  0  0
20  18  18.803812  0.000000  0.119102  0.443831  10584537.091553  6214205.906979  28.544038  733950.439918  430903.979996  1.979294  0.033031  0.016515  0.019892  0.013138  0.000000  1.000000  0.004324  0.005253  0.001242  0.292323  0.290692  0.068743  0.202867  0.079804  0.018872  16  0  0  0  0
25  14  19.352911  0.000000  0.113911  0.449918  10274205.650713  6245404.991282  28.935505  712431.511357  433067.379439  2.006439  0.032513  0.016257  0.019309  0.013204  0.000000  1.000000  0.004177  0.005384  0.001273  0.291722  0.290447  0.068685  0.195933  0.081790  0.019342  16  0  0  0  0
17  22  18.959787  0.000000  0.117684  0.447688  10502780.513356  6228830.290811  28.792098  728281.294823  431918.060523  1.996495  0.032908  0.016454  0.019738  0.013169  0.000000  1.000000  0.004287  0.005336  0.001262  0.292831  0.290702  0.068745  0.201144  0.081064  0.019170  16  0  0  0  0
16  24  19.245763  0.000000  0.115061  0.452374  10348215.993846  6248950.513192  29.093468  717563.518872  433313.232172  2.017392  0.032660  0.016330  0.019448  0.013212  0.000000  1.000000  0.004213  0.005438  0.001286  0.293007  0.290632  0.068729  0.197664  0.082614  0.019537  16  0  0  0  0
24  14  19.405745  0.000000  0.113446  0.450757  10246747.315670  6248862.251971  28.989445  710527.502054  433307.111983  2.010179  0.032469  0.016234  0.019257  0.013212  0.000000  1.000000  0.004164  0.005402  0.001278  0.291742  0.290436  0.068682  0.195318  0.082068  0.019407  16  0  0  0  0
18  21  18.748427  0.000000  0.119699  0.444083  10621517.695757  6213299.787296  28.560217  736514.740131  430841.148062  1.980416  0.033098  0.016549  0.019962  0.013137  0.000000  1.000000  0.004345  0.005259  0.001244  0.292688  0.290753  0.068757  0.203828  0.079888  0.018892  16  0  0  0  0
22  18  18.573203  0.000000  0.121370  0.439952  10718445.887192  6197334.778847  28.294548  743235.911603  429734.106264  1.961994  0.033246  0.016623  0.020144  0.013103  0.000000  1.000000  0.004389  0.005171  0.001223  0.292227  0.290751  0.068757  0.205925  0.078558  0.018577  16  0  0  0  0
25  15  19.140168  0.000000  0.115847  0.447051  10389337.875689  6232543.358850  28.751102  720414.982569  432175.531199  1.993652  0.032702  0.016351  0.019525  0.013177  0.000000  1.000000  0.004230  0.005322  0.001259  0.291811  0.290519  0.068702  0.198442  0.080848  0.019119  16  0  0  0  0
23  16  18.994418  0.000000  0.117226  0.445460  10471772.825438  6224232.599443  28.648775  726131.167142  431599.248507  1.986556  0.032840  0.016420  0.019680  0.013160  0.000000  1.000000  0.004269  0.005288  0.001250  0.291968  0.290586  0.068718  0.200263  0.080330  0.018996  16  0  0  0  0
18  22  18.671713  0.000000  0.120461  0.443060  10666869.933221  6208254.265022  28.494416  739659.544136  430491.282663  1.975853  0.033173  0.016586  0.020047  0.013126  0.000000  1.000000  0.004367  0.005237  0.001238  0.292725  0.290782  0.068764  0.204890  0.079558  0.018814  16  0  0  0  0
24  16  18.932264  0.000000  0.117810  0.444421  10506257.964207  6219876.927560  28.581981  728522.427388  431297.218549  1.981925  0.032895  0.016448  0.019745  0.013150  0.000000  1.000000  0.004285  0.005266  0.001245  0.291942  0.290599  0.068721  0.201044  0.079992  0.018917  16  0  0  0  0
15  25  19.726718  0.000000  0.110890  0.459289  10101843.534095  6279971.179354  29.538165  700479.618683  435464.259787  2.048228  0.032262  0.016131  0.018985  0.013278  0.000000  1.000000  0.004095  0.005592  0.001322  0.293178  0.290507  0.068699  0.192116  0.084951  0.020089  16  0  0  0  0
20  20  18.469001  0.000000  0.122470  0.439106  10784778.915500  6191875.008797  28.240119  747835.560590  429355.516194  1.958220  0.033360  0.016680  0.020268  0.013091  0.000000  1.000000  0.004424  0.005154  0.001219  0.292482  0.290819  0.068773  0.207535  0.078290  0.018514  16  0  0  0  0
21  19  18.483942  0.000000  0.122297  0.438965  10774002.456609  6191979.346064  28.231106  747088.301954  429362.751124  1.957595  0.033340  0.016670  0.020248  0.013091  0.000000  1.000000  0.004417  0.005151  0.001218  0.292358  0.290798  0.068768  0.207245  0.078245  0.018503  17  0  0  0  0
23  17  18.730046  0.000000  0.119786  0.441887  10624001.616288  6207229.641584  28.418985  736686.979555  430420.233469  1.970622  0.033090  0.016545  0.019966  0.013124  0.000000  1.000000  0.004343  0.005212  0.001232  0.292085  0.290681  0.068740  0.203729  0.079176  0.018724  16  0  0  0  0
19  22  18.454782  0.000000  0.122640  0.439399  10795609.589770  6192089.455531  28.258963  748586.578615  429370.386309  1.959526  0.033380  0.016690  0.020289  0.013092  0.000000  1.000000  0.004430  0.005160  0.001220  0.292639  0.290843  0.068779  0.207843  0.078385  0.018536  16  0  0  0  0
16  25  19.215175  0.000000  0.115341  0.452055  10364859.036425  6247107.237048  29.072904  718717.576751  433185.416158  2.015966  0.032687  0.016344  0.019479  0.013208  0.000000  1.000000  0.004221  0.005431  0.001284  0.293022  0.290643  0.068731  0.198050  0.082508  0.019511  16  0  0  0  0
19  20  18.635646  0.000000  0.120793  0.441930  10685755.771555  6204329.102414  28.421765  740969.121422  430219.104976  1.970815  0.033200  0.016600  0.020082  0.013118  0.000000  1.000000  0.004375  0.005213  0.001233  0.292550  0.290773  0.068762  0.205265  0.079193  0.018728  16  0  0  0  0
17  24  18.863934  0.000000  0.118606  0.446522  10557634.449720  6222739.441897  28.717072  732084.963361  431495.710334  1.991292  0.032998  0.016499  0.019841  0.013157  0.000000  1.000000  0.004315  0.005311  0.001256  0.292877  0.290737  0.068754  0.202424  0.080682  0.019080  16  0  0  0  0
20  21  18.365182  0.000000  0.123553  0.437604  10849188.133491  6184690.473336  28.143529  752301.809182  428857.327854  1.951522  0.033465  0.016733  0.020389  0.013076  0.000000  1.000000  0.004456  0.005122  0.001211  0.292532  0.290860  0.068783  0.209050  0.077815  0.018402  16  0  0  0  0
17  23  18.904107  0.000000  0.118218  0.447002  10534540.261325  6225303.830717  28.747971  730483.571672  431673.529570  1.993435  0.032960  0.016480  0.019798  0.013162  0.000000  1.000000  0.004303  0.005321  0.001258  0.292858  0.290722  0.068750  0.201885  0.080839  0.019117  16  0  0  0  0
18  23  18.617140  0.000000  0.121010  0.442343  10699485.118236  6204625.540618  28.448299  741921.138496  430239.660523  1.972655  0.033226  0.016613  0.020108  0.013118  0.000000  1.000000  0.004384  0.005222  0.001235  0.292751  0.290803  0.068769  0.205655  0.079327  0.018759  16  0  0  0  0
25  16  18.884372  0.000000  0.118264  0.443610  10533053.405991  6216484.012663  28.529818  730380.470505  431061.947856  1.978308  0.032939  0.016469  0.019795  0.013143  0.000000  1.000000  0.004298  0.005248  0.001241  0.291921  0.290609  0.068723  0.201652  0.079730  0.018855  16  0  0  0  0
21  20  18.342781  0.000000  0.123771  0.436904  10861611.418953  6182199.336584  28.098541  753163.261671  428684.588045  1.948402  0.033484  0.016742  0.020413  0.013071  0.000000  1.000000  0.004461  0.005108  0.001208  0.292427  0.290853  0.068781  0.209302  0.077593  0.018349  16  0  0  0  0
23  18  18.497467  0.000000  0.122133  0.438636  10763523.380301  6191641.552902  28.209933  746361.664351  429339.327951  1.956126  0.033319  0.016660  0.020228  0.013091  0.000000  1.000000  0.004411  0.005144  0.001216  0.292193  0.290769  0.068761  0.206957  0.078139  0.018478  16  0  0  0  0
19  21  18.530117  0.000000  0.121864  0.440451  10749447.054505  6197233.040000  28.326668  745385.587134  429727.051513  1.964221  0.033305  0.016652  0.020202  0.013103  0.000000  1.000000  0.004407  0.005182  0.001225  0.292602  0.290814  0.068772  0.206758  0.078720  0.018616  16  0  0  0  0
18  24  18.577667  0.000000  0.121409  0.441838  10723261.765847  6201980.067470  28.415854  743569.853109  430056.218756  1.970405  0.033265  0.016633  0.020153  0.013113  0.000000  1.000000  0.004395  0.005211  0.001232  0.292771  0.290818  0.068773  0.206213  0.079165  0.018721  17  0  0  0  0
21  21  18.240288  0.000000  0.124863  0.435386  10926555.170723  6174948.598361  28.000875  757666.575777  428181.809090  1.941630  0.033590  0.016795  0.020535  0.013055  0.000000  1.000000  0.004494  0.005076  0.001200  0.292477  0.290894  0.068791  0.210833  0.077116  0.018236  16  0  0  0  0
25  17  18.624565  0.000000  0.120824  0.440063  10685286.156786  6199467.780490  28.301678  740936.557507  429882.012353  1.962488  0.033189  0.016594  0.020081  0.013107  0.000000  1.000000  0.004372  0.005173  0.001223  0.292037  0.290704  0.068746  0.205126  0.078592  0.018585  16  0  0  0  0
19  24  18.362107  0.000000  0.123609  0.438132  10853210.159617  6185670.909872  28.177501  752580.703556  428925.313050  1.953878  0.033475  0.016738  0.020397  0.013078  0.000000  1.000000  0.004459  0.005133  0.001214  0.292685  0.290880  0.068787  0.209201  0.077982  0.018441  16  0  0  0  0
24  18  18.439698  0.000000  0.122722  0.437618  10798275.328298  6187242.311660  28.144453  748771.425619  429034.276817  1.951586  0.033375  0.016688  0.020294  0.013081  0.000000  1.000000  0.004428  0.005122  0.001211  0.292165  0.290783  0.068764  0.207753  0.077817  0.018402  16  0  0  0  0
22  19  18.386618  0.000000  0.123295  0.437266  10832930.034163  6184547.938960  28.121822  751174.443946  428847.444270  1.950017  0.033435  0.016717  0.020359  0.013076  0.000000  1.000000  0.004446  0.005115  0.001210  0.292315  0.290823  0.068774  0.208598  0.077707  0.018376  16  0  0  0  0
21  22  18.166851  0.000000  0.125657  0.434292  10973796.274482  6169673.848571  27.930558  760942.357097  427816.048651  1.936754  0.033668  0.016834  0.020624  0.013044  0.000000  1.000000  0.004518  0.005054  0.001195  0.292514  0.290924  0.068798  0.211951  0.076773  0.018155  16  0  0  0  0
20  22  18.290914  0.000000  0.124339  0.436528  10895966.534225  6179472.109276  28.074350  755545.505859  428495.477302  1.946725  0.033542  0.016771  0.020477  0.013065  0.000000  1.000000  0.004479  0.005100  0.001206  0.292569  0.290889  0.068790  0.210154  0.077475  0.018321  16  0  0  0  0
17  25  18.833976  0.000000  0.118897  0.446181  10574955.309202  6220816.064223  28.695136  733286.022257  431362.339939  1.989771  0.033026  0.016513  0.019874  0.013152  0.000000  1.000000  0.004323  0.005304  0.001254  0.292892  0.290748  0.068756  0.202829  0.080571  0.019053  17  0  0  0  0
22  21  18.145551  0.000000  0.125875  0.433666  10986327.560197  6167410.916508  27.890306  761811.298514  427659.132957  1.933963  0.033687  0.016843  0.020647  0.013040  0.000000  1.000000  0.004523  0.005041  0.001192  0.292434  0.290919  0.068797  0.212214  0.076578  0.018109  16  0  0  0  0
22  20  18.247009  0.000000  0.124776  0.435197  10920991.955641  6174710.491551  27.988742  757280.812647  428165.298344  1.940789  0.033579  0.016790  0.020524  0.013055  0.000000  1.000000  0.004490  0.005072  0.001199  0.292383  0.290878  0.068787  0.210670  0.077056  0.018222  16  0  0  0  0
23  20  18.174226  0.000000  0.125551  0.433877  10966752.867264  6168928.672669  27.903887  760453.954838  427764.376842  1.934905  0.033653  0.016827  0.020610  0.013043  0.000000  1.000000  0.004513  0.005045  0.001193  0.292349  0.290897  0.068791  0.211726  0.076643  0.018125  16  0  0  0  0
19  23  18.401055  0.000000  0.123200  0.438656  10828892.645481  6188380.725194  28.211229  750894.484305  429113.216416  1.956216  0.033435  0.016718  0.020351  0.013084  0.000000  1.000000  0.004447  0.005144  0.001216  0.292665  0.290864  0.068784  0.208627  0.078149  0.018481  16  0  0  0  0
25  18  18.395484  0.000000  0.123176  0.436830  10825083.604755  6183837.167341  28.093762  750630.358714  428798.158114  1.948071  0.033418  0.016709  0.020344  0.013074  0.000000  1.000000  0.004441  0.005106  0.001207  0.292143  0.290792  0.068767  0.208368  0.077568  0.018343  16  0  0  0  0
18  25  18.548171  0.000000  0.121710  0.441479  10741131.754994  6199991.725511  28.392763  744808.989623  429918.343624  1.968804  0.033295  0.016647  0.020186  0.013108  0.000000  1.000000  0.004404  0.005203  0.001231  0.292786  0.290829  0.068775  0.206633  0.079050  0.018694  16  0  0  0  0
24  19  18.256235  0.000000  0.124657  0.434936  10913355.279164  6174376.583565  27.971962  756751.272053  428142.144576  1.939625  0.033564  0.016782  0.020510  0.013054  0.000000  1.000000  0.004486  0.005067  0.001198  0.292253  0.290855  0.068781  0.210449  0.076973  0.018203  16  0  0  0  0
24  17  18.670370  0.000000  0.120372  0.440860  10658551.724963  6202859.520813  28.352977  739082.744929  430117.201600  1.966045  0.033146  0.016573  0.020031  0.013114  0.000000  1.000000  0.004359  0.005190  0.001227  0.292059  0.290695  0.068744  0.204516  0.078847  0.018646  16  0  0  0  0
20  23  18.237835  0.000000  0.124908  0.435765  10929765.491870  6175701.446134  28.025310  757889.185098  428234.012880  1.943324  0.033598  0.016799  0.020541  0.013057  0.000000  1.000000  0.004497  0.005084  0.001202  0.292596  0.290911  0.068795  0.210953  0.077235  0.018265  16  0  0  0  0
23  19  18.312615  0.000000  0.124064  0.435951  10878369.549541  6178807.344515  28.037262  754325.299955  428449.381343  1.944153  0.033508  0.016754  0.020444  0.013064  0.000000  1.000000  0.004469  0.005088  0.001203  0.292281  0.290841  0.068778  0.209643  0.077292  0.018278  16  0  0  0  0
19  25  18.332951  0.000000  0.123917  0.437758  10871520.341798  6183630.451429  28.153439  753850.363830  428783.824069  1.952209  0.033505  0.016753  0.020431  0.013074  0.000000  1.000000  0.004468  0.005125  0.001212  0.292699  0.290891  0.068790  0.209634  0.077864  0.018413  16  0  0  0  0
21  23  18.114273  0.000000  0.126232  0.433513  11007989.406722  6165855.758237  27.880464  763313.369096  427551.295544  1.933280  0.033724  0.016862  0.020688  0.013036  0.000000  1.000000  0.004535  0.005038  0.001191  0.292541  0.290945  0.068803  0.212762  0.076530  0.018098  16  0  0  0  0
25  19  18.213167  0.000000  0.125113  0.434152  10940288.467074  6170953.245080  27.921546  758618.866728  427904.764258  1.936129  0.033608  0.016804  0.020561  0.013047  0.000000  1.000000  0.004499  0.005051  0.001194  0.292231  0.290864  0.068784  0.211069  0.076728  0.018145  16  0  0  0  0
23  21  18.073585  0.000000  0.126654  0.432338  11032368.732516  6161593.843753  27.804909  765003.874475  427255.766889  1.928041  0.033761  0.016880  0.020734  0.013027  0.000000  1.000000  0.004546  0.005014  0.001186  0.292399  0.290938  0.068801  0.213279  0.076164  0.018011  16  0  0  0  0
24  21  18.018836  0.000000  0.127254  0.431315  11067761.600076  6157110.371588  27.739099  767458.078234  426944.875034  1.923478  0.033818  0.016909  0.020800  0.013018  0.000000  1.000000  0.004564  0.004993  0.001181  0.292371  0.290952  0.068804  0.214099  0.075847  0.017936  16  0  0  0  0
22  22  18.072765  0.000000  0.126675  0.432559  11033911.491331  6162094.190030  27.819114  765110.852088  427290.461781  1.929026  0.033765  0.016882  0.020737  0.013028  0.000000  1.000000  0.004547  0.005018  0.001187  0.292470  0.290949  0.068804  0.213343  0.076233  0.018028  16  0  0  0  0
20  24  18.199284  0.000000  0.125324  0.435224  10954507.494479  6172941.076037  27.990516  759604.839126  428042.603957  1.940912  0.033639  0.016819  0.020587  0.013051  0.000000  1.000000  0.004509  0.005073  0.001200  0.292615  0.290926  0.068798  0.211539  0.077065  0.018224  16  0  0  0  0
25  20  18.076553  0.000000  0.126606  0.432076  11029014.706401  6161028.853675  27.788013  764771.300398  427216.589482  1.926870  0.033753  0.016877  0.020727  0.013026  0.000000  1.000000  0.004544  0.005008  0.001184  0.292298  0.290920  0.068797  0.213164  0.076082  0.017992  16  0  0  0  0
23  22  18.001316  0.000000  0.127459  0.431221  11080201.498157  6156246.448782  27.733042  768320.682672  426884.969106  1.923058  0.033839  0.016920  0.020824  0.013016  0.000000  1.000000  0.004570  0.004991  0.001180  0.292435  0.290968  0.068808  0.214416  0.075818  0.017930  16  0  0  0  0
22  24  17.982561  0.000000  0.127681  0.431201  11093728.389763  6155410.132441  27.731724  769258.661155  426826.977458  1.922967  0.033863  0.016932  0.020849  0.013014  0.000000  1.000000  0.004578  0.004990  0.001180  0.292516  0.290987  0.068813  0.214765  0.075812  0.017928  16  0  0  0  0
24  20  18.118821  0.000000  0.126147  0.432860  11001953.988018  6164469.698594  27.838449  762894.862535  427455.183728  1.930367  0.033710  0.016855  0.020676  0.013033  0.000000  1.000000  0.004530  0.005024  0.001188  0.292321  0.290910  0.068795  0.212539  0.076326  0.018050  16  0  0  0  0
21  24  18.076024  0.000000  0.126654  0.432958  11033061.476646  6163056.035731  27.844778  765051.910573  427357.157856  1.930806  0.033765  0.016883  0.020735  0.013030  0.000000  1.000000  0.004548  0.005026  0.001189  0.292560  0.290961  0.068807  0.213358  0.076357  0.018057  16  0  0  0  0
24  23  17.895358  0.000000  0.128648  0.429378  11150640.855790  6147840.937571  27.614499  773205.071765  426302.116157  1.914838  0.033954  0.016977  0.020956  0.012998  0.000000  1.000000  0.004606  0.004953  0.001171  0.292433  0.291004  0.068817  0.216072  0.075250  0.017795  16  0  0  0  0
24  22  17.946985  0.000000  0.128061  0.430190  11115769.088858  6151741.213451  27.666716  770787.002041  426572.568155  1.918459  0.033897  0.016948  0.020890  0.013006  0.000000  1.000000  0.004588  0.004970  0.001175  0.292407  0.290982  0.068811  0.215241  0.075500  0.017854  16  0  0  0  0
23  24  17.911601  0.000000  0.128472  0.429841  11140432.947162  6149512.466304  27.644316  772497.237406  426418.022903  1.916906  0.033938  0.016969  0.020937  0.013002  0.000000  1.000000  0.004601  0.004963  0.001174  0.292481  0.291006  0.068817  0.215851  0.075393  0.017829  16  0  0  0  0
20  25  18.170379  0.000000  0.125638  0.434838  10973167.361103  6170859.199723  27.965638  760898.747136  427898.242987  1.939187  0.033669  0.016835  0.020622  0.013047  0.000000  1.000000  0.004518  0.005065  0.001198  0.292630  0.290938  0.068801  0.211982  0.076944  0.018196  16  0  0  0  0
23  25  17.883124  0.000000  0.128797  0.429426  11159752.338837  6147352.407583  27.617614  773836.878043  426268.240628  1.915054  0.033970  0.016985  0.020973  0.012997  0.000000  1.000000  0.004611  0.004954  0.001172  0.292496  0.291018  0.068820  0.216312  0.075265  0.017799  16  0  0  0  0
23  23  17.949440  0.000000  0.128043  0.430418  11114913.010377  6152365.706531  27.681392  770727.640052  426615.871605  1.919476  0.033897  0.016948  0.020889  0.013008  0.000000  1.000000  0.004588  0.004974  0.001176  0.292462  0.290990  0.068813  0.215242  0.075570  0.017871  16  0  0  0  0
22  23  18.020579  0.000000  0.127255  0.431767  11068402.072694  6158240.211509  27.768162  767502.489733  427023.220124  1.925493  0.033822  0.016911  0.020801  0.013020  0.000000  1.000000  0.004565  0.005002  0.001183  0.292497  0.290971  0.068809  0.214162  0.075987  0.017970  16  0  0  0  0
21  25  18.047304  0.000000  0.126972  0.432561  11051997.062785  6160941.487800  27.819203  766364.937459  427210.531379  1.929033  0.033796  0.016898  0.020771  0.013026  0.000000  1.000000  0.004557  0.005018  0.001187  0.292575  0.290973  0.068809  0.213808  0.076234  0.018028  16  0  0  0  0
22  25  17.953980  0.000000  0.128003  0.430793  11112879.878943  6153269.990142  27.705547  770586.659138  426678.576222  1.921151  0.033895  0.016947  0.020885  0.013010  0.000000  1.000000  0.004587  0.004982  0.001178  0.292531  0.290999  0.068816  0.215222  0.075686  0.017898  16  0  0  0  0
25  23  17.854183  0.000000  0.129112  0.428577  11178048.824146  6144355.836959  27.562980  775105.588552  426060.453144  1.911266  0.033998  0.016999  0.021007  0.012991  0.000000  1.000000  0.004619  0.004937  0.001168  0.292410  0.291013  0.068819  0.216709  0.075004  0.017737  16  0  0  0  0
25  25  17.788264  0.000000  0.129874  0.427556  11223368.007750  6139285.146712  27.497346  778248.100545  425708.842553  1.906714  0.034073  0.017036  0.021093  0.012980  0.000000  1.000000  0.004642  0.004917  0.001163  0.292444  0.291042  0.068826  0.217793  0.074692  0.017663  16  0  0  0  0
24  24  17.857662  0.000000  0.129080  0.428793  11176305.999466  6144970.275859  27.576881  774984.738020  426103.059419  1.912229  0.033996  0.016998  0.021004  0.012992  0.000000  1.000000  0.004619  0.004942  0.001169  0.292453  0.291020  0.068820  0.216685  0.075070  0.017753  16  0  0  0  0
25  22  17.905603  0.000000  0.128524  0.429396  11143065.279884  6148269.883977  27.615650  772679.767992  426331.860056  1.914918  0.033941  0.016970  0.020942  0.012999  0.000000  1.000000  0.004601  0.004954  0.001171  0.292384  0.290991  0.068814  0.215874  0.075255  0.017796  16  0  0  0  0
25  21  17.977109  0.000000  0.127714  0.430527  11094942.358549  6153653.701473  27.688420  769342.839888  426705.183442  1.919964  0.033862  0.016931  0.020851  0.013010  0.000000  1.000000  0.004577  0.004977  0.001177  0.292348  0.290961  0.068807  0.214728  0.075604  0.017879  16  0  0  0  0
25  24  17.816602  0.000000  0.129546  0.427985  11203820.390829  6141472.338143  27.524908  776892.634367  425860.506259  1.908626  0.034041  0.017020  0.021056  0.012985  0.000000  1.000000  0.004632  0.004925  0.001165  0.292430  0.291029  0.068823  0.217325  0.074823  0.017694  16  0  0  0  0
24  25  17.829263  0.000000  0.129407  0.428371  11195754.919477  6142794.832556  27.549718  776333.360381  425952.210350  1.910346  0.034028  0.017014  0.021041  0.012987  0.000000  1.000000  0.004629  0.004933  0.001167  0.292467  0.291032  0.068823  0.217150  0.074941  0.017722  16  0  0  0  0
