# Supplementary material for: Computational modelling predicts substantial carbon assimilation gains for C3 plants with a single-celled C4 biochemical pump
Source: PLoS Comput Biol. 2019 Sep 30;15(9):e1007373. doi: 10.1371/journal.pcbi.1007373 (PMC6786660; doi:10.1371/journal.pcbi.1007373)
Supplement: S1 Dataset — The input parameter files and the raw output files used to make all the Figures. (ZIP) [file pcbi.1007373.s004.zip › modelling results/sigmaPetaCA_C3_thdiff_250ppm_scanresults.txt]

0  5  -32.653451  0.000000  -0.037467  0.006023  1325691.701499  7355802.395160  0.387380  91925.796952  510064.290689  0.026862  0.018044  0.009022  0.002491  0.015552  0.000000  1.000000  0.000463  0.011895  0.002813  0.295802  0.284970  0.067390  0.001820  0.000606  0.000143  16  0  0  0  1
1  1  -36.705532  0.000000  -0.033951  0.322744  1533504.137591  7330045.695593  20.756579  106335.877201  508278.275787  1.439298  0.018380  0.009190  0.002882  0.015498  0.000000  1.000000  0.000538  0.011733  0.002775  0.295723  0.285118  0.067425  0.040369  0.047654  0.011269  23  0  0  0  0
0  1  -32.674845  0.000000  -0.037446  0.324217  1326912.431119  7355722.118605  20.851334  92010.444494  510058.724171  1.445868  0.018046  0.009023  0.002494  0.015552  0.000000  1.000000  0.000464  0.011898  0.002814  0.295808  0.284972  0.067390  0.039457  0.047976  0.011345  23  0  0  0  0
4  0  -63.887964  0.000000  -0.020836  0.318426  2308738.448281  7233730.774326  20.478887  160091.989391  501599.629548  1.420042  0.019633  0.009816  0.004339  0.015294  0.000000  1.000000  0.000820  0.011122  0.002630  0.295402  0.285659  0.067553  0.044800  0.046719  0.011048  22  0  0  0  0
0  2  -32.675312  0.000000  -0.037446  0.320605  1326939.356553  7355721.588271  20.619026  92012.311551  510058.687397  1.429760  0.018046  0.009023  0.002494  0.015552  0.000000  1.000000  0.000464  0.011898  0.002814  0.295808  0.284972  0.067390  0.036185  0.047190  0.011159  20  0  0  0  0
1  2  -36.706053  0.000000  -0.033951  0.320036  1533528.820314  7330044.798414  20.582403  106337.588745  508278.213575  1.427220  0.018380  0.009190  0.002882  0.015498  0.000000  1.000000  0.000538  0.011733  0.002775  0.295723  0.285118  0.067425  0.037746  0.047066  0.011130  22  0  0  0  1
2  2  -42.347312  0.000000  -0.030028  0.318600  1765389.422136  7301232.588194  20.490036  122415.211151  506280.324184  1.420815  0.018755  0.009377  0.003318  0.015437  0.000000  1.000000  0.000622  0.011549  0.002731  0.295628  0.285281  0.067463  0.039142  0.046756  0.011057  24  0  0  0  0
1  0  -36.705104  0.000000  -0.033952  0.325521  1533483.871162  7330046.384365  20.935172  106334.471891  508278.323548  1.451682  0.018380  0.009190  0.002882  0.015498  0.000000  1.000000  0.000538  0.011733  0.002775  0.295723  0.285118  0.067425  0.042897  0.048262  0.011413  24  0  0  0  0
0  4  -32.676206  0.000000  -0.037445  0.313636  1326990.855901  7355720.579144  20.170819  92015.882606  510058.617423  1.398680  0.018046  0.009023  0.002494  0.015552  0.000000  1.000000  0.000464  0.011898  0.002814  0.295809  0.284972  0.067390  0.029969  0.045695  0.010806  23  0  0  0  0
2  1  -42.346832  0.000000  -0.030029  0.321118  1765371.649533  7301233.406516  20.651990  122413.978768  506280.380928  1.432045  0.018754  0.009377  0.003318  0.015437  0.000000  1.000000  0.000622  0.011549  0.002731  0.295627  0.285281  0.067463  0.041406  0.047301  0.011186  23  0  0  0  0
2  0  -42.346401  0.000000  -0.030029  0.323377  1765355.671617  7301234.142399  20.797281  122412.870831  506280.431955  1.442120  0.018754  0.009377  0.003318  0.015437  0.000000  1.000000  0.000622  0.011549  0.002731  0.295627  0.285281  0.067463  0.043452  0.047792  0.011302  23  0  0  0  0
0  0  -32.674424  0.000000  -0.037447  0.327448  1326888.146826  7355722.595917  21.059120  92008.760578  510058.757269  1.460276  0.018046  0.009023  0.002494  0.015552  0.000000  1.000000  0.000464  0.011898  0.002814  0.295808  0.284972  0.067390  0.042414  0.048687  0.011514  25  0  0  0  0
1  3  -36.706483  0.000000  -0.033951  0.316518  1533549.234002  7330044.164023  20.356189  106339.004266  508278.169585  1.411534  0.018380  0.009190  0.002882  0.015498  0.000000  1.000000  0.000538  0.011733  0.002775  0.295723  0.285118  0.067425  0.034775  0.046309  0.010951  24  0  0  0  0
3  0  -50.659120  0.000000  -0.025660  0.321012  2023589.263329  7269151.687674  20.645173  140319.242796  504055.778051  1.431573  0.019172  0.009586  0.003803  0.015369  0.000000  1.000000  0.000716  0.011346  0.002683  0.295521  0.285461  0.067506  0.044084  0.047278  0.011180  25  0  0  0  0
0  3  -32.675780  0.000000  -0.037446  0.316958  1326966.347208  7355721.059544  20.384477  92014.183130  510058.650734  1.413495  0.018046  0.009023  0.002494  0.015552  0.000000  1.000000  0.000464  0.011898  0.002814  0.295808  0.284972  0.067390  0.032916  0.046404  0.010974  24  0  0  0  0
1  4  -36.706919  0.000000  -0.033950  0.313676  1533569.848150  7330043.465180  20.173365  106340.433687  508278.121126  1.398857  0.018380  0.009190  0.002882  0.015498  0.000000  1.000000  0.000538  0.011733  0.002775  0.295724  0.285118  0.067425  0.032254  0.045703  0.010808  25  0  0  0  0
1  5  -36.680818  0.000000  -0.033970  0.005804  1532329.161968  7330056.080740  0.373267  106254.402323  508278.995911  0.025883  0.018377  0.009189  0.002880  0.015498  0.000000  1.000000  0.000537  0.011732  0.002774  0.295711  0.285117  0.067425  0.002085  0.000584  0.000138  16  0  0  0  1
2  3  -42.347796  0.000000  -0.030028  0.316065  1765407.348904  7301231.763355  20.327052  122416.454225  506280.266988  1.409514  0.018755  0.009377  0.003318  0.015437  0.000000  1.000000  0.000622  0.011549  0.002731  0.295628  0.285281  0.067463  0.036880  0.046213  0.010928  24  0  0  0  0
3  1  -50.659544  0.000000  -0.025660  0.319339  2023600.732681  7269151.042747  20.537611  140320.038101  504055.733331  1.424114  0.019172  0.009586  0.003803  0.015369  0.000000  1.000000  0.000716  0.011346  0.002683  0.295521  0.285461  0.067506  0.042579  0.046916  0.011095  26  0  0  0  0
3  2  -50.660017  0.000000  -0.025660  0.317479  2023613.546662  7269150.322626  20.417952  140320.926645  504055.683397  1.415817  0.019172  0.009586  0.003803  0.015369  0.000000  1.000000  0.000716  0.011346  0.002683  0.295521  0.285461  0.067506  0.040913  0.046515  0.011000  21  0  0  0  0
3  3  -50.660499  0.000000  -0.025660  0.315610  2023626.580089  7269149.590647  20.297771  140321.830406  504055.632640  1.407483  0.019172  0.009586  0.003803  0.015369  0.000000  1.000000  0.000716  0.011346  0.002683  0.295521  0.285461  0.067506  0.039249  0.046115  0.010905  23  0  0  0  0
6  0  -142.453398  0.000000  -0.009845  0.312840  2958457.151083  7153039.106071  20.119610  205144.628313  496004.327184  1.395129  0.020683  0.010342  0.005560  0.015123  0.000000  1.000000  0.001063  0.010619  0.002511  0.295129  0.286102  0.067658  0.046588  0.045526  0.010766  22  0  0  0  1
1  6  -36.673968  0.000000  -0.033975  0.006516  1531988.917914  7329992.885396  0.419036  106230.809201  508274.613835  0.029057  0.018377  0.009188  0.002879  0.015498  0.000000  1.000000  0.000537  0.011732  0.002774  0.295702  0.285116  0.067424  0.003633  0.000656  0.000155  16  0  0  0  1
0  7  -32.670918  0.000000  -0.037450  0.190254  1326681.952215  7355698.108582  12.235770  91994.462680  510057.059274  0.848450  0.018045  0.009023  0.002493  0.015552  0.000000  1.000000  0.000464  0.011898  0.002814  0.295803  0.284971  0.067390  0.020555  0.023495  0.005556  19  0  0  0  1
4  1  -63.888346  0.000000  -0.020836  0.317415  2308745.261896  7233730.332841  20.413827  160092.461859  501599.598935  1.415531  0.019633  0.009816  0.004339  0.015294  0.000000  1.000000  0.000820  0.011122  0.002630  0.295402  0.285659  0.067553  0.043895  0.046502  0.010997  21  0  0  0  0
5  0  -87.754752  0.000000  -0.015559  0.315629  2620676.224134  7194987.454498  20.298963  181722.304051  498913.099529  1.407566  0.020137  0.010069  0.004925  0.015212  0.000000  1.000000  0.000936  0.010880  0.002573  0.295272  0.285873  0.067603  0.045604  0.046119  0.010906  26  0  0  0  0
2  4  -42.348241  0.000000  -0.030028  0.313764  1765423.833232  7301231.006017  20.179058  122417.597277  506280.214473  1.399251  0.018755  0.009377  0.003318  0.015437  0.000000  1.000000  0.000622  0.011549  0.002731  0.295628  0.285281  0.067463  0.034840  0.045722  0.010812  23  0  0  0  0
6  1  -142.452587  0.000000  -0.009845  0.313178  2958453.906606  7153039.325850  20.141364  205144.403336  496004.342424  1.396638  0.020683  0.010342  0.005560  0.015123  0.000000  1.000000  0.001063  0.010619  0.002511  0.295129  0.286102  0.067658  0.046979  0.045598  0.010783  23  0  0  0  0
4  2  -63.888778  0.000000  -0.020836  0.316292  2308752.963746  7233729.834423  20.341611  160092.995919  501599.564374  1.410523  0.019633  0.009816  0.004339  0.015294  0.000000  1.000000  0.000820  0.011122  0.002630  0.295402  0.285659  0.067553  0.042894  0.046261  0.010940  24  0  0  0  0
4  3  -63.889226  0.000000  -0.020836  0.315166  2308760.966927  7233729.317001  20.269228  160093.550874  501599.528495  1.405504  0.019633  0.009816  0.004339  0.015294  0.000000  1.000000  0.000820  0.011122  0.002630  0.295402  0.285659  0.067553  0.041894  0.046021  0.010883  23  0  0  0  0
5  1  -87.754964  0.000000  -0.015559  0.315355  2620678.325799  7194987.303629  20.281382  181722.449784  498913.089068  1.406347  0.020137  0.010069  0.004925  0.015212  0.000000  1.000000  0.000936  0.010880  0.002573  0.295272  0.285873  0.067603  0.045361  0.046061  0.010892  24  0  0  0  0
3  5  -50.603674  0.000000  -0.025685  0.005290  2022089.827426  7269235.635957  0.340235  140215.269270  504061.599173  0.023592  0.019169  0.009585  0.003800  0.015369  0.000000  1.000000  0.000715  0.011344  0.002683  0.295512  0.285461  0.067506  0.002618  0.000532  0.000126  16  0  0  0  1
2  6  -42.333606  0.000000  -0.030036  0.152718  1764875.402961  7301226.350879  9.821744  122379.568157  506279.891677  0.681057  0.018754  0.009377  0.003317  0.015437  0.000000  1.000000  0.000621  0.011548  0.002731  0.295622  0.285280  0.067463  0.024859  0.018024  0.004262  18  0  0  0  1
3  4  -50.660949  0.000000  -0.025659  0.313916  2023638.760850  7269148.907690  20.188837  140322.675041  504055.585282  1.399929  0.019172  0.009586  0.003803  0.015369  0.000000  1.000000  0.000716  0.011346  0.002683  0.295521  0.285461  0.067506  0.037748  0.045755  0.010820  25  0  0  0  0
0  6  -32.676839  0.000000  -0.037445  0.308771  1327027.386797  7355719.868296  19.857953  92018.415723  510058.568131  1.376985  0.018046  0.009023  0.002494  0.015552  0.000000  1.000000  0.000464  0.011898  0.002814  0.295809  0.284972  0.067390  0.025703  0.044670  0.010563  25  0  0  0  0
5  2  -87.755219  0.000000  -0.015559  0.315053  2620680.862414  7194987.121888  20.261924  181722.625677  498913.076466  1.404998  0.020137  0.010069  0.004925  0.015212  0.000000  1.000000  0.000936  0.010880  0.002573  0.295272  0.285873  0.067603  0.045093  0.045996  0.010877  26  0  0  0  0
4  4  -63.889359  0.000000  -0.020836  0.313218  2308763.270461  7233728.958522  20.143965  160093.710605  501599.503637  1.396818  0.019633  0.009816  0.004339  0.015294  0.000000  1.000000  0.000820  0.011122  0.002630  0.295402  0.285659  0.067553  0.040837  0.045606  0.010785  22  0  0  0  1
0  9  -32.677383  0.000000  -0.037444  0.305497  1327058.737538  7355719.290645  19.647390  92020.589638  510058.528076  1.362385  0.018046  0.009023  0.002494  0.015552  0.000000  1.000000  0.000464  0.011898  0.002814  0.295809  0.284972  0.067390  0.022866  0.043988  0.010402  22  0  0  0  0
1  7  -36.702410  0.000000  -0.033954  0.273935  1533359.517592  7330064.453776  17.617503  106325.848996  508279.576512  1.221629  0.018379  0.009190  0.002882  0.015498  0.000000  1.000000  0.000538  0.011733  0.002775  0.295723  0.285118  0.067425  0.025156  0.037728  0.008922  22  0  0  0  1
7  1  -387.131031  0.000000  -0.003725  0.310906  3320198.530590  7108118.463867  19.995265  230228.412548  492889.450754  1.386507  0.021268  0.010634  0.006240  0.015028  0.000000  1.000000  0.001200  0.010342  0.002446  0.294975  0.286345  0.067715  0.048747  0.045118  0.010669  23  0  0  0  0
7  0  -387.143411  0.000000  -0.003725  0.309465  3320205.583437  7108117.874539  19.902585  230228.901605  492889.409889  1.380080  0.021268  0.010634  0.006240  0.015028  0.000000  1.000000  0.001200  0.010342  0.002446  0.294975  0.286345  0.067715  0.047488  0.044815  0.010598  24  0  0  0  0
5  3  -87.755514  0.000000  -0.015559  0.314750  2620683.803380  7194986.911772  20.242461  181722.829609  498913.061896  1.403648  0.020137  0.010069  0.004925  0.015212  0.000000  1.000000  0.000936  0.010880  0.002573  0.295272  0.285873  0.067603  0.044825  0.045932  0.010862  23  0  0  0  0
2  5  -42.348621  0.000000  -0.030028  0.311861  1765437.943504  7301230.359453  20.056688  122418.575709  506280.169639  1.390766  0.018755  0.009377  0.003318  0.015437  0.000000  1.000000  0.000622  0.011549  0.002731  0.295628  0.285281  0.067463  0.033164  0.045319  0.010717  31  0  0  0  0
2  7  -42.337807  0.000000  -0.030034  0.249498  1765038.837335  7301253.463908  16.045940  122390.900984  506281.771743  1.112654  0.018754  0.009377  0.003317  0.015437  0.000000  1.000000  0.000621  0.011548  0.002731  0.295626  0.285281  0.067463  0.028051  0.033244  0.007862  19  0  0  0  1
4  5  -63.906448  0.000000  -0.020831  0.355117  2309068.107033  7233710.494098  22.838589  160114.848509  501598.223282  1.583668  0.019634  0.009817  0.004340  0.015294  0.000000  1.000000  0.000820  0.011122  0.002630  0.295404  0.285659  0.067553  0.047609  0.055067  0.013022  18  0  0  0  1
8  0  539.246893  0.000000  0.002752  0.306155  3703066.342978  7060577.403973  19.689707  256777.140839  489592.869948  1.365319  0.021887  0.010944  0.006959  0.014928  0.000000  1.000000  0.001347  0.010050  0.002377  0.294811  0.286600  0.067775  0.048565  0.044124  0.010435  21  0  0  0  0
0  8  -32.677228  0.000000  -0.037444  0.306199  1327049.765233  7355719.447732  19.692555  92019.967483  510058.538968  1.365516  0.018046  0.009023  0.002494  0.015552  0.000000  1.000000  0.000464  0.011898  0.002814  0.295809  0.284972  0.067390  0.023472  0.044133  0.010437  26  0  0  0  0
0  10  -32.654753  0.000000  -0.037465  0.009918  1325743.367752  7355671.061454  0.637840  91929.379581  510055.183779  0.044229  0.018043  0.009022  0.002492  0.015552  0.000000  1.000000  0.000463  0.011897  0.002813  0.295791  0.284971  0.067390  0.019163  0.001002  0.000237  16  0  0  0  1
6  2  -142.451943  0.000000  -0.009845  0.313780  2958451.346481  7153039.527567  20.180059  205144.225812  496004.356411  1.399321  0.020683  0.010342  0.005560  0.015123  0.000000  1.000000  0.001063  0.010619  0.002511  0.295129  0.286102  0.067658  0.047510  0.045726  0.010813  24  0  0  0  0
1  8  -36.708018  0.000000  -0.033949  0.307326  1533621.943836  7330041.724796  19.765035  106344.046094  508278.000445  1.370542  0.018380  0.009190  0.002882  0.015498  0.000000  1.000000  0.000538  0.011733  0.002775  0.295724  0.285118  0.067425  0.026698  0.044368  0.010492  25  0  0  0  0
7  2  -387.117943  0.000000  -0.003725  0.312494  3320191.074647  7108119.087375  20.097394  230227.895540  492889.493989  1.393589  0.021268  0.010634  0.006240  0.015028  0.000000  1.000000  0.001200  0.010342  0.002446  0.294975  0.286345  0.067715  0.050142  0.045453  0.010749  22  0  0  0  0
8  1  539.283092  0.000000  0.002752  0.308569  3703055.090673  7060578.392838  19.844950  256776.360584  489592.938517  1.376084  0.021887  0.010944  0.006959  0.014928  0.000000  1.000000  0.001347  0.010050  0.002377  0.294811  0.286600  0.067775  0.050658  0.044627  0.010553  23  0  0  0  0
6  3  -142.451434  0.000000  -0.009845  0.314380  2958449.319575  7153039.688303  20.218642  205144.085263  496004.367557  1.401996  0.020683  0.010342  0.005560  0.015123  0.000000  1.000000  0.001063  0.010619  0.002511  0.295129  0.286102  0.067658  0.048041  0.045853  0.010843  26  0  0  0  0
5  4  -87.755857  0.000000  -0.015559  0.314477  2620687.208709  7194986.669252  20.224905  181723.065740  498913.045079  1.402431  0.020137  0.010069  0.004925  0.015212  0.000000  1.000000  0.000936  0.010880  0.002573  0.295272  0.285873  0.067603  0.044583  0.045874  0.010848  25  0  0  0  0
1  9  -36.708221  0.000000  -0.033949  0.306728  1533631.536944  7330041.420120  19.726534  106344.711297  508277.979318  1.367873  0.018380  0.009190  0.002882  0.015498  0.000000  1.000000  0.000538  0.011733  0.002775  0.295724  0.285118  0.067425  0.026179  0.044243  0.010463  21  0  0  0  0
2  8  -42.334878  0.000000  -0.030036  0.226826  1764932.743255  7301267.978413  14.587817  122383.544234  506282.778204  1.011545  0.018754  0.009377  0.003317  0.015437  0.000000  1.000000  0.000621  0.011549  0.002731  0.295626  0.285281  0.067463  0.027177  0.029337  0.006938  20  0  0  0  1
3  7  -50.631505  0.000000  -0.025672  0.176654  2022848.932228  7269215.607300  11.361097  140267.906934  504060.210351  0.787798  0.019171  0.009585  0.003802  0.015369  0.000000  1.000000  0.000715  0.011344  0.002683  0.295518  0.285461  0.067506  0.029143  0.021456  0.005074  20  0  0  0  1
0  11  -32.677760  0.000000  -0.037444  0.304740  1327080.477010  7355718.941631  19.598676  92022.097092  510058.503874  1.359007  0.018046  0.009023  0.002494  0.015552  0.000000  1.000000  0.000464  0.011898  0.002814  0.295809  0.284972  0.067390  0.022213  0.043831  0.010365  22  0  0  0  0
10  0  95.318982  0.000000  0.016504  0.299274  4515966.842836  6959638.070987  19.247136  313145.092911  482593.558857  1.334630  0.023202  0.011601  0.008487  0.014715  0.000000  1.000000  0.001666  0.009439  0.002232  0.294454  0.287132  0.067901  0.050962  0.042709  0.010100  25  0  0  0  0
6  4  -142.451221  0.000000  -0.009845  0.314920  2958448.472324  7153039.757973  20.253372  205144.026513  496004.372388  1.404405  0.020683  0.010342  0.005560  0.015123  0.000000  1.000000  0.001063  0.010619  0.002511  0.295129  0.286102  0.067658  0.048519  0.045968  0.010871  25  0  0  0  0
9  1  160.473587  0.000000  0.009521  0.306200  4103200.021607  7010892.278264  19.692556  284523.114698  486147.615842  1.365517  0.022534  0.011267  0.007711  0.014823  0.000000  1.000000  0.001503  0.009748  0.002305  0.294636  0.286863  0.067838  0.052699  0.044133  0.010437  24  0  0  0  0
9  0  160.469544  0.000000  0.009521  0.302743  4103215.060499  7010890.901548  19.470251  284524.157522  486147.520378  1.350101  0.022534  0.011267  0.007711  0.014823  0.000000  1.000000  0.001503  0.009748  0.002305  0.294636  0.286864  0.067838  0.049726  0.043419  0.010268  24  0  0  0  0
7  3  -387.096566  0.000000  -0.003725  0.313127  3320178.899441  7108120.113486  20.138079  230227.051289  492889.565142  1.396410  0.021268  0.010634  0.006240  0.015028  0.000000  1.000000  0.001200  0.010342  0.002446  0.294975  0.286345  0.067715  0.051327  0.045587  0.010780  25  0  0  0  1
8  2  539.321734  0.000000  0.002752  0.311221  3703043.080688  7060579.448712  20.015528  256775.527791  489593.011733  1.387912  0.021887  0.010944  0.006959  0.014928  0.000000  1.000000  0.001347  0.010050  0.002377  0.294811  0.286600  0.067775  0.052975  0.045184  0.010685  25  0  0  0  0
2  9  -42.349751  0.000000  -0.030027  0.308155  1765479.814716  7301228.485205  19.818329  122421.479132  506280.039675  1.374238  0.018755  0.009377  0.003318  0.015437  0.000000  1.000000  0.000622  0.011549  0.002731  0.295628  0.285281  0.067463  0.029926  0.044541  0.010533  23  0  0  0  0
5  5  -87.756272  0.000000  -0.015559  0.314252  2620691.338645  7194986.376371  20.210459  181723.352117  498913.024770  1.401429  0.020137  0.010069  0.004925  0.015212  0.000000  1.000000  0.000936  0.010880  0.002573  0.295272  0.285873  0.067603  0.044384  0.045826  0.010837  26  0  0  0  0
3  6  -50.661698  0.000000  -0.025659  0.311450  2023659.023284  7269147.778305  20.030243  140324.080074  504055.506969  1.388932  0.019172  0.009586  0.003803  0.015369  0.000000  1.000000  0.000716  0.011346  0.002683  0.295521  0.285462  0.067506  0.035577  0.045233  0.010697  36  0  0  0  0
4  7  -63.890949  0.000000  -0.020835  0.312210  2308791.701747  7233727.349596  20.079105  160095.682080  501599.392071  1.392321  0.019633  0.009817  0.004339  0.015294  0.000000  1.000000  0.000820  0.011122  0.002630  0.295402  0.285659  0.067553  0.039284  0.045393  0.010735  25  0  0  0  0
4  6  -63.890491  0.000000  -0.020835  0.312669  2308783.531038  7233727.867990  20.108657  160095.115509  501599.428018  1.394370  0.019633  0.009817  0.004339  0.015294  0.000000  1.000000  0.000820  0.011122  0.002630  0.295402  0.285659  0.067553  0.039688  0.045490  0.010758  26  0  0  0  0
7  4  -387.097577  0.000000  -0.003725  0.315492  3320179.472076  7108120.061035  20.290160  230227.090997  492889.561505  1.406955  0.021268  0.010634  0.006240  0.015028  0.000000  1.000000  0.001200  0.010342  0.002446  0.294975  0.286345  0.067715  0.052791  0.046090  0.010899  25  0  0  0  0
10  1  95.320621  0.000000  0.016504  0.303834  4515948.537124  6959639.803523  19.540436  313143.823561  482593.678994  1.354968  0.023202  0.011601  0.008487  0.014715  0.000000  1.000000  0.001666  0.009439  0.002232  0.294454  0.287132  0.067901  0.054852  0.043644  0.010321  25  0  0  0  0
2  10  -42.354147  0.000000  -0.030024  0.335382  1765642.404408  7301220.825934  21.569363  122432.753388  506279.508568  1.495658  0.018755  0.009377  0.003318  0.015437  0.000000  1.000000  0.000622  0.011549  0.002731  0.295629  0.285282  0.067463  0.029947  0.050462  0.011933  18  0  0  0  1
3  8  -50.662389  0.000000  -0.025659  0.310154  2023677.720291  7269146.753794  19.946853  140325.376558  504055.435928  1.383150  0.019172  0.009586  0.003803  0.015369  0.000000  1.000000  0.000716  0.011346  0.002683  0.295521  0.285462  0.067506  0.034441  0.044960  0.010632  25  0  0  0  0
1  10  -36.708460  0.000000  -0.033949  0.306336  1533642.888859  7330041.068894  19.701322  106345.498459  508277.954964  1.366124  0.018380  0.009190  0.002882  0.015498  0.000000  1.000000  0.000538  0.011733  0.002775  0.295724  0.285118  0.067425  0.025840  0.044162  0.010443  22  0  0  0  0
8  3  539.357559  0.000000  0.002751  0.313851  3703031.948525  7060580.428303  20.184644  256774.755867  489593.079660  1.399639  0.021887  0.010944  0.006959  0.014928  0.000000  1.000000  0.001347  0.010050  0.002377  0.294811  0.286600  0.067775  0.055290  0.045741  0.010817  21  0  0  0  0
3  9  -50.623705  0.000000  -0.025676  0.021920  2022612.246307  7269133.280060  1.409710  140251.494715  504054.501635  0.097752  0.019170  0.009585  0.003801  0.015369  0.000000  1.000000  0.000715  0.011344  0.002683  0.295508  0.285460  0.067506  0.030395  0.002241  0.000530  17  0  0  0  1
1  11  -36.708786  0.000000  -0.033949  0.306083  1533658.316272  7330040.598912  19.685037  106346.568223  508277.922374  1.364995  0.018380  0.009190  0.002882  0.015498  0.000000  1.000000  0.000538  0.011733  0.002775  0.295724  0.285118  0.067425  0.025621  0.044109  0.010431  22  0  0  0  0
9  2  160.477913  0.000000  0.009521  0.309986  4103183.931406  7010893.751659  19.936086  284521.998975  486147.718010  1.382403  0.022534  0.011267  0.007711  0.014823  0.000000  1.000000  0.001503  0.009748  0.002305  0.294636  0.286863  0.067838  0.055990  0.044924  0.010624  25  0  0  0  0
0  12  -32.678059  0.000000  -0.037443  0.304550  1327097.693241  7355718.679276  19.586440  92023.290895  510058.485682  1.358158  0.018046  0.009023  0.002494  0.015552  0.000000  1.000000  0.000464  0.011898  0.002814  0.295810  0.284972  0.067390  0.022049  0.043791  0.010356  26  0  0  0  0
7  5  -386.731683  0.000000  -0.003729  0.284346  3319974.369060  7108145.048702  18.287075  230212.868792  492891.294193  1.268058  0.021268  0.010634  0.006239  0.015028  0.000000  1.000000  0.001200  0.010342  0.002446  0.294975  0.286345  0.067715  0.047114  0.039732  0.009396  19  0  0  0  1
6  6  -142.236478  0.000000  -0.009859  0.141115  2957587.773703  7153094.063567  9.075531  205084.344155  496008.138034  0.629313  0.020682  0.010341  0.005558  0.015124  0.000000  1.000000  0.001062  0.010618  0.002511  0.295125  0.286101  0.067657  0.039647  0.016430  0.003885  18  0  0  0  1
6  5  -142.451482  0.000000  -0.009845  0.315363  2958449.513069  7153039.681788  20.281878  205144.098680  496004.367105  1.406381  0.020683  0.010342  0.005560  0.015123  0.000000  1.000000  0.001063  0.010619  0.002511  0.295129  0.286102  0.067658  0.048912  0.046063  0.010893  28  0  0  0  0
2  11  -42.350661  0.000000  -0.030026  0.307636  1765513.522393  7301227.031467  19.784910  122423.816482  506279.938871  1.371920  0.018755  0.009377  0.003318  0.015437  0.000000  1.000000  0.000622  0.011549  0.002731  0.295628  0.285281  0.067463  0.029474  0.044432  0.010507  21  0  0  0  0
12  0  54.176569  0.000000  0.030740  0.290737  5357478.989279  6855131.173520  18.698118  371497.026938  475346.866564  1.296560  0.024562  0.012281  0.010069  0.014494  0.000000  1.000000  0.002005  0.008815  0.002085  0.294072  0.287669  0.068028  0.053023  0.040991  0.009694  20  0  0  0  1
11  0  68.582546  0.000000  0.023609  0.295797  4935971.514657  6907480.976170  19.023564  342268.956428  478976.894061  1.319127  0.023881  0.011940  0.009276  0.014604  0.000000  1.000000  0.001834  0.009126  0.002158  0.294265  0.287402  0.067965  0.052259  0.042004  0.009933  27  0  0  0  0
3  10  -50.647607  0.000000  -0.025665  0.012441  2023282.791588  7269181.918682  0.800145  140297.991506  504057.874323  0.055483  0.019171  0.009586  0.003802  0.015369  0.000000  1.000000  0.000715  0.011345  0.002683  0.295520  0.285461  0.067506  0.033095  0.001260  0.000298  16  0  0  0  1
0  13  -32.678508  0.000000  -0.037443  0.304429  1327123.582680  7355718.289998  19.578669  92025.086115  510058.458689  1.357619  0.018046  0.009023  0.002494  0.015552  0.000000  1.000000  0.000464  0.011898  0.002814  0.295810  0.284972  0.067390  0.021945  0.043766  0.010350  25  0  0  0  0
5  7  -87.757591  0.000000  -0.015559  0.313959  2620704.453781  7194985.450757  20.191582  181724.261544  498912.960587  1.400120  0.020137  0.010069  0.004925  0.015212  0.000000  1.000000  0.000936  0.010880  0.002573  0.295272  0.285873  0.067603  0.044125  0.045764  0.010822  26  0  0  0  0
1  12  -36.709266  0.000000  -0.033948  0.305921  1533681.051104  7330039.911785  19.674622  106348.144696  508277.874728  1.364273  0.018380  0.009190  0.002882  0.015498  0.000000  1.000000  0.000538  0.011733  0.002775  0.295724  0.285118  0.067425  0.025481  0.044076  0.010423  22  0  0  0  0
4  8  -63.891529  0.000000  -0.020835  0.311894  2308802.044025  7233726.697163  20.058773  160096.399232  501599.346831  1.390911  0.019633  0.009817  0.004339  0.015294  0.000000  1.000000  0.000820  0.011122  0.002630  0.295402  0.285659  0.067553  0.039006  0.045326  0.010719  30  0  0  0  0
8  4  539.384713  0.000000  0.002751  0.316205  3703023.512854  7060581.172393  20.336060  256774.170923  489593.131256  1.410138  0.021887  0.010944  0.006959  0.014928  0.000000  1.000000  0.001347  0.010050  0.002377  0.294810  0.286600  0.067775  0.057377  0.046242  0.010935  25  0  0  0  0
9  3  160.481944  0.000000  0.009521  0.313728  4103168.938831  7010895.125400  20.176755  284520.959364  486147.813267  1.399092  0.022534  0.011267  0.007711  0.014823  0.000000  1.000000  0.001503  0.009748  0.002305  0.294636  0.286863  0.067838  0.059278  0.045715  0.010811  26  0  0  0  0
5  8  -87.756768  0.000000  -0.015559  0.309958  2620696.652463  7194987.049899  19.934302  181723.720587  498913.071474  1.382280  0.020137  0.010069  0.004925  0.015212  0.000000  1.000000  0.000936  0.010880  0.002573  0.295272  0.285873  0.067603  0.043963  0.044919  0.010622  20  0  0  0  1
1  13  -36.710000  0.000000  -0.033948  0.305818  1533715.854180  7330038.864440  19.668016  106350.558002  508277.802103  1.363815  0.018380  0.009190  0.002882  0.015498  0.000000  1.000000  0.000538  0.011733  0.002775  0.295725  0.285118  0.067425  0.025392  0.044054  0.010418  22  0  0  0  0
5  6  -87.756812  0.000000  -0.015559  0.314076  2620696.708607  7194985.996775  20.199116  181723.724480  498912.998448  1.400642  0.020137  0.010069  0.004925  0.015212  0.000000  1.000000  0.000936  0.010880  0.002573  0.295272  0.285873  0.067603  0.044232  0.045788  0.010828  39  0  0  0  1
11  1  68.583463  0.000000  0.023609  0.301510  4935950.541877  6907483.016018  19.390982  342267.502139  478977.035507  1.344605  0.023881  0.011940  0.009276  0.014604  0.000000  1.000000  0.001834  0.009126  0.002158  0.294265  0.287402  0.067965  0.057092  0.043166  0.010208  28  0  0  0  0
3  11  -50.664433  0.000000  -0.025658  0.309420  2023733.015894  7269143.779152  19.899686  140329.210852  504055.229661  1.379879  0.019172  0.009586  0.003803  0.015369  0.000000  1.000000  0.000716  0.011346  0.002683  0.295521  0.285462  0.067506  0.033800  0.044806  0.010596  23  0  0  0  0
10  2  95.322373  0.000000  0.016503  0.308814  4515928.957386  6959641.656998  19.860698  313142.465867  482593.807518  1.377176  0.023202  0.011601  0.008487  0.014715  0.000000  1.000000  0.001666  0.009439  0.002232  0.294454  0.287132  0.067901  0.059158  0.044679  0.010566  28  0  0  0  0
7  6  -385.785437  0.000000  -0.003738  0.207824  3319431.938267  7108187.972930  13.365732  230175.255686  492894.270635  0.926803  0.021267  0.010633  0.006238  0.015029  0.000000  1.000000  0.001200  0.010341  0.002445  0.294973  0.286345  0.067715  0.046334  0.026234  0.006204  20  0  0  0  1
6  7  -142.454350  0.000000  -0.009845  0.315941  2958460.930145  7153038.809874  20.319089  205144.890360  496004.306645  1.408961  0.020683  0.010342  0.005560  0.015123  0.000000  1.000000  0.001063  0.010619  0.002511  0.295129  0.286102  0.067658  0.049426  0.046186  0.010922  25  0  0  0  0
6  8  -142.443359  0.000000  -0.009845  0.240701  2958387.956346  7152971.234114  15.480145  205139.830228  495999.620823  1.073421  0.020683  0.010342  0.005560  0.015123  0.000000  1.000000  0.001063  0.010619  0.002511  0.295122  0.286101  0.067657  0.049455  0.031700  0.007496  17  0  0  0  1
13  0  45.269795  0.000000  0.037798  0.289024  5774701.785717  6803305.692837  18.587921  400427.990318  471753.196475  1.288919  0.025237  0.012618  0.010853  0.014384  0.000000  1.000000  0.002176  0.008509  0.002012  0.293878  0.287931  0.068090  0.054968  0.040651  0.009613  25  0  0  0  0
2  12  -42.351474  0.000000  -0.030026  0.307505  1765543.649226  7301225.739536  19.776533  122425.905529  506279.849286  1.371340  0.018755  0.009377  0.003318  0.015437  0.000000  1.000000  0.000622  0.011549  0.002731  0.295629  0.285281  0.067463  0.029361  0.044405  0.010501  23  0  0  0  0
0  14  -32.679201  0.000000  -0.037442  0.304353  1327163.493815  7355717.693420  19.573775  92027.853623  510058.417321  1.357280  0.018046  0.009023  0.002494  0.015552  0.000000  1.000000  0.000464  0.011898  0.002814  0.295810  0.284972  0.067390  0.021879  0.043751  0.010346  22  0  0  0  0
4  9  -63.892345  0.000000  -0.020835  0.311683  2308816.596098  7233725.782477  20.045199  160097.408298  501599.283405  1.389969  0.019633  0.009817  0.004339  0.015294  0.000000  1.000000  0.000820  0.011122  0.002630  0.295403  0.285659  0.067553  0.038820  0.045282  0.010708  27  0  0  0  0
10  3  95.324006  0.000000  0.016503  0.313719  4515910.725250  6959643.383725  20.176132  313141.201619  482593.927252  1.399049  0.023201  0.011601  0.008487  0.014715  0.000000  1.000000  0.001666  0.009439  0.002232  0.294453  0.287132  0.067901  0.063459  0.045713  0.010810  24  0  0  0  0
11  2  68.584443  0.000000  0.023609  0.307728  4935928.151667  6907485.194075  19.790842  342265.949562  478977.186538  1.372332  0.023881  0.011940  0.009276  0.014604  0.000000  1.000000  0.001834  0.009126  0.002158  0.294265  0.287402  0.067965  0.062441  0.044452  0.010512  26  0  0  0  0
9  4  160.485042  0.000000  0.009520  0.317068  4103157.418861  7010896.182669  20.391559  284520.160549  486147.886580  1.413987  0.022534  0.011267  0.007711  0.014823  0.000000  1.000000  0.001503  0.009748  0.002305  0.294636  0.286863  0.067838  0.062242  0.046427  0.010979  27  0  0  0  0
12  1  54.176954  0.000000  0.030740  0.299264  5357464.064300  6855132.606762  19.246496  371495.992014  475346.965947  1.334586  0.024562  0.012281  0.010069  0.014494  0.000000  1.000000  0.002005  0.008815  0.002085  0.294072  0.287669  0.068028  0.059390  0.042707  0.010099  25  0  0  0  0
0  15  -32.680276  0.000000  -0.037441  0.304305  1327225.471941  7355716.773676  19.570740  92032.151295  510058.353545  1.357070  0.018046  0.009023  0.002494  0.015552  0.000000  1.000000  0.000464  0.011898  0.002814  0.295811  0.284972  0.067390  0.021838  0.043741  0.010344  21  0  0  0  0
2  13  -42.338908  0.000000  -0.030033  0.010534  1765060.786514  7301168.532901  0.677469  122392.422979  506275.882477  0.046977  0.018754  0.009377  0.003317  0.015437  0.000000  1.000000  0.000621  0.011548  0.002731  0.295618  0.285280  0.067463  0.028997  0.001065  0.000252  17  0  0  0  1
4  10  -63.893567  0.000000  -0.020835  0.311545  2308838.396059  7233724.414749  20.036332  160098.919946  501599.188564  1.389355  0.019633  0.009817  0.004339  0.015294  0.000000  1.000000  0.000820  0.011122  0.002630  0.295403  0.285659  0.067553  0.038699  0.045252  0.010701  25  0  0  0  0
8  5  539.397916  0.000000  0.002751  0.318128  3703019.413552  7060581.537762  20.459716  256773.886670  489593.156592  1.418713  0.021887  0.010944  0.006959  0.014928  0.000000  1.000000  0.001347  0.010050  0.002377  0.294810  0.286600  0.067775  0.059093  0.046655  0.011033  26  0  0  0  0
8  6  539.389873  0.000000  0.002751  0.319755  3703021.915644  7060581.322313  20.564372  256774.060169  489593.141652  1.425970  0.021887  0.010944  0.006959  0.014928  0.000000  1.000000  0.001347  0.010050  0.002377  0.294810  0.286600  0.067775  0.060411  0.047006  0.011116  23  0  0  0  0
1  14  -36.711142  0.000000  -0.033947  0.305753  1533769.913221  7330037.239477  19.663871  106354.306552  508277.689425  1.363527  0.018380  0.009190  0.002882  0.015498  0.000000  1.000000  0.000538  0.011733  0.002775  0.295725  0.285118  0.067425  0.025336  0.044041  0.010415  23  0  0  0  0
5  9  -87.760536  0.000000  -0.015558  0.313819  2620733.742511  7194983.389567  20.182563  181726.292476  498912.817660  1.399494  0.020137  0.010069  0.004925  0.015212  0.000000  1.000000  0.000936  0.010880  0.002573  0.295272  0.285873  0.067603  0.044001  0.045734  0.010815  24  0  0  0  0
12  2  54.177586  0.000000  0.030739  0.306747  5357439.593266  6855135.041255  19.727737  371494.295150  475347.134759  1.367956  0.024562  0.012281  0.010068  0.014494  0.000000  1.000000  0.002005  0.008815  0.002085  0.294072  0.287669  0.068028  0.065799  0.044247  0.010464  25  0  0  0  0
4  11  -63.895454  0.000000  -0.020834  0.311456  2308872.060971  7233722.304304  20.030623  160101.254330  501599.042222  1.388959  0.019633  0.009817  0.004339  0.015294  0.000000  1.000000  0.000820  0.011122  0.002630  0.295403  0.285659  0.067553  0.038621  0.045234  0.010697  22  0  0  0  0
10  4  95.325258  0.000000  0.016503  0.318082  4515896.741407  6959644.709687  20.456780  313140.231954  482594.019196  1.418509  0.023201  0.011601  0.008487  0.014715  0.000000  1.000000  0.001665  0.009439  0.002232  0.294453  0.287132  0.067901  0.067338  0.046645  0.011031  26  0  0  0  0
14  0  39.287923  0.000000  0.044690  0.285818  6182065.789367  6752694.660379  18.381787  428675.327646  468243.738365  1.274625  0.025895  0.012948  0.011618  0.014277  0.000000  1.000000  0.002347  0.008213  0.001942  0.293685  0.288182  0.068149  0.056343  0.040020  0.009464  23  0  0  0  0
7  7  -387.113221  0.000000  -0.003725  0.318164  3320188.395697  7108119.344126  20.462020  230227.709776  492889.511793  1.418872  0.021268  0.010634  0.006240  0.015028  0.000000  1.000000  0.001200  0.010342  0.002446  0.294975  0.286345  0.067715  0.055173  0.046663  0.011035  25  0  0  0  0
11  3  68.585352  0.000000  0.023608  0.313830  4935907.386475  6907487.214786  20.183310  342264.509667  478977.326657  1.399546  0.023881  0.011940  0.009276  0.014604  0.000000  1.000000  0.001834  0.009126  0.002158  0.294265  0.287402  0.067965  0.067786  0.045736  0.010816  26  0  0  0  0
3  12  -50.665908  0.000000  -0.025657  0.309325  2023772.919849  7269141.640057  19.893572  140331.977863  504055.081332  1.379455  0.019172  0.009586  0.003803  0.015369  0.000000  1.000000  0.000716  0.011345  0.002683  0.295522  0.285462  0.067506  0.033717  0.044786  0.010591  22  0  0  0  0
6  9  -141.945842  0.000000  -0.009878  0.014921  2956411.762554  7153150.886260  0.959598  205002.797471  496012.078219  0.066540  0.020680  0.010340  0.005556  0.015124  0.000000  1.000000  0.001062  0.010617  0.002511  0.295117  0.286099  0.067657  0.043199  0.001515  0.000358  16  0  0  0  1
13  1  45.270212  0.000000  0.037798  0.297126  5774677.439757  6803308.160023  19.109021  400426.302127  471753.367554  1.325053  0.025237  0.012618  0.010853  0.014384  0.000000  1.000000  0.002176  0.008509  0.002012  0.293878  0.287930  0.068090  0.061716  0.042273  0.009997  26  0  0  0  0
7  8  -386.981188  0.000000  -0.003726  0.303458  3320113.531155  7108126.416950  19.516215  230222.518537  492890.002235  1.353289  0.021268  0.010634  0.006240  0.015028  0.000000  1.000000  0.001200  0.010342  0.002446  0.294975  0.286345  0.067715  0.055041  0.043566  0.010303  19  0  0  0  1
3  13  -50.668212  0.000000  -0.025656  0.309265  2023835.258223  7269138.299847  19.889722  140336.300515  504054.849716  1.379188  0.019172  0.009586  0.003803  0.015369  0.000000  1.000000  0.000716  0.011345  0.002683  0.295522  0.285462  0.067506  0.033665  0.044773  0.010588  23  0  0  0  0
0  16  -32.681943  0.000000  -0.037440  0.304277  1327321.507908  7355715.335170  19.568918  92038.810598  510058.253796  1.356943  0.018046  0.009023  0.002494  0.015552  0.000000  1.000000  0.000464  0.011898  0.002814  0.295812  0.284972  0.067390  0.021812  0.043735  0.010343  24  0  0  0  0
5  10  -87.763332  0.000000  -0.015558  0.313782  2620761.553974  7194981.433264  20.180219  181728.220972  498912.682007  1.399332  0.020137  0.010069  0.004925  0.015212  0.000000  1.000000  0.000936  0.010880  0.002573  0.295272  0.285873  0.067603  0.043969  0.045726  0.010813  23  0  0  0  0
1  15  -36.712919  0.000000  -0.033946  0.305714  1533854.115095  7330034.709157  19.661321  106360.145258  508277.513968  1.363351  0.018380  0.009190  0.002883  0.015498  0.000000  1.000000  0.000538  0.011733  0.002775  0.295726  0.285118  0.067425  0.025301  0.044033  0.010413  23  0  0  0  0
9  5  160.486637  0.000000  0.009520  0.319789  4103151.493413  7010896.730032  20.566540  284519.749668  486147.924535  1.426120  0.022534  0.011267  0.007711  0.014823  0.000000  1.000000  0.001503  0.009748  0.002305  0.294636  0.286863  0.067838  0.064678  0.047013  0.011118  29  0  0  0  0
5  11  -87.770015  0.000000  -0.015556  0.317415  2620827.427947  7194975.196388  20.413826  181732.788789  498912.249531  1.415531  0.020138  0.010069  0.004925  0.015212  0.000000  1.000000  0.000936  0.010880  0.002573  0.295272  0.285873  0.067603  0.043973  0.046502  0.010997  18  0  0  0  1
10  5  95.325898  0.000000  0.016503  0.321628  4515889.599581  6959645.390229  20.684775  313139.736728  482594.066386  1.434319  0.023201  0.011601  0.008487  0.014715  0.000000  1.000000  0.001665  0.009439  0.002232  0.294453  0.287132  0.067901  0.070526  0.047411  0.011212  27  0  0  0  0
15  0  35.043418  0.000000  0.051331  0.282785  6574589.663732  6703915.847400  18.186710  455893.624278  464861.329580  1.261098  0.026530  0.013265  0.012356  0.014174  0.000000  1.000000  0.002513  0.007929  0.001875  0.293495  0.288421  0.068206  0.057703  0.039428  0.009324  24  0  0  0  0
13  2  45.270653  0.000000  0.037798  0.305884  5774651.626270  6803310.776219  19.672249  400424.512174  471753.548966  1.364108  0.025237  0.012618  0.010853  0.014384  0.000000  1.000000  0.002176  0.008509  0.002012  0.293878  0.287930  0.068090  0.069185  0.044068  0.010421  25  0  0  0  0
14  1  39.288230  0.000000  0.044690  0.295123  6182040.723554  6752697.240060  18.980225  428673.589539  468243.917245  1.316122  0.025895  0.012948  0.011618  0.014277  0.000000  1.000000  0.002347  0.008213  0.001942  0.293685  0.288182  0.068149  0.064035  0.041869  0.009901  25  0  0  0  0
9  6  160.486223  0.000000  0.009520  0.321845  4103153.041493  7010896.596711  20.698767  284519.857015  486147.915291  1.435289  0.022534  0.011267  0.007711  0.014823  0.000000  1.000000  0.001503  0.009748  0.002305  0.294636  0.286863  0.067838  0.066532  0.047459  0.011223  25  0  0  0  0
2  14  -42.354701  0.000000  -0.030024  0.307371  1765663.214097  7301220.619777  19.767926  122434.196368  506279.494273  1.370743  0.018755  0.009378  0.003318  0.015437  0.000000  1.000000  0.000622  0.011549  0.002731  0.295629  0.285281  0.067463  0.029244  0.044377  0.010494  25  0  0  0  0
6  10  -142.472181  0.000000  -0.009843  0.316291  2958531.919088  7153033.360740  20.341588  205149.812858  496003.928793  1.410522  0.020684  0.010342  0.005560  0.015123  0.000000  1.000000  0.001063  0.010619  0.002511  0.295130  0.286102  0.067658  0.049737  0.046261  0.010940  24  0  0  0  0
11  4  68.586042  0.000000  0.023608  0.319242  4935891.626815  6907488.749830  20.531357  342263.416865  478977.433100  1.423680  0.023881  0.011940  0.009276  0.014604  0.000000  1.000000  0.001834  0.009126  0.002158  0.294265  0.287402  0.067965  0.072605  0.046895  0.011090  30  0  0  0  0
7  9  -387.189889  0.000000  -0.003724  0.318886  3320232.090231  7108115.754087  20.508434  230230.739632  492889.262853  1.422091  0.021268  0.010634  0.006240  0.015028  0.000000  1.000000  0.001200  0.010342  0.002446  0.294975  0.286345  0.067715  0.055820  0.046818  0.011072  23  0  0  0  0
0  17  -32.684503  0.000000  -0.037438  0.304262  1327469.036170  7355713.130919  19.567919  92049.040468  510058.100949  1.356874  0.018047  0.009023  0.002495  0.015552  0.000000  1.000000  0.000464  0.011897  0.002814  0.295813  0.284972  0.067390  0.021797  0.043732  0.010342  19  0  0  0  0
12  4  54.178603  0.000000  0.030739  0.320534  5357400.228591  6855138.959770  20.614456  371491.565534  475347.406476  1.429443  0.024562  0.012281  0.010068  0.014494  0.000000  1.000000  0.002005  0.008815  0.002085  0.294072  0.287669  0.068028  0.077976  0.047174  0.011156  24  0  0  0  0
10  6  95.324416  0.000000  0.016503  0.327289  4515906.274401  6959643.955443  21.048878  313140.892989  482593.966896  1.459566  0.023201  0.011601  0.008487  0.014715  0.000000  1.000000  0.001665  0.009439  0.002232  0.294453  0.287132  0.067901  0.073143  0.048652  0.011505  22  0  0  0  0
12  3  54.178169  0.000000  0.030739  0.314065  5357417.045291  6855137.285063  20.198410  371492.731633  475347.290349  1.400593  0.024562  0.012281  0.010068  0.014494  0.000000  1.000000  0.002005  0.008815  0.002085  0.294072  0.287669  0.068028  0.072202  0.045786  0.010828  33  0  0  0  0
2  15  -42.357771  0.000000  -0.030022  0.307340  1765776.958442  7301215.750203  19.765921  122442.083601  506279.156608  1.370604  0.018755  0.009378  0.003319  0.015437  0.000000  1.000000  0.000622  0.011549  0.002731  0.295630  0.285282  0.067463  0.029216  0.044371  0.010493  21  0  0  0  0
13  3  45.271056  0.000000  0.037797  0.314419  5774628.048320  6803313.166293  20.221174  400422.877237  471753.714698  1.402172  0.025237  0.012618  0.010853  0.014384  0.000000  1.000000  0.002176  0.008509  0.002012  0.293878  0.287930  0.068090  0.076647  0.045861  0.010845  27  0  0  0  0
3  14  -50.671822  0.000000  -0.025655  0.309228  2023932.897697  7269133.068556  19.887346  140343.071008  504054.486969  1.379024  0.019173  0.009586  0.003804  0.015369  0.000000  1.000000  0.000716  0.011345  0.002683  0.295523  0.285462  0.067506  0.033632  0.044765  0.010586  24  0  0  0  0
15  1  35.043652  0.000000  0.051330  0.293275  6574564.457893  6703918.475066  18.861314  455891.876461  464861.511787  1.307877  0.026530  0.013265  0.012356  0.014174  0.000000  1.000000  0.002513  0.007929  0.001875  0.293495  0.288421  0.068206  0.066316  0.041497  0.009813  26  0  0  0  0
14  2  39.288554  0.000000  0.044689  0.305147  6182014.273957  6752699.962327  19.624838  428671.755477  468244.106012  1.360821  0.025895  0.012948  0.011618  0.014277  0.000000  1.000000  0.002347  0.008213  0.001942  0.293685  0.288182  0.068149  0.072550  0.043915  0.010385  27  0  0  0  0
8  7  539.353429  0.000000  0.002751  0.320967  3703033.249891  7060580.342879  20.642283  256774.846106  489593.073736  1.431372  0.021887  0.010944  0.006959  0.014928  0.000000  1.000000  0.001347  0.010050  0.002377  0.294811  0.286600  0.067775  0.061361  0.047268  0.011178  39  0  0  0  0
4  13  -63.903043  0.000000  -0.020832  0.311365  2309007.405725  7233713.822858  20.024742  160110.639374  501598.454104  1.388551  0.019633  0.009817  0.004339  0.015294  0.000000  1.000000  0.000820  0.011122  0.002630  0.295404  0.285659  0.067553  0.038541  0.045214  0.010692  23  0  0  0  0
6  11  -142.486401  0.000000  -0.009842  0.316339  2958588.514045  7153029.014464  20.344642  205153.737252  496003.627414  1.410733  0.020684  0.010342  0.005560  0.015123  0.000000  1.000000  0.001063  0.010619  0.002511  0.295130  0.286102  0.067658  0.049780  0.046271  0.010942  26  0  0  0  0
16  0  31.912557  0.000000  0.057650  0.279951  6948075.679004  6657490.333584  18.004463  481791.802237  461642.102703  1.248461  0.027134  0.013567  0.013058  0.014076  0.000000  1.000000  0.002673  0.007662  0.001812  0.293311  0.288645  0.068259  0.059031  0.038879  0.009194  27  0  0  0  0
9  7  160.483210  0.000000  0.009521  0.323313  4103164.259414  7010895.583583  20.793146  284520.634885  486147.845038  1.441833  0.022534  0.011267  0.007711  0.014823  0.000000  1.000000  0.001503  0.009748  0.002305  0.294636  0.286863  0.067838  0.067862  0.047778  0.011299  29  0  0  0  0
5  12  -87.685806  0.000000  -0.015570  0.150478  2619992.537604  7195041.608686  9.677656  181674.896023  498916.854676  0.671066  0.020136  0.010068  0.004924  0.015212  0.000000  1.000000  0.000936  0.010879  0.002573  0.295269  0.285873  0.067603  0.043226  0.017713  0.004189  18  0  0  0  1
8  8  539.299109  0.000000  0.002752  0.321338  3703050.145660  7060578.883139  20.666181  256776.017688  489592.972516  1.433029  0.021887  0.010944  0.006959  0.014928  0.000000  1.000000  0.001347  0.010050  0.002377  0.294811  0.286600  0.067775  0.061978  0.047349  0.011197  31  0  0  0  0
4  12  -63.898407  0.000000  -0.020833  0.311400  2308924.716439  7233719.004426  20.026999  160104.905553  501598.813403  1.388707  0.019633  0.009817  0.004339  0.015294  0.000000  1.000000  0.000820  0.011122  0.002630  0.295403  0.285659  0.067553  0.038572  0.045222  0.010694  21  0  0  0  0
7  10  -387.269267  0.000000  -0.003724  0.319075  3320277.309873  7108112.035117  20.520598  230233.875242  492889.004973  1.422934  0.021268  0.010634  0.006240  0.015028  0.000000  1.000000  0.001200  0.010342  0.002446  0.294976  0.286345  0.067715  0.055989  0.046859  0.011081  22  0  0  0  0
1  16  -36.715677  0.000000  -0.033944  0.305691  1533984.739370  7330030.782756  19.659826  106369.202975  508277.241705  1.363247  0.018381  0.009190  0.002883  0.015498  0.000000  1.000000  0.000538  0.011733  0.002775  0.295727  0.285119  0.067425  0.025280  0.044028  0.010412  22  0  0  0  0
11  5  68.586380  0.000000  0.023608  0.323626  4935883.927730  6907489.502766  20.813330  342262.882997  478977.485310  1.443233  0.023881  0.011940  0.009276  0.014604  0.000000  1.000000  0.001834  0.009126  0.002158  0.294265  0.287402  0.067965  0.076566  0.047847  0.011315  33  0  0  0  0
9  8  160.456334  0.000000  0.009522  0.329613  4103264.068984  7010886.063189  21.198344  284527.555856  486147.184878  1.469931  0.022534  0.011267  0.007711  0.014823  0.000000  1.000000  0.001503  0.009748  0.002305  0.294636  0.286864  0.067838  0.069035  0.049167  0.011627  20  0  0  0  0
10  7  95.325432  0.000000  0.016503  0.324443  4515894.929973  6959645.070077  20.865868  313140.106346  482594.044186  1.446876  0.023201  0.011601  0.008487  0.014715  0.000000  1.000000  0.001665  0.009439  0.002232  0.294453  0.287132  0.067901  0.074600  0.048026  0.011357  20  0  0  0  0
11  6  68.617181  0.000000  0.023596  0.035988  4935180.103561  6907560.221549  2.314463  342214.078589  478982.389075  0.160489  0.023879  0.011940  0.009275  0.014604  0.000000  1.000000  0.001833  0.009125  0.002158  0.294263  0.287400  0.067964  0.077101  0.003733  0.000883  17  0  0  0  0
8  9  539.187935  0.000000  0.002752  0.321814  3703084.728831  7060575.880757  20.696773  256778.415746  489592.764325  1.435151  0.021887  0.010944  0.006959  0.014928  0.000000  1.000000  0.001347  0.010050  0.002377  0.294811  0.286600  0.067775  0.062408  0.047452  0.011221  25  0  0  0  0
5  13  -87.785615  0.000000  -0.015554  0.313737  2620983.100179  7194965.851749  20.177295  181743.583376  498911.601557  1.399129  0.020138  0.010069  0.004926  0.015212  0.000000  1.000000  0.000936  0.010880  0.002573  0.295273  0.285873  0.067603  0.043928  0.045716  0.010811  23  0  0  0  0
17  0  29.536142  0.000000  0.063591  0.277335  7299260.320221  6613823.955402  17.836221  506143.563650  458614.199149  1.236795  0.027701  0.013851  0.013718  0.013983  0.000000  1.000000  0.002825  0.007411  0.001753  0.293135  0.288852  0.068308  0.060309  0.038377  0.009075  22  0  0  0  0
16  1  31.912740  0.000000  0.057649  0.291591  6948050.830744  6657492.951939  18.753016  481790.079215  461642.284264  1.300367  0.027134  0.013567  0.013058  0.014076  0.000000  1.000000  0.002673  0.007662  0.001812  0.293311  0.288645  0.068259  0.068528  0.041161  0.009734  25  0  0  0  0
4  14  -63.910322  0.000000  -0.020830  0.311344  2309137.191705  7233705.690069  20.023391  160119.638962  501597.890162  1.388457  0.019634  0.009817  0.004340  0.015294  0.000000  1.000000  0.000820  0.011122  0.002630  0.295404  0.285659  0.067553  0.038522  0.045210  0.010691  25  0  0  0  0
6  12  -142.508933  0.000000  -0.009841  0.316370  2958678.172394  7153022.128593  20.346645  205159.954320  496003.149936  1.410872  0.020684  0.010342  0.005560  0.015123  0.000000  1.000000  0.001063  0.010619  0.002511  0.295130  0.286102  0.067658  0.049808  0.046278  0.010944  23  0  0  0  0
13  4  45.271350  0.000000  0.037797  0.321939  5774610.874959  6803314.908150  20.704783  400421.686406  471753.835481  1.435706  0.025237  0.012618  0.010852  0.014384  0.000000  1.000000  0.002176  0.008509  0.002012  0.293878  0.287930  0.068090  0.083375  0.047479  0.011228  25  0  0  0  0
12  5  54.178800  0.000000  0.030739  0.325760  5357392.633076  6855139.718812  20.950569  371491.038847  475347.459109  1.452749  0.024562  0.012281  0.010068  0.014494  0.000000  1.000000  0.002005  0.008815  0.002085  0.294072  0.287669  0.068028  0.082721  0.048315  0.011426  27  0  0  0  0
1  17  -36.719916  0.000000  -0.033940  0.305679  1534185.453437  7330024.744755  19.659060  106383.120842  508276.823019  1.363194  0.018381  0.009190  0.002883  0.015498  0.000000  1.000000  0.000538  0.011733  0.002775  0.295728  0.285119  0.067425  0.025268  0.044025  0.010411  21  0  0  0  0
8  10  539.004601  0.000000  0.002753  0.322125  3703141.789072  7060570.924662  20.716790  256782.372404  489592.420661  1.436539  0.021887  0.010944  0.006959  0.014928  0.000000  1.000000  0.001347  0.010050  0.002377  0.294811  0.286600  0.067775  0.062690  0.047520  0.011237  22  0  0  0  0
2  16  -42.362538  0.000000  -0.030019  0.307323  1765953.533881  7301208.188712  19.764793  122454.327653  506278.632281  1.370526  0.018756  0.009378  0.003319  0.015437  0.000000  1.000000  0.000622  0.011549  0.002731  0.295631  0.285282  0.067464  0.029200  0.044367  0.010492  22  0  0  0  1
3  15  -50.677463  0.000000  -0.025652  0.309207  2024085.475602  7269124.893389  19.885948  140353.651029  504053.920089  1.378927  0.019173  0.009586  0.003804  0.015369  0.000000  1.000000  0.000716  0.011345  0.002683  0.295524  0.285462  0.067506  0.033613  0.044761  0.010585  22  0  0  0  0
9  9  160.465140  0.000000  0.009522  0.324987  4103231.532133  7010889.482739  20.900840  284525.299694  486147.421995  1.449301  0.022534  0.011267  0.007711  0.014823  0.000000  1.000000  0.001503  0.009748  0.002305  0.294636  0.286864  0.067838  0.069387  0.048145  0.011385  22  0  0  0  0
14  3  39.288846  0.000000  0.044689  0.314881  6181990.372774  6752702.422652  20.250892  428670.098127  468244.276615  1.404232  0.025895  0.012948  0.011618  0.014277  0.000000  1.000000  0.002346  0.008213  0.001942  0.293685  0.288182  0.068149  0.081057  0.045960  0.010869  28  0  0  0  0
15  2  35.043898  0.000000  0.051330  0.304536  6574538.009163  6703921.232388  19.585554  455890.042459  464861.702985  1.358097  0.026530  0.013265  0.012356  0.014174  0.000000  1.000000  0.002513  0.007929  0.001875  0.293495  0.288421  0.068206  0.075850  0.043789  0.010355  25  0  0  0  0
15  3  35.044117  0.000000  0.051330  0.315436  6574514.414012  6703923.692421  20.286552  455888.406330  464861.873568  1.406705  0.026530  0.013265  0.012356  0.014174  0.000000  1.000000  0.002513  0.007929  0.001875  0.293495  0.288421  0.068206  0.085374  0.046078  0.010897  23  0  0  0  0
7  11  -387.396596  0.000000  -0.003722  0.319197  3320349.807465  7108106.071527  20.528485  230238.902353  492888.591447  1.423481  0.021269  0.010634  0.006240  0.015028  0.000000  1.000000  0.001200  0.010342  0.002446  0.294976  0.286346  0.067715  0.056099  0.046885  0.011087  23  0  0  0  0
0  19  -32.694104  0.000000  -0.037429  0.304256  1328022.065918  7355704.811142  19.567592  92087.388524  510057.524041  1.356851  0.018048  0.009024  0.002496  0.015552  0.000000  1.000000  0.000464  0.011897  0.002813  0.295818  0.284973  0.067390  0.021787  0.043731  0.010341  22  0  0  0  0
1  18  -36.726329  0.000000  -0.033935  0.305675  1534489.052039  7330015.599903  19.658848  106404.172903  508276.188899  1.363179  0.018381  0.009191  0.002884  0.015498  0.000000  1.000000  0.000538  0.011732  0.002774  0.295731  0.285119  0.067425  0.025263  0.044025  0.010411  21  0  0  0  0
17  1  29.536290  0.000000  0.063591  0.290039  7299236.053972  6613826.536446  18.653237  506141.880985  458614.378123  1.293448  0.027701  0.013851  0.013718  0.013983  0.000000  1.000000  0.002825  0.007412  0.001753  0.293135  0.288852  0.068308  0.070630  0.040853  0.009661  24  0  0  0  1
10  8  95.361038  0.000000  0.016496  0.263520  4515499.096823  6959686.105775  16.947723  313112.658579  482596.889674  1.175185  0.023201  0.011600  0.008486  0.014715  0.000000  1.000000  0.001665  0.009438  0.002232  0.294453  0.287132  0.067901  0.074026  0.035781  0.008461  24  0  0  0  1
5  14  -87.802812  0.000000  -0.015551  0.313733  2621154.000032  7194953.831744  20.177062  181755.433873  498910.768069  1.399113  0.020138  0.010069  0.004926  0.015212  0.000000  1.000000  0.000936  0.010879  0.002573  0.295274  0.285873  0.067603  0.043925  0.045716  0.010811  21  0  0  0  0
4  15  -63.921708  0.000000  -0.020826  0.311332  2309340.160387  7233692.970381  20.022663  160133.713168  501597.008156  1.388407  0.019634  0.009817  0.004340  0.015294  0.000000  1.000000  0.000820  0.011122  0.002630  0.295405  0.285659  0.067553  0.038512  0.045208  0.010691  23  0  0  0  0
2  17  -42.369865  0.000000  -0.030015  0.307315  1766224.883108  7301196.563293  19.764294  122473.143486  506277.826154  1.370491  0.018756  0.009378  0.003319  0.015437  0.000000  1.000000  0.000622  0.011549  0.002731  0.295633  0.285282  0.067464  0.029192  0.044366  0.010492  23  0  0  0  0
12  6  54.178675  0.000000  0.030739  0.329684  5357397.503820  6855139.240266  21.202922  371491.376593  475347.425926  1.470248  0.024562  0.012281  0.010068  0.014494  0.000000  1.000000  0.002005  0.008815  0.002085  0.294072  0.287669  0.068028  0.086332  0.049183  0.011631  25  0  0  0  0
16  2  31.912931  0.000000  0.057649  0.304046  6948024.924979  6657495.681738  19.554068  481788.282864  461642.473553  1.355914  0.027133  0.013567  0.013058  0.014076  0.000000  1.000000  0.002673  0.007662  0.001812  0.293311  0.288645  0.068259  0.079041  0.043687  0.010331  27  0  0  0  0
11  7  68.585491  0.000000  0.023608  0.329272  4935904.287698  6907487.541082  21.176439  342264.294793  478977.349283  1.468412  0.023881  0.011940  0.009276  0.014604  0.000000  1.000000  0.001834  0.009126  0.002158  0.294265  0.287402  0.067965  0.081742  0.049092  0.011609  30  0  0  0  0
8  11  538.709984  0.000000  0.002755  0.322327  3703233.566438  7060562.951695  20.729749  256788.736408  489591.867801  1.437437  0.021888  0.010944  0.006960  0.014928  0.000000  1.000000  0.001347  0.010050  0.002377  0.294811  0.286600  0.067775  0.062873  0.047563  0.011248  25  0  0  0  0
6  13  -142.544514  0.000000  -0.009839  0.316391  2958819.700285  7153011.258541  20.347994  205169.768113  496002.396187  1.410966  0.020684  0.010342  0.005561  0.015123  0.000000  1.000000  0.001063  0.010619  0.002511  0.295131  0.286102  0.067658  0.049826  0.046282  0.010945  24  0  0  0  0
7  12  -386.086063  0.000000  -0.003735  0.013111  3319602.080467  7108168.711149  0.843210  230187.053646  492892.934989  0.058470  0.021267  0.010634  0.006239  0.015029  0.000000  1.000000  0.001200  0.010342  0.002446  0.294973  0.286346  0.067715  0.054818  0.001329  0.000314  17  0  0  0  1
18  0  27.692671  0.000000  0.069117  0.274946  7625863.866112  6573201.061046  17.682571  528790.828628  455797.336123  1.226141  0.028229  0.014115  0.014332  0.013897  0.000000  1.000000  0.002968  0.007181  0.001698  0.292968  0.289042  0.068353  0.061523  0.037921  0.008967  26  0  0  0  0
3  16  -50.686227  0.000000  -0.025648  0.309195  2024322.430062  7269112.194882  19.885230  140370.081868  504053.039552  1.378877  0.019173  0.009587  0.003804  0.015369  0.000000  1.000000  0.000716  0.011345  0.002683  0.295525  0.285462  0.067506  0.033602  0.044758  0.010585  23  0  0  0  0
9  10  160.471161  0.000000  0.009521  0.297937  4103211.163373  7010895.092141  19.161203  284523.887288  486147.810961  1.328672  0.022534  0.011267  0.007711  0.014823  0.000000  1.000000  0.001503  0.009748  0.002305  0.294637  0.286864  0.067838  0.069682  0.042437  0.010036  18  0  0  0  1
10  9  95.381269  0.000000  0.016492  0.044094  4515230.071982  6959642.029832  2.835801  313094.003923  482593.833371  0.196639  0.023200  0.011600  0.008486  0.014715  0.000000  1.000000  0.001665  0.009437  0.002232  0.294446  0.287129  0.067900  0.076711  0.004613  0.001091  17  0  0  0  1
12  7  54.178127  0.000000  0.030739  0.332471  5357418.767788  6855137.134869  21.382157  371492.851074  475347.279934  1.482676  0.024562  0.012281  0.010068  0.014494  0.000000  1.000000  0.002005  0.008815  0.002085  0.294072  0.287669  0.068028  0.088922  0.049806  0.011778  22  0  0  0  0
14  4  39.289053  0.000000  0.044689  0.323430  6181973.489024  6752704.161305  20.800676  428668.927378  468244.397176  1.442355  0.025895  0.012948  0.011618  0.014277  0.000000  1.000000  0.002346  0.008213  0.001942  0.293685  0.288182  0.068149  0.088729  0.047804  0.011305  30  0  0  0  0
0  20  -32.702294  0.000000  -0.037421  0.304264  1328493.569062  7355697.653012  19.568108  92120.083383  510057.027684  1.356887  0.018049  0.009024  0.002497  0.015552  0.000000  1.000000  0.000464  0.011897  0.002813  0.295823  0.284973  0.067390  0.021789  0.043733  0.010342  20  0  0  0  1
1  19  -36.735805  0.000000  -0.033928  0.305679  1534937.546939  7330002.063208  19.659109  106435.272330  508275.250241  1.363197  0.018382  0.009191  0.002885  0.015498  0.000000  1.000000  0.000538  0.011732  0.002774  0.295735  0.285119  0.067425  0.025263  0.044025  0.010411  22  0  0  0  0
0  18  -32.688377  0.000000  -0.037434  0.304255  1327692.218078  7355709.782167  19.567515  92064.516294  510057.868741  1.356846  0.018047  0.009024  0.002495  0.015552  0.000000  1.000000  0.000464  0.011897  0.002813  0.295815  0.284972  0.067390  0.021789  0.043731  0.010341  22  0  0  0  0
13  5  45.271468  0.000000  0.037797  0.327997  5774604.003876  6803315.607214  21.094394  400421.209953  471753.883956  1.462722  0.025237  0.012618  0.010852  0.014384  0.000000  1.000000  0.002176  0.008509  0.002012  0.293878  0.287930  0.068090  0.088905  0.048808  0.011542  27  0  0  0  0
11  8  68.583826  0.000000  0.023609  0.331744  4935942.538891  6907484.042079  21.335380  342266.947198  478977.106656  1.479433  0.023881  0.011940  0.009276  0.014604  0.000000  1.000000  0.001834  0.009126  0.002158  0.294265  0.287402  0.067965  0.083227  0.049643  0.011740  21  0  0  0  0
6  14  -142.600507  0.000000  -0.009835  0.316406  2959042.285822  7152994.162078  20.348967  205185.202586  496001.210688  1.411033  0.020684  0.010342  0.005561  0.015123  0.000000  1.000000  0.001063  0.010619  0.002511  0.295132  0.286103  0.067658  0.049840  0.046285  0.010946  23  0  0  0  0
3  17  -50.699699  0.000000  -0.025642  0.309192  2024686.559316  7269092.674568  19.885032  140395.331232  504051.685979  1.378863  0.019174  0.009587  0.003805  0.015369  0.000000  1.000000  0.000716  0.011345  0.002683  0.295527  0.285462  0.067506  0.033598  0.044758  0.010584  21  0  0  0  0
15  4  35.044266  0.000000  0.051329  0.324977  6574498.369653  6703925.365601  20.900209  455887.293786  464861.989589  1.449257  0.026530  0.013265  0.012356  0.014174  0.000000  1.000000  0.002513  0.007929  0.001875  0.293495  0.288421  0.068206  0.093964  0.048143  0.011385  23  0  0  0  0
13  6  45.271346  0.000000  0.037797  0.332535  5774611.167577  6803314.885955  21.386276  400421.706697  471753.833942  1.482962  0.025237  0.012618  0.010852  0.014384  0.000000  1.000000  0.002176  0.008509  0.002012  0.293878  0.287930  0.068090  0.093113  0.049820  0.011782  25  0  0  0  0
17  2  29.536440  0.000000  0.063590  0.303668  7299211.297810  6613829.167663  19.529756  506140.164349  458614.560576  1.354228  0.027701  0.013851  0.013718  0.013983  0.000000  1.000000  0.002825  0.007412  0.001753  0.293135  0.288852  0.068308  0.082087  0.043609  0.010313  22  0  0  0  0
4  16  -63.939402  0.000000  -0.020821  0.311328  2309655.436110  7233673.209757  20.022401  160155.574942  501595.637920  1.388389  0.019635  0.009817  0.004341  0.015294  0.000000  1.000000  0.000821  0.011122  0.002630  0.295407  0.285659  0.067553  0.038508  0.045207  0.010691  24  0  0  0  0
2  18  -42.380950  0.000000  -0.030008  0.307315  1766635.229951  7301178.969135  19.764301  122501.597659  506276.606144  1.370491  0.018757  0.009378  0.003320  0.015437  0.000000  1.000000  0.000622  0.011548  0.002731  0.295636  0.285282  0.067464  0.029190  0.044366  0.010492  21  0  0  0  0
7  13  -387.919311  0.000000  -0.003718  0.319329  3320646.935925  7108081.627049  20.536929  230259.505763  492886.896424  1.424067  0.021269  0.010635  0.006241  0.015028  0.000000  1.000000  0.001200  0.010341  0.002446  0.294977  0.286346  0.067715  0.056218  0.046914  0.011094  23  0  0  0  0
5  15  -87.829729  0.000000  -0.015547  0.313733  2621421.386450  7194935.024244  20.177067  181773.974918  498909.463923  1.399113  0.020139  0.010069  0.004927  0.015212  0.000000  1.000000  0.000936  0.010879  0.002573  0.295275  0.285873  0.067603  0.043925  0.045716  0.010811  24  0  0  0  0
19  0  26.238133  0.000000  0.074204  0.272785  7926557.437229  6535788.443698  17.543578  549641.450331  453203.079357  1.216503  0.028715  0.014358  0.014897  0.013818  0.000000  1.000000  0.003101  0.006969  0.001648  0.292812  0.289214  0.068393  0.062664  0.037511  0.008871  24  0  0  0  0
10  10  95.309265  0.000000  0.016506  0.328943  4516075.653409  6959627.908405  21.155276  313152.638028  482592.854166  1.466944  0.023202  0.011601  0.008487  0.014714  0.000000  1.000000  0.001666  0.009439  0.002232  0.294454  0.287132  0.067901  0.077210  0.049018  0.011592  24  0  0  0  0
13  7  45.282386  0.000000  0.037786  0.271581  5773961.789287  6803378.198553  17.466132  400376.677663  471758.224149  1.211132  0.025235  0.012618  0.010851  0.014384  0.000000  1.000000  0.002176  0.008509  0.002012  0.293877  0.287930  0.068090  0.090312  0.037283  0.008817  17  0  0  0  1
8  12  538.242072  0.000000  0.002757  0.322457  3703379.536366  7060550.269780  20.738111  256798.858220  489590.988415  1.438017  0.021888  0.010944  0.006960  0.014928  0.000000  1.000000  0.001347  0.010050  0.002377  0.294812  0.286600  0.067775  0.062991  0.047592  0.011255  24  0  0  0  0
9  11  160.415273  0.000000  0.009525  0.325708  4103417.251006  7010872.626401  20.947201  284538.177767  486146.253147  1.452516  0.022535  0.011267  0.007712  0.014823  0.000000  1.000000  0.001503  0.009748  0.002305  0.294637  0.286864  0.067838  0.070047  0.048303  0.011423  22  0  0  0  0
14  5  39.289122  0.000000  0.044688  0.330298  6181967.881921  6752704.740321  21.242382  428668.538572  468244.437326  1.472984  0.025895  0.012948  0.011618  0.014277  0.000000  1.000000  0.002346  0.008213  0.001942  0.293685  0.288182  0.068149  0.095033  0.049320  0.011663  27  0  0  0  0
16  3  31.913099  0.000000  0.057648  0.316063  6948002.156499  6657498.081001  20.326875  481786.704057  461642.639923  1.409501  0.027133  0.013567  0.013058  0.014076  0.000000  1.000000  0.002673  0.007662  0.001812  0.293311  0.288645  0.068259  0.089543  0.046212  0.010928  26  0  0  0  0
18  1  27.692789  0.000000  0.069116  0.288728  7625840.838019  6573203.528048  18.568902  528789.231819  455797.507189  1.287600  0.028229  0.014115  0.014332  0.013897  0.000000  1.000000  0.002968  0.007181  0.001698  0.292968  0.289042  0.068353  0.072647  0.040593  0.009599  29  0  0  0  0
12  8  54.178949  0.000000  0.030739  0.323959  5357387.276113  6855140.862333  20.834717  371490.667386  475347.538403  1.444716  0.024562  0.012281  0.010068  0.014494  0.000000  1.000000  0.002005  0.008815  0.002085  0.294072  0.287669  0.068028  0.090406  0.047920  0.011332  22  0  0  0  1
3  18  -50.720079  0.000000  -0.025633  0.309196  2025237.061468  7269063.147641  19.885291  140433.504021  504049.638530  1.378881  0.019175  0.009587  0.003806  0.015369  0.000000  1.000000  0.000716  0.011344  0.002683  0.295530  0.285463  0.067506  0.033600  0.044759  0.010585  21  0  0  0  0
2  19  -42.397327  0.000000  -0.029998  0.307322  1767241.122420  7301152.959853  19.764777  122543.611310  506274.802614  1.370524  0.018758  0.009379  0.003321  0.015437  0.000000  1.000000  0.000622  0.011548  0.002731  0.295640  0.285283  0.067464  0.029193  0.044367  0.010492  21  0  0  0  0
17  3  29.536570  0.000000  0.063590  0.316741  7299189.758296  6613831.457720  20.370487  506138.670762  458614.719373  1.412525  0.027701  0.013851  0.013718  0.013983  0.000000  1.000000  0.002825  0.007412  0.001753  0.293135  0.288852  0.068308  0.093518  0.046357  0.010963  25  0  0  0  0
15  5  35.044303  0.000000  0.051329  0.332623  6574494.452325  6703925.775075  21.391928  455887.022152  464862.017983  1.483354  0.026530  0.013265  0.012356  0.014174  0.000000  1.000000  0.002513  0.007929  0.001875  0.293495  0.288421  0.068206  0.101022  0.049840  0.011786  25  0  0  0  0
11  9  68.581101  0.000000  0.023610  0.331943  4936004.755306  6907477.817613  21.348195  342271.261394  478976.675041  1.480321  0.023881  0.011940  0.009276  0.014604  0.000000  1.000000  0.001834  0.009126  0.002158  0.294265  0.287402  0.067965  0.084221  0.049688  0.011750  25  0  0  0  0
1  20  -36.749349  0.000000  -0.033918  0.305691  1535578.178672  7329982.668848  19.659831  106479.694862  508273.905401  1.363247  0.018383  0.009192  0.002886  0.015498  0.000000  1.000000  0.000538  0.011732  0.002774  0.295740  0.285120  0.067425  0.025267  0.044028  0.010412  19  0  0  0  0
5  16  -87.871575  0.000000  -0.015540  0.313737  2621836.757550  7194905.804246  20.177307  181802.777481  498907.437757  1.399130  0.020139  0.010070  0.004927  0.015212  0.000000  1.000000  0.000936  0.010879  0.002573  0.295277  0.285874  0.067603  0.043928  0.045716  0.010811  22  0  0  0  0
20  0  25.074894  0.000000  0.078845  0.270847  8200867.697665  6501646.976167  17.418927  568662.606815  450835.649880  1.207859  0.029158  0.014579  0.015412  0.013746  0.000000  1.000000  0.003223  0.006778  0.001603  0.292667  0.289368  0.068430  0.063722  0.037145  0.008784  24  0  0  0  0
4  17  -63.966607  0.000000  -0.020813  0.311330  2310139.880282  7233642.838769  20.022541  160189.167154  501593.531942  1.388398  0.019635  0.009818  0.004342  0.015294  0.000000  1.000000  0.000821  0.011121  0.002630  0.295409  0.285660  0.067553  0.038509  0.045207  0.010691  22  0  0  0  0
6  15  -142.688220  0.000000  -0.009829  0.316418  2959390.623647  7152967.405161  20.349766  205209.356945  495999.355317  1.411089  0.020685  0.010342  0.005562  0.015123  0.000000  1.000000  0.001063  0.010618  0.002511  0.295133  0.286103  0.067658  0.049851  0.046288  0.010946  24  0  0  0  0
7  14  -388.424302  0.000000  -0.003713  0.319364  3320933.242344  7108058.071452  20.539188  230279.358754  492885.263038  1.424223  0.021270  0.010635  0.006241  0.015028  0.000000  1.000000  0.001200  0.010341  0.002445  0.294978  0.286346  0.067715  0.056250  0.046921  0.011096  24  0  0  0  0
16  4  31.913208  0.000000  0.057648  0.326550  6947987.387229  6657499.637448  21.001366  481785.679930  461642.747849  1.456272  0.027133  0.013567  0.013058  0.014076  0.000000  1.000000  0.002673  0.007662  0.001812  0.293311  0.288645  0.068259  0.099015  0.048489  0.011467  26  0  0  0  0
19  1  26.238230  0.000000  0.074204  0.287539  7926535.675975  6535790.789827  18.492478  549639.941368  453203.242042  1.282301  0.028715  0.014358  0.014897  0.013818  0.000000  1.000000  0.003101  0.006969  0.001648  0.292812  0.289214  0.068393  0.074517  0.040358  0.009544  25  0  0  0  0
9  12  160.366355  0.000000  0.009528  0.325890  4103599.549600  7010856.078476  20.958935  284550.818673  486145.105685  1.453329  0.022535  0.011267  0.007712  0.014823  0.000000  1.000000  0.001503  0.009748  0.002305  0.294637  0.286864  0.067838  0.070214  0.048344  0.011432  22  0  0  0  0
10  11  95.296682  0.000000  0.016508  0.329310  4516216.434659  6959614.667409  21.178845  313162.400047  482591.936012  1.468578  0.023202  0.011601  0.008488  0.014714  0.000000  1.000000  0.001666  0.009438  0.002232  0.294454  0.287132  0.067901  0.077550  0.049100  0.011611  24  0  0  0  0
8  13  537.503977  0.000000  0.002761  0.322541  3703610.315231  7060530.218733  20.743541  256814.860833  489589.598040  1.438394  0.021888  0.010944  0.006960  0.014928  0.000000  1.000000  0.001347  0.010050  0.002377  0.294812  0.286601  0.067775  0.063068  0.047610  0.011259  24  0  0  0  0
14  6  39.289002  0.000000  0.044689  0.335432  6181977.764644  6752703.726545  21.572584  428669.223857  468244.367029  1.495881  0.025895  0.012948  0.011618  0.014277  0.000000  1.000000  0.002346  0.008213  0.001942  0.293685  0.288182  0.068149  0.099831  0.050473  0.011936  27  0  0  0  0
0  21  -32.713492  0.000000  -0.037411  0.304279  1329137.968748  7355687.770685  19.569054  92164.767192  510056.342426  1.356953  0.018050  0.009025  0.002498  0.015552  0.000000  1.000000  0.000464  0.011896  0.002813  0.295829  0.284973  0.067391  0.021794  0.043736  0.010343  24  0  0  0  0
18  2  27.692911  0.000000  0.069116  0.303389  7625817.192041  6573206.061148  19.511787  528787.592166  455797.682839  1.352982  0.028229  0.014115  0.014332  0.013897  0.000000  1.000000  0.002968  0.007181  0.001698  0.292968  0.289042  0.068353  0.084960  0.043552  0.010299  28  0  0  0  0
12  9  54.175033  0.000000  0.030741  0.335638  5357538.816848  6855125.234157  21.585819  371501.175487  475346.454718  1.496799  0.024562  0.012281  0.010069  0.014494  0.000000  1.000000  0.002005  0.008815  0.002085  0.294072  0.287669  0.068028  0.091892  0.050520  0.011947  23  0  0  0  0
1  21  -36.767854  0.000000  -0.033904  0.305709  1536452.808098  7329956.075215  19.661027  106540.343207  508272.061352  1.363330  0.018385  0.009193  0.002888  0.015497  0.000000  1.000000  0.000539  0.011731  0.002774  0.295747  0.285120  0.067425  0.025277  0.044032  0.010413  23  0  0  0  0
3  19  -50.750181  0.000000  -0.025620  0.309208  2026049.485400  7269019.537499  19.886018  140489.838927  504046.614526  1.378932  0.019176  0.009588  0.003808  0.015369  0.000000  1.000000  0.000716  0.011344  0.002683  0.295535  0.285463  0.067506  0.033607  0.044761  0.010585  21  0  0  0  0
13  8  45.270026  0.000000  0.037798  0.337948  5774688.598562  6803307.059286  21.734411  400427.075898  471753.291227  1.507102  0.025237  0.012618  0.010853  0.014384  0.000000  1.000000  0.002176  0.008509  0.002012  0.293878  0.287930  0.068090  0.098208  0.051045  0.012071  25  0  0  0  0
5  17  -87.935938  0.000000  -0.015529  0.313745  2622474.928173  7194860.902872  20.177824  181847.029356  498904.324217  1.399166  0.020140  0.010070  0.004929  0.015212  0.000000  1.000000  0.000936  0.010878  0.002573  0.295280  0.285874  0.067604  0.043935  0.045718  0.010811  24  0  0  0  1
18  3  27.693014  0.000000  0.069116  0.317448  7625797.161076  6573208.206752  20.415980  528786.203183  455797.831619  1.415680  0.028229  0.014115  0.014332  0.013897  0.000000  1.000000  0.002968  0.007181  0.001698  0.292968  0.289042  0.068353  0.097262  0.046509  0.010998  24  0  0  0  0
2  20  -42.420720  0.000000  -0.029984  0.307337  1768105.917167  7301115.771406  19.765742  122603.577700  506272.223902  1.370591  0.018759  0.009380  0.003323  0.015436  0.000000  1.000000  0.000622  0.011547  0.002731  0.295646  0.285283  0.067464  0.029201  0.044370  0.010493  19  0  0  0  0
11  10  68.576482  0.000000  0.023612  0.332640  4936110.473581  6907467.582246  21.392998  342278.592085  478975.965303  1.483428  0.023881  0.011940  0.009277  0.014604  0.000000  1.000000  0.001834  0.009126  0.002158  0.294265  0.287402  0.067965  0.084872  0.049844  0.011787  25  0  0  0  0
21  0  24.134471  0.000000  0.083045  0.269122  8449043.111351  6470748.011091  17.307976  585871.527004  448693.061232  1.200166  0.029560  0.014780  0.015879  0.013681  0.000000  1.000000  0.003335  0.006605  0.001562  0.292533  0.289506  0.068462  0.064695  0.036822  0.008708  24  0  0  0  0
4  18  -64.007764  0.000000  -0.020801  0.311339  2310872.064265  7233596.919098  20.023088  160239.938080  501590.347791  1.388436  0.019637  0.009818  0.004343  0.015294  0.000000  1.000000  0.000821  0.011121  0.002630  0.295413  0.285660  0.067553  0.038515  0.045209  0.010691  22  0  0  0  0
19  2  26.238329  0.000000  0.074204  0.303193  7926513.525294  6535793.177774  19.499229  549638.405400  453203.407626  1.352111  0.028715  0.014358  0.014897  0.013818  0.000000  1.000000  0.003101  0.006969  0.001648  0.292812  0.289214  0.068393  0.087639  0.043512  0.010290  26  0  0  0  0
20  1  25.074975  0.000000  0.078845  0.286500  8200847.321998  6501649.184679  18.425644  568661.193930  450835.803022  1.277667  0.029158  0.014579  0.015412  0.013746  0.000000  1.000000  0.003223  0.006778  0.001603  0.292667  0.289368  0.068430  0.076246  0.040154  0.009496  24  0  0  0  0
15  6  35.044185  0.000000  0.051329  0.338327  6574507.332304  6703924.434238  21.758775  455887.915272  464861.925007  1.508792  0.026530  0.013265  0.012356  0.014174  0.000000  1.000000  0.002513  0.007929  0.001875  0.293495  0.288421  0.068206  0.106394  0.051132  0.012092  26  0  0  0  0
16  5  31.913222  0.000000  0.057648  0.334933  6947985.453820  6657499.841439  21.540461  481785.545864  461642.761994  1.493653  0.027133  0.013567  0.013058  0.014076  0.000000  1.000000  0.002673  0.007662  0.001812  0.293311  0.288645  0.068259  0.106798  0.050360  0.011909  27  0  0  0  0
9  13  160.289066  0.000000  0.009533  0.326009  4103887.814802  7010829.910570  20.966531  284570.807490  486143.291156  1.453856  0.022535  0.011268  0.007713  0.014823  0.000000  1.000000  0.001503  0.009748  0.002305  0.294638  0.286864  0.067838  0.070323  0.048370  0.011438  23  0  0  0  0
7  15  -389.217285  0.000000  -0.003705  0.319389  3321381.354260  7108021.201483  20.540837  230310.431624  492882.706409  1.424338  0.021270  0.010635  0.006242  0.015028  0.000000  1.000000  0.001200  0.010341  0.002445  0.294980  0.286346  0.067715  0.056274  0.046927  0.011097  23  0  0  0  0
15  7  35.043855  0.000000  0.051330  0.342360  6574543.028388  6703920.716060  22.018108  455890.390501  464861.667182  1.526774  0.026530  0.013265  0.012356  0.014174  0.000000  1.000000  0.002513  0.007929  0.001875  0.293495  0.288421  0.068206  0.110248  0.052058  0.012311  21  0  0  0  0
6  16  -142.824683  0.000000  -0.009820  0.316431  2959931.755544  7152925.835215  20.350555  205246.879983  495996.472783  1.411143  0.020686  0.010343  0.005563  0.015123  0.000000  1.000000  0.001063  0.010618  0.002511  0.295135  0.286103  0.067658  0.049863  0.046291  0.010947  25  0  0  0  0
13  9  45.304560  0.000000  0.037765  0.014035  5772696.206293  6803550.615282  0.902662  400288.919910  471770.179829  0.062592  0.025233  0.012617  0.010849  0.014385  0.000000  1.000000  0.002176  0.008507  0.002012  0.293879  0.287931  0.068090  0.094333  0.001424  0.000337  17  0  0  0  1
14  7  39.288628  0.000000  0.044689  0.339067  6182008.459040  6752700.573034  21.806385  428671.352261  468244.148359  1.512093  0.025895  0.012948  0.011618  0.014277  0.000000  1.000000  0.002346  0.008213  0.001942  0.293685  0.288182  0.068149  0.103273  0.051301  0.012132  27  0  0  0  0
10  12  95.276667  0.000000  0.016512  0.329546  4516440.431154  6959593.598661  21.194019  313177.932359  482590.475068  1.469631  0.023202  0.011601  0.008488  0.014714  0.000000  1.000000  0.001666  0.009438  0.002232  0.294455  0.287132  0.067901  0.077769  0.049152  0.011624  25  0  0  0  0
8  14  536.346612  0.000000  0.002767  0.322597  3703973.480576  7060498.662626  20.747153  256840.043357  489587.409884  1.438644  0.021889  0.010944  0.006961  0.014928  0.000000  1.000000  0.001347  0.010050  0.002377  0.294813  0.286601  0.067775  0.063120  0.047622  0.011262  21  0  0  0  0
17  4  29.536651  0.000000  0.063590  0.328117  7299176.572269  6613832.859455  21.102164  506137.756419  458614.816572  1.463261  0.027701  0.013851  0.013718  0.013983  0.000000  1.000000  0.002825  0.007412  0.001753  0.293135  0.288852  0.068308  0.103826  0.048835  0.011549  29  0  0  0  0
17  5  29.536650  0.000000  0.063590  0.337189  7299176.782445  6613832.836598  21.685565  506137.770993  458614.814987  1.503715  0.027701  0.013851  0.013718  0.013983  0.000000  1.000000  0.002825  0.007412  0.001753  0.293135  0.288852  0.068308  0.112298  0.050872  0.012030  24  0  0  0  0
12  10  54.171796  0.000000  0.030743  0.336463  5357664.384757  6855112.783452  21.638896  371509.882587  475345.591364  1.500479  0.024562  0.012281  0.010069  0.014494  0.000000  1.000000  0.002005  0.008815  0.002085  0.294073  0.287669  0.068028  0.092671  0.050707  0.011991  27  0  0  0  0
11  11  68.569053  0.000000  0.023614  0.333090  4936280.532416  6907451.116376  21.421953  342290.384264  478974.823530  1.485436  0.023881  0.011941  0.009277  0.014604  0.000000  1.000000  0.001834  0.009126  0.002158  0.294266  0.287402  0.067965  0.085293  0.049945  0.011811  25  0  0  0  0
2  21  -42.452660  0.000000  -0.029965  0.307361  1769285.309894  7301064.922580  19.767236  122685.358869  506268.697955  1.370695  0.018761  0.009381  0.003325  0.015436  0.000000  1.000000  0.000623  0.011546  0.002730  0.295655  0.285284  0.067464  0.029215  0.044375  0.010494  22  0  0  0  0
14  8  39.287899  0.000000  0.044690  0.341544  6182068.236638  6752694.429712  21.965636  428675.497344  468243.722370  1.523136  0.025895  0.012948  0.011618  0.014277  0.000000  1.000000  0.002347  0.008213  0.001942  0.293685  0.288182  0.068149  0.105639  0.051870  0.012266  24  0  0  0  0
1  22  -36.791751  0.000000  -0.033885  0.305735  1537581.144567  7329921.562552  19.662700  106618.584044  508269.668183  1.363446  0.018387  0.009194  0.002890  0.015497  0.000000  1.000000  0.000539  0.011730  0.002774  0.295756  0.285121  0.067426  0.025291  0.044037  0.010414  22  0  0  0  0
19  3  26.238411  0.000000  0.074203  0.318165  7926495.168959  6535795.156358  20.462060  549637.132540  453203.544825  1.418875  0.028715  0.014358  0.014897  0.013818  0.000000  1.000000  0.003101  0.006969  0.001648  0.292812  0.289214  0.068393  0.100748  0.046663  0.011035  26  0  0  0  0
0  23  -32.745507  0.000000  -0.037381  0.304327  1330978.179451  7355658.861577  19.572156  92292.370642  510054.337818  1.357168  0.018053  0.009027  0.002501  0.015552  0.000000  1.000000  0.000465  0.011895  0.002813  0.295846  0.284975  0.067391  0.021818  0.043746  0.010345  21  0  0  0  0
6  17  -143.036408  0.000000  -0.009806  0.318238  2960769.179665  7152861.007787  20.466768  205304.948446  495991.977535  1.419202  0.020687  0.010344  0.005564  0.015123  0.000000  1.000000  0.001063  0.010617  0.002511  0.295138  0.286104  0.067658  0.049877  0.046678  0.011039  20  0  0  0  1
22  0  23.367465  0.000000  0.086815  0.267596  8671904.232386  6442991.783901  17.209837  601325.109566  446768.395564  1.193360  0.029920  0.014960  0.016298  0.013622  0.000000  1.000000  0.003436  0.006451  0.001526  0.292412  0.289627  0.068491  0.065580  0.036536  0.008640  20  0  0  0  0
3  20  -50.793169  0.000000  -0.025601  0.309227  2027208.165470  7268957.266755  19.887272  140570.183843  504042.296563  1.379018  0.019178  0.009589  0.003810  0.015368  0.000000  1.000000  0.000717  0.011343  0.002682  0.295542  0.285464  0.067507  0.033620  0.044765  0.010586  21  0  0  0  0
9  14  160.167588  0.000000  0.009540  0.326087  4104341.476297  7010788.727263  20.971551  284602.265176  486140.435433  1.454204  0.022536  0.011268  0.007713  0.014823  0.000000  1.000000  0.001503  0.009747  0.002305  0.294639  0.286864  0.067838  0.070396  0.048387  0.011443  24  0  0  0  0
11  12  68.557239  0.000000  0.023619  0.333380  4936551.022776  6907424.925350  21.440589  342309.140542  478973.007398  1.486728  0.023882  0.011941  0.009277  0.014604  0.000000  1.000000  0.001834  0.009126  0.002158  0.294266  0.287402  0.067965  0.085565  0.050010  0.011826  21  0  0  0  0
4  19  -64.068561  0.000000  -0.020783  0.311355  2311952.071144  7233529.147151  20.024107  160314.827659  501585.648365  1.388507  0.019639  0.009819  0.004345  0.015294  0.000000  1.000000  0.000821  0.011120  0.002630  0.295419  0.285661  0.067553  0.038527  0.045212  0.010692  20  0  0  0  0
7  16  -390.455470  0.000000  -0.003694  0.319411  3322077.469593  7107963.921868  20.542221  230358.701487  492878.734540  1.424434  0.021271  0.010636  0.006243  0.015028  0.000000  1.000000  0.001200  0.010340  0.002445  0.294982  0.286347  0.067715  0.056294  0.046931  0.011098  22  0  0  0  0
20  2  25.075056  0.000000  0.078845  0.303067  8200826.777138  6501651.411337  19.491117  568659.769313  450835.957422  1.351548  0.029158  0.014579  0.015412  0.013746  0.000000  1.000000  0.003223  0.006778  0.001603  0.292667  0.289368  0.068430  0.090111  0.043486  0.010284  28  0  0  0  0
21  1  24.134539  0.000000  0.083044  0.285598  8449024.168018  6470750.073667  18.367597  585870.213440  448693.204255  1.273642  0.029560  0.014780  0.015879  0.013681  0.000000  1.000000  0.003335  0.006605  0.001562  0.292533  0.289506  0.068462  0.077830  0.039977  0.009454  25  0  0  0  0
18  4  27.693073  0.000000  0.069115  0.329651  7625785.744100  6573209.429198  21.200787  528785.411510  455797.916385  1.470100  0.028229  0.014115  0.014331  0.013897  0.000000  1.000000  0.002968  0.007181  0.001698  0.292968  0.289042  0.068353  0.108355  0.049176  0.011629  26  0  0  0  0
12  11  54.166596  0.000000  0.030747  0.336996  5357866.134945  6855092.777875  21.673185  371523.872301  475344.204142  1.502857  0.024563  0.012281  0.010069  0.014493  0.000000  1.000000  0.002005  0.008815  0.002084  0.294073  0.287670  0.068028  0.093176  0.050828  0.012020  24  0  0  0  0
5  18  -88.033354  0.000000  -0.015513  0.313759  2623439.177597  7194793.039625  20.178700  181913.892109  498899.618460  1.399227  0.020142  0.010071  0.004930  0.015212  0.000000  1.000000  0.000937  0.010878  0.002572  0.295284  0.285875  0.067604  0.043947  0.045721  0.010812  22  0  0  0  0
8  15  534.545162  0.000000  0.002777  0.322637  3704541.921688  7060449.271855  20.749704  256879.460065  489583.985041  1.438821  0.021890  0.010945  0.006962  0.014928  0.000000  1.000000  0.001347  0.010049  0.002376  0.294815  0.286601  0.067776  0.063157  0.047631  0.011264  26  0  0  0  0
16  6  31.913106  0.000000  0.057648  0.341174  6948001.444284  6657498.156919  21.941840  481786.654671  461642.645187  1.521486  0.027133  0.013567  0.013058  0.014076  0.000000  1.000000  0.002673  0.007662  0.001812  0.293311  0.288645  0.068259  0.112721  0.051785  0.012246  32  0  0  0  0
0  24  -32.765356  0.000000  -0.037363  0.304359  1332117.570011  7355640.421878  19.574169  92371.377990  510053.059177  1.357307  0.018055  0.009028  0.002504  0.015552  0.000000  1.000000  0.000465  0.011894  0.002813  0.295857  0.284976  0.067391  0.021834  0.043752  0.010346  22  0  0  0  0
13  10  45.266007  0.000000  0.037802  0.340356  5774924.291717  6803283.225464  21.889268  400443.419276  471751.638548  1.517840  0.025237  0.012619  0.010853  0.014384  0.000000  1.000000  0.002177  0.008509  0.002012  0.293878  0.287931  0.068090  0.100502  0.051597  0.012202  23  0  0  0  0
1  23  -36.820669  0.000000  -0.033863  0.305768  1538944.869397  7329879.526667  19.664805  106713.147125  508266.753341  1.363592  0.018390  0.009195  0.002892  0.015497  0.000000  1.000000  0.000539  0.011729  0.002774  0.295767  0.285122  0.067426  0.025310  0.044044  0.010415  21  0  0  0  0
14  9  39.286648  0.000000  0.044692  0.343187  6182170.738404  6752683.894564  22.071296  428682.604997  468242.991845  1.530463  0.025895  0.012948  0.011618  0.014277  0.000000  1.000000  0.002347  0.008213  0.001942  0.293685  0.288182  0.068149  0.107219  0.052250  0.012356  26  0  0  0  0
17  6  29.536535  0.000000  0.063590  0.343930  7299195.845848  6613830.808805  22.119136  506139.092883  458614.674376  1.533780  0.027701  0.013851  0.013718  0.013983  0.000000  1.000000  0.002825  0.007412  0.001753  0.293135  0.288852  0.068308  0.118744  0.052423  0.012397  26  0  0  0  0
10  13  95.245038  0.000000  0.016518  0.329698  4516794.626641  6959560.282681  21.203828  313202.492898  482588.164879  1.470311  0.023203  0.011601  0.008489  0.014714  0.000000  1.000000  0.001666  0.009438  0.002232  0.294456  0.287133  0.067901  0.077911  0.049186  0.011632  22  0  0  0  0
0  22  -32.727968  0.000000  -0.037397  0.304300  1329970.425087  7355674.822292  19.570419  92222.491180  510055.444562  1.357047  0.018051  0.009026  0.002499  0.015552  0.000000  1.000000  0.000465  0.011896  0.002813  0.295837  0.284974  0.067391  0.021804  0.043740  0.010344  24  0  0  0  0
16  7  31.912808  0.000000  0.057649  0.345580  6948042.047938  6657493.879115  22.225205  481789.470200  461642.348556  1.541135  0.027133  0.013567  0.013058  0.014076  0.000000  1.000000  0.002673  0.007662  0.001812  0.293311  0.288645  0.068259  0.116971  0.052807  0.012488  28  0  0  0  0
2  22  -42.493869  0.000000  -0.029940  0.307392  1770804.670366  7300999.187118  19.769280  122790.713999  506264.139742  1.370837  0.018764  0.009382  0.003328  0.015436  0.000000  1.000000  0.000623  0.011545  0.002730  0.295665  0.285285  0.067464  0.029235  0.044382  0.010495  24  0  0  0  0
23  0  22.737398  0.000000  0.090179  0.266254  8870695.826953  6418225.628440  17.123565  615109.668779  445051.066734  1.187378  0.030241  0.015120  0.016671  0.013570  0.000000  1.000000  0.003527  0.006314  0.001493  0.292302  0.289734  0.068516  0.066379  0.036287  0.008581  26  0  0  0  0
5  19  -88.177347  0.000000  -0.015490  0.313780  2624860.825059  7194692.942043  20.180060  182012.471647  498892.677517  1.399321  0.020145  0.010072  0.004933  0.015211  0.000000  1.000000  0.000937  0.010877  0.002572  0.295291  0.285876  0.067604  0.043965  0.045726  0.010813  22  0  0  0  0
21  2  24.134607  0.000000  0.083044  0.302996  8449005.260985  6470752.132033  19.486547  585868.902393  448693.346986  1.351231  0.029559  0.014780  0.015879  0.013681  0.000000  1.000000  0.003335  0.006605  0.001562  0.292533  0.289506  0.068462  0.092371  0.043471  0.010280  27  0  0  0  0
7  17  -392.372505  0.000000  -0.003676  0.319433  3323146.718413  7107875.929069  20.543618  230432.845083  492872.632964  1.424531  0.021273  0.010637  0.006245  0.015028  0.000000  1.000000  0.001201  0.010340  0.002445  0.294986  0.286347  0.067716  0.056315  0.046936  0.011099  24  0  0  0  0
18  5  27.693061  0.000000  0.069116  0.339359  7625788.133274  6573209.172057  21.825160  528785.577180  455797.898555  1.513395  0.028229  0.014115  0.014331  0.013897  0.000000  1.000000  0.002968  0.007181  0.001698  0.292968  0.289042  0.068353  0.117472  0.051368  0.012147  28  0  0  0  0
8  16  531.770958  0.000000  0.002791  0.322668  3705424.940349  7060372.540680  20.751723  256940.690134  489578.664366  1.438961  0.021891  0.010946  0.006964  0.014927  0.000000  1.000000  0.001348  0.010049  0.002376  0.294818  0.286602  0.067776  0.063188  0.047638  0.011265  22  0  0  0  0
6  18  -143.353326  0.000000  -0.009786  0.316465  2962018.750131  7152765.467617  20.352741  205391.595863  495985.352612  1.411295  0.020690  0.010345  0.005567  0.015123  0.000000  1.000000  0.001064  0.010616  0.002511  0.295143  0.286105  0.067658  0.049894  0.046298  0.010949  22  0  0  0  0
19  4  26.238454  0.000000  0.074203  0.331127  7926485.596974  6535796.187368  21.295699  549636.468802  453203.616317  1.476681  0.028715  0.014358  0.014897  0.013818  0.000000  1.000000  0.003101  0.006969  0.001648  0.292812  0.289214  0.068393  0.112570  0.049505  0.011707  27  0  0  0  0
15  8  35.043227  0.000000  0.051331  0.345103  6574610.922473  6703913.643174  22.194579  455895.098397  464861.176735  1.539011  0.026530  0.013265  0.012356  0.014174  0.000000  1.000000  0.002513  0.007929  0.001875  0.293495  0.288421  0.068206  0.112897  0.052696  0.012461  29  0  0  0  0
22  1  23.367523  0.000000  0.086815  0.284818  8671886.713057  6442993.698717  18.317445  601323.894745  446768.528341  1.270164  0.029920  0.014960  0.016297  0.013622  0.000000  1.000000  0.003436  0.006451  0.001526  0.292412  0.289627  0.068491  0.079267  0.039824  0.009418  29  0  0  0  0
4  20  -64.155384  0.000000  -0.020758  0.311380  2313491.216903  7233432.480414  20.025702  160421.554736  501578.945323  1.388617  0.019641  0.009821  0.004348  0.015293  0.000000  1.000000  0.000822  0.011119  0.002629  0.295427  0.285662  0.067553  0.038546  0.045218  0.010693  22  0  0  0  0
20  3  25.075122  0.000000  0.078844  0.318872  8200810.164951  6501653.211364  20.507587  568658.617395  450836.082239  1.422032  0.029158  0.014579  0.015412  0.013746  0.000000  1.000000  0.003223  0.006778  0.001603  0.292667  0.289368  0.068430  0.103963  0.046815  0.011071  28  0  0  0  0
11  13  68.538571  0.000000  0.023626  0.333567  4936978.688147  6907383.514516  21.452627  342338.795612  478970.135898  1.487563  0.023882  0.011941  0.009278  0.014604  0.000000  1.000000  0.001834  0.009125  0.002158  0.294267  0.287403  0.067965  0.085742  0.050052  0.011836  27  0  0  0  0
3  21  -50.851835  0.000000  -0.025575  0.309256  2028786.636895  7268872.290495  19.889122  140679.637831  504036.404159  1.379147  0.019181  0.009591  0.003813  0.015368  0.000000  1.000000  0.000717  0.011342  0.002682  0.295552  0.285465  0.067507  0.033640  0.044771  0.010588  24  0  0  0  0
12  12  54.158332  0.000000  0.030752  0.337339  5358186.886904  6855060.971312  21.695246  371546.113806  475341.998619  1.504387  0.024563  0.012282  0.010070  0.014493  0.000000  1.000000  0.002005  0.008814  0.002084  0.294074  0.287670  0.068028  0.093502  0.050906  0.012038  24  0  0  0  0
14  10  39.284605  0.000000  0.044695  0.344258  6182338.285923  6752666.673319  22.140206  428694.223037  468241.797693  1.535241  0.025896  0.012948  0.011619  0.014277  0.000000  1.000000  0.002347  0.008213  0.001942  0.293685  0.288182  0.068149  0.108255  0.052499  0.012415  23  0  0  0  0
17  7  29.540334  0.000000  0.063579  0.157439  7298546.941484  6613882.777795  10.125337  506094.096712  458618.277997  0.702109  0.027700  0.013850  0.013716  0.013983  0.000000  1.000000  0.002824  0.007411  0.001752  0.293132  0.288850  0.068307  0.125017  0.018686  0.004419  18  0  0  0  1
15  9  35.042159  0.000000  0.051333  0.346923  6574726.411843  6703901.611506  22.311572  455903.106633  464860.342438  1.547124  0.026530  0.013265  0.012356  0.014174  0.000000  1.000000  0.002513  0.007929  0.001875  0.293495  0.288421  0.068206  0.114666  0.053121  0.012562  21  0  0  0  1
0  25  -32.786393  0.000000  -0.037344  0.304392  1333323.792513  7355620.427619  19.576323  92455.019582  510051.672739  1.357457  0.018058  0.009029  0.002506  0.015552  0.000000  1.000000  0.000466  0.011893  0.002812  0.295868  0.284976  0.067391  0.021852  0.043759  0.010348  22  0  0  0  0
10  14  95.195307  0.000000  0.016527  0.329799  4517352.049184  6959507.849699  21.210291  313241.145558  482584.529084  1.470759  0.023204  0.011602  0.008490  0.014714  0.000000  1.000000  0.001666  0.009438  0.002232  0.294457  0.287133  0.067901  0.078006  0.049209  0.011637  23  0  0  0  0
13  11  45.262002  0.000000  0.037806  0.340970  5775159.230179  6803259.466593  21.928761  400459.710323  471749.991066  1.520579  0.025237  0.012619  0.010854  0.014384  0.000000  1.000000  0.002177  0.008509  0.002012  0.293879  0.287931  0.068090  0.101090  0.051738  0.012235  26  0  0  0  0
3  22  -50.927481  0.000000  -0.025542  0.309295  2030817.220260  7268762.717873  19.891611  140820.442057  504028.806201  1.379319  0.019185  0.009592  0.003817  0.015368  0.000000  1.000000  0.000718  0.011340  0.002682  0.295564  0.285467  0.067507  0.033668  0.044779  0.010589  23  0  0  0  0
9  15  159.977829  0.000000  0.009552  0.326141  4105051.573916  7010724.262405  20.975042  284651.504596  486135.965326  1.454446  0.022537  0.011269  0.007715  0.014823  0.000000  1.000000  0.001503  0.009747  0.002305  0.294641  0.286865  0.067838  0.070448  0.048399  0.011445  22  0  0  0  0
20  4  25.075153  0.000000  0.078844  0.332526  8200802.425979  6501654.048976  21.385687  568658.080761  450836.140321  1.482921  0.029158  0.014579  0.015412  0.013746  0.000000  1.000000  0.003223  0.006778  0.001603  0.292667  0.289368  0.068430  0.116454  0.049818  0.011781  25  0  0  0  0
4  21  -64.273882  0.000000  -0.020724  0.311415  2315585.776022  7233300.770728  20.027980  160566.795154  501569.812342  1.388775  0.019645  0.009822  0.004352  0.015293  0.000000  1.000000  0.000822  0.011117  0.002629  0.295438  0.285664  0.067554  0.038574  0.045225  0.010695  22  0  0  0  0
18  6  27.692949  0.000000  0.069116  0.346562  7625810.094992  6573206.817238  22.288380  528787.100044  455797.735267  1.545516  0.028229  0.014115  0.014332  0.013897  0.000000  1.000000  0.002968  0.007181  0.001698  0.292968  0.289042  0.068353  0.124410  0.053036  0.012542  29  0  0  0  0
16  8  31.912254  0.000000  0.057650  0.348575  6948117.695739  6657485.909038  22.417824  481794.715752  461641.795897  1.554491  0.027134  0.013567  0.013058  0.014076  0.000000  1.000000  0.002673  0.007662  0.001812  0.293311  0.288645  0.068259  0.119892  0.053509  0.012654  26  0  0  0  0
5  20  -88.383167  0.000000  -0.015457  0.313811  2626885.431594  7194550.299944  20.182060  182152.861429  498882.786463  1.399460  0.020148  0.010074  0.004937  0.015211  0.000000  1.000000  0.000938  0.010875  0.002572  0.295300  0.285877  0.067604  0.043992  0.045732  0.010815  21  0  0  0  0
19  5  26.238435  0.000000  0.074203  0.341418  7926490.097309  6535795.700384  21.957567  549636.780863  453203.582549  1.522576  0.028715  0.014358  0.014897  0.013818  0.000000  1.000000  0.003101  0.006969  0.001648  0.292812  0.289214  0.068393  0.122286  0.051841  0.012259  27  0  0  0  0
6  19  -143.825227  0.000000  -0.009755  0.316492  2963869.357456  7152623.204847  20.354497  205519.920233  495975.487861  1.411417  0.020693  0.010346  0.005570  0.015123  0.000000  1.000000  0.001064  0.010615  0.002510  0.295151  0.286106  0.067658  0.049920  0.046304  0.010950  21  0  0  0  0
2  23  -42.543683  0.000000  -0.029910  0.307432  1772637.896605  7300919.508813  19.771830  122917.833135  506258.614708  1.371014  0.018767  0.009384  0.003331  0.015436  0.000000  1.000000  0.000624  0.011544  0.002730  0.295678  0.285287  0.067465  0.029261  0.044390  0.010497  22  0  0  0  0
22  2  23.367580  0.000000  0.086815  0.302968  8671869.415312  6442995.589062  19.484704  601322.695289  446768.659421  1.351104  0.029920  0.014960  0.016297  0.013622  0.000000  1.000000  0.003436  0.006451  0.001526  0.292412  0.289627  0.068491  0.094418  0.043465  0.010279  25  0  0  0  0
10  15  95.117575  0.000000  0.016542  0.329868  4518224.575249  6959425.774535  21.214755  313301.648052  482578.837847  1.471069  0.023205  0.011603  0.008491  0.014714  0.000000  1.000000  0.001666  0.009437  0.002232  0.294459  0.287134  0.067901  0.078074  0.049224  0.011641  24  0  0  0  0
9  16  159.683985  0.000000  0.009570  0.326183  4106154.643429  7010624.117131  20.977738  284727.993378  486129.021077  1.454633  0.022539  0.011270  0.007717  0.014822  0.000000  1.000000  0.001503  0.009746  0.002305  0.294644  0.286866  0.067838  0.070490  0.048408  0.011448  21  0  0  0  0
23  1  22.737447  0.000000  0.090179  0.284148  8870679.679590  6418227.399018  18.274343  615108.549093  445051.189509  1.267175  0.030241  0.015120  0.016671  0.013570  0.000000  1.000000  0.003527  0.006314  0.001493  0.292302  0.289734  0.068516  0.080561  0.039693  0.009387  27  0  0  0  0
7  18  -395.303066  0.000000  -0.003649  0.319459  3324761.566224  7107743.013436  20.545289  230544.821473  492863.416360  1.424647  0.021276  0.010638  0.006248  0.015028  0.000000  1.000000  0.001201  0.010338  0.002445  0.294991  0.286349  0.067716  0.056342  0.046942  0.011101  22  0  0  0  0
24  0  22.216786  0.000000  0.093161  0.265081  9046952.657218  6396260.546150  17.048108  627331.627755  443527.969251  1.182146  0.030526  0.015263  0.017002  0.013523  0.000000  1.000000  0.003608  0.006194  0.001465  0.292204  0.289827  0.068538  0.067096  0.036069  0.008530  27  0  0  0  0
11  14  68.509215  0.000000  0.023637  0.333690  4937651.722025  6907318.343336  21.460546  342385.464966  478965.616814  1.488112  0.023883  0.011942  0.009280  0.014604  0.000000  1.000000  0.001834  0.009125  0.002158  0.294269  0.287403  0.067965  0.085860  0.050080  0.011843  23  0  0  0  0
14  11  39.281330  0.000000  0.044699  0.344950  6182606.791491  6752639.074687  22.184700  428712.841686  468239.883956  1.538326  0.025896  0.012948  0.011619  0.014277  0.000000  1.000000  0.002347  0.008212  0.001942  0.293686  0.288182  0.068149  0.108926  0.052660  0.012453  24  0  0  0  0
13  12  45.255639  0.000000  0.037812  0.341365  5775532.561196  6803221.711697  21.954164  400485.597753  471747.373075  1.522340  0.025238  0.012619  0.010854  0.014384  0.000000  1.000000  0.002177  0.008509  0.002012  0.293880  0.287931  0.068090  0.101471  0.051829  0.012257  22  0  0  0  0
1  24  -36.853353  0.000000  -0.033838  0.305806  1540484.029809  7329831.637214  19.667235  106819.875218  508263.432602  1.363761  0.018392  0.009196  0.002895  0.015497  0.000000  1.000000  0.000540  0.011728  0.002773  0.295779  0.285123  0.067426  0.025332  0.044052  0.010417  24  0  0  0  0
16  9  31.915425  0.000000  0.057643  0.079760  6947674.465265  6657523.929488  5.129594  481763.981370  461644.432302  0.355695  0.027133  0.013566  0.013057  0.014076  0.000000  1.000000  0.002672  0.007661  0.001812  0.293310  0.288644  0.068259  0.121706  0.008667  0.002050  17  0  0  0  1
8  17  527.566375  0.000000  0.002814  0.322698  3706781.176141  7060254.677596  20.753625  257034.733912  489570.491532  1.439093  0.021894  0.010947  0.006966  0.014927  0.000000  1.000000  0.001348  0.010048  0.002376  0.294822  0.286603  0.067776  0.063218  0.047644  0.011267  23  0  0  0  0
12  13  54.145273  0.000000  0.030760  0.337561  5358693.940272  6855010.689827  21.709495  371581.273780  475338.512012  1.505375  0.024564  0.012282  0.010071  0.014493  0.000000  1.000000  0.002005  0.008814  0.002084  0.294075  0.287670  0.068028  0.093714  0.050957  0.012050  23  0  0  0  0
18  7  27.692698  0.000000  0.069117  0.351633  7625859.455895  6573201.525830  22.614545  528790.522816  455797.368352  1.568132  0.028229  0.014115  0.014332  0.013897  0.000000  1.000000  0.002968  0.007181  0.001698  0.292968  0.289042  0.068353  0.129387  0.054233  0.012825  26  0  0  0  0
15  10  35.040419  0.000000  0.051336  0.348109  6574914.610431  6703882.004642  22.387849  455916.156654  464858.982864  1.552413  0.026530  0.013265  0.012357  0.014174  0.000000  1.000000  0.002513  0.007929  0.001875  0.293496  0.288421  0.068206  0.115826  0.053399  0.012628  25  0  0  0  0
22  3  23.367623  0.000000  0.086815  0.320209  8671856.213371  6442997.031257  20.593522  601321.779843  446768.759425  1.427991  0.029920  0.014960  0.016297  0.013622  0.000000  1.000000  0.003436  0.006451  0.001526  0.292412  0.289627  0.068491  0.109556  0.047104  0.011139  24  0  0  0  0
5  21  -88.664419  0.000000  -0.015411  0.313854  2629637.900076  7194356.200237  20.184850  182343.722441  498869.327247  1.399653  0.020153  0.010076  0.004942  0.015211  0.000000  1.000000  0.000939  0.010873  0.002571  0.295312  0.285879  0.067605  0.044030  0.045741  0.010817  22  0  0  0  0
19  6  26.238327  0.000000  0.074204  0.349041  7926514.680713  6535793.046962  22.447818  549638.485519  453203.398556  1.556571  0.028715  0.014358  0.014897  0.013818  0.000000  1.000000  0.003101  0.006969  0.001648  0.292812  0.289214  0.068393  0.129679  0.053619  0.012680  22  0  0  0  0
4  22  -64.426692  0.000000  -0.020679  0.311462  2318276.511448  7233131.287993  20.031006  160753.375486  501558.060110  1.388985  0.019650  0.009825  0.004357  0.015293  0.000000  1.000000  0.000823  0.011115  0.002629  0.295452  0.285666  0.067554  0.038612  0.045235  0.010697  22  0  0  0  0
21  3  24.134660  0.000000  0.083044  0.319557  8448990.385614  6470753.751009  20.551641  585867.870909  448693.459248  1.425087  0.029559  0.014780  0.015879  0.013681  0.000000  1.000000  0.003335  0.006605  0.001562  0.292533  0.289506  0.068462  0.106898  0.046963  0.011106  24  0  0  0  0
25  0  21.784564  0.000000  0.095791  0.264059  9202385.269903  6376885.341955  16.982404  638109.598815  442184.458475  1.177590  0.030777  0.015388  0.017294  0.013482  0.000000  1.000000  0.003679  0.006088  0.001440  0.292116  0.289908  0.068558  0.067734  0.035880  0.008485  24  0  0  0  0
3  23  -51.018863  0.000000  -0.025502  0.309343  2033263.081453  7268630.331825  19.894698  140990.042379  504019.626319  1.379533  0.019189  0.009595  0.003821  0.015368  0.000000  1.000000  0.000718  0.011338  0.002681  0.295579  0.285468  0.067508  0.033703  0.044789  0.010592  23  0  0  0  0
0  26  -32.807414  0.000000  -0.037324  0.304426  1334527.805298  7355599.972568  19.578479  92538.507949  510050.254350  1.357606  0.018060  0.009030  0.002508  0.015552  0.000000  1.000000  0.000466  0.011892  0.002812  0.295879  0.284977  0.067392  0.021871  0.043766  0.010350  19  0  0  0  0
2  24  -42.599925  0.000000  -0.029877  0.307478  1774703.171716  7300829.244547  19.774764  123061.042948  506252.355625  1.371217  0.018771  0.009386  0.003335  0.015436  0.000000  1.000000  0.000624  0.011542  0.002729  0.295692  0.285288  0.067465  0.029292  0.044399  0.010500  23  0  0  0  0
21  4  24.134682  0.000000  0.083044  0.333835  8448984.399343  6470754.401372  21.469860  585867.455810  448693.504346  1.488758  0.029559  0.014780  0.015879  0.013681  0.000000  1.000000  0.003335  0.006605  0.001562  0.292533  0.289506  0.068462  0.119999  0.050113  0.011851  24  0  0  0  0
1  25  -36.887952  0.000000  -0.033812  0.305846  1542110.708795  7329780.490379  19.669833  106932.672004  508259.885990  1.363941  0.018395  0.009198  0.002898  0.015497  0.000000  1.000000  0.000540  0.011726  0.002773  0.295792  0.285124  0.067426  0.025357  0.044060  0.010419  22  0  0  0  0
17  8  29.535765  0.000000  0.063592  0.351911  7299323.815645  6613817.198663  22.632400  506147.966534  458613.730625  1.569370  0.027701  0.013851  0.013718  0.013983  0.000000  1.000000  0.002825  0.007412  0.001753  0.293135  0.288852  0.068308  0.126549  0.054299  0.012841  27  0  0  0  0
6  20  -144.502000  0.000000  -0.009712  0.316531  2966503.231655  7152420.630268  20.356976  205702.557708  495961.440983  1.411589  0.020697  0.010349  0.005575  0.015122  0.000000  1.000000  0.001065  0.010613  0.002510  0.295161  0.286108  0.067659  0.049957  0.046312  0.010952  24  0  0  0  0
23  2  22.737495  0.000000  0.090178  0.302970  8870663.918565  6418229.126971  19.484880  615107.456196  445051.309329  1.351116  0.030241  0.015120  0.016671  0.013570  0.000000  1.000000  0.003527  0.006314  0.001493  0.292302  0.289734  0.068516  0.096260  0.043466  0.010279  25  0  0  0  0
7  19  -399.699834  0.000000  -0.003610  0.319493  3327140.672296  7107547.141522  20.547506  230709.792878  492849.834257  1.424800  0.021280  0.010640  0.006253  0.015027  0.000000  1.000000  0.001202  0.010337  0.002444  0.295000  0.286350  0.067716  0.056377  0.046949  0.011103  23  0  0  0  0
24  1  22.216828  0.000000  0.093161  0.283574  9046937.802119  6396262.179504  18.237431  627330.597677  443528.082510  1.264616  0.030526  0.015263  0.017002  0.013523  0.000000  1.000000  0.003608  0.006194  0.001465  0.292204  0.289827  0.068538  0.081718  0.039582  0.009360  27  0  0  0  0
8  18  521.343294  0.000000  0.002848  0.322731  3708829.177786  7060076.671554  20.755773  257176.745952  489558.148280  1.439242  0.021897  0.010949  0.006970  0.014927  0.000000  1.000000  0.001349  0.010046  0.002376  0.294828  0.286604  0.067776  0.063254  0.047652  0.011269  22  0  0  0  0
12  14  54.124737  0.000000  0.030774  0.337707  5359491.894386  6854931.560103  21.718864  371636.605323  475333.025018  1.506024  0.024565  0.012283  0.010072  0.014493  0.000000  1.000000  0.002005  0.008814  0.002084  0.294076  0.287671  0.068028  0.093856  0.050990  0.012058  21  0  0  0  0
9  17  159.416935  0.000000  0.009587  0.008156  4107154.757971  7010523.353596  0.524512  284797.343082  486122.033956  0.036371  0.022541  0.011270  0.007719  0.014822  0.000000  1.000000  0.001504  0.009744  0.002304  0.294646  0.286864  0.067838  0.070452  0.000822  0.000194  17  0  0  0  0
16  10  31.909795  0.000000  0.057656  0.351852  6948453.070268  6657450.574315  22.628614  481817.971212  461639.345725  1.569108  0.027134  0.013567  0.013059  0.014076  0.000000  1.000000  0.002673  0.007661  0.001812  0.293312  0.288645  0.068259  0.123122  0.054285  0.012837  22  0  0  0  0
10  16  94.997093  0.000000  0.016564  0.329921  4519580.003221  6959298.269046  21.218158  313395.635814  482569.996392  1.471304  0.023208  0.011604  0.008494  0.014714  0.000000  1.000000  0.001667  0.009436  0.002231  0.294462  0.287135  0.067902  0.078128  0.049236  0.011643  23  0  0  0  0
20  5  25.075128  0.000000  0.078844  0.343346  8200808.890262  6501653.346043  22.081533  568658.529006  450836.091578  1.531172  0.029158  0.014579  0.015412  0.013746  0.000000  1.000000  0.003223  0.006778  0.001603  0.292667  0.289368  0.068430  0.126720  0.052287  0.012365  29  0  0  0  0
15  11  35.037633  0.000000  0.051341  0.348874  6575215.850250  6703850.620620  22.437084  455937.045154  464856.806640  1.555827  0.026531  0.013265  0.012357  0.014174  0.000000  1.000000  0.002513  0.007929  0.001875  0.293496  0.288421  0.068206  0.116577  0.053580  0.012671  22  0  0  0  0
11  15  68.463319  0.000000  0.023655  0.333775  4938705.246857  6907216.325798  21.466001  342458.518233  478958.542738  1.488490  0.023885  0.011943  0.009282  0.014604  0.000000  1.000000  0.001834  0.009124  0.002158  0.294271  0.287404  0.067965  0.085944  0.050099  0.011847  24  0  0  0  0
14  12  39.276129  0.000000  0.044706  0.345395  6183033.256925  6752595.239493  22.213319  428742.413550  468236.844346  1.540311  0.025897  0.012948  0.011620  0.014277  0.000000  1.000000  0.002347  0.008212  0.001942  0.293686  0.288183  0.068150  0.109359  0.052764  0.012478  22  0  0  0  0
17  9  29.534928  0.000000  0.063594  0.354048  7299462.700144  6613802.428068  22.769858  506157.597030  458612.706406  1.578902  0.027702  0.013851  0.013718  0.013983  0.000000  1.000000  0.002825  0.007411  0.001753  0.293135  0.288852  0.068308  0.128673  0.054810  0.012961  25  0  0  0  0
13  13  45.245586  0.000000  0.037822  0.341620  5776122.638485  6803162.036587  21.970572  400526.514751  471743.235098  1.523478  0.025239  0.012620  0.010855  0.014384  0.000000  1.000000  0.002177  0.008508  0.002012  0.293881  0.287931  0.068090  0.101718  0.051888  0.012270  26  0  0  0  0
1  26  -36.922492  0.000000  -0.033786  0.305887  1543732.017964  7329728.952022  19.672432  107045.096436  508256.312230  1.364121  0.018398  0.009199  0.002901  0.015497  0.000000  1.000000  0.000541  0.011725  0.002773  0.295805  0.285126  0.067427  0.025383  0.044068  0.010421  21  0  0  0  0
0  27  -32.827397  0.000000  -0.037306  0.304457  1335671.108174  7355580.088300  19.580520  92617.786583  510048.875540  1.357748  0.018062  0.009031  0.002510  0.015552  0.000000  1.000000  0.000467  0.011891  0.002812  0.295889  0.284978  0.067392  0.021889  0.043772  0.010351  22  0  0  0  0
20  6  25.075052  0.000000  0.078845  0.350380  8200828.391568  6501651.267074  22.533936  568659.881261  450835.947419  1.562543  0.029158  0.014579  0.015412  0.013746  0.000000  1.000000  0.003223  0.006778  0.001603  0.292667  0.289368  0.068430  0.134438  0.053936  0.012755  21  0  0  0  1
26  0  21.424341  0.000000  0.098100  0.263174  9338787.711873  6359878.080953  16.925435  647567.984329  441005.145049  1.173639  0.030997  0.015499  0.017551  0.013446  0.000000  1.000000  0.003742  0.005995  0.001418  0.292038  0.289978  0.068574  0.068299  0.035717  0.008446  24  0  0  0  0
4  23  -64.611317  0.000000  -0.020626  0.311520  2321512.049430  7232927.043080  20.034742  160977.733387  501543.897408  1.389244  0.019655  0.009828  0.004363  0.015292  0.000000  1.000000  0.000824  0.011113  0.002628  0.295469  0.285668  0.067555  0.038660  0.045247  0.010700  23  0  0  0  0
19  7  26.238093  0.000000  0.074204  0.354402  7926567.618215  6535787.334654  22.792620  549642.156299  453203.002454  1.580480  0.028715  0.014358  0.014897  0.013818  0.000000  1.000000  0.003101  0.006969  0.001648  0.292812  0.289214  0.068393  0.134984  0.054895  0.012982  28  0  0  0  0
18  8  27.692244  0.000000  0.069118  0.355075  7625948.458804  6573191.985501  22.835864  528796.694434  455796.706808  1.583479  0.028229  0.014115  0.014332  0.013897  0.000000  1.000000  0.002968  0.007181  0.001698  0.292968  0.289042  0.068353  0.132809  0.055056  0.013020  27  0  0  0  0
5  22  -89.027694  0.000000  -0.015353  0.313911  2633169.148643  7194106.870028  20.188522  182588.585434  498852.038252  1.399908  0.020159  0.010079  0.004949  0.015210  0.000000  1.000000  0.000940  0.010871  0.002571  0.295328  0.285882  0.067605  0.044081  0.045753  0.010820  23  0  0  0  0
22  4  23.367638  0.000000  0.086814  0.335045  8671851.854128  6442997.506156  21.547664  601321.477565  446768.792355  1.494153  0.029920  0.014960  0.016297  0.013622  0.000000  1.000000  0.003436  0.006451  0.001526  0.292412  0.289627  0.068491  0.123207  0.050386  0.011915  26  0  0  0  0
21  5  24.134653  0.000000  0.083044  0.345130  8448992.632557  6470753.502339  22.196258  585868.026716  448693.442005  1.539128  0.029559  0.014780  0.015879  0.013681  0.000000  1.000000  0.003335  0.006605  0.001562  0.292533  0.289506  0.068462  0.130765  0.052702  0.012463  23  0  0  0  0
25  1  21.784601  0.000000  0.095791  0.283084  9202371.608937  6376886.847475  18.205931  638108.651540  442184.562870  1.262431  0.030777  0.015388  0.017294  0.013482  0.000000  1.000000  0.003679  0.006088  0.001440  0.292116  0.289908  0.068558  0.082745  0.039486  0.009338  25  0  0  0  0
3  24  -51.121969  0.000000  -0.025457  0.309398  2036013.381657  7268480.911603  19.898243  141180.753038  504009.265258  1.379779  0.019194  0.009597  0.003826  0.015367  0.000000  1.000000  0.000719  0.011336  0.002681  0.295595  0.285470  0.067508  0.033745  0.044801  0.010595  23  0  0  0  0
24  2  22.216869  0.000000  0.093161  0.302996  9046923.475569  6396263.754456  19.486499  627329.604248  443528.191720  1.351228  0.030526  0.015263  0.017002  0.013523  0.000000  1.000000  0.003608  0.006194  0.001465  0.292204  0.289827  0.068538  0.097904  0.043471  0.010280  28  0  0  0  0
23  3  22.737531  0.000000  0.090178  0.320818  8870652.284842  6418230.401837  20.632724  615106.649493  445051.397730  1.430709  0.030241  0.015120  0.016671  0.013570  0.000000  1.000000  0.003527  0.006314  0.001493  0.292302  0.289734  0.068516  0.111944  0.047236  0.011170  26  0  0  0  0
8  19  512.443184  0.000000  0.002898  0.322774  3711845.778822  7059814.421493  20.758521  257385.922380  489539.963399  1.439432  0.021902  0.010951  0.006976  0.014926  0.000000  1.000000  0.001349  0.010044  0.002375  0.294838  0.286606  0.067777  0.063301  0.047661  0.011271  24  0  0  0  0
2  25  -42.659401  0.000000  -0.029841  0.307526  1776881.988566  7300733.419556  19.777899  123212.125945  506245.710951  1.371434  0.018775  0.009388  0.003339  0.015436  0.000000  1.000000  0.000625  0.011540  0.002729  0.295707  0.285290  0.067465  0.029326  0.044410  0.010502  23  0  0  0  0
6  21  -145.431072  0.000000  -0.009652  0.316583  2970080.849100  7152145.278060  20.360378  205950.636002  495942.347576  1.411824  0.020703  0.010352  0.005582  0.015122  0.000000  1.000000  0.001066  0.010611  0.002509  0.295175  0.286110  0.067659  0.050008  0.046323  0.010955  23  0  0  0  0
11  16  68.392150  0.000000  0.023682  0.333839  4940341.970302  6907057.828427  21.470134  342572.011519  478947.552251  1.488777  0.023888  0.011944  0.009285  0.014603  0.000000  1.000000  0.001835  0.009123  0.002157  0.294274  0.287405  0.067966  0.086011  0.050114  0.011851  21  0  0  0  0
14  13  39.267915  0.000000  0.044718  0.345682  6183707.219006  6752525.964122  22.231807  428789.147268  468232.040670  1.541593  0.025898  0.012949  0.011621  0.014277  0.000000  1.000000  0.002347  0.008212  0.001942  0.293688  0.288183  0.068150  0.109642  0.052831  0.012493  23  0  0  0  0
12  15  54.092625  0.000000  0.030795  0.337807  5360741.035948  6854807.685159  21.725312  371723.222998  475324.435311  1.506471  0.024568  0.012284  0.010075  0.014493  0.000000  1.000000  0.002006  0.008813  0.002084  0.294079  0.287672  0.068029  0.093957  0.051013  0.012064  22  0  0  0  0
10  17  94.812677  0.000000  0.016599  0.329968  4521661.866242  6959102.414413  21.221198  313539.995862  482556.415487  1.471515  0.023211  0.011606  0.008498  0.014713  0.000000  1.000000  0.001667  0.009435  0.002231  0.294468  0.287136  0.067902  0.078179  0.049246  0.011646  23  0  0  0  0
16  11  31.907361  0.000000  0.057661  0.352687  6948785.030210  6657415.599141  22.682286  481840.989899  461636.920485  1.572830  0.027135  0.013567  0.013059  0.014076  0.000000  1.000000  0.002673  0.007661  0.001812  0.293312  0.288645  0.068259  0.123950  0.054484  0.012884  21  0  0  0  0
13  14  45.229776  0.000000  0.037838  0.341788  5777051.244314  6803068.124381  21.981364  400590.905915  471736.723060  1.524226  0.025241  0.012620  0.010857  0.014383  0.000000  1.000000  0.002177  0.008508  0.002012  0.293882  0.287932  0.068090  0.101883  0.051926  0.012280  22  0  0  0  0
15  12  35.034186  0.000000  0.051348  0.338154  6575588.369211  6703811.506808  21.747634  455962.876275  464854.094420  1.508019  0.026531  0.013266  0.012358  0.014174  0.000000  1.000000  0.002513  0.007929  0.001875  0.293497  0.288421  0.068206  0.116964  0.051092  0.012082  18  0  0  0  1
17  10  29.533571  0.000000  0.063598  0.355441  7299687.843878  6613778.483737  22.859397  506173.208893  458611.046064  1.585111  0.027702  0.013851  0.013719  0.013983  0.000000  1.000000  0.002825  0.007411  0.001753  0.293136  0.288852  0.068308  0.130064  0.055144  0.013041  22  0  0  0  0
2  26  -42.718732  0.000000  -0.029806  0.307575  1779050.228783  7300637.432294  19.781037  123362.475539  506239.055026  1.371652  0.018779  0.009389  0.003343  0.015435  0.000000  1.000000  0.000626  0.011539  0.002729  0.295722  0.285291  0.067466  0.029361  0.044420  0.010504  24  0  0  0  0
0  28  -32.845634  0.000000  -0.037289  0.304486  1336713.447443  7355561.562719  19.582368  92690.064224  510047.590944  1.357876  0.018064  0.009032  0.002512  0.015552  0.000000  1.000000  0.000467  0.011890  0.002812  0.295899  0.284979  0.067392  0.021907  0.043778  0.010353  21  0  0  0  0
1  27  -36.955304  0.000000  -0.033761  0.305925  1545269.797469  7329679.545861  19.674895  107151.728775  508252.886320  1.364292  0.018401  0.009200  0.002904  0.015497  0.000000  1.000000  0.000542  0.011724  0.002772  0.295817  0.285127  0.067427  0.025408  0.044076  0.010423  23  0  0  0  0
7  20  -406.122734  0.000000  -0.003554  0.319540  3330525.048015  7107268.397250  20.550551  230944.471450  492830.505638  1.425011  0.021286  0.010643  0.006259  0.015027  0.000000  1.000000  0.001203  0.010334  0.002444  0.295011  0.286353  0.067717  0.056426  0.046959  0.011105  22  0  0  0  0
18  9  27.691486  0.000000  0.069121  0.357352  7626097.003158  6573176.063238  22.982324  528806.994761  455795.602731  1.593635  0.028230  0.014115  0.014332  0.013897  0.000000  1.000000  0.002968  0.007180  0.001698  0.292968  0.289042  0.068353  0.135094  0.055606  0.013150  27  0  0  0  0
25  2  21.784637  0.000000  0.095791  0.303036  9202358.598913  6376888.281041  19.489089  638107.749402  442184.662276  1.351408  0.030777  0.015388  0.017294  0.013482  0.000000  1.000000  0.003679  0.006088  0.001440  0.292116  0.289908  0.068558  0.099363  0.043479  0.010282  26  0  0  0  0
21  6  24.134552  0.000000  0.083044  0.353473  8449021.406538  6470750.364952  22.732832  585870.021954  448693.224453  1.576335  0.029560  0.014780  0.015879  0.013681  0.000000  1.000000  0.003335  0.006605  0.001562  0.292533  0.289506  0.068462  0.138958  0.054672  0.012929  23  0  0  0  0
22  5  23.367607  0.000000  0.086815  0.346763  8671861.636463  6442996.434116  22.301326  601322.155890  446768.718018  1.546413  0.029920  0.014960  0.016297  0.013622  0.000000  1.000000  0.003436  0.006451  0.001526  0.292412  0.289627  0.068491  0.134425  0.053084  0.012553  25  0  0  0  0
24  3  22.216899  0.000000  0.093161  0.321382  9046913.285366  6396264.874086  20.668961  627328.897642  443528.269357  1.433222  0.030526  0.015263  0.017002  0.013523  0.000000  1.000000  0.003608  0.006194  0.001465  0.292204  0.289827  0.068538  0.114075  0.047358  0.011199  23  0  0  0  0
9  18  158.561673  0.000000  0.009641  0.326263  4110407.024556  7010237.994824  20.982867  285022.860973  486102.246676  1.454989  0.022546  0.011273  0.007725  0.014821  0.000000  1.000000  0.001505  0.009743  0.002304  0.294656  0.286869  0.067839  0.070577  0.048425  0.011452  22  0  0  0  0
27  0  21.123189  0.000000  0.100116  0.262408  9457966.272179  6345014.966547  16.876218  655832.035558  439974.510524  1.170227  0.031190  0.015595  0.017775  0.013415  0.000000  1.000000  0.003798  0.005914  0.001399  0.291970  0.290038  0.068588  0.068795  0.035576  0.008413  23  0  0  0  0
3  25  -51.230945  0.000000  -0.025410  0.309457  2038909.550255  7268322.902368  19.902029  141381.578469  503998.308619  1.380042  0.019199  0.009599  0.003832  0.015367  0.000000  1.000000  0.000720  0.011334  0.002680  0.295612  0.285473  0.067509  0.033791  0.044813  0.010597  22  0  0  0  0
5  23  -89.467492  0.000000  -0.015283  0.313982  2637408.516037  7193807.053686  20.193042  182882.550634  498831.248459  1.400221  0.020166  0.010083  0.004957  0.015210  0.000000  1.000000  0.000941  0.010867  0.002570  0.295347  0.285885  0.067606  0.044145  0.045768  0.010823  23  0  0  0  0
20  7  25.074805  0.000000  0.078846  0.356971  8200891.638398  6501644.366810  22.957814  568664.266907  450835.468942  1.591935  0.029159  0.014579  0.015412  0.013746  0.000000  1.000000  0.003223  0.006778  0.001603  0.292667  0.289368  0.068430  0.140136  0.055514  0.013128  28  0  0  0  0
7  21  -415.172585  0.000000  -0.003478  0.319605  3335118.749108  7106889.840509  20.554683  231263.006772  492804.255847  1.425298  0.021294  0.010647  0.006268  0.015026  0.000000  1.000000  0.001204  0.010331  0.002443  0.295027  0.286356  0.067718  0.056493  0.046973  0.011108  21  0  0  0  0
19  8  26.237676  0.000000  0.074206  0.358037  7926661.857733  6535777.166427  23.026397  549648.691033  453202.297371  1.596691  0.028715  0.014358  0.014897  0.013818  0.000000  1.000000  0.003101  0.006969  0.001648  0.292812  0.289214  0.068393  0.138630  0.055772  0.013189  28  0  0  0  0
9  19  157.580933  0.000000  0.009704  0.326315  4114174.808439  7009895.797015  20.986224  285284.125742  486078.518077  1.455222  0.022553  0.011276  0.007732  0.014821  0.000000  1.000000  0.001506  0.009740  0.002303  0.294666  0.286871  0.067839  0.070637  0.048437  0.011454  24  0  0  0  1
23  4  22.737540  0.000000  0.090178  0.336151  8870649.402911  6418230.716210  21.618820  615106.449655  445051.419529  1.499087  0.030241  0.015120  0.016671  0.013570  0.000000  1.000000  0.003527  0.006315  0.001493  0.292302  0.289734  0.068516  0.126088  0.050636  0.011974  29  0  0  0  0
26  1  21.424373  0.000000  0.098099  0.282667  9338775.137014  6359879.469557  18.179131  647567.112366  441005.241337  1.260573  0.030997  0.015499  0.017551  0.013446  0.000000  1.000000  0.003742  0.005995  0.001418  0.292038  0.289978  0.068574  0.083653  0.039405  0.009319  26  0  0  0  0
8  20  500.304207  0.000000  0.002969  0.322832  3716135.547143  7059441.370032  20.762230  257683.382469  489514.095354  1.439690  0.021909  0.010955  0.006984  0.014926  0.000000  1.000000  0.001351  0.010041  0.002375  0.294851  0.286609  0.067777  0.063365  0.047674  0.011274  23  0  0  0  0
12  16  54.046624  0.000000  0.030825  0.085842  5362535.158863  6854633.953346  5.520722  371847.630641  475312.388441  0.382817  0.024571  0.012285  0.010078  0.014493  0.000000  1.000000  0.002006  0.008811  0.002084  0.294083  0.287673  0.068029  0.093982  0.009390  0.002221  17  0  0  0  1
13  15  45.205051  0.000000  0.037862  0.341904  5778505.047411  6802921.094650  21.988796  400691.715181  471726.527760  1.524742  0.025243  0.012622  0.010860  0.014383  0.000000  1.000000  0.002178  0.008507  0.002012  0.293885  0.287933  0.068091  0.102001  0.051953  0.012286  20  0  0  0  0
14  14  39.254995  0.000000  0.044735  0.345871  6184767.856232  6752416.941736  22.243973  428862.693721  468224.480866  1.542436  0.025900  0.012950  0.011623  0.014276  0.000000  1.000000  0.002347  0.008211  0.001942  0.293689  0.288184  0.068150  0.109831  0.052875  0.012504  22  0  0  0  0
15  13  35.026230  0.000000  0.051362  0.349685  6576449.795218  6703722.063203  22.489213  456022.609071  464847.892243  1.559442  0.026533  0.013266  0.012359  0.014173  0.000000  1.000000  0.002513  0.007928  0.001875  0.293498  0.288422  0.068206  0.117379  0.053771  0.012716  25  0  0  0  0
16  12  31.903500  0.000000  0.057670  0.353224  6949311.838757  6657360.094538  22.716806  481877.519731  461633.071698  1.575223  0.027136  0.013568  0.013060  0.014075  0.000000  1.000000  0.002673  0.007661  0.001812  0.293313  0.288646  0.068259  0.124486  0.054613  0.012915  22  0  0  0  0
17  11  29.531404  0.000000  0.063604  0.356339  7300047.484600  6613740.235464  22.917169  506198.147014  458608.393861  1.589117  0.027703  0.013851  0.013719  0.013983  0.000000  1.000000  0.002825  0.007411  0.001753  0.293136  0.288853  0.068308  0.130966  0.055361  0.013092  22  0  0  0  0
4  24  -64.819683  0.000000  -0.020567  0.311587  2325143.528235  7232697.192046  20.039027  161229.546522  501527.959133  1.389541  0.019662  0.009831  0.004370  0.015292  0.000000  1.000000  0.000825  0.011110  0.002627  0.295487  0.285671  0.067555  0.038716  0.045261  0.010703  26  0  0  0  0
10  18  94.535649  0.000000  0.016651  0.330019  4524805.661600  6958806.626515  21.224465  313757.992168  482535.905034  1.471742  0.023216  0.011608  0.008504  0.014713  0.000000  1.000000  0.001668  0.009432  0.002231  0.294475  0.287138  0.067903  0.078238  0.049258  0.011648  24  0  0  0  0
6  22  -146.638421  0.000000  -0.009577  0.316653  2974665.266730  7151792.097480  20.364827  206268.527593  495917.857412  1.412133  0.020711  0.010356  0.005590  0.015121  0.000000  1.000000  0.001067  0.010607  0.002508  0.295194  0.286114  0.067660  0.050076  0.046338  0.010958  24  0  0  0  0
20  8  25.074419  0.000000  0.078847  0.360780  8200990.050874  6501633.689690  23.202801  568671.091002  450834.728572  1.608923  0.029159  0.014579  0.015412  0.013746  0.000000  1.000000  0.003224  0.006778  0.001603  0.292667  0.289368  0.068430  0.143989  0.056440  0.013347  20  0  0  0  0
11  17  68.283146  0.000000  0.023724  0.333896  4942856.192493  6906814.341247  21.473801  342746.352113  478930.668421  1.489031  0.023892  0.011946  0.009289  0.014603  0.000000  1.000000  0.001836  0.009121  0.002157  0.294280  0.287407  0.067966  0.086075  0.050126  0.011854  22  0  0  0  0
0  29  -32.861748  0.000000  -0.037274  0.304511  1337633.642455  7355544.897025  19.583986  92753.872166  510046.435315  1.357988  0.018065  0.009033  0.002514  0.015552  0.000000  1.000000  0.000467  0.011890  0.002812  0.295907  0.284980  0.067392  0.021922  0.043784  0.010354  20  0  0  0  0
18  10  27.690260  0.000000  0.069125  0.358835  7626337.290335  6573150.307413  23.077692  528823.656697  455793.816776  1.600248  0.028230  0.014115  0.014333  0.013897  0.000000  1.000000  0.002968  0.007180  0.001698  0.292969  0.289042  0.068353  0.136591  0.055966  0.013235  22  0  0  0  0
2  27  -42.775072  0.000000  -0.029773  0.307622  1781104.234137  7300545.917669  19.784013  123504.903887  506232.709240  1.371858  0.018783  0.009391  0.003347  0.015435  0.000000  1.000000  0.000627  0.011537  0.002728  0.295736  0.285293  0.067466  0.029395  0.044429  0.010507  23  0  0  0  0
19  9  26.236983  0.000000  0.074209  0.360442  7926818.399225  6535760.276489  23.181022  549659.545896  453201.126193  1.607413  0.028716  0.014358  0.014897  0.013818  0.000000  1.000000  0.003101  0.006969  0.001648  0.292812  0.289214  0.068393  0.141066  0.056358  0.013327  28  0  0  0  0
24  4  22.216904  0.000000  0.093161  0.337154  9046911.719383  6396265.044585  21.683302  627328.789054  443528.281180  1.503558  0.030526  0.015263  0.017002  0.013523  0.000000  1.000000  0.003608  0.006194  0.001465  0.292204  0.289827  0.068538  0.128658  0.050864  0.012028  24  0  0  0  0
27  1  21.123218  0.000000  0.100116  0.282314  9457954.675161  6345016.249328  18.156400  655831.231400  439974.599475  1.258997  0.031190  0.015595  0.017775  0.013415  0.000000  1.000000  0.003798  0.005914  0.001399  0.291970  0.290038  0.068588  0.084450  0.039336  0.009302  22  0  0  0  0
22  6  23.367509  0.000000  0.086815  0.355409  8671891.949770  6442993.116077  22.857381  601324.257868  446768.487939  1.584971  0.029920  0.014960  0.016297  0.013622  0.000000  1.000000  0.003436  0.006451  0.001526  0.292412  0.289627  0.068491  0.142963  0.055137  0.013039  23  0  0  0  0
21  7  24.134346  0.000000  0.083045  0.359329  8449079.598875  6470744.021646  23.109454  585874.057113  448692.784597  1.602450  0.029560  0.014780  0.015879  0.013681  0.000000  1.000000  0.003335  0.006605  0.001562  0.292533  0.289506  0.068462  0.144836  0.056086  0.013263  27  0  0  0  0
4  25  -65.040015  0.000000  -0.020504  0.311658  2328960.534476  7232454.868229  20.043605  161494.224456  501511.155973  1.389859  0.019668  0.009834  0.004377  0.015291  0.000000  1.000000  0.000827  0.011107  0.002627  0.295507  0.285673  0.067556  0.038777  0.045276  0.010707  23  0  0  0  0
28  0  20.870793  0.000000  0.101871  0.261749  9561686.776643  6332076.934834  16.833839  663024.197976  439077.364623  1.167288  0.031357  0.015679  0.017970  0.013388  0.000000  1.000000  0.003846  0.005845  0.001382  0.291910  0.290090  0.068601  0.069231  0.035455  0.008384  28  0  0  0  0
25  3  21.784661  0.000000  0.095791  0.321896  9202349.712760  6376889.259557  20.702070  638107.133220  442184.730128  1.435518  0.030777  0.015388  0.017294  0.013482  0.000000  1.000000  0.003679  0.006088  0.001440  0.292116  0.289908  0.068558  0.115965  0.047470  0.011226  27  0  0  0  0
6  23  -148.111232  0.000000  -0.009486  0.316738  2980160.848004  7151368.192273  20.370293  206649.600875  495888.463079  1.412512  0.020721  0.010360  0.005601  0.015120  0.000000  1.000000  0.001069  0.010603  0.002507  0.295215  0.286118  0.067661  0.050160  0.046356  0.010962  24  0  0  0  0
23  5  22.737507  0.000000  0.090178  0.348246  8870660.509529  6418229.495332  22.396662  615107.219807  445051.334871  1.553024  0.030241  0.015120  0.016671  0.013570  0.000000  1.000000  0.003527  0.006315  0.001493  0.292302  0.289734  0.068516  0.137712  0.053432  0.012636  25  0  0  0  0
26  2  21.424404  0.000000  0.098099  0.303085  9338763.319328  6359880.774261  19.492278  647566.292907  441005.331808  1.351629  0.030997  0.015499  0.017551  0.013446  0.000000  1.000000  0.003742  0.005995  0.001418  0.292038  0.289978  0.068574  0.100650  0.043489  0.010284  25  0  0  0  0
19  10  26.235826  0.000000  0.074213  0.354860  7927081.087756  6535733.341983  22.822056  549677.761181  453199.258507  1.582522  0.028716  0.014358  0.014898  0.013818  0.000000  1.000000  0.003101  0.006969  0.001648  0.292812  0.289214  0.068393  0.142736  0.055005  0.013008  17  0  0  0  1
8  21  484.738441  0.000000  0.003066  0.322910  3721955.127832  7058935.054126  20.767224  258086.922441  489478.986517  1.440036  0.021919  0.010960  0.006995  0.014924  0.000000  1.000000  0.001353  0.010037  0.002374  0.294869  0.286614  0.067778  0.063452  0.047690  0.011278  20  0  0  0  0
10  19  94.130766  0.000000  0.016729  0.330082  4529436.251398  6958370.885004  21.228510  314079.085418  482505.689950  1.472022  0.023224  0.011612  0.008512  0.014712  0.000000  1.000000  0.001670  0.009429  0.002230  0.294487  0.287141  0.067903  0.078314  0.049272  0.011652  23  0  0  0  0
17  12  29.527967  0.000000  0.063614  0.356917  7300618.029712  6613679.557024  22.954326  506237.709616  458604.186311  1.591693  0.027703  0.013852  0.013720  0.013983  0.000000  1.000000  0.002825  0.007411  0.001752  0.293137  0.288853  0.068308  0.131549  0.055500  0.013125  21  0  0  0  0
1  28  -36.985238  0.000000  -0.033738  0.305960  1546670.613829  7329634.095936  19.677127  107248.863848  508249.734742  1.364447  0.018404  0.009202  0.002907  0.015497  0.000000  1.000000  0.000542  0.011723  0.002772  0.295828  0.285128  0.067427  0.025431  0.044084  0.010425  22  0  0  0  0
3  26  -51.339627  0.000000  -0.025362  0.309516  2041786.995991  7268165.218742  19.905823  141581.105623  503987.374559  1.380305  0.019204  0.009602  0.003837  0.015367  0.000000  1.000000  0.000721  0.011332  0.002680  0.295629  0.285475  0.067509  0.033837  0.044826  0.010600  23  0  0  0  0
14  15  39.234786  0.000000  0.044763  0.346002  6186428.580442  6752246.233530  22.252364  428977.851262  468212.643658  1.543018  0.025902  0.012951  0.011626  0.014276  0.000000  1.000000  0.002348  0.008210  0.001941  0.293692  0.288185  0.068150  0.109966  0.052905  0.012511  22  0  0  0  0
18  11  27.688304  0.000000  0.069131  0.359792  7626720.801856  6573109.199783  23.139216  528850.250061  455790.966301  1.604514  0.028231  0.014115  0.014333  0.013897  0.000000  1.000000  0.002968  0.007180  0.001698  0.292969  0.289042  0.068353  0.137562  0.056199  0.013290  21  0  0  0  0
5  24  -89.965047  0.000000  -0.015205  0.314062  2642158.077077  7193470.488342  20.198223  183211.893560  498807.910425  1.400580  0.020174  0.010087  0.004966  0.015209  0.000000  1.000000  0.000943  0.010864  0.002569  0.295369  0.285888  0.067607  0.044219  0.045786  0.010827  22  0  0  0  0
9  20  156.208100  0.000000  0.009793  0.326384  4119531.972096  7009409.120652  20.990704  285655.600904  486044.771081  1.455532  0.022562  0.011281  0.007742  0.014820  0.000000  1.000000  0.001508  0.009737  0.002302  0.294681  0.286875  0.067840  0.070719  0.048452  0.011458  23  0  0  0  0
15  14  35.015247  0.000000  0.051382  0.349894  6577639.124579  6703598.152242  22.502689  456105.079263  464839.300039  1.560376  0.026535  0.013267  0.012362  0.014173  0.000000  1.000000  0.002514  0.007927  0.001875  0.293500  0.288423  0.068206  0.117591  0.053821  0.012728  25  0  0  0  0
16  13  31.897402  0.000000  0.057684  0.353570  6950144.205569  6657272.395716  22.739115  481935.237512  461626.990507  1.576770  0.027137  0.013568  0.013062  0.014075  0.000000  1.000000  0.002673  0.007660  0.001812  0.293314  0.288646  0.068259  0.124835  0.054696  0.012934  22  0  0  0  0
24  5  22.216870  0.000000  0.093161  0.349580  9046923.936343  6396263.698200  22.482454  627329.636199  443528.187819  1.558973  0.030526  0.015263  0.017002  0.013523  0.000000  1.000000  0.003608  0.006194  0.001465  0.292204  0.289827  0.068538  0.140643  0.053746  0.012710  25  0  0  0  0
22  7  23.367316  0.000000  0.086816  0.361473  8671951.851220  6442986.561023  23.247352  601328.411540  446768.033400  1.612012  0.029920  0.014960  0.016298  0.013622  0.000000  1.000000  0.003436  0.006451  0.001526  0.292412  0.289627  0.068491  0.149087  0.056610  0.013387  24  0  0  0  0
21  8  24.143126  0.000000  0.083003  0.043768  8446603.385546  6471023.139889  2.814868  585702.352121  448712.139148  0.195188  0.029556  0.014778  0.015874  0.013681  0.000000  1.000000  0.003334  0.006603  0.001562  0.292532  0.289505  0.068462  0.142265  0.004577  0.001082  18  0  0  0  1
7  22  -427.353379  0.000000  -0.003380  0.319688  3340999.313717  7106404.868638  20.560062  231670.775477  492770.627044  1.425671  0.021304  0.010652  0.006279  0.015025  0.000000  1.000000  0.001206  0.010327  0.002442  0.295048  0.286360  0.067719  0.056582  0.046991  0.011112  21  0  0  0  0
13  16  45.166690  0.000000  0.037900  0.341991  5780764.329271  6802692.596067  21.994429  400848.377764  471710.683266  1.525132  0.025247  0.012623  0.010864  0.014383  0.000000  1.000000  0.002178  0.008505  0.002011  0.293889  0.287935  0.068091  0.102096  0.051973  0.012291  22  0  0  0  0
12  17  53.966492  0.000000  0.030877  0.337950  5365663.954986  6854319.456530  21.734518  372064.586873  475290.580678  1.507110  0.024576  0.012288  0.010084  0.014492  0.000000  1.000000  0.002007  0.008809  0.002083  0.294088  0.287675  0.068029  0.094115  0.051046  0.012071  22  0  0  0  0
4  26  -65.259912  0.000000  -0.020442  0.311729  2332746.631620  7232213.744586  20.048195  161756.759099  501494.436035  1.390177  0.019675  0.009837  0.004384  0.015291  0.000000  1.000000  0.000828  0.011104  0.002626  0.295526  0.285676  0.067557  0.038839  0.045291  0.010711  22  0  0  0  0
20  9  25.073781  0.000000  0.078850  0.363299  8201152.858246  6501616.026675  23.364764  568682.380351  450833.503788  1.620154  0.029159  0.014579  0.015413  0.013746  0.000000  1.000000  0.003224  0.006777  0.001603  0.292667  0.289368  0.068430  0.146562  0.057059  0.013493  23  0  0  0  0
2  28  -42.826461  0.000000  -0.029742  0.307664  1782973.636160  7300462.131848  19.786713  123634.531515  506226.899384  1.372046  0.018786  0.009393  0.003351  0.015435  0.000000  1.000000  0.000627  0.011536  0.002728  0.295748  0.285294  0.067466  0.029426  0.044438  0.010509  23  0  0  0  0
28  1  20.870819  0.000000  0.101871  0.282014  9561676.049163  6332078.123122  18.137149  663023.454113  439077.447021  1.257662  0.031357  0.015679  0.017970  0.013388  0.000000  1.000000  0.003846  0.005845  0.001382  0.291910  0.290090  0.068601  0.085147  0.039278  0.009289  24  0  0  0  0
25  4  21.784663  0.000000  0.095791  0.338055  9202349.304901  6376889.302815  21.741256  638107.104939  442184.733128  1.507577  0.030777  0.015388  0.017294  0.013482  0.000000  1.000000  0.003679  0.006088  0.001440  0.292116  0.289908  0.068558  0.130937  0.051070  0.012077  25  0  0  0  0
26  3  21.424424  0.000000  0.098099  0.322363  9338755.599007  6359881.625991  20.732051  647565.757566  441005.390868  1.437597  0.030997  0.015499  0.017551  0.013446  0.000000  1.000000  0.003742  0.005995  0.001418  0.292038  0.289978  0.068574  0.117632  0.047571  0.011250  24  0  0  0  0
0  30  -32.875636  0.000000  -0.037262  0.304533  1338426.078955  7355530.310261  19.585366  92808.821109  510045.423843  1.358084  0.018067  0.009033  0.002515  0.015552  0.000000  1.000000  0.000468  0.011889  0.002812  0.295914  0.284980  0.067392  0.021935  0.043788  0.010355  21  0  0  0  0
1  29  -37.011685  0.000000  -0.033718  0.305990  1547906.584598  7329593.643046  19.679083  107334.568238  508246.929667  1.364582  0.018406  0.009203  0.002909  0.015497  0.000000  1.000000  0.000543  0.011722  0.002772  0.295837  0.285129  0.067427  0.025452  0.044090  0.010426  22  0  0  0  0
27  2  21.123245  0.000000  0.100116  0.303140  9457943.921084  6345017.438586  19.495796  655830.485694  439974.681940  1.351873  0.031190  0.015595  0.017775  0.013415  0.000000  1.000000  0.003798  0.005915  0.001399  0.291970  0.290038  0.068588  0.101780  0.043501  0.010287  27  0  0  0  0
10  20  93.561439  0.000000  0.016838  0.330166  4536020.608473  6957751.154255  21.233877  314535.656332  482462.716728  1.472394  0.023235  0.011618  0.008525  0.014711  0.000000  1.000000  0.001672  0.009425  0.002229  0.294503  0.287146  0.067904  0.078418  0.049290  0.011656  23  0  0  0  0
29  0  20.658837  0.000000  0.103393  0.261184  9651637.407370  6320854.330042  16.797452  669261.533102  438299.169445  1.164765  0.031503  0.015751  0.018139  0.013364  0.000000  1.000000  0.003888  0.005784  0.001368  0.291857  0.290134  0.068611  0.069610  0.035351  0.008360  25  0  0  0  0
9  21  154.385637  0.000000  0.009914  0.326478  4126797.623201  7008748.820864  20.996710  286159.413945  485998.984731  1.455949  0.022574  0.011287  0.007756  0.014818  0.000000  1.000000  0.001510  0.009731  0.002301  0.294701  0.286880  0.067841  0.070830  0.048473  0.011463  23  0  0  0  0
23  6  22.737413  0.000000  0.090179  0.357160  8870692.020598  6418226.034972  22.969955  615109.404840  445051.094924  1.592777  0.030241  0.015120  0.016671  0.013570  0.000000  1.000000  0.003527  0.006315  0.001493  0.292302  0.289734  0.068516  0.146558  0.055559  0.013139  28  0  0  0  0
5  25  -90.492646  0.000000  -0.015123  0.314148  2647141.245153  7193116.575656  20.203760  183557.435209  498783.369496  1.400964  0.020183  0.010092  0.004975  0.015208  0.000000  1.000000  0.000944  0.010860  0.002568  0.295391  0.285892  0.067608  0.044300  0.045804  0.010832  22  0  0  0  0
6  24  -149.792408  0.000000  -0.009384  0.316835  2986307.460676  7150893.349572  20.376555  207075.817821  495855.536650  1.412946  0.020731  0.010366  0.005612  0.015119  0.000000  1.000000  0.001071  0.010598  0.002506  0.295239  0.286122  0.067662  0.050257  0.046377  0.010967  19  0  0  0  0
8  22  466.202833  0.000000  0.003190  0.323010  3729399.382037  7058286.993061  20.773708  258603.120136  489434.048822  1.440486  0.021932  0.010966  0.007009  0.014923  0.000000  1.000000  0.001355  0.010031  0.002372  0.294892  0.286619  0.067780  0.063566  0.047712  0.011283  22  0  0  0  0
15  15  34.998065  0.000000  0.051413  0.350039  6579501.666506  6703404.098930  22.511999  456234.231200  464825.844040  1.561022  0.026538  0.013269  0.012365  0.014173  0.000000  1.000000  0.002514  0.007926  0.001874  0.293503  0.288424  0.068207  0.117743  0.053855  0.012736  23  0  0  0  0
11  18  68.119238  0.000000  0.023788  0.333957  4946653.565807  6906446.555764  21.477709  343009.668665  478905.165528  1.489302  0.023899  0.011949  0.009296  0.014602  0.000000  1.000000  0.001837  0.009119  0.002156  0.294288  0.287409  0.067967  0.086148  0.050140  0.011857  23  0  0  0  0
7  23  -442.894723  0.000000  -0.003263  0.319791  3348039.649123  7105823.681373  20.566661  232158.964731  492730.326495  1.426128  0.021316  0.010658  0.006292  0.015024  0.000000  1.000000  0.001208  0.010321  0.002441  0.295072  0.286365  0.067720  0.056691  0.047013  0.011118  21  0  0  0  0
13  17  45.107881  0.000000  0.037958  0.342069  5784236.612002  6802341.400617  21.999426  401089.151963  471686.330755  1.525479  0.025253  0.012626  0.010871  0.014382  0.000000  1.000000  0.002180  0.008503  0.002011  0.293895  0.287937  0.068091  0.102187  0.051991  0.012295  25  0  0  0  0
12  18  53.851646  0.000000  0.030952  0.338021  5370169.290010  6853872.596677  21.739114  372376.994737  475259.594629  1.507428  0.024583  0.012292  0.010092  0.014491  0.000000  1.000000  0.002009  0.008806  0.002082  0.294097  0.287678  0.068030  0.094203  0.051062  0.012075  24  0  0  0  0
14  16  39.203423  0.000000  0.044806  0.346101  6189010.050089  6751980.872988  22.258741  429156.854913  468194.243091  1.543460  0.025907  0.012953  0.011631  0.014275  0.000000  1.000000  0.002349  0.008208  0.001941  0.293696  0.288187  0.068150  0.110075  0.052929  0.012517  24  0  0  0  0
20  10  25.072752  0.000000  0.078855  0.364937  8201415.299187  6501587.554886  23.470157  568700.578468  450831.529504  1.627462  0.029159  0.014580  0.015413  0.013746  0.000000  1.000000  0.003224  0.006777  0.001603  0.292667  0.289369  0.068430  0.148249  0.057464  0.013589  23  0  0  0  0
19  11  26.234080  0.000000  0.074220  0.363016  7927474.262787  6535689.513433  23.346590  549705.024630  453196.219358  1.618894  0.028717  0.014358  0.014898  0.013818  0.000000  1.000000  0.003101  0.006969  0.001648  0.292813  0.289214  0.068394  0.143696  0.056989  0.013477  21  0  0  0  0
11  19  67.879338  0.000000  0.023881  0.334032  4952248.204022  6905904.628085  21.482524  343397.610730  478867.587309  1.489636  0.023908  0.011954  0.009307  0.014601  0.000000  1.000000  0.001839  0.009115  0.002155  0.294301  0.287413  0.067968  0.086242  0.050157  0.011861  23  0  0  0  0
17  13  29.522539  0.000000  0.063629  0.357290  7301519.450872  6613583.688850  22.978346  506300.215747  458597.538643  1.593359  0.027705  0.013852  0.013722  0.013983  0.000000  1.000000  0.002826  0.007410  0.001752  0.293138  0.288854  0.068308  0.131929  0.055591  0.013146  27  0  0  0  0
16  14  31.887810  0.000000  0.057706  0.353799  6951454.293812  6657134.362357  22.753821  482026.081337  461617.419031  1.577790  0.027139  0.013570  0.013064  0.014075  0.000000  1.000000  0.002674  0.007659  0.001811  0.293316  0.288647  0.068259  0.125070  0.054750  0.012947  23  0  0  0  0
26  4  21.428632  0.000000  0.098071  0.036311  9337086.533675  6360062.805980  2.335235  647450.021637  441017.954208  0.161929  0.030994  0.015497  0.017548  0.013447  0.000000  1.000000  0.003742  0.005994  0.001418  0.292036  0.289977  0.068574  0.090043  0.003768  0.000891  17  0  0  0  1
25  5  21.784628  0.000000  0.095791  0.350771  9202362.438338  6376887.852263  22.559100  638108.015634  442184.632544  1.564288  0.030777  0.015388  0.017294  0.013482  0.000000  1.000000  0.003679  0.006088  0.001440  0.292116  0.289908  0.068558  0.143241  0.054029  0.012777  21  0  0  0  0
18  12  27.685202  0.000000  0.069141  0.360407  7627329.044021  6573044.003711  23.178784  528892.426644  455786.445491  1.607258  0.028232  0.014116  0.014334  0.013897  0.000000  1.000000  0.002968  0.007180  0.001698  0.292970  0.289043  0.068353  0.138190  0.056349  0.013325  22  0  0  0  0
28  2  20.870843  0.000000  0.101871  0.303196  9561666.237805  6332079.209672  19.499424  663022.773777  439077.522364  1.352124  0.031357  0.015679  0.017970  0.013388  0.000000  1.000000  0.003846  0.005845  0.001382  0.291910  0.290090  0.068601  0.102767  0.043512  0.010290  22  0  0  0  0
24  6  22.216780  0.000000  0.093161  0.358729  9046956.340417  6396260.129998  23.070905  627331.883155  443527.940394  1.599777  0.030526  0.015263  0.017002  0.013523  0.000000  1.000000  0.003608  0.006194  0.001465  0.292204  0.289827  0.068538  0.149763  0.055940  0.013229  26  0  0  0  0
23  7  22.737231  0.000000  0.090180  0.363407  8870753.094836  6418219.329696  23.371700  615113.639835  445050.629968  1.620635  0.030241  0.015121  0.016671  0.013570  0.000000  1.000000  0.003527  0.006314  0.001493  0.292302  0.289734  0.068516  0.152904  0.057086  0.013500  22  0  0  0  0
2  29  -42.871865  0.000000  -0.029715  0.307700  1784622.057827  7300387.858307  19.789082  123748.835976  506221.749126  1.372210  0.018789  0.009394  0.003354  0.015435  0.000000  1.000000  0.000628  0.011534  0.002728  0.295759  0.285295  0.067467  0.029454  0.044446  0.010511  22  0  0  0  0
3  28  -51.536991  0.000000  -0.025277  0.309622  2046984.701561  7267878.602269  19.912695  141941.523679  503967.500068  1.380781  0.019213  0.009607  0.003847  0.015366  0.000000  1.000000  0.000723  0.011328  0.002679  0.295659  0.285478  0.067510  0.033924  0.044848  0.010606  24  0  0  0  0
22  8  23.366981  0.000000  0.086818  0.365576  8672055.556261  6442975.213471  23.511233  601335.602630  446767.246541  1.630310  0.029920  0.014960  0.016298  0.013622  0.000000  1.000000  0.003436  0.006451  0.001526  0.292412  0.289627  0.068491  0.153298  0.057623  0.013627  27  0  0  0  0
0  31  -32.887380  0.000000  -0.037251  0.304551  1339095.736797  7355517.814749  19.586522  92855.256362  510044.557382  1.358164  0.018068  0.009034  0.002517  0.015552  0.000000  1.000000  0.000468  0.011888  0.002811  0.295920  0.284981  0.067392  0.021946  0.043792  0.010356  23  0  0  0  0
21  9  24.133396  0.000000  0.083050  0.365914  8449348.531565  6470714.709520  23.532965  585892.705380  448690.752043  1.631817  0.029560  0.014780  0.015879  0.013681  0.000000  1.000000  0.003335  0.006605  0.001562  0.292534  0.289506  0.068462  0.151576  0.057707  0.013647  25  0  0  0  0
4  27  -65.468930  0.000000  -0.020383  0.311797  2336323.937939  7231985.209928  20.052556  162004.815818  501478.589039  1.390480  0.019681  0.009841  0.004391  0.015290  0.000000  1.000000  0.000829  0.011101  0.002625  0.295544  0.285679  0.067557  0.038899  0.045306  0.010714  24  0  0  0  0
27  3  21.123262  0.000000  0.100116  0.322781  9457937.230371  6345018.177872  20.758945  655830.021748  439974.733203  1.439462  0.031190  0.015595  0.017775  0.013415  0.000000  1.000000  0.003798  0.005915  0.001399  0.291970  0.290038  0.068588  0.119094  0.047662  0.011271  23  0  0  0  0
5  26  -91.020835  0.000000  -0.015041  0.314235  2652076.019726  7192765.274148  20.209317  183899.621168  498759.009631  1.401350  0.020192  0.010096  0.004984  0.015207  0.000000  1.000000  0.000946  0.010856  0.002567  0.295413  0.285895  0.067609  0.044382  0.045822  0.010836  22  0  0  0  0
7  24  -461.621609  0.000000  -0.003133  0.319909  3355902.312291  7105173.840993  20.574221  232704.175641  492685.265419  1.426653  0.021329  0.010665  0.006307  0.015022  0.000000  1.000000  0.001211  0.010315  0.002439  0.295099  0.286371  0.067721  0.056818  0.047039  0.011124  22  0  0  0  0
3  27  -51.442830  0.000000  -0.025318  0.309572  2044509.340222  7268015.387991  19.909423  141769.877765  503976.985031  1.380554  0.019209  0.009604  0.003842  0.015367  0.000000  1.000000  0.000722  0.011330  0.002679  0.295645  0.285477  0.067510  0.033883  0.044837  0.010603  21  0  0  0  0
1  30  -37.034478  0.000000  -0.033701  0.306016  1548970.568032  7329558.556445  19.680754  107408.346723  508244.496701  1.364698  0.018408  0.009204  0.002911  0.015497  0.000000  1.000000  0.000543  0.011721  0.002772  0.295846  0.285129  0.067427  0.025470  0.044095  0.010428  20  0  0  0  0
10  21  92.801023  0.000000  0.016987  0.330277  4544950.805979  6956910.365136  21.241052  315154.891952  482404.414930  1.472892  0.023250  0.011625  0.008542  0.014709  0.000000  1.000000  0.001675  0.009418  0.002227  0.294524  0.287152  0.067906  0.078557  0.049315  0.011662  24  0  0  0  0
30  0  20.480552  0.000000  0.104709  0.260699  9729404.024349  6311150.027596  16.766279  674654.007260  437626.256026  1.162603  0.031628  0.015814  0.018285  0.013343  0.000000  1.000000  0.003925  0.005732  0.001356  0.291811  0.290172  0.068620  0.069940  0.035263  0.008339  25  0  0  0  0
11  20  67.541325  0.000000  0.024014  0.334131  4960205.835398  6905133.658135  21.488894  343949.406902  478814.126895  1.490078  0.023921  0.011961  0.009322  0.014599  0.000000  1.000000  0.001841  0.009109  0.002154  0.294318  0.287419  0.067969  0.086370  0.050179  0.011866  22  0  0  0  1
12  19  53.683384  0.000000  0.031063  0.338109  5376809.841420  6853213.877931  21.744772  372837.462265  475213.917912  1.507821  0.024594  0.012297  0.010105  0.014490  0.000000  1.000000  0.002011  0.008802  0.002081  0.294110  0.287683  0.068031  0.094317  0.051082  0.012080  23  0  0  0  0
9  22  152.119180  0.000000  0.010069  0.326599  4136087.487292  7007904.138211  21.004493  286803.589479  485940.412949  1.456489  0.022590  0.011295  0.007773  0.014817  0.000000  1.000000  0.001513  0.009724  0.002300  0.294726  0.286887  0.067843  0.070976  0.048500  0.011469  22  0  0  0  0
15  16  34.971390  0.000000  0.051462  0.350149  6582397.707452  6703102.360131  22.519101  456435.047779  464804.920941  1.561514  0.026543  0.013271  0.012371  0.014172  0.000000  1.000000  0.002515  0.007924  0.001874  0.293507  0.288426  0.068207  0.117866  0.053881  0.012742  24  0  0  0  0
18  13  27.680304  0.000000  0.069158  0.360805  7628289.998136  6572941.000744  23.204367  528959.060895  455779.303084  1.609032  0.028233  0.014117  0.014336  0.013897  0.000000  1.000000  0.002969  0.007179  0.001698  0.292971  0.289043  0.068353  0.138599  0.056446  0.013348  23  0  0  0  0
22  9  23.366429  0.000000  0.086821  0.368286  8672225.998230  6442956.564067  23.685537  601347.421376  446765.953359  1.642397  0.029920  0.014960  0.016298  0.013622  0.000000  1.000000  0.003436  0.006451  0.001526  0.292412  0.289628  0.068491  0.156110  0.058299  0.013787  24  0  0  0  0
29  1  20.658861  0.000000  0.103393  0.281761  9651627.446777  6320855.434717  18.120875  669260.842417  438299.246045  1.256533  0.031503  0.015751  0.018139  0.013364  0.000000  1.000000  0.003888  0.005784  0.001368  0.291857  0.290134  0.068611  0.085755  0.039229  0.009277  26  0  0  0  0
20  11  25.071112  0.000000  0.078862  0.365994  8201833.610744  6501542.173041  23.538121  568729.584928  450828.382647  1.632175  0.029160  0.014580  0.015414  0.013746  0.000000  1.000000  0.003224  0.006777  0.001603  0.292668  0.289369  0.068430  0.149342  0.057727  0.013651  24  0  0  0  0
6  25  -151.592863  0.000000  -0.009277  0.316939  2992745.347924  7150395.152864  20.383251  207522.232259  495820.990813  1.413411  0.020742  0.010371  0.005624  0.015118  0.000000  1.000000  0.001073  0.010593  0.002505  0.295265  0.286127  0.067663  0.050363  0.046400  0.010973  24  0  0  0  0
17  14  29.514000  0.000000  0.063653  0.357537  7302938.370474  6613432.782128  22.994190  506398.606131  458587.074505  1.594458  0.027707  0.013854  0.013725  0.013983  0.000000  1.000000  0.002826  0.007409  0.001752  0.293140  0.288854  0.068308  0.132185  0.055651  0.013160  22  0  0  0  0
21  10  24.132444  0.000000  0.083054  0.367618  8449617.987338  6470685.341143  23.642582  585911.389917  448688.715588  1.639418  0.029561  0.014780  0.015880  0.013681  0.000000  1.000000  0.003335  0.006605  0.001562  0.292534  0.289506  0.068463  0.153344  0.058132  0.013747  25  0  0  0  0
8  23  445.838057  0.000000  0.003338  0.323134  3738302.826768  7057511.294742  20.781656  259220.500672  489380.260534  1.441037  0.021947  0.010974  0.007026  0.014921  0.000000  1.000000  0.001358  0.010025  0.002371  0.294919  0.286625  0.067781  0.063707  0.047739  0.011289  22  0  0  0  0
14  17  39.155320  0.000000  0.044873  0.346189  6192979.017994  6751572.867571  22.264422  429432.070136  468165.951277  1.543854  0.025913  0.012957  0.011639  0.014275  0.000000  1.000000  0.002350  0.008206  0.001940  0.293703  0.288189  0.068151  0.110180  0.052949  0.012521  25  0  0  0  0
24  7  22.216606  0.000000  0.093162  0.365137  9047018.137438  6396253.326595  23.483002  627336.168269  443527.468634  1.628353  0.030526  0.015263  0.017002  0.013523  0.000000  1.000000  0.003608  0.006194  0.001465  0.292204  0.289827  0.068538  0.156306  0.057514  0.013601  24  0  0  0  0
13  18  45.019333  0.000000  0.038046  0.342152  5789484.912691  6801810.535768  22.004752  401453.078374  471649.519651  1.525848  0.025261  0.012631  0.010880  0.014381  0.000000  1.000000  0.002181  0.008499  0.002010  0.293905  0.287941  0.068092  0.102292  0.052010  0.012299  23  0  0  0  0
16  15  31.872799  0.000000  0.057741  0.353957  6953506.368110  6656918.148566  22.764001  482168.375783  461602.426386  1.578496  0.027143  0.013571  0.013068  0.014074  0.000000  1.000000  0.002674  0.007658  0.001811  0.293319  0.288648  0.068260  0.125238  0.054788  0.012956  25  0  0  0  0
31  0  20.330388  0.000000  0.105844  0.260284  9796455.299771  6302781.333202  16.739632  679303.460766  437045.956020  1.160756  0.031737  0.015868  0.018411  0.013326  0.000000  1.000000  0.003956  0.005687  0.001345  0.291772  0.290204  0.068627  0.070226  0.035187  0.008321  25  0  0  0  0
2  30  -42.911004  0.000000  -0.029692  0.307732  1786040.543960  7300323.651408  19.791107  123847.196303  506217.296907  1.372350  0.018791  0.009396  0.003357  0.015435  0.000000  1.000000  0.000628  0.011533  0.002727  0.295769  0.285296  0.067467  0.029478  0.044452  0.010512  24  0  0  0  0
23  8  22.736916  0.000000  0.090182  0.367631  8870858.125196  6418207.799337  23.643416  615120.922825  445049.830433  1.639476  0.030241  0.015121  0.016671  0.013570  0.000000  1.000000  0.003527  0.006314  0.001493  0.292302  0.289734  0.068516  0.157267  0.058135  0.013748  22  0  0  0  0
25  6  21.784541  0.000000  0.095792  0.360128  9202395.481375  6376884.205296  23.160825  638110.306897  442184.379657  1.606012  0.030777  0.015388  0.017294  0.013482  0.000000  1.000000  0.003679  0.006088  0.001440  0.292116  0.289908  0.068558  0.152604  0.056281  0.013309  25  0  0  0  0
3  29  -51.620224  0.000000  -0.025242  0.309667  2049166.068140  7267757.629666  19.915568  142092.783479  503959.111614  1.380981  0.019217  0.009609  0.003851  0.015366  0.000000  1.000000  0.000724  0.011326  0.002678  0.295672  0.285480  0.067510  0.033962  0.044857  0.010608  21  0  0  0  0
28  3  20.870858  0.000000  0.101871  0.323154  9561660.451228  6332079.849870  20.782930  663022.372525  439077.566757  1.441125  0.031357  0.015679  0.017970  0.013388  0.000000  1.000000  0.003846  0.005845  0.001382  0.291910  0.290090  0.068601  0.120372  0.047744  0.011290  21  0  0  0  0
19  12  26.231252  0.000000  0.074230  0.363665  7928113.444135  6535620.550281  23.388339  549749.346590  453191.437332  1.621789  0.028718  0.014359  0.014900  0.013818  0.000000  1.000000  0.003102  0.006968  0.001648  0.292814  0.289215  0.068394  0.144365  0.057150  0.013515  23  0  0  0  0
29  2  20.658882  0.000000  0.103393  0.303252  9651618.463778  6320856.430726  19.503023  669260.219520  438299.315110  1.352374  0.031503  0.015751  0.018139  0.013364  0.000000  1.000000  0.003888  0.005784  0.001368  0.291857  0.290134  0.068611  0.103627  0.043524  0.010293  22  0  0  0  0
27  4  21.123259  0.000000  0.100116  0.339558  9457938.589900  6345018.025724  21.837924  655830.116020  439974.722653  1.514280  0.031190  0.015595  0.017775  0.013415  0.000000  1.000000  0.003798  0.005915  0.001399  0.291970  0.290038  0.068588  0.134705  0.051413  0.012158  25  0  0  0  1
4  28  -65.659862  0.000000  -0.020329  0.311859  2339573.571068  7231777.010639  20.056523  162230.151102  501464.152134  1.390755  0.019687  0.009843  0.004397  0.015290  0.000000  1.000000  0.000830  0.011099  0.002625  0.295561  0.285681  0.067558  0.038954  0.045319  0.010717  22  0  0  0  0
6  26  -153.414266  0.000000  -0.009172  0.317044  2999110.761699  7149901.680493  20.389975  207963.621259  495786.772570  1.413877  0.020753  0.010377  0.005636  0.015117  0.000000  1.000000  0.001076  0.010588  0.002504  0.295289  0.286131  0.067664  0.050470  0.046422  0.010978  23  0  0  0  0
1  31  -37.053754  0.000000  -0.033687  0.306038  1549869.491758  7329528.721487  19.682154  107470.679677  508242.427892  1.364795  0.018409  0.009205  0.002913  0.015497  0.000000  1.000000  0.000543  0.011720  0.002772  0.295853  0.285130  0.067428  0.025485  0.044100  0.010429  22  0  0  0  0
12  20  53.445976  0.000000  0.031221  0.338226  5386260.589071  6852276.236587  21.752254  373492.793749  475148.900210  1.508340  0.024610  0.012305  0.010123  0.014488  0.000000  1.000000  0.002014  0.008795  0.002080  0.294129  0.287689  0.068033  0.094472  0.051109  0.012086  22  0  0  0  0
8  24  425.151852  0.000000  0.003503  0.323276  3748234.074209  7056645.236362  20.790762  259909.150857  489320.206521  1.441668  0.021964  0.010982  0.007044  0.014920  0.000000  1.000000  0.001361  0.010017  0.002369  0.294949  0.286632  0.067783  0.063869  0.047770  0.011297  24  0  0  0  0
26  5  21.424389  0.000000  0.098099  0.351829  9338770.077149  6359880.022395  22.627131  647566.761506  441005.279672  1.569005  0.030997  0.015499  0.017551  0.013446  0.000000  1.000000  0.003742  0.005995  0.001418  0.292038  0.289978  0.068574  0.145531  0.054280  0.012836  29  0  0  0  0
11  21  67.088655  0.000000  0.024194  0.334263  4971002.301088  6904087.366010  21.497399  344698.052844  478741.575157  1.490667  0.023939  0.011970  0.009342  0.014597  0.000000  1.000000  0.001845  0.009102  0.002152  0.294342  0.287426  0.067971  0.086542  0.050209  0.011873  23  0  0  0  0
10  22  91.848025  0.000000  0.017178  0.330422  4556367.925491  6955834.977547  21.250343  315946.575123  482329.845661  1.473536  0.023269  0.011635  0.008563  0.014706  0.000000  1.000000  0.001678  0.009410  0.002225  0.294552  0.287160  0.067908  0.078739  0.049347  0.011670  22  0  0  0  0
30  1  20.480574  0.000000  0.104709  0.281548  9729394.735223  6311151.058886  18.107146  674653.363136  437626.327537  1.255581  0.031628  0.015814  0.018285  0.013343  0.000000  1.000000  0.003925  0.005732  0.001356  0.291811  0.290172  0.068620  0.086282  0.039188  0.009267  29  0  0  0  0
0  32  -32.897170  0.000000  -0.037242  0.304566  1339653.655791  7355507.285598  19.587476  92893.943448  510043.827272  1.358230  0.018069  0.009035  0.002518  0.015551  0.000000  1.000000  0.000468  0.011888  0.002811  0.295925  0.284981  0.067392  0.021956  0.043795  0.010357  23  0  0  0  0
5  27  -91.524539  0.000000  -0.014964  0.314317  2656732.530482  7192433.016126  20.214601  184222.511823  498735.970275  1.401716  0.020200  0.010100  0.004993  0.015207  0.000000  1.000000  0.000948  0.010852  0.002566  0.295434  0.285899  0.067609  0.044461  0.045840  0.010840  22  0  0  0  0
9  23  149.499908  0.000000  0.010254  0.326747  4147190.876088  7006893.916144  21.014029  287573.518010  485870.362372  1.457150  0.022608  0.011304  0.007794  0.014814  0.000000  1.000000  0.001517  0.009716  0.002298  0.294756  0.286894  0.067845  0.071154  0.048532  0.011477  21  0  0  0  0
21  11  24.130927  0.000000  0.083061  0.368717  8450047.252631  6470638.555071  23.713259  585941.155929  448685.471359  1.644319  0.029561  0.014781  0.015881  0.013681  0.000000  1.000000  0.003336  0.006605  0.001562  0.292534  0.289506  0.068463  0.154491  0.058407  0.013812  21  0  0  0  0
7  25  -482.950325  0.000000  -0.002996  0.320034  3364124.802531  7104493.356146  20.582308  233274.337593  492638.079401  1.427214  0.021343  0.010672  0.006322  0.015021  0.000000  1.000000  0.001214  0.010309  0.002438  0.295128  0.286377  0.067722  0.056955  0.047066  0.011130  24  0  0  0  0
15  17  34.930456  0.000000  0.051536  0.350248  6586852.410297  6702638.205335  22.525455  456743.944718  464772.735630  1.561955  0.026550  0.013275  0.012379  0.014171  0.000000  1.000000  0.002517  0.007921  0.001873  0.293514  0.288429  0.068208  0.117986  0.053905  0.012747  26  0  0  0  0
18  14  27.672596  0.000000  0.069183  0.361067  7629802.818234  6572778.842849  23.221253  529063.962504  455768.058769  1.610203  0.028236  0.014118  0.014339  0.013897  0.000000  1.000000  0.002969  0.007178  0.001697  0.292973  0.289044  0.068353  0.138875  0.056511  0.013364  23  0  0  0  0
13  19  44.889479  0.000000  0.038175  0.342254  5797225.422273  6801027.500142  22.011317  401989.818938  471595.222582  1.526303  0.025274  0.012637  0.010895  0.014379  0.000000  1.000000  0.002184  0.008494  0.002009  0.293919  0.287946  0.068094  0.102428  0.052034  0.012305  27  0  0  0  0
20  12  25.068513  0.000000  0.078873  0.366674  8202496.764254  6501470.228780  23.581824  568775.569160  450823.393905  1.635205  0.029161  0.014581  0.015415  0.013746  0.000000  1.000000  0.003224  0.006777  0.001603  0.292668  0.289369  0.068430  0.150049  0.057896  0.013691  20  0  0  0  0
17  15  29.500634  0.000000  0.063690  0.357707  7305161.442368  6613196.347701  23.005178  506552.757850  458570.679726  1.595220  0.027711  0.013855  0.013729  0.013982  0.000000  1.000000  0.002827  0.007408  0.001752  0.293143  0.288856  0.068309  0.132369  0.055692  0.013170  23  0  0  0  0
14  18  39.082841  0.000000  0.044973  0.346284  6198981.496594  6750955.778561  22.270499  429848.292572  468123.161238  1.544276  0.025923  0.012962  0.011650  0.014273  0.000000  1.000000  0.002352  0.008201  0.001939  0.293713  0.288194  0.068152  0.110302  0.052971  0.012527  24  0  0  0  0
26  6  21.424305  0.000000  0.098100  0.361365  9338803.551963  6359876.320575  23.240427  647569.082708  441005.022981  1.611532  0.030997  0.015499  0.017551  0.013446  0.000000  1.000000  0.003742  0.005995  0.001418  0.292038  0.289978  0.068574  0.155108  0.056584  0.013381  22  0  0  0  0
22  10  23.365543  0.000000  0.086825  0.370049  8672500.034014  6442926.580032  23.798901  601366.423500  446763.874213  1.650258  0.029921  0.014960  0.016299  0.013622  0.000000  1.000000  0.003436  0.006451  0.001526  0.292413  0.289628  0.068491  0.157953  0.058742  0.013891  23  0  0  0  0
23  9  22.736400  0.000000  0.090185  0.370421  8871030.291283  6418188.899403  23.822825  615132.861125  445048.519878  1.651917  0.030242  0.015121  0.016672  0.013570  0.000000  1.000000  0.003527  0.006314  0.001493  0.292303  0.289734  0.068516  0.160180  0.058836  0.013914  26  0  0  0  0
28  4  20.870853  0.000000  0.101871  0.340200  9561662.659833  6332079.603578  21.879233  663022.525674  439077.549678  1.517145  0.031357  0.015679  0.017970  0.013388  0.000000  1.000000  0.003846  0.005845  0.001382  0.291910  0.290090  0.068601  0.136247  0.051561  0.012193  24  0  0  0  0
27  5  21.123224  0.000000  0.100116  0.352763  9457953.180814  6345016.408795  22.687179  655831.127780  439974.610532  1.573169  0.031190  0.015595  0.017775  0.013415  0.000000  1.000000  0.003798  0.005915  0.001399  0.291970  0.290038  0.068588  0.147539  0.054503  0.012889  25  0  0  0  0
4  29  -65.828848  0.000000  -0.020282  0.311913  2342435.368717  7231593.184539  20.060010  162428.593190  501451.405308  1.390996  0.019692  0.009846  0.004402  0.015289  0.000000  1.000000  0.000831  0.011097  0.002624  0.295575  0.285683  0.067558  0.039004  0.045330  0.010720  23  0  0  0  0
2  31  -42.944112  0.000000  -0.029673  0.307758  1787238.678148  7300269.207192  19.792806  123930.277037  506213.521649  1.372468  0.018794  0.009397  0.003359  0.015435  0.000000  1.000000  0.000629  0.011532  0.002727  0.295777  0.285297  0.067467  0.029498  0.044458  0.010513  21  0  0  0  0
1  32  -37.069824  0.000000  -0.033674  0.306056  1550618.312944  7329503.736183  19.683311  107522.604256  508240.695367  1.364875  0.018411  0.009205  0.002914  0.015497  0.000000  1.000000  0.000543  0.011720  0.002772  0.295858  0.285131  0.067428  0.025498  0.044104  0.010430  23  0  0  0  0
5  28  -91.986185  0.000000  -0.014895  0.314392  2660958.420728  7192130.837462  20.219412  184515.542494  498715.016674  1.402050  0.020207  0.010103  0.005001  0.015206  0.000000  1.000000  0.000949  0.010849  0.002566  0.295452  0.285902  0.067610  0.044534  0.045856  0.010844  22  0  0  0  0
19  13  26.226785  0.000000  0.074247  0.364085  7929123.276493  6535511.596000  23.415335  549819.370144  453183.882250  1.623661  0.028719  0.014360  0.014902  0.013818  0.000000  1.000000  0.003102  0.006968  0.001648  0.292815  0.289216  0.068394  0.144801  0.057253  0.013539  22  0  0  0  0
0  33  -32.905245  0.000000  -0.037234  0.304578  1340113.582361  7355498.524709  19.588257  92925.835566  510043.219777  1.358284  0.018070  0.009035  0.002519  0.015551  0.000000  1.000000  0.000468  0.011888  0.002811  0.295929  0.284981  0.067392  0.021964  0.043797  0.010357  22  0  0  0  0
24  8  22.216310  0.000000  0.093164  0.369469  9047123.798284  6396241.694949  23.761581  627343.494978  443526.662075  1.647670  0.030526  0.015263  0.017003  0.013523  0.000000  1.000000  0.003608  0.006194  0.001465  0.292204  0.289827  0.068538  0.160805  0.058596  0.013857  30  0  0  0  0
25  7  21.784376  0.000000  0.095793  0.366676  9202457.637505  6376877.346390  23.581964  638114.616912  442183.904048  1.635215  0.030777  0.015389  0.017295  0.013482  0.000000  1.000000  0.003679  0.006088  0.001440  0.292116  0.289908  0.068558  0.159322  0.057897  0.013691  28  0  0  0  0
32  0  20.203759  0.000000  0.106820  0.259931  9854135.400087  6295580.935927  16.716891  683303.100489  436546.667794  1.159179  0.031830  0.015915  0.018519  0.013311  0.000000  1.000000  0.003983  0.005649  0.001336  0.291738  0.290231  0.068634  0.070473  0.035122  0.008306  22  0  0  0  0
30  2  20.480593  0.000000  0.104709  0.303306  9729386.474101  6311151.975791  19.506483  674652.790295  437626.391117  1.352614  0.031628  0.015814  0.018285  0.013343  0.000000  1.000000  0.003925  0.005732  0.001356  0.291811  0.290172  0.068620  0.104373  0.043535  0.010295  25  0  0  0  0
31  1  20.330408  0.000000  0.105844  0.281368  9796446.594187  6302782.300550  18.095560  679302.857106  437046.023098  1.254778  0.031737  0.015868  0.018411  0.013326  0.000000  1.000000  0.003956  0.005687  0.001345  0.291772  0.290204  0.068627  0.086738  0.039153  0.009259  26  0  0  0  0
7  26  -506.004295  0.000000  -0.002862  0.320161  3372243.010820  7103820.566912  20.590435  233837.268450  492591.427011  1.427777  0.021357  0.010678  0.006338  0.015019  0.000000  1.000000  0.001217  0.010303  0.002436  0.295155  0.286382  0.067724  0.057093  0.047093  0.011137  22  0  0  0  0
10  23  90.736604  0.000000  0.017405  0.330598  4570010.178398  6954549.321936  21.261723  316892.552962  482240.696037  1.474325  0.023292  0.011646  0.008589  0.014704  0.000000  1.000000  0.001683  0.009400  0.002223  0.294585  0.287170  0.067910  0.078962  0.049387  0.011679  22  0  0  0  0
3  30  -51.692010  0.000000  -0.025211  0.309705  2051042.385051  7267653.250525  19.918026  142222.890598  503951.873781  1.381151  0.019220  0.009610  0.003855  0.015366  0.000000  1.000000  0.000725  0.011324  0.002678  0.295683  0.285481  0.067511  0.033994  0.044865  0.010610  24  0  0  0  0
29  3  20.658894  0.000000  0.103393  0.323484  9651613.463566  6320856.984518  20.804161  669259.872796  438299.353511  1.442597  0.031503  0.015751  0.018139  0.013364  0.000000  1.000000  0.003888  0.005784  0.001368  0.291857  0.290134  0.068611  0.121483  0.047816  0.011308  28  0  0  0  0
8  25  405.530592  0.000000  0.003675  0.323427  3758606.100112  7055739.788476  20.800507  260628.365397  489257.421170  1.442344  0.021981  0.010991  0.007064  0.014918  0.000000  1.000000  0.001365  0.010009  0.002367  0.294981  0.286639  0.067785  0.064044  0.047803  0.011305  24  0  0  0  0
9  24  146.689858  0.000000  0.010460  0.326917  4159565.064374  7005767.216870  21.024956  288431.566015  485792.235060  1.457908  0.022629  0.011315  0.007817  0.014812  0.000000  1.000000  0.001521  0.009707  0.002296  0.294790  0.286903  0.067847  0.071360  0.048570  0.011486  21  0  0  0  0
15  18  34.868730  0.000000  0.051649  0.350355  6593594.245790  6701935.700986  22.532293  457211.435463  464724.022741  1.562429  0.026561  0.013281  0.012392  0.014170  0.000000  1.000000  0.002519  0.007917  0.001872  0.293524  0.288434  0.068209  0.118126  0.053930  0.012753  23  0  0  0  0
11  22  66.519468  0.000000  0.024425  0.334434  4984809.748726  6902748.796575  21.508408  345655.485577  478648.756395  1.491431  0.023962  0.011981  0.009368  0.014594  0.000000  1.000000  0.001850  0.009092  0.002150  0.294372  0.287436  0.067973  0.086766  0.050248  0.011883  23  0  0  0  0
16  16  31.849488  0.000000  0.057794  0.354079  6956698.229813  6656581.834457  22.771795  482389.705094  461579.105774  1.579036  0.027148  0.013574  0.013074  0.014074  0.000000  1.000000  0.002676  0.007656  0.001810  0.293323  0.288651  0.068260  0.125375  0.054817  0.012963  22  0  0  0  0
13  20  44.706027  0.000000  0.038360  0.342389  5808251.035354  6799911.968175  22.020004  402754.354364  471517.869631  1.526906  0.025293  0.012646  0.010916  0.014377  0.000000  1.000000  0.002188  0.008486  0.002007  0.293938  0.287954  0.068095  0.102612  0.052065  0.012312  25  0  0  0  0
17  16  29.479867  0.000000  0.063748  0.357839  7308620.653313  6612828.435472  23.013618  506792.625629  458545.168044  1.595805  0.027717  0.013858  0.013735  0.013981  0.000000  1.000000  0.002828  0.007406  0.001751  0.293147  0.288858  0.068309  0.132519  0.055724  0.013178  25  0  0  0  0
18  15  27.660529  0.000000  0.069223  0.361250  7632173.633039  6572524.713755  23.232981  529228.358977  455750.437011  1.611016  0.028240  0.014120  0.014343  0.013896  0.000000  1.000000  0.002970  0.007177  0.001697  0.292976  0.289046  0.068354  0.139073  0.056555  0.013374  23  0  0  0  0
12  21  53.127462  0.000000  0.031436  0.338381  5399091.823054  6851002.901695  21.762242  374382.534107  475060.604926  1.509032  0.024632  0.012316  0.010147  0.014485  0.000000  1.000000  0.002018  0.008786  0.002078  0.294155  0.287698  0.068035  0.094680  0.051144  0.012095  20  0  0  0  0
20  13  25.064127  0.000000  0.078892  0.374753  8203616.646180  6501348.956999  24.101449  568853.223745  450814.984706  1.671237  0.029163  0.014582  0.015417  0.013746  0.000000  1.000000  0.003224  0.006776  0.001602  0.292670  0.289370  0.068430  0.150530  0.059936  0.014174  21  0  0  0  1
21  12  24.128523  0.000000  0.083073  0.369424  8450727.667603  6470564.395885  23.758703  585988.337101  448680.329031  1.647470  0.029562  0.014781  0.015882  0.013680  0.000000  1.000000  0.003336  0.006604  0.001562  0.292535  0.289507  0.068463  0.155232  0.058585  0.013854  22  0  0  0  0
16  17  31.813693  0.000000  0.057876  0.354188  6961610.661257  6656064.210966  22.778803  482730.341740  461543.212849  1.579522  0.027156  0.013578  0.013083  0.014073  0.000000  1.000000  0.002677  0.007653  0.001810  0.293330  0.288654  0.068261  0.125509  0.054843  0.012969  23  0  0  0  0
22  11  23.364132  0.000000  0.086833  0.371185  8672936.397750  6442878.834801  23.871977  601396.681730  446760.563475  1.655325  0.029921  0.014961  0.016299  0.013622  0.000000  1.000000  0.003437  0.006451  0.001525  0.292413  0.289628  0.068491  0.159147  0.059029  0.013959  24  0  0  0  0
19  14  26.219757  0.000000  0.074274  0.364362  7930713.274461  6535340.044300  23.433162  549929.623403  453171.986553  1.624897  0.028722  0.014361  0.014905  0.013817  0.000000  1.000000  0.003102  0.006967  0.001647  0.292817  0.289217  0.068394  0.145095  0.057322  0.013555  24  0  0  0  0
0  34  -32.911852  0.000000  -0.037228  0.304588  1340489.812331  7355491.303757  19.588892  92951.924015  510042.719063  1.358328  0.018071  0.009035  0.002519  0.015551  0.000000  1.000000  0.000468  0.011887  0.002811  0.295933  0.284982  0.067393  0.021970  0.043799  0.010358  21  0  0  0  0
25  8  21.784095  0.000000  0.095794  0.371101  9202563.385789  6376865.677897  23.866544  638121.949685  442183.094934  1.654948  0.030777  0.015389  0.017295  0.013482  0.000000  1.000000  0.003679  0.006088  0.001440  0.292116  0.289908  0.068558  0.163940  0.059008  0.013954  23  0  0  0  0
6  27  -155.169571  0.000000  -0.009073  0.317143  3005109.574417  7149435.810985  20.396376  208379.589496  495754.468358  1.414321  0.020763  0.010382  0.005648  0.015116  0.000000  1.000000  0.001078  0.010584  0.002503  0.295313  0.286135  0.067665  0.050573  0.046443  0.010983  22  0  0  0  0
24  9  22.215824  0.000000  0.093167  0.372328  9047296.604546  6396222.672166  23.945470  627355.477669  443525.343002  1.660421  0.030526  0.015263  0.017003  0.013523  0.000000  1.000000  0.003608  0.006194  0.001465  0.292204  0.289827  0.068538  0.163809  0.059318  0.014028  23  0  0  0  0
14  19  38.976446  0.000000  0.045122  0.346401  6207841.654922  6750044.813957  22.278012  430462.671552  468059.993348  1.544797  0.025938  0.012969  0.011667  0.014271  0.000000  1.000000  0.002355  0.008195  0.001938  0.293727  0.288200  0.068154  0.110460  0.052999  0.012533  23  0  0  0  0
4  30  -65.974775  0.000000  -0.020242  0.311960  2344895.914176  7231434.781241  20.062998  162599.211745  501440.421345  1.391204  0.019696  0.009848  0.004407  0.015289  0.000000  1.000000  0.000832  0.011095  0.002624  0.295588  0.285685  0.067559  0.039046  0.045340  0.010722  23  0  0  0  0
31  2  20.330425  0.000000  0.105844  0.303357  9796438.960470  6302783.148552  19.509736  679302.327770  437046.081900  1.352839  0.031737  0.015868  0.018411  0.013326  0.000000  1.000000  0.003956  0.005687  0.001345  0.291772  0.290204  0.068627  0.105017  0.043545  0.010298  25  0  0  0  0
23  10  22.735571  0.000000  0.090189  0.372235  8871306.811786  6418158.544081  23.939483  615152.035544  445046.414987  1.660006  0.030242  0.015121  0.016672  0.013570  0.000000  1.000000  0.003527  0.006314  0.001493  0.292303  0.289734  0.068516  0.162089  0.059295  0.014022  26  0  0  0  0
27  6  21.123143  0.000000  0.100117  0.362455  9457986.927820  6345012.670707  23.310519  655833.467857  439974.351327  1.616392  0.031190  0.015595  0.017775  0.013415  0.000000  1.000000  0.003798  0.005915  0.001399  0.291970  0.290038  0.068588  0.157304  0.056851  0.013444  28  0  0  0  0
6  28  -156.794656  0.000000  -0.008983  0.317234  3010548.474974  7149012.735604  20.402210  208756.732438  495725.131566  1.414725  0.020773  0.010386  0.005658  0.015115  0.000000  1.000000  0.001080  0.010579  0.002502  0.295334  0.286139  0.067666  0.050668  0.046463  0.010988  21  0  0  0  0
29  4  20.658888  0.000000  0.103393  0.340752  9651616.305969  6320856.667677  21.914695  669260.069894  438299.331541  1.519604  0.031503  0.015751  0.018139  0.013364  0.000000  1.000000  0.003888  0.005784  0.001368  0.291857  0.290134  0.068611  0.137585  0.051688  0.012223  24  0  0  0  0
28  5  20.870818  0.000000  0.101871  0.353583  9561677.628260  6332077.942508  22.739907  663023.563611  439077.434497  1.576825  0.031357  0.015679  0.017970  0.013388  0.000000  1.000000  0.003846  0.005845  0.001382  0.291910  0.290090  0.068601  0.149293  0.054698  0.012935  28  0  0  0  0
30  3  20.480603  0.000000  0.104709  0.323775  9729382.154890  6311152.454566  20.822856  674652.490793  437626.424316  1.443893  0.031628  0.015814  0.018285  0.013343  0.000000  1.000000  0.003925  0.005732  0.001356  0.291811  0.290172  0.068620  0.122447  0.047879  0.011323  24  0  0  0  0
7  27  -529.779995  0.000000  -0.002735  0.320281  3379884.508088  7103186.423837  20.598177  234367.143327  492547.454414  1.428314  0.021370  0.010685  0.006352  0.015018  0.000000  1.000000  0.001220  0.010297  0.002435  0.295181  0.286388  0.067725  0.057226  0.047119  0.011143  24  0  0  0  0
33  0  20.096859  0.000000  0.107658  0.259629  9903662.347503  6289397.146705  16.697481  686737.386234  436117.872961  1.157833  0.031910  0.015955  0.018612  0.013297  0.000000  1.000000  0.004006  0.005616  0.001328  0.291708  0.290254  0.068639  0.070685  0.035067  0.008293  26  0  0  0  0
12  22  52.726090  0.000000  0.031710  0.338582  5415513.916230  6849372.708718  21.775175  375521.270965  474947.564475  1.509929  0.024659  0.012330  0.010178  0.014481  0.000000  1.000000  0.002024  0.008774  0.002075  0.294187  0.287709  0.068038  0.094952  0.051190  0.012105  24  0  0  0  0
26  7  21.424147  0.000000  0.098101  0.368036  9338865.792107  6359869.438856  23.669443  647573.398549  441004.545791  1.641281  0.030997  0.015499  0.017551  0.013446  0.000000  1.000000  0.003742  0.005995  0.001418  0.292038  0.289978  0.068574  0.161979  0.058236  0.013772  26  0  0  0  0
1  33  -37.083080  0.000000  -0.033664  0.306070  1551235.555886  7329483.050221  19.684258  107565.404969  508239.260966  1.364941  0.018412  0.009206  0.002915  0.015496  0.000000  1.000000  0.000544  0.011719  0.002771  0.295863  0.285131  0.067428  0.025508  0.044107  0.010430  22  0  0  0  0
3  31  -51.752767  0.000000  -0.025185  0.309737  2052626.814174  7267564.876259  19.920091  142332.757703  503945.745754  1.381294  0.019223  0.009612  0.003858  0.015366  0.000000  1.000000  0.000725  0.011323  0.002678  0.295692  0.285482  0.067511  0.034021  0.044872  0.010611  23  0  0  0  0
9  25  143.873619  0.000000  0.010675  0.327099  4172475.227435  7004590.725647  21.036654  289326.779455  485710.655087  1.458719  0.022651  0.011326  0.007842  0.014810  0.000000  1.000000  0.001526  0.009697  0.002293  0.294824  0.286912  0.067849  0.071581  0.048610  0.011495  24  0  0  0  0
16  18  31.759670  0.000000  0.058001  0.354305  6969051.384722  6655280.135998  22.786387  483246.294607  461488.843710  1.580048  0.027168  0.013584  0.013097  0.014071  0.000000  1.000000  0.002680  0.007648  0.001809  0.293341  0.288659  0.068262  0.125665  0.054872  0.012976  26  0  0  0  0
8  26  387.904884  0.000000  0.003845  0.323579  3768833.628668  7054845.978905  20.810304  261337.560236  489195.442841  1.443023  0.021999  0.010999  0.007083  0.014916  0.000000  1.000000  0.001369  0.010001  0.002365  0.295012  0.286647  0.067786  0.064221  0.047837  0.011312  20  0  0  0  0
10  24  89.532255  0.000000  0.017659  0.330801  4585206.478390  6953116.317827  21.274766  317946.291162  482141.329009  1.475230  0.023318  0.011659  0.008617  0.014701  0.000000  1.000000  0.001689  0.009389  0.002220  0.294622  0.287180  0.067912  0.079219  0.049432  0.011690  22  0  0  0  0
32  1  20.203778  0.000000  0.106820  0.281216  9854127.200540  6295581.847733  18.085802  683302.531918  436546.731020  1.254101  0.031830  0.015915  0.018519  0.013311  0.000000  1.000000  0.003983  0.005649  0.001336  0.291738  0.290231  0.068634  0.087131  0.039124  0.009252  28  0  0  0  0
14  20  38.825926  0.000000  0.045333  0.346556  6220476.458892  6748745.571983  22.287975  431338.791107  467969.901622  1.545487  0.025959  0.012980  0.011690  0.014269  0.000000  1.000000  0.002359  0.008187  0.001936  0.293748  0.288208  0.068156  0.110676  0.053035  0.012542  23  0  0  0  0
18  16  27.641771  0.000000  0.069285  0.361390  7635864.349496  6572129.095027  23.242016  529484.279755  455723.004111  1.611642  0.028246  0.014123  0.014350  0.013895  0.000000  1.000000  0.002971  0.007174  0.001697  0.292980  0.289048  0.068354  0.139235  0.056590  0.013382  23  0  0  0  0
5  29  -92.396077  0.000000  -0.014833  0.314457  2664677.502265  7191864.390146  20.223648  184773.430157  498696.540748  1.402343  0.020213  0.010107  0.005008  0.015205  0.000000  1.000000  0.000951  0.010846  0.002565  0.295469  0.285904  0.067611  0.044599  0.045870  0.010847  24  0  0  0  0
11  23  65.853141  0.000000  0.024700  0.334644  5001311.292767  6901148.329222  21.521896  346799.731697  478537.777170  1.492366  0.023990  0.011995  0.009399  0.014591  0.000000  1.000000  0.001855  0.009080  0.002147  0.294408  0.287447  0.067976  0.087041  0.050295  0.011894  22  0  0  0  0
20  14  25.057948  0.000000  0.078918  0.367403  8205194.414594  6501177.562746  23.628757  568962.628985  450803.099927  1.638460  0.029166  0.014583  0.015420  0.013745  0.000000  1.000000  0.003225  0.006775  0.001602  0.292671  0.289371  0.068431  0.150820  0.058078  0.013734  22  0  0  0  0
17  17  29.447960  0.000000  0.063837  0.357957  7313947.851576  6612261.829092  23.021248  507162.022937  458505.878560  1.596334  0.027726  0.013863  0.013745  0.013980  0.000000  1.000000  0.002830  0.007402  0.001750  0.293154  0.288862  0.068310  0.132666  0.055753  0.013184  24  0  0  0  0
2  32  -42.971721  0.000000  -0.029656  0.307780  1788236.591829  7300223.713514  19.794211  123999.474129  506210.367037  1.372565  0.018795  0.009398  0.003361  0.015435  0.000000  1.000000  0.000629  0.011531  0.002727  0.295783  0.285298  0.067467  0.029516  0.044463  0.010515  25  0  0  0  0
13  21  44.459494  0.000000  0.038611  0.342569  5823236.559015  6798395.462373  22.031610  403793.476962  471412.712449  1.527711  0.025317  0.012659  0.010944  0.014374  0.000000  1.000000  0.002193  0.008476  0.002004  0.293965  0.287964  0.068098  0.102860  0.052107  0.012322  21  0  0  0  0
21  13  24.124726  0.000000  0.083091  0.369881  8451802.701543  6470447.226287  23.788091  586062.881847  448672.204284  1.649508  0.029564  0.014782  0.015884  0.013680  0.000000  1.000000  0.003336  0.006604  0.001562  0.292536  0.289508  0.068463  0.155716  0.058700  0.013881  25  0  0  0  0
23  11  22.734252  0.000000  0.090197  0.373404  8871746.960837  6418110.226439  24.014670  615182.556254  445043.064556  1.665220  0.030243  0.015121  0.016673  0.013570  0.000000  1.000000  0.003527  0.006314  0.001493  0.292303  0.289735  0.068517  0.163327  0.059592  0.014092  21  0  0  0  0
29  5  20.658854  0.000000  0.103393  0.354299  9651631.660974  6320854.961779  22.785995  669261.134637  438299.213251  1.580021  0.031503  0.015751  0.018139  0.013364  0.000000  1.000000  0.003888  0.005784  0.001368  0.291857  0.290134  0.068611  0.150819  0.054870  0.012976  20  0  0  0  0
15  19  34.778017  0.000000  0.051816  0.350486  6603555.935362  6700897.590670  22.540777  457902.196559  464652.038344  1.563017  0.026578  0.013289  0.012410  0.014167  0.000000  1.000000  0.002522  0.007910  0.001871  0.293539  0.288440  0.068210  0.118307  0.053961  0.012761  25  0  0  0  0
27  7  21.122992  0.000000  0.100118  0.369232  9458049.050398  6345005.790558  23.746367  655837.775546  439973.874245  1.646615  0.031190  0.015595  0.017775  0.013415  0.000000  1.000000  0.003798  0.005915  0.001399  0.291970  0.290038  0.068588  0.164310  0.058537  0.013843  24  0  0  0  0
26  8  21.423880  0.000000  0.098103  0.372542  9338971.225472  6359857.782130  23.959238  647580.709485  441003.737493  1.661376  0.030998  0.015499  0.017551  0.013446  0.000000  1.000000  0.003743  0.005995  0.001418  0.292038  0.289978  0.068574  0.166703  0.059373  0.014041  22  0  0  0  0
24  10  22.215046  0.000000  0.093172  0.374187  9047573.902306  6396192.147149  24.065014  627374.705984  443523.226344  1.668710  0.030527  0.015263  0.017004  0.013523  0.000000  1.000000  0.003608  0.006193  0.001465  0.292204  0.289828  0.068539  0.165777  0.059792  0.014140  24  0  0  0  0
28  6  20.870739  0.000000  0.101872  0.363410  9561711.526813  6332074.182380  23.371941  663025.914196  439077.173763  1.620652  0.031357  0.015679  0.017970  0.013388  0.000000  1.000000  0.003846  0.005845  0.001382  0.291910  0.290090  0.068601  0.159222  0.057087  0.013500  26  0  0  0  0
30  4  20.479717  0.000000  0.104716  0.376249  9729781.867665  6311108.135146  24.197642  674680.207581  437623.351129  1.677907  0.031629  0.015814  0.018286  0.013343  0.000000  1.000000  0.003925  0.005732  0.001356  0.291812  0.290172  0.068620  0.146275  0.060320  0.014264  20  0  0  0  1
31  3  20.330434  0.000000  0.105844  0.324029  9796435.226995  6302783.562693  20.839235  679302.068885  437046.110617  1.445029  0.031737  0.015868  0.018411  0.013326  0.000000  1.000000  0.003956  0.005687  0.001345  0.291772  0.290204  0.068627  0.123280  0.047935  0.011336  21  0  0  0  0
7  28  -553.304181  0.000000  -0.002620  0.320391  3386806.538706  7102611.263823  20.605241  234847.129118  492507.571806  1.428804  0.021382  0.010691  0.006365  0.015017  0.000000  1.000000  0.001222  0.010291  0.002434  0.295205  0.286393  0.067726  0.057349  0.047143  0.011148  20  0  0  0  0
34  0  20.006508  0.000000  0.108377  0.259372  9946130.567399  6284093.607822  16.680937  689682.207382  435750.116236  1.156686  0.031978  0.015989  0.018692  0.013286  0.000000  1.000000  0.004026  0.005588  0.001321  0.291682  0.290273  0.068644  0.070868  0.035020  0.008282  25  0  0  0  0
32  2  20.203794  0.000000  0.106820  0.303404  9854120.105983  6295582.636422  19.512738  683302.039969  436546.785709  1.353048  0.031830  0.015915  0.018519  0.013311  0.000000  1.000000  0.003983  0.005649  0.001336  0.291737  0.290231  0.068634  0.105573  0.043555  0.010300  26  0  0  0  0
0  35  -32.917231  0.000000  -0.037223  0.304596  1340795.969319  7355485.391094  19.589405  92973.153479  510042.309069  1.358364  0.018071  0.009036  0.002520  0.015551  0.000000  1.000000  0.000468  0.011887  0.002811  0.295936  0.284982  0.067393  0.021975  0.043801  0.010358  21  0  0  0  0
8  27  372.696400  0.000000  0.004005  0.323725  3778450.232841  7054004.665255  20.819644  262004.392503  489137.104671  1.443671  0.022015  0.011008  0.007101  0.014914  0.000000  1.000000  0.001373  0.009994  0.002363  0.295040  0.286653  0.067788  0.064391  0.047868  0.011320  23  0  0  0  0
6  29  -158.251135  0.000000  -0.008904  0.317314  3015331.970811  7148640.101385  20.407350  209088.428462  495699.292453  1.415082  0.020781  0.010390  0.005667  0.015114  0.000000  1.000000  0.001082  0.010576  0.002501  0.295352  0.286143  0.067667  0.050753  0.046480  0.010992  22  0  0  0  0
33  1  20.096876  0.000000  0.107658  0.281088  9903654.583070  6289398.010678  18.077560  686736.847834  436117.932870  1.253530  0.031910  0.015955  0.018612  0.013297  0.000000  1.000000  0.004006  0.005616  0.001328  0.291708  0.290254  0.068639  0.087470  0.039099  0.009246  28  0  0  0  0
9  26  141.208118  0.000000  0.010887  0.327282  4185192.406217  7003430.813698  21.048419  290208.611025  485630.224750  1.459534  0.022673  0.011336  0.007865  0.014807  0.000000  1.000000  0.001531  0.009687  0.002291  0.294859  0.286921  0.067851  0.071805  0.048650  0.011505  22  0  0  0  0
5  30  -92.751080  0.000000  -0.014781  0.314514  2667873.748934  7191635.020861  20.227281  184995.063529  498680.635878  1.402595  0.020219  0.010109  0.005014  0.015205  0.000000  1.000000  0.000952  0.010844  0.002564  0.295483  0.285906  0.067611  0.044655  0.045882  0.010850  24  0  0  0  0
3  32  -51.803460  0.000000  -0.025163  0.309764  2053946.252654  7267491.119893  19.921800  142424.249890  503940.631357  1.381413  0.019225  0.009613  0.003860  0.015365  0.000000  1.000000  0.000726  0.011322  0.002677  0.295700  0.285483  0.067511  0.034044  0.044878  0.010613  20  0  0  0  0
19  15  26.208749  0.000000  0.074316  0.364555  7933205.747986  6535071.117179  23.445559  550102.455906  453153.338673  1.625756  0.028726  0.014363  0.014909  0.013817  0.000000  1.000000  0.003103  0.006965  0.001647  0.292819  0.289218  0.068394  0.145306  0.057370  0.013567  24  0  0  0  0
1  34  -37.093929  0.000000  -0.033656  0.306082  1551740.445553  7329466.068688  19.685028  107600.414907  508238.083437  1.364995  0.018413  0.009206  0.002916  0.015496  0.000000  1.000000  0.000544  0.011719  0.002771  0.295867  0.285131  0.067428  0.025517  0.044109  0.010431  23  0  0  0  0
2  33  -42.994501  0.000000  -0.029643  0.307798  1789059.078640  7300186.116451  19.795363  124056.506813  506207.759990  1.372645  0.018797  0.009398  0.003362  0.015435  0.000000  1.000000  0.000629  0.011531  0.002727  0.295789  0.285298  0.067467  0.029530  0.044466  0.010515  23  0  0  0  0
14  21  38.623289  0.000000  0.045621  0.346763  6237674.146831  6746976.782772  22.301301  432531.309072  467847.250664  1.546411  0.025988  0.012994  0.011723  0.014265  0.000000  1.000000  0.002366  0.008175  0.001933  0.293776  0.288220  0.068158  0.110967  0.053083  0.012553  22  0  0  0  0
22  12  23.361896  0.000000  0.086844  0.371916  8673627.978683  6442803.164669  23.918959  601444.637170  446755.316374  1.658583  0.029923  0.014961  0.016301  0.013622  0.000000  1.000000  0.003437  0.006450  0.001525  0.292414  0.289628  0.068491  0.159920  0.059214  0.014003  23  0  0  0  0
25  9  21.783637  0.000000  0.095797  0.374021  9202735.992715  6376846.632603  24.054339  638133.918553  442181.774300  1.667970  0.030777  0.015389  0.017295  0.013482  0.000000  1.000000  0.003679  0.006088  0.001440  0.292116  0.289908  0.068558  0.167024  0.059749  0.014130  21  0  0  0  0
11  24  65.128191  0.000000  0.025007  0.334884  5019692.254839  6899364.649073  21.537358  348074.299974  478414.093648  1.493438  0.024021  0.012010  0.009434  0.014587  0.000000  1.000000  0.001862  0.009066  0.002144  0.294448  0.287460  0.067979  0.087357  0.050349  0.011907  20  0  0  0  0
18  17  27.612929  0.000000  0.069380  0.361518  7641551.926725  6571519.406643  23.250218  529878.666376  455680.727245  1.612211  0.028255  0.014128  0.014361  0.013894  0.000000  1.000000  0.002974  0.007171  0.001696  0.292987  0.289052  0.068355  0.139395  0.056621  0.013390  24  0  0  0  0
4  31  -66.098427  0.000000  -0.020208  0.311999  2346973.124450  7231300.802438  20.065510  162743.249163  501431.131019  1.391378  0.019700  0.009850  0.004411  0.015289  0.000000  1.000000  0.000833  0.011093  0.002623  0.295598  0.285686  0.067559  0.039083  0.045348  0.010724  22  0  0  0  0
20  15  25.047826  0.000000  0.078962  0.367605  8207781.597103  6500896.877173  23.641748  569142.028776  450783.636695  1.639360  0.029170  0.014585  0.015425  0.013745  0.000000  1.000000  0.003226  0.006773  0.001602  0.292674  0.289373  0.068431  0.151043  0.058129  0.013746  23  0  0  0  0
17  18  29.399755  0.000000  0.063973  0.358086  7322024.359327  6611402.757052  23.029544  507722.062206  458446.308992  1.596909  0.027739  0.013869  0.013761  0.013978  0.000000  1.000000  0.002833  0.007397  0.001749  0.293165  0.288867  0.068311  0.132839  0.055784  0.013192  23  0  0  0  0
19  16  26.191630  0.000000  0.074381  0.364704  7937087.659492  6534652.267199  23.455129  550371.634485  453124.294878  1.626420  0.028733  0.014366  0.014917  0.013816  0.000000  1.000000  0.003105  0.006963  0.001647  0.292824  0.289221  0.068395  0.145480  0.057406  0.013576  23  0  0  0  0
16  19  31.680175  0.000000  0.058186  0.354452  6980058.984135  6654120.098585  22.795833  484009.580933  461408.404674  1.580703  0.027187  0.013593  0.013118  0.014069  0.000000  1.000000  0.002684  0.007641  0.001807  0.293356  0.288666  0.068264  0.125870  0.054907  0.012984  21  0  0  0  0
22  13  23.358365  0.000000  0.086863  0.372388  8674720.703851  6442683.602453  23.949337  601520.408657  446747.025720  1.660689  0.029924  0.014962  0.016303  0.013622  0.000000  1.000000  0.003437  0.006449  0.001525  0.292415  0.289629  0.068492  0.160423  0.059334  0.014031  21  0  0  0  0
15  20  34.649482  0.000000  0.052055  0.350662  6617781.640365  6699414.932184  22.552051  458888.631993  464549.228194  1.563799  0.026601  0.013301  0.012437  0.014164  0.000000  1.000000  0.002527  0.007900  0.001868  0.293561  0.288450  0.068213  0.118555  0.054003  0.012771  25  0  0  0  0
10  25  88.312796  0.000000  0.017923  0.331018  4601050.489719  6951621.212481  21.288733  319044.942807  482037.655772  1.476198  0.023345  0.011672  0.008647  0.014698  0.000000  1.000000  0.001694  0.009377  0.002217  0.294660  0.287191  0.067915  0.079495  0.049481  0.011701  23  0  0  0  0
25  10  21.782902  0.000000  0.095802  0.375919  9203012.753081  6376816.095421  24.176398  638153.109604  442179.656798  1.676434  0.030778  0.015389  0.017296  0.013482  0.000000  1.000000  0.003680  0.006087  0.001440  0.292117  0.289909  0.068558  0.169044  0.060235  0.014244  21  0  0  0  0
26  9  21.423445  0.000000  0.098106  0.375515  9339143.023049  6359838.788650  24.150430  647592.622231  441002.420452  1.674633  0.030998  0.015499  0.017551  0.013446  0.000000  1.000000  0.003743  0.005995  0.001418  0.292039  0.289978  0.068574  0.169857  0.060132  0.014220  23  0  0  0  0
21  14  24.119138  0.000000  0.083117  0.395999  8453388.949875  6470276.911739  25.467803  586172.875100  448660.394374  1.765982  0.029567  0.014783  0.015887  0.013680  0.000000  1.000000  0.003337  0.006602  0.001561  0.292538  0.289509  0.068463  0.156086  0.065562  0.015504  19  0  0  0  1
13  22  44.148217  0.000000  0.038932  0.342803  5842439.307112  6796451.639490  22.046645  405125.029329  471277.924347  1.528753  0.025349  0.012675  0.010980  0.014369  0.000000  1.000000  0.002200  0.008462  0.002001  0.294000  0.287977  0.068101  0.103184  0.052161  0.012335  21  0  0  0  1
29  6  20.658777  0.000000  0.103394  0.364244  9651665.623886  6320851.190071  23.425536  669263.489685  438298.951714  1.624368  0.031503  0.015751  0.018139  0.013364  0.000000  1.000000  0.003888  0.005784  0.001368  0.291857  0.290134  0.068611  0.160889  0.057293  0.013549  20  0  0  0  0
24  11  22.213807  0.000000  0.093179  0.375385  9048015.141110  6396143.575600  24.142049  627405.302259  443519.858307  1.674052  0.030528  0.015264  0.017004  0.013523  0.000000  1.000000  0.003608  0.006193  0.001465  0.292205  0.289828  0.068539  0.167053  0.060098  0.014212  23  0  0  0  0
31  4  20.330426  0.000000  0.105844  0.341652  9796439.062569  6302783.134965  21.972605  679302.334850  437046.080958  1.523619  0.031737  0.015868  0.018411  0.013326  0.000000  1.000000  0.003956  0.005687  0.001345  0.291772  0.290204  0.068627  0.139749  0.051895  0.012272  24  0  0  0  0
28  7  20.870594  0.000000  0.101873  0.370279  9561773.397150  6332067.320512  23.813695  663030.204394  439076.697949  1.651284  0.031358  0.015679  0.017970  0.013388  0.000000  1.000000  0.003846  0.005845  0.001382  0.291910  0.290090  0.068601  0.166344  0.058800  0.013905  23  0  0  0  0
33  2  20.096891  0.000000  0.107658  0.303446  9903647.952640  6289398.748242  19.515468  686736.388069  436117.984014  1.353237  0.031910  0.015955  0.018612  0.013297  0.000000  1.000000  0.004006  0.005616  0.001328  0.291708  0.290254  0.068639  0.106051  0.043564  0.010302  25  0  0  0  0
23  12  22.732162  0.000000  0.090208  0.374156  8872444.471590  6418033.656704  24.063001  615230.922878  445037.755076  1.668571  0.030244  0.015122  0.016674  0.013569  0.000000  1.000000  0.003528  0.006313  0.001493  0.292304  0.289735  0.068517  0.164127  0.059784  0.014138  22  0  0  0  0
4  32  -66.201704  0.000000  -0.020179  0.312031  2348702.635848  7231189.073376  20.067592  162863.176529  501423.383529  1.391522  0.019703  0.009851  0.004414  0.015289  0.000000  1.000000  0.000834  0.011092  0.002623  0.295607  0.285688  0.067559  0.039113  0.045355  0.010726  24  0  0  0  0
5  31  -93.052682  0.000000  -0.014736  0.314561  2670571.306512  7191441.166316  20.230337  185182.116921  498667.193662  1.402807  0.020224  0.010112  0.005019  0.015205  0.000000  1.000000  0.000953  0.010842  0.002564  0.295494  0.285908  0.067612  0.044702  0.045892  0.010852  24  0  0  0  0
27  8  21.122737  0.000000  0.100119  0.373809  9458153.891837  6344994.179929  24.040682  655845.045436  439973.069144  1.667023  0.031190  0.015595  0.017775  0.013415  0.000000  1.000000  0.003798  0.005914  0.001399  0.291970  0.290039  0.068588  0.169126  0.059695  0.014117  21  0  0  0  0
12  23  52.255091  0.000000  0.032039  0.338829  5435153.821378  6847422.334608  21.791024  376883.136571  474812.322099  1.511028  0.024692  0.012346  0.010215  0.014477  0.000000  1.000000  0.002031  0.008760  0.002072  0.294226  0.287723  0.068041  0.095285  0.051246  0.012119  25  0  0  0  0
0  36  -32.921597  0.000000  -0.037219  0.304602  1341044.418538  7355480.568337  19.589820  92990.381386  510041.974651  1.358393  0.018072  0.009036  0.002520  0.015551  0.000000  1.000000  0.000468  0.011887  0.002811  0.295938  0.284982  0.067393  0.021980  0.043802  0.010358  21  0  0  0  0
1  35  -37.102761  0.000000  -0.033650  0.306092  1552151.284515  7329452.209706  19.685652  107628.903204  508237.122431  1.365038  0.018413  0.009207  0.002917  0.015496  0.000000  1.000000  0.000544  0.011719  0.002771  0.295870  0.285132  0.067428  0.025524  0.044111  0.010431  22  0  0  0  0
12  24  51.741418  0.000000  0.032405  0.339111  5457041.423676  6845247.784064  21.809200  378400.861456  474661.534936  1.512288  0.024728  0.012364  0.010256  0.014473  0.000000  1.000000  0.002039  0.008744  0.002068  0.294269  0.287738  0.068044  0.095668  0.051311  0.012134  22  0  0  0  0
7  29  -575.752688  0.000000  -0.002519  0.320488  3392890.654282  7102105.160666  20.611470  235269.012406  492472.477722  1.429236  0.021392  0.010696  0.006376  0.015016  0.000000  1.000000  0.001225  0.010287  0.002433  0.295225  0.286397  0.067727  0.057458  0.047164  0.011153  21  0  0  0  0
30  5  20.480562  0.000000  0.104709  0.354923  9729401.196800  6311150.336104  22.826122  674653.811193  437626.277418  1.582803  0.031628  0.015814  0.018285  0.013343  0.000000  1.000000  0.003925  0.005732  0.001356  0.291811  0.290172  0.068620  0.152141  0.055020  0.013011  27  0  0  0  0
32  3  20.203801  0.000000  0.106820  0.324251  9854116.876258  6295582.994873  20.853527  683301.816014  436546.810565  1.446020  0.031830  0.015915  0.018519  0.013311  0.000000  1.000000  0.003983  0.005649  0.001336  0.291737  0.290231  0.068634  0.123998  0.047984  0.011347  26  0  0  0  0
35  0  19.930042  0.000000  0.108993  0.259153  9982516.408124  6279548.625397  16.666839  692205.265649  435434.959151  1.155708  0.032037  0.016019  0.018761  0.013277  0.000000  1.000000  0.004044  0.005563  0.001316  0.291660  0.290289  0.068648  0.071025  0.034980  0.008272  24  0  0  0  0
9  27  138.796795  0.000000  0.011086  0.327456  4197139.078217  7002340.261660  21.059641  291037.014298  485554.603952  1.460313  0.022693  0.011346  0.007888  0.014805  0.000000  1.000000  0.001535  0.009678  0.002289  0.294890  0.286929  0.067853  0.072019  0.048689  0.011514  24  0  0  0  0
34  1  20.006524  0.000000  0.108377  0.280980  9946123.175902  6284094.430749  18.070597  689681.694843  435750.173299  1.253047  0.031978  0.015989  0.018692  0.013286  0.000000  1.000000  0.004026  0.005588  0.001321  0.291682  0.290273  0.068644  0.087761  0.039078  0.009241  26  0  0  0  0
2  34  -43.013148  0.000000  -0.029632  0.307813  1789731.812378  7300155.298788  19.796299  124103.155355  506205.623039  1.372710  0.018798  0.009399  0.003364  0.015434  0.000000  1.000000  0.000630  0.011530  0.002727  0.295793  0.285299  0.067468  0.029541  0.044469  0.010516  20  0  0  0  0
8  28  359.940904  0.000000  0.004150  0.323857  3787154.264324  7053242.440313  20.828172  262607.945373  489084.250651  1.444262  0.022030  0.011015  0.007117  0.014912  0.000000  1.000000  0.001376  0.009987  0.002362  0.295067  0.286659  0.067789  0.064547  0.047897  0.011327  22  0  0  0  0
16  20  31.567332  0.000000  0.058450  0.354648  6995804.610771  6652460.541282  22.808420  485101.410410  461293.328048  1.581576  0.027213  0.013606  0.013148  0.014065  0.000000  1.000000  0.002689  0.007630  0.001804  0.293378  0.288677  0.068266  0.126149  0.054954  0.012996  23  0  0  0  0
23  13  22.728861  0.000000  0.090227  0.374641  8873546.623417  6417912.666823  24.094248  615307.348026  445029.365425  1.670738  0.030246  0.015123  0.016676  0.013569  0.000000  1.000000  0.003528  0.006313  0.001493  0.292305  0.289736  0.068517  0.164648  0.059908  0.014167  23  0  0  0  0
17  19  29.328719  0.000000  0.064174  0.358248  7333988.832023  6610130.033309  23.039918  508551.699810  458358.056087  1.597628  0.027759  0.013879  0.013783  0.013976  0.000000  1.000000  0.002837  0.007389  0.001747  0.293181  0.288875  0.068313  0.133065  0.055823  0.013201  24  0  0  0  0
19  17  26.167121  0.000000  0.074474  0.013907  7942635.435580  6534037.605265  0.894420  550756.327048  453081.673137  0.062021  0.028742  0.014371  0.014927  0.013815  0.000000  1.000000  0.003107  0.006959  0.001646  0.292829  0.289223  0.068396  0.145571  0.001410  0.000334  17  0  0  0  1
11  25  64.391202  0.000000  0.025327  0.335142  5038852.028320  6897504.344187  21.553920  349402.872405  478285.096832  1.494587  0.024053  0.012026  0.009470  0.014583  0.000000  1.000000  0.001869  0.009052  0.002141  0.294489  0.287473  0.067982  0.087696  0.050408  0.011920  24  0  0  0  0
20  16  25.032077  0.000000  0.079029  0.367762  8211812.960915  6500459.502866  23.651791  569421.570642  450753.308390  1.640057  0.029177  0.014588  0.015433  0.013744  0.000000  1.000000  0.003228  0.006771  0.001601  0.292679  0.289375  0.068432  0.151227  0.058168  0.013756  23  0  0  0  0
6  30  -159.523218  0.000000  -0.008836  0.317382  3019441.245717  7148319.586203  20.411764  209373.372820  495677.067366  1.415388  0.020788  0.010394  0.005675  0.015113  0.000000  1.000000  0.001083  0.010573  0.002500  0.295368  0.286146  0.067668  0.050826  0.046495  0.010995  19  0  0  0  0
21  15  24.109383  0.000000  0.083164  0.370393  8456151.766761  6469973.208462  23.821016  586364.453688  448639.335054  1.651791  0.029571  0.014786  0.015892  0.013679  0.000000  1.000000  0.003338  0.006601  0.001561  0.292541  0.289510  0.068464  0.156275  0.058829  0.013912  22  0  0  0  0
18  18  27.569309  0.000000  0.069525  0.361657  7650183.639837  6570594.070432  23.259176  530477.204562  455616.562803  1.612832  0.028269  0.014135  0.014377  0.013892  0.000000  1.000000  0.002977  0.007165  0.001694  0.292998  0.289058  0.068357  0.139583  0.056655  0.013398  28  0  0  0  0
22  14  23.352805  0.000000  0.086892  0.372700  8676442.063264  6442495.256015  23.969403  601639.770750  446733.965446  1.662081  0.029927  0.014964  0.016306  0.013621  0.000000  1.000000  0.003438  0.006448  0.001525  0.292417  0.289630  0.068492  0.160762  0.059413  0.014050  21  0  0  0  0
15  21  34.476090  0.000000  0.052380  0.350897  6637180.247680  6697392.771445  22.567159  460233.765583  464409.008007  1.564847  0.026634  0.013317  0.012474  0.014160  0.000000  1.000000  0.002534  0.007887  0.001865  0.293590  0.288463  0.068216  0.118890  0.054058  0.012784  21  0  0  0  0
25  11  21.781732  0.000000  0.095809  0.377142  9203453.008773  6376767.518658  24.255042  638183.637709  442176.288400  1.681887  0.030779  0.015389  0.017296  0.013482  0.000000  1.000000  0.003680  0.006087  0.001440  0.292117  0.289909  0.068558  0.170354  0.060550  0.014319  19  0  0  0  0
27  9  21.122322  0.000000  0.100122  0.376827  9458324.469532  6344975.289728  24.234816  655856.873593  439971.759264  1.680485  0.031190  0.015595  0.017775  0.013415  0.000000  1.000000  0.003798  0.005914  0.001399  0.291970  0.290039  0.068588  0.172342  0.060469  0.014300  23  0  0  0  0
24  12  22.211843  0.000000  0.093191  0.376155  9048714.321842  6396066.609786  24.191561  627453.784682  443514.521362  1.677485  0.030529  0.015264  0.017006  0.013523  0.000000  1.000000  0.003608  0.006193  0.001464  0.292205  0.289828  0.068539  0.167877  0.060296  0.014259  24  0  0  0  0
10  26  87.147027  0.000000  0.018183  0.331237  4616646.083112  6950148.519890  21.302786  320126.368715  481935.536674  1.477173  0.023371  0.011685  0.008676  0.014694  0.000000  1.000000  0.001700  0.009365  0.002215  0.294697  0.287202  0.067918  0.079773  0.049529  0.011713  22  0  0  0  0
28  8  20.870350  0.000000  0.101875  0.374916  9561877.472983  6332055.778345  24.111918  663037.421196  439075.897595  1.671963  0.031358  0.015679  0.017970  0.013388  0.000000  1.000000  0.003846  0.005845  0.001382  0.291910  0.290090  0.068601  0.171241  0.059978  0.014184  24  0  0  0  0
26  10  21.422748  0.000000  0.098110  0.377447  9339418.296427  6359808.355426  24.274674  647611.710172  441000.310158  1.683249  0.030998  0.015499  0.017552  0.013446  0.000000  1.000000  0.003743  0.005995  0.001418  0.292039  0.289979  0.068574  0.171924  0.060628  0.014337  22  0  0  0  0
30  6  20.480487  0.000000  0.104710  0.364968  9729435.163888  6311146.560163  23.472123  674656.166530  437626.015588  1.627598  0.031628  0.015814  0.018285  0.013343  0.000000  1.000000  0.003925  0.005732  0.001356  0.291811  0.290172  0.068620  0.162335  0.057472  0.013591  24  0  0  0  0
3  33  -51.845304  0.000000  -0.025146  0.309786  2055033.631410  7267430.224605  19.923202  142499.650648  503936.408771  1.381510  0.019227  0.009614  0.003862  0.015365  0.000000  1.000000  0.000726  0.011321  0.002677  0.295706  0.285484  0.067511  0.034063  0.044882  0.010614  23  0  0  0  0
36  0  19.865220  0.000000  0.109520  0.258964  10013685.655096  6275654.247656  16.654739  694366.596119  435164.916141  1.154869  0.032088  0.016044  0.018819  0.013268  0.000000  1.000000  0.004058  0.005543  0.001311  0.291641  0.290303  0.068651  0.071159  0.034946  0.008264  22  0  0  0  0
1  36  -37.109931  0.000000  -0.033644  0.306100  1552484.675640  7329440.936358  19.686155  107652.021132  508236.340717  1.365073  0.018414  0.009207  0.002918  0.015496  0.000000  1.000000  0.000544  0.011718  0.002771  0.295873  0.285132  0.067428  0.025530  0.044113  0.010432  22  0  0  0  0
31  5  20.330392  0.000000  0.105844  0.355465  9796454.968162  6302781.364778  22.860938  679303.437772  437045.958210  1.585218  0.031737  0.015868  0.018411  0.013326  0.000000  1.000000  0.003956  0.005687  0.001345  0.291772  0.290204  0.068627  0.153284  0.055150  0.013042  25  0  0  0  0
32  4  20.203793  0.000000  0.106820  0.342015  9854121.094122  6295582.524369  21.995961  683302.108489  436546.777940  1.525239  0.031830  0.015915  0.018519  0.013311  0.000000  1.000000  0.003983  0.005649  0.001336  0.291738  0.290231  0.068634  0.140613  0.051979  0.012292  25  0  0  0  0
33  3  20.096897  0.000000  0.107658  0.324444  9903645.150369  6289399.059374  20.865936  686736.193754  436118.005588  1.446881  0.031910  0.015955  0.018612  0.013297  0.000000  1.000000  0.004006  0.005616  0.001328  0.291708  0.290254  0.068639  0.124616  0.048026  0.011357  23  0  0  0  0
29  7  20.658637  0.000000  0.103395  0.371192  9651727.157096  6320844.357444  23.872382  669267.756506  438298.477928  1.655353  0.031503  0.015751  0.018139  0.013364  0.000000  1.000000  0.003888  0.005784  0.001368  0.291857  0.290134  0.068611  0.168114  0.059031  0.013960  27  0  0  0  0
2  35  -43.028332  0.000000  -0.029623  0.307824  1790279.207885  7300130.174354  19.797058  124141.112723  506203.880867  1.372763  0.018799  0.009399  0.003365  0.015434  0.000000  1.000000  0.000630  0.011530  0.002727  0.295797  0.285299  0.067468  0.029551  0.044472  0.010517  22  0  0  0  1
5  32  -93.305159  0.000000  -0.014699  0.314601  2672816.946112  7191279.598311  20.232873  185337.833526  498655.990252  1.402983  0.020227  0.010114  0.005023  0.015204  0.000000  1.000000  0.000954  0.010840  0.002563  0.295504  0.285910  0.067612  0.044742  0.045900  0.010854  24  0  0  0  0
34  2  20.006538  0.000000  0.108377  0.303484  9946116.942105  6284095.124559  19.517911  689681.262580  435750.221409  1.353406  0.031978  0.015989  0.018692  0.013286  0.000000  1.000000  0.004026  0.005588  0.001321  0.291682  0.290273  0.068644  0.106462  0.043571  0.010304  26  0  0  0  0
13  23  43.782175  0.000000  0.039317  0.343090  5865432.871145  6794123.294469  22.065083  406719.443548  471116.472804  1.530032  0.025388  0.012694  0.011023  0.014365  0.000000  1.000000  0.002208  0.008446  0.001997  0.294041  0.287993  0.068105  0.103582  0.052228  0.012351  23  0  0  0  0
35  1  19.930057  0.000000  0.108993  0.280888  9982509.333544  6279549.413409  18.064697  692204.775085  435435.013793  1.252638  0.032037  0.016019  0.018761  0.013277  0.000000  1.000000  0.004044  0.005564  0.001316  0.291660  0.290289  0.068648  0.088010  0.039060  0.009237  23  0  0  0  0
4  33  -66.287030  0.000000  -0.020156  0.312057  2350127.816433  7231096.884104  20.069299  162962.001060  501416.990962  1.391641  0.019705  0.009853  0.004417  0.015288  0.000000  1.000000  0.000834  0.011091  0.002623  0.295614  0.285689  0.067560  0.039138  0.045361  0.010727  22  0  0  0  0
12  25  51.218051  0.000000  0.032786  0.339414  5479861.632933  6842979.505462  21.828678  379983.254949  474504.248503  1.513639  0.024766  0.012383  0.010299  0.014468  0.000000  1.000000  0.002048  0.008727  0.002064  0.294313  0.287754  0.068048  0.096079  0.051380  0.012150  22  0  0  0  0
16  21  31.414757  0.000000  0.058811  0.354911  7017322.816726  6650192.188190  22.825318  486593.520702  461136.036450  1.582748  0.027248  0.013624  0.013188  0.014060  0.000000  1.000000  0.002697  0.007615  0.001801  0.293409  0.288691  0.068270  0.126528  0.055017  0.013010  21  0  0  0  0
15  22  34.256174  0.000000  0.052798  0.351202  6662134.666968  6694790.857961  22.586774  461964.148958  464228.586745  1.566207  0.026675  0.013338  0.012520  0.014155  0.000000  1.000000  0.002544  0.007870  0.001861  0.293628  0.288480  0.068220  0.119326  0.054131  0.012801  22  0  0  0  0
10  27  86.082566  0.000000  0.018427  0.331445  4631286.530788  6948765.093455  21.316195  321141.563136  481839.607449  1.478103  0.023395  0.011698  0.008704  0.014692  0.000000  1.000000  0.001706  0.009354  0.002212  0.294732  0.287212  0.067920  0.080040  0.049576  0.011724  23  0  0  0  0
8  29  349.447645  0.000000  0.004277  0.323974  3794800.287913  7052572.282714  20.835699  263138.134112  489037.780743  1.444784  0.022043  0.011021  0.007132  0.014911  0.000000  1.000000  0.001379  0.009981  0.002360  0.295089  0.286665  0.067791  0.064686  0.047923  0.011333  23  0  0  0  0
6  31  -160.611907  0.000000  -0.008778  0.317440  3022908.447759  7148048.863042  20.415482  209613.794715  495658.294945  1.415645  0.020794  0.010397  0.005681  0.015113  0.000000  1.000000  0.001085  0.010570  0.002500  0.295381  0.286148  0.067668  0.050888  0.046507  0.010998  21  0  0  0  0
0  37  -32.925140  0.000000  -0.037216  0.304607  1341246.043118  7355476.640216  19.590154  93004.362389  510041.702268  1.358416  0.018072  0.009036  0.002521  0.015551  0.000000  1.000000  0.000469  0.011887  0.002811  0.295940  0.284982  0.067393  0.021983  0.043803  0.010359  24  0  0  0  0
3  34  -51.879572  0.000000  -0.025131  0.309804  2055922.970971  7267380.345433  19.924343  142561.319019  503932.950061  1.381589  0.019229  0.009614  0.003864  0.015365  0.000000  1.000000  0.000726  0.011321  0.002677  0.295711  0.285485  0.067512  0.034079  0.044886  0.010615  23  0  0  0  0
7  30  -596.516852  0.000000  -0.002433  0.320571  3398115.105682  7101670.147505  20.616824  235631.285066  492442.313143  1.429607  0.021401  0.010701  0.006386  0.015015  0.000000  1.000000  0.001227  0.010283  0.002432  0.295243  0.286401  0.067728  0.057552  0.047182  0.011158  23  0  0  0  0
13  24  43.382165  0.000000  0.039746  0.343419  5891084.799009  6791524.761561  22.086244  408498.193395  470936.285956  1.531499  0.025430  0.012715  0.011071  0.014359  0.000000  1.000000  0.002218  0.008427  0.001993  0.294087  0.288010  0.068109  0.104038  0.052304  0.012369  23  0  0  0  0
14  22  38.366897  0.000000  0.045991  0.347032  6259749.164754  6744705.785865  22.318581  434062.029686  467689.775739  1.547610  0.026024  0.013012  0.011764  0.014260  0.000000  1.000000  0.002374  0.008160  0.001930  0.293813  0.288235  0.068162  0.111346  0.053146  0.012568  23  0  0  0  0
17  20  29.227682  0.000000  0.064461  0.358463  7351135.844873  6608305.807439  23.053779  509740.703875  458231.561053  1.598590  0.027787  0.013894  0.013815  0.013972  0.000000  1.000000  0.002843  0.007378  0.001745  0.293203  0.288887  0.068316  0.133375  0.055875  0.013213  26  0  0  0  0
11  26  63.683987  0.000000  0.025642  0.335401  5057703.833593  6895672.898582  21.570590  350710.089778  478158.101168  1.495743  0.024084  0.012042  0.009505  0.014579  0.000000  1.000000  0.001877  0.009038  0.002137  0.294530  0.287486  0.067985  0.088038  0.050466  0.011934  24  0  0  0  0
21  16  24.094800  0.000000  0.083233  0.370555  8460292.171765  6469521.923017  23.831468  586651.556661  448608.042126  1.652516  0.029578  0.014789  0.015900  0.013678  0.000000  1.000000  0.003339  0.006598  0.001560  0.292545  0.289513  0.068464  0.156467  0.058870  0.013922  22  0  0  0  0
18  19  27.504927  0.000000  0.069740  0.361832  7662989.764833  6569221.126473  23.270415  531365.203819  455521.360451  1.613612  0.028290  0.014145  0.014401  0.013889  0.000000  1.000000  0.002981  0.007157  0.001692  0.293014  0.289066  0.068359  0.139830  0.056698  0.013408  22  0  0  0  0
20  17  25.007824  0.000000  0.079134  0.367904  8218034.647027  6499784.474278  23.660958  569852.993312  450706.500719  1.640693  0.029187  0.014593  0.015445  0.013742  0.000000  1.000000  0.003230  0.006767  0.001600  0.292686  0.289380  0.068433  0.151408  0.058203  0.013764  23  0  0  0  0
14  23  38.064722  0.000000  0.046435  0.347361  6286229.038366  6741980.804273  22.339795  435898.190750  467500.820717  1.549081  0.026068  0.013034  0.011814  0.014254  0.000000  1.000000  0.002383  0.008141  0.001925  0.293856  0.288253  0.068166  0.111813  0.053224  0.012586  21  0  0  0  0
9  28  136.689122  0.000000  0.011266  0.327616  4207944.388954  7001353.135904  21.069894  291786.273571  485486.154913  1.461024  0.022711  0.011355  0.007908  0.014803  0.000000  1.000000  0.001539  0.009670  0.002287  0.294919  0.286937  0.067855  0.072215  0.048724  0.011522  21  0  0  0  0
27  10  21.121658  0.000000  0.100127  0.378788  9458597.623252  6344945.040303  24.360952  655875.814553  439969.661715  1.689231  0.031191  0.015595  0.017776  0.013415  0.000000  1.000000  0.003798  0.005914  0.001399  0.291970  0.290039  0.068588  0.174449  0.060975  0.014419  22  0  0  0  0
26  11  21.421639  0.000000  0.098118  0.378691  9339856.076073  6359759.956304  24.354715  647642.066583  440996.954078  1.688799  0.030999  0.015500  0.017553  0.013446  0.000000  1.000000  0.003743  0.005995  0.001418  0.292039  0.289979  0.068574  0.173263  0.060950  0.014414  22  0  0  0  0
22  15  23.344088  0.000000  0.086937  0.372917  8679142.899564  6442199.734728  23.983366  601827.051495  446713.473480  1.663049  0.029932  0.014966  0.016311  0.013621  0.000000  1.000000  0.003439  0.006447  0.001525  0.292419  0.289632  0.068492  0.161005  0.059468  0.014063  23  0  0  0  0
23  14  22.723662  0.000000  0.090256  0.374962  8875283.120941  6417722.039827  24.114880  615427.759822  445016.147013  1.672168  0.030249  0.015124  0.016680  0.013569  0.000000  1.000000  0.003529  0.006312  0.001493  0.292307  0.289737  0.068517  0.164999  0.059990  0.014186  22  0  0  0  0
25  12  21.779880  0.000000  0.095821  0.377927  9204150.586295  6376690.549532  24.305580  638232.008963  442170.951225  1.685392  0.030780  0.015390  0.017298  0.013482  0.000000  1.000000  0.003680  0.006087  0.001439  0.292118  0.289909  0.068558  0.171200  0.060752  0.014367  22  0  0  0  0
19  18  26.125402  0.000000  0.074634  0.364988  7952169.561688  6533024.864558  23.473399  551417.440141  453011.447913  1.627687  0.028757  0.014379  0.014945  0.013813  0.000000  1.000000  0.003110  0.006953  0.001644  0.292842  0.289231  0.068397  0.145852  0.057477  0.013592  24  0  0  0  0
29  8  20.658402  0.000000  0.103397  0.375881  9651830.374199  6320832.896797  24.173971  669274.913762  438297.683226  1.676266  0.031503  0.015752  0.018139  0.013364  0.000000  1.000000  0.003888  0.005784  0.001368  0.291857  0.290134  0.068611  0.173081  0.060225  0.014242  24  0  0  0  0
34  3  20.006543  0.000000  0.108377  0.324611  9946114.503751  6284095.395369  20.876679  689681.093501  435750.240187  1.447626  0.031978  0.015989  0.018692  0.013286  0.000000  1.000000  0.004026  0.005588  0.001321  0.291682  0.290273  0.068644  0.125146  0.048063  0.011366  23  0  0  0  0
36  1  19.865234  0.000000  0.109520  0.280810  10013678.853384  6275655.005559  18.059668  694366.124476  435164.968696  1.252289  0.032088  0.016044  0.018819  0.013268  0.000000  1.000000  0.004058  0.005543  0.001311  0.291641  0.290303  0.068651  0.088224  0.039045  0.009233  21  0  0  0  0
31  6  20.330319  0.000000  0.105845  0.365596  9796488.896936  6302777.589902  23.512484  679305.790453  437045.696453  1.630397  0.031737  0.015868  0.018411  0.013326  0.000000  1.000000  0.003956  0.005687  0.001345  0.291772  0.290204  0.068627  0.163583  0.057628  0.013628  24  0  0  0  0
32  5  20.203759  0.000000  0.106820  0.355933  9854137.192679  6295580.731463  22.891049  683303.224791  436546.653616  1.587306  0.031830  0.015915  0.018519  0.013311  0.000000  1.000000  0.003983  0.005649  0.001336  0.291738  0.290231  0.068634  0.154268  0.055263  0.013069  27  0  0  0  0
30  7  20.480351  0.000000  0.104711  0.371984  9729496.315035  6311139.763088  23.923348  674660.406859  437625.544267  1.658887  0.031629  0.015814  0.018285  0.013343  0.000000  1.000000  0.003925  0.005732  0.001356  0.291811  0.290172  0.068620  0.169647  0.059231  0.014007  25  0  0  0  0
4  34  -66.356960  0.000000  -0.020137  0.312079  2351293.360888  7231021.408896  20.070690  163042.821965  501411.757379  1.391737  0.019707  0.009854  0.004419  0.015288  0.000000  1.000000  0.000835  0.011090  0.002622  0.295620  0.285689  0.067560  0.039159  0.045365  0.010728  22  0  0  0  0
2  36  -43.040660  0.000000  -0.029616  0.307834  1790723.401214  7300109.758370  19.797671  124171.913871  506202.465187  1.372805  0.018800  0.009400  0.003365  0.015434  0.000000  1.000000  0.000630  0.011530  0.002727  0.295800  0.285300  0.067468  0.029559  0.044474  0.010517  20  0  0  0  0
33  4  20.096888  0.000000  0.107658  0.342329  9903649.691500  6289398.552639  22.016148  686736.508644  436117.970451  1.526638  0.031910  0.015955  0.018612  0.013297  0.000000  1.000000  0.004006  0.005616  0.001328  0.291708  0.290254  0.068639  0.141357  0.052051  0.012309  25  0  0  0  0
28  9  20.869953  0.000000  0.101877  0.377974  9562046.582631  6332037.024232  24.308590  663049.147557  439074.597152  1.685600  0.031358  0.015679  0.017970  0.013388  0.000000  1.000000  0.003846  0.005844  0.001382  0.291910  0.290090  0.068601  0.174511  0.060765  0.014370  25  0  0  0  0
1  37  -37.115751  0.000000  -0.033640  0.306106  1552755.226502  7329431.770265  19.686562  107670.781605  508235.705124  1.365101  0.018415  0.009207  0.002918  0.015496  0.000000  1.000000  0.000544  0.011718  0.002771  0.295875  0.285132  0.067428  0.025535  0.044114  0.010432  24  0  0  0  0
8  30  340.925290  0.000000  0.004386  0.324075  3801363.499174  7051996.598526  20.842174  263593.238738  488997.861788  1.445233  0.022054  0.011027  0.007144  0.014910  0.000000  1.000000  0.001381  0.009976  0.002359  0.295109  0.286669  0.067792  0.064805  0.047945  0.011338  22  0  0  0  0
3  35  -51.907484  0.000000  -0.025119  0.309818  2056646.587959  7267339.711328  19.925267  142611.495896  503930.132421  1.381653  0.019230  0.009615  0.003865  0.015365  0.000000  1.000000  0.000727  0.011320  0.002677  0.295715  0.285485  0.067512  0.034091  0.044889  0.010615  23  0  0  0  0
0  38  -32.928025  0.000000  -0.037214  0.304611  1341410.152520  7355473.431687  19.590426  93015.742024  510041.479783  1.358435  0.018072  0.009036  0.002521  0.015551  0.000000  1.000000  0.000469  0.011887  0.002811  0.295941  0.284982  0.067393  0.021986  0.043804  0.010359  23  0  0  0  1
6  32  -161.528998  0.000000  -0.008731  0.317488  3025794.316825  7147823.330507  20.418568  209813.905958  495642.656122  1.415859  0.020799  0.010399  0.005687  0.015112  0.000000  1.000000  0.001086  0.010568  0.002499  0.295392  0.286150  0.067669  0.050940  0.046517  0.011000  24  0  0  0  0
10  28  85.144306  0.000000  0.018648  0.331636  4644520.733068  6947513.780997  21.328453  322059.246026  481752.839240  1.478952  0.023418  0.011709  0.008729  0.014689  0.000000  1.000000  0.001711  0.009344  0.002210  0.294764  0.287221  0.067922  0.080284  0.049619  0.011734  23  0  0  0  0
5  33  -93.514151  0.000000  -0.014668  0.314633  2674667.242998  7191146.345008  20.234954  185466.136370  498646.750234  1.403127  0.020231  0.010115  0.005027  0.015204  0.000000  1.000000  0.000954  0.010838  0.002563  0.295512  0.285911  0.067612  0.044775  0.045907  0.010856  26  0  0  0  0
24  13  22.208742  0.000000  0.093210  0.376652  9049819.172616  6395944.987442  24.223561  627530.396981  443506.087854  1.679704  0.030530  0.015265  0.017008  0.013523  0.000000  1.000000  0.003609  0.006192  0.001464  0.292206  0.289829  0.068539  0.168415  0.060424  0.014289  24  0  0  0  0
15  23  33.996323  0.000000  0.053301  0.351577  6692138.321425  6691661.612231  22.610889  464044.655190  464011.599336  1.567879  0.026725  0.013362  0.012577  0.014148  0.000000  1.000000  0.002555  0.007849  0.001856  0.293673  0.288500  0.068225  0.119864  0.054220  0.012822  22  0  0  0  0
35  2  19.930070  0.000000  0.108993  0.303518  9982503.436280  6279550.070063  19.520071  692204.366158  435435.059327  1.353556  0.032037  0.016019  0.018761  0.013277  0.000000  1.000000  0.004044  0.005564  0.001316  0.291660  0.290289  0.068648  0.106814  0.043578  0.010305  27  0  0  0  0
12  26  50.714841  0.000000  0.033162  0.339719  5502314.707923  6840746.668685  21.848290  381540.190706  474349.419669  1.514999  0.024804  0.012402  0.010341  0.014463  0.000000  1.000000  0.002057  0.008711  0.002060  0.294357  0.287769  0.068052  0.096493  0.051450  0.012167  22  0  0  0  0
17  21  29.090710  0.000000  0.064855  0.358753  7374628.028746  6605806.146107  23.072427  511369.693271  458058.230134  1.599883  0.027826  0.013913  0.013859  0.013966  0.000000  1.000000  0.002852  0.007362  0.001741  0.293234  0.288902  0.068320  0.133796  0.055946  0.013230  22  0  0  0  0
20  18  24.971057  0.000000  0.079293  0.368061  8227497.984532  6498757.693292  23.671030  570509.197798  450635.301918  1.641391  0.029202  0.014601  0.015462  0.013740  0.000000  1.000000  0.003233  0.006761  0.001599  0.292696  0.289386  0.068434  0.151621  0.058243  0.013773  25  0  0  0  0
21  17  24.072325  0.000000  0.083341  0.370704  8466687.000148  6468824.896328  23.841019  587094.985322  448559.709068  1.653178  0.029589  0.014794  0.015912  0.013677  0.000000  1.000000  0.003342  0.006594  0.001559  0.292552  0.289517  0.068465  0.156656  0.058907  0.013930  25  0  0  0  0
24  14  22.203858  0.000000  0.093239  0.376981  9051560.202077  6395753.333197  24.244684  627651.123029  443492.798211  1.681169  0.030533  0.015267  0.017011  0.013522  0.000000  1.000000  0.003610  0.006191  0.001464  0.292208  0.289830  0.068539  0.168775  0.060508  0.014309  22  0  0  0  0
14  24  37.733811  0.000000  0.046930  0.347740  6315818.313430  6738934.806003  22.364164  437949.963186  467289.605834  1.550771  0.026118  0.013059  0.011870  0.014248  0.000000  1.000000  0.002395  0.008120  0.001920  0.293904  0.288273  0.068171  0.112349  0.053313  0.012607  25  0  0  0  0
19  19  26.066431  0.000000  0.074861  0.365175  7965685.172315  6531566.341302  23.485420  552354.636381  452910.311342  1.628520  0.028780  0.014390  0.014970  0.013809  0.000000  1.000000  0.003116  0.006944  0.001642  0.292857  0.289240  0.068399  0.146117  0.057523  0.013603  25  0  0  0  0
22  16  23.330511  0.000000  0.087008  0.373085  8683355.466351  6441738.794477  23.994166  602119.158293  446681.511071  1.663798  0.029939  0.014969  0.016319  0.013620  0.000000  1.000000  0.003441  0.006444  0.001524  0.292424  0.289635  0.068493  0.161205  0.059511  0.014073  24  0  0  0  0
16  22  31.220704  0.000000  0.059276  0.355253  7045076.846515  6647265.856802  22.847300  488518.033999  460933.119479  1.584272  0.027294  0.013647  0.013240  0.014054  0.000000  1.000000  0.002708  0.007597  0.001796  0.293448  0.288710  0.068274  0.127022  0.055099  0.013030  23  0  0  0  0
23  15  22.715509  0.000000  0.090302  0.375185  8878008.510410  6417422.852435  24.129231  615616.743127  444995.400833  1.673163  0.030253  0.015126  0.016685  0.013568  0.000000  1.000000  0.003530  0.006310  0.001492  0.292309  0.289739  0.068518  0.165250  0.060047  0.014200  24  0  0  0  0
25  13  21.776953  0.000000  0.095840  0.378435  9205252.963657  6376568.915385  24.338235  638308.449750  442162.516899  1.687656  0.030782  0.015391  0.017300  0.013482  0.000000  1.000000  0.003680  0.006086  0.001439  0.292119  0.289910  0.068558  0.171752  0.060884  0.014398  23  0  0  0  0
18  20  27.413153  0.000000  0.070048  0.362066  7681381.612424  6567249.126027  23.285473  532640.526917  455384.618468  1.614656  0.028321  0.014160  0.014436  0.013885  0.000000  1.000000  0.002988  0.007145  0.001690  0.293036  0.289079  0.068361  0.140168  0.056756  0.013422  26  0  0  0  0
13  25  42.973898  0.000000  0.040194  0.343772  5917849.505115  6788812.409456  22.108934  410354.105246  470748.206685  1.533072  0.025475  0.012738  0.011122  0.014353  0.000000  1.000000  0.002228  0.008408  0.001988  0.294134  0.288028  0.068113  0.104528  0.052386  0.012388  23  0  0  0  0
11  27  63.035973  0.000000  0.025938  0.335648  5075393.129991  6893953.460053  21.586503  351936.696739  478038.872273  1.496846  0.024114  0.012057  0.009538  0.014576  0.000000  1.000000  0.001884  0.009024  0.002134  0.294568  0.287498  0.067988  0.088365  0.050522  0.011948  22  0  0  0  0
9  29  134.893262  0.000000  0.011424  0.327757  4217431.514450  7000485.840950  21.078951  292444.127559  485426.015154  1.461652  0.022727  0.011363  0.007926  0.014801  0.000000  1.000000  0.001543  0.009663  0.002285  0.294944  0.286943  0.067856  0.072390  0.048755  0.011530  22  0  0  0  0
7  31  -615.219023  0.000000  -0.002359  0.320641  3402522.112886  7101302.897863  20.621337  235936.874705  492416.847406  1.429920  0.021409  0.010704  0.006395  0.015014  0.000000  1.000000  0.001228  0.010279  0.002431  0.295258  0.286404  0.067729  0.057631  0.047197  0.011161  24  0  0  0  0
26  12  21.419883  0.000000  0.098129  0.379491  9340549.692438  6359683.272776  24.406141  647690.163164  440991.636707  1.692365  0.031000  0.015500  0.017554  0.013446  0.000000  1.000000  0.003743  0.005994  0.001417  0.292040  0.289979  0.068574  0.174129  0.061158  0.014463  21  0  0  0  0
27  11  21.120602  0.000000  0.100134  0.380052  9459031.936554  6344896.943992  24.442201  655905.930602  439966.326632  1.694865  0.031192  0.015596  0.017777  0.013415  0.000000  1.000000  0.003798  0.005914  0.001399  0.291971  0.290039  0.068589  0.175814  0.061303  0.014497  21  0  0  0  0
29  9  20.658020  0.000000  0.103400  0.378973  9651997.896528  6320814.296428  24.372831  669286.530055  438296.393444  1.690055  0.031503  0.015752  0.018139  0.013364  0.000000  1.000000  0.003888  0.005784  0.001368  0.291857  0.290134  0.068611  0.176397  0.061023  0.014431  23  0  0  0  0
28  10  20.869317  0.000000  0.101882  0.379961  9562317.244151  6332007.008328  24.436361  663067.915703  439072.515796  1.694460  0.031358  0.015679  0.017971  0.013388  0.000000  1.000000  0.003846  0.005844  0.001382  0.291910  0.290090  0.068601  0.176653  0.061280  0.014491  20  0  0  0  0
0  39  -32.930386  0.000000  -0.037211  0.304615  1341544.388150  7355470.800128  19.590648  93025.050159  510041.297306  1.358450  0.018073  0.009036  0.002521  0.015551  0.000000  1.000000  0.000469  0.011887  0.002811  0.295942  0.284982  0.067393  0.021988  0.043805  0.010359  21  0  0  0  0
36  2  19.865247  0.000000  0.109520  0.303547  10013673.241536  6275655.630693  19.521957  694365.735341  435165.012043  1.353687  0.032088  0.016044  0.018819  0.013268  0.000000  1.000000  0.004058  0.005543  0.001311  0.291641  0.290303  0.068651  0.107116  0.043584  0.010307  26  0  0  0  0
2  37  -43.050669  0.000000  -0.029610  0.307842  1791083.860000  7300093.171212  19.798166  124196.908718  506201.315004  1.372840  0.018800  0.009400  0.003366  0.015434  0.000000  1.000000  0.000630  0.011529  0.002726  0.295802  0.285300  0.067468  0.029565  0.044475  0.010518  22  0  0  0  0
38  0  19.763231  0.000000  0.110361  0.258665  10063337.936323  6269447.633535  16.635451  697809.572730  434734.538589  1.153531  0.032168  0.016084  0.018912  0.013255  0.000000  1.000000  0.004082  0.005510  0.001303  0.291611  0.290323  0.068656  0.071374  0.034892  0.008251  25  0  0  0  0
34  4  20.006534  0.000000  0.108377  0.342600  9946119.314966  6284094.858315  22.033551  689681.427119  435750.202947  1.527845  0.031978  0.015989  0.018692  0.013286  0.000000  1.000000  0.004026  0.005588  0.001321  0.291682  0.290273  0.068644  0.141995  0.052114  0.012324  24  0  0  0  0
31  7  20.332088  0.000000  0.105831  0.193598  9795676.855180  6302870.968067  12.450837  679249.482048  437052.171460  0.863363  0.031735  0.015868  0.018409  0.013326  0.000000  1.000000  0.003956  0.005687  0.001345  0.291771  0.290204  0.068627  0.170854  0.024008  0.005677  18  0  0  0  1
30  8  20.480124  0.000000  0.104713  0.376718  9729598.639637  6311128.390016  24.227832  674667.502227  437624.755638  1.680001  0.031629  0.015814  0.018285  0.013343  0.000000  1.000000  0.003925  0.005732  0.001355  0.291812  0.290172  0.068620  0.174675  0.060441  0.014293  23  0  0  0  0
4  35  -66.413956  0.000000  -0.020121  0.312097  2352241.675768  7230959.946381  20.071818  163108.579789  501407.495459  1.391815  0.019709  0.009854  0.004421  0.015288  0.000000  1.000000  0.000835  0.011089  0.002622  0.295624  0.285690  0.067560  0.039175  0.045369  0.010729  23  0  0  0  0
33  5  20.096855  0.000000  0.107658  0.356337  9903665.940489  6289396.741926  22.917021  686737.635378  436117.844893  1.589107  0.031910  0.015955  0.018612  0.013297  0.000000  1.000000  0.004006  0.005616  0.001328  0.291708  0.290254  0.068639  0.155115  0.055360  0.013092  27  0  0  0  0
35  3  19.930075  0.000000  0.108993  0.324756  9982501.306790  6279550.306616  20.885949  692204.218496  435435.075730  1.448268  0.032037  0.016019  0.018761  0.013277  0.000000  1.000000  0.004044  0.005564  0.001316  0.291660  0.290289  0.068648  0.125601  0.048094  0.011373  25  0  0  0  0
8  31  334.060720  0.000000  0.004478  0.324160  3806898.502940  7051510.793637  20.847636  263977.045646  488964.175222  1.445612  0.022063  0.011032  0.007154  0.014909  0.000000  1.000000  0.001384  0.009972  0.002358  0.295125  0.286673  0.067793  0.064907  0.047964  0.011342  23  0  0  0  0
32  6  20.203687  0.000000  0.106821  0.366138  9854171.056471  6295576.961117  23.547349  683305.572966  436546.392174  1.632815  0.031830  0.015915  0.018519  0.013311  0.000000  1.000000  0.003983  0.005649  0.001336  0.291738  0.290231  0.068634  0.164659  0.057763  0.013660  27  0  0  0  0
10  29  84.338937  0.000000  0.018842  0.331805  4656135.675549  6946414.979004  21.339287  322864.646590  481676.646375  1.479704  0.023437  0.011719  0.008750  0.014687  0.000000  1.000000  0.001716  0.009335  0.002208  0.294791  0.287229  0.067924  0.080501  0.049657  0.011743  21  0  0  0  0
11  28  62.462984  0.000000  0.026205  0.335875  5091376.975520  6892399.033346  21.601055  353045.044733  477931.085588  1.497855  0.024141  0.012070  0.009568  0.014572  0.000000  1.000000  0.001890  0.009012  0.002131  0.294602  0.287509  0.067990  0.088664  0.050574  0.011960  23  0  0  0  0
3  36  -51.930153  0.000000  -0.025110  0.309830  2057233.762114  7267306.706373  19.926014  142652.211585  503927.843799  1.381705  0.019231  0.009616  0.003866  0.015365  0.000000  1.000000  0.000727  0.011320  0.002677  0.295718  0.285486  0.067512  0.034102  0.044891  0.010616  21  0  0  0  0
6  33  -162.292152  0.000000  -0.008691  0.317528  3028171.893262  7147637.384783  20.421104  209978.771295  495629.762318  1.416035  0.020803  0.010401  0.005691  0.015112  0.000000  1.000000  0.001087  0.010566  0.002499  0.295401  0.286152  0.067669  0.050982  0.046526  0.011002  22  0  0  0  0
1  38  -37.120490  0.000000  -0.033636  0.306111  1552975.431274  7329424.297984  19.686892  107686.050992  508235.186983  1.365124  0.018415  0.009207  0.002919  0.015496  0.000000  1.000000  0.000544  0.011718  0.002771  0.295877  0.285132  0.067428  0.025538  0.044115  0.010432  22  0  0  0  0
18  21  27.288378  0.000000  0.070473  0.362382  7706649.452947  6564539.474935  23.305781  534392.643472  455196.726490  1.616064  0.028363  0.014181  0.014483  0.013879  0.000000  1.000000  0.002998  0.007128  0.001686  0.293068  0.289096  0.068365  0.140629  0.056833  0.013440  23  0  0  0  0
37  1  19.810164  0.000000  0.109972  0.280743  10040395.731163  6272315.914708  18.055355  696218.719826  434933.430256  1.251990  0.032131  0.016065  0.018869  0.013261  0.000000  1.000000  0.004071  0.005525  0.001307  0.291625  0.290314  0.068654  0.088408  0.039032  0.009230  28  0  0  0  0
16  23  30.994315  0.000000  0.059828  0.009053  7077972.657644  6643755.729102  0.582200  490799.087468  460689.721043  0.040371  0.027349  0.013674  0.013302  0.014047  0.000000  1.000000  0.002720  0.007573  0.001791  0.293490  0.288730  0.068279  0.127615  0.000914  0.000216  16  0  0  0  1
7  32  -631.690628  0.000000  -0.002299  0.320699  3406189.641370  7100997.062409  20.625087  236191.187588  492395.640237  1.430180  0.021415  0.010707  0.006401  0.015013  0.000000  1.000000  0.001230  0.010276  0.002430  0.295270  0.286406  0.067729  0.057698  0.047210  0.011164  20  0  0  0  0
15  24  33.711069  0.000000  0.053864  0.352008  6725739.121410  6688156.129215  22.638632  466374.593828  463768.522970  1.569803  0.026781  0.013390  0.012640  0.014141  0.000000  1.000000  0.002568  0.007825  0.001851  0.293724  0.288523  0.068230  0.120483  0.054323  0.012846  22  0  0  0  0
5  34  -93.685710  0.000000  -0.014643  0.314660  2676180.361643  7191037.287659  20.236651  185571.058681  498639.188005  1.403245  0.020233  0.010117  0.005029  0.015204  0.000000  1.000000  0.000955  0.010837  0.002563  0.295519  0.285912  0.067613  0.044802  0.045913  0.010857  26  0  0  0  0
9  30  133.391333  0.000000  0.011559  0.327878  4225572.419012  6999741.177042  21.086744  293008.632216  485374.378847  1.462192  0.022741  0.011370  0.007941  0.014799  0.000000  1.000000  0.001546  0.009657  0.002284  0.294966  0.286949  0.067858  0.072540  0.048782  0.011536  23  0  0  0  0
17  22  28.915953  0.000000  0.065365  0.359131  7405020.563933  6602571.614108  23.096739  513477.165179  457833.941990  1.601569  0.027876  0.013938  0.013917  0.013960  0.000000  1.000000  0.002864  0.007341  0.001736  0.293274  0.288923  0.068325  0.134348  0.056038  0.013252  23  0  0  0  0
23  16  22.702804  0.000000  0.090373  0.375358  8882261.376591  6416955.974530  24.140321  615911.644357  444963.026697  1.673932  0.030260  0.015130  0.016693  0.013567  0.000000  1.000000  0.003531  0.006307  0.001492  0.292313  0.289742  0.068518  0.165456  0.060091  0.014210  25  0  0  0  0
13  26  42.580813  0.000000  0.040635  0.344127  5944194.393073  6786141.546588  22.131792  412180.906167  470563.004351  1.534657  0.025519  0.012759  0.011171  0.014348  0.000000  1.000000  0.002239  0.008388  0.001984  0.294181  0.288046  0.068117  0.105021  0.052468  0.012408  23  0  0  0  0
21  18  24.038212  0.000000  0.083504  0.370867  8476424.885083  6467763.436770  23.851527  587770.227410  448486.105594  1.653907  0.029605  0.014802  0.015930  0.013675  0.000000  1.000000  0.003346  0.006588  0.001558  0.292562  0.289524  0.068467  0.156879  0.058949  0.013940  22  0  0  0  0
25  14  21.772343  0.000000  0.095869  0.378770  9206990.356738  6376377.213794  24.359777  638428.923645  442149.223973  1.689150  0.030784  0.015392  0.017303  0.013481  0.000000  1.000000  0.003681  0.006085  0.001439  0.292120  0.289911  0.068558  0.172122  0.060971  0.014418  23  0  0  0  0
12  27  50.252972  0.000000  0.033514  0.340010  5523379.804910  6838650.933944  21.867019  383000.881624  474204.097732  1.516298  0.024839  0.012420  0.010380  0.014459  0.000000  1.000000  0.002065  0.008695  0.002056  0.294398  0.287783  0.068055  0.096888  0.051517  0.012183  23  0  0  0  0
20  19  24.916602  0.000000  0.079529  0.368258  8241583.856420  6497229.261504  23.683734  571485.936958  450529.317766  1.642272  0.029226  0.014613  0.015489  0.013737  0.000000  1.000000  0.003239  0.006752  0.001597  0.292712  0.289395  0.068436  0.151902  0.058292  0.013785  24  0  0  0  0
19  20  25.982172  0.000000  0.075188  0.365426  7985139.744286  6529466.708988  23.501567  553703.650659  452764.719141  1.629640  0.028812  0.014406  0.015007  0.013805  0.000000  1.000000  0.003123  0.006932  0.001639  0.292880  0.289253  0.068403  0.146481  0.057586  0.013618  23  0  0  0  0
14  25  37.395477  0.000000  0.047448  0.348147  6346730.606542  6735751.494884  22.390319  440093.476022  467068.869435  1.552584  0.026169  0.013084  0.011928  0.014241  0.000000  1.000000  0.002407  0.008097  0.001915  0.293955  0.288294  0.068176  0.112923  0.053408  0.012630  24  0  0  0  0
28  11  20.868306  0.000000  0.101889  0.381240  9562747.513597  6331959.292276  24.518650  663097.751344  439069.207081  1.700166  0.031359  0.015680  0.017972  0.013387  0.000000  1.000000  0.003847  0.005844  0.001382  0.291911  0.290091  0.068601  0.178041  0.061613  0.014570  21  0  0  0  0
30  9  20.479755  0.000000  0.104716  0.379840  9729764.548230  6311109.950102  24.428572  674679.006621  437623.476982  1.693920  0.031629  0.015814  0.018286  0.013343  0.000000  1.000000  0.003925  0.005732  0.001355  0.291812  0.290172  0.068620  0.178032  0.061248  0.014484  20  0  0  0  0
24  15  22.196196  0.000000  0.093285  0.377209  9054293.469191  6395452.449605  24.259362  627840.652584  443471.934413  1.682187  0.030538  0.015269  0.017016  0.013522  0.000000  1.000000  0.003611  0.006189  0.001464  0.292211  0.289832  0.068540  0.169034  0.060567  0.014323  24  0  0  0  0
27  12  21.118929  0.000000  0.100146  0.380863  9459720.028732  6344820.743921  24.494394  655953.644126  439961.042785  1.698484  0.031193  0.015596  0.017778  0.013415  0.000000  1.000000  0.003799  0.005913  0.001398  0.291971  0.290040  0.068589  0.176696  0.061515  0.014547  22  0  0  0  0
26  13  21.417108  0.000000  0.098148  0.380008  9341645.868631  6359562.083479  24.439361  647766.173951  440983.233228  1.694668  0.031002  0.015501  0.017556  0.013446  0.000000  1.000000  0.003744  0.005993  0.001417  0.292041  0.289980  0.068575  0.174692  0.061292  0.014494  22  0  0  0  0
31  8  20.329966  0.000000  0.105847  0.377443  9796651.090167  6302759.546821  24.274435  679317.037217  437044.445314  1.683232  0.031737  0.015869  0.018411  0.013326  0.000000  1.000000  0.003956  0.005687  0.001345  0.291772  0.290204  0.068628  0.176052  0.060627  0.014337  26  0  0  0  0
29  10  20.657409  0.000000  0.103404  0.380982  9652265.894229  6320784.540269  24.502005  669305.113487  438294.330100  1.699012  0.031504  0.015752  0.018140  0.013364  0.000000  1.000000  0.003888  0.005784  0.001368  0.291858  0.290135  0.068611  0.178570  0.061546  0.014554  21  0  0  0  0
35  4  19.930066  0.000000  0.108993  0.342832  9982506.341937  6279549.744395  22.048516  692204.567642  435435.036744  1.528883  0.032037  0.016019  0.018761  0.013277  0.000000  1.000000  0.004044  0.005564  0.001316  0.291660  0.290289  0.068648  0.142543  0.052168  0.012337  23  0  0  0  0
2  38  -43.058818  0.000000  -0.029605  0.307848  1791377.232905  7300079.658146  19.798568  124217.251711  506200.377984  1.372868  0.018801  0.009400  0.003367  0.015434  0.000000  1.000000  0.000630  0.011529  0.002726  0.295804  0.285300  0.067468  0.029570  0.044477  0.010518  23  0  0  0  0
37  2  19.810175  0.000000  0.109972  0.303572  10040390.361695  6272316.513034  19.523573  696218.347498  434933.471745  1.353799  0.032131  0.016065  0.018869  0.013261  0.000000  1.000000  0.004071  0.005525  0.001307  0.291625  0.290314  0.068654  0.107375  0.043590  0.010308  26  0  0  0  0
38  1  19.763244  0.000000  0.110360  0.280685  10063331.554834  6269448.345078  18.051626  697809.130227  434734.587929  1.251732  0.032168  0.016084  0.018912  0.013255  0.000000  1.000000  0.004082  0.005510  0.001303  0.291611  0.290323  0.068656  0.088566  0.039021  0.009228  27  0  0  0  0
34  5  20.006501  0.000000  0.108377  0.356684  9946135.680926  6284093.033663  22.939371  689682.561963  435750.076422  1.590656  0.031978  0.015989  0.018692  0.013286  0.000000  1.000000  0.004026  0.005588  0.001321  0.291682  0.290273  0.068644  0.155842  0.055444  0.013111  27  0  0  0  0
3  37  -51.948561  0.000000  -0.025102  0.309839  2057710.235746  7267279.902171  19.926619  142685.251106  503925.985149  1.381747  0.019232  0.009616  0.003867  0.015365  0.000000  1.000000  0.000727  0.011319  0.002677  0.295721  0.285486  0.067512  0.034110  0.044893  0.010616  24  0  0  0  0
7  33  -645.929885  0.000000  -0.002248  0.320747  3409210.920873  7100744.975563  20.628170  236400.688429  492378.160091  1.430394  0.021420  0.010710  0.006407  0.015013  0.000000  1.000000  0.001231  0.010274  0.002430  0.295280  0.286408  0.067730  0.057753  0.047220  0.011167  23  0  0  0  0
8  32  328.560125  0.000000  0.004555  0.324230  3811504.104246  7051106.347984  20.852178  264296.406150  488936.130248  1.445927  0.022071  0.011036  0.007163  0.014908  0.000000  1.000000  0.001385  0.009969  0.002357  0.295139  0.286676  0.067793  0.064992  0.047979  0.011346  21  0  0  0  0
0  40  -32.932324  0.000000  -0.037210  0.304618  1341654.640358  7355468.634139  19.590829  93032.695241  510041.147112  1.358463  0.018073  0.009036  0.002521  0.015551  0.000000  1.000000  0.000469  0.011886  0.002811  0.295943  0.284983  0.067393  0.021990  0.043806  0.010359  23  0  0  0  0
4  36  -66.460270  0.000000  -0.020108  0.312111  2353011.157424  7230910.039116  20.072730  163161.937002  501404.034802  1.391878  0.019710  0.009855  0.004422  0.015288  0.000000  1.000000  0.000835  0.011088  0.002622  0.295628  0.285691  0.067560  0.039189  0.045372  0.010730  23  0  0  0  0
36  3  19.865251  0.000000  0.109520  0.324880  10013671.371161  6275655.838473  20.893921  694365.605646  435165.026451  1.448821  0.032088  0.016044  0.018819  0.013268  0.000000  1.000000  0.004058  0.005543  0.001311  0.291641  0.290303  0.068651  0.125991  0.048121  0.011380  26  0  0  0  0
6  34  -162.921367  0.000000  -0.008659  0.317560  3030116.088969  7147485.241428  20.423172  210113.585248  495619.212430  1.416179  0.020806  0.010403  0.005695  0.015112  0.000000  1.000000  0.001087  0.010564  0.002498  0.295408  0.286153  0.067670  0.051017  0.046533  0.011004  22  0  0  0  0
11  29  61.969769  0.000000  0.026439  0.336075  5105400.943803  6891034.620064  21.613923  354017.491389  477836.474769  1.498747  0.024164  0.012082  0.009595  0.014569  0.000000  1.000000  0.001896  0.009002  0.002129  0.294631  0.287519  0.067993  0.088930  0.050619  0.011970  22  0  0  0  0
32  7  20.203558  0.000000  0.106822  0.373262  9854231.411936  6295570.241860  24.005555  683309.758120  436545.926249  1.664587  0.031830  0.015915  0.018520  0.013310  0.000000  1.000000  0.003983  0.005649  0.001336  0.291738  0.290231  0.068634  0.172114  0.059556  0.014084  31  0  0  0  0
1  39  -37.124366  0.000000  -0.033633  0.306116  1553155.544839  7329418.178254  19.687161  107698.540384  508234.762630  1.365142  0.018415  0.009208  0.002919  0.015496  0.000000  1.000000  0.000544  0.011718  0.002771  0.295878  0.285132  0.067428  0.025541  0.044116  0.010433  23  0  0  0  0
10  30  83.661101  0.000000  0.019008  0.331950  4666099.772993  6945471.915120  21.348618  323555.574652  481611.252665  1.480351  0.023454  0.011727  0.008769  0.014685  0.000000  1.000000  0.001720  0.009327  0.002206  0.294815  0.287236  0.067926  0.080688  0.049689  0.011750  23  0  0  0  0
16  24  30.737543  0.000000  0.060467  0.356159  7116123.894844  6639771.777951  22.905578  493444.561435  460413.466855  1.588313  0.027412  0.013706  0.013374  0.014038  0.000000  1.000000  0.002736  0.007547  0.001785  0.293547  0.288758  0.068285  0.128336  0.055317  0.013081  23  0  0  0  0
17  23  28.708129  0.000000  0.065982  0.359598  7441790.746537  6598657.411323  23.126752  516026.874388  457562.524276  1.603650  0.027937  0.013969  0.013986  0.013951  0.000000  1.000000  0.002878  0.007316  0.001730  0.293322  0.288947  0.068330  0.135029  0.056151  0.013279  22  0  0  0  0
39  0  19.723103  0.000000  0.110695  0.258544  10083081.261595  6266978.119491  16.627703  699178.609670  434563.298137  1.152994  0.032200  0.016100  0.018950  0.013250  0.000000  1.000000  0.004091  0.005497  0.001300  0.291599  0.290331  0.068658  0.071459  0.034870  0.008246  25  0  0  0  0
18  22  27.128620  0.000000  0.071023  0.362794  7739450.807773  6561021.290683  23.332323  536667.147175  454952.769399  1.617904  0.028417  0.014208  0.014545  0.013872  0.000000  1.000000  0.003011  0.007106  0.001680  0.293108  0.289117  0.068371  0.141234  0.056935  0.013464  22  0  0  0  0
9  31  132.152039  0.000000  0.011673  0.327980  4232436.551624  6999112.990435  21.093328  293484.603258  485330.819282  1.462648  0.022752  0.011376  0.007954  0.014798  0.000000  1.000000  0.001549  0.009652  0.002282  0.294984  0.286954  0.067859  0.072668  0.048805  0.011541  23  0  0  0  0
19  21  25.867255  0.000000  0.075638  0.365765  8011947.844426  6526573.048285  23.523399  555562.571528  452564.067612  1.631154  0.028856  0.014428  0.015057  0.013799  0.000000  1.000000  0.003133  0.006914  0.001635  0.292911  0.289270  0.068407  0.146978  0.057670  0.013638  24  0  0  0  0
15  25  33.418826  0.000000  0.054453  0.352472  6760906.463410  6684486.070643  22.668444  468813.159247  463514.034647  1.571870  0.026839  0.013419  0.012706  0.014133  0.000000  1.000000  0.002582  0.007800  0.001845  0.293776  0.288547  0.068236  0.121147  0.054433  0.012872  23  0  0  0  0
33  6  20.096784  0.000000  0.107659  0.366605  9903699.724854  6289392.978120  23.577392  686739.978045  436117.583904  1.634898  0.031910  0.015955  0.018612  0.013297  0.000000  1.000000  0.004006  0.005616  0.001328  0.291708  0.290254  0.068639  0.165585  0.057879  0.013687  25  0  0  0  0
22  17  23.309568  0.000000  0.087117  0.373239  8689866.648373  6441026.320494  24.004034  602570.655120  446632.106870  1.664482  0.029949  0.014975  0.016331  0.013618  0.000000  1.000000  0.003443  0.006440  0.001523  0.292430  0.289639  0.068494  0.161401  0.059550  0.014082  25  0  0  0  0
5  35  -93.825723  0.000000  -0.014623  0.314681  2677411.423058  7190948.501939  20.238027  185656.422647  498633.031447  1.403340  0.020235  0.010118  0.005032  0.015204  0.000000  1.000000  0.000955  0.010836  0.002563  0.295524  0.285913  0.067613  0.044824  0.045917  0.010859  24  0  0  0  0
24  16  22.184250  0.000000  0.093356  0.377385  9058560.540095  6394982.714682  24.270689  628136.538794  443439.362167  1.682972  0.030545  0.015272  0.017024  0.013521  0.000000  1.000000  0.003612  0.006187  0.001463  0.292215  0.289835  0.068540  0.169245  0.060612  0.014334  22  0  0  0  0
20  20  24.838602  0.000000  0.079870  0.368524  8261907.042822  6495023.819998  23.700838  572895.182490  450376.388569  1.643458  0.029259  0.014630  0.015527  0.013732  0.000000  1.000000  0.003247  0.006739  0.001594  0.292734  0.289408  0.068439  0.152288  0.058359  0.013801  26  0  0  0  0
21  19  23.987597  0.000000  0.083748  0.371074  8490943.984042  6466180.710913  23.864805  588777.007298  448376.356596  1.654828  0.029629  0.014814  0.015957  0.013671  0.000000  1.000000  0.003351  0.006579  0.001556  0.292578  0.289533  0.068469  0.157173  0.059001  0.013953  22  0  0  0  0
29  11  20.656437  0.000000  0.103411  0.382275  9652691.857268  6320737.245110  24.585192  669334.650514  438291.050570  1.704780  0.031504  0.015752  0.018141  0.013364  0.000000  1.000000  0.003889  0.005784  0.001368  0.291858  0.290135  0.068611  0.179978  0.061884  0.014634  22  0  0  0  0
14  26  37.069296  0.000000  0.047958  0.348557  6377184.222535  6732614.357679  22.416687  442205.183380  466851.334817  1.554413  0.026219  0.013110  0.011985  0.014235  0.000000  1.000000  0.002419  0.008075  0.001910  0.294004  0.288314  0.068181  0.113503  0.053505  0.012653  22  0  0  0  0
12  28  49.843973  0.000000  0.033832  0.340277  5542410.187835  6836756.881096  21.884152  384320.481886  474072.760772  1.517486  0.024871  0.012435  0.010416  0.014455  0.000000  1.000000  0.002073  0.008681  0.002053  0.294434  0.287796  0.068058  0.097250  0.051578  0.012197  24  0  0  0  0
13  27  42.219637  0.000000  0.041049  0.344467  5968914.631239  6783634.476758  22.153630  413895.051010  470389.159714  1.536172  0.025560  0.012780  0.011218  0.014342  0.000000  1.000000  0.002249  0.008370  0.001979  0.294225  0.288063  0.068121  0.105493  0.052547  0.012426  21  0  0  0  0
23  17  22.683191  0.000000  0.090484  0.375515  8888839.651278  6416233.796443  24.150443  616367.793507  444912.949596  1.674634  0.030271  0.015135  0.016705  0.013566  0.000000  1.000000  0.003534  0.006303  0.001491  0.292320  0.289746  0.068519  0.165658  0.060132  0.014220  26  0  0  0  0
22  18  23.277741  0.000000  0.087284  0.373408  8699793.034315  6439940.100987  24.014896  603258.968200  446556.786497  1.665235  0.029966  0.014983  0.016350  0.013616  0.000000  1.000000  0.003447  0.006434  0.001521  0.292440  0.289645  0.068495  0.161632  0.059593  0.014093  25  0  0  0  0
30  10  20.479166  0.000000  0.104720  0.381867  9730029.858542  6311080.462380  24.558953  674697.403705  437621.432251  1.702961  0.031629  0.015815  0.018286  0.013343  0.000000  1.000000  0.003925  0.005732  0.001355  0.291812  0.290172  0.068620  0.180231  0.061777  0.014609  20  0  0  0  0
28  12  20.866706  0.000000  0.101901  0.382063  9563429.172548  6331883.697509  24.571541  663145.018776  439063.965207  1.703834  0.031360  0.015680  0.017973  0.013387  0.000000  1.000000  0.003847  0.005844  0.001382  0.291911  0.290091  0.068601  0.178938  0.061828  0.014621  22  0  0  0  1
31  9  20.329609  0.000000  0.105850  0.380589  9796815.422861  6302741.266339  24.476785  679328.432335  437043.177713  1.697263  0.031737  0.015869  0.018412  0.013326  0.000000  1.000000  0.003956  0.005687  0.001345  0.291772  0.290204  0.068628  0.179444  0.061443  0.014530  22  0  0  0  0
26  14  21.412736  0.000000  0.098177  0.380348  9343373.726549  6359371.056787  24.461262  647885.986662  440969.987101  1.696187  0.031005  0.015502  0.017559  0.013445  0.000000  1.000000  0.003744  0.005992  0.001417  0.292042  0.289981  0.068575  0.175070  0.061380  0.014515  21  0  0  0  0
33  7  20.107844  0.000000  0.107570  0.028185  9898432.231791  6289973.488424  1.812687  686374.720801  436157.837510  0.125695  0.031901  0.015951  0.018603  0.013299  0.000000  1.000000  0.004004  0.005612  0.001327  0.291703  0.290250  0.068638  0.179751  0.002900  0.000686  17  0  0  1  1
34  6  20.006431  0.000000  0.108378  0.367006  9946169.375417  6284089.277938  23.603223  689684.898399  435749.815994  1.636689  0.031979  0.015989  0.018692  0.013286  0.000000  1.000000  0.004026  0.005588  0.001321  0.291682  0.290273  0.068644  0.166379  0.057979  0.013711  25  0  0  0  0
35  5  19.930032  0.000000  0.108993  0.356983  9982522.797171  6279547.909032  22.958571  692205.708677  435434.909477  1.591988  0.032037  0.016019  0.018761  0.013277  0.000000  1.000000  0.004044  0.005564  0.001316  0.291660  0.290289  0.068648  0.156466  0.055516  0.013129  24  0  0  0  1
2  39  -43.065485  0.000000  -0.029601  0.307853  1791617.184602  7300068.596999  19.798896  124233.890385  506199.610985  1.372890  0.018801  0.009401  0.003367  0.015434  0.000000  1.000000  0.000630  0.011529  0.002726  0.295806  0.285300  0.067468  0.029574  0.044478  0.010518  23  0  0  0  0
5  36  -93.939618  0.000000  -0.014607  0.314698  2678410.302899  7190876.423441  20.239141  185725.686734  498628.033397  1.403418  0.020237  0.010119  0.005034  0.015203  0.000000  1.000000  0.000956  0.010836  0.002562  0.295528  0.285914  0.067613  0.044842  0.045921  0.010859  22  0  0  0  0
36  4  19.865241  0.000000  0.109520  0.343032  10013676.591570  6275655.255446  22.061363  694365.967638  435164.986023  1.529774  0.032088  0.016044  0.018819  0.013268  0.000000  1.000000  0.004058  0.005543  0.001311  0.291641  0.290303  0.068651  0.143012  0.052214  0.012348  26  0  0  0  0
27  13  21.116285  0.000000  0.100164  0.381387  9460807.528854  6344700.312502  24.528099  656029.053299  439952.691859  1.700822  0.031195  0.015597  0.017780  0.013414  0.000000  1.000000  0.003799  0.005913  0.001398  0.291972  0.290040  0.068589  0.177271  0.061652  0.014579  24  0  0  0  0
1  40  -37.127550  0.000000  -0.033631  0.306119  1553303.471323  7329413.139272  19.687382  107708.797866  508234.413218  1.365158  0.018416  0.009208  0.002919  0.015496  0.000000  1.000000  0.000544  0.011718  0.002771  0.295879  0.285133  0.067428  0.025544  0.044117  0.010433  19  0  0  0  0
32  8  20.203344  0.000000  0.106824  0.378068  9854332.004711  6295559.043502  24.314646  683316.733400  436545.149735  1.686020  0.031830  0.015915  0.018520  0.013310  0.000000  1.000000  0.003983  0.005649  0.001336  0.291738  0.290231  0.068634  0.177239  0.060789  0.014375  25  0  0  0  0
7  34  -658.053839  0.000000  -0.002207  0.320786  3411681.351969  7100538.754821  20.630686  236571.992471  492363.860382  1.430568  0.021424  0.010712  0.006412  0.015012  0.000000  1.000000  0.001232  0.010272  0.002429  0.295288  0.286410  0.067730  0.057798  0.047229  0.011169  23  0  0  0  0
37  3  19.810180  0.000000  0.109972  0.324986  10040388.707834  6272316.696774  20.900748  696218.232816  434933.484486  1.449295  0.032131  0.016065  0.018869  0.013261  0.000000  1.000000  0.004071  0.005525  0.001307  0.291625  0.290314  0.068654  0.126325  0.048145  0.011385  24  0  0  0  0
25  15  21.765109  0.000000  0.095915  0.379003  9209718.630411  6376076.177048  24.374732  638618.106946  442128.349555  1.690187  0.030789  0.015394  0.017308  0.013481  0.000000  1.000000  0.003682  0.006083  0.001439  0.292123  0.289913  0.068559  0.172386  0.061031  0.014433  24  0  0  0  0
8  33  324.166104  0.000000  0.004618  0.324289  3815297.846976  7050773.051260  20.855914  264559.470951  488913.018866  1.446186  0.022077  0.011039  0.007170  0.014907  0.000000  1.000000  0.001387  0.009966  0.002357  0.295150  0.286679  0.067794  0.065061  0.047992  0.011349  23  0  0  0  0
6  35  -163.436741  0.000000  -0.008633  0.317586  3031697.813388  7147361.402579  20.424850  210223.264805  495610.625226  1.416295  0.020809  0.010405  0.005698  0.015111  0.000000  1.000000  0.001088  0.010563  0.002498  0.295414  0.286154  0.067670  0.051046  0.046538  0.011005  22  0  0  0  0
11  30  61.553639  0.000000  0.026640  0.336247  5117429.281771  6889863.937530  21.625012  354851.557524  477755.297580  1.499516  0.024184  0.012092  0.009617  0.014567  0.000000  1.000000  0.001900  0.008993  0.002127  0.294657  0.287527  0.067995  0.089159  0.050658  0.011980  20  0  0  0  0
38  2  19.763255  0.000000  0.110360  0.303593  10063326.387662  6269448.921023  19.524937  697808.771926  434734.627866  1.353894  0.032168  0.016084  0.018912  0.013255  0.000000  1.000000  0.004082  0.005510  0.001303  0.291611  0.290323  0.068656  0.107598  0.043594  0.010309  26  0  0  0  0
39  1  19.723116  0.000000  0.110695  0.280634  10083075.041185  6266978.813258  18.048359  699178.178336  434563.346244  1.251505  0.032200  0.016100  0.018950  0.013250  0.000000  1.000000  0.004091  0.005497  0.001300  0.291599  0.290331  0.068658  0.088701  0.039011  0.009225  26  0  0  0  0
12  29  49.491458  0.000000  0.034111  0.340512  5559104.323733  6835094.780802  21.899310  385478.082665  473957.507811  1.518537  0.024899  0.012449  0.010447  0.014451  0.000000  1.000000  0.002080  0.008668  0.002050  0.294466  0.287808  0.068061  0.097571  0.051633  0.012210  23  0  0  0  0
10  31  83.098797  0.000000  0.019148  0.332072  4674499.765513  6944676.578934  21.356500  324138.044925  481556.102653  1.480897  0.023468  0.011734  0.008785  0.014683  0.000000  1.000000  0.001723  0.009321  0.002204  0.294834  0.287242  0.067927  0.080846  0.049716  0.011757  23  0  0  0  0
40  0  19.688607  0.000000  0.110984  0.258438  10100147.484065  6264842.304798  16.620904  700362.011588  434415.196985  1.152523  0.032227  0.016114  0.018982  0.013246  0.000000  1.000000  0.004099  0.005485  0.001297  0.291588  0.290338  0.068659  0.071532  0.034850  0.008241  27  0  0  0  0
4  37  -66.497894  0.000000  -0.020098  0.312122  2353635.550632  7230869.518576  20.073468  163205.233526  501401.225036  1.391930  0.019711  0.009856  0.004423  0.015288  0.000000  1.000000  0.000836  0.011088  0.002622  0.295631  0.285691  0.067560  0.039200  0.045374  0.010730  22  0  0  0  0
16  25  30.477530  0.000000  0.061128  0.356681  7155551.023216  6635611.268564  22.939169  496178.507942  460124.969808  1.590642  0.027477  0.013739  0.013448  0.014029  0.000000  1.000000  0.002752  0.007519  0.001778  0.293602  0.288784  0.068292  0.129092  0.055444  0.013111  23  0  0  0  0
20  21  24.731870  0.000000  0.080342  0.368885  8290000.327591  6491974.780731  23.724026  574843.220325  450164.962817  1.645066  0.029306  0.014653  0.015580  0.013726  0.000000  1.000000  0.003258  0.006721  0.001589  0.292765  0.289427  0.068444  0.152817  0.058449  0.013822  24  0  0  0  0
18  23  26.937897  0.000000  0.071692  0.363305  7779286.222176  6556747.700391  23.365182  539429.404954  454656.431123  1.620183  0.028483  0.014241  0.014620  0.013863  0.000000  1.000000  0.003027  0.007079  0.001674  0.293157  0.289144  0.068377  0.141983  0.057061  0.013494  22  0  0  0  0
9  32  131.139294  0.000000  0.011769  0.328065  4238147.411239  6998590.132747  21.098802  293880.604320  485294.563409  1.463028  0.022762  0.011381  0.007965  0.014797  0.000000  1.000000  0.001551  0.009647  0.002281  0.294999  0.286958  0.067860  0.072774  0.048824  0.011546  22  0  0  0  0
14  27  36.769320  0.000000  0.048437  0.348949  6405774.178358  6729668.298681  22.441894  444187.661260  466647.049899  1.556160  0.026267  0.013133  0.012039  0.014228  0.000000  1.000000  0.002431  0.008054  0.001905  0.294050  0.288334  0.068185  0.114056  0.053597  0.012675  23  0  0  0  0
19  22  25.719556  0.000000  0.076224  0.366210  8046877.649046  6522802.063632  23.552016  557984.665687  452302.580896  1.633138  0.028914  0.014457  0.015123  0.013791  0.000000  1.000000  0.003147  0.006891  0.001630  0.292951  0.289293  0.068412  0.147632  0.057781  0.013664  24  0  0  0  1
3  38  -51.963551  0.000000  -0.025095  0.309847  2058098.018763  7267258.072951  19.927110  142712.140663  503924.471472  1.381781  0.019233  0.009616  0.003868  0.015365  0.000000  1.000000  0.000727  0.011319  0.002677  0.295723  0.285486  0.067512  0.034117  0.044895  0.010617  24  0  0  0  0
15  26  33.136661  0.000000  0.055035  0.352939  6795598.052972  6680864.594339  22.698532  471218.735155  463262.915103  1.573956  0.026896  0.013448  0.012771  0.014125  0.000000  1.000000  0.002597  0.007775  0.001839  0.293828  0.288570  0.068241  0.121817  0.054545  0.012899  21  0  0  0  0
13  28  41.899535  0.000000  0.041422  0.344778  5991247.609859  6781368.786528  22.173616  415443.659073  470232.052764  1.537558  0.025597  0.012799  0.011260  0.014338  0.000000  1.000000  0.002258  0.008354  0.001975  0.294264  0.288078  0.068125  0.105924  0.052620  0.012443  23  0  0  0  0
24  17  22.165795  0.000000  0.093467  0.377545  9065165.375239  6394255.613110  24.281009  628594.529693  443388.943663  1.683688  0.030556  0.015278  0.017037  0.013519  0.000000  1.000000  0.003615  0.006182  0.001462  0.292221  0.289839  0.068541  0.169452  0.060654  0.014343  23  0  0  0  0
27  14  21.112120  0.000000  0.100193  0.381733  9462521.927673  6344510.456512  24.550306  656147.932732  439939.526910  1.702361  0.031197  0.015599  0.017783  0.013414  0.000000  1.000000  0.003800  0.005912  0.001398  0.291974  0.290041  0.068589  0.177655  0.061742  0.014601  24  0  0  0  0
25  16  21.753824  0.000000  0.095986  0.379182  9213979.688060  6375606.006748  24.386249  638913.576187  442095.747119  1.690985  0.030796  0.015398  0.017316  0.013480  0.000000  1.000000  0.003684  0.006081  0.001438  0.292127  0.289916  0.068559  0.172602  0.061077  0.014444  24  0  0  0  0
29  12  20.654899  0.000000  0.103423  0.383106  9653366.669588  6320662.319823  24.638612  669381.443189  438285.855119  1.708485  0.031506  0.015753  0.018142  0.013364  0.000000  1.000000  0.003889  0.005783  0.001368  0.291859  0.290135  0.068611  0.180887  0.062102  0.014686  21  0  0  0  0
30  11  20.478228  0.000000  0.104727  0.383173  9730451.486972  6311033.600875  24.642907  674726.640163  437618.182792  1.708783  0.031630  0.015815  0.018287  0.013343  0.000000  1.000000  0.003925  0.005731  0.001355  0.291812  0.290172  0.068620  0.181656  0.062119  0.014690  24  0  0  0  0
23  18  22.653349  0.000000  0.090653  0.375688  8898879.444149  6415131.563515  24.161581  617063.970423  444836.518824  1.675407  0.030287  0.015144  0.016724  0.013563  0.000000  1.000000  0.003538  0.006297  0.001489  0.292330  0.289752  0.068521  0.165896  0.060176  0.014230  24  0  0  0  0
31  10  20.329037  0.000000  0.105855  0.382633  9797078.121174  6302712.043751  24.608201  679346.648299  437041.151368  1.706376  0.031738  0.015869  0.018412  0.013326  0.000000  1.000000  0.003956  0.005687  0.001345  0.291772  0.290204  0.068628  0.181666  0.061978  0.014657  22  0  0  0  0
26  15  21.405874  0.000000  0.098222  0.380584  9346087.681309  6359071.007600  24.476446  648074.177064  440949.181162  1.697240  0.031009  0.015505  0.017565  0.013445  0.000000  1.000000  0.003745  0.005991  0.001417  0.292045  0.289983  0.068575  0.175340  0.061442  0.014530  24  0  0  0  0
32  9  20.202996  0.000000  0.106826  0.381236  9854494.841189  6295540.916214  24.518377  683328.024768  436543.892757  1.700147  0.031830  0.015915  0.018520  0.013310  0.000000  1.000000  0.003983  0.005649  0.001336  0.291738  0.290231  0.068634  0.180661  0.061612  0.014570  25  0  0  0  0
28  13  20.864176  0.000000  0.101919  0.382593  9564506.544904  6331764.218732  24.605625  663219.725672  439055.680338  1.706197  0.031362  0.015681  0.017975  0.013387  0.000000  1.000000  0.003847  0.005843  0.001382  0.291912  0.290092  0.068601  0.179522  0.061967  0.014654  24  0  0  0  0
21  20  23.914912  0.000000  0.084101  0.371352  8511942.575768  6463891.449727  23.882721  590233.086625  448217.615194  1.656070  0.029663  0.014832  0.015997  0.013666  0.000000  1.000000  0.003360  0.006565  0.001553  0.292600  0.289547  0.068472  0.157579  0.059071  0.013969  25  0  0  0  0
37  4  19.810169  0.000000  0.109972  0.343203  10040394.080135  6272316.096665  22.072374  696218.605341  434933.442873  1.530537  0.032131  0.016065  0.018869  0.013261  0.000000  1.000000  0.004071  0.005525  0.001307  0.291625  0.290314  0.068654  0.143414  0.052254  0.012357  24  0  0  0  0
34  7  20.006308  0.000000  0.108379  0.374211  9946228.984639  6284082.634200  24.066539  689689.031807  435749.355305  1.668816  0.031979  0.015989  0.018692  0.013286  0.000000  1.000000  0.004026  0.005588  0.001321  0.291682  0.290273  0.068644  0.173939  0.059798  0.014141  24  0  0  0  0
33  8  20.096448  0.000000  0.107662  0.378607  9903859.493439  6289375.180845  24.349261  686751.056680  436116.349809  1.688421  0.031910  0.015955  0.018613  0.013297  0.000000  1.000000  0.004006  0.005616  0.001328  0.291708  0.290254  0.068639  0.178260  0.060928  0.014408  22  0  0  0  0
4  38  -66.528543  0.000000  -0.020090  0.312132  2354143.701786  7230836.526087  20.074067  163240.469622  501398.937279  1.391971  0.019712  0.009856  0.004424  0.015288  0.000000  1.000000  0.000836  0.011087  0.002622  0.295634  0.285691  0.067560  0.039209  0.045376  0.010731  22  0  0  0  0
3  39  -51.975817  0.000000  -0.025090  0.309853  2058415.176610  7267240.209872  19.927510  142734.132947  503923.232815  1.381809  0.019233  0.009617  0.003868  0.015365  0.000000  1.000000  0.000727  0.011319  0.002677  0.295725  0.285487  0.067512  0.034122  0.044896  0.010617  25  0  0  0  0
38  3  19.763259  0.000000  0.110360  0.325077  10063324.914548  6269449.084684  20.906594  697808.669778  434734.639214  1.449700  0.032168  0.016084  0.018912  0.013255  0.000000  1.000000  0.004082  0.005510  0.001303  0.291611  0.290323  0.068656  0.126613  0.048165  0.011390  25  0  0  0  0
5  37  -94.032225  0.000000  -0.014593  0.314712  2679220.817936  7190817.912085  20.240042  185781.889274  498623.976117  1.403480  0.020238  0.010119  0.005035  0.015203  0.000000  1.000000  0.000956  0.010835  0.002562  0.295532  0.285915  0.067613  0.044856  0.045924  0.010860  22  0  0  0  0
35  6  19.929964  0.000000  0.108993  0.367351  9982556.398115  6279544.162080  23.625401  692208.038625  435434.649657  1.638227  0.032037  0.016019  0.018761  0.013277  0.000000  1.000000  0.004044  0.005564  0.001316  0.291660  0.290289  0.068648  0.167061  0.058065  0.013731  26  0  0  0  0
6  36  -163.857211  0.000000  -0.008612  0.317607  3032981.186707  7147260.882641  20.426209  210312.256171  495603.654997  1.416389  0.020811  0.010406  0.005700  0.015111  0.000000  1.000000  0.001089  0.010562  0.002498  0.295419  0.286155  0.067670  0.051069  0.046543  0.011006  24  0  0  0  0
7  35  -668.254519  0.000000  -0.002174  0.320818  3413691.136165  7100370.923828  20.632729  236711.354447  492352.222685  1.430710  0.021428  0.010714  0.006416  0.015012  0.000000  1.000000  0.001233  0.010271  0.002429  0.295295  0.286412  0.067731  0.057834  0.047236  0.011170  22  0  0  0  0
40  1  19.688620  0.000000  0.110983  0.280589  10100141.399237  6264842.983593  18.045447  700361.589655  434415.244054  1.251303  0.032227  0.016114  0.018982  0.013246  0.000000  1.000000  0.004099  0.005485  0.001297  0.291588  0.290338  0.068659  0.088818  0.039002  0.009223  26  0  0  0  0
11  31  61.207711  0.000000  0.026809  0.336393  5127568.262863  6888876.839268  21.634384  355554.612326  477686.850449  1.500166  0.024201  0.012101  0.009636  0.014565  0.000000  1.000000  0.001905  0.008985  0.002125  0.294678  0.287534  0.067996  0.089353  0.050691  0.011987  24  0  0  0  0
39  2  19.723127  0.000000  0.110695  0.303611  10083070.043409  6266979.370462  19.526060  699177.831781  434563.384881  1.353971  0.032200  0.016100  0.018950  0.013250  0.000000  1.000000  0.004091  0.005497  0.001300  0.291599  0.290331  0.068658  0.107789  0.043598  0.010310  27  0  0  0  0
17  24  28.478571  0.000000  0.066677  0.360137  7483220.413763  6594246.064415  23.161427  518899.680466  457256.633714  1.606054  0.028006  0.014003  0.014064  0.013942  0.000000  1.000000  0.002895  0.007288  0.001723  0.293376  0.288975  0.068337  0.135816  0.056283  0.013310  23  0  0  0  0
8  34  320.661550  0.000000  0.004669  0.324336  3818399.757707  7050500.437736  20.858965  264774.562903  488894.115364  1.446397  0.022083  0.011041  0.007176  0.014907  0.000000  1.000000  0.001388  0.009963  0.002356  0.295159  0.286681  0.067794  0.065119  0.048002  0.011352  24  0  0  0  0
16  26  30.226033  0.000000  0.061782  0.357209  7194514.855704  6631498.569781  22.973118  498880.328697  459839.788033  1.592996  0.027542  0.013771  0.013521  0.014021  0.000000  1.000000  0.002768  0.007492  0.001772  0.293656  0.288810  0.068298  0.129856  0.055571  0.013141  23  0  0  0  0
36  5  19.865208  0.000000  0.109520  0.357239  10013693.113134  6275653.412004  22.975040  694367.113272  435164.858196  1.593130  0.032088  0.016044  0.018819  0.013268  0.000000  1.000000  0.004058  0.005543  0.001311  0.291641  0.290303  0.068651  0.157000  0.055578  0.013143  28  0  0  0  0
15  27  32.876908  0.000000  0.055581  0.353387  6828194.828912  6677460.901751  22.727316  473479.052997  463026.897065  1.575952  0.026950  0.013475  0.012833  0.014118  0.000000  1.000000  0.002610  0.007752  0.001833  0.293877  0.288592  0.068246  0.122458  0.054652  0.012924  22  0  0  0  0
17  25  28.242146  0.000000  0.067408  0.360719  7526810.491359  6589603.483870  23.198835  521922.293202  456934.709004  1.608648  0.028078  0.014039  0.014145  0.013932  0.000000  1.000000  0.002913  0.007257  0.001716  0.293432  0.289004  0.068344  0.136664  0.056425  0.013343  23  0  0  0  0
14  28  36.503291  0.000000  0.048870  0.349308  6431610.045002  6727005.324641  22.464974  445979.165747  466462.394590  1.557761  0.026310  0.013155  0.012087  0.014223  0.000000  1.000000  0.002442  0.008036  0.001900  0.294092  0.288351  0.068189  0.114563  0.053682  0.012695  22  0  0  0  0
20  22  24.594132  0.000000  0.080959  0.369359  8326748.038129  6487985.782674  23.754516  577391.371281  449888.358667  1.647180  0.029366  0.014683  0.015649  0.013717  0.000000  1.000000  0.003272  0.006697  0.001584  0.292805  0.289451  0.068449  0.153515  0.058568  0.013850  23  0  0  0  0
13  29  41.623448  0.000000  0.041750  0.345053  6010838.474739  6779380.736059  22.191304  416802.124141  470094.197844  1.538784  0.025630  0.012815  0.011296  0.014333  0.000000  1.000000  0.002266  0.008339  0.001972  0.294298  0.288092  0.068128  0.106307  0.052684  0.012459  21  0  0  0  0
12  30  49.193699  0.000000  0.034351  0.340716  5573421.208020  6833668.951539  21.912378  386470.840632  473858.638300  1.519443  0.024923  0.012461  0.010474  0.014448  0.000000  1.000000  0.002086  0.008658  0.002047  0.294494  0.287818  0.068063  0.097848  0.051679  0.012221  22  0  0  0  0
22  19  23.230433  0.000000  0.087533  0.373621  8714618.129368  6438317.731986  24.028638  604286.966396  446444.288574  1.666188  0.029990  0.014995  0.016378  0.013612  0.000000  1.000000  0.003453  0.006424  0.001519  0.292455  0.289655  0.068498  0.161937  0.059647  0.014105  25  0  0  0  0
18  24  26.726426  0.000000  0.072448  0.363897  7824340.005034  6551913.107401  23.403253  542553.513591  454321.191932  1.622823  0.028557  0.014279  0.014705  0.013852  0.000000  1.000000  0.003045  0.007048  0.001667  0.293212  0.289174  0.068384  0.142851  0.057207  0.013528  24  0  0  0  1
10  32  82.637238  0.000000  0.019265  0.332174  4681487.765773  6944014.721289  21.363062  324622.605168  481510.208279  1.481352  0.023480  0.011740  0.008798  0.014681  0.000000  1.000000  0.001726  0.009316  0.002203  0.294851  0.287247  0.067928  0.080978  0.049739  0.011762  24  0  0  0  0
22  20  23.162325  0.000000  0.087894  0.373910  8736110.664752  6435965.517714  24.047215  605777.296645  446281.181894  1.667476  0.030026  0.015013  0.016418  0.013607  0.000000  1.000000  0.003461  0.006411  0.001516  0.292477  0.289669  0.068501  0.162357  0.059721  0.014123  23  0  0  0  0
2  40  -43.070962  0.000000  -0.029598  0.307857  1791814.253306  7300059.506939  19.799165  124247.555475  506198.980664  1.372909  0.018802  0.009401  0.003367  0.015434  0.000000  1.000000  0.000630  0.011529  0.002726  0.295807  0.285300  0.067468  0.029578  0.044479  0.010518  24  0  0  0  0
9  33  130.317330  0.000000  0.011847  0.328135  4242851.257092  6998159.326215  21.103310  294206.777275  485264.690526  1.463341  0.022770  0.011385  0.007974  0.014796  0.000000  1.000000  0.001553  0.009644  0.002281  0.295011  0.286961  0.067861  0.072862  0.048839  0.011550  22  0  0  0  0
26  16  21.395165  0.000000  0.098294  0.380766  9350328.004580  6358602.199930  24.488115  648368.208546  440916.673212  1.698049  0.031016  0.015508  0.017572  0.013444  0.000000  1.000000  0.003747  0.005988  0.001416  0.292049  0.289986  0.068576  0.175558  0.061489  0.014541  22  0  0  0  0
19  23  25.542479  0.000000  0.076939  0.366763  8089474.749711  6518202.357100  23.587557  560938.423655  451983.629146  1.635603  0.028984  0.014492  0.015203  0.013781  0.000000  1.000000  0.003164  0.006863  0.001623  0.293001  0.289321  0.068419  0.148445  0.057918  0.013697  23  0  0  0  0
27  15  21.105582  0.000000  0.100238  0.381972  9465215.327906  6344212.181477  24.565682  656334.697847  439918.843994  1.703428  0.031202  0.015601  0.017788  0.013413  0.000000  1.000000  0.003801  0.005910  0.001398  0.291976  0.290043  0.068589  0.177929  0.061804  0.014616  22  0  0  0  0
33  9  20.096109  0.000000  0.107664  0.381793  9904020.935482  6289357.197660  24.554171  686762.251356  436115.102824  1.702629  0.031910  0.015955  0.018613  0.013297  0.000000  1.000000  0.004007  0.005616  0.001328  0.291708  0.290254  0.068639  0.181707  0.061758  0.014604  22  0  0  0  0
21  21  23.815114  0.000000  0.084590  0.371731  8541063.222926  6460716.330819  23.907075  592252.363576  447997.446858  1.657759  0.029711  0.014856  0.016052  0.013660  0.000000  1.000000  0.003371  0.006547  0.001548  0.292630  0.289566  0.068477  0.158134  0.059167  0.013992  24  0  0  0  0
31  11  20.328129  0.000000  0.105862  0.383949  9797495.525710  6302665.613818  24.692814  679375.591865  437037.931834  1.712243  0.031738  0.015869  0.018413  0.013325  0.000000  1.000000  0.003956  0.005687  0.001345  0.291773  0.290204  0.068628  0.183106  0.062324  0.014738  17  0  0  0  0
32  10  20.209693  0.000000  0.106773  0.018494  9851358.348770  6295892.402782  1.189425  683110.534861  436568.265454  0.082477  0.031825  0.015913  0.018514  0.013311  0.000000  1.000000  0.003982  0.005646  0.001335  0.291736  0.290229  0.068633  0.179348  0.001884  0.000446  17  0  0  0  1
23  19  22.608914  0.000000  0.090905  0.375908  8913898.512699  6413482.581316  24.175680  618105.419083  444722.175495  1.676384  0.030312  0.015156  0.016752  0.013560  0.000000  1.000000  0.003544  0.006287  0.001487  0.292344  0.289762  0.068523  0.166209  0.060232  0.014244  24  0  0  0  0
30  12  20.476744  0.000000  0.104738  0.384011  9731119.412471  6310959.364874  24.696814  674772.955293  437613.035137  1.712521  0.031631  0.015816  0.018288  0.013343  0.000000  1.000000  0.003925  0.005731  0.001355  0.291813  0.290173  0.068620  0.182576  0.062340  0.014742  23  0  0  0  0
25  17  21.736379  0.000000  0.096097  0.379345  9220579.498893  6374877.759455  24.396718  639371.218691  442045.249169  1.691711  0.030807  0.015403  0.017329  0.013478  0.000000  1.000000  0.003687  0.006077  0.001437  0.292133  0.289920  0.068560  0.172812  0.061120  0.014454  24  0  0  0  0
37  5  19.811083  0.000000  0.109965  0.293372  10039936.286581  6272364.349909  18.867554  696186.861130  434936.788838  1.308309  0.032130  0.016065  0.018869  0.013261  0.000000  1.000000  0.004071  0.005525  0.001307  0.291624  0.290313  0.068653  0.148368  0.041517  0.009818  20  0  0  0  1
28  14  20.860190  0.000000  0.101947  0.382942  9566205.175225  6331575.842445  24.628091  663337.511690  439042.617994  1.707755  0.031365  0.015682  0.017978  0.013387  0.000000  1.000000  0.003848  0.005842  0.001381  0.291913  0.290093  0.068601  0.179912  0.062059  0.014676  22  0  0  0  0
35  7  19.929842  0.000000  0.108994  0.374587  9982615.668101  6279537.553219  24.090726  692212.148510  435434.191387  1.670493  0.032037  0.016019  0.018761  0.013277  0.000000  1.000000  0.004044  0.005564  0.001316  0.291660  0.290289  0.068648  0.174662  0.059894  0.014164  23  0  0  0  0
3  40  -51.985894  0.000000  -0.025086  0.309858  2058675.644910  7267225.533437  19.927837  142752.194277  503922.215125  1.381831  0.019234  0.009617  0.003869  0.015365  0.000000  1.000000  0.000727  0.011319  0.002677  0.295727  0.285487  0.067512  0.034127  0.044897  0.010617  23  0  0  0  0
4  39  -66.553628  0.000000  -0.020083  0.312139  2354559.288402  7230809.533223  20.074556  163269.287130  501397.065546  1.392005  0.019713  0.009856  0.004425  0.015288  0.000000  1.000000  0.000836  0.011087  0.002622  0.295636  0.285692  0.067560  0.039216  0.045378  0.010731  22  0  0  0  0
36  6  19.865140  0.000000  0.109521  0.367647  10013726.616453  6275649.674549  23.644413  694369.436451  435164.599034  1.639545  0.032088  0.016044  0.018819  0.013268  0.000000  1.000000  0.004058  0.005543  0.001311  0.291641  0.290303  0.068651  0.167645  0.058139  0.013749  29  0  0  0  0
9  34  129.653312  0.000000  0.011911  0.328193  4246697.158888  6997806.997841  21.106992  294473.458877  485240.259456  1.463596  0.022776  0.011388  0.007981  0.014795  0.000000  1.000000  0.001555  0.009641  0.002280  0.295021  0.286964  0.067861  0.072934  0.048852  0.011553  22  0  0  0  0
38  4  19.763249  0.000000  0.110360  0.343350  10063330.409339  6269448.470743  22.081804  697809.050796  434734.596642  1.531191  0.032168  0.016084  0.018912  0.013255  0.000000  1.000000  0.004082  0.005510  0.001303  0.291611  0.290323  0.068656  0.143760  0.052288  0.012365  23  0  0  0  0
11  32  60.923258  0.000000  0.026950  0.336514  5136002.371259  6888055.514861  21.642191  356139.448253  477629.898368  1.500708  0.024216  0.012108  0.009652  0.014563  0.000000  1.000000  0.001908  0.008979  0.002123  0.294696  0.287540  0.067998  0.089515  0.050719  0.011994  23  0  0  0  0
39  3  19.723130  0.000000  0.110694  0.325154  10083068.718246  6266979.517673  20.911576  699177.739892  434563.395089  1.450045  0.032200  0.016100  0.018950  0.013250  0.000000  1.000000  0.004091  0.005497  0.001300  0.291599  0.290331  0.068658  0.126860  0.048182  0.011394  25  0  0  0  0
6  37  -164.199913  0.000000  -0.008594  0.317624  3034022.518347  7147179.294088  20.427309  210384.463940  495597.997503  1.416466  0.020813  0.010407  0.005702  0.015111  0.000000  1.000000  0.001089  0.010561  0.002498  0.295423  0.286156  0.067670  0.051088  0.046547  0.011007  23  0  0  0  0
34  8  20.006102  0.000000  0.108380  0.379069  9946328.043932  6284071.593934  24.379000  689695.900753  435748.589754  1.690483  0.031979  0.015989  0.018693  0.013286  0.000000  1.000000  0.004026  0.005588  0.001321  0.291683  0.290273  0.068644  0.179136  0.061048  0.014437  26  0  0  0  0
15  28  32.646405  0.000000  0.056075  0.353797  6857667.030883  6674382.779217  22.753687  475522.707379  462813.454629  1.577781  0.026999  0.013500  0.012888  0.014111  0.000000  1.000000  0.002623  0.007731  0.001828  0.293920  0.288612  0.068251  0.123045  0.054750  0.012947  20  0  0  0  0
40  2  19.688651  0.000000  0.110983  0.302431  10100126.040147  6264844.692067  19.450173  700360.524629  434415.362522  1.348709  0.032227  0.016114  0.018982  0.013246  0.000000  1.000000  0.004099  0.005485  0.001297  0.291588  0.290338  0.068659  0.107721  0.043355  0.010253  25  0  0  0  1
8  35  317.867114  0.000000  0.004711  0.324375  3820923.204738  7050278.598559  20.861443  264949.543164  488878.732645  1.446569  0.022087  0.011044  0.007181  0.014906  0.000000  1.000000  0.001389  0.009962  0.002356  0.295167  0.286683  0.067795  0.065165  0.048011  0.011354  23  0  0  0  0
12  31  48.945927  0.000000  0.034552  0.340887  5585488.443199  6832466.877252  21.923428  387307.603968  473775.284352  1.520209  0.024943  0.012471  0.010497  0.014446  0.000000  1.000000  0.002091  0.008649  0.002045  0.294517  0.287826  0.068065  0.098083  0.051719  0.012230  23  0  0  0  1
16  27  29.994233  0.000000  0.062397  0.357714  7231171.236050  6627628.535945  23.005629  501422.146657  459571.433072  1.595251  0.027602  0.013801  0.013590  0.014013  0.000000  1.000000  0.002784  0.007466  0.001765  0.293706  0.288835  0.068304  0.130587  0.055694  0.013170  25  0  0  0  0
5  38  -94.107714  0.000000  -0.014582  0.314724  2679880.417468  7190770.278721  20.240774  185827.627067  498620.673135  1.403531  0.020240  0.010120  0.005036  0.015203  0.000000  1.000000  0.000956  0.010834  0.002562  0.295535  0.285915  0.067613  0.044868  0.045926  0.010861  23  0  0  0  0
14  29  36.273739  0.000000  0.049249  0.349626  6454276.885011  6724668.464496  22.485408  447550.924347  466300.352592  1.559178  0.026348  0.013174  0.012130  0.014218  0.000000  1.000000  0.002452  0.008019  0.001896  0.294128  0.288367  0.068193  0.115012  0.053757  0.012713  22  0  0  0  0
7  36  -676.763868  0.000000  -0.002147  0.320844  3415321.788773  7100234.711333  20.634383  236824.426770  492342.777471  1.430824  0.021430  0.010715  0.006419  0.015012  0.000000  1.000000  0.001233  0.010270  0.002429  0.295300  0.286413  0.067731  0.057864  0.047241  0.011172  22  0  0  0  0
18  25  26.507906  0.000000  0.073246  0.364537  7871903.476146  6546807.980117  23.444437  545851.648431  453967.193416  1.625679  0.028636  0.014318  0.014794  0.013842  0.000000  1.000000  0.003065  0.007016  0.001659  0.293270  0.289205  0.068391  0.143790  0.057365  0.013566  23  0  0  0  0
19  24  25.345306  0.000000  0.077752  0.367405  8137854.925336  6512976.989033  23.628877  564293.190224  451621.292923  1.638468  0.029064  0.014532  0.015294  0.013770  0.000000  1.000000  0.003184  0.006830  0.001615  0.293057  0.289353  0.068426  0.149390  0.058079  0.013734  23  0  0  0  0
13  30  41.390109  0.000000  0.042031  0.345290  6027639.233676  6777675.426993  22.206560  417967.118350  469975.948710  1.539842  0.025658  0.012829  0.011328  0.014330  0.000000  1.000000  0.002273  0.008327  0.001969  0.294327  0.288103  0.068131  0.106637  0.052739  0.012472  22  0  0  0  0
20  23  24.428245  0.000000  0.081715  0.369950  8371761.207751  6483098.583086  23.792521  580512.663725  449549.471642  1.649815  0.029440  0.014720  0.015733  0.013707  0.000000  1.000000  0.003291  0.006667  0.001577  0.292855  0.289481  0.068456  0.154385  0.058717  0.013885  23  0  0  0  0
29  13  20.652468  0.000000  0.103440  0.383642  9654433.267191  6320543.893942  24.673088  669455.402945  438277.643259  1.710875  0.031507  0.015754  0.018144  0.013363  0.000000  1.000000  0.003889  0.005782  0.001367  0.291859  0.290136  0.068611  0.181479  0.062243  0.014719  24  0  0  0  0
21  22  23.685783  0.000000  0.085233  0.372231  8579308.641012  6456545.641519  23.939206  594904.368211  447708.243918  1.659987  0.029774  0.014887  0.016123  0.013651  0.000000  1.000000  0.003387  0.006522  0.001542  0.292670  0.289591  0.068483  0.158870  0.059294  0.014022  23  0  0  0  0
25  18  21.709778  0.000000  0.096267  0.379523  9230672.766254  6373763.993716  24.408201  640071.103623  441968.018691  1.692508  0.030823  0.015412  0.017348  0.013476  0.000000  1.000000  0.003691  0.006070  0.001435  0.292142  0.289926  0.068562  0.173057  0.061166  0.014465  25  0  0  0  0
22  21  23.068491  0.000000  0.088396  0.374304  8766012.731320  6432692.551521  24.072535  607850.758595  446054.228655  1.669232  0.030075  0.015037  0.016474  0.013600  0.000000  1.000000  0.003473  0.006392  0.001512  0.292507  0.289689  0.068506  0.162936  0.059822  0.014147  23  0  0  0  1
26  17  21.378600  0.000000  0.098404  0.380930  9356899.619516  6357875.630712  24.498690  648823.895897  440866.291623  1.698782  0.031027  0.015514  0.017585  0.013442  0.000000  1.000000  0.003750  0.005984  0.001415  0.292054  0.289990  0.068577  0.175771  0.061532  0.014551  25  0  0  0  0
17  26  28.012967  0.000000  0.068133  0.361308  7569985.896046  6585003.974155  23.236711  524916.151790  456615.770901  1.611274  0.028149  0.014075  0.014227  0.013922  0.000000  1.000000  0.002931  0.007227  0.001709  0.293488  0.289033  0.068351  0.137522  0.056569  0.013378  22  0  0  0  0
24  18  22.137684  0.000000  0.093637  0.377722  9075256.354359  6393144.695484  24.292351  629294.255954  443311.910679  1.684474  0.030572  0.015286  0.017056  0.013517  0.000000  1.000000  0.003619  0.006176  0.001461  0.292230  0.289846  0.068543  0.169694  0.060699  0.014354  23  0  0  0  0
33  10  20.095567  0.000000  0.107669  0.383862  9904278.868187  6289328.466425  24.687229  686780.136864  436113.110549  1.711856  0.031911  0.015955  0.018614  0.013297  0.000000  1.000000  0.004007  0.005616  0.001328  0.291708  0.290254  0.068639  0.183966  0.062301  0.014733  22  0  0  0  0
29  14  20.648637  0.000000  0.103469  0.383995  9656115.073668  6320357.159585  24.695775  669572.022367  438264.694770  1.712449  0.031510  0.015755  0.018147  0.013363  0.000000  1.000000  0.003890  0.005781  0.001367  0.291861  0.290137  0.068612  0.181874  0.062336  0.014741  22  0  0  0  0
32  11  20.201557  0.000000  0.106838  0.384618  9855168.523465  6295465.921046  24.735853  683374.739084  436538.692460  1.715228  0.031832  0.015916  0.018521  0.013310  0.000000  1.000000  0.003984  0.005648  0.001336  0.291738  0.290231  0.068634  0.184355  0.062500  0.014780  21  0  0  0  0
10  33  82.261255  0.000000  0.019361  0.332258  4687243.247981  6943469.455619  21.368467  325021.700439  481472.398597  1.481727  0.023489  0.011745  0.008809  0.014680  0.000000  1.000000  0.001728  0.009312  0.002202  0.294864  0.287251  0.067929  0.081087  0.049758  0.011767  23  0  0  0  0
23  20  22.544781  0.000000  0.091272  0.376204  8935723.218283  6411086.196616  24.194770  619618.782599  444556.005960  1.677708  0.030348  0.015174  0.016793  0.013555  0.000000  1.000000  0.003553  0.006274  0.001484  0.292366  0.289776  0.068526  0.166641  0.060308  0.014262  22  0  0  0  0
24  19  22.095755  0.000000  0.093891  0.377945  9090375.633948  6391480.122719  24.306709  630342.653424  443196.486272  1.685470  0.030597  0.015299  0.017084  0.013513  0.000000  1.000000  0.003625  0.006167  0.001458  0.292245  0.289855  0.068545  0.170013  0.060757  0.014368  25  0  0  0  0
28  15  20.853932  0.000000  0.101992  0.383184  9568874.321106  6331279.834693  24.643624  663522.594965  439022.092296  1.708832  0.031369  0.015685  0.017983  0.013386  0.000000  1.000000  0.003849  0.005840  0.001381  0.291916  0.290095  0.068602  0.180189  0.062122  0.014691  27  0  0  0  0
27  16  21.095374  0.000000  0.100309  0.382155  9469424.998231  6343745.984215  24.577467  656626.603800  439886.517055  1.704245  0.031209  0.015604  0.017796  0.013412  0.000000  1.000000  0.003802  0.005907  0.001397  0.291980  0.290046  0.068590  0.178151  0.061852  0.014627  23  0  0  0  0
31  12  20.326691  0.000000  0.105873  0.384793  9798156.796882  6302592.051971  24.747136  679421.445572  437032.830926  1.716010  0.031739  0.015870  0.018414  0.013325  0.000000  1.000000  0.003957  0.005686  0.001345  0.291773  0.290205  0.068628  0.184035  0.062546  0.014791  21  0  0  0  0
8  36  315.636164  0.000000  0.004745  0.324406  3822970.580627  7050098.568938  20.863451  265091.511813  488866.249074  1.446708  0.022090  0.011045  0.007185  0.014906  0.000000  1.000000  0.001390  0.009960  0.002355  0.295173  0.286684  0.067795  0.065203  0.048018  0.011355  21  0  0  0  0
35  8  19.929641  0.000000  0.108996  0.379466  9982714.050659  6279526.583478  24.404518  692218.970530  435433.430726  1.692252  0.032038  0.016019  0.018761  0.013277  0.000000  1.000000  0.004044  0.005563  0.001316  0.291661  0.290289  0.068648  0.179887  0.061151  0.014461  23  0  0  0  0
34  9  20.005770  0.000000  0.108383  0.382271  9946488.204600  6284053.744095  24.584921  689707.006576  435747.352015  1.704762  0.031979  0.015990  0.018693  0.013286  0.000000  1.000000  0.004027  0.005587  0.001321  0.291683  0.290273  0.068644  0.182606  0.061883  0.014634  25  0  0  0  0
7  37  -683.827502  0.000000  -0.002125  0.320865  3416644.869507  7100124.163548  20.635723  236916.171518  492335.111893  1.430917  0.021433  0.010716  0.006421  0.015012  0.000000  1.000000  0.001234  0.010269  0.002428  0.295305  0.286414  0.067731  0.057888  0.047246  0.011173  22  0  0  0  0
5  39  -94.169534  0.000000  -0.014573  0.314733  2680419.840989  7190731.312965  20.241371  185865.031644  498617.971181  1.403572  0.020241  0.010120  0.005037  0.015203  0.000000  1.000000  0.000957  0.010834  0.002562  0.295537  0.285915  0.067613  0.044877  0.045928  0.010861  24  0  0  0  0
30  13  20.474397  0.000000  0.104756  0.384552  9732175.162476  6310842.024158  24.731595  674846.162857  437604.898525  1.714932  0.031633  0.015816  0.018290  0.013343  0.000000  1.000000  0.003926  0.005730  0.001355  0.291814  0.290174  0.068620  0.183175  0.062483  0.014776  25  0  0  0  0
4  40  -66.574241  0.000000  -0.020077  0.312145  2354900.580050  7230787.359064  20.074957  163292.952893  501395.527951  1.392033  0.019713  0.009857  0.004426  0.015288  0.000000  1.000000  0.000836  0.011087  0.002622  0.295637  0.285692  0.067561  0.039222  0.045379  0.010731  23  0  0  0  0
38  5  19.763216  0.000000  0.110361  0.357646  10063347.007377  6269446.617702  23.001243  697810.201733  434734.468149  1.594947  0.032168  0.016084  0.018913  0.013255  0.000000  1.000000  0.004082  0.005510  0.001303  0.291611  0.290323  0.068656  0.157852  0.055677  0.013167  24  0  0  0  0
36  7  19.865021  0.000000  0.109522  0.374909  10013785.572536  6275643.098205  24.111463  694373.524570  435164.143019  1.671931  0.032088  0.016044  0.018819  0.013268  0.000000  1.000000  0.004058  0.005543  0.001311  0.291642  0.290303  0.068651  0.175282  0.059976  0.014183  28  0  0  0  0
39  4  19.723120  0.000000  0.110695  0.343475  10083074.310138  6266978.892765  22.089873  699178.127644  434563.351757  1.531751  0.032200  0.016100  0.018950  0.013250  0.000000  1.000000  0.004091  0.005497  0.001300  0.291599  0.290331  0.068658  0.144057  0.052317  0.012372  26  0  0  0  0
37  6  19.810070  0.000000  0.109973  0.367900  10040444.054391  6272310.519625  23.660704  696222.070644  434933.056152  1.640675  0.032131  0.016065  0.018869  0.013261  0.000000  1.000000  0.004071  0.005525  0.001307  0.291625  0.290314  0.068654  0.168146  0.058202  0.013764  27  0  0  0  0
11  33  60.691204  0.000000  0.027066  0.336614  5142948.667845  6887378.935962  21.648623  356621.116690  477582.983196  1.501154  0.024227  0.012114  0.009665  0.014562  0.000000  1.000000  0.001911  0.008974  0.002122  0.294711  0.287545  0.067999  0.089649  0.050742  0.011999  22  0  0  0  0
6  38  -164.479813  0.000000  -0.008580  0.317638  3034869.926228  7147112.882031  20.428202  210443.224695  495593.392374  1.416527  0.020814  0.010407  0.005704  0.015111  0.000000  1.000000  0.001089  0.010561  0.002497  0.295426  0.286156  0.067670  0.051103  0.046550  0.011008  23  0  0  0  0
9  35  129.118375  0.000000  0.011963  0.328239  4249825.787883  6997520.315283  21.109984  294690.403521  485220.380382  1.463803  0.022782  0.011391  0.007987  0.014795  0.000000  1.000000  0.001556  0.009638  0.002279  0.295029  0.286966  0.067862  0.072993  0.048862  0.011555  21  0  0  0  0
10  34  81.956613  0.000000  0.019439  0.332327  4691948.850693  6943023.557974  21.372884  325347.995217  481441.479269  1.482033  0.023497  0.011749  0.008818  0.014679  0.000000  1.000000  0.001730  0.009308  0.002201  0.294875  0.287254  0.067930  0.081177  0.049774  0.011770  21  0  0  0  0
20  24  24.242685  0.000000  0.082578  0.370640  8423117.557303  6477521.472680  23.836875  584073.803435  449162.744986  1.652891  0.029525  0.014763  0.015830  0.013695  0.000000  1.000000  0.003312  0.006633  0.001569  0.292911  0.289514  0.068464  0.155400  0.058891  0.013927  24  0  0  0  0
21  23  23.529278  0.000000  0.086023  0.372856  8626372.826591  6451412.278954  23.979416  598167.881713  447352.287518  1.662775  0.029852  0.014926  0.016212  0.013640  0.000000  1.000000  0.003406  0.006491  0.001535  0.292720  0.289622  0.068490  0.159791  0.059453  0.014059  23  0  0  0  0
17  27  27.801423  0.000000  0.068815  0.361872  7610669.867337  6580668.986877  23.273031  527737.249998  456315.175250  1.613793  0.028216  0.014108  0.014303  0.013913  0.000000  1.000000  0.002949  0.007199  0.001702  0.293540  0.289060  0.068357  0.138345  0.056708  0.013410  24  0  0  0  0
13  31  41.195844  0.000000  0.042268  0.345490  6041799.924248  6776237.815867  22.219465  418949.045569  469876.262223  1.540737  0.025681  0.012841  0.011355  0.014327  0.000000  1.000000  0.002279  0.008317  0.001967  0.294352  0.288113  0.068133  0.106917  0.052786  0.012483  21  0  0  0  0
23  21  22.456127  0.000000  0.091783  0.376610  8966183.769058  6407741.209050  24.220862  621730.970827  444324.058632  1.679517  0.030398  0.015199  0.016851  0.013548  0.000000  1.000000  0.003565  0.006254  0.001479  0.292395  0.289796  0.068531  0.167237  0.060413  0.014286  23  0  0  0  0
26  18  21.353315  0.000000  0.098573  0.381110  9366958.900974  6356763.423147  24.510264  649521.424187  440789.169192  1.699585  0.031044  0.015522  0.017604  0.013440  0.000000  1.000000  0.003754  0.005978  0.001414  0.292063  0.289996  0.068578  0.176019  0.061579  0.014562  24  0  0  0  0
18  26  26.295540  0.000000  0.074039  0.365187  7919141.753064  6541736.642336  23.486228  549127.233733  453615.537925  1.628576  0.028714  0.014357  0.014883  0.013831  0.000000  1.000000  0.003085  0.006983  0.001651  0.293327  0.289236  0.068399  0.144741  0.057526  0.013604  23  0  0  0  0
25  19  21.670038  0.000000  0.096521  0.379749  9245817.666060  6372092.708953  24.422734  641121.277644  441852.128863  1.693515  0.030848  0.015424  0.017376  0.013472  0.000000  1.000000  0.003697  0.006061  0.001433  0.292156  0.289936  0.068564  0.173381  0.061225  0.014478  25  0  0  0  0
22  22  22.946369  0.000000  0.089059  0.374825  8805444.313104  6428375.862958  24.106061  610585.013910  445754.901869  1.671557  0.030140  0.015070  0.016548  0.013591  0.000000  1.000000  0.003490  0.006367  0.001506  0.292547  0.289714  0.068512  0.163703  0.059955  0.014178  23  0  0  0  0
27  17  21.079573  0.000000  0.100419  0.382321  9475952.631614  6343023.071046  24.588116  657079.241393  439836.388983  1.704983  0.031219  0.015610  0.017809  0.013411  0.000000  1.000000  0.003805  0.005903  0.001396  0.291985  0.290050  0.068591  0.178365  0.061896  0.014637  25  0  0  0  0
15  29  32.447428  0.000000  0.056508  0.354160  6883532.344646  6671680.861523  22.777045  477316.253781  462626.098898  1.579400  0.027042  0.013521  0.012937  0.014106  0.000000  1.000000  0.002634  0.007712  0.001824  0.293959  0.288629  0.068255  0.123565  0.054837  0.012968  22  0  0  0  0
12  32  48.742016  0.000000  0.034720  0.341030  5595526.227885  6831466.768346  21.932636  388003.641634  473705.935039  1.520848  0.024959  0.012480  0.010516  0.014444  0.000000  1.000000  0.002095  0.008642  0.002044  0.294536  0.287833  0.068067  0.098279  0.051752  0.012238  24  0  0  0  0
19  25  25.140799  0.000000  0.078612  0.368103  8189124.546759  6507438.286879  23.673716  567848.316053  451237.229562  1.641577  0.029149  0.014574  0.015390  0.013758  0.000000  1.000000  0.003206  0.006796  0.001607  0.293116  0.289387  0.068434  0.150414  0.058253  0.013776  24  0  0  0  0
28  16  20.844157  0.000000  0.102062  0.383368  9573047.377531  6330817.037794  24.655500  663811.962046  438990.001144  1.709656  0.031376  0.015688  0.017991  0.013385  0.000000  1.000000  0.003851  0.005837  0.001380  0.291919  0.290097  0.068602  0.180413  0.062171  0.014702  24  0  0  0  0
40  3  19.688634  0.000000  0.110983  0.325220  10100135.337124  6264843.659079  20.915808  700361.169297  434415.290893  1.450339  0.032227  0.016114  0.018982  0.013246  0.000000  1.000000  0.004099  0.005485  0.001297  0.291588  0.290338  0.068659  0.127073  0.048196  0.011397  26  0  0  0  0
29  15  20.642620  0.000000  0.103513  0.384238  9658758.237289  6320063.681560  24.711437  669755.303987  438244.344487  1.713535  0.031514  0.015757  0.018152  0.013362  0.000000  1.000000  0.003891  0.005780  0.001367  0.291863  0.290139  0.068612  0.182155  0.062400  0.014756  23  0  0  0  0
30  14  20.470699  0.000000  0.104784  0.384907  9733840.008559  6310656.984983  24.754466  674961.606216  437592.067583  1.716518  0.031636  0.015818  0.018293  0.013342  0.000000  1.000000  0.003926  0.005729  0.001355  0.291815  0.290175  0.068621  0.183574  0.062577  0.014798  23  0  0  0  0
31  13  20.324417  0.000000  0.105890  0.385338  9799202.026293  6302475.780413  24.782176  679493.923620  437024.768452  1.718440  0.031741  0.015871  0.018416  0.013325  0.000000  1.000000  0.003957  0.005686  0.001345  0.291774  0.290206  0.068628  0.184640  0.062691  0.014825  21  0  0  0  0
32  12  20.200158  0.000000  0.106849  0.385468  9855823.466624  6295393.011938  24.790531  683420.153995  436533.636814  1.719019  0.031833  0.015916  0.018522  0.013310  0.000000  1.000000  0.003984  0.005648  0.001336  0.291739  0.290232  0.068634  0.185293  0.062725  0.014833  23  0  0  0  0
33  11  20.094705  0.000000  0.107676  0.385194  9904688.636733  6289282.822209  24.772886  686808.550936  436109.945499  1.717796  0.031912  0.015956  0.018614  0.013297  0.000000  1.000000  0.004007  0.005615  0.001328  0.291709  0.290254  0.068639  0.185429  0.062652  0.014816  24  0  0  0  0
16  28  29.788382  0.000000  0.062953  0.358178  7264340.349305  6624125.997068  23.035437  503722.151377  459328.560859  1.597318  0.027657  0.013829  0.013652  0.014005  0.000000  1.000000  0.002798  0.007442  0.001760  0.293752  0.288857  0.068309  0.131257  0.055806  0.013197  24  0  0  0  0
24  20  22.035093  0.000000  0.094261  0.378248  9112395.185113  6389055.670801  24.326179  631869.527875  443028.370507  1.686820  0.030634  0.015317  0.017125  0.013508  0.000000  1.000000  0.003634  0.006153  0.001455  0.292265  0.289870  0.068548  0.170454  0.060835  0.014386  24  0  0  0  0
14  30  36.079661  0.000000  0.049575  0.349900  6473717.154427  6722663.877479  22.503039  448898.946860  466161.350999  1.560400  0.026380  0.013190  0.012166  0.014213  0.000000  1.000000  0.002460  0.008005  0.001893  0.294159  0.288380  0.068196  0.115400  0.053822  0.012728  23  0  0  0  0
7  38  -689.684153  0.000000  -0.002107  0.320882  3417721.517892  7100034.188120  20.636811  236990.828212  492328.872838  1.430993  0.021434  0.010717  0.006423  0.015011  0.000000  1.000000  0.001234  0.010268  0.002428  0.295308  0.286414  0.067731  0.057908  0.047249  0.011174  25  0  0  0  0
6  39  -164.709388  0.000000  -0.008569  0.317649  3035562.908876  7147058.560741  20.428931  210491.277332  495589.625640  1.416578  0.020816  0.010408  0.005705  0.015111  0.000000  1.000000  0.001090  0.010560  0.002497  0.295429  0.286157  0.067670  0.051115  0.046552  0.011009  24  0  0  0  0
34  10  20.005239  0.000000  0.108387  0.384350  9946744.031672  6284025.232388  24.718624  689724.746075  435745.374963  1.714033  0.031979  0.015990  0.018693  0.013286  0.000000  1.000000  0.004027  0.005587  0.001321  0.291683  0.290273  0.068644  0.184879  0.062429  0.014763  23  0  0  0  0
35  9  19.929314  0.000000  0.108999  0.382681  9982873.041310  6279508.856106  24.611297  692229.995222  435432.201479  1.706591  0.032038  0.016019  0.018761  0.013277  0.000000  1.000000  0.004044  0.005563  0.001316  0.291661  0.290289  0.068648  0.183376  0.061990  0.014659  22  0  0  0  0
5  40  -94.220358  0.000000  -0.014566  0.314741  2680862.814915  7190699.307034  20.241861  185895.748236  498615.751833  1.403606  0.020241  0.010121  0.005038  0.015203  0.000000  1.000000  0.000957  0.010834  0.002562  0.295539  0.285916  0.067613  0.044885  0.045930  0.010862  19  0  0  0  0
36  8  19.864822  0.000000  0.109524  0.379806  10013883.335967  6275632.193355  24.426386  694380.303659  435163.386857  1.693769  0.032088  0.016044  0.018820  0.013268  0.000000  1.000000  0.004058  0.005543  0.001311  0.291642  0.290303  0.068651  0.180532  0.061239  0.014482  23  0  0  0  0
37  7  19.809952  0.000000  0.109974  0.375185  10040502.717025  6272303.973910  24.129227  696226.138414  434932.602260  1.673163  0.032131  0.016065  0.018870  0.013261  0.000000  1.000000  0.004071  0.005525  0.001307  0.291625  0.290314  0.068654  0.175813  0.060047  0.014200  24  0  0  0  0
14  31  35.918037  0.000000  0.049849  0.350132  6490103.517698  6720973.937703  22.517958  450035.206143  466044.167599  1.561435  0.026407  0.013204  0.012197  0.014210  0.000000  1.000000  0.002467  0.007993  0.001890  0.294185  0.288391  0.068199  0.115729  0.053877  0.012741  23  0  0  0  0
9  36  128.687774  0.000000  0.012005  0.328277  4252364.133086  6997287.679245  21.112409  294866.416847  485204.248990  1.463972  0.022786  0.011393  0.007992  0.014794  0.000000  1.000000  0.001557  0.009637  0.002279  0.295036  0.286968  0.067862  0.073040  0.048871  0.011557  19  0  0  0  0
15  30  32.279156  0.000000  0.056880  0.354474  6905720.163313  6669362.746447  22.797208  478854.796197  462465.356717  1.580799  0.027079  0.013540  0.012978  0.014101  0.000000  1.000000  0.002643  0.007696  0.001820  0.293991  0.288644  0.068259  0.124015  0.054912  0.012986  23  0  0  0  0
11  34  60.502954  0.000000  0.027161  0.336696  5148627.780892  6886825.689729  21.653882  357014.916389  477544.620128  1.501518  0.024237  0.012118  0.009676  0.014561  0.000000  1.000000  0.001913  0.008970  0.002121  0.294723  0.287549  0.068000  0.089758  0.050760  0.012004  23  0  0  0  0
12  33  48.575551  0.000000  0.034858  0.341149  5603793.197745  6830642.960825  21.940226  388576.887881  473648.810775  1.521374  0.024973  0.012487  0.010531  0.014442  0.000000  1.000000  0.002098  0.008636  0.002042  0.294552  0.287838  0.068068  0.098440  0.051779  0.012245  24  0  0  0  0
17  28  27.613385  0.000000  0.069434  0.362391  7647523.010346  6576741.517569  23.306363  530292.711828  456042.837612  1.616104  0.028277  0.014139  0.014372  0.013905  0.000000  1.000000  0.002965  0.007173  0.001696  0.293588  0.289084  0.068363  0.139100  0.056835  0.013440  22  0  0  0  0
38  6  19.763150  0.000000  0.110361  0.368117  10063380.313605  6269442.900034  23.674664  697812.511246  434734.210360  1.641643  0.032168  0.016084  0.018913  0.013255  0.000000  1.000000  0.004082  0.005510  0.001303  0.291611  0.290323  0.068656  0.168576  0.058257  0.013777  28  0  0  0  0
18  27  26.099161  0.000000  0.074787  0.365811  7963741.951695  6536947.619581  23.526371  552219.890042  453283.458654  1.631360  0.028787  0.014394  0.014967  0.013821  0.000000  1.000000  0.003105  0.006953  0.001644  0.293381  0.289266  0.068406  0.145655  0.057681  0.013641  23  0  0  0  0
8  37  313.849428  0.000000  0.004773  0.324431  3824631.743382  7049952.471775  20.865077  265206.699764  488856.118440  1.446821  0.022093  0.011047  0.007188  0.014905  0.000000  1.000000  0.001390  0.009959  0.002355  0.295177  0.286686  0.067796  0.065234  0.048023  0.011357  23  0  0  0  0
10  35  81.710597  0.000000  0.019503  0.332383  4695776.791651  6942660.763094  21.376474  325613.431384  481416.322433  1.482282  0.023504  0.011752  0.008825  0.014679  0.000000  1.000000  0.001732  0.009305  0.002201  0.294884  0.287257  0.067931  0.081250  0.049786  0.011773  23  0  0  0  0
40  4  19.688623  0.000000  0.110983  0.343583  10100141.002912  6264843.025823  22.096779  700361.562173  434415.246982  1.532230  0.032227  0.016114  0.018982  0.013246  0.000000  1.000000  0.004099  0.005485  0.001297  0.291588  0.290338  0.068659  0.144314  0.052342  0.012378  26  0  0  0  0
20  25  24.049430  0.000000  0.083495  0.371391  8477767.479028  6471585.410432  23.885182  587863.325239  448751.127977  1.656241  0.029615  0.014808  0.015933  0.013683  0.000000  1.000000  0.003336  0.006597  0.001560  0.292971  0.289550  0.068473  0.156505  0.059081  0.013971  19  0  0  0  0
39  5  19.723087  0.000000  0.110695  0.357807  10083090.922224  6266977.037752  23.011602  699179.279555  434563.223127  1.595665  0.032200  0.016100  0.018950  0.013250  0.000000  1.000000  0.004091  0.005497  0.001300  0.291599  0.290331  0.068658  0.158191  0.055716  0.013176  22  0  0  0  0
23  22  22.340258  0.000000  0.092461  0.377149  9006513.180871  6403311.839729  24.255533  624527.483257  444016.918364  1.681921  0.030465  0.015232  0.016926  0.013538  0.000000  1.000000  0.003582  0.006229  0.001473  0.292434  0.289822  0.068537  0.168031  0.060552  0.014319  23  0  0  0  0
16  29  29.610606  0.000000  0.063441  0.358589  7293464.773037  6621050.078293  23.061853  505741.690203  459115.271235  1.599150  0.027706  0.013853  0.013707  0.013999  0.000000  1.000000  0.002810  0.007422  0.001755  0.293792  0.288876  0.068314  0.131851  0.055906  0.013221  23  0  0  0  0
13  32  41.035900  0.000000  0.042466  0.345658  6053579.122547  6775041.790812  22.230225  419765.835921  469793.327740  1.541483  0.025701  0.012851  0.011377  0.014324  0.000000  1.000000  0.002284  0.008308  0.001965  0.294372  0.288121  0.068135  0.107150  0.052825  0.012492  19  0  0  0  0
19  26  24.941461  0.000000  0.079470  0.368812  8240201.432611  6501919.267434  23.719338  571390.077257  450854.531036  1.644741  0.029233  0.014616  0.015486  0.013747  0.000000  1.000000  0.003228  0.006761  0.001599  0.293174  0.289421  0.068442  0.151456  0.058431  0.013818  22  0  0  0  0
26  19  21.315487  0.000000  0.098827  0.381338  9382073.218000  6355092.223354  24.524900  650569.477543  440673.285256  1.700600  0.031069  0.015534  0.017632  0.013436  0.000000  1.000000  0.003760  0.005968  0.001411  0.292077  0.290006  0.068581  0.176345  0.061639  0.014576  24  0  0  0  0
22  23  22.797868  0.000000  0.089878  0.375480  8854195.945800  6423037.905429  24.148191  613965.537966  445384.758495  1.674478  0.030220  0.015110  0.016640  0.013580  0.000000  1.000000  0.003510  0.006335  0.001498  0.292596  0.289746  0.068519  0.164668  0.060123  0.014218  24  0  0  0  0
24  21  21.950965  0.000000  0.094779  0.378663  9143221.435667  6385661.199205  24.352858  634007.074370  442792.991869  1.688670  0.030684  0.015342  0.017183  0.013501  0.000000  1.000000  0.003647  0.006134  0.001450  0.292294  0.289889  0.068553  0.171064  0.060943  0.014412  23  0  0  0  0
21  24  23.353364  0.000000  0.086929  0.373589  8680325.302382  6445526.372190  24.026541  601909.041388  446944.148379  1.666043  0.029941  0.014970  0.016313  0.013628  0.000000  1.000000  0.003429  0.006456  0.001527  0.292776  0.289657  0.068498  0.160870  0.059639  0.014103  25  0  0  0  0
29  16  20.633220  0.000000  0.103583  0.384424  9662891.803341  6319604.714426  24.723384  670041.932736  438212.518898  1.714363  0.031521  0.015761  0.018160  0.013361  0.000000  1.000000  0.003893  0.005777  0.001366  0.291867  0.290141  0.068613  0.182380  0.062449  0.014768  24  0  0  0  0
33  12  20.093340  0.000000  0.107687  0.386048  9905337.728733  6289210.519608  24.827866  686853.560118  436104.931909  1.721608  0.031913  0.015956  0.018616  0.013297  0.000000  1.000000  0.004007  0.005615  0.001328  0.291709  0.290255  0.068640  0.186374  0.062879  0.014870  22  0  0  0  0
30  15  20.464891  0.000000  0.104828  0.385152  9736456.909046  6310366.127670  24.770235  675143.066704  437571.899024  1.717612  0.031640  0.015820  0.018298  0.013342  0.000000  1.000000  0.003927  0.005728  0.001354  0.291817  0.290176  0.068621  0.183857  0.062641  0.014813  23  0  0  0  0
27  18  21.055434  0.000000  0.100587  0.382501  9485952.819039  6341915.550224  24.599738  657772.671998  439759.591539  1.705789  0.031236  0.015618  0.017827  0.013408  0.000000  1.000000  0.003809  0.005897  0.001395  0.291994  0.290056  0.068593  0.178615  0.061943  0.014648  24  0  0  0  0
28  17  20.829020  0.000000  0.102171  0.383535  9579521.357937  6330099.051837  24.666195  664260.879247  438940.214733  1.710397  0.031387  0.015693  0.018003  0.013384  0.000000  1.000000  0.003853  0.005833  0.001379  0.291925  0.290101  0.068603  0.180629  0.062215  0.014713  23  0  0  0  0
35  10  19.928793  0.000000  0.109003  0.384769  9983126.950820  6279480.545460  24.745553  692247.601754  435430.238369  1.715900  0.032038  0.016019  0.018762  0.013276  0.000000  1.000000  0.004044  0.005563  0.001316  0.291661  0.290289  0.068648  0.185662  0.062540  0.014789  21  0  0  0  0
38  7  19.763089  0.000000  0.110362  0.413921  10063412.243316  6269439.752019  26.620452  697814.725308  434733.992071  1.845909  0.032168  0.016084  0.018913  0.013255  0.000000  1.000000  0.004082  0.005510  0.001303  0.291611  0.290323  0.068656  0.178606  0.070625  0.016701  18  0  0  0  1
32  13  20.197947  0.000000  0.106866  0.386016  9856858.753159  6295277.762244  24.825791  683491.942587  436525.645197  1.721464  0.031834  0.015917  0.018524  0.013310  0.000000  1.000000  0.003984  0.005647  0.001335  0.291740  0.290233  0.068634  0.185902  0.062870  0.014868  24  0  0  0  0
34  11  20.004396  0.000000  0.108394  0.385688  9947150.421338  6283979.940720  24.804692  689752.925850  435742.234359  1.720001  0.031980  0.015990  0.018694  0.013286  0.000000  1.000000  0.004027  0.005587  0.001321  0.291683  0.290274  0.068644  0.186352  0.062783  0.014847  21  0  0  0  0
11  35  60.350781  0.000000  0.027238  0.336763  5153247.630884  6886375.573354  21.658159  357335.264923  477513.408266  1.501815  0.024244  0.012122  0.009685  0.014560  0.000000  1.000000  0.001915  0.008966  0.002120  0.294732  0.287552  0.068000  0.089847  0.050775  0.012007  22  0  0  0  0
6  40  -164.898370  0.000000  -0.008559  0.317659  3036131.963464  7147013.946247  20.429528  210530.736579  495586.531992  1.416619  0.020817  0.010408  0.005706  0.015111  0.000000  1.000000  0.001090  0.010560  0.002497  0.295431  0.286157  0.067671  0.051126  0.046554  0.011009  21  0  0  0  0
10  36  81.512178  0.000000  0.019555  0.332428  4698882.473776  6942366.378985  21.379385  325828.784851  481395.909321  1.482484  0.023509  0.011754  0.008831  0.014678  0.000000  1.000000  0.001733  0.009303  0.002200  0.294891  0.287259  0.067931  0.081309  0.049796  0.011776  22  0  0  0  0
39  6  19.723021  0.000000  0.110695  0.368303  10083124.128156  6266973.330404  23.686634  699181.582113  434562.966053  1.642473  0.032200  0.016100  0.018950  0.013250  0.000000  1.000000  0.004091  0.005497  0.001300  0.291599  0.290331  0.068658  0.168946  0.058303  0.013788  26  0  0  0  0
14  32  35.784938  0.000000  0.050078  0.350325  6503734.672306  6719567.972181  22.530399  450980.414406  465946.675474  1.562298  0.026430  0.013215  0.012223  0.014207  0.000000  1.000000  0.002473  0.007984  0.001888  0.294207  0.288400  0.068201  0.116003  0.053923  0.012752  22  0  0  0  0
25  20  21.612413  0.000000  0.096893  0.380056  9267920.980695  6369653.363350  24.442464  642653.960402  441682.980344  1.694883  0.030885  0.015442  0.017418  0.013467  0.000000  1.000000  0.003706  0.006047  0.001430  0.292176  0.289950  0.068568  0.173828  0.061304  0.014497  24  0  0  0  0
37  8  19.809756  0.000000  0.109976  0.380097  10040599.914538  6272293.128661  24.445123  696232.878261  434931.850232  1.695068  0.032131  0.016066  0.018870  0.013261  0.000000  1.000000  0.004071  0.005525  0.001307  0.291625  0.290314  0.068654  0.181084  0.061315  0.014500  29  0  0  0  0
12  34  48.440430  0.000000  0.034972  0.341245  5610552.046414  6829969.350354  21.946433  389045.558349  473602.101439  1.521804  0.024985  0.012492  0.010544  0.014440  0.000000  1.000000  0.002101  0.008631  0.002041  0.294564  0.287843  0.068069  0.098573  0.051801  0.012250  22  0  0  0  0
36  9  19.864501  0.000000  0.109526  0.383033  10014041.259750  6275614.578224  24.633905  694391.254372  435162.165393  1.708158  0.032088  0.016044  0.018820  0.013268  0.000000  1.000000  0.004058  0.005543  0.001311  0.291642  0.290303  0.068651  0.184037  0.062083  0.014681  28  0  0  0  0
40  5  19.688591  0.000000  0.110984  0.357946  10100157.616135  6264841.170309  23.020492  700362.714163  434415.118317  1.596281  0.032227  0.016114  0.018982  0.013246  0.000000  1.000000  0.004099  0.005485  0.001297  0.291588  0.290338  0.068659  0.158484  0.055750  0.013184  25  0  0  0  0
7  39  -694.547662  0.000000  -0.002093  0.320896  3418601.925017  7099960.600371  20.637699  237051.877193  492323.770134  1.431054  0.021436  0.010718  0.006425  0.015011  0.000000  1.000000  0.001235  0.010267  0.002428  0.295311  0.286415  0.067732  0.057924  0.047252  0.011174  22  0  0  0  0
13  33  40.905281  0.000000  0.042628  0.345796  6063280.385931  6774056.628966  22.239094  420438.538606  469725.014883  1.542098  0.025717  0.012859  0.011395  0.014322  0.000000  1.000000  0.002288  0.008301  0.001963  0.294389  0.288127  0.068136  0.107342  0.052857  0.012500  24  0  0  0  0
19  27  24.756738  0.000000  0.080281  0.369495  8288537.361332  6496695.502917  23.763249  574741.775668  450492.306006  1.647786  0.029313  0.014656  0.015577  0.013736  0.000000  1.000000  0.003250  0.006728  0.001591  0.293229  0.289453  0.068450  0.152458  0.058603  0.013858  22  0  0  0  0
20  26  23.860434  0.000000  0.084413  0.372157  8532399.352488  6465650.143561  23.934483  591651.595544  448339.566121  1.659659  0.029705  0.014853  0.016035  0.013670  0.000000  1.000000  0.003360  0.006560  0.001551  0.293030  0.289586  0.068481  0.157632  0.059275  0.014017  24  0  0  0  0
9  37  128.340628  0.000000  0.012040  0.328307  4254423.605183  6997098.903241  21.114374  295009.224269  485191.158929  1.464108  0.022789  0.011395  0.007996  0.014794  0.000000  1.000000  0.001558  0.009635  0.002278  0.295041  0.286969  0.067863  0.073079  0.048877  0.011559  24  0  0  0  0
21  25  23.169346  0.000000  0.087898  0.374390  8737991.904063  6439233.970423  24.078072  605907.745092  446507.822160  1.669616  0.030036  0.015018  0.016422  0.013614  0.000000  1.000000  0.003454  0.006418  0.001518  0.292836  0.289695  0.068507  0.162048  0.059844  0.014152  25  0  0  0  0
15  31  32.138998  0.000000  0.057194  0.354739  6924424.873071  6667408.296720  22.814274  480151.813708  462329.831731  1.581982  0.027110  0.013555  0.013013  0.014097  0.000000  1.000000  0.002652  0.007683  0.001817  0.294019  0.288657  0.068262  0.124395  0.054976  0.013001  22  0  0  0  0
18  28  25.924399  0.000000  0.075466  0.366385  8004197.223869  6532603.001193  23.563254  555025.129851  452982.195165  1.633918  0.028854  0.014427  0.015043  0.013812  0.000000  1.000000  0.003123  0.006925  0.001638  0.293430  0.289293  0.068412  0.146494  0.057824  0.013674  24  0  0  0  0
16  30  29.460224  0.000000  0.063860  0.358943  7318456.323115  6618410.311920  23.084664  507474.648292  458932.225186  1.600731  0.027747  0.013873  0.013754  0.013993  0.000000  1.000000  0.002821  0.007404  0.001751  0.293826  0.288893  0.068317  0.132365  0.055992  0.013241  25  0  0  0  0
25  21  21.532249  0.000000  0.097415  0.380477  9298953.593566  6366228.221222  24.469566  644805.816422  441445.474957  1.696763  0.030936  0.015468  0.017476  0.013460  0.000000  1.000000  0.003719  0.006027  0.001425  0.292204  0.289970  0.068572  0.174448  0.061414  0.014523  24  0  0  0  0
26  20  21.260518  0.000000  0.099199  0.381647  9404174.829750  6352648.262374  24.544789  652102.042220  440503.816698  1.701979  0.031105  0.015552  0.017674  0.013431  0.000000  1.000000  0.003769  0.005954  0.001408  0.292097  0.290020  0.068584  0.176797  0.061719  0.014595  22  0  0  0  0
8  38  312.410715  0.000000  0.004795  0.324452  3825983.454713  7049833.571998  20.866398  265300.429808  488847.873720  1.446913  0.022096  0.011048  0.007190  0.014905  0.000000  1.000000  0.001391  0.009958  0.002355  0.295181  0.286687  0.067796  0.065259  0.048028  0.011358  22  0  0  0  0
17  29  27.450902  0.000000  0.069977  0.362850  7679904.813157  6573290.093276  23.335922  532538.123055  455803.509774  1.618154  0.028331  0.014165  0.014433  0.013898  0.000000  1.000000  0.002979  0.007151  0.001691  0.293629  0.289106  0.068368  0.139770  0.056949  0.013467  23  0  0  0  0
31  14  20.320834  0.000000  0.105918  0.385696  9800850.406446  6302292.413414  24.805203  679608.225202  437012.053461  1.720036  0.031744  0.015872  0.018419  0.013325  0.000000  1.000000  0.003958  0.005684  0.001344  0.291775  0.290207  0.068628  0.185043  0.062785  0.014848  24  0  0  0  0
31  15  20.315204  0.000000  0.105962  0.385943  9803441.761216  6302004.147223  24.821060  679787.914305  436992.064576  1.721136  0.031748  0.015874  0.018424  0.013324  0.000000  1.000000  0.003959  0.005683  0.001344  0.291778  0.290208  0.068629  0.185328  0.062851  0.014863  23  0  0  0  0
22  24  22.630115  0.000000  0.090821  0.376251  8910356.332647  6416887.507840  24.197791  617859.798081  444958.279096  1.677917  0.030313  0.015156  0.016746  0.013567  0.000000  1.000000  0.003534  0.006299  0.001490  0.292652  0.289782  0.068528  0.165803  0.060321  0.014265  24  0  0  0  0
24  22  21.840558  0.000000  0.095468  0.379216  9184193.591839  6381148.869164  24.388438  636848.155825  442480.098959  1.691137  0.030752  0.015376  0.017260  0.013491  0.000000  1.000000  0.003664  0.006108  0.001444  0.292333  0.289916  0.068559  0.171878  0.061086  0.014446  23  0  0  0  0
27  19  21.019271  0.000000  0.100840  0.382730  9500996.791802  6340249.353158  24.614421  658815.847560  439644.054500  1.706807  0.031261  0.015630  0.017856  0.013405  0.000000  1.000000  0.003815  0.005888  0.001392  0.292007  0.290066  0.068595  0.178942  0.062003  0.014663  26  0  0  0  0
23  23  22.198674  0.000000  0.093303  0.377830  9056607.582327  6397809.017925  24.299294  628001.117263  443635.343010  1.684956  0.030547  0.015274  0.017020  0.013527  0.000000  1.000000  0.003603  0.006197  0.001465  0.292483  0.289855  0.068545  0.169032  0.060727  0.014361  26  0  0  0  0
30  16  20.455814  0.000000  0.104897  0.385339  9740550.383302  6309911.150235  24.782233  675426.915417  437540.350088  1.718444  0.031647  0.015823  0.018306  0.013341  0.000000  1.000000  0.003929  0.005725  0.001354  0.291821  0.290179  0.068622  0.184084  0.062691  0.014825  25  0  0  0  0
28  18  20.805875  0.000000  0.102338  0.383716  9589446.654397  6328998.270912  24.677833  664949.116781  438863.884646  1.711204  0.031403  0.015702  0.018022  0.013381  0.000000  1.000000  0.003858  0.005827  0.001378  0.291933  0.290108  0.068605  0.180879  0.062262  0.014724  25  0  0  0  0
34  12  20.003060  0.000000  0.108405  0.386547  9947794.149735  6283908.197842  24.859930  689797.563111  435737.259581  1.723831  0.031981  0.015991  0.018695  0.013286  0.000000  1.000000  0.004027  0.005587  0.001321  0.291684  0.290274  0.068644  0.187302  0.063011  0.014901  21  0  0  0  0
32  14  20.194462  0.000000  0.106893  0.386376  9858491.559347  6295095.994963  24.848950  683605.164243  436513.041134  1.723070  0.031837  0.015919  0.018528  0.013309  0.000000  1.000000  0.003985  0.005646  0.001335  0.291741  0.290234  0.068635  0.186308  0.062966  0.014890  23  0  0  0  0
29  17  20.618656  0.000000  0.103691  0.384591  9669307.251178  6318892.367159  24.734105  670486.791186  438163.123484  1.715106  0.031532  0.015766  0.018172  0.013360  0.000000  1.000000  0.003895  0.005773  0.001365  0.291872  0.290145  0.068614  0.182597  0.062493  0.014778  23  0  0  0  0
8  39  311.244271  0.000000  0.004814  0.324468  3827088.736256  7049736.336551  20.867477  265377.071976  488841.131243  1.446988  0.022097  0.011049  0.007192  0.014905  0.000000  1.000000  0.001391  0.009957  0.002355  0.295185  0.286687  0.067796  0.065279  0.048031  0.011358  22  0  0  0  0
39  7  19.722906  0.000000  0.110696  0.375625  10083182.258183  6266966.840784  24.157506  699185.612951  434562.516051  1.675124  0.032200  0.016100  0.018950  0.013250  0.000000  1.000000  0.004091  0.005497  0.001300  0.291599  0.290331  0.068658  0.176662  0.060160  0.014227  25  0  0  0  0
35  11  19.927966  0.000000  0.109010  0.386112  9983530.266266  6279435.576283  24.831972  692275.568358  435427.120127  1.721893  0.032039  0.016019  0.018763  0.013276  0.000000  1.000000  0.004044  0.005563  0.001316  0.291661  0.290290  0.068648  0.187143  0.062896  0.014874  24  0  0  0  0
37  9  19.809440  0.000000  0.109978  0.383334  10040756.872845  6272275.615552  24.653268  696243.762026  434930.635842  1.709501  0.032131  0.016066  0.018870  0.013261  0.000000  1.000000  0.004071  0.005525  0.001307  0.291625  0.290314  0.068654  0.184603  0.062162  0.014700  24  0  0  0  0
33  13  20.091183  0.000000  0.107704  0.386600  9906363.785953  6289096.226646  24.863314  686924.708733  436097.006634  1.724066  0.031914  0.015957  0.018617  0.013297  0.000000  1.000000  0.004008  0.005614  0.001328  0.291710  0.290255  0.068640  0.186988  0.063025  0.014904  20  0  0  0  0
11  36  60.227953  0.000000  0.027301  0.336817  5156995.778793  6886010.347629  21.661627  357595.168099  477488.082871  1.502055  0.024251  0.012125  0.009692  0.014559  0.000000  1.000000  0.001917  0.008964  0.002120  0.294740  0.287555  0.068001  0.089920  0.050788  0.012010  22  0  0  0  0
36  10  19.863989  0.000000  0.109530  0.385127  10014293.431864  6275586.450600  24.768629  694408.740430  435160.214974  1.717500  0.032089  0.016044  0.018820  0.013268  0.000000  1.000000  0.004059  0.005543  0.001311  0.291642  0.290303  0.068651  0.186333  0.062635  0.014812  24  0  0  0  0
38  8  19.762840  0.000000  0.110364  0.380347  10063535.378261  6269425.593056  24.461178  697823.263702  434733.010263  1.696181  0.032168  0.016084  0.018913  0.013255  0.000000  1.000000  0.004082  0.005510  0.001303  0.291611  0.290323  0.068656  0.181558  0.061380  0.014515  22  0  0  0  0
14  33  35.676221  0.000000  0.050266  0.350485  6514961.573180  6718409.875377  22.540660  451758.907482  465866.371002  1.563009  0.026448  0.013224  0.012244  0.014204  0.000000  1.000000  0.002477  0.007976  0.001886  0.294224  0.288408  0.068203  0.116229  0.053961  0.012761  23  0  0  0  0
7  40  -698.592348  0.000000  -0.002081  0.320907  3419324.858197  7099900.167060  20.638427  237102.006652  492319.579582  1.431105  0.021437  0.010719  0.006426  0.015011  0.000000  1.000000  0.001235  0.010267  0.002428  0.295314  0.286416  0.067732  0.057937  0.047255  0.011175  20  0  0  0  0
10  37  81.351965  0.000000  0.019597  0.332465  4701402.202987  6942127.509259  21.381745  326003.507311  481379.345673  1.482648  0.023513  0.011757  0.008836  0.014677  0.000000  1.000000  0.001734  0.009301  0.002200  0.294897  0.287261  0.067932  0.081357  0.049805  0.011778  24  0  0  0  0
16  31  29.334946  0.000000  0.064214  0.359244  7339529.005223  6616184.258795  23.103979  508935.865176  458777.866742  1.602071  0.027782  0.013891  0.013794  0.013988  0.000000  1.000000  0.002831  0.007389  0.001747  0.293854  0.288907  0.068321  0.132800  0.056065  0.013258  24  0  0  0  0
13  34  40.799225  0.000000  0.042761  0.345908  6071211.965519  6773251.096349  22.246351  420988.528302  469669.157833  1.542601  0.025730  0.012865  0.011410  0.014320  0.000000  1.000000  0.002291  0.008295  0.001962  0.294403  0.288133  0.068138  0.107500  0.052883  0.012506  23  0  0  0  0
40  6  19.688526  0.000000  0.110984  0.368463  10100190.718538  6264837.473774  23.696917  700365.009542  434414.861993  1.643186  0.032227  0.016114  0.018982  0.013246  0.000000  1.000000  0.004099  0.005485  0.001297  0.291588  0.290338  0.068659  0.169266  0.058344  0.013797  26  0  0  0  0
15  32  32.023560  0.000000  0.057455  0.354960  6939985.931023  6665782.167118  22.828510  481230.844867  462217.073041  1.582969  0.027136  0.013568  0.013043  0.014093  0.000000  1.000000  0.002658  0.007672  0.001814  0.294041  0.288667  0.068264  0.124713  0.055029  0.013013  23  0  0  0  0
20  27  23.684868  0.000000  0.085283  0.372897  8584234.818689  6460017.747730  23.982048  595245.958046  447949.005876  1.662957  0.029791  0.014895  0.016133  0.013658  0.000000  1.000000  0.003383  0.006526  0.001543  0.293087  0.289620  0.068489  0.158718  0.059463  0.014062  22  0  0  0  0
21  26  22.988732  0.000000  0.088870  0.375210  8795853.792716  6432919.067712  24.130845  609919.990338  446069.935687  1.673275  0.030131  0.015066  0.016530  0.013601  0.000000  1.000000  0.003480  0.006380  0.001509  0.292897  0.289732  0.068516  0.163254  0.060053  0.014201  22  0  0  0  0
12  35  48.331154  0.000000  0.035063  0.341324  5616050.249874  6829421.322391  21.951483  389426.813458  473564.100215  1.522155  0.024994  0.012497  0.010555  0.014439  0.000000  1.000000  0.002103  0.008627  0.002040  0.294575  0.287847  0.068070  0.098680  0.051819  0.012254  22  0  0  0  0
18  29  25.773279  0.000000  0.076063  0.366894  8039776.031481  6528781.621791  23.595988  557492.227020  452717.213988  1.636187  0.028913  0.014457  0.015110  0.013804  0.000000  1.000000  0.003138  0.006900  0.001632  0.293472  0.289316  0.068418  0.147239  0.057951  0.013704  23  0  0  0  0
24  23  21.705005  0.000000  0.096327  0.379917  9235317.840312  6375517.521331  24.433544  640393.201238  442089.611384  1.694265  0.030836  0.015418  0.017356  0.013480  0.000000  1.000000  0.003686  0.006075  0.001437  0.292381  0.289949  0.068567  0.172909  0.061268  0.014489  23  0  0  0  0
17  30  27.313410  0.000000  0.070443  0.363247  7707704.048971  6570326.786546  23.361458  534465.771017  455598.028868  1.619925  0.028377  0.014188  0.014485  0.013891  0.000000  1.000000  0.002992  0.007131  0.001686  0.293664  0.289124  0.068372  0.140349  0.057046  0.013490  24  0  0  0  0
26  21  21.183830  0.000000  0.099722  0.382073  9435287.959439  6349207.485518  24.572173  654259.481419  440265.227172  1.703878  0.031156  0.015578  0.017732  0.013424  0.000000  1.000000  0.003782  0.005935  0.001403  0.292124  0.290040  0.068589  0.177423  0.061831  0.014622  25  0  0  0  0
9  38  128.059615  0.000000  0.012068  0.328332  4256099.366165  6996945.280650  21.115971  295125.424486  485180.506468  1.464219  0.022792  0.011396  0.007999  0.014793  0.000000  1.000000  0.001558  0.009634  0.002278  0.295046  0.286970  0.067863  0.073110  0.048883  0.011560  23  0  0  0  0
22  25  22.453822  0.000000  0.091834  0.377098  8970658.701403  6410282.178100  24.252263  622041.270515  444500.253900  1.681695  0.030412  0.015206  0.016859  0.013553  0.000000  1.000000  0.003561  0.006260  0.001480  0.292713  0.289822  0.068537  0.167046  0.060539  0.014316  23  0  0  0  0
29  18  20.596373  0.000000  0.103856  0.384771  9679149.215483  6317799.521253  24.745736  671169.250321  438087.343625  1.715913  0.031548  0.015774  0.018190  0.013357  0.000000  1.000000  0.003900  0.005767  0.001364  0.291880  0.290152  0.068615  0.182848  0.062541  0.014790  24  0  0  0  0
33  14  20.087782  0.000000  0.107731  0.386961  9907982.130868  6288915.957388  24.886585  687036.927619  436084.506446  1.725680  0.031917  0.015958  0.018621  0.013296  0.000000  1.000000  0.004008  0.005613  0.001327  0.291711  0.290256  0.068640  0.187397  0.063121  0.014927  23  0  0  0  0
27  20  20.966622  0.000000  0.101210  0.383040  9523034.511283  6337808.398566  24.634389  660343.981834  439474.794411  1.708192  0.031297  0.015648  0.017897  0.013400  0.000000  1.000000  0.003825  0.005874  0.001389  0.292027  0.290080  0.068598  0.179397  0.062085  0.014682  24  0  0  0  1
32  15  20.188986  0.000000  0.106937  0.386624  9861058.719475  6294810.211557  24.864879  683783.175647  436493.224409  1.724175  0.031841  0.015921  0.018532  0.013309  0.000000  1.000000  0.003986  0.005644  0.001335  0.291743  0.290235  0.068635  0.186596  0.063032  0.014906  24  0  0  0  0
19  28  24.592116  0.000000  0.081019  0.370123  8332452.281676  6491948.857748  23.803652  577786.913573  450163.165272  1.650587  0.029385  0.014693  0.015660  0.013726  0.000000  1.000000  0.003269  0.006699  0.001584  0.293279  0.289481  0.068457  0.153379  0.058761  0.013896  26  0  0  0  0
30  17  20.441745  0.000000  0.105004  0.385506  9746905.975235  6309204.732497  24.792965  675867.623353  437491.365838  1.719188  0.031657  0.015829  0.018318  0.013339  0.000000  1.000000  0.003932  0.005721  0.001353  0.291826  0.290183  0.068623  0.184302  0.062735  0.014836  23  0  0  0  0
35  12  19.926655  0.000000  0.109021  0.386975  9984169.115346  6279364.345335  24.887431  692319.867278  435422.180847  1.725738  0.032040  0.016020  0.018764  0.013276  0.000000  1.000000  0.004044  0.005563  0.001315  0.291662  0.290290  0.068648  0.188098  0.063125  0.014928  21  0  0  0  0
28  19  20.771161  0.000000  0.102589  0.383944  9604394.382948  6327340.395545  24.692520  665985.618600  438748.924648  1.712223  0.031428  0.015714  0.018050  0.013378  0.000000  1.000000  0.003864  0.005818  0.001376  0.291946  0.290117  0.068607  0.181208  0.062322  0.014738  25  0  0  0  0
34  13  20.000949  0.000000  0.108422  0.387101  9948811.749386  6283794.787129  24.895538  689868.125262  435729.395483  1.726300  0.031983  0.015991  0.018697  0.013286  0.000000  1.000000  0.004028  0.005586  0.001321  0.291685  0.290275  0.068644  0.187920  0.063158  0.014936  23  0  0  0  0
23  24  22.037925  0.000000  0.094277  0.378634  9114598.309249  6391437.558453  24.351055  632022.296382  443193.534791  1.688545  0.030643  0.015321  0.017129  0.013513  0.000000  1.000000  0.003628  0.006160  0.001457  0.292539  0.289892  0.068554  0.170214  0.060935  0.014410  21  0  0  0  0
36  11  19.863175  0.000000  0.109537  0.386476  10014693.959385  6275541.775249  24.855347  694436.513714  435157.117106  1.723514  0.032089  0.016045  0.018821  0.013268  0.000000  1.000000  0.004059  0.005542  0.001311  0.291642  0.290303  0.068651  0.187821  0.062992  0.014896  23  0  0  0  0
15  33  31.929261  0.000000  0.057669  0.355143  6952803.113233  6664442.668005  22.840255  482119.610851  462124.189814  1.583783  0.027157  0.013579  0.013067  0.014090  0.000000  1.000000  0.002664  0.007663  0.001812  0.294060  0.288676  0.068266  0.124975  0.055073  0.013024  22  0  0  0  0
8  40  310.293136  0.000000  0.004829  0.324482  3827996.285050  7049656.488328  20.868361  265440.003008  488835.594426  1.447049  0.022099  0.011049  0.007194  0.014905  0.000000  1.000000  0.001392  0.009956  0.002354  0.295187  0.286688  0.067796  0.065296  0.048034  0.011359  21  0  0  0  0
38  9  19.762528  0.000000  0.110367  0.383592  10063691.451698  6269408.173825  24.669862  697834.086109  434731.802383  1.710652  0.032168  0.016084  0.018913  0.013255  0.000000  1.000000  0.004082  0.005510  0.001303  0.291611  0.290324  0.068656  0.185090  0.062230  0.014716  28  0  0  0  0
9  39  127.830808  0.000000  0.012090  0.328352  4257469.553544  6996819.658773  21.117274  295220.435691  485171.795626  1.464309  0.022794  0.011397  0.008001  0.014793  0.000000  1.000000  0.001559  0.009633  0.002278  0.295049  0.286971  0.067863  0.073136  0.048887  0.011561  24  0  0  0  0
25  22  21.426633  0.000000  0.098110  0.381041  9340352.142121  6361658.354926  24.505838  647676.464677  441128.592381  1.699278  0.031004  0.015502  0.017554  0.013450  0.000000  1.000000  0.003736  0.006002  0.001419  0.292242  0.289997  0.068579  0.175278  0.061561  0.014558  23  0  0  0  0
17  31  27.198851  0.000000  0.070837  0.363584  7731151.024974  6567827.208407  23.383087  536091.625620  455424.703718  1.621424  0.028416  0.014208  0.014530  0.013886  0.000000  1.000000  0.003002  0.007115  0.001683  0.293694  0.289140  0.068376  0.140839  0.057129  0.013510  20  0  0  0  0
37  10  19.808935  0.000000  0.109983  0.385435  10041007.461502  6272247.655460  24.788399  696261.138285  434928.697040  1.718871  0.032132  0.016066  0.018871  0.013261  0.000000  1.000000  0.004071  0.005525  0.001307  0.291626  0.290314  0.068654  0.186909  0.062716  0.014831  23  0  0  0  0
11  37  60.128714  0.000000  0.027352  0.336860  5160036.706192  6885714.008315  21.664439  357806.031359  477467.534181  1.502250  0.024256  0.012128  0.009697  0.014558  0.000000  1.000000  0.001918  0.008961  0.002119  0.294746  0.287557  0.068001  0.089979  0.050797  0.012013  24  0  0  0  0
40  7  19.688411  0.000000  0.110985  0.375800  10100248.600198  6264831.010560  24.168729  700369.023158  434414.413823  1.675902  0.032227  0.016114  0.018982  0.013246  0.000000  1.000000  0.004099  0.005485  0.001297  0.291588  0.290338  0.068659  0.177002  0.060204  0.014237  26  0  0  0  0
18  30  25.645350  0.000000  0.076576  0.367334  8070337.842318  6525498.793427  23.624282  559611.436799  452489.576889  1.638149  0.028964  0.014482  0.015167  0.013797  0.000000  1.000000  0.003152  0.006880  0.001627  0.293509  0.289336  0.068422  0.147883  0.058061  0.013730  21  0  0  0  0
19  29  24.449637  0.000000  0.081668  0.370681  8371116.123041  6487769.331098  23.839545  580467.932415  449873.349534  1.653076  0.029449  0.014725  0.015732  0.013717  0.000000  1.000000  0.003287  0.006672  0.001578  0.293323  0.289507  0.068463  0.154199  0.058902  0.013929  23  0  0  0  0
10  38  81.222113  0.000000  0.019631  0.332494  4703452.394561  6941933.133496  21.383661  326145.671205  481365.867316  1.482781  0.023517  0.011758  0.008839  0.014677  0.000000  1.000000  0.001735  0.009300  0.002199  0.294902  0.287262  0.067932  0.081396  0.049811  0.011779  23  0  0  0  0
21  27  22.820496  0.000000  0.089795  0.376004  8850911.941844  6426909.201211  24.181897  613737.819349  445653.200961  1.676815  0.030222  0.015111  0.016634  0.013588  0.000000  1.000000  0.003505  0.006344  0.001500  0.292954  0.289768  0.068524  0.164419  0.060257  0.014250  21  0  0  0  0
39  8  19.722715  0.000000  0.110698  0.380561  10083278.451603  6266956.102040  24.474959  699192.283172  434561.771408  1.697137  0.032200  0.016100  0.018950  0.013250  0.000000  1.000000  0.004091  0.005497  0.001300  0.291599  0.290331  0.068658  0.181967  0.061436  0.014528  24  0  0  0  0
23  25  21.868195  0.000000  0.095328  0.379522  9177156.670192  6384562.914871  24.408162  636360.203287  442716.834900  1.692505  0.030746  0.015373  0.017247  0.013499  0.000000  1.000000  0.003656  0.006120  0.001447  0.292599  0.289933  0.068563  0.171516  0.061166  0.014464  22  0  0  0  0
12  36  48.242916  0.000000  0.035138  0.341387  5620511.006269  6828976.663130  21.955579  389736.130162  473533.266759  1.522439  0.025001  0.012501  0.010563  0.014438  0.000000  1.000000  0.002105  0.008623  0.002039  0.294583  0.287850  0.068071  0.098768  0.051834  0.012258  25  0  0  0  0
24  24  21.550333  0.000000  0.097326  0.380751  9294786.763465  6368965.777701  24.487152  644516.881086  441635.301944  1.697982  0.030934  0.015467  0.017468  0.013466  0.000000  1.000000  0.003712  0.006038  0.001428  0.292437  0.289987  0.068576  0.174132  0.061485  0.014540  22  0  0  0  0
16  32  29.231754  0.000000  0.064508  0.359494  7357062.451757  6614331.933673  23.120094  510151.665232  458649.423257  1.603188  0.027811  0.013905  0.013826  0.013984  0.000000  1.000000  0.002838  0.007377  0.001745  0.293878  0.288919  0.068324  0.133163  0.056126  0.013273  25  0  0  0  0
31  16  20.306405  0.000000  0.106030  0.386130  9807496.119003  6301553.129323  24.833098  680069.050613  436960.790200  1.721971  0.031755  0.015877  0.018432  0.013323  0.000000  1.000000  0.003961  0.005680  0.001343  0.291781  0.290211  0.068629  0.185556  0.062900  0.014875  22  0  0  0  0
20  28  23.528146  0.000000  0.086076  0.373578  8631417.425727  6454890.248902  24.025887  598517.683100  447593.456079  1.665997  0.029869  0.014934  0.016221  0.013647  0.000000  1.000000  0.003404  0.006494  0.001536  0.293138  0.289651  0.068497  0.159719  0.059636  0.014103  19  0  0  0  0
26  22  21.082422  0.000000  0.100422  0.382644  9476936.741621  6344600.985883  24.608947  657147.481314  439945.804376  1.706428  0.031225  0.015612  0.017810  0.013414  0.000000  1.000000  0.003800  0.005909  0.001397  0.292161  0.290067  0.068595  0.178265  0.061981  0.014657  25  0  0  0  0
29  19  20.562914  0.000000  0.104105  0.384999  9693985.877688  6316151.996579  24.760393  672198.050604  437973.101363  1.716929  0.031572  0.015786  0.018218  0.013354  0.000000  1.000000  0.003906  0.005757  0.001362  0.291893  0.290161  0.068617  0.183176  0.062601  0.014804  25  0  0  0  0
22  26  22.280125  0.000000  0.092855  0.377969  9031402.319629  6403627.297807  24.308259  626253.339965  444038.792782  1.685577  0.030512  0.015256  0.016973  0.013539  0.000000  1.000000  0.003588  0.006221  0.001471  0.292773  0.289861  0.068546  0.168323  0.060763  0.014369  21  0  0  0  0
30  18  20.420205  0.000000  0.105168  0.385686  9756661.675161  6308120.366301  24.804573  676544.100764  437416.173977  1.719993  0.031673  0.015837  0.018336  0.013337  0.000000  1.000000  0.003936  0.005715  0.001351  0.291834  0.290189  0.068624  0.184552  0.062783  0.014847  23  0  0  0  0
25  23  21.296257  0.000000  0.098983  0.404684  9392279.974358  6355926.776316  26.026344  651277.232002  440731.154628  1.804713  0.031089  0.015545  0.017651  0.013438  0.000000  1.000000  0.003759  0.005969  0.001412  0.292290  0.290030  0.068586  0.176333  0.067977  0.016075  18  0  0  0  1
33  15  20.082438  0.000000  0.107774  0.387210  9910526.797641  6288632.502381  24.902574  687213.379294  436064.851177  1.726788  0.031921  0.015961  0.018625  0.013296  0.000000  1.000000  0.004009  0.005611  0.001327  0.291713  0.290258  0.068640  0.187685  0.063188  0.014943  26  0  0  0  0
31  17  20.292762  0.000000  0.106136  0.386297  9813793.015635  6300852.633074  24.843829  680505.688514  436912.216557  1.722715  0.031765  0.015883  0.018444  0.013322  0.000000  1.000000  0.003963  0.005676  0.001342  0.291786  0.290215  0.068630  0.185774  0.062945  0.014885  25  0  0  0  0
32  16  20.180426  0.000000  0.107004  0.386812  9865075.942966  6294362.998186  24.876945  684061.736997  436462.213847  1.725011  0.031848  0.015924  0.018540  0.013308  0.000000  1.000000  0.003988  0.005642  0.001334  0.291746  0.290238  0.068636  0.186825  0.063082  0.014918  23  0  0  0  0
36  12  19.861886  0.000000  0.109548  0.387341  10015328.383505  6275471.010725  24.910994  694480.505799  435152.210170  1.727372  0.032090  0.016045  0.018822  0.013268  0.000000  1.000000  0.004059  0.005542  0.001311  0.291643  0.290304  0.068651  0.188781  0.063222  0.014951  23  0  0  0  0
34  14  19.997621  0.000000  0.108449  0.387464  9950416.827430  6283615.901663  24.918903  689979.424200  435716.991249  1.727921  0.031986  0.015993  0.018700  0.013285  0.000000  1.000000  0.004028  0.005585  0.001321  0.291686  0.290276  0.068644  0.188331  0.063255  0.014959  24  0  0  0  0
28  20  20.720533  0.000000  0.102958  0.384255  9626325.950602  6324907.774454  24.712501  667506.392119  438580.242418  1.713608  0.031464  0.015732  0.018091  0.013373  0.000000  1.000000  0.003873  0.005804  0.001373  0.291965  0.290131  0.068610  0.181663  0.062404  0.014757  24  0  0  0  0
37  11  19.808132  0.000000  0.109989  0.386787  10041405.457311  6272203.248083  24.875373  696288.736015  434925.617754  1.724902  0.032132  0.016066  0.018871  0.013261  0.000000  1.000000  0.004071  0.005525  0.001306  0.291626  0.290315  0.068654  0.188402  0.063075  0.014916  23  0  0  0  0
12  37  48.171603  0.000000  0.035199  0.341439  5624130.025936  6828615.885505  21.958900  389987.079358  473508.249803  1.522669  0.025007  0.012504  0.010570  0.014437  0.000000  1.000000  0.002107  0.008621  0.002039  0.294590  0.287852  0.068071  0.098839  0.051846  0.012261  22  0  0  0  0
38  10  19.762029  0.000000  0.110371  0.385698  10063940.597360  6269380.367021  24.805339  697851.362308  434729.874210  1.720046  0.032169  0.016084  0.018914  0.013255  0.000000  1.000000  0.004082  0.005510  0.001303  0.291611  0.290324  0.068656  0.187403  0.062786  0.014848  22  0  0  0  0
10  39  81.116279  0.000000  0.019659  0.332519  4705128.652440  6941774.197872  21.385227  326261.905878  481354.846439  1.482889  0.023519  0.011760  0.008843  0.014677  0.000000  1.000000  0.001736  0.009298  0.002199  0.294906  0.287263  0.067932  0.081428  0.049817  0.011781  22  0  0  0  0
13  35  40.713433  0.000000  0.042869  0.346000  6077664.223856  6772595.750249  22.252256  421435.939256  469623.714980  1.543011  0.025741  0.012871  0.011422  0.014319  0.000000  1.000000  0.002294  0.008291  0.001961  0.294414  0.288137  0.068139  0.107629  0.052905  0.012511  23  0  0  0  0
27  21  20.892977  0.000000  0.101733  0.383468  9554133.435587  6334363.477602  24.661936  662500.436007  439235.917525  1.710102  0.031348  0.015674  0.017956  0.013393  0.000000  1.000000  0.003838  0.005854  0.001384  0.292054  0.290100  0.068603  0.180027  0.062197  0.014708  27  0  0  0  0
15  34  31.852679  0.000000  0.057845  0.355293  6963282.907784  6663347.376955  22.849867  482846.298259  462048.240404  1.584450  0.027175  0.013587  0.013086  0.014088  0.000000  1.000000  0.002668  0.007656  0.001810  0.294075  0.288683  0.068268  0.125190  0.055109  0.013032  24  0  0  0  0
14  34  35.587936  0.000000  0.050419  0.350615  6524140.721852  6717462.936869  22.549057  452395.405814  465800.708619  1.563591  0.026464  0.013232  0.012261  0.014202  0.000000  1.000000  0.002481  0.007969  0.001885  0.294239  0.288414  0.068204  0.116415  0.053992  0.012768  22  0  0  0  0
39  9  19.722406  0.000000  0.110701  0.383813  10083433.706951  6266938.770001  24.684101  699203.048852  434560.569574  1.711639  0.032200  0.016100  0.018950  0.013250  0.000000  1.000000  0.004091  0.005497  0.001300  0.291599  0.290331  0.068658  0.185508  0.062288  0.014730  23  0  0  0  0
14  35  35.516512  0.000000  0.050544  0.350722  6531607.989451  6716692.550408  22.555892  452913.199298  465747.288665  1.564065  0.026476  0.013238  0.012275  0.014201  0.000000  1.000000  0.002485  0.007964  0.001883  0.294251  0.288419  0.068205  0.116566  0.054017  0.012774  22  0  0  0  0
13  36  40.644146  0.000000  0.042956  0.346075  6082899.021567  6772064.024828  22.257047  421798.929347  469586.844203  1.543343  0.025750  0.012875  0.011432  0.014318  0.000000  1.000000  0.002296  0.008287  0.001960  0.294423  0.288141  0.068140  0.107733  0.052922  0.012515  24  0  0  0  0
20  29  23.392357  0.000000  0.086774  0.374185  8673011.947073  6450369.567795  24.064878  601401.920453  447279.984091  1.668701  0.029937  0.014969  0.016300  0.013638  0.000000  1.000000  0.003423  0.006467  0.001529  0.293183  0.289678  0.068503  0.160610  0.059791  0.014139  22  0  0  0  0
21  28  22.670032  0.000000  0.090638  0.376737  8901133.195164  6421426.611386  24.229043  617220.249487  445273.028528  1.680084  0.030305  0.015152  0.016728  0.013577  0.000000  1.000000  0.003528  0.006312  0.001493  0.293006  0.289801  0.068532  0.165495  0.060446  0.014294  21  0  0  0  0
18  31  25.538732  0.000000  0.077009  0.367707  8096124.817586  6522728.662558  23.648258  561399.551071  452297.491136  1.639812  0.029006  0.014503  0.015215  0.013791  0.000000  1.000000  0.003164  0.006862  0.001623  0.293540  0.289353  0.068426  0.148430  0.058154  0.013752  22  0  0  0  0
23  26  21.700294  0.000000  0.096392  0.380439  9240427.056528  6377608.785118  24.467099  640747.483287  442234.623297  1.696592  0.030850  0.015425  0.017366  0.013484  0.000000  1.000000  0.003685  0.006080  0.001438  0.292660  0.289973  0.068573  0.172857  0.061404  0.014521  21  0  0  0  0
22  27  22.117855  0.000000  0.093829  0.378814  9089380.819943  6397274.373035  24.362589  630273.671269  443598.269792  1.689345  0.030608  0.015304  0.017082  0.013526  0.000000  1.000000  0.003614  0.006183  0.001462  0.292831  0.289899  0.068555  0.169561  0.060982  0.014421  23  0  0  0  0
17  32  27.104479  0.000000  0.071164  0.363864  7750663.713331  6565746.913116  23.401138  537444.669790  455280.452380  1.622676  0.028448  0.014224  0.014566  0.013882  0.000000  1.000000  0.003011  0.007102  0.001679  0.293719  0.289153  0.068379  0.141249  0.057199  0.013526  23  0  0  0  0
16  33  29.147454  0.000000  0.064750  0.359701  7371505.527626  6612805.996965  23.133393  511153.173545  458543.612118  1.604110  0.027835  0.013917  0.013854  0.013981  0.000000  1.000000  0.002845  0.007367  0.001742  0.293898  0.288928  0.068326  0.133463  0.056177  0.013285  22  0  0  0  0
27  22  20.795264  0.000000  0.102435  0.384046  9595894.791380  6329736.872592  24.699052  665396.241954  438915.100587  1.712676  0.031417  0.015708  0.018034  0.013383  0.000000  1.000000  0.003856  0.005828  0.001378  0.292090  0.290127  0.068609  0.180877  0.062349  0.014744  22  0  0  0  0
25  24  21.147009  0.000000  0.100001  0.382617  9452863.761990  6349235.280722  24.607176  655478.218517  440267.154541  1.706305  0.031189  0.015595  0.017765  0.013424  0.000000  1.000000  0.003785  0.005931  0.001403  0.292345  0.290069  0.068596  0.177588  0.061974  0.014656  23  0  0  0  0
32  17  20.167149  0.000000  0.107109  0.386978  9871316.910628  6293668.216978  24.887670  684494.496685  436414.036494  1.725755  0.031858  0.015929  0.018552  0.013306  0.000000  1.000000  0.003990  0.005638  0.001333  0.291751  0.290242  0.068636  0.187043  0.063126  0.014928  26  0  0  0  0
26  23  20.956806  0.000000  0.101303  0.383376  9529344.664941  6338803.574902  24.655970  660781.539000  439543.801690  1.709688  0.031311  0.015655  0.017909  0.013402  0.000000  1.000000  0.003823  0.005876  0.001390  0.292208  0.290100  0.068603  0.179337  0.062173  0.014703  23  0  0  0  0
9  40  127.643586  0.000000  0.012109  0.328369  4258594.570255  6996716.506621  21.118343  295298.446331  485164.642874  1.464383  0.022796  0.011398  0.008003  0.014793  0.000000  1.000000  0.001559  0.009632  0.002278  0.295052  0.286972  0.067863  0.073157  0.048891  0.011562  23  0  0  0  0
31  18  20.271863  0.000000  0.106298  0.386477  9823463.410308  6299776.824413  24.855405  681176.250709  436837.618090  1.723518  0.031781  0.015891  0.018462  0.013319  0.000000  1.000000  0.003967  0.005670  0.001341  0.291794  0.290221  0.068632  0.186025  0.062992  0.014896  27  0  0  0  0
40  8  19.688222  0.000000  0.110987  0.380745  10100344.338252  6264820.320455  24.486791  700375.661804  434413.672552  1.697957  0.032228  0.016114  0.018982  0.013245  0.000000  1.000000  0.004099  0.005485  0.001297  0.291588  0.290338  0.068659  0.182319  0.061484  0.014540  25  0  0  0  0
35  13  19.924584  0.000000  0.109038  0.387530  9985179.017956  6279251.742083  24.923173  692389.895703  435414.372739  1.728217  0.032042  0.016021  0.018766  0.013276  0.000000  1.000000  0.004045  0.005562  0.001315  0.291663  0.290291  0.068648  0.188719  0.063273  0.014963  21  0  0  0  0
24  25  21.386247  0.000000  0.098409  0.381675  9359237.690610  6361863.817884  24.546575  648986.021864  441142.839545  1.702103  0.031040  0.015520  0.017589  0.013451  0.000000  1.000000  0.003741  0.005997  0.001418  0.292497  0.290029  0.068586  0.175483  0.061727  0.014597  22  0  0  0  0
28  21  20.649547  0.000000  0.103479  0.384684  9657343.180780  6321467.071503  24.740123  669657.181477  438341.658017  1.715524  0.031515  0.015757  0.018149  0.013365  0.000000  1.000000  0.003886  0.005785  0.001368  0.291991  0.290151  0.068615  0.182296  0.062518  0.014784  24  0  0  0  0
11  38  60.048241  0.000000  0.027393  0.336896  5162510.885101  6885472.881441  21.666724  357977.595281  477450.814019  1.502409  0.024260  0.012130  0.009702  0.014558  0.000000  1.000000  0.001919  0.008960  0.002119  0.294752  0.287558  0.068002  0.090026  0.050806  0.012015  22  0  0  0  0
19  30  24.328957  0.000000  0.082226  0.371164  8404352.250766  6484176.237741  23.870590  582772.584036  449624.198114  1.655229  0.029504  0.014752  0.015795  0.013709  0.000000  1.000000  0.003302  0.006650  0.001573  0.293361  0.289529  0.068468  0.154908  0.059023  0.013958  21  0  0  0  0
35  14  19.921318  0.000000  0.109064  0.387895  9986772.020970  6279074.122922  24.946618  692500.357337  435402.056314  1.729842  0.032044  0.016022  0.018769  0.013276  0.000000  1.000000  0.004045  0.005561  0.001315  0.291664  0.290292  0.068648  0.189132  0.063370  0.014986  24  0  0  0  0
33  16  20.074083  0.000000  0.107841  0.387398  9914509.436673  6288188.864344  24.914661  687489.542497  436034.088534  1.727626  0.031928  0.015964  0.018633  0.013295  0.000000  1.000000  0.004011  0.005609  0.001326  0.291717  0.290260  0.068641  0.187915  0.063238  0.014954  22  0  0  0  0
30  19  20.387833  0.000000  0.105415  0.385913  9771380.855418  6306484.231357  24.819181  677564.754642  437302.721499  1.721006  0.031697  0.015849  0.018364  0.013334  0.000000  1.000000  0.003942  0.005705  0.001349  0.291846  0.290198  0.068626  0.184880  0.062843  0.014861  27  0  0  0  0
11  39  59.982628  0.000000  0.027427  0.336925  5164533.695293  6885275.732275  21.668589  358117.860502  477437.143349  1.502538  0.024263  0.012132  0.009706  0.014557  0.000000  1.000000  0.001920  0.008958  0.002118  0.294756  0.287560  0.068002  0.090066  0.050812  0.012016  23  0  0  0  0
12  38  48.113763  0.000000  0.035248  0.341481  5627074.448427  6828322.341701  21.961599  390191.250798  473487.894959  1.522856  0.025012  0.012506  0.010575  0.014437  0.000000  1.000000  0.002108  0.008619  0.002038  0.294596  0.287854  0.068072  0.098897  0.051856  0.012263  22  0  0  0  0
14  36  35.458823  0.000000  0.050646  0.350808  6537666.303087  6716067.491875  22.561436  453333.293434  465703.946006  1.564450  0.026486  0.013243  0.012287  0.014200  0.000000  1.000000  0.002487  0.007959  0.001882  0.294260  0.288423  0.068206  0.116688  0.054037  0.012779  21  0  0  0  0
36  13  19.869698  0.000000  0.109483  0.001810  10011508.980815  6275919.606027  0.116431  694215.661691  435183.316558  0.008074  0.032084  0.016042  0.018815  0.013269  0.000000  1.000000  0.004057  0.005539  0.001310  0.291642  0.290304  0.068651  0.187150  0.000181  0.000043  16  0  0  0  0
29  20  20.514043  0.000000  0.104472  0.385309  9715785.227269  6313731.154911  24.780343  673709.655890  437805.235939  1.718313  0.031608  0.015804  0.018259  0.013349  0.000000  1.000000  0.003915  0.005744  0.001358  0.291911  0.290175  0.068621  0.183632  0.062683  0.014823  24  0  0  0  0
39  10  19.721913  0.000000  0.110705  0.385924  10083681.524679  6266911.104796  24.819874  699220.232969  434558.651220  1.721054  0.032201  0.016100  0.018951  0.013250  0.000000  1.000000  0.004091  0.005496  0.001300  0.291599  0.290332  0.068658  0.187828  0.062846  0.014862  23  0  0  0  0
40  9  19.687916  0.000000  0.110989  0.384003  10100498.830280  6264803.070071  24.696342  700386.374553  434412.476380  1.712488  0.032228  0.016114  0.018982  0.013245  0.000000  1.000000  0.004099  0.005485  0.001297  0.291588  0.290338  0.068659  0.185870  0.062338  0.014742  25  0  0  0  0
38  11  19.761237  0.000000  0.110377  0.387054  10064336.285463  6269336.204892  24.892535  697878.800018  434726.811931  1.726092  0.032169  0.016085  0.018914  0.013255  0.000000  1.000000  0.004082  0.005509  0.001303  0.291612  0.290324  0.068656  0.188901  0.063146  0.014933  20  0  0  0  0
16  34  29.078991  0.000000  0.064948  0.359870  7383315.389981  6611558.203197  23.144279  511972.090197  458457.087901  1.604865  0.027854  0.013927  0.013876  0.013979  0.000000  1.000000  0.002850  0.007359  0.001740  0.293914  0.288936  0.068328  0.133708  0.056218  0.013294  21  0  0  0  0
37  12  19.806862  0.000000  0.110000  0.387655  10042035.866684  6272132.908519  24.931180  696332.449711  434920.740285  1.728772  0.032133  0.016067  0.018872  0.013261  0.000000  1.000000  0.004072  0.005524  0.001306  0.291626  0.290315  0.068654  0.189366  0.063306  0.014971  26  0  0  0  0
34  15  19.992390  0.000000  0.108492  0.387713  9952940.844995  6283334.598810  24.934941  690154.444023  435697.485214  1.729033  0.031990  0.015995  0.018705  0.013285  0.000000  1.000000  0.004029  0.005583  0.001320  0.291688  0.290277  0.068645  0.188621  0.063322  0.014974  24  0  0  0  0
19  31  24.228348  0.000000  0.082697  0.371573  8432409.280530  6481142.858208  23.896907  584718.107885  449413.858236  1.657054  0.029550  0.014775  0.015847  0.013703  0.000000  1.000000  0.003315  0.006631  0.001568  0.293392  0.289547  0.068472  0.155510  0.059127  0.013982  24  0  0  0  0
20  30  23.277265  0.000000  0.087375  0.374710  8708798.665544  6446479.809516  24.098629  603883.434528  447010.261402  1.671041  0.029996  0.014998  0.016367  0.013630  0.000000  1.000000  0.003440  0.006443  0.001524  0.293221  0.289701  0.068509  0.161382  0.059925  0.014171  22  0  0  0  0
24  26  21.223270  0.000000  0.099509  0.382632  9424687.438214  6354650.536381  24.608159  653524.422611  440642.657904  1.706373  0.031148  0.015574  0.017712  0.013435  0.000000  1.000000  0.003770  0.005957  0.001409  0.292558  0.290071  0.068596  0.176880  0.061978  0.014656  22  0  0  0  0
18  32  25.450891  0.000000  0.077369  0.368018  8117590.236227  6520422.644669  23.668270  562888.000998  452137.587795  1.641200  0.029042  0.014521  0.015256  0.013786  0.000000  1.000000  0.003174  0.006848  0.001619  0.293565  0.289368  0.068430  0.148886  0.058232  0.013771  23  0  0  0  0
22  28  21.972420  0.000000  0.094720  0.379596  9142387.101278  6391465.559663  24.412874  633949.220154  443195.476444  1.692832  0.030695  0.015347  0.017182  0.013513  0.000000  1.000000  0.003639  0.006149  0.001454  0.292883  0.289933  0.068563  0.170707  0.061185  0.014469  23  0  0  0  0
25  25  20.987822  0.000000  0.101111  0.383572  9518871.561855  6341945.010753  24.668603  660055.315590  439761.634384  1.710564  0.031298  0.015649  0.017889  0.013409  0.000000  1.000000  0.003815  0.005890  0.001393  0.292405  0.290112  0.068606  0.178981  0.062224  0.014715  20  0  0  0  0
10  40  81.029611  0.000000  0.019682  0.332539  4706504.915364  6941643.698590  21.386511  326357.338373  481345.797389  1.482978  0.023522  0.011761  0.008845  0.014676  0.000000  1.000000  0.001736  0.009297  0.002199  0.294909  0.287264  0.067932  0.081454  0.049821  0.011782  24  0  0  0  0
21  29  22.539500  0.000000  0.091383  0.377390  8945471.878948  6416585.747166  24.271031  620294.771896  444937.354479  1.682996  0.030378  0.015189  0.016812  0.013566  0.000000  1.000000  0.003548  0.006283  0.001486  0.293051  0.289830  0.068539  0.166454  0.060614  0.014334  22  0  0  0  0
28  22  20.555072  0.000000  0.104182  0.385265  9699114.101444  6316832.918408  24.777450  672553.650669  438020.317681  1.718112  0.031583  0.015792  0.018228  0.013355  0.000000  1.000000  0.003904  0.005759  0.001362  0.292027  0.290178  0.068621  0.183151  0.062671  0.014820  24  0  0  0  0
13  37  40.588142  0.000000  0.043027  0.346135  6087145.958824  6771632.618673  22.260931  422093.419455  469556.929741  1.543612  0.025757  0.012878  0.011440  0.014317  0.000000  1.000000  0.002298  0.008284  0.001959  0.294430  0.288144  0.068140  0.107818  0.052936  0.012518  21  0  0  0  0
27  23  20.673738  0.000000  0.103322  0.384786  9648643.069833  6323892.170413  24.746705  669053.900464  438509.818646  1.715980  0.031504  0.015752  0.018133  0.013370  0.000000  1.000000  0.003879  0.005796  0.001371  0.292136  0.290160  0.068617  0.181963  0.062545  0.014791  25  0  0  0  0
17  33  27.027380  0.000000  0.071434  0.364096  7766739.149515  6564032.986106  23.416037  538559.368842  455161.605663  1.623709  0.028475  0.014237  0.014596  0.013878  0.000000  1.000000  0.003018  0.007091  0.001677  0.293739  0.289163  0.068381  0.141587  0.057256  0.013540  23  0  0  0  0
29  21  20.445374  0.000000  0.104991  0.385739  9746675.892683  6310300.411857  24.807969  675851.669024  437567.342174  1.720228  0.031659  0.015830  0.018317  0.013342  0.000000  1.000000  0.003928  0.005725  0.001354  0.291937  0.290195  0.068625  0.184266  0.062797  0.014850  24  0  0  0  0
15  35  31.790719  0.000000  0.057988  0.355414  6971808.464073  6662456.288420  22.857692  483437.475344  461986.450756  1.584993  0.027189  0.013594  0.013102  0.014086  0.000000  1.000000  0.002672  0.007650  0.001809  0.294088  0.288688  0.068269  0.125365  0.055138  0.013039  25  0  0  0  0
23  27  21.542951  0.000000  0.097410  0.381331  9301012.284428  6370948.777058  24.524469  644948.569672  441772.806611  1.700570  0.030950  0.015475  0.017480  0.013470  0.000000  1.000000  0.003712  0.006042  0.001429  0.292718  0.290013  0.068582  0.174161  0.061637  0.014576  21  0  0  0  0
34  16  19.984211  0.000000  0.108558  0.387902  9956891.689229  6282894.270947  24.947044  690428.402519  435666.952105  1.729872  0.031996  0.015998  0.018712  0.013284  0.000000  1.000000  0.004031  0.005581  0.001320  0.291691  0.290280  0.068645  0.188851  0.063372  0.014986  24  0  0  0  0
31  19  20.240428  0.000000  0.106544  0.386703  9838064.730999  6298152.396645  24.869949  682188.731996  436724.977408  1.724526  0.031805  0.015903  0.018489  0.013316  0.000000  1.000000  0.003974  0.005661  0.001339  0.291806  0.290230  0.068634  0.186352  0.063053  0.014911  24  0  0  0  0
37  13  19.804854  0.000000  0.110017  0.388214  10043032.460640  6272021.710351  24.967136  696401.555291  434913.029608  1.731265  0.032135  0.016068  0.018874  0.013261  0.000000  1.000000  0.004072  0.005523  0.001306  0.291627  0.290316  0.068654  0.189991  0.063455  0.015006  20  0  0  0  0
26  24  20.812111  0.000000  0.102337  0.384253  9590862.031222  6331997.266666  24.712391  665047.261502  439071.840292  1.713601  0.031412  0.015706  0.018025  0.013388  0.000000  1.000000  0.003850  0.005838  0.001381  0.292263  0.290140  0.068612  0.180619  0.062404  0.014757  23  0  0  0  0
36  14  19.856636  0.000000  0.109591  0.388264  10017913.354263  6275182.678249  24.970364  694659.752224  435132.216688  1.731489  0.032095  0.016047  0.018827  0.013267  0.000000  1.000000  0.004060  0.005540  0.001310  0.291645  0.290305  0.068651  0.189819  0.063469  0.015009  22  0  0  0  0
35  15  19.916185  0.000000  0.109106  0.388145  9989277.228645  6278794.791535  24.962697  692674.072849  435382.686984  1.730957  0.032048  0.016024  0.018773  0.013275  0.000000  1.000000  0.004046  0.005559  0.001315  0.291666  0.290293  0.068649  0.189423  0.063437  0.015002  26  0  0  0  0
14  37  35.412191  0.000000  0.050728  0.350878  6542581.277669  6715560.375221  22.565933  453674.106426  465668.781644  1.564762  0.026494  0.013247  0.012296  0.014198  0.000000  1.000000  0.002489  0.007956  0.001881  0.294268  0.288426  0.068207  0.116788  0.054054  0.012783  21  0  0  0  0
39  11  19.721130  0.000000  0.110711  0.387283  10084075.091536  6266867.168804  24.907257  699247.523588  434555.604621  1.727113  0.032201  0.016101  0.018951  0.013250  0.000000  1.000000  0.004091  0.005496  0.001300  0.291599  0.290332  0.068658  0.189331  0.063207  0.014947  22  0  0  0  0
40  10  19.687428  0.000000  0.110994  0.386119  10100745.409692  6264775.537437  24.832374  700403.472803  434410.567219  1.721921  0.032228  0.016114  0.018983  0.013245  0.000000  1.000000  0.004099  0.005485  0.001297  0.291588  0.290338  0.068659  0.188196  0.062897  0.014874  23  0  0  0  0
12  39  48.066597  0.000000  0.035288  0.341515  5629481.586577  6828082.351602  21.963803  390358.165996  473471.253623  1.523009  0.025016  0.012508  0.010580  0.014436  0.000000  1.000000  0.002109  0.008617  0.002038  0.294600  0.287856  0.068072  0.098944  0.051863  0.012265  22  0  0  0  0
17  34  26.964764  0.000000  0.071654  0.364286  7779884.770533  6562631.375201  23.428235  539470.909351  455064.415494  1.624555  0.028496  0.014248  0.014621  0.013875  0.000000  1.000000  0.003024  0.007082  0.001675  0.293756  0.289172  0.068384  0.141864  0.057303  0.013551  22  0  0  0  0
21  30  22.428771  0.000000  0.092025  0.377956  8983658.444556  6412416.268652  24.307410  622942.695596  444648.235497  1.685519  0.030441  0.015220  0.016883  0.013558  0.000000  1.000000  0.003566  0.006258  0.001480  0.293090  0.289855  0.068545  0.167286  0.060760  0.014369  21  0  0  0  0
38  12  19.759983  0.000000  0.110388  0.387924  10064963.034403  6269266.254266  24.948478  697922.259893  434721.961431  1.729971  0.032170  0.016085  0.018916  0.013255  0.000000  1.000000  0.004082  0.005509  0.001303  0.291612  0.290324  0.068656  0.189868  0.063378  0.014988  22  0  0  0  0
32  18  20.146801  0.000000  0.107270  0.387158  9880905.518915  6292600.729037  24.899207  685159.387668  436340.015001  1.726555  0.031874  0.015937  0.018570  0.013304  0.000000  1.000000  0.003994  0.005632  0.001332  0.291759  0.290248  0.068638  0.187293  0.063174  0.014939  24  0  0  0  0
18  33  25.379124  0.000000  0.077666  0.368275  8135277.248734  6518522.460918  23.684791  564114.449589  452005.825708  1.642345  0.029071  0.014535  0.015289  0.013782  0.000000  1.000000  0.003182  0.006836  0.001617  0.293586  0.289379  0.068433  0.149263  0.058296  0.013786  23  0  0  0  0
24  27  21.070048  0.000000  0.100566  0.383567  9487566.863618  6347719.500974  24.668310  657884.592691  440162.047704  1.710544  0.031251  0.015626  0.017830  0.013421  0.000000  1.000000  0.003799  0.005917  0.001399  0.292616  0.290111  0.068606  0.178243  0.062223  0.014715  22  0  0  0  0
25  26  20.829071  0.000000  0.102242  0.384566  9586172.044612  6334510.694620  24.732534  664722.049572  439246.125812  1.714997  0.031409  0.015704  0.018016  0.013393  0.000000  1.000000  0.003846  0.005849  0.001383  0.292466  0.290155  0.068616  0.180427  0.062487  0.014777  25  0  0  0  0
15  36  31.740673  0.000000  0.058104  0.355513  6978725.435623  6661733.300396  22.864041  483917.110331  461936.317493  1.585433  0.027200  0.013600  0.013115  0.014085  0.000000  1.000000  0.002675  0.007645  0.001808  0.294098  0.288693  0.068270  0.125507  0.055162  0.013045  23  0  0  0  0
28  23  20.437141  0.000000  0.105072  0.386013  9752056.388155  6310958.520573  24.825558  676224.762054  437612.976591  1.721448  0.031671  0.015835  0.018327  0.013343  0.000000  1.000000  0.003927  0.005726  0.001354  0.292072  0.290211  0.068629  0.184247  0.062869  0.014867  24  0  0  0  0
26  25  20.657205  0.000000  0.103467  0.385235  9658126.171074  6324553.788277  24.775522  669711.475403  438555.696394  1.717978  0.031523  0.015761  0.018151  0.013372  0.000000  1.000000  0.003880  0.005797  0.001371  0.292322  0.290183  0.068623  0.182048  0.062663  0.014819  23  0  0  0  0
30  20  20.340484  0.000000  0.105779  0.386223  9793034.435915  6304077.146021  24.839067  679066.252043  437135.809963  1.722385  0.031733  0.015867  0.018404  0.013328  0.000000  1.000000  0.003951  0.005692  0.001346  0.291864  0.290212  0.068629  0.185335  0.062925  0.014881  25  0  0  0  0
23  28  21.401609  0.000000  0.098343  0.382159  9356537.105593  6364844.313862  24.577695  648798.758543  441349.512384  1.704261  0.031041  0.015521  0.017584  0.013457  0.000000  1.000000  0.003738  0.006007  0.001420  0.292772  0.290049  0.068591  0.175371  0.061853  0.014627  21  0  0  0  0
20  31  23.181276  0.000000  0.087883  0.375155  8739026.555519  6443194.071652  24.127253  605979.489646  446782.422553  1.673026  0.030046  0.015023  0.016424  0.013623  0.000000  1.000000  0.003454  0.006423  0.001519  0.293253  0.289721  0.068513  0.162037  0.060039  0.014198  24  0  0  0  0
13  38  40.542714  0.000000  0.043085  0.346184  6090601.121428  6771281.626446  22.264088  422333.006514  469532.591322  1.543831  0.025763  0.012881  0.011446  0.014316  0.000000  1.000000  0.002300  0.008282  0.001958  0.294436  0.288146  0.068141  0.107887  0.052948  0.012521  21  0  0  0  0
30  21  20.273829  0.000000  0.106296  0.386651  9823771.572644  6300660.011220  24.866647  681197.619228  436898.859819  1.724297  0.031784  0.015892  0.018462  0.013321  0.000000  1.000000  0.003965  0.005673  0.001341  0.291890  0.290232  0.068634  0.185969  0.063039  0.014907  24  0  0  0  0
32  19  20.116173  0.000000  0.107514  0.387383  9895392.664407  6290987.829975  24.913680  686163.951846  436228.173740  1.727558  0.031898  0.015949  0.018597  0.013301  0.000000  1.000000  0.004001  0.005622  0.001330  0.291771  0.290257  0.068640  0.187619  0.063234  0.014953  25  0  0  0  0
11  40  59.928882  0.000000  0.027454  0.336949  5166194.415975  6885113.865848  21.670119  358233.017798  477425.919245  1.502644  0.024266  0.012133  0.009709  0.014557  0.000000  1.000000  0.001920  0.008957  0.002118  0.294759  0.287561  0.068002  0.090098  0.050818  0.012017  22  0  0  0  0
31  20  20.194395  0.000000  0.106905  0.387011  9859568.180839  6295759.951853  24.889751  683679.819073  436559.081074  1.725899  0.031840  0.015920  0.018530  0.013311  0.000000  1.000000  0.003983  0.005647  0.001335  0.291824  0.290244  0.068637  0.186806  0.063134  0.014930  23  0  0  0  0
22  29  21.846067  0.000000  0.095507  0.380293  9189261.507525  6386328.242547  24.457728  637199.574023  442839.245829  1.695942  0.030772  0.015386  0.017270  0.013502  0.000000  1.000000  0.003660  0.006120  0.001447  0.292930  0.289964  0.068571  0.171730  0.061366  0.014512  22  0  0  0  0
29  22  20.353730  0.000000  0.105693  0.386321  9788382.974234  6305667.849134  24.845405  678743.711499  437246.112118  1.722824  0.031728  0.015864  0.018396  0.013332  0.000000  1.000000  0.003946  0.005699  0.001348  0.291972  0.290221  0.068632  0.185123  0.062951  0.014887  23  0  0  0  0
36  15  19.851587  0.000000  0.109633  0.388515  10020401.486368  6274905.145152  24.986478  694832.283685  435112.972054  1.732606  0.032099  0.016049  0.018832  0.013267  0.000000  1.000000  0.004061  0.005539  0.001310  0.291647  0.290307  0.068652  0.190111  0.063536  0.015025  24  0  0  0  0
40  11  19.686654  0.000000  0.111000  0.387480  10101136.998691  6264731.813308  24.919920  700430.626274  434407.535310  1.727991  0.032229  0.016114  0.018984  0.013245  0.000000  1.000000  0.004100  0.005485  0.001297  0.291589  0.290338  0.068659  0.189702  0.063259  0.014960  23  0  0  0  0
37  14  19.801688  0.000000  0.110043  0.388580  10044604.557549  6271846.298837  24.990706  696510.567259  434900.866265  1.732900  0.032138  0.016069  0.018877  0.013260  0.000000  1.000000  0.004073  0.005522  0.001306  0.291628  0.290317  0.068654  0.190407  0.063553  0.015029  22  0  0  0  0
38  13  19.758001  0.000000  0.110405  0.388484  10065953.845864  6269155.670920  24.984519  697990.964504  434714.293387  1.732471  0.032172  0.016086  0.018917  0.013255  0.000000  1.000000  0.004083  0.005508  0.001303  0.291613  0.290325  0.068656  0.190496  0.063528  0.015023  25  0  0  0  0
33  18  20.041246  0.000000  0.108105  0.387743  9930210.018698  6286439.874002  24.936869  688578.248501  435912.810464  1.729166  0.031954  0.015977  0.018662  0.013291  0.000000  1.000000  0.004018  0.005599  0.001324  0.291729  0.290270  0.068643  0.188383  0.063330  0.014976  26  0  0  0  0
35  16  19.908157  0.000000  0.109172  0.388333  9993199.075623  6278357.499997  24.974811  692946.020624  435352.364419  1.731797  0.032055  0.016027  0.018781  0.013274  0.000000  1.000000  0.004048  0.005557  0.001314  0.291669  0.290296  0.068649  0.189654  0.063487  0.015013  23  0  0  0  0
27  24  20.533148  0.000000  0.104367  0.385680  9710815.485615  6317002.053995  24.804142  673365.045252  438032.045841  1.719963  0.031606  0.015803  0.018250  0.013356  0.000000  1.000000  0.003906  0.005758  0.001362  0.292190  0.290200  0.068627  0.183266  0.062781  0.014846  23  0  0  0  0
33  17  20.061121  0.000000  0.107945  0.387565  9920698.164126  6287499.472163  24.925374  687918.679756  435986.284866  1.728369  0.031938  0.015969  0.018644  0.013293  0.000000  1.000000  0.004014  0.005605  0.001325  0.291722  0.290264  0.068642  0.188133  0.063282  0.014965  22  0  0  0  0
19  32  24.145444  0.000000  0.083089  0.371915  8455771.701416  6478616.918150  23.918881  586338.099287  449238.705104  1.658577  0.029589  0.014794  0.015891  0.013698  0.000000  1.000000  0.003325  0.006616  0.001565  0.293419  0.289563  0.068476  0.156012  0.059214  0.014003  21  0  0  0  0
15  37  31.700220  0.000000  0.058198  0.355593  6984336.936405  6661146.746860  22.869191  484306.221677  461895.644838  1.585790  0.027209  0.013605  0.013126  0.014083  0.000000  1.000000  0.002678  0.007641  0.001807  0.294106  0.288697  0.068271  0.125623  0.055181  0.013049  24  0  0  0  0
13  39  40.505669  0.000000  0.043133  0.346224  6093425.644964  6770994.687661  22.266667  422528.863950  469512.694481  1.544010  0.025767  0.012884  0.011452  0.014316  0.000000  1.000000  0.002301  0.008280  0.001958  0.294441  0.288148  0.068141  0.107943  0.052957  0.012523  22  0  0  0  0
18  34  25.320837  0.000000  0.077909  0.368485  8149742.156134  6516968.391726  23.698320  565117.471739  451898.063814  1.643283  0.029095  0.014547  0.015316  0.013779  0.000000  1.000000  0.003188  0.006826  0.001614  0.293603  0.289389  0.068435  0.149572  0.058349  0.013798  22  0  0  0  0
34  17  19.971518  0.000000  0.108661  0.388068  9963032.278263  6282209.881491  24.957742  690854.201775  435619.495335  1.730614  0.032006  0.016003  0.018724  0.013282  0.000000  1.000000  0.004034  0.005577  0.001319  0.291696  0.290284  0.068646  0.189069  0.063416  0.014997  25  0  0  0  0
20  32  23.102159  0.000000  0.088306  0.375526  8764206.348599  6440456.943828  24.151163  607725.500836  446592.625290  1.674684  0.030088  0.015044  0.016471  0.013617  0.000000  1.000000  0.003466  0.006407  0.001515  0.293280  0.289738  0.068517  0.162585  0.060134  0.014221  22  0  0  0  0
17  35  26.914104  0.000000  0.071834  0.364440  7790579.852513  6561491.011130  23.438166  540212.525168  454985.340642  1.625244  0.028514  0.014257  0.014641  0.013873  0.000000  1.000000  0.003029  0.007074  0.001673  0.293769  0.289179  0.068385  0.142090  0.057341  0.013560  25  0  0  0  0
16  35  29.023599  0.000000  0.065109  0.360008  7392923.305088  6610543.021556  23.153141  512638.319949  458386.693419  1.605480  0.027870  0.013935  0.013894  0.013976  0.000000  1.000000  0.002854  0.007352  0.001739  0.293927  0.288943  0.068329  0.133908  0.056252  0.013302  22  0  0  0  0
12  40  48.027956  0.000000  0.035321  0.341543  5631457.748286  6827885.322414  21.965610  390495.196529  473457.591272  1.523134  0.025019  0.012510  0.010583  0.014436  0.000000  1.000000  0.002110  0.008615  0.002037  0.294604  0.287857  0.068073  0.098983  0.051870  0.012266  23  0  0  0  0
19  33  24.077705  0.000000  0.083412  0.372197  8475025.693568  6476535.108633  23.937025  587673.205007  449094.348766  1.659835  0.029621  0.014810  0.015928  0.013693  0.000000  1.000000  0.003334  0.006603  0.001562  0.293440  0.289575  0.068479  0.156428  0.059285  0.014020  23  0  0  0  0
22  30  21.738780  0.000000  0.096186  0.380898  9229678.552436  6381898.331753  24.496631  640002.163086  442532.068014  1.698640  0.030839  0.015419  0.017346  0.013493  0.000000  1.000000  0.003679  0.006094  0.001441  0.292970  0.289990  0.068577  0.172618  0.061524  0.014549  22  0  0  0  0
39  12  19.719890  0.000000  0.110722  0.388155  10084698.473929  6266797.577323  24.963321  699290.750021  434550.779025  1.731001  0.032202  0.016101  0.018953  0.013250  0.000000  1.000000  0.004092  0.005496  0.001300  0.291600  0.290332  0.068658  0.190301  0.063439  0.015002  21  0  0  0  0
14  38  35.374365  0.000000  0.050795  0.350934  6546579.774563  6715147.805290  22.569589  453951.369241  465640.173318  1.565015  0.026501  0.013250  0.012303  0.014198  0.000000  1.000000  0.002491  0.007953  0.001881  0.294274  0.288429  0.068208  0.116869  0.054067  0.012786  23  0  0  0  0
21  31  22.336374  0.000000  0.092567  0.378436  9015935.749810  6408891.821405  24.338283  625180.860779  444403.844119  1.687659  0.030494  0.015247  0.016944  0.013550  0.000000  1.000000  0.003581  0.006237  0.001475  0.293124  0.289876  0.068550  0.167992  0.060884  0.014398  25  0  0  0  0
23  29  21.278614  0.000000  0.099169  0.382898  9405726.397025  6359435.891756  24.625258  652209.630627  440974.482872  1.707559  0.031122  0.015561  0.017677  0.013446  0.000000  1.000000  0.003761  0.005976  0.001413  0.292818  0.290080  0.068598  0.176452  0.062047  0.014673  21  0  0  0  0
27  25  20.381998  0.000000  0.105514  0.386683  9779074.358642  6309436.081409  24.868702  678098.235703  437507.407979  1.724440  0.031718  0.015859  0.018378  0.013340  0.000000  1.000000  0.003937  0.005716  0.001352  0.292249  0.290243  0.068637  0.184723  0.063047  0.014909  23  0  0  0  0
24  28  20.932074  0.000000  0.101537  0.384438  9545341.158859  6341350.433395  24.724264  661890.764056  439720.405343  1.714424  0.031346  0.015673  0.017939  0.013407  0.000000  1.000000  0.003826  0.005882  0.001391  0.292670  0.290149  0.068614  0.179511  0.062453  0.014769  23  0  0  0  0
31  21  20.129486  0.000000  0.107419  0.387438  9890138.349351  6292358.474823  24.917252  685799.608388  436323.216667  1.727806  0.031891  0.015945  0.018587  0.013304  0.000000  1.000000  0.003996  0.005628  0.001331  0.291849  0.290263  0.068641  0.187439  0.063248  0.014957  22  0  0  0  0
16  36  28.978859  0.000000  0.065240  0.360120  7400718.501451  6609719.348669  23.160334  513178.852591  458329.578490  1.605978  0.027883  0.013942  0.013909  0.013975  0.000000  1.000000  0.002858  0.007347  0.001737  0.293937  0.288948  0.068330  0.134071  0.056279  0.013309  23  0  0  0  0
30  22  20.184654  0.000000  0.106995  0.387234  9865365.557677  6296035.366179  24.904114  684081.819392  436578.178788  1.726895  0.031852  0.015926  0.018540  0.013311  0.000000  1.000000  0.003983  0.005647  0.001335  0.291924  0.290258  0.068640  0.186828  0.063194  0.014944  24  0  0  0  0
32  20  20.071277  0.000000  0.107873  0.387689  9916747.989632  6288610.138957  24.933388  687644.767701  436063.300458  1.728925  0.031933  0.015966  0.018637  0.013296  0.000000  1.000000  0.004010  0.005609  0.001326  0.291788  0.290270  0.068643  0.188072  0.063315  0.014973  26  0  0  0  0
33  19  20.011313  0.000000  0.108347  0.387967  9944589.165831  6284838.009871  24.951271  689575.323883  435801.734385  1.730165  0.031977  0.015989  0.018689  0.013288  0.000000  1.000000  0.004024  0.005590  0.001322  0.291741  0.290279  0.068645  0.188708  0.063389  0.014990  25  0  0  0  0
26  26  20.502113  0.000000  0.104625  0.386261  9726975.563580  6316933.599359  24.841507  674485.613514  438027.299076  1.722554  0.031636  0.015818  0.018280  0.013356  0.000000  1.000000  0.003912  0.005755  0.001361  0.292383  0.290227  0.068633  0.183535  0.062935  0.014883  25  0  0  0  0
28  24  20.300165  0.000000  0.106125  0.386918  9814694.281163  6304007.146147  24.883792  680568.183852  437130.956048  1.725486  0.031774  0.015887  0.018445  0.013328  0.000000  1.000000  0.003956  0.005688  0.001345  0.292126  0.290251  0.068639  0.185566  0.063110  0.014924  23  0  0  0  0
38  14  19.754875  0.000000  0.110431  0.388851  10067516.879770  6268981.221811  25.008138  698099.348028  434702.196779  1.734108  0.032175  0.016087  0.018920  0.013254  0.000000  1.000000  0.004084  0.005507  0.001302  0.291614  0.290326  0.068656  0.190913  0.063626  0.015046  22  0  0  0  0
25  27  20.679334  0.000000  0.103332  0.385540  9651044.335962  6327343.554057  24.795198  669220.408486  438749.143665  1.719343  0.031515  0.015758  0.018138  0.013378  0.000000  1.000000  0.003876  0.005809  0.001374  0.292524  0.290197  0.068626  0.181842  0.062744  0.014838  24  0  0  0  0
35  17  19.895696  0.000000  0.109275  0.388499  9999295.677395  6277677.709439  24.985496  693368.769726  435305.226544  1.732538  0.032065  0.016032  0.018792  0.013273  0.000000  1.000000  0.004051  0.005553  0.001313  0.291674  0.290300  0.068650  0.189872  0.063532  0.015024  24  0  0  0  0
39  13  19.717930  0.000000  0.110738  0.388716  10085683.972278  6266687.560811  24.999434  699359.086212  434543.150286  1.733505  0.032204  0.016102  0.018954  0.013249  0.000000  1.000000  0.004092  0.005495  0.001299  0.291601  0.290333  0.068658  0.190930  0.063590  0.015038  22  0  0  0  0
13  40  40.475318  0.000000  0.043171  0.346257  6095744.349663  6770759.127620  22.268782  422689.647016  469496.360333  1.544157  0.025771  0.012886  0.011456  0.014315  0.000000  1.000000  0.002302  0.008278  0.001958  0.294445  0.288149  0.068142  0.107989  0.052965  0.012525  22  0  0  0  0
40  12  19.685426  0.000000  0.111011  0.388353  10101757.247600  6264662.557366  24.976086  700473.635426  434402.732982  1.731886  0.032230  0.016115  0.018985  0.013245  0.000000  1.000000  0.004100  0.005484  0.001297  0.291589  0.290339  0.068659  0.190674  0.063493  0.015015  23  0  0  0  1
29  23  20.238954  0.000000  0.106584  0.387074  9841408.492763  6299777.256054  24.893824  682420.594325  436837.648021  1.726182  0.031815  0.015907  0.018495  0.013319  0.000000  1.000000  0.003970  0.005666  0.001340  0.292017  0.290255  0.068640  0.186226  0.063151  0.014934  23  0  0  0  0
34  18  19.952051  0.000000  0.108820  0.388246  9972473.137338  6281157.639688  24.969196  691508.847568  435546.531035  1.731408  0.032022  0.016011  0.018742  0.013280  0.000000  1.000000  0.004038  0.005571  0.001317  0.291703  0.290289  0.068648  0.189318  0.063464  0.015008  25  0  0  0  0
15  38  31.667407  0.000000  0.058274  0.355658  6988901.887836  6660669.574134  22.873378  484622.763447  461862.556841  1.586080  0.027217  0.013608  0.013135  0.014082  0.000000  1.000000  0.002680  0.007638  0.001806  0.294112  0.288700  0.068272  0.125717  0.055197  0.013053  24  0  0  0  0
18  35  25.273681  0.000000  0.078107  0.368656  8161511.238502  6515703.924234  23.709335  565933.560635  451810.383411  1.644047  0.029114  0.014557  0.015338  0.013776  0.000000  1.000000  0.003194  0.006818  0.001612  0.293617  0.289397  0.068437  0.149824  0.058392  0.013809  22  0  0  0  0
24  29  20.811803  0.000000  0.102399  0.385216  9596620.453683  6335696.866463  24.774359  665446.560655  439328.377056  1.717898  0.031431  0.015715  0.018035  0.013395  0.000000  1.000000  0.003851  0.005850  0.001383  0.292717  0.290182  0.068622  0.180646  0.062658  0.014817  21  0  0  0  0
22  31  21.649199  0.000000  0.096761  0.381412  9263868.476950  6378150.758645  24.529669  642372.952656  442272.204696  1.700930  0.030895  0.015448  0.017410  0.013485  0.000000  1.000000  0.003695  0.006072  0.001436  0.293003  0.290012  0.068582  0.173373  0.061658  0.014581  24  0  0  0  0
20  33  23.037507  0.000000  0.088654  0.375833  8784963.313150  6438200.524430  24.170908  609164.825309  446436.161195  1.676053  0.030122  0.015061  0.016510  0.013612  0.000000  1.000000  0.003475  0.006393  0.001512  0.293302  0.289751  0.068520  0.163037  0.060213  0.014239  23  0  0  0  0
36  16  19.843689  0.000000  0.109699  0.388703  10024296.983352  6274470.626358  24.998600  695102.404305  435082.841756  1.733447  0.032105  0.016053  0.018839  0.013266  0.000000  1.000000  0.004063  0.005536  0.001309  0.291650  0.290309  0.068652  0.190342  0.063586  0.015037  25  0  0  0  0
37  15  19.796711  0.000000  0.110085  0.388831  10047077.179974  6271570.406153  25.006848  696682.023252  434881.735380  1.734019  0.032142  0.016071  0.018882  0.013260  0.000000  1.000000  0.004074  0.005521  0.001306  0.291630  0.290318  0.068655  0.190700  0.063620  0.015045  21  0  0  0  0
16  37  28.942695  0.000000  0.065346  0.360211  7407042.379976  6609051.125401  23.166167  513617.361463  458283.242712  1.606383  0.027894  0.013947  0.013920  0.013973  0.000000  1.000000  0.002861  0.007343  0.001736  0.293946  0.288952  0.068331  0.134203  0.056301  0.013314  23  0  0  0  0
21  32  22.260194  0.000000  0.093019  0.378837  9042835.179948  6405954.488616  24.364080  627046.114631  444200.164291  1.689448  0.030539  0.015269  0.016995  0.013544  0.000000  1.000000  0.003593  0.006220  0.001471  0.293151  0.289893  0.068554  0.168583  0.060988  0.014422  23  0  0  0  0
26  27  20.355352  0.000000  0.105744  0.387270  9793558.211406  6309563.219606  24.906415  679102.571558  437516.223965  1.727055  0.031746  0.015873  0.018405  0.013340  0.000000  1.000000  0.003943  0.005715  0.001352  0.292442  0.290269  0.068643  0.184996  0.063203  0.014946  22  0  0  0  0
23  30  21.174064  0.000000  0.099883  0.383540  9448193.668174  6354766.250276  24.666561  655154.385988  440650.681709  1.710423  0.031192  0.015596  0.017756  0.013436  0.000000  1.000000  0.003781  0.005949  0.001407  0.292859  0.290108  0.068605  0.177393  0.062216  0.014713  22  0  0  0  0
17  36  26.873187  0.000000  0.071979  0.364565  7799257.227940  6560565.763570  23.446226  540814.229660  454921.182347  1.625803  0.028528  0.014264  0.014658  0.013871  0.000000  1.000000  0.003033  0.007069  0.001672  0.293780  0.289185  0.068387  0.142273  0.057372  0.013567  23  0  0  0  0
19  34  24.022688  0.000000  0.083677  0.372428  8490774.084596  6474832.293016  23.951883  588765.226172  448976.272533  1.660866  0.029647  0.014823  0.015957  0.013690  0.000000  1.000000  0.003342  0.006593  0.001559  0.293458  0.289586  0.068481  0.156768  0.059344  0.014034  20  0  0  0  0
27  26  20.230092  0.000000  0.106693  0.387737  9849202.547285  6301661.617241  24.936462  682961.047790  436968.312944  1.729138  0.031833  0.015917  0.018510  0.013323  0.000000  1.000000  0.003970  0.005674  0.001342  0.292310  0.290288  0.068647  0.186246  0.063328  0.014976  19  0  0  0  0
30  23  20.072639  0.000000  0.107887  0.387990  9918393.567463  6290138.595507  24.952731  687758.874965  436169.286326  1.730266  0.031939  0.015970  0.018640  0.013299  0.000000  1.000000  0.004006  0.005614  0.001328  0.291968  0.290292  0.068648  0.187936  0.063396  0.014992  25  0  0  0  0
35  18  19.876579  0.000000  0.109433  0.388677  10008671.460877  6276632.254242  24.996908  694018.903062  435232.732840  1.733330  0.032080  0.016040  0.018810  0.013270  0.000000  1.000000  0.004055  0.005547  0.001312  0.291681  0.290305  0.068652  0.190120  0.063579  0.015035  26  0  0  0  0
33  20  19.967396  0.000000  0.108703  0.388272  9965802.463743  6282474.676240  24.970879  691046.291314  435637.856669  1.731525  0.032012  0.016006  0.018729  0.013283  0.000000  1.000000  0.004033  0.005576  0.001319  0.291758  0.290293  0.068649  0.189160  0.063471  0.015010  23  0  0  0  0
36  17  19.831429  0.000000  0.109801  0.388869  10030353.548193  6273795.043189  25.009271  695522.377176  435035.995630  1.734187  0.032115  0.016057  0.018851  0.013264  0.000000  1.000000  0.004065  0.005532  0.001308  0.291655  0.290313  0.068653  0.190560  0.063631  0.015047  25  0  0  0  0
28  25  20.152317  0.000000  0.107285  0.387940  9883725.868826  6296344.888652  24.949532  685354.955697  436599.641621  1.730045  0.031887  0.015944  0.018575  0.013312  0.000000  1.000000  0.003987  0.005647  0.001335  0.292184  0.290295  0.068649  0.187046  0.063382  0.014989  24  0  0  0  0
32  21  20.007878  0.000000  0.108384  0.388115  9947147.462193  6285225.204044  24.960788  689752.720658  435828.583110  1.730825  0.031983  0.015991  0.018694  0.013289  0.000000  1.000000  0.004023  0.005590  0.001322  0.291813  0.290289  0.068648  0.188704  0.063429  0.015000  22  0  0  0  0
19  35  23.974814  0.000000  0.083908  0.428546  8504553.949153  6473337.034828  27.560991  589720.746245  448872.588697  1.911128  0.029669  0.014835  0.015983  0.013686  0.000000  1.000000  0.003348  0.006585  0.001557  0.293473  0.289594  0.068483  0.157066  0.074991  0.017734  18  0  0  0  1
39  14  19.714840  0.000000  0.110765  0.389084  10087238.664146  6266514.001329  25.023095  699466.891284  434531.115366  1.735145  0.032206  0.016103  0.018957  0.013249  0.000000  1.000000  0.004093  0.005494  0.001299  0.291602  0.290334  0.068658  0.191348  0.063688  0.015061  23  0  0  0  0
38  15  19.749961  0.000000  0.110472  0.389103  10069975.350636  6268706.831916  25.024304  698269.822726  434683.170100  1.735229  0.032179  0.016089  0.018925  0.013254  0.000000  1.000000  0.004085  0.005506  0.001302  0.291616  0.290328  0.068657  0.191206  0.063693  0.015062  20  0  0  0  0
31  22  20.042460  0.000000  0.108116  0.388020  9931588.836950  6287745.859012  24.954694  688673.858187  436003.369764  1.730402  0.031959  0.015979  0.018665  0.013294  0.000000  1.000000  0.004014  0.005602  0.001325  0.291882  0.290289  0.068648  0.188299  0.063404  0.014994  23  0  0  0  0
37  16  19.788926  0.000000  0.110150  0.389020  10050948.721758  6271138.419215  25.018976  696950.482777  434851.780645  1.734860  0.032148  0.016074  0.018889  0.013259  0.000000  1.000000  0.004075  0.005518  0.001305  0.291633  0.290321  0.068655  0.190932  0.063671  0.015057  25  0  0  0  0
40  13  19.683486  0.000000  0.111027  0.388916  10102737.802661  6264553.070006  25.012262  700541.628840  434395.140935  1.734394  0.032231  0.016116  0.018987  0.013245  0.000000  1.000000  0.004100  0.005484  0.001297  0.291590  0.290339  0.068660  0.191305  0.063643  0.015050  22  0  0  0  0
25  28  20.544163  0.000000  0.104337  0.386449  9710804.995704  6320740.371396  24.853649  673364.317863  438291.267352  1.723396  0.031614  0.015807  0.018250  0.013364  0.000000  1.000000  0.003904  0.005773  0.001365  0.292578  0.290235  0.068635  0.183161  0.062985  0.014895  24  0  0  0  0
15  39  31.640650  0.000000  0.058337  0.355711  6992633.181908  6660279.535465  22.876796  484881.497949  461835.510873  1.586317  0.027223  0.013612  0.013142  0.014082  0.000000  1.000000  0.002681  0.007635  0.001806  0.294118  0.288702  0.068272  0.125793  0.055210  0.013056  24  0  0  0  0
16  38  28.913363  0.000000  0.065432  0.360284  7412186.618214  6608507.540551  23.170910  513974.072001  458245.549582  1.606712  0.027902  0.013951  0.013930  0.013972  0.000000  1.000000  0.002863  0.007339  0.001736  0.293953  0.288956  0.068332  0.134310  0.056319  0.013318  22  0  0  0  0
34  19  19.922715  0.000000  0.109060  0.388469  9986751.766867  6279566.139204  24.983526  692498.952882  435436.173589  1.732402  0.032045  0.016023  0.018769  0.013277  0.000000  1.000000  0.004044  0.005561  0.001315  0.291715  0.290298  0.068650  0.189643  0.063523  0.015022  28  0  0  0  0
29  24  20.105156  0.000000  0.107642  0.387989  9904360.947979  6292782.734958  24.952668  686785.828421  436352.635612  1.730262  0.031918  0.015959  0.018614  0.013305  0.000000  1.000000  0.003998  0.005628  0.001331  0.292069  0.290295  0.068649  0.187558  0.063395  0.014992  24  0  0  0  0
14  39  35.343520  0.000000  0.050850  0.350981  6549848.266981  6714810.549272  22.572574  454178.012261  465616.787392  1.565222  0.026506  0.013253  0.012309  0.014197  0.000000  1.000000  0.002492  0.007951  0.001880  0.294279  0.288431  0.068208  0.116935  0.054078  0.012788  19  0  0  0  1
20  34  22.984994  0.000000  0.088940  0.376085  8801943.672459  6436354.606309  24.187080  610342.273323  446308.161983  1.677175  0.030150  0.015075  0.016542  0.013608  0.000000  1.000000  0.003483  0.006382  0.001509  0.293321  0.289762  0.068523  0.163409  0.060278  0.014255  23  0  0  0  0
28  26  20.003197  0.000000  0.108482  0.389017  9954896.604837  6288443.898402  25.018809  690290.059854  436051.773045  1.734848  0.032004  0.016002  0.018709  0.013295  0.000000  1.000000  0.004020  0.005604  0.001325  0.292245  0.290341  0.068660  0.188599  0.063670  0.015057  21  0  0  0  0
14  40  35.318249  0.000000  0.050895  0.351019  6552531.295691  6714533.697769  22.575022  454364.058196  465597.590021  1.565392  0.026511  0.013255  0.012314  0.014196  0.000000  1.000000  0.002494  0.007949  0.001880  0.294284  0.288433  0.068209  0.116989  0.054087  0.012791  23  0  0  0  0
23  31  21.086703  0.000000  0.100487  0.384086  9484150.366113  6350812.311274  24.701667  657647.686738  440376.508616  1.712857  0.031251  0.015626  0.017824  0.013427  0.000000  1.000000  0.003798  0.005927  0.001402  0.292893  0.290131  0.068610  0.178193  0.062360  0.014747  24  0  0  0  0
26  28  20.222533  0.000000  0.106778  0.388214  9855054.717693  6302755.052067  24.967132  683366.847591  437044.133640  1.731265  0.031847  0.015923  0.018521  0.013326  0.000000  1.000000  0.003972  0.005678  0.001343  0.292496  0.290309  0.068652  0.186361  0.063455  0.015006  21  0  0  0  0
17  37  26.840115  0.000000  0.072097  0.364667  7806296.670183  6559815.151151  23.452764  541302.356981  454869.133560  1.626256  0.028540  0.014270  0.014671  0.013869  0.000000  1.000000  0.003036  0.007064  0.001670  0.293789  0.289190  0.068388  0.142422  0.057397  0.013573  21  0  0  0  0
25  29  20.429993  0.000000  0.105200  0.009415  9762121.775125  6315020.854228  0.605527  676922.713710  437894.665960  0.041988  0.031698  0.015849  0.018346  0.013352  0.000000  1.000000  0.003928  0.005740  0.001357  0.292619  0.290263  0.068642  0.184302  0.000950  0.000225  16  0  0  0  1
21  33  22.197930  0.000000  0.093391  0.379168  9065016.470282  6403532.296287  24.385389  628584.204361  444032.205210  1.690926  0.030575  0.015288  0.017036  0.013539  0.000000  1.000000  0.003604  0.006206  0.001468  0.293174  0.289908  0.068557  0.169072  0.061074  0.014443  19  0  0  0  0
18  36  25.235595  0.000000  0.078267  0.368795  8171060.187584  6514677.968556  23.718276  566595.701578  451739.241838  1.644667  0.029130  0.014565  0.015356  0.013774  0.000000  1.000000  0.003198  0.006812  0.001611  0.293629  0.289403  0.068438  0.150028  0.058427  0.013817  21  0  0  0  0
24  30  20.709442  0.000000  0.103144  0.385894  9640953.531430  6330808.798318  24.817922  668520.694331  438989.429804  1.720918  0.031504  0.015752  0.018119  0.013385  0.000000  1.000000  0.003872  0.005823  0.001377  0.292758  0.290210  0.068629  0.181635  0.062838  0.014860  20  0  0  0  0
22  32  21.575311  0.000000  0.097240  0.381841  9292377.377977  6375025.774240  24.557289  644349.810054  442055.512775  1.702846  0.030942  0.015471  0.017464  0.013478  0.000000  1.000000  0.003709  0.006054  0.001432  0.293031  0.290031  0.068587  0.174005  0.061770  0.014607  21  0  0  0  0
35  19  19.847759  0.000000  0.109671  0.388899  10022857.482311  6275050.371134  25.011171  695002.586768  435123.042280  1.734319  0.032104  0.016052  0.018836  0.013267  0.000000  1.000000  0.004061  0.005537  0.001309  0.291692  0.290314  0.068654  0.190444  0.063638  0.015049  22  0  0  0  0
30  24  19.941632  0.000000  0.108949  0.388912  9981543.566655  6283115.121761  25.012035  692137.807108  435682.266289  1.734379  0.032043  0.016021  0.018759  0.013284  0.000000  1.000000  0.004035  0.005576  0.001319  0.292020  0.290332  0.068658  0.189277  0.063642  0.015050  22  0  0  0  0
31  23  19.932857  0.000000  0.109007  0.388778  9984562.942017  6281850.083744  25.003422  692347.175913  435594.546326  1.733781  0.032046  0.016023  0.018764  0.013281  0.000000  1.000000  0.004038  0.005570  0.001317  0.291926  0.290323  0.068656  0.189409  0.063606  0.015042  23  0  0  0  0
40  14  19.680427  0.000000  0.111053  0.389284  10104284.726347  6264380.342168  25.035959  700648.895253  434383.163683  1.736038  0.032234  0.016117  0.018989  0.013245  0.000000  1.000000  0.004101  0.005483  0.001297  0.291591  0.290340  0.068660  0.191724  0.063742  0.015074  21  0  0  0  0
33  21  19.905303  0.000000  0.109212  0.388696  9996034.077703  6279106.363163  24.998167  693142.604660  435404.291909  1.733417  0.032062  0.016031  0.018786  0.013276  0.000000  1.000000  0.004046  0.005557  0.001314  0.291782  0.290312  0.068653  0.189790  0.063584  0.015036  26  0  0  0  0
29  25  19.960214  0.000000  0.108813  0.389026  9973981.099796  6285046.061913  25.019372  691613.412340  435816.161080  1.734887  0.032033  0.016016  0.018745  0.013288  0.000000  1.000000  0.004030  0.005587  0.001321  0.292128  0.290339  0.068659  0.189057  0.063673  0.015057  23  0  0  0  0
17  38  26.813293  0.000000  0.072193  0.364750  7812022.719504  6559204.576397  23.458080  541699.411324  454826.795231  1.626625  0.028549  0.014275  0.014681  0.013868  0.000000  1.000000  0.003038  0.007060  0.001670  0.293796  0.289193  0.068389  0.142543  0.057418  0.013578  23  0  0  0  0
37  17  19.776839  0.000000  0.110251  0.389186  10056968.836685  6270466.684028  25.029633  697367.928146  434805.201345  1.735599  0.032158  0.016079  0.018901  0.013257  0.000000  1.000000  0.004078  0.005514  0.001304  0.291638  0.290324  0.068656  0.191149  0.063715  0.015067  23  0  0  0  0
39  15  19.709982  0.000000  0.110806  0.389336  10089684.112916  6266240.999698  25.039282  699636.463007  434512.184952  1.736268  0.032211  0.016105  0.018962  0.013248  0.000000  1.000000  0.004094  0.005492  0.001299  0.291604  0.290335  0.068659  0.191642  0.063756  0.015077  21  0  0  0  0
32  22  19.922717  0.000000  0.109079  0.388696  9988438.147289  6280627.053378  24.998167  692615.889470  435509.739246  1.733417  0.032051  0.016025  0.018772  0.013279  0.000000  1.000000  0.004041  0.005564  0.001316  0.291846  0.290316  0.068654  0.189563  0.063584  0.015036  24  0  0  0  0
34  20  19.879642  0.000000  0.109415  0.388772  10007831.465635  6277216.460707  25.003036  693960.656313  435273.242745  1.733755  0.032080  0.016040  0.018808  0.013272  0.000000  1.000000  0.004053  0.005548  0.001312  0.291732  0.290312  0.068653  0.190093  0.063605  0.015041  24  0  0  0  0
22  33  21.514906  0.000000  0.097635  0.382196  9315894.378961  6372447.908815  24.580110  645980.520312  441876.759047  1.704428  0.030981  0.015490  0.017508  0.013473  0.000000  1.000000  0.003720  0.006040  0.001428  0.293054  0.290046  0.068590  0.174528  0.061863  0.014629  24  0  0  0  0
18  37  25.204813  0.000000  0.078397  0.368908  8178806.574203  6513845.671652  23.725528  567132.849667  451681.528905  1.645170  0.029143  0.014571  0.015371  0.013772  0.000000  1.000000  0.003201  0.006807  0.001610  0.293638  0.289408  0.068439  0.150194  0.058455  0.013823  23  0  0  0  0
36  18  19.812614  0.000000  0.109957  0.389046  10039669.943721  6272755.815423  25.020645  696168.392447  434963.933746  1.734976  0.032130  0.016065  0.018868  0.013262  0.000000  1.000000  0.004069  0.005526  0.001307  0.291662  0.290319  0.068655  0.190808  0.063678  0.015059  21  0  0  0  0
19  36  23.942230  0.000000  0.084066  0.372769  8513985.598052  6472322.452337  23.973804  590374.753387  448802.235761  1.662386  0.029685  0.014842  0.016001  0.013684  0.000000  1.000000  0.003352  0.006577  0.001555  0.293484  0.289601  0.068485  0.157271  0.059430  0.014054  21  0  0  0  0
20  35  22.942509  0.000000  0.089172  0.376290  8815761.601312  6434852.448542  24.200250  611300.432841  446203.999718  1.678088  0.030173  0.015086  0.016568  0.013605  0.000000  1.000000  0.003490  0.006373  0.001507  0.293335  0.289771  0.068525  0.163711  0.060330  0.014267  22  0  0  0  0
24  31  20.623837  0.000000  0.103776  0.386470  9678527.521311  6326665.774127  24.854985  671126.140952  438702.145211  1.723488  0.031566  0.015783  0.018189  0.013376  0.000000  1.000000  0.003890  0.005800  0.001372  0.292793  0.290234  0.068635  0.182477  0.062991  0.014896  23  0  0  0  0
27  27  20.085892  0.000000  0.107837  0.388777  9917237.033609  6294118.175167  25.003352  687678.678871  436445.237387  1.733776  0.031945  0.015973  0.018638  0.013307  0.000000  1.000000  0.004002  0.005634  0.001332  0.292368  0.290332  0.068658  0.187745  0.063606  0.015042  23  0  0  0  0
21  34  22.147353  0.000000  0.093696  0.379440  9083165.493587  6401550.387969  24.402844  629842.689595  443894.776197  1.692136  0.030605  0.015302  0.017070  0.013535  0.000000  1.000000  0.003612  0.006194  0.001465  0.293192  0.289920  0.068560  0.169472  0.061144  0.014459  23  0  0  0  0
25  30  20.325517  0.000000  0.106004  0.387975  9809968.148231  6309782.132184  24.951763  680240.465473  437531.403749  1.730199  0.031777  0.015888  0.018436  0.013341  0.000000  1.000000  0.003951  0.005713  0.001351  0.292667  0.290299  0.068650  0.185378  0.063392  0.014991  21  0  0  0  0
30  25  19.799244  0.000000  0.110127  0.389961  10051602.652236  6275321.922424  25.079513  696995.827467  435141.872124  1.739058  0.032158  0.016079  0.018890  0.013268  0.000000  1.000000  0.004067  0.005535  0.001309  0.292078  0.290376  0.068668  0.190790  0.063924  0.015117  23  0  0  0  0
23  32  21.014611  0.000000  0.100991  0.384543  9514151.287584  6347513.179520  24.731031  659728.003461  440147.741011  1.714893  0.031301  0.015650  0.017880  0.013420  0.000000  1.000000  0.003813  0.005909  0.001397  0.292921  0.290150  0.068615  0.178863  0.062480  0.014775  24  0  0  0  0
29  26  19.813536  0.000000  0.110024  0.390123  10045991.889735  6277042.430093  25.089931  696606.767316  435261.175156  1.739780  0.032151  0.016076  0.018880  0.013271  0.000000  1.000000  0.004063  0.005544  0.001311  0.292188  0.290385  0.068670  0.190633  0.063967  0.015127  23  0  0  0  0
26  29  20.106320  0.000000  0.107699  0.389063  9909856.396522  6296687.510206  25.021726  687166.892500  436623.399603  1.735051  0.031937  0.015968  0.018624  0.013313  0.000000  1.000000  0.003998  0.005646  0.001335  0.292544  0.290344  0.068661  0.187588  0.063682  0.015060  24  0  0  0  0
15  40  31.618730  0.000000  0.058388  0.355755  6995695.942898  6659959.374493  22.879599  485093.875189  461813.310347  1.586512  0.027228  0.013614  0.013147  0.014081  0.000000  1.000000  0.002683  0.007633  0.001805  0.294122  0.288705  0.068273  0.125856  0.055220  0.013058  22  0  0  0  0
38  16  19.742275  0.000000  0.110537  0.389291  10073825.017699  6268277.166474  25.036437  698536.765419  434653.376342  1.736071  0.032185  0.016093  0.018932  0.013253  0.000000  1.000000  0.004086  0.005503  0.001301  0.291619  0.290330  0.068657  0.191438  0.063744  0.015074  23  0  0  0  0
37  18  19.758286  0.000000  0.110407  0.389362  10066231.040277  6269433.166469  25.040973  698010.185653  434733.535417  1.736385  0.032173  0.016087  0.018918  0.013255  0.000000  1.000000  0.004082  0.005508  0.001303  0.291645  0.290330  0.068657  0.191397  0.063763  0.015079  24  0  0  0  0
28  27  19.861213  0.000000  0.109646  0.390084  10024151.316489  6280754.515772  25.087434  695092.303509  435518.577713  1.739607  0.032118  0.016059  0.018839  0.013279  0.000000  1.000000  0.004053  0.005564  0.001316  0.292303  0.290385  0.068670  0.190131  0.063957  0.015124  23  0  0  0  0
27  28  19.955063  0.000000  0.108896  0.389753  9980236.214583  6287132.214112  25.066105  692047.153014  435960.818546  1.738128  0.032049  0.016024  0.018756  0.013293  0.000000  1.000000  0.004032  0.005597  0.001324  0.292422  0.290372  0.068667  0.189150  0.063868  0.015103  23  0  0  0  0
37  0  19.810150  0.000000  0.109972  0.258803  10040402.305017  6272315.181928  16.644378  696219.175669  434933.379444  1.154151  0.032131  0.016065  0.018869  0.013261  0.000000  1.000000  0.004071  0.005525  0.001307  0.291625  0.290314  0.068654  0.071275  0.034917  0.008257  27  0  0  0  0
[truncated: 99,772 more chars]
