# Supplementary material for: Computational modelling predicts substantial carbon assimilation gains for C3 plants with a single-celled C4 biochemical pump
Source: PLoS Comput Biol. 2019 Sep 30;15(9):e1007373. doi: 10.1371/journal.pcbi.1007373 (PMC6786660; doi:10.1371/journal.pcbi.1007373)
Supplement: S1 Dataset — The input parameter files and the raw output files used to make all the Figures. (ZIP) [file pcbi.1007373.s004.zip › modelling results/sigmaVcP_thdiff_250ppm_nocap_scanresults.txt]

0  1  20.641323  0.000000  0.103817  0.470187  9686698.744139  6337782.954914  631.783876  671692.747932  439473.030103  43.809006  0.031605  1.580250  0.018205  0.013400  0.000001  1.000000  0.003902  0.005843  0.001382  0.294027  0.290093  0.068601  0.183081  0.088765  0.020991  16  0  0  0  0
0  3  20.641940  0.000000  0.103822  0.470175  9687002.294466  6337749.785407  2757.764872  671713.796646  439470.730071  191.228272  0.031607  1.580375  0.018205  0.013400  0.000003  1.000000  0.003903  0.005843  0.001382  0.294027  0.290094  0.068601  0.183088  0.088761  0.020990  16  0  0  0  0
1  2  20.639599  0.000000  0.103831  0.470159  9687424.526950  6337533.907229  1319.902933  671743.074990  439455.760698  91.524394  0.031606  1.580324  0.018206  0.013399  0.000001  1.000000  0.003903  0.005842  0.001382  0.294010  0.290096  0.068602  0.183092  0.088755  0.020989  17  0  0  0  0
1  1  20.639399  0.000000  0.103829  0.470163  9687326.341491  6337544.633032  631.750584  671736.266637  439456.504444  43.806698  0.031606  1.580284  0.018206  0.013399  0.000001  1.000000  0.003903  0.005842  0.001382  0.294010  0.290096  0.068602  0.183090  0.088756  0.020989  17  0  0  0  0
1  0  20.639304  0.000000  0.103828  0.470164  9687279.323417  6337549.772707  302.376059  671733.006321  439456.860838  20.967288  0.031605  1.580264  0.018206  0.013399  0.000000  1.000000  0.003903  0.005842  0.001382  0.294010  0.290096  0.068602  0.183089  0.088757  0.020989  17  0  0  0  0
0  0  20.641227  0.000000  0.103816  0.470189  9686651.732552  6337788.090126  302.391995  671689.488066  439473.386188  20.968393  0.031605  1.580230  0.018205  0.013400  0.000000  1.000000  0.003902  0.005843  0.001382  0.294027  0.290093  0.068601  0.183080  0.088766  0.020991  17  0  0  0  0
0  4  20.642813  0.000000  0.103829  0.470158  9687431.129900  6337702.930039  5761.575579  671743.532850  439467.481037  399.517796  0.031611  1.580551  0.018206  0.013400  0.000005  1.000000  0.003903  0.005842  0.001382  0.294027  0.290094  0.068602  0.183098  0.088754  0.020989  17  0  0  0  0
1  3  20.640017  0.000000  0.103834  0.470150  9687629.700075  6337511.487433  2757.619561  671757.302056  439454.206070  191.218196  0.031608  1.580408  0.018206  0.013399  0.000003  1.000000  0.003903  0.005842  0.001382  0.294010  0.290096  0.068602  0.183097  0.088752  0.020988  16  0  0  0  0
0  2  20.641523  0.000000  0.103819  0.470183  9686797.006694  6337772.217795  1319.972488  671699.561630  439472.285572  91.529217  0.031606  1.580290  0.018205  0.013400  0.000001  1.000000  0.003902  0.005843  0.001382  0.294027  0.290094  0.068601  0.183084  0.088763  0.020991  18  0  0  0  0
0  5  20.644636  0.000000  0.103844  0.470122  9688326.999240  6337605.048063  12036.712626  671805.654008  439460.693729  834.646849  0.031618  1.580920  0.018208  0.013399  0.000011  1.000000  0.003903  0.005842  0.001381  0.294028  0.290094  0.068602  0.183118  0.088741  0.020986  17  0  0  0  0
2  1  20.636903  0.000000  0.103845  0.470130  9688145.035229  6337237.964225  631.707202  671793.036303  439435.239489  43.803690  0.031607  1.580328  0.018207  0.013399  0.000001  1.000000  0.003903  0.005842  0.001381  0.293988  0.290099  0.068603  0.183101  0.088744  0.020986  16  0  0  0  0
2  3  20.637522  0.000000  0.103850  0.470118  9688448.241017  6337204.827199  2757.430224  671814.061126  439432.941709  191.205067  0.031609  1.580453  0.018208  0.013399  0.000003  1.000000  0.003903  0.005841  0.001381  0.293989  0.290100  0.068603  0.183108  0.088740  0.020985  16  0  0  0  0
4  0  20.629441  0.000000  0.103890  0.470036  9690542.071971  6336354.779963  302.293476  671959.251051  439373.997937  20.961562  0.031609  1.580444  0.018212  0.013397  0.000000  1.000000  0.003904  0.005839  0.001381  0.293927  0.290109  0.068605  0.183134  0.088710  0.020978  16  0  0  0  0
1  4  20.640890  0.000000  0.103841  0.470133  9688058.359449  6337464.645599  5761.272050  671787.026051  439450.957975  399.496749  0.031612  1.580585  0.018207  0.013399  0.000005  1.000000  0.003903  0.005842  0.001381  0.294011  0.290097  0.068602  0.183106  0.088745  0.020987  16  0  0  0  0
3  1  20.633679  0.000000  0.103865  0.470088  9689209.801066  6336846.069064  631.650872  671866.869041  439408.064788  43.799784  0.031608  1.580387  0.018209  0.013398  0.000001  1.000000  0.003903  0.005841  0.001381  0.293961  0.290104  0.068604  0.183115  0.088729  0.020983  16  0  0  0  0
3  0  20.633583  0.000000  0.103864  0.470090  9689162.858698  6336851.200391  302.328333  671863.613974  439408.420604  20.963979  0.031607  1.580367  0.018209  0.013398  0.000000  1.000000  0.003903  0.005841  0.001381  0.293961  0.290104  0.068604  0.183114  0.088730  0.020983  16  0  0  0  0
2  2  20.637103  0.000000  0.103846  0.470126  9688243.193831  6337227.236116  1319.812302  671799.842793  439434.495583  91.518109  0.031607  1.580369  0.018208  0.013399  0.000001  1.000000  0.003903  0.005842  0.001381  0.293989  0.290100  0.068603  0.183103  0.088743  0.020986  16  0  0  0  0
0  6  20.648441  0.000000  0.103876  0.470046  9690198.243491  6337400.594870  25144.219767  671935.409379  439446.516584  1743.544474  0.031634  1.581690  0.018211  0.013399  0.000024  1.000000  0.003904  0.005840  0.001381  0.294030  0.290096  0.068602  0.183161  0.088715  0.020979  16  0  0  0  0
1  6  20.646521  0.000000  0.103888  0.470021  9690824.264538  6337162.401527  25142.896636  671978.818781  439429.999838  1743.452726  0.031634  1.581723  0.018212  0.013398  0.000024  1.000000  0.003904  0.005839  0.001381  0.294013  0.290098  0.068603  0.183169  0.088706  0.020977  17  0  0  0  0
5  0  20.624159  0.000000  0.103923  0.469966  9692319.400715  6335732.752872  302.248662  672082.494156  439330.865483  20.958454  0.031611  1.580546  0.018215  0.013395  0.000000  1.000000  0.003904  0.005838  0.001381  0.293885  0.290116  0.068607  0.183159  0.088685  0.020972  16  0  0  0  0
2  0  20.636807  0.000000  0.103844  0.470132  9688098.063997  6337243.097570  302.355295  671789.779235  439435.595444  20.965849  0.031606  1.580309  0.018207  0.013399  0.000000  1.000000  0.003903  0.005842  0.001381  0.293988  0.290099  0.068603  0.183100  0.088745  0.020986  16  0  0  0  0
4  1  20.629537  0.000000  0.103891  0.470034  9690588.970360  6336349.651848  631.578047  671962.503068  439373.642345  43.794734  0.031609  1.580464  0.018212  0.013397  0.000001  1.000000  0.003904  0.005839  0.001381  0.293927  0.290109  0.068605  0.183135  0.088710  0.020978  16  0  0  0  0
3  3  20.634297  0.000000  0.103870  0.470076  9689512.789247  6336812.947647  2757.184372  671887.878775  439405.768091  191.188019  0.031610  1.580512  0.018210  0.013398  0.000003  1.000000  0.003903  0.005840  0.001381  0.293962  0.290104  0.068604  0.183122  0.088725  0.020982  16  0  0  0  0
2  4  20.638395  0.000000  0.103857  0.470101  9688876.663706  6337158.002845  5760.876557  671843.768710  439429.694826  399.469325  0.031613  1.580629  0.018209  0.013398  0.000005  1.000000  0.003903  0.005841  0.001381  0.293989  0.290100  0.068603  0.183117  0.088734  0.020984  16  0  0  0  0
3  2  20.633879  0.000000  0.103866  0.470084  9689307.877580  6336835.347981  1319.694616  671873.669839  439407.321370  91.509948  0.031609  1.580427  0.018210  0.013398  0.000001  1.000000  0.003903  0.005841  0.001381  0.293961  0.290104  0.068604  0.183118  0.088728  0.020982  16  0  0  0  0
0  7  20.656381  0.000000  0.103942  0.469889  9694105.729300  6336973.651731  52516.098959  672206.361326  439416.911595  3641.558776  0.031666  1.583298  0.018219  0.013398  0.000049  1.000000  0.003906  0.005836  0.001380  0.294034  0.290098  0.068602  0.183249  0.088658  0.020966  18  0  0  0  0
6  0  20.617482  0.000000  0.103965  0.469877  9694594.937559  6334963.567715  302.191446  672240.283888  439277.528830  20.954487  0.031614  1.580678  0.018219  0.013394  0.000000  1.000000  0.003905  0.005836  0.001380  0.293834  0.290124  0.068609  0.183193  0.088653  0.020965  16  0  0  0  0
5  1  20.624255  0.000000  0.103924  0.469964  9692366.239254  6335727.629777  631.484421  672085.742023  439330.510239  43.788242  0.031611  1.580565  0.018215  0.013395  0.000001  1.000000  0.003904  0.005838  0.001381  0.293885  0.290116  0.068607  0.183160  0.088685  0.020972  16  0  0  0  0
5  2  20.624456  0.000000  0.103925  0.469961  9692464.101195  6335716.925287  1319.346867  672092.527942  439329.767971  91.485835  0.031612  1.580605  0.018215  0.013395  0.000001  1.000000  0.003904  0.005838  0.001380  0.293885  0.290116  0.068607  0.183163  0.088683  0.020972  16  0  0  0  0
4  2  20.629738  0.000000  0.103892  0.470030  9690686.950550  6336338.938782  1319.542471  671969.297187  439372.899482  91.499399  0.031610  1.580504  0.018212  0.013397  0.000001  1.000000  0.003904  0.005839  0.001381  0.293927  0.290109  0.068605  0.183137  0.088708  0.020978  16  0  0  0  0
3  4  20.635172  0.000000  0.103877  0.470059  9689940.875748  6336766.151629  5760.363003  671917.563047  439402.523173  399.433714  0.031614  1.580688  0.018211  0.013398  0.000005  1.000000  0.003904  0.005840  0.001381  0.293962  0.290104  0.068604  0.183132  0.088719  0.020980  16  0  0  0  0
1  5  20.642714  0.000000  0.103856  0.470097  9688953.843615  6337366.791039  12036.078751  671849.120500  439444.172567  834.602895  0.031619  1.580954  0.018209  0.013399  0.000011  1.000000  0.003903  0.005841  0.001381  0.294012  0.290097  0.068602  0.183127  0.088733  0.020984  16  0  0  0  0
0  8  20.672923  0.000000  0.104079  0.469559  9702260.393136  6336082.625846  109644.772941  672771.820075  439355.126291  7602.961626  0.031733  1.586654  0.018234  0.013396  0.000103  1.000000  0.003910  0.005829  0.001378  0.294043  0.290103  0.068604  0.183434  0.088541  0.020938  16  0  0  0  0
4  3  20.630156  0.000000  0.103896  0.470022  9690891.663491  6336316.554060  2756.866530  671983.492343  439371.347286  191.165980  0.031612  1.580589  0.018213  0.013397  0.000003  1.000000  0.003904  0.005839  0.001381  0.293928  0.290109  0.068605  0.183142  0.088705  0.020977  16  0  0  0  0
2  5  20.640219  0.000000  0.103872  0.470065  9689771.625761  6337060.190218  12035.252809  671905.826954  439422.912326  834.545622  0.031620  1.580998  0.018210  0.013398  0.000011  1.000000  0.003904  0.005840  0.001381  0.293990  0.290100  0.068603  0.183138  0.088721  0.020981  16  0  0  0  0
2  6  20.644028  0.000000  0.103903  0.469989  9691640.984541  6336855.881783  25141.172621  672035.451584  439408.745220  1743.333180  0.031635  1.581768  0.018214  0.013398  0.000024  1.000000  0.003905  0.005838  0.001381  0.293992  0.290102  0.068603  0.183180  0.088694  0.020974  16  0  0  0  0
8  0  20.598814  0.000000  0.104086  0.469624  9701117.675682  6332908.132979  302.028291  672692.582035  439135.001366  20.943174  0.031621  1.581074  0.018232  0.013389  0.000000  1.000000  0.003907  0.005830  0.001379  0.293704  0.290146  0.068614  0.183295  0.088562  0.020943  16  0  0  0  0
0  9  20.707275  0.000000  0.104364  0.468871  9719257.465990  6334225.349799  228744.803805  673950.427037  439226.339500  15861.567486  0.031873  1.593651  0.018266  0.013392  0.000215  1.000000  0.003918  0.005814  0.001375  0.294060  0.290114  0.068606  0.183820  0.088296  0.020880  18  0  0  0  0
7  0  20.609131  0.000000  0.104019  0.469765  9697484.721380  6334027.255334  302.119019  672440.666586  439212.603281  20.949465  0.031617  1.580851  0.018225  0.013392  0.000000  1.000000  0.003906  0.005833  0.001379  0.293774  0.290134  0.068611  0.183237  0.088613  0.020955  16  0  0  0  0
6  1  20.617579  0.000000  0.103966  0.469876  9694641.699637  6334958.451017  631.364882  672243.526453  439277.174029  43.779953  0.031614  1.580698  0.018220  0.013394  0.000001  1.000000  0.003905  0.005836  0.001380  0.293834  0.290124  0.068609  0.183194  0.088653  0.020965  16  0  0  0  0
4  4  20.631031  0.000000  0.103903  0.470005  9691319.327741  6336269.792690  5759.699078  672013.147335  439368.104770  399.387676  0.031615  1.580765  0.018213  0.013397  0.000005  1.000000  0.003904  0.005839  0.001381  0.293928  0.290110  0.068605  0.183151  0.088699  0.020976  16  0  0  0  0
3  5  20.636997  0.000000  0.103892  0.470023  9690835.166121  6336668.392248  12034.180324  671979.574716  439395.744365  834.471254  0.031621  1.581056  0.018212  0.013397  0.000011  1.000000  0.003904  0.005839  0.001381  0.293963  0.290105  0.068604  0.183152  0.088706  0.020977  16  0  0  0  0
4  5  20.632858  0.000000  0.103918  0.469969  9692212.752203  6336172.101762  12032.793818  672075.098960  439361.330709  834.375111  0.031623  1.581133  0.018215  0.013396  0.000011  1.000000  0.003904  0.005838  0.001381  0.293929  0.290110  0.068605  0.183172  0.088686  0.020973  16  0  0  0  0
2  7  20.651976  0.000000  0.103969  0.469832  9695544.507189  6336429.248502  52509.744904  672306.128718  439379.161717  3641.118174  0.031668  1.583375  0.018221  0.013397  0.000049  1.000000  0.003906  0.005835  0.001380  0.293996  0.290104  0.068604  0.183269  0.088638  0.020961  16  0  0  0  0
3  6  20.640809  0.000000  0.103923  0.469947  9692703.101840  6336464.200219  25138.933945  672109.100668  439381.585330  1743.177946  0.031637  1.581826  0.018216  0.013397  0.000024  1.000000  0.003905  0.005837  0.001380  0.293965  0.290106  0.068604  0.183195  0.088679  0.020971  16  0  0  0  0
1  8  20.671012  0.000000  0.104090  0.469535  9702881.091998  6335844.851076  109639.031585  672814.860427  439338.638570  7602.563510  0.031734  1.586687  0.018235  0.013396  0.000103  1.000000  0.003910  0.005828  0.001378  0.294026  0.290106  0.068604  0.183442  0.088532  0.020936  16  0  0  0  0
5  4  20.625751  0.000000  0.103936  0.469935  9693095.677219  6335647.845035  5758.845509  672136.322536  439324.977824  399.328488  0.031617  1.580866  0.018217  0.013395  0.000005  1.000000  0.003904  0.005837  0.001380  0.293886  0.290116  0.068607  0.183177  0.088674  0.020970  16  0  0  0  0
9  0  20.586257  0.000000  0.104168  0.469449  9705628.587542  6331597.808975  301.916071  673005.376606  439044.141192  20.935392  0.031627  1.581359  0.018240  0.013387  0.000000  1.000000  0.003909  0.005826  0.001378  0.293625  0.290160  0.068617  0.183369  0.088499  0.020928  16  0  0  0  0
6  2  20.617780  0.000000  0.103968  0.469872  9694739.398087  6334947.760885  1319.097127  672250.301035  439276.432757  91.468518  0.031615  1.580738  0.018220  0.013394  0.000001  1.000000  0.003905  0.005836  0.001380  0.293835  0.290124  0.068609  0.183196  0.088651  0.020964  16  0  0  0  0
6  3  20.618199  0.000000  0.103971  0.469863  9694943.513853  6334925.426410  2755.936171  672264.454782  439274.884045  191.101467  0.031616  1.580822  0.018220  0.013394  0.000003  1.000000  0.003905  0.005835  0.001380  0.293835  0.290124  0.068609  0.183201  0.088648  0.020964  16  0  0  0  0
1  9  20.705378  0.000000  0.104376  0.468847  9719870.715487  6333988.151881  228732.910193  673992.950837  439209.891779  15860.742762  0.031874  1.593683  0.018267  0.013392  0.000215  1.000000  0.003918  0.005813  0.001375  0.294044  0.290117  0.068607  0.183828  0.088288  0.020878  16  0  0  0  0
2  8  20.668532  0.000000  0.104106  0.469503  9703690.858019  6335538.881162  109631.550951  672871.011029  439317.422077  7602.044790  0.031735  1.586730  0.018237  0.013395  0.000103  1.000000  0.003910  0.005828  0.001378  0.294005  0.290109  0.068605  0.183453  0.088521  0.020933  16  0  0  0  0
8  1  20.598911  0.000000  0.104086  0.469622  9701164.217329  6332903.035288  631.024012  672695.809315  439134.647883  43.756316  0.031622  1.581093  0.018232  0.013389  0.000001  1.000000  0.003907  0.005830  0.001379  0.293704  0.290146  0.068614  0.183296  0.088561  0.020943  16  0  0  0  0
1  7  20.654464  0.000000  0.103953  0.469864  9694730.037002  6336735.591075  52513.339902  672249.651921  439400.404050  3641.367458  0.031667  1.583331  0.018220  0.013398  0.000049  1.000000  0.003906  0.005836  0.001380  0.294018  0.290101  0.068603  0.183258  0.088649  0.020964  16  0  0  0  0
8  2  20.599113  0.000000  0.104088  0.469618  9701261.455314  6332892.384619  1318.384985  672702.551968  439133.909347  91.419136  0.031623  1.581133  0.018232  0.013389  0.000001  1.000000  0.003907  0.005830  0.001379  0.293704  0.290146  0.068614  0.183298  0.088560  0.020943  16  0  0  0  0
7  1  20.609227  0.000000  0.104020  0.469763  9697531.386928  6334022.146692  631.213563  672443.902458  439212.249039  43.769460  0.031617  1.580870  0.018225  0.013392  0.000001  1.000000  0.003906  0.005833  0.001379  0.293774  0.290134  0.068611  0.183238  0.088612  0.020955  16  0  0  0  0
10  0  20.571228  0.000000  0.104268  0.469237  9711145.866248  6330097.856103  301.779352  673387.954427  438940.131819  20.925912  0.031634  1.581719  0.018251  0.013383  0.000000  1.000000  0.003911  0.005820  0.001376  0.293539  0.290175  0.068621  0.183463  0.088423  0.020910  16  0  0  0  0
0  11  20.922464  0.000000  0.106185  0.464440  9827656.687289  6322377.589746  989070.987406  681467.019918  438404.794955  68583.923892  0.032766  1.638307  0.018470  0.013367  0.000929  1.000000  0.003971  0.005715  0.001352  0.294173  0.290182  0.068622  0.186287  0.086736  0.020511  16  0  0  0  0
0  10  20.778157  0.000000  0.104958  0.467435  9754593.640879  6330363.746375  476451.892132  676400.699626  438958.569119  33038.013170  0.032164  1.608201  0.018332  0.013384  0.000448  1.000000  0.003935  0.005782  0.001367  0.294097  0.290136  0.068611  0.184623  0.087788  0.020760  17  0  0  0  0
6  4  20.619076  0.000000  0.103978  0.469846  9695369.946499  6334878.765945  5757.755710  672294.024372  439271.648526  399.252920  0.031620  1.580998  0.018221  0.013394  0.000005  1.000000  0.003905  0.005835  0.001380  0.293835  0.290125  0.068609  0.183211  0.088642  0.020962  16  0  0  0  0
9  1  20.586354  0.000000  0.104169  0.469447  9705674.975185  6331592.724909  630.789557  673008.593207  439043.788654  43.740059  0.031628  1.581379  0.018240  0.013387  0.000001  1.000000  0.003909  0.005825  0.001378  0.293625  0.290160  0.068617  0.183370  0.088499  0.020928  16  0  0  0  0
3  8  20.665329  0.000000  0.104126  0.469461  9704743.949401  6335147.913960  109621.837811  672944.034240  439290.311723  7601.371264  0.031736  1.586788  0.018239  0.013394  0.000103  1.000000  0.003911  0.005827  0.001378  0.293977  0.290114  0.068606  0.183468  0.088506  0.020930  16  0  0  0  0
5  5  20.627580  0.000000  0.103951  0.469899  9693987.962114  6335550.248926  12031.011264  672198.195142  439318.210338  834.251506  0.031625  1.581234  0.018218  0.013395  0.000011  1.000000  0.003905  0.005836  0.001380  0.293887  0.290117  0.068607  0.183197  0.088661  0.020967  16  0  0  0  0
5  3  20.624875  0.000000  0.103929  0.469952  9692668.546155  6335694.564119  2756.457896  672106.704516  439328.217408  191.137644  0.031614  1.580690  0.018216  0.013395  0.000003  1.000000  0.003904  0.005837  0.001380  0.293886  0.290116  0.068607  0.183167  0.088680  0.020971  16  0  0  0  0
7  3  20.609849  0.000000  0.104025  0.469751  9697832.570436  6333989.175952  2755.275743  672464.787052  439209.962789  191.055672  0.031620  1.580995  0.018226  0.013392  0.000003  1.000000  0.003906  0.005833  0.001379  0.293774  0.290135  0.068611  0.183245  0.088608  0.020954  16  0  0  0  0
3  7  20.648761  0.000000  0.103989  0.469790  9696603.709490  6336037.796262  52505.076828  672379.575671  439352.017729  3640.794482  0.031669  1.583433  0.018223  0.013396  0.000049  1.000000  0.003907  0.005834  0.001380  0.293969  0.290108  0.068605  0.183283  0.088623  0.020958  16  0  0  0  0
2  9  20.702917  0.000000  0.104391  0.468815  9720670.784178  6333682.936361  228717.414895  674048.429008  439188.727597  15859.668290  0.031874  1.593725  0.018269  0.013391  0.000215  1.000000  0.003919  0.005812  0.001374  0.294022  0.290120  0.068608  0.183839  0.088276  0.020876  16  0  0  0  0
10  1  20.571326  0.000000  0.104269  0.469235  9711192.064931  6330092.789327  630.503917  673391.157925  438939.780480  43.720252  0.031635  1.581738  0.018251  0.013383  0.000001  1.000000  0.003911  0.005820  0.001376  0.293539  0.290175  0.068621  0.183464  0.088422  0.020910  16  0  0  0  0
7  2  20.609428  0.000000  0.104021  0.469759  9697628.881125  6334011.473984  1318.780993  672450.662877  439211.508974  91.446596  0.031618  1.580910  0.018225  0.013392  0.000001  1.000000  0.003906  0.005833  0.001379  0.293774  0.290134  0.068611  0.183240  0.088611  0.020955  16  0  0  0  0
8  3  20.599534  0.000000  0.104091  0.469610  9701464.606830  6332870.133429  2754.448456  672716.638852  439132.366410  190.998306  0.031624  1.581218  0.018232  0.013389  0.000003  1.000000  0.003907  0.005829  0.001379  0.293704  0.290146  0.068614  0.183302  0.088557  0.020942  16  0  0  0  0
1  10  20.776288  0.000000  0.104969  0.467411  9755191.471122  6330127.744946  476427.487724  676442.154228  438942.204364  33036.320925  0.032165  1.608231  0.018333  0.013384  0.000448  1.000000  0.003935  0.005781  0.001367  0.294080  0.290139  0.068612  0.184631  0.087779  0.020758  16  0  0  0  0
1  11  20.920656  0.000000  0.106196  0.464417  9828222.819153  6322144.047797  989021.937347  681506.276499  438388.600745  68580.522674  0.032767  1.638333  0.018471  0.013367  0.000929  1.000000  0.003971  0.005715  0.001351  0.294156  0.290185  0.068623  0.186294  0.086728  0.020509  17  0  0  0  0
9  2  20.586557  0.000000  0.104170  0.469443  9705771.887673  6331582.103934  1317.895165  673015.313290  439043.052177  91.385171  0.031628  1.581419  0.018241  0.013387  0.000001  1.000000  0.003909  0.005825  0.001378  0.293625  0.290160  0.068617  0.183372  0.088497  0.020928  16  0  0  0  0
0  12  21.208370  0.000000  0.108694  0.458208  9976995.824192  6306046.982066  2038734.403537  691822.458638  437272.401863  141369.433487  0.033999  1.699931  0.018750  0.013333  0.001916  1.000000  0.004044  0.005580  0.001320  0.294328  0.290276  0.068645  0.189704  0.084585  0.020003  17  0  0  0  0
11  0  20.553583  0.000000  0.104387  0.468982  9717773.137788  6328421.510414  301.615738  673847.501105  438823.891057  20.914566  0.031643  1.582165  0.018263  0.013380  0.000000  1.000000  0.003913  0.005814  0.001375  0.293448  0.290192  0.068625  0.183580  0.088332  0.020889  16  0  0  0  0
6  5  20.620908  0.000000  0.103993  0.469810  9696260.780212  6334781.290289  12028.735399  672355.796351  439264.889392  834.093694  0.031627  1.581366  0.018223  0.013393  0.000011  1.000000  0.003906  0.005834  0.001380  0.293836  0.290125  0.068609  0.183231  0.088629  0.020959  16  0  0  0  0
4  6  20.636673  0.000000  0.103949  0.469893  9694078.874107  6335968.054038  25136.039864  672204.499139  439347.181680  1742.977265  0.031638  1.581903  0.018219  0.013396  0.000024  1.000000  0.003905  0.005836  0.001380  0.293931  0.290111  0.068606  0.183214  0.088659  0.020966  16  0  0  0  0
7  5  20.612563  0.000000  0.104047  0.469698  9699147.095207  6333845.272531  12025.854516  672555.938515  439199.984273  833.893928  0.031631  1.581539  0.018228  0.013391  0.000011  1.000000  0.003907  0.005831  0.001379  0.293776  0.290135  0.068611  0.183275  0.088589  0.020950  16  0  0  0  0
8  4  20.600415  0.000000  0.104099  0.469593  9701889.025662  6332823.646678  5754.648131  672746.068801  439129.142937  399.037435  0.031628  1.581394  0.018233  0.013389  0.000005  1.000000  0.003907  0.005829  0.001378  0.293705  0.290147  0.068614  0.183312  0.088551  0.020941  16  0  0  0  0
9  3  20.586980  0.000000  0.104174  0.469435  9705974.330351  6331559.920501  2753.425183  673029.351022  439041.513939  190.927351  0.031630  1.581503  0.018241  0.013387  0.000003  1.000000  0.003909  0.005825  0.001378  0.293625  0.290160  0.068617  0.183377  0.088494  0.020927  16  0  0  0  0
4  8  20.661215  0.000000  0.104151  0.469407  9706107.989116  6334652.710561  109609.281603  673038.619156  439255.973448  7600.500594  0.031737  1.586863  0.018241  0.013393  0.000103  1.000000  0.003911  0.005825  0.001378  0.293943  0.290119  0.068607  0.183487  0.088486  0.020925  16  0  0  0  0
4  7  20.644633  0.000000  0.104015  0.469736  9697975.659381  6335541.960213  52499.042089  672474.709092  439317.635584  3640.376022  0.031670  1.583509  0.018226  0.013395  0.000049  1.000000  0.003907  0.005833  0.001379  0.293935  0.290114  0.068606  0.183302  0.088603  0.020953  16  0  0  0  0
11  1  20.553680  0.000000  0.104387  0.468980  9717819.094546  6328416.468097  630.162087  673850.687828  438823.541414  43.696549  0.031644  1.582184  0.018263  0.013380  0.000001  1.000000  0.003913  0.005814  0.001375  0.293448  0.290192  0.068625  0.183581  0.088331  0.020889  16  0  0  0  0
3  9  20.699737  0.000000  0.104411  0.468774  9721711.176835  6333292.975617  228697.295505  674120.571667  439161.687032  15858.273176  0.031876  1.593781  0.018270  0.013390  0.000215  1.000000  0.003919  0.005811  0.001374  0.293995  0.290124  0.068609  0.183853  0.088261  0.020872  16  0  0  0  0
1  12  21.206686  0.000000  0.108704  0.458187  9977498.156318  6305818.384898  2038640.358626  691857.291232  437256.550533  141362.912247  0.033999  1.699949  0.018751  0.013332  0.001916  1.000000  0.004044  0.005579  0.001319  0.294310  0.290279  0.068645  0.189709  0.084578  0.020001  16  0  0  0  0
5  7  20.639368  0.000000  0.104048  0.469667  9699743.592631  6334920.700889  52491.283827  672597.300697  439274.556369  3639.838051  0.031672  1.583610  0.018229  0.013394  0.000049  1.000000  0.003908  0.005831  0.001379  0.293893  0.290121  0.068608  0.183328  0.088578  0.020947  16  0  0  0  0
0  13  21.745081  0.000000  0.113697  0.445320  10274819.559125  6273450.804030  4139705.594765  712474.080847  435012.125480  287054.475423  0.036464  1.823182  0.019310  0.013264  0.003890  1.000000  0.004190  0.005310  0.001256  0.294637  0.290463  0.068689  0.196582  0.080292  0.018987  17  0  0  0  0
6  6  20.624733  0.000000  0.104025  0.469735  9698121.514497  6334577.686367  25127.568747  672484.822942  439250.771138  1742.389863  0.031643  1.582135  0.018226  0.013393  0.000024  1.000000  0.003907  0.005832  0.001379  0.293838  0.290126  0.068609  0.183273  0.088603  0.020953  16  0  0  0  0
10  2  20.571529  0.000000  0.104270  0.469231  9711288.575677  6330082.205354  1317.298411  673397.850150  438939.046568  91.343791  0.031636  1.581779  0.018251  0.013383  0.000001  1.000000  0.003911  0.005820  0.001376  0.293539  0.290176  0.068621  0.183466  0.088421  0.020910  16  0  0  0  0
7  4  20.610728  0.000000  0.104032  0.469734  9698258.115163  6333942.590967  5756.376189  672494.295073  439206.732504  399.157261  0.031623  1.581171  0.018226  0.013392  0.000005  1.000000  0.003906  0.005832  0.001379  0.293775  0.290135  0.068611  0.183255  0.088602  0.020953  16  0  0  0  0
12  0  20.533307  0.000000  0.104525  0.468684  9725565.666617  6326593.887838  301.423991  674387.848776  438697.160489  20.901270  0.031654  1.582704  0.018278  0.013376  0.000000  1.000000  0.003916  0.005807  0.001373  0.293356  0.290211  0.068629  0.183723  0.088225  0.020863  16  0  0  0  0
5  6  20.631400  0.000000  0.103982  0.469824  9695851.731467  6335346.392321  25132.319131  672327.432190  439304.074562  1742.719263  0.031640  1.582003  0.018222  0.013395  0.000024  1.000000  0.003906  0.005835  0.001380  0.293889  0.290118  0.068607  0.183239  0.088634  0.020960  16  0  0  0  0
9  4  20.587863  0.000000  0.104181  0.469418  9706397.382182  6331513.550856  5752.510716  673058.686180  439038.298586  398.889222  0.031634  1.581679  0.018242  0.013386  0.000005  1.000000  0.003909  0.005825  0.001377  0.293626  0.290160  0.068617  0.183386  0.088488  0.020926  16  0  0  0  0
2  11  20.918310  0.000000  0.106210  0.464387  9828961.232965  6321843.669563  988958.048791  681557.479413  438367.771990  68576.092529  0.032767  1.638368  0.018472  0.013366  0.000929  1.000000  0.003971  0.005714  0.001351  0.294134  0.290188  0.068624  0.186303  0.086717  0.020507  16  0  0  0  0
4  9  20.695654  0.000000  0.104436  0.468721  9723058.679130  6332799.104652  228671.288378  674214.009849  439127.441150  15856.469796  0.031877  1.593854  0.018273  0.013389  0.000215  1.000000  0.003919  0.005810  0.001374  0.293961  0.290130  0.068610  0.183871  0.088242  0.020868  16  0  0  0  0
11  2  20.553884  0.000000  0.104389  0.468976  9717915.139699  6328405.926207  1316.584268  673857.347768  438822.810421  91.294271  0.031644  1.582224  0.018263  0.013380  0.000001  1.000000  0.003913  0.005814  0.001375  0.293448  0.290193  0.068625  0.183583  0.088330  0.020888  17  0  0  0  0
12  1  20.533405  0.000000  0.104526  0.468682  9725611.374147  6326588.866497  629.761482  674391.018217  438696.812301  43.668770  0.031654  1.582723  0.018278  0.013376  0.000001  1.000000  0.003916  0.005807  0.001373  0.293356  0.290211  0.068629  0.183724  0.088224  0.020863  16  0  0  0  0
6  7  20.632714  0.000000  0.104090  0.469578  9702007.039382  6334152.522598  52481.378819  672754.252080  439221.289533  3639.151220  0.031675  1.583741  0.018233  0.013392  0.000049  1.000000  0.003908  0.005829  0.001378  0.293842  0.290129  0.068610  0.183361  0.088547  0.020940  16  0  0  0  0
2  10  20.773864  0.000000  0.104984  0.467380  9755971.321181  6329824.119090  476395.694108  676496.230404  438921.150412  33034.116300  0.032165  1.608271  0.018335  0.013383  0.000448  1.000000  0.003936  0.005780  0.001367  0.294059  0.290142  0.068613  0.184641  0.087768  0.020755  16  0  0  0  0
3  10  20.770734  0.000000  0.105003  0.467340  9756985.389735  6329436.244673  476354.418765  676566.547703  438894.254517  33031.254195  0.032166  1.608323  0.018337  0.013382  0.000448  1.000000  0.003936  0.005779  0.001367  0.294031  0.290146  0.068614  0.184654  0.087754  0.020752  16  0  0  0  0
0  14  22.655166  0.000000  0.123157  0.419130  10837881.823877  6211721.677500  8140417.178706  751517.809764  430731.719150  564470.861384  0.041151  2.057534  0.020368  0.013133  0.007649  1.000000  0.004472  0.004799  0.001135  0.295221  0.290817  0.068773  0.209825  0.072163  0.017065  18  0  0  0  0
2  12  21.204502  0.000000  0.108716  0.458160  9978153.123446  6305524.525302  2038517.919621  691902.707806  437236.173791  141354.422111  0.033999  1.699974  0.018752  0.013332  0.001916  1.000000  0.004044  0.005579  0.001319  0.294288  0.290282  0.068646  0.189716  0.084568  0.019999  17  0  0  0  0
10  3  20.571953  0.000000  0.104274  0.469223  9711490.209815  6330060.093993  2752.178529  673411.831816  438937.513328  190.840905  0.031637  1.581863  0.018251  0.013383  0.000003  1.000000  0.003911  0.005820  0.001376  0.293539  0.290176  0.068621  0.183471  0.088418  0.020909  16  0  0  0  0
7  6  20.616395  0.000000  0.104078  0.469623  9701003.948951  6333641.999368  25121.555586  672684.696023  439185.888954  1741.972900  0.031646  1.582307  0.018232  0.013391  0.000024  1.000000  0.003907  0.005830  0.001379  0.293777  0.290137  0.068612  0.183317  0.088562  0.020943  16  0  0  0  0
8  5  20.602255  0.000000  0.104113  0.469557  9702775.648544  6332726.534999  12022.245792  672807.548793  439122.409042  833.643693  0.031635  1.581761  0.018235  0.013389  0.000011  1.000000  0.003908  0.005828  0.001378  0.293705  0.290147  0.068614  0.183332  0.088538  0.020938  16  0  0  0  0
4  10  20.766714  0.000000  0.105028  0.467287  9758298.673585  6328945.123588  476301.072155  676657.613118  438860.199317  33027.555047  0.032168  1.608392  0.018339  0.013381  0.000448  1.000000  0.003936  0.005778  0.001366  0.293997  0.290152  0.068615  0.184672  0.087735  0.020748  16  0  0  0  0
10  4  20.572840  0.000000  0.104281  0.469206  9711911.478136  6330013.893780  5749.906679  673441.043304  438934.309724  398.708654  0.031641  1.582038  0.018252  0.013383  0.000005  1.000000  0.003911  0.005820  0.001376  0.293539  0.290176  0.068621  0.183480  0.088412  0.020908  16  0  0  0  0
1  13  21.743651  0.000000  0.113705  0.445302  10275198.881291  6273231.673238  4139545.539221  712500.383714  434996.930565  287043.376889  0.036464  1.823187  0.019311  0.013263  0.003890  1.000000  0.004190  0.005309  0.001256  0.294619  0.290466  0.068689  0.196584  0.080286  0.018986  16  0  0  0  0
9  5  20.589708  0.000000  0.104196  0.469382  9707281.070797  6331416.700797  12017.782248  673119.962705  439031.582832  833.334183  0.031641  1.582046  0.018243  0.013386  0.000011  1.000000  0.003909  0.005824  0.001377  0.293626  0.290161  0.068617  0.183406  0.088476  0.020923  16  0  0  0  0
14  0  20.485727  0.000000  0.104858  0.467963  9744473.960630  6322636.768050  300.960398  675698.983178  438422.766835  20.869124  0.031681  1.584062  0.018313  0.013368  0.000000  1.000000  0.003924  0.005791  0.001369  0.293183  0.290248  0.068638  0.184087  0.087968  0.020803  16  0  0  0  0
11  3  20.554310  0.000000  0.104392  0.468968  9718115.775796  6328383.906704  2750.686643  673871.260228  438821.283550  190.737455  0.031646  1.582308  0.018264  0.013380  0.000003  1.000000  0.003913  0.005814  0.001375  0.293449  0.290193  0.068625  0.183588  0.088327  0.020888  16  0  0  0  0
5  8  20.655970  0.000000  0.104184  0.469338  9707865.654882  6334032.289851  109593.139754  673160.498795  439212.952383  7599.381290  0.031739  1.586962  0.018244  0.013392  0.000103  1.000000  0.003912  0.005824  0.001377  0.293901  0.290126  0.068609  0.183512  0.088462  0.020919  16  0  0  0  0
12  2  20.533610  0.000000  0.104528  0.468678  9725706.845687  6326578.380111  1315.747331  674397.638381  438696.085156  91.236237  0.031655  1.582763  0.018278  0.013376  0.000001  1.000000  0.003916  0.005807  0.001373  0.293357  0.290211  0.068629  0.183726  0.088223  0.020863  16  0  0  0  0
8  6  20.606096  0.000000  0.104145  0.469482  9704627.601152  6332523.688064  25114.023352  672935.966447  439108.343279  1741.450602  0.031651  1.582529  0.018238  0.013389  0.000024  1.000000  0.003909  0.005826  0.001378  0.293707  0.290148  0.068614  0.183374  0.088511  0.020931  16  0  0  0  0
7  7  20.624390  0.000000  0.104143  0.469466  9704881.381401  6333217.524043  52468.841132  672953.564017  439156.455087  3638.281835  0.031678  1.583911  0.018239  0.013390  0.000049  1.000000  0.003909  0.005826  0.001378  0.293781  0.290139  0.068612  0.183405  0.088506  0.020930  16  0  0  0  0
0  15  23.947792  0.212410  0.139084  0.368770  11785654.915824  6107513.053167  14964207.312625  817238.064865  423505.709641  1037644.485075  0.049124  2.456184  0.022149  0.012913  0.014061  1.000000  0.004963  0.003936  0.000931  0.296204  0.291413  0.068913  0.232846  0.058449  0.013822  19  0  0  0  0
3  11  20.915281  0.000000  0.106228  0.464348  9829921.251071  6321460.076721  988875.127120  681624.048759  438341.172987  68570.342595  0.032768  1.638414  0.018474  0.013365  0.000929  1.000000  0.003971  0.005713  0.001351  0.294106  0.290192  0.068625  0.186315  0.086704  0.020504  16  0  0  0  0
1  14  22.654226  0.000000  0.123162  0.419121  10838046.568813  6211518.763897  8140235.135943  751529.233468  430717.648763  564458.238219  0.041150  2.057519  0.020368  0.013133  0.007649  1.000000  0.004472  0.004798  0.001135  0.295201  0.290820  0.068773  0.209822  0.072160  0.017064  18  0  0  0  0
13  0  20.510564  0.000000  0.104683  0.468343  9734504.346940  6324650.842679  301.204622  675007.672609  438562.426317  20.886059  0.031667  1.583338  0.018294  0.013372  0.000000  1.000000  0.003920  0.005799  0.001371  0.293267  0.290229  0.068634  0.183892  0.088103  0.020835  16  0  0  0  0
6  8  20.649339  0.000000  0.104226  0.469250  9710115.888444  6333265.211813  109572.532341  673316.533952  439159.761841  7597.952335  0.031742  1.587091  0.018249  0.013390  0.000103  1.000000  0.003912  0.005822  0.001377  0.293850  0.290134  0.068611  0.183545  0.088430  0.020912  16  0  0  0  0
3  12  21.201686  0.000000  0.108733  0.458124  9979004.332278  6305149.533387  2038359.100709  691961.732125  437210.171191  141343.409328  0.034000  1.700007  0.018754  0.013331  0.001915  1.000000  0.004044  0.005578  0.001319  0.294260  0.290286  0.068647  0.189726  0.084556  0.019996  16  0  0  0  0
13  1  20.510663  0.000000  0.104684  0.468341  9734549.728582  6324645.854682  629.303167  675010.819452  438562.080440  43.636990  0.031667  1.583357  0.018295  0.013372  0.000001  1.000000  0.003920  0.005799  0.001371  0.293267  0.290229  0.068634  0.183893  0.088102  0.020834  16  0  0  0  0
5  9  20.690447  0.000000  0.104469  0.468652  9724794.971621  6332180.430592  228637.857623  674334.407428  439084.541201  15854.151649  0.031879  1.593950  0.018276  0.013388  0.000215  1.000000  0.003920  0.005808  0.001374  0.293919  0.290136  0.068612  0.183896  0.088218  0.020862  16  0  0  0  0
4  11  20.911394  0.000000  0.106252  0.464298  9831164.283871  6320974.596251  988767.988461  681710.242842  438307.508916  68562.913411  0.032769  1.638474  0.018476  0.013364  0.000929  1.000000  0.003972  0.005712  0.001351  0.294072  0.290198  0.068626  0.186331  0.086686  0.020500  16  0  0  0  0
9  6  20.593560  0.000000  0.104227  0.469308  9709126.891595  6331214.401156  25104.707058  673247.955169  439017.555019  1740.804594  0.031656  1.582813  0.018247  0.013386  0.000024  1.000000  0.003910  0.005822  0.001377  0.293628  0.290162  0.068618  0.183448  0.088449  0.020916  16  0  0  0  0
10  5  20.574691  0.000000  0.104295  0.469170  9712791.582164  6329917.368264  12012.344329  673502.071267  438927.616474  832.957108  0.031648  1.582405  0.018254  0.013383  0.000011  1.000000  0.003911  0.005819  0.001376  0.293540  0.290176  0.068621  0.183500  0.088399  0.020905  16  0  0  0  0
2  13  21.741800  0.000000  0.113715  0.445280  10275693.053100  6272950.310778  4139337.432720  712534.650457  434977.420397  287028.946418  0.036464  1.823194  0.019312  0.013263  0.003890  1.000000  0.004190  0.005309  0.001255  0.294595  0.290469  0.068690  0.196587  0.080279  0.018984  16  0  0  0  0
15  0  20.459380  0.000000  0.105046  0.467553  9755253.950167  6320601.738214  300.696570  676446.486635  438281.654283  20.850830  0.031697  1.584860  0.018333  0.013363  0.000000  1.000000  0.003928  0.005781  0.001367  0.293106  0.290267  0.068642  0.184301  0.087821  0.020768  16  0  0  0  0
8  7  20.614109  0.000000  0.104210  0.469325  9708494.792593  6332100.105021  52453.136592  673204.124312  439078.971285  3637.192854  0.031683  1.584132  0.018246  0.013388  0.000049  1.000000  0.003911  0.005823  0.001377  0.293711  0.290151  0.068615  0.183462  0.088456  0.020918  16  0  0  0  0
11  4  20.555201  0.000000  0.104399  0.468951  9718534.967324  6328337.900678  5746.790437  673900.327707  438818.093411  398.492568  0.031650  1.582483  0.018264  0.013380  0.000005  1.000000  0.003913  0.005814  0.001375  0.293449  0.290193  0.068625  0.183597  0.088321  0.020886  16  0  0  0  0
7  8  20.641046  0.000000  0.104279  0.469138  9712973.353190  6332331.649252  109546.449081  673514.675590  439095.026969  7596.143676  0.031745  1.587260  0.018254  0.013388  0.000103  1.000000  0.003913  0.005819  0.001376  0.293790  0.290144  0.068613  0.183588  0.088390  0.020902  16  0  0  0  0
13  2  20.510869  0.000000  0.104686  0.468337  9734644.544029  6324635.433096  1314.789828  675017.394122  438561.357789  91.169842  0.031668  1.583397  0.018295  0.013372  0.000001  1.000000  0.003920  0.005799  0.001371  0.293267  0.290229  0.068634  0.183896  0.088101  0.020834  16  0  0  0  0
1  15  23.947680  0.212429  0.139083  0.368775  11785521.557261  6107331.199486  14964385.841856  817228.817547  423493.099586  1037656.864606  0.049123  2.456160  0.022149  0.012913  0.014062  1.000000  0.004963  0.003936  0.000931  0.296182  0.291415  0.068914  0.232833  0.058450  0.013822  19  0  0  0  0
4  12  21.198075  0.000000  0.108754  0.458078  9980105.961096  6304675.383051  2038154.054911  692038.121007  437177.292772  141329.191091  0.034001  1.700051  0.018756  0.013330  0.001915  1.000000  0.004044  0.005577  0.001319  0.294225  0.290292  0.068648  0.189738  0.084540  0.019992  16  0  0  0  0
12  3  20.534038  0.000000  0.104531  0.468670  9725906.291939  6326556.476505  2748.938237  674411.468336  438694.566322  190.616218  0.031657  1.582847  0.018278  0.013376  0.000003  1.000000  0.003916  0.005807  0.001373  0.293357  0.290211  0.068629  0.183731  0.088220  0.020862  16  0  0  0  0
14  1  20.485826  0.000000  0.104859  0.467961  9744518.980157  6322631.817289  628.792924  675702.104911  438422.423541  43.601609  0.031682  1.584081  0.018313  0.013368  0.000001  1.000000  0.003924  0.005790  0.001369  0.293183  0.290248  0.068638  0.184088  0.087967  0.020802  16  0  0  0  0
3  13  21.739417  0.000000  0.113728  0.445251  10276334.550381  6272591.800751  4139067.933844  712579.133008  434952.560680  287010.258892  0.036464  1.823204  0.019313  0.013262  0.003889  1.000000  0.004190  0.005308  0.001255  0.294566  0.290473  0.068691  0.196591  0.080270  0.018982  17  0  0  0  0
2  14  22.653016  0.000000  0.123167  0.419109  10838260.172642  6211258.812636  8139999.805892  751544.045134  430699.623285  564441.920019  0.041150  2.057501  0.020369  0.013132  0.007649  1.000000  0.004472  0.004798  0.001135  0.295177  0.290823  0.068774  0.209817  0.072156  0.017064  18  0  0  0  0
0  16  25.348220  0.462003  0.160309  0.286077  13048489.752660  5968075.851000  24253834.219861  904805.256138  413836.888512  1681803.572644  0.059931  2.996569  0.024523  0.012618  0.022791  1.000000  0.005649  0.002789  0.000659  0.297513  0.292206  0.069101  0.265017  0.040175  0.009501  25  0  0  0  0
11  5  20.557060  0.000000  0.104414  0.468916  9719410.666409  6328241.791814  12005.836793  673961.050223  438811.429053  832.505864  0.031657  1.582849  0.018266  0.013380  0.000011  1.000000  0.003914  0.005813  0.001375  0.293450  0.290193  0.068625  0.183617  0.088308  0.020883  17  0  0  0  0
12  4  20.534933  0.000000  0.104538  0.468653  9726322.999220  6326510.708793  5743.138382  674440.363552  438691.392708  398.239328  0.031660  1.583022  0.018279  0.013376  0.000005  1.000000  0.003916  0.005807  0.001373  0.293357  0.290211  0.068629  0.183740  0.088214  0.020861  17  0  0  0  0
5  10  20.761590  0.000000  0.105060  0.467220  9759990.686102  6328330.065925  476232.510138  676774.940245  438817.550135  33022.800836  0.032170  1.608483  0.018342  0.013380  0.000448  1.000000  0.003937  0.005776  0.001366  0.293954  0.290159  0.068617  0.184695  0.087711  0.020742  16  0  0  0  0
14  2  20.486034  0.000000  0.104860  0.467958  9744613.037503  6322621.474054  1313.723839  675708.627013  438421.706323  91.095924  0.031682  1.584121  0.018313  0.013368  0.000001  1.000000  0.003924  0.005790  0.001369  0.293183  0.290249  0.068638  0.184090  0.087966  0.020802  16  0  0  0  0
10  6  20.578557  0.000000  0.104326  0.469095  9714629.815571  6329715.767389  25093.357198  673629.537608  438913.637115  1740.017574  0.031663  1.583171  0.018257  0.013383  0.000024  1.000000  0.003912  0.005817  0.001376  0.293542  0.290178  0.068621  0.183542  0.088373  0.020898  16  0  0  0  0
8  8  20.630805  0.000000  0.104345  0.468998  9716565.408059  6331216.090878  109513.779626  673763.754999  439017.672187  7593.878319  0.031750  1.587478  0.018261  0.013386  0.000103  1.000000  0.003914  0.005816  0.001375  0.293719  0.290156  0.068616  0.183645  0.088340  0.020891  16  0  0  0  0
13  3  20.511300  0.000000  0.104689  0.468329  9734842.644610  6324613.658051  2746.937969  675031.130766  438559.847869  190.477516  0.031670  1.583481  0.018295  0.013372  0.000003  1.000000  0.003920  0.005799  0.001371  0.293267  0.290230  0.068634  0.183900  0.088098  0.020833  16  0  0  0  0
6  10  20.755116  0.000000  0.105100  0.467134  9762156.446535  6327570.019441  476145.008345  676925.117887  438764.847174  33016.733308  0.032172  1.608602  0.018346  0.013378  0.000447  1.000000  0.003937  0.005774  0.001366  0.293903  0.290167  0.068619  0.184727  0.087681  0.020735  16  0  0  0  0
16  0  20.432286  0.000000  0.105241  0.467124  9766529.246244  6318598.061544  300.420650  677228.335519  438142.715815  20.831697  0.031714  1.585708  0.018355  0.013359  0.000000  1.000000  0.003933  0.005771  0.001365  0.293039  0.290285  0.068647  0.184530  0.087669  0.020732  16  0  0  0  0
0  17  26.455657  0.571694  0.180195  0.187584  14231379.262940  5836863.149342  33227165.458674  986828.897695  404738.368730  2304030.161610  0.070309  3.515451  0.026746  0.012341  0.031223  1.000000  0.006327  0.001731  0.000409  0.298740  0.292950  0.069277  0.296811  0.023302  0.005510  28  0  0  0  0
9  7  20.601597  0.000000  0.104291  0.469151  9712981.287451  6330791.960365  52433.713018  673515.225765  438988.262231  3635.845990  0.031688  1.584414  0.018254  0.013385  0.000049  1.000000  0.003912  0.005819  0.001376  0.293632  0.290165  0.068618  0.183535  0.088393  0.020903  16  0  0  0  0
6  9  20.683867  0.000000  0.104510  0.468565  9727017.707783  6331415.641970  228595.182722  674488.535867  439031.509411  15851.192496  0.031882  1.594076  0.018280  0.013386  0.000215  1.000000  0.003920  0.005806  0.001373  0.293867  0.290145  0.068614  0.183928  0.088186  0.020854  16  0  0  0  0
15  1  20.459480  0.000000  0.105047  0.467551  9755298.595300  6320596.824915  628.241726  676449.582407  438281.313586  43.563388  0.031698  1.584879  0.018334  0.013363  0.000001  1.000000  0.003928  0.005781  0.001367  0.293106  0.290267  0.068642  0.184302  0.087821  0.020768  16  0  0  0  0
3  14  22.651470  0.000000  0.123174  0.419093  10838535.423228  6210928.593214  8139697.184262  751563.131494  430676.725289  564420.935702  0.041150  2.057478  0.020369  0.013132  0.007649  1.000000  0.004472  0.004798  0.001135  0.295145  0.290827  0.068775  0.209811  0.072152  0.017062  16  0  0  0  0
1  16  25.349132  0.462056  0.160305  0.286097  13048142.645969  5967903.410894  24255559.201429  904781.187149  413824.931211  1681923.185904  0.059932  2.996599  0.024522  0.012618  0.022792  1.000000  0.005648  0.002789  0.000660  0.297489  0.292209  0.069102  0.264997  0.040178  0.009501  21  0  0  0  0
10  7  20.586623  0.000000  0.104391  0.468940  9718468.444252  6329294.770383  52410.050503  673895.714880  438884.444441  3634.205189  0.031695  1.584771  0.018264  0.013382  0.000049  1.000000  0.003914  0.005814  0.001375  0.293546  0.290180  0.068622  0.183629  0.088317  0.020885  16  0  0  0  0
2  15  23.947537  0.212453  0.139082  0.368781  11785355.349575  6107098.240570  14964632.294936  817217.292413  423476.945805  1037673.954097  0.049123  2.456132  0.022149  0.012912  0.014062  1.000000  0.004963  0.003937  0.000931  0.296155  0.291419  0.068915  0.232817  0.058452  0.013823  19  0  0  0  0
12  5  20.536802  0.000000  0.104553  0.468618  9727193.514981  6326415.098725  11998.210428  674500.726648  438684.762938  831.977038  0.031668  1.583387  0.018281  0.013376  0.000011  1.000000  0.003917  0.005806  0.001373  0.293358  0.290212  0.068629  0.183760  0.088202  0.020858  16  0  0  0  0
8  9  20.665480  0.000000  0.104628  0.468315  9733387.668491  6329373.378703  228473.538146  674930.240160  438889.895280  15842.757447  0.031889  1.594453  0.018292  0.013382  0.000215  1.000000  0.003923  0.005800  0.001372  0.293736  0.290167  0.068619  0.184026  0.088097  0.020833  16  0  0  0  0
13  4  20.512200  0.000000  0.104696  0.468312  9735256.487819  6324568.171808  5738.960257  675059.827382  438556.693773  397.949610  0.031673  1.583656  0.018296  0.013372  0.000005  1.000000  0.003920  0.005799  0.001371  0.293268  0.290230  0.068634  0.183909  0.088092  0.020832  16  0  0  0  0
11  6  20.560942  0.000000  0.104445  0.468841  9721239.787119  6328041.043777  25079.775212  674087.884674  438797.508831  1739.075775  0.031672  1.583614  0.018270  0.013379  0.000024  1.000000  0.003915  0.005811  0.001374  0.293452  0.290195  0.068625  0.183659  0.088282  0.020877  16  0  0  0  0
5  11  20.906442  0.000000  0.106282  0.464233  9832765.386643  6320366.957595  988630.345693  681821.266127  438265.374182  68553.369019  0.032771  1.638554  0.018479  0.013363  0.000929  1.000000  0.003972  0.005711  0.001350  0.294029  0.290204  0.068628  0.186352  0.086663  0.020494  16  0  0  0  0
7  10  20.747023  0.000000  0.105152  0.467026  9764906.017325  6326645.633328  476034.296546  677115.777967  438700.748613  33009.056357  0.032175  1.608758  0.018352  0.013376  0.000447  1.000000  0.003938  0.005772  0.001365  0.293842  0.290177  0.068621  0.184767  0.087642  0.020726  16  0  0  0  0
9  8  20.618341  0.000000  0.104427  0.468825  9721025.187654  6329910.334188  109473.376429  674073.003970  438927.128719  7591.076690  0.031755  1.587757  0.018269  0.013383  0.000103  1.000000  0.003916  0.005812  0.001374  0.293640  0.290170  0.068619  0.183718  0.088278  0.020876  16  0  0  0  0
17  0  20.405309  0.000000  0.105438  0.466690  9777922.723277  6316676.306459  300.141663  678018.379279  438009.457933  20.812351  0.031732  1.586575  0.018376  0.013355  0.000000  1.000000  0.003938  0.005761  0.001362  0.292981  0.290302  0.068651  0.184765  0.087515  0.020696  16  0  0  0  0
7  9  20.675639  0.000000  0.104562  0.468454  9729840.051141  6330485.067051  228541.174538  674684.242126  438966.981708  15847.447474  0.031885  1.594240  0.018286  0.013384  0.000215  1.000000  0.003921  0.005804  0.001372  0.293807  0.290155  0.068616  0.183971  0.088147  0.020845  16  0  0  0  0
0  18  27.188983  0.621497  0.194074  0.107489  15056753.364957  5744966.888123  39779794.882541  1044061.791305  398366.120160  2758401.024186  0.077823  3.891161  0.028297  0.012146  0.037380  1.000000  0.006821  0.001046  0.000247  0.299595  0.293469  0.069400  0.320008  0.012304  0.002910  29  0  0  0  0
16  1  20.432387  0.000000  0.105242  0.467122  9766573.500467  6318593.186950  627.665263  677231.404185  438142.377802  43.523415  0.031715  1.585727  0.018355  0.013359  0.000001  1.000000  0.003933  0.005771  0.001365  0.293039  0.290285  0.068647  0.184531  0.087668  0.020732  16  0  0  0  0
14  3  20.486467  0.000000  0.104864  0.467950  9744809.609924  6322599.851663  2744.711069  675722.257691  438420.206988  190.323099  0.031684  1.584205  0.018314  0.013368  0.000003  1.000000  0.003924  0.005790  0.001369  0.293183  0.290249  0.068638  0.184094  0.087963  0.020801  16  0  0  0  0
4  13  21.736368  0.000000  0.113745  0.445214  10277163.604437  6272139.378610  4138720.707734  712636.621076  434921.188932  286986.181622  0.036464  1.823217  0.019314  0.013261  0.003889  1.000000  0.004191  0.005308  0.001255  0.294529  0.290479  0.068692  0.196597  0.080257  0.018979  17  0  0  0  0
4  14  22.649509  0.000000  0.123183  0.419073  10838889.052900  6210513.458813  8139311.122610  751587.652798  430647.939138  564394.165507  0.041149  2.057449  0.020370  0.013131  0.007648  1.000000  0.004472  0.004797  0.001134  0.295106  0.290833  0.068776  0.209805  0.072146  0.017061  17  0  0  0  0
3  15  23.947405  0.212485  0.139081  0.368789  11785123.063205  6106804.855233  14964956.006026  817201.185267  423456.601949  1037696.400794  0.049122  2.456094  0.022148  0.012911  0.014062  1.000000  0.004962  0.003937  0.000931  0.296120  0.291423  0.068916  0.232797  0.058454  0.013823  17  0  0  0  0
5  12  21.193479  0.000000  0.108782  0.458019  9981524.071417  6304082.651363  2037890.871098  692136.455274  437136.191713  141310.941462  0.034002  1.700109  0.018759  0.013328  0.001915  1.000000  0.004045  0.005576  0.001319  0.294181  0.290298  0.068650  0.189755  0.084520  0.019987  16  0  0  0  0
6  12  21.187685  0.000000  0.108816  0.457943  9983337.387562  6303351.886753  2037555.517195  692262.193809  437085.519208  141287.687432  0.034004  1.700186  0.018762  0.013327  0.001915  1.000000  0.004045  0.005574  0.001318  0.294128  0.290307  0.068652  0.189777  0.084494  0.019981  16  0  0  0  0
2  16  25.350316  0.462124  0.160300  0.286124  13047708.953224  5967681.841274  24257856.392771  904751.114130  413809.567183  1682082.477196  0.059933  2.996643  0.024521  0.012617  0.022794  1.000000  0.005648  0.002789  0.000660  0.297459  0.292213  0.069103  0.264970  0.040184  0.009503  21  0  0  0  0
15  2  20.459689  0.000000  0.105048  0.467547  9755391.874362  6320586.558884  1312.572291  676456.050541  438280.601722  91.016074  0.031698  1.584919  0.018334  0.013363  0.000001  1.000000  0.003928  0.005781  0.001367  0.293106  0.290267  0.068643  0.184304  0.087819  0.020768  16  0  0  0  0
9  9  20.653118  0.000000  0.104708  0.468144  9737791.879902  6328072.585301  228389.902967  675235.635934  438799.695975  15836.958037  0.031895  1.594725  0.018301  0.013379  0.000215  1.000000  0.003924  0.005796  0.001371  0.293657  0.290180  0.068622  0.184098  0.088036  0.020819  17  0  0  0  0
6  11  20.900189  0.000000  0.106321  0.464151  9834814.173403  6319616.640633  988454.763209  681963.332609  438213.345882  68541.193821  0.032773  1.638659  0.018483  0.013361  0.000929  1.000000  0.003973  0.005709  0.001350  0.293977  0.290213  0.068630  0.186381  0.086634  0.020487  16  0  0  0  0
1  17  26.457347  0.571760  0.180192  0.187608  14231053.584874  5836676.154535  33231480.858626  986806.314605  404725.402181  2304329.399041  0.070312  3.515603  0.026745  0.012340  0.031227  1.000000  0.006326  0.001732  0.000409  0.298714  0.292953  0.069278  0.296788  0.023305  0.005511  26  0  0  0  0
5  13  21.732501  0.000000  0.113766  0.445166  10278228.947198  6271575.239843  4138276.159359  712710.493819  434882.070557  286955.355855  0.036465  1.823237  0.019316  0.013260  0.003889  1.000000  0.004191  0.005307  0.001255  0.294484  0.290485  0.068694  0.196605  0.080242  0.018976  16  0  0  0  0
11  7  20.569043  0.000000  0.104509  0.468686  9725059.313713  6327621.843521  52381.735363  674352.737374  438768.440747  3632.241767  0.031704  1.585212  0.018277  0.013378  0.000049  1.000000  0.003917  0.005808  0.001373  0.293455  0.290197  0.068626  0.183745  0.088227  0.020864  17  0  0  0  0
10  8  20.603427  0.000000  0.104525  0.468614  9726479.463060  6328416.155460  109424.159742  674451.213030  438823.519735  7587.663918  0.031762  1.588109  0.018279  0.013380  0.000103  1.000000  0.003918  0.005807  0.001373  0.293554  0.290185  0.068623  0.183810  0.088202  0.020858  16  0  0  0  0
7  11  20.892378  0.000000  0.106370  0.464047  9837414.332731  6318704.953619  988232.731396  682143.632235  438150.127899  68525.797744  0.032776  1.638796  0.018488  0.013359  0.000929  1.000000  0.003974  0.005706  0.001349  0.293915  0.290223  0.068632  0.186418  0.086597  0.020479  16  0  0  0  0
13  5  20.514079  0.000000  0.104710  0.468277  9736120.997976  6324473.155450  11989.485555  675119.774039  438550.105171  831.372040  0.031680  1.584020  0.018298  0.013372  0.000011  1.000000  0.003920  0.005798  0.001371  0.293268  0.290230  0.068634  0.183929  0.088080  0.020829  17  0  0  0  0
16  2  20.432597  0.000000  0.105244  0.467118  9766665.926267  6318583.011072  1311.367959  677237.813152  438141.672188  90.932563  0.031715  1.585766  0.018355  0.013359  0.000001  1.000000  0.003933  0.005771  0.001365  0.293039  0.290285  0.068647  0.184533  0.087667  0.020732  16  0  0  0  0
17  1  20.405410  0.000000  0.105439  0.466688  9777966.576792  6316671.473071  627.082393  678021.420159  438009.122777  43.482997  0.031732  1.586594  0.018376  0.013355  0.000001  1.000000  0.003938  0.005761  0.001362  0.292981  0.290302  0.068651  0.184766  0.087515  0.020695  16  0  0  0  0
1  18  27.190873  0.621559  0.194072  0.107505  15056546.546618  5744758.695354  39785734.864219  1044047.450157  398351.683707  2758812.912975  0.077828  3.891398  0.028296  0.012146  0.037386  1.000000  0.006821  0.001046  0.000247  0.299568  0.293472  0.069400  0.319986  0.012305  0.002910  32  0  0  0  0
18  0  20.379307  0.000000  0.105630  0.466266  9789043.695094  6314880.962627  299.869026  678789.527047  437884.965630  20.793446  0.031749  1.587430  0.018397  0.013351  0.000000  1.000000  0.003943  0.005751  0.001360  0.292933  0.290317  0.068654  0.184998  0.087365  0.020660  16  0  0  0  0
0  19  27.713211  0.648756  0.203291  0.057458  15604836.965731  5683791.700426  44427314.058203  1082066.873287  394124.124923  3080668.187502  0.083091  4.154553  0.029327  0.012017  0.041747  1.000000  0.007160  0.000679  0.000161  0.300163  0.293813  0.069481  0.335892  0.006307  0.001492  33  0  0  0  0
12  6  20.540703  0.000000  0.104583  0.468544  9729011.806664  6326215.393288  25063.858314  674626.810195  438670.915011  1737.972070  0.031683  1.584151  0.018284  0.013375  0.000024  1.000000  0.003918  0.005804  0.001373  0.293360  0.290213  0.068630  0.183801  0.088175  0.020852  16  0  0  0  0
4  15  23.947263  0.212528  0.139079  0.368800  11784829.544243  6106437.354065  14965402.491860  817180.832146  423431.118771  1037727.360908  0.049121  2.456049  0.022148  0.012911  0.014063  1.000000  0.004962  0.003937  0.000931  0.296077  0.291428  0.068917  0.232771  0.058456  0.013824  18  0  0  0  0
5  14  22.647052  0.000000  0.123194  0.419048  10839338.347544  6209998.498354  8138822.374381  751618.807680  430612.230873  564360.274844  0.041148  2.057414  0.020371  0.013130  0.007648  1.000000  0.004472  0.004797  0.001134  0.295058  0.290839  0.068778  0.209796  0.072138  0.017059  16  0  0  0  0
15  3  20.460125  0.000000  0.105052  0.467539  9755586.758314  6320565.110066  2742.305433  676469.564138  438279.114423  190.156288  0.031700  1.585002  0.018334  0.013363  0.000003  1.000000  0.003929  0.005781  0.001367  0.293106  0.290267  0.068643  0.184309  0.087817  0.020767  16  0  0  0  0
14  4  20.487373  0.000000  0.104871  0.467933  9745220.241813  6322554.686917  5734.308763  675750.731629  438417.075185  397.627067  0.031688  1.584379  0.018315  0.013368  0.000005  1.000000  0.003924  0.005790  0.001369  0.293183  0.290249  0.068638  0.184103  0.087957  0.020800  16  0  0  0  0
10  9  20.638329  0.000000  0.104806  0.467935  9743177.658314  6326584.686844  228288.039655  675609.095293  438696.522476  15829.894655  0.031901  1.595069  0.018311  0.013376  0.000215  1.000000  0.003926  0.005791  0.001370  0.293570  0.290196  0.068626  0.184189  0.087961  0.020801  16  0  0  0  0
6  13  21.727644  0.000000  0.113794  0.445105  10279588.376929  6270881.998153  4137711.466889  712804.759071  434833.999957  286916.199084  0.036465  1.823265  0.019319  0.013258  0.003888  1.000000  0.004191  0.005305  0.001255  0.294429  0.290493  0.068696  0.196616  0.080222  0.018971  16  0  0  0  0
8  10  20.737033  0.000000  0.105215  0.466890  9768361.550375  6325541.964635  475895.688475  677355.390714  438624.218282  32999.445029  0.032179  1.608959  0.018358  0.013374  0.000447  1.000000  0.003939  0.005769  0.001364  0.293771  0.290189  0.068624  0.184821  0.087593  0.020714  16  0  0  0  0
2  17  26.459595  0.571846  0.180186  0.187640  14230614.661560  5836439.280055  33237131.104865  986775.878889  404708.976887  2304721.197065  0.070316  3.515802  0.026744  0.012340  0.031232  1.000000  0.006325  0.001732  0.000410  0.298680  0.292957  0.069279  0.296758  0.023309  0.005512  25  0  0  0  0
3  16  25.351980  0.462216  0.160292  0.286159  13047082.450339  5967408.675410  24260805.987126  904707.671317  413790.625381  1682287.007263  0.059934  2.996694  0.024520  0.012617  0.022797  1.000000  0.005647  0.002790  0.000660  0.297420  0.292217  0.069104  0.264935  0.040190  0.009504  22  0  0  0  0
15  4  20.461037  0.000000  0.105058  0.467523  9755993.872354  6320520.305967  5729.283931  676497.794142  438276.007628  397.278636  0.031704  1.585176  0.018335  0.013363  0.000005  1.000000  0.003929  0.005780  0.001367  0.293107  0.290268  0.068643  0.184318  0.087811  0.020766  16  0  0  0  0
13  6  20.518003  0.000000  0.104741  0.468204  9737926.826004  6324274.670426  25045.649087  675244.993334  438536.341870  1736.709410  0.031696  1.584783  0.018301  0.013371  0.000024  1.000000  0.003921  0.005796  0.001371  0.293270  0.290232  0.068634  0.183970  0.088054  0.020823  16  0  0  0  0
11  8  20.585919  0.000000  0.104643  0.468362  9733030.545878  6326746.964469  109365.270450  674905.476649  438707.775093  7583.580431  0.031771  1.588546  0.018292  0.013376  0.000103  1.000000  0.003920  0.005801  0.001372  0.293463  0.290202  0.068627  0.183926  0.088112  0.020837  16  0  0  0  0
17  2  20.405622  0.000000  0.105441  0.466685  9778058.116639  6316661.393353  1310.150240  678027.767693  438008.423832  90.848125  0.031733  1.586634  0.018376  0.013355  0.000001  1.000000  0.003938  0.005761  0.001362  0.292981  0.290302  0.068651  0.184769  0.087513  0.020695  16  0  0  0  0
7  12  21.180459  0.000000  0.108860  0.457848  9985636.780704  6302465.725709  2037132.008514  692421.637778  437024.071241  141258.320594  0.034006  1.700289  0.018766  0.013325  0.001914  1.000000  0.004046  0.005572  0.001318  0.294065  0.290316  0.068654  0.189807  0.084461  0.019973  16  0  0  0  0
16  3  20.433037  0.000000  0.105247  0.467110  9766859.057628  6318561.742835  2739.789533  677251.205221  438140.197411  189.981831  0.031717  1.585849  0.018355  0.013359  0.000003  1.000000  0.003933  0.005771  0.001365  0.293039  0.290285  0.068647  0.184538  0.087664  0.020731  16  0  0  0  0
19  0  20.355027  0.000000  0.105810  0.465866  9799539.259947  6313246.597082  299.611319  679517.307995  437771.635846  20.775576  0.031765  1.588244  0.018417  0.013348  0.000000  1.000000  0.003948  0.005742  0.001358  0.292894  0.290331  0.068658  0.185219  0.087224  0.020627  16  0  0  0  0
18  1  20.379409  0.000000  0.105630  0.466264  9789087.144048  6314876.172513  626.512790  678792.539874  437884.633475  43.443500  0.031749  1.587449  0.018397  0.013351  0.000001  1.000000  0.003943  0.005751  0.001360  0.292933  0.290317  0.068654  0.184999  0.087365  0.020660  16  0  0  0  0
3  17  26.462472  0.571958  0.180181  0.187683  14230121.181927  5836132.306497  33244694.914898  986741.660142  404687.690800  2305245.684971  0.070322  3.516079  0.026743  0.012339  0.031239  1.000000  0.006325  0.001732  0.000410  0.298638  0.292962  0.069280  0.296721  0.023315  0.005514  25  0  0  0  0
1  19  27.714793  0.648804  0.203291  0.057466  15604710.297615  5683569.439091  44433009.435395  1082058.089896  394108.712931  3081063.114985  0.083096  4.154785  0.029327  0.012017  0.041752  1.000000  0.007159  0.000679  0.000161  0.300135  0.293817  0.069482  0.335871  0.006308  0.001492  33  0  0  0  0
0  20  28.128885  0.666747  0.210029  0.029730  16005466.590890  5638999.149367  48027957.372833  1109847.236952  391018.130559  3330343.135202  0.087133  4.356635  0.030080  0.011922  0.045131  1.000000  0.007412  0.000495  0.000117  0.300578  0.294065  0.069541  0.347752  0.003180  0.000752  35  0  0  0  0
2  18  27.193399  0.621640  0.194070  0.107526  15056249.103498  5744495.829913  39793487.447072  1044026.824928  398333.456154  2759350.490722  0.077834  3.891707  0.028296  0.012145  0.037393  1.000000  0.006820  0.001047  0.000248  0.299533  0.293476  0.069401  0.319957  0.012308  0.002910  31  0  0  0  0
6  14  22.644010  0.000000  0.123208  0.419017  10839905.837299  6209369.829021  8138210.755213  751658.158419  430568.637835  564317.864094  0.041147  2.057372  0.020372  0.013128  0.007647  1.000000  0.004472  0.004796  0.001134  0.294998  0.290847  0.068780  0.209787  0.072129  0.017057  16  0  0  0  0
8  11  20.882745  0.000000  0.106430  0.463916  9840680.809027  6317617.739835  987954.932878  682370.135453  438074.738581  68506.534706  0.032780  1.638975  0.018494  0.013357  0.000928  1.000000  0.003975  0.005703  0.001349  0.293844  0.290235  0.068635  0.186467  0.086552  0.020468  16  0  0  0  0
7  13  21.721616  0.000000  0.113828  0.445029  10281307.921537  6270044.850814  4137000.947049  712923.995322  434775.950687  286866.930388  0.036466  1.823304  0.019322  0.013257  0.003887  1.000000  0.004191  0.005304  0.001254  0.294363  0.290503  0.068698  0.196632  0.080197  0.018965  16  0  0  0  0
5  15  23.947172  0.212586  0.139076  0.368815  11784436.171495  6105985.903131  14966003.225226  817153.554987  423399.814368  1037769.016817  0.049120  2.455992  0.022147  0.012910  0.014063  1.000000  0.004961  0.003937  0.000931  0.296023  0.291435  0.068919  0.232738  0.058460  0.013825  17  0  0  0  0
14  5  20.489264  0.000000  0.104885  0.467898  9746078.075751  6322460.334478  11979.772289  675810.215345  438410.532621  830.698505  0.031695  1.584743  0.018316  0.013367  0.000011  1.000000  0.003925  0.005789  0.001369  0.293184  0.290249  0.068638  0.184123  0.087944  0.020797  16  0  0  0  0
9  11  20.871040  0.000000  0.106505  0.463755  9844733.477303  6316348.329532  987611.781114  682651.154608  437986.715435  68482.739958  0.032784  1.639206  0.018502  0.013354  0.000928  1.000000  0.003976  0.005699  0.001348  0.293763  0.290248  0.068638  0.186530  0.086495  0.020454  16  0  0  0  0
9  10  20.724885  0.000000  0.105294  0.466721  9772650.621558  6324251.453176  475724.349477  677652.802462  438534.731945  32987.564081  0.032184  1.609218  0.018366  0.013371  0.000447  1.000000  0.003941  0.005765  0.001363  0.293691  0.290202  0.068627  0.184890  0.087534  0.020700  16  0  0  0  0
12  8  20.565806  0.000000  0.104780  0.468067  9740732.856868  6324928.019358  109296.265279  675439.568455  438581.646236  7578.795491  0.031781  1.589074  0.018306  0.013373  0.000103  1.000000  0.003923  0.005794  0.001370  0.293371  0.290220  0.068631  0.184067  0.088006  0.020812  17  0  0  0  0
14  6  20.493213  0.000000  0.104915  0.467825  9747869.880208  6322263.255967  25025.377265  675934.462221  438396.866850  1735.303726  0.031710  1.585503  0.018320  0.013367  0.000024  1.000000  0.003925  0.005787  0.001369  0.293186  0.290251  0.068639  0.184163  0.087918  0.020791  16  0  0  0  0
16  4  20.433955  0.000000  0.105254  0.467094  9767262.543335  6318517.310152  5724.028822  677279.183630  438137.116371  396.914238  0.031720  1.586023  0.018356  0.013359  0.000005  1.000000  0.003934  0.005770  0.001365  0.293039  0.290286  0.068647  0.184547  0.087658  0.020729  16  0  0  0  0
15  5  20.462941  0.000000  0.105073  0.467488  9756844.474735  6320426.683142  11969.279499  676556.776409  438269.515656  829.970917  0.031711  1.585539  0.018336  0.013363  0.000011  1.000000  0.003929  0.005779  0.001367  0.293108  0.290268  0.068643  0.184337  0.087798  0.020763  16  0  0  0  0
4  16  25.354095  0.462334  0.160283  0.286206  13046337.077523  5967062.290161  24264769.706373  904655.985854  413766.606418  1682561.858535  0.059935  2.996773  0.024519  0.012616  0.022801  1.000000  0.005646  0.002790  0.000660  0.297372  0.292223  0.069105  0.264893  0.040199  0.009506  22  0  0  0  0
18  2  20.379622  0.000000  0.105632  0.466261  9789177.939093  6314866.160902  1308.960247  678798.835762  437883.939253  90.765608  0.031750  1.587489  0.018397  0.013351  0.000001  1.000000  0.003943  0.005751  0.001360  0.292933  0.290318  0.068654  0.185001  0.087363  0.020660  16  0  0  0  0
12  7  20.548844  0.000000  0.104647  0.468389  9732808.743409  6325798.365256  52348.553795  674890.096475  438641.997553  3629.940899  0.031715  1.585746  0.018291  0.013374  0.000049  1.000000  0.003920  0.005801  0.001372  0.293363  0.290215  0.068630  0.183887  0.088121  0.020839  16  0  0  0  0
20  0  20.333024  0.000000  0.105974  0.465499  9809135.234184  6311795.323700  299.375283  680182.709746  437671.001994  20.759209  0.031780  1.588992  0.018435  0.013345  0.000000  1.000000  0.003952  0.005733  0.001356  0.292863  0.290343  0.068660  0.185423  0.087094  0.020596  16  0  0  0  0
8  12  21.171567  0.000000  0.108914  0.457729  9988522.664380  6301411.596953  2036602.935992  692621.750034  436950.976097  141221.633774  0.034008  1.700424  0.018772  0.013323  0.001914  1.000000  0.004047  0.005569  0.001317  0.293992  0.290328  0.068657  0.189847  0.084421  0.019964  16  0  0  0  0
19  1  20.355129  0.000000  0.105811  0.465864  9799582.312758  6313241.850895  625.974378  679520.293353  437771.306737  43.406166  0.031765  1.588263  0.018417  0.013348  0.000001  1.000000  0.003948  0.005742  0.001358  0.292894  0.290331  0.068658  0.185220  0.087223  0.020627  16  0  0  0  0
0  21  28.430903  0.678491  0.214851  0.015014  16292129.659992  5606909.232685  50673996.834293  1129724.958939  388792.959230  3513824.170790  0.090090  4.504501  0.030619  0.011854  0.047617  1.000000  0.007596  0.000404  0.000096  0.300875  0.294245  0.069583  0.356373  0.001569  0.000371  37  0  0  0  0
11  9  20.620972  0.000000  0.104922  0.467685  9749645.941939  6324923.273078  228166.178442  676057.617469  438581.317120  15821.444584  0.031910  1.595496  0.018323  0.013373  0.000214  1.000000  0.003928  0.005786  0.001368  0.293479  0.290213  0.068630  0.184303  0.087872  0.020780  16  0  0  0  0
4  17  26.466497  0.572106  0.180171  0.187737  14229293.218943  5835769.344809  33254273.097304  986684.247731  404662.522398  2305909.853005  0.070328  3.516413  0.026742  0.012338  0.031248  1.000000  0.006324  0.001733  0.000410  0.298585  0.292968  0.069281  0.296670  0.023322  0.005515  24  0  0  0  0
3  18  27.196705  0.621747  0.194067  0.107554  15055892.555709  5744160.245706  39803743.895685  1044002.101276  398310.186154  2760061.690929  0.077842  3.892120  0.028295  0.012145  0.037402  1.000000  0.006819  0.001047  0.000248  0.299489  0.293482  0.069403  0.319920  0.012310  0.002911  26  0  0  0  0
13  7  20.526191  0.000000  0.104804  0.468050  9741697.682556  6323860.205861  52310.594752  675506.471168  438507.602167  3627.308752  0.031727  1.586374  0.018308  0.013370  0.000049  1.000000  0.003923  0.005793  0.001370  0.293274  0.290234  0.068635  0.184055  0.087999  0.020810  16  0  0  0  0
2  19  27.716875  0.648867  0.203291  0.057475  15604563.146301  5683283.440319  44440560.975336  1082047.886165  394088.881273  3081586.752062  0.083102  4.155096  0.029326  0.012016  0.041760  1.000000  0.007159  0.000679  0.000161  0.300099  0.293821  0.069483  0.335844  0.006308  0.001492  33  0  0  0  0
1  20  28.129914  0.666779  0.210030  0.029733  16005416.225658  5638764.847474  48032447.463110  1109843.744538  391001.883653  3330654.485968  0.087136  4.356817  0.030080  0.011922  0.045135  1.000000  0.007412  0.000495  0.000117  0.300549  0.294069  0.069542  0.347732  0.003180  0.000752  35  0  0  0  0
17  3  20.406065  0.000000  0.105444  0.466677  9778249.514469  6316640.301272  2737.245676  678041.039555  438006.961270  189.805435  0.031734  1.586716  0.018377  0.013355  0.000003  1.000000  0.003938  0.005760  0.001362  0.292982  0.290302  0.068651  0.184773  0.087510  0.020694  16  0  0  0  0
10  11  20.857060  0.000000  0.106595  0.463559  9849686.175341  6314900.094262  987194.308794  682994.583411  437886.292252  68453.791692  0.032790  1.639499  0.018511  0.013351  0.000928  1.000000  0.003978  0.005695  0.001347  0.293675  0.290263  0.068642  0.186611  0.086426  0.020438  16  0  0  0  0
11  10  20.693316  0.000000  0.105503  0.466272  9784191.232111  6321131.253976  475266.266232  678453.048719  438318.371838  32955.799782  0.032199  1.609951  0.018388  0.013365  0.000447  1.000000  0.003945  0.005754  0.001361  0.293513  0.290235  0.068635  0.185087  0.087374  0.020662  16  0  0  0  0
5  16  25.357001  0.462490  0.160270  0.286266  13045312.329517  5966644.599612  24269897.931256  904584.928022  413737.643020  1682917.458678  0.059937  2.996874  0.024517  0.012615  0.022806  1.000000  0.005645  0.002791  0.000660  0.297311  0.292230  0.069107  0.264837  0.040210  0.009509  19  0  0  0  0
7  14  22.640302  0.000000  0.123226  0.418978  10840613.435136  6208617.175744  8137454.555171  751707.224499  430516.447531  564265.427852  0.041146  2.057323  0.020373  0.013127  0.007647  1.000000  0.004471  0.004796  0.001134  0.294928  0.290857  0.068782  0.209776  0.072117  0.017054  17  0  0  0  0
6  15  23.947198  0.212664  0.139072  0.368835  11783909.737793  6105441.909140  14966811.812387  817117.051147  423362.092867  1037825.085675  0.049118  2.455923  0.022146  0.012909  0.014064  1.000000  0.004960  0.003937  0.000931  0.295958  0.291443  0.068921  0.232697  0.058465  0.013826  17  0  0  0  0
13  8  20.543250  0.000000  0.104936  0.467729  9749567.443516  6322995.196672  109217.330692  676052.174250  438447.620907  7573.322028  0.031794  1.589696  0.018323  0.013368  0.000103  1.000000  0.003927  0.005786  0.001368  0.293281  0.290239  0.068636  0.184234  0.087886  0.020783  16  0  0  0  0
9  12  21.160788  0.000000  0.108981  0.457583  9992099.405544  6300184.624863  2035950.507639  692869.767564  436865.895691  141176.393243  0.034012  1.700600  0.018779  0.013320  0.001913  1.000000  0.004048  0.005566  0.001316  0.293909  0.290342  0.068660  0.189899  0.084370  0.019952  16  0  0  0  0
8  13  21.714239  0.000000  0.113870  0.444934  10283460.088439  6269054.289237  4136117.118518  713073.230364  434707.263403  286805.644161  0.036467  1.823360  0.019326  0.013254  0.003887  1.000000  0.004192  0.005302  0.001254  0.294287  0.290515  0.068701  0.196653  0.080166  0.018958  17  0  0  0  0
16  5  20.435872  0.000000  0.105268  0.467059  9768105.471347  6318424.481039  11958.305840  677337.633743  438130.679437  829.209984  0.031728  1.586385  0.018358  0.013359  0.000011  1.000000  0.003934  0.005769  0.001364  0.293040  0.290286  0.068647  0.184566  0.087646  0.020727  16  0  0  0  0
20  1  20.333127  0.000000  0.105975  0.465497  9809177.924105  6311790.618469  625.481242  680185.669940  437670.675725  43.371971  0.031780  1.589011  0.018435  0.013345  0.000001  1.000000  0.003952  0.005733  0.001356  0.292863  0.290343  0.068660  0.185424  0.087094  0.020596  16  0  0  0  0
18  3  20.380068  0.000000  0.105635  0.466253  9789367.531607  6314845.266159  2734.759725  678811.982441  437882.490374  189.633055  0.031751  1.587571  0.018398  0.013351  0.000003  1.000000  0.003943  0.005751  0.001360  0.292934  0.290318  0.068654  0.185005  0.087360  0.020659  16  0  0  0  0
14  7  20.501453  0.000000  0.104978  0.467672  9751611.545438  6321851.706862  52268.337490  676193.915877  438368.329310  3624.378559  0.031742  1.587091  0.018327  0.013366  0.000049  1.000000  0.003927  0.005784  0.001368  0.293189  0.290253  0.068639  0.184248  0.087864  0.020778  16  0  0  0  0
17  4  20.406989  0.000000  0.105450  0.466660  9778649.315054  6316596.248964  5718.715324  678068.762432  438003.906605  396.545790  0.031738  1.586889  0.018377  0.013355  0.000005  1.000000  0.003939  0.005760  0.001362  0.292982  0.290303  0.068651  0.184782  0.087505  0.020693  16  0  0  0  0
10  10  20.710357  0.000000  0.105389  0.466517  9777894.581070  6322776.544092  475515.741090  678016.427849  438432.459152  32973.098808  0.032191  1.609545  0.018376  0.013368  0.000447  1.000000  0.003943  0.005760  0.001362  0.293604  0.290218  0.068631  0.184977  0.087461  0.020683  17  0  0  0  0
0  22  28.616799  0.685294  0.217848  0.007422  16470292.353240  5586948.332366  52335471.123599  1142079.073811  387408.835254  3629033.723650  0.091944  4.597194  0.030953  0.011812  0.049178  1.000000  0.007712  0.000361  0.000085  0.301060  0.294358  0.069610  0.361788  0.000761  0.000180  40  0  0  0  0
1  21  28.431508  0.678513  0.214852  0.015015  16292095.869814  5606670.536575  50677249.405177  1129722.615869  388776.407622  3514049.709782  0.090092  4.504625  0.030618  0.011854  0.047620  1.000000  0.007596  0.000404  0.000096  0.300846  0.294249  0.069584  0.356352  0.001569  0.000371  38  0  0  0  0
12  9  20.601036  0.000000  0.105058  0.467393  9757250.225388  6323113.752605  228023.407410  676584.911874  438455.841784  15811.544589  0.031920  1.596012  0.018337  0.013369  0.000214  1.000000  0.003931  0.005779  0.001367  0.293387  0.290231  0.068634  0.184441  0.087768  0.020755  17  0  0  0  0
15  6  20.466917  0.000000  0.105103  0.467415  9758621.067480  6320231.152148  25003.478868  676679.968478  438255.957193  1733.785253  0.031726  1.586298  0.018340  0.013363  0.000023  1.000000  0.003930  0.005778  0.001366  0.293109  0.290269  0.068643  0.184378  0.087773  0.020757  16  0  0  0  0
5  17  26.471685  0.572299  0.180159  0.187809  14228322.106562  5835315.011127  33266985.472376  986616.909089  404631.018100  2306791.351477  0.070337  3.516871  0.026740  0.012337  0.031260  1.000000  0.006322  0.001734  0.000410  0.298520  0.292976  0.069283  0.296608  0.023332  0.005518  27  0  0  0  0
4  18  27.200964  0.621886  0.194064  0.107591  15055535.950762  5743729.669180  39817437.149467  1043977.373661  398280.329220  2761011.205258  0.077854  3.892684  0.028295  0.012144  0.037415  1.000000  0.006818  0.001047  0.000248  0.299433  0.293489  0.069404  0.319878  0.012314  0.002912  27  0  0  0  0
2  20  28.131321  0.666822  0.210031  0.029737  16005317.923309  5638468.705929  48038298.062182  1109836.928080  390981.348677  3331060.176810  0.087141  4.357051  0.030080  0.011921  0.045140  1.000000  0.007411  0.000495  0.000117  0.300512  0.294074  0.069543  0.347706  0.003180  0.000752  33  0  0  0  0
3  19  27.719656  0.648950  0.203290  0.057488  15604354.467809  5682923.063476  44450464.538396  1082033.416031  394063.892108  3082273.482563  0.083110  4.155504  0.029326  0.012015  0.041769  1.000000  0.007158  0.000679  0.000161  0.300053  0.293827  0.069484  0.335810  0.006309  0.001492  32  0  0  0  0
9  13  21.705354  0.000000  0.113921  0.444817  10286119.084025  6267908.911133  4135032.408619  713257.609801  434627.840868  286730.428466  0.036469  1.823438  0.019331  0.013252  0.003886  1.000000  0.004192  0.005299  0.001253  0.294201  0.290528  0.068704  0.196683  0.080128  0.018949  16  0  0  0  0
13  9  20.578685  0.000000  0.105212  0.467058  9765971.656021  6321192.046253  227860.117433  677189.671231  438322.587282  15800.221775  0.031932  1.596621  0.018354  0.013365  0.000214  1.000000  0.003935  0.005771  0.001365  0.293297  0.290250  0.068638  0.184606  0.087649  0.020727  16  0  0  0  0
11  11  20.840677  0.000000  0.106703  0.463325  9855630.417687  6313287.900911  986695.448796  683406.767642  437774.499926  68419.199862  0.032797  1.639863  0.018522  0.013348  0.000927  1.000000  0.003980  0.005689  0.001345  0.293582  0.290280  0.068646  0.186713  0.086344  0.020419  16  0  0  0  0
6  16  25.360906  0.462693  0.160252  0.286345  13043966.810297  5966147.401662  24276575.900288  904491.627350  413703.166439  1683380.520810  0.059940  2.997009  0.024514  0.012614  0.022812  1.000000  0.005644  0.002792  0.000660  0.297238  0.292238  0.069109  0.264766  0.040225  0.009512  21  0  0  0  0
8  14  22.635865  0.000000  0.123247  0.418930  10841484.337593  6207736.409344  8136533.224301  751767.614409  430455.373638  564201.541147  0.041145  2.057269  0.020375  0.013125  0.007646  1.000000  0.004471  0.004795  0.001134  0.294846  0.290868  0.068785  0.209765  0.072103  0.017051  17  0  0  0  0
7  15  23.947402  0.212767  0.139067  0.368862  11783228.962483  6104799.787683  14967911.995245  817069.844988  423317.567034  1037901.374291  0.049117  2.455843  0.022145  0.012907  0.014065  1.000000  0.004959  0.003938  0.000931  0.295880  0.291453  0.068923  0.232647  0.058472  0.013827  18  0  0  0  0
12  10  20.673752  0.000000  0.105635  0.465985  9791592.334306  6319341.273370  474974.087710  678966.254178  438194.251431  32935.539609  0.032209  1.610443  0.018402  0.013361  0.000446  1.000000  0.003948  0.005748  0.001359  0.293420  0.290253  0.068639  0.185221  0.087273  0.020638  17  0  0  0  0
10  12  21.147944  0.000000  0.109062  0.457405  9996465.714090  6298790.052617  2035158.228040  693172.535087  436769.193596  141121.455181  0.034017  1.700825  0.018787  0.013317  0.001912  1.000000  0.004049  0.005562  0.001315  0.293819  0.290357  0.068664  0.189966  0.084309  0.019937  16  0  0  0  0
16  6  20.439876  0.000000  0.105298  0.466987  9769866.132473  6318230.586890  24980.577198  677459.721086  438117.234475  1732.197210  0.031743  1.587142  0.018361  0.013358  0.000023  1.000000  0.003935  0.005768  0.001364  0.293042  0.290287  0.068647  0.184606  0.087621  0.020721  16  0  0  0  0
18  4  20.380998  0.000000  0.105642  0.466237  9789763.712720  6314801.593451  5713.522780  678839.454337  437879.462032  396.185730  0.031755  1.587744  0.018398  0.013351  0.000005  1.000000  0.003944  0.005750  0.001360  0.292934  0.290318  0.068654  0.185014  0.087355  0.020658  16  0  0  0  0
0  23  28.718493  0.688898  0.219508  0.003615  16569004.918282  5575883.936334  53259092.281272  1148923.976890  386641.610550  3693079.241099  0.092974  4.648695  0.031139  0.011789  0.050046  1.000000  0.007776  0.000341  0.000081  0.301162  0.294420  0.069624  0.364808  0.000366  0.000087  30  0  0  0  0
21  0  20.313625  0.000000  0.106120  0.465172  9817657.715377  6310536.195066  299.165265  680773.673599  437583.691797  20.744646  0.031793  1.589660  0.018451  0.013342  0.000000  1.000000  0.003956  0.005725  0.001354  0.292838  0.290353  0.068663  0.185605  0.086980  0.020569  16  0  0  0  0
17  5  20.408920  0.000000  0.105465  0.466626  9779484.498213  6316504.226479  11947.210323  678126.675503  437997.525604  828.440601  0.031745  1.587251  0.018379  0.013355  0.000011  1.000000  0.003939  0.005759  0.001362  0.292983  0.290303  0.068651  0.184801  0.087493  0.020690  17  0  0  0  0
21  1  20.313729  0.000000  0.106121  0.465170  9817700.142005  6310531.513098  625.042468  680776.615536  437583.367141  43.341545  0.031794  1.589678  0.018451  0.013342  0.000001  1.000000  0.003956  0.005725  0.001354  0.292838  0.290353  0.068663  0.185606  0.086979  0.020569  16  0  0  0  0
20  2  20.333343  0.000000  0.105977  0.465493  9809267.226467  6311780.763558  1306.805167  680191.862324  437669.992368  90.616171  0.031781  1.589050  0.018435  0.013345  0.000001  1.000000  0.003952  0.005733  0.001356  0.292863  0.290343  0.068660  0.185426  0.087092  0.020596  16  0  0  0  0
19  2  20.355344  0.000000  0.105812  0.465860  9799672.306084  6313231.926098  1307.835411  679526.533649  437770.618534  90.687610  0.031766  1.588302  0.018417  0.013348  0.000001  1.000000  0.003948  0.005741  0.001358  0.292894  0.290331  0.068658  0.185222  0.087222  0.020626  16  0  0  0  0
1  22  28.617165  0.685309  0.217849  0.007422  16470253.164659  5586708.666915  52337917.489447  1142076.356405  387392.216429  3629203.358965  0.091946  4.597280  0.030953  0.011812  0.049181  1.000000  0.007711  0.000361  0.000085  0.301030  0.294361  0.069611  0.361767  0.000761  0.000180  39  0  0  0  0
15  7  20.475213  0.000000  0.105165  0.467263  9762330.998817  6319822.828340  52222.690720  676937.221650  438227.643301  3621.213332  0.031758  1.587882  0.018347  0.013362  0.000049  1.000000  0.003932  0.005774  0.001366  0.293113  0.290272  0.068644  0.184462  0.087719  0.020744  17  0  0  0  0
22  0  20.296936  0.000000  0.106246  0.464889  9825034.049306  6309466.458302  298.983167  681285.161583  437509.514366  20.732019  0.031805  1.590240  0.018465  0.013340  0.000000  1.000000  0.003960  0.005719  0.001352  0.292818  0.290362  0.068665  0.185764  0.086880  0.020545  16  0  0  0  0
2  21  28.432348  0.678541  0.214853  0.015016  16292032.646061  5606367.273244  50681520.934397  1129718.231823  388755.378808  3514345.905140  0.090096  4.504788  0.030618  0.011853  0.047624  1.000000  0.007595  0.000404  0.000096  0.300808  0.294254  0.069585  0.356326  0.001569  0.000371  38  0  0  0  0
14  8  20.518620  0.000000  0.105109  0.467352  9759420.343009  6320992.799957  109129.463730  676735.391651  438308.771193  7567.229178  0.031808  1.590406  0.018341  0.013364  0.000103  1.000000  0.003931  0.005777  0.001366  0.293197  0.290258  0.068640  0.184425  0.087752  0.020752  16  0  0  0  0
3  20  28.133198  0.666878  0.210032  0.029741  16005202.438719  5638092.076169  48046076.239766  1109828.920175  390955.232506  3331599.529340  0.087147  4.357366  0.030079  0.011920  0.045148  1.000000  0.007411  0.000495  0.000117  0.300465  0.294080  0.069544  0.347672  0.003180  0.000752  36  0  0  0  0
4  19  27.723337  0.649059  0.203290  0.057505  15604098.239086  5682470.416226  44463533.673466  1082015.648680  394032.504750  3083179.719402  0.083121  4.156046  0.029325  0.012014  0.041781  1.000000  0.007157  0.000680  0.000161  0.299996  0.293834  0.069486  0.335767  0.006310  0.001492  29  0  0  0  0
5  18  27.206874  0.622069  0.194057  0.107638  15054803.716128  5743228.177813  39834755.879106  1043926.599222  398245.554925  2762212.116467  0.077868  3.893376  0.028293  0.012143  0.037432  1.000000  0.006817  0.001048  0.000248  0.299364  0.293497  0.069406  0.319816  0.012319  0.002913  26  0  0  0  0
19  3  20.355792  0.000000  0.105815  0.465852  9799860.301563  6313211.195113  2732.409909  679539.569586  437769.181011  189.470114  0.031768  1.588384  0.018417  0.013348  0.000003  1.000000  0.003948  0.005741  0.001358  0.292894  0.290331  0.068658  0.185226  0.087219  0.020626  16  0  0  0  0
9  14  22.630660  0.000000  0.123271  0.418873  10842541.138011  6206732.194772  8135429.564891  751840.894811  430385.739631  564125.011460  0.041144  2.057210  0.020377  0.013123  0.007645  1.000000  0.004471  0.004793  0.001134  0.294754  0.290881  0.068788  0.209754  0.072086  0.017047  18  0  0  0  0
13  10  20.651827  0.000000  0.105785  0.465658  9800079.317344  6317442.591881  474640.030087  679554.756526  438062.593514  32912.375465  0.032220  1.611024  0.018418  0.013357  0.000446  1.000000  0.003951  0.005740  0.001357  0.293329  0.290271  0.068643  0.185380  0.087157  0.020611  16  0  0  0  0
10  13  21.694842  0.000000  0.113983  0.444676  10289354.686151  6266617.582700  4133722.043141  713481.972149  434538.297881  286639.565417  0.036471  1.823544  0.019337  0.013249  0.003884  1.000000  0.004193  0.005296  0.001252  0.294108  0.290543  0.068708  0.196723  0.080082  0.018938  17  0  0  0  0
8  15  23.947928  0.212904  0.139058  0.368898  11782344.359825  6104063.278295  14969393.216881  817008.505082  423266.496176  1038004.084808  0.049115  2.455752  0.022143  0.012906  0.014066  1.000000  0.004958  0.003938  0.000931  0.295789  0.291464  0.068925  0.232587  0.058481  0.013830  19  0  0  0  0
6  17  26.478515  0.572549  0.180143  0.187902  14227072.655182  5834770.048260  33283555.638364  986530.269930  404593.229415  2307940.355965  0.070349  3.517474  0.026738  0.012336  0.031276  1.000000  0.006321  0.001734  0.000410  0.298440  0.292985  0.069285  0.296530  0.023345  0.005521  25  0  0  0  0
11  12  21.132935  0.000000  0.109157  0.457192  10001700.412687  6297244.455530  2034213.277794  693535.518306  436662.019173  141055.930667  0.034022  1.701109  0.018797  0.013314  0.001911  1.000000  0.004051  0.005557  0.001314  0.293725  0.290373  0.068668  0.190051  0.084237  0.019920  17  0  0  0  0
7  16  25.366068  0.462956  0.160230  0.286448  13042258.265091  5965566.916908  24285287.231941  904373.153817  413662.914604  1683984.579886  0.059944  2.997196  0.024511  0.012613  0.022820  1.000000  0.005642  0.002793  0.000661  0.297151  0.292248  0.069111  0.264680  0.040244  0.009517  23  0  0  0  0
17  6  20.412952  0.000000  0.105494  0.466554  9781229.038084  6316312.005156  24957.421453  678247.644969  437984.196639  1730.591550  0.031760  1.588006  0.018382  0.013354  0.000023  1.000000  0.003940  0.005758  0.001362  0.292984  0.290304  0.068651  0.184840  0.087467  0.020684  16  0  0  0  0
16  7  20.448230  0.000000  0.105359  0.466836  9773542.784487  6317825.686327  52174.953821  677714.666611  438089.157957  3617.903171  0.031774  1.588722  0.018368  0.013358  0.000049  1.000000  0.003937  0.005764  0.001363  0.293045  0.290290  0.068648  0.184689  0.087568  0.020708  16  0  0  0  0
15  8  20.492497  0.000000  0.105295  0.466946  9770073.627931  6318970.643968  109034.554500  677474.109186  438168.551336  7560.648005  0.031824  1.591189  0.018361  0.013360  0.000102  1.000000  0.003936  0.005767  0.001364  0.293120  0.290277  0.068645  0.184637  0.087607  0.020717  16  0  0  0  0
12  11  20.821891  0.000000  0.106828  0.463051  9862614.366091  6311538.029259  986111.657990  683891.046922  437653.160744  68378.718779  0.032806  1.640307  0.018535  0.013344  0.000927  1.000000  0.003982  0.005683  0.001344  0.293488  0.290298  0.068650  0.186837  0.086248  0.020396  16  0  0  0  0
19  4  20.356729  0.000000  0.105822  0.465836  9800253.064769  6313167.882977  5708.614595  679566.804479  437766.177671  395.845388  0.031771  1.588557  0.018418  0.013348  0.000005  1.000000  0.003948  0.005741  0.001358  0.292895  0.290332  0.068658  0.185235  0.087213  0.020624  16  0  0  0  0
22  1  20.297040  0.000000  0.106247  0.464887  9825076.165766  6309461.814043  624.662019  681288.082012  437509.192325  43.315164  0.031805  1.590258  0.018465  0.013340  0.000001  1.000000  0.003960  0.005719  0.001352  0.292818  0.290362  0.068665  0.185765  0.086880  0.020545  16  0  0  0  0
21  2  20.313946  0.000000  0.106122  0.465167  9817788.775309  6310521.733130  1305.888490  680782.761526  437582.688981  90.552607  0.031794  1.589718  0.018451  0.013342  0.000001  1.000000  0.003956  0.005725  0.001354  0.292838  0.290354  0.068663  0.185608  0.086978  0.020569  16  0  0  0  0
14  9  20.554282  0.000000  0.105383  0.466685  9775697.745134  6319202.332993  227678.375494  677864.095376  438184.617061  15787.619469  0.031946  1.597316  0.018372  0.013360  0.000214  1.000000  0.003939  0.005762  0.001363  0.293212  0.290268  0.068643  0.184794  0.087517  0.020696  16  0  0  0  0
0  24  28.771153  0.690723  0.220362  0.001746  16619782.746565  5570189.787942  53737488.044402  1152445.000917  386246.768274  3726252.045707  0.093507  4.675341  0.031234  0.011777  0.050496  1.000000  0.007809  0.000331  0.000078  0.301214  0.294452  0.069632  0.366366  0.000176  0.000042  37  0  0  0  0
1  23  28.718744  0.688911  0.219509  0.003615  16568952.757219  5575644.840792  53261081.486349  1148920.359951  386625.031244  3693217.176082  0.092975  4.648758  0.031139  0.011788  0.050048  1.000000  0.007776  0.000341  0.000081  0.301132  0.294423  0.069625  0.364786  0.000366  0.000087  38  0  0  0  0
20  3  20.333794  0.000000  0.105980  0.465485  9809453.714104  6311760.193900  2730.257690  680204.793705  437668.566032  189.320876  0.031783  1.589132  0.018435  0.013345  0.000003  1.000000  0.003952  0.005733  0.001356  0.292863  0.290343  0.068661  0.185430  0.087090  0.020595  16  0  0  0  0
6  18  27.214520  0.622306  0.194049  0.107700  15053994.436182  5742609.705311  39857652.015769  1043870.482326  398202.668953  2763799.774901  0.077886  3.894310  0.028292  0.012141  0.037453  1.000000  0.006815  0.001048  0.000248  0.299280  0.293507  0.069409  0.319744  0.012325  0.002915  29  0  0  0  0
5  19  27.728254  0.649202  0.203289  0.057527  15603741.429805  5681914.718162  44480639.654304  1081990.906896  393993.971668  3084365.878235  0.083135  4.156757  0.029325  0.012013  0.041797  1.000000  0.007156  0.000680  0.000161  0.299925  0.293843  0.069488  0.335712  0.006312  0.001493  32  0  0  0  0
3  21  28.433516  0.678579  0.214855  0.015018  16291930.594959  5605984.976072  50687157.534049  1129711.155420  388728.869649  3514736.756885  0.090100  4.505002  0.030618  0.011853  0.047629  1.000000  0.007594  0.000404  0.000096  0.300760  0.294260  0.069587  0.356291  0.001569  0.000371  36  0  0  0  0
2  22  28.617666  0.685330  0.217851  0.007422  16470216.673571  5586400.500404  52341237.157785  1142073.826049  387370.847621  3629433.550613  0.091948  4.597400  0.030953  0.011811  0.049184  1.000000  0.007711  0.000361  0.000085  0.300992  0.294366  0.069612  0.361740  0.000761  0.000180  39  0  0  0  0
4  20  28.135718  0.666953  0.210034  0.029748  16005060.626059  5637619.277176  48056394.527373  1109819.086635  390922.447792  3332315.017572  0.087156  4.357787  0.030079  0.011919  0.045157  1.000000  0.007410  0.000495  0.000117  0.300407  0.294087  0.069546  0.347631  0.003180  0.000752  36  0  0  0  0
11  13  21.682651  0.000000  0.114056  0.444509  10293220.732691  6265200.210748  4132167.546711  713750.050624  434440.014814  286531.773897  0.036474  1.823685  0.019345  0.013246  0.003883  1.000000  0.004194  0.005292  0.001252  0.294009  0.290559  0.068711  0.196776  0.080027  0.018925  16  0  0  0  0
18  5  20.382942  0.000000  0.105656  0.466202  9790591.338962  6314710.362518  11936.367431  678896.843398  437873.135918  827.688736  0.031762  1.588104  0.018400  0.013351  0.000011  1.000000  0.003944  0.005749  0.001360  0.292935  0.290318  0.068655  0.185033  0.087343  0.020655  16  0  0  0  0
10  14  22.624688  0.000000  0.123300  0.418807  10843801.428596  6205619.837914  8134131.655630  751928.285579  430308.606848  564035.012146  0.041143  2.057150  0.020379  0.013120  0.007643  1.000000  0.004471  0.004792  0.001133  0.294653  0.290895  0.068791  0.209744  0.072067  0.017042  18  0  0  0  0
23  0  20.282877  0.000000  0.106353  0.464649  9831277.831154  6308574.163282  298.828768  681718.116410  437447.641058  20.721313  0.031815  1.590732  0.018476  0.013338  0.000000  1.000000  0.003962  0.005713  0.001351  0.292803  0.290369  0.068667  0.185899  0.086796  0.020526  16  0  0  0  0
9  15  23.948956  0.213084  0.139047  0.368947  11781200.792688  6103246.024846  14971363.612196  816929.208123  423209.826383  1038140.715489  0.049113  2.455650  0.022141  0.012904  0.014068  1.000000  0.004956  0.003939  0.000932  0.295687  0.291476  0.068928  0.232515  0.058493  0.013832  19  0  0  0  0
12  12  21.115769  0.000000  0.109269  0.456944  10007844.248392  6295575.325833  2033109.515232  693961.542692  436546.278780  140979.393827  0.034029  1.701458  0.018808  0.013311  0.001910  1.000000  0.004053  0.005551  0.001313  0.293628  0.290391  0.068672  0.190156  0.084152  0.019900  16  0  0  0  0
7  17  26.487510  0.572873  0.180122  0.188023  14225444.033273  5834136.121423  33304985.916244  986417.338419  404549.271812  2309426.369169  0.070365  3.518261  0.026735  0.012335  0.031296  1.000000  0.006319  0.001736  0.000410  0.298345  0.292996  0.069288  0.296434  0.023362  0.005525  23  0  0  0  0
13  11  20.800858  0.000000  0.106970  0.462737  9870619.897401  6309686.632412  985444.683944  684446.164560  437524.781627  68332.469624  0.032817  1.640832  0.018550  0.013340  0.000926  1.000000  0.003986  0.005676  0.001342  0.293397  0.290316  0.068654  0.186985  0.086138  0.020370  16  0  0  0  0
8  16  25.372901  0.463295  0.160200  0.286581  13040074.867812  5964913.661027  24296530.028453  904221.753205  413617.616691  1684764.175194  0.059949  2.997450  0.024507  0.012611  0.022831  1.000000  0.005639  0.002795  0.000661  0.297049  0.292260  0.069114  0.264574  0.040270  0.009523  22  0  0  0  0
17  7  20.421364  0.000000  0.105555  0.466404  9784871.969948  6315910.610829  52126.688217  678500.252280  437956.363250  3614.556349  0.031792  1.589582  0.018389  0.013354  0.000049  1.000000  0.003942  0.005754  0.001361  0.292988  0.290307  0.068652  0.184923  0.087415  0.020672  16  0  0  0  0
21  3  20.314399  0.000000  0.106125  0.465159  9817973.922221  6310501.307047  2728.342720  680795.599939  437581.272600  189.188088  0.031796  1.589800  0.018451  0.013342  0.000003  1.000000  0.003956  0.005725  0.001354  0.292838  0.290354  0.068663  0.185613  0.086975  0.020568  17  0  0  0  0
18  6  20.387001  0.000000  0.105685  0.466131  9792320.072866  6314519.799539  24934.793025  679016.716851  437859.921946  1729.022455  0.031777  1.588857  0.018403  0.013351  0.000023  1.000000  0.003945  0.005748  0.001359  0.292936  0.290320  0.068655  0.185072  0.087318  0.020649  17  0  0  0  0
22  2  20.297258  0.000000  0.106248  0.464883  9825164.262963  6309452.089971  1305.093669  681294.190827  437508.518041  90.497493  0.031806  1.590298  0.018465  0.013340  0.000001  1.000000  0.003960  0.005719  0.001352  0.292819  0.290362  0.068665  0.185767  0.086878  0.020545  16  0  0  0  0
24  0  20.271242  0.000000  0.106441  0.464449  9836465.932830  6307841.252594  298.700281  682077.868516  437396.819741  20.712403  0.031823  1.591142  0.018486  0.013336  0.000000  1.000000  0.003965  0.005709  0.001350  0.292792  0.290375  0.068668  0.186011  0.086726  0.020509  16  0  0  0  0
15  9  20.528404  0.000000  0.105566  0.466283  9786213.368188  6317194.157914  227482.091999  678593.267196  438045.366665  15774.008826  0.031962  1.598083  0.018392  0.013356  0.000214  1.000000  0.003943  0.005753  0.001360  0.293135  0.290287  0.068647  0.185003  0.087374  0.020662  16  0  0  0  0
19  5  20.358685  0.000000  0.105836  0.465802  9801073.553305  6313077.404149  11926.118359  679623.698598  437759.903710  826.978047  0.031778  1.588916  0.018420  0.013348  0.000011  1.000000  0.003949  0.005740  0.001357  0.292896  0.290332  0.068658  0.185254  0.087201  0.020621  17  0  0  0  0
0  25  28.797340  0.691624  0.220790  0.000839  16645241.993603  5567334.641041  53977133.388416  1154210.389937  386048.787360  3742869.475845  0.093774  4.688691  0.031282  0.011771  0.050721  1.000000  0.007826  0.000326  0.000077  0.301241  0.294468  0.069636  0.367149  0.000084  0.000020  38  0  0  0  0
2  23  28.719278  0.688928  0.219507  0.003615  16568669.045633  5575362.562013  53263099.380777  1148900.686890  386605.457536  3693357.100435  0.092976  4.648797  0.031138  0.011788  0.050050  1.000000  0.007775  0.000341  0.000081  0.301094  0.294428  0.069626  0.364752  0.000366  0.000087  40  0  0  0  0
4  21  28.435087  0.678629  0.214857  0.015020  16291842.954563  5605500.994208  50694815.395835  1129705.078280  388695.309495  3515267.766506  0.090106  4.505303  0.030618  0.011852  0.047637  1.000000  0.007594  0.000405  0.000096  0.300701  0.294268  0.069589  0.356250  0.001569  0.000371  39  0  0  0  0
1  24  28.771353  0.690734  0.220363  0.001746  16619716.039064  5569951.852751  53739223.086203  1152440.375301  386230.269429  3726372.356561  0.093508  4.675392  0.031234  0.011776  0.050497  1.000000  0.007809  0.000331  0.000078  0.301184  0.294455  0.069633  0.366344  0.000176  0.000042  40  0  0  0  0
8  17  26.499260  0.573289  0.180095  0.188179  14223357.463069  5833420.236739  33332536.254301  986272.651967  404499.631108  2311336.758123  0.070386  3.519284  0.026731  0.012333  0.031322  1.000000  0.006316  0.001737  0.000411  0.298235  0.293009  0.069291  0.296317  0.023383  0.005530  25  0  0  0  0
3  22  28.618409  0.685358  0.217852  0.007423  16470126.940203  5586014.338110  52345566.725065  1142067.603779  387344.070447  3629733.770432  0.091951  4.597554  0.030953  0.011810  0.049188  1.000000  0.007710  0.000361  0.000085  0.300944  0.294372  0.069613  0.361706  0.000761  0.000180  36  0  0  0  0
6  19  27.734769  0.649388  0.203287  0.057556  15603297.317508  5681239.938175  44503093.900033  1081960.111368  393947.181236  3085922.895173  0.083154  4.157699  0.029324  0.012012  0.041818  1.000000  0.007154  0.000680  0.000161  0.299838  0.293854  0.069491  0.335646  0.006314  0.001493  31  0  0  0  0
5  20  28.139139  0.667051  0.210035  0.029756  16004853.350423  5637037.758782  48069981.938143  1109804.713778  390882.124282  3333257.192560  0.087167  4.358345  0.030079  0.011918  0.045170  1.000000  0.007409  0.000495  0.000117  0.300334  0.294096  0.069548  0.347578  0.003181  0.000752  34  0  0  0  0
7  18  27.224578  0.622614  0.194038  0.107780  15052943.229091  5741882.330643  39887344.990127  1043797.589775  398152.231513  2765858.738028  0.077911  3.895530  0.028290  0.012140  0.037481  1.000000  0.006814  0.001049  0.000248  0.299180  0.293519  0.069412  0.319656  0.012333  0.002916  30  0  0  0  0
16  8  20.465636  0.000000  0.105488  0.466521  9781216.020550  6316980.639283  108935.304596  678246.742311  438030.560907  7553.765842  0.031840  1.592021  0.018382  0.013356  0.000102  1.000000  0.003940  0.005758  0.001362  0.293052  0.290295  0.068649  0.184863  0.087457  0.020682  16  0  0  0  0
23  1  20.282982  0.000000  0.106353  0.464647  9831319.770732  6308569.533508  624.339446  681721.024575  437447.320022  43.292797  0.031815  1.590751  0.018476  0.013338  0.000001  1.000000  0.003962  0.005713  0.001351  0.292803  0.290369  0.068667  0.185900  0.086795  0.020525  16  0  0  0  0
20  4  20.334735  0.000000  0.105986  0.465469  9809843.347296  6311717.213600  5704.119147  680231.811556  437665.585702  395.533666  0.031786  1.589304  0.018436  0.013345  0.000005  1.000000  0.003953  0.005732  0.001356  0.292863  0.290344  0.068661  0.185439  0.087084  0.020594  16  0  0  0  0
14  11  20.777926  0.000000  0.107128  0.462389  9879543.374423  6307777.206171  984703.065305  685064.934170  437392.378649  68281.044482  0.032829  1.641434  0.018567  0.013336  0.000925  1.000000  0.003989  0.005668  0.001340  0.293310  0.290335  0.068659  0.187156  0.086017  0.020341  16  0  0  0  0
10  15  23.950695  0.213317  0.139031  0.369011  11779748.150677  6102372.094739  14973948.489227  816828.479368  423149.226531  1038319.955413  0.049111  2.455543  0.022138  0.012902  0.014071  1.000000  0.004954  0.003940  0.000932  0.295574  0.291490  0.068932  0.232431  0.058509  0.013836  20  0  0  0  0
14  10  20.627900  0.000000  0.105951  0.465293  9809542.579113  6315479.171739  474268.336368  680210.955761  437926.446504  32886.601568  0.032234  1.611688  0.018436  0.013353  0.000446  1.000000  0.003955  0.005731  0.001355  0.293244  0.290290  0.068648  0.185563  0.087028  0.020580  16  0  0  0  0
17  8  20.438893  0.000000  0.105683  0.466091  9792474.899948  6315072.871478  108834.959396  679027.452834  437898.272928  7546.807729  0.031857  1.592872  0.018403  0.013352  0.000102  1.000000  0.003945  0.005748  0.001359  0.292995  0.290311  0.068653  0.185096  0.087305  0.020646  16  0  0  0  0
18  7  20.395470  0.000000  0.105745  0.465982  9795930.073093  6314121.853519  52079.522606  679267.040624  437832.327668  3611.285803  0.031809  1.590430  0.018410  0.013350  0.000049  1.000000  0.003947  0.005745  0.001358  0.292940  0.290322  0.068655  0.185154  0.087265  0.020637  16  0  0  0  0
19  6  20.362769  0.000000  0.105864  0.465731  9802787.356671  6312888.417142  24913.403998  679742.536742  437746.799018  1727.539302  0.031793  1.589667  0.018423  0.013347  0.000023  1.000000  0.003950  0.005739  0.001357  0.292897  0.290333  0.068658  0.185293  0.087177  0.020616  16  0  0  0  0
20  5  20.336702  0.000000  0.106000  0.465436  9810657.292270  6311627.429405  11916.731160  680288.251934  437659.359908  826.327122  0.031793  1.589663  0.018438  0.013344  0.000011  1.000000  0.003953  0.005732  0.001355  0.292864  0.290344  0.068661  0.185458  0.087072  0.020591  16  0  0  0  0
11  14  22.617997  0.000000  0.123333  0.418730  10845275.686494  6204425.195632  8132635.766479  752030.513218  430225.768249  563931.284559  0.041142  2.057092  0.020382  0.013118  0.007642  1.000000  0.004471  0.004791  0.001133  0.294546  0.290910  0.068795  0.209737  0.072044  0.017037  17  0  0  0  0
9  16  25.381858  0.463725  0.160162  0.286750  13037316.320288  5964207.052410  24310897.589043  904030.470663  413568.619205  1685760.447144  0.059956  2.997791  0.024502  0.012610  0.022844  1.000000  0.005637  0.002797  0.000662  0.296934  0.292273  0.069117  0.264447  0.040302  0.009531  22  0  0  0  0
21  4  20.315345  0.000000  0.106132  0.465143  9818360.795076  6310458.618398  5700.119263  680822.426383  437578.312494  395.256307  0.031799  1.589971  0.018452  0.013342  0.000005  1.000000  0.003957  0.005725  0.001354  0.292839  0.290354  0.068663  0.185621  0.086969  0.020567  16  0  0  0  0
13  12  21.096598  0.000000  0.109395  0.456661  10014880.114165  6293819.139319  2031850.718941  694449.422014  436424.501715  140892.106675  0.034037  1.701875  0.018821  0.013307  0.001909  1.000000  0.004056  0.005545  0.001311  0.293534  0.290409  0.068676  0.190282  0.084055  0.019877  17  0  0  0  0
12  13  21.668815  0.000000  0.114140  0.444314  10297743.927716  6263686.656136  4130361.569666  714063.696932  434335.062272  286406.544269  0.036477  1.823865  0.019353  0.013243  0.003881  1.000000  0.004196  0.005288  0.001251  0.293908  0.290576  0.068715  0.196842  0.079964  0.018910  17  0  0  0  0
22  3  20.297713  0.000000  0.106251  0.464876  9825348.298586  6309431.778392  2726.682319  681306.952181  437507.109600  189.072953  0.031808  1.590380  0.018465  0.013340  0.000003  1.000000  0.003960  0.005719  0.001352  0.292819  0.290362  0.068665  0.185771  0.086876  0.020544  16  0  0  0  0
16  9  20.501797  0.000000  0.105757  0.465862  9797211.276547  6315219.020839  227276.852353  679355.881527  437908.407182  15759.777147  0.031978  1.598898  0.018412  0.013352  0.000214  1.000000  0.003948  0.005743  0.001358  0.293067  0.290305  0.068651  0.185226  0.087225  0.020627  17  0  0  0  0
9  17  26.514447  0.573817  0.180059  0.188377  14220728.823565  5832640.551719  33367636.647835  986090.377475  404445.566376  2313770.681217  0.070412  3.520604  0.026726  0.012332  0.031355  1.000000  0.006313  0.001739  0.000411  0.298109  0.293023  0.069294  0.296178  0.023410  0.005536  24  0  0  0  0
1  25  28.797464  0.691635  0.220792  0.000839  16645232.629575  5567090.232599  53978944.235305  1154209.740619  386031.839648  3742995.043157  0.093775  4.688750  0.031282  0.011770  0.050723  1.000000  0.007825  0.000326  0.000077  0.301211  0.294471  0.069637  0.367129  0.000084  0.000020  38  0  0  0  0
5  21  28.437287  0.678696  0.214860  0.015023  16291701.966809  5604905.710790  50704968.931375  1129695.301941  388654.031494  3515971.830539  0.090114  4.505704  0.030618  0.011850  0.047646  1.000000  0.007592  0.000405  0.000096  0.300627  0.294277  0.069591  0.356197  0.001569  0.000371  33  0  0  0  0
6  20  28.143740  0.667181  0.210037  0.029767  16004607.668493  5636329.707688  48087996.661740  1109787.677760  390833.026773  3334506.365216  0.087182  4.359093  0.030078  0.011917  0.045187  1.000000  0.007407  0.000495  0.000117  0.300245  0.294107  0.069551  0.347514  0.003182  0.000752  33  0  0  0  0
8  18  27.237696  0.623009  0.194023  0.107883  15051622.531168  5741047.333239  39925666.719666  1043706.010256  398094.331322  2768516.034234  0.077942  3.897118  0.028287  0.012138  0.037517  1.000000  0.006811  0.001050  0.000248  0.299064  0.293533  0.069415  0.319550  0.012343  0.002919  30  0  0  0  0
2  24  28.771597  0.690749  0.220365  0.001746  16619693.031843  5569640.582033  53741768.752843  1152438.779940  386208.685369  3726548.877568  0.093510  4.675476  0.031234  0.011776  0.050500  1.000000  0.007808  0.000331  0.000078  0.301146  0.294460  0.069634  0.366318  0.000176  0.000042  39  0  0  0  0
3  23  28.719782  0.688951  0.219509  0.003615  16568610.343907  5574971.648481  53266814.396190  1148896.616409  386578.350904  3693614.706145  0.092978  4.648924  0.031138  0.011787  0.050053  1.000000  0.007774  0.000341  0.000081  0.301045  0.294434  0.069628  0.364717  0.000366  0.000087  37  0  0  0  0
4  22  28.619422  0.685395  0.217855  0.007424  16470065.018025  5585524.373340  52351566.508138  1142063.309986  387310.095427  3630149.805956  0.091956  4.597778  0.030953  0.011809  0.049193  1.000000  0.007709  0.000361  0.000085  0.300883  0.294380  0.069615  0.361664  0.000761  0.000180  37  0  0  0  0
23  2  20.283201  0.000000  0.106355  0.464643  9831407.383672  6308559.862839  1304.419757  681727.099810  437446.649440  90.450763  0.031816  1.590790  0.018477  0.013338  0.000001  1.000000  0.003963  0.005713  0.001351  0.292803  0.290369  0.068667  0.185902  0.086794  0.020525  16  0  0  0  0
25  0  20.261745  0.000000  0.106514  0.464285  9840714.089756  6307246.544629  298.594930  682372.443198  437355.581643  20.705098  0.031830  1.591478  0.018494  0.013335  0.000000  1.000000  0.003967  0.005705  0.001349  0.292783  0.290380  0.068669  0.186103  0.086669  0.020495  16  0  0  0  0
7  19  27.743423  0.649632  0.203284  0.057594  15602705.005728  5680442.744287  44532339.329967  1081919.039426  393891.902408  3087950.824782  0.083179  4.158933  0.029323  0.012010  0.041846  1.000000  0.007153  0.000680  0.000161  0.299735  0.293867  0.069494  0.335565  0.006317  0.001494  32  0  0  0  0
15  10  20.602533  0.000000  0.106130  0.464899  9819772.843946  6313499.987393  473867.009482  680920.340339  437789.206376  32858.772855  0.032248  1.612422  0.018455  0.013348  0.000445  1.000000  0.003960  0.005722  0.001353  0.293166  0.290309  0.068652  0.185765  0.086889  0.020548  16  0  0  0  0
13  13  21.653480  0.000000  0.114235  0.444094  10302908.526985  6262114.055268  4128312.452761  714421.819339  434226.015358  286264.454894  0.036482  1.824088  0.019363  0.013240  0.003879  1.000000  0.004197  0.005283  0.001249  0.293809  0.290593  0.068719  0.196924  0.079892  0.018893  16  0  0  0  0
17  9  20.475309  0.000000  0.105949  0.465437  9808323.871437  6313326.455651  227069.366512  680126.448425  437777.173379  15745.389713  0.031995  1.599732  0.018433  0.013348  0.000213  1.000000  0.003953  0.005733  0.001356  0.293009  0.290322  0.068655  0.185455  0.087075  0.020592  16  0  0  0  0
10  16  25.393477  0.464266  0.160112  0.286963  13033852.212381  5963481.194641  24328979.137463  903790.263320  413518.286949  1687014.253551  0.059965  2.998239  0.024495  0.012608  0.022861  1.000000  0.005634  0.002800  0.000662  0.296808  0.292287  0.069120  0.264296  0.040342  0.009540  23  0  0  0  0
21  5  20.317322  0.000000  0.106145  0.465109  9819168.899469  6310369.459328  11908.378773  680878.461765  437572.130047  825.747953  0.031807  1.590330  0.018454  0.013342  0.000011  1.000000  0.003957  0.005724  0.001354  0.292839  0.290354  0.068663  0.185640  0.086958  0.020564  16  0  0  0  0
14  12  21.075743  0.000000  0.109534  0.456347  10022716.306311  6292018.472505  2030453.303654  694992.797376  436299.640307  140795.207439  0.034047  1.702355  0.018836  0.013303  0.001908  1.000000  0.004059  0.005538  0.001310  0.293445  0.290427  0.068680  0.190428  0.083948  0.019852  17  0  0  0  0
18  8  20.413117  0.000000  0.105872  0.465671  9803464.313053  6313291.308737  108736.904701  679789.478089  437774.736231  7540.008443  0.031874  1.593712  0.018424  0.013348  0.000102  1.000000  0.003950  0.005738  0.001357  0.292946  0.290327  0.068657  0.185325  0.087156  0.020611  16  0  0  0  0
19  7  20.371291  0.000000  0.105925  0.465583  9806366.218827  6312493.755482  52034.940836  679990.701345  437719.432483  3608.194424  0.031825  1.591236  0.018430  0.013346  0.000049  1.000000  0.003951  0.005735  0.001356  0.292900  0.290336  0.068659  0.185374  0.087125  0.020603  16  0  0  0  0
23  3  20.283657  0.000000  0.106358  0.464636  9831590.431885  6308539.657731  2725.274493  681739.792695  437445.248383  188.975332  0.031817  1.590872  0.018477  0.013338  0.000003  1.000000  0.003963  0.005713  0.001351  0.292804  0.290369  0.068667  0.185906  0.086791  0.020524  16  0  0  0  0
12  14  22.610679  0.000000  0.123370  0.418643  10846964.969534  6203182.386863  8130949.125488  752147.651078  430139.589700  563814.329902  0.041141  2.057040  0.020385  0.013115  0.007640  1.000000  0.004471  0.004789  0.001132  0.294437  0.290926  0.068798  0.209734  0.072018  0.017031  18  0  0  0  0
20  6  20.340809  0.000000  0.106028  0.465365  9812357.502706  6311439.877461  24893.813832  680406.147520  437646.354726  1726.180886  0.031808  1.590413  0.018441  0.013344  0.000023  1.000000  0.003954  0.005730  0.001355  0.292866  0.290345  0.068661  0.185496  0.087048  0.020585  17  0  0  0  0
11  15  23.953380  0.213613  0.139009  0.369092  11777933.175076  6101476.168153  14977267.285629  816702.625764  423087.101404  1038550.086600  0.049109  2.455434  0.022135  0.012900  0.014074  1.000000  0.004952  0.003942  0.000932  0.295454  0.291504  0.068935  0.232336  0.058529  0.013841  20  0  0  0  0
25  1  20.261850  0.000000  0.106514  0.464283  9840755.676674  6307241.953582  623.850902  682375.326908  437355.263292  43.258920  0.031830  1.591497  0.018494  0.013335  0.000001  1.000000  0.003967  0.005705  0.001349  0.292783  0.290380  0.068669  0.186104  0.086668  0.020495  16  0  0  0  0
16  10  20.576460  0.000000  0.106316  0.464488  9830471.361932  6311555.652151  473447.466044  681662.194414  437654.382747  32829.680975  0.032264  1.613202  0.018475  0.013344  0.000445  1.000000  0.003964  0.005713  0.001351  0.293098  0.290326  0.068656  0.185982  0.086744  0.020513  16  0  0  0  0
2  25  28.797702  0.691649  0.220794  0.000839  16645167.897845  5566783.242320  53981227.268574  1154205.252007  386010.552402  3743153.352704  0.093776  4.688818  0.031282  0.011770  0.050725  1.000000  0.007825  0.000326  0.000077  0.301172  0.294476  0.069638  0.367101  0.000084  0.000020  37  0  0  0  0
22  4  20.298663  0.000000  0.106258  0.464860  9825732.744902  6309389.350744  5696.651099  681333.610365  437504.167592  395.015818  0.031811  1.590551  0.018466  0.013340  0.000005  1.000000  0.003960  0.005718  0.001352  0.292819  0.290363  0.068665  0.185780  0.086870  0.020543  16  0  0  0  0
24  1  20.271347  0.000000  0.106442  0.464447  9836507.671769  6307836.645976  624.071005  682080.762768  437396.500310  43.274182  0.031823  1.591161  0.018486  0.013336  0.000001  1.000000  0.003965  0.005709  0.001350  0.292792  0.290375  0.068668  0.186012  0.086725  0.020509  16  0  0  0  0
3  24  28.772003  0.690769  0.220367  0.001746  16619623.530647  5569250.146198  53745096.116472  1152433.960605  386181.611861  3726779.602821  0.093512  4.675585  0.031234  0.011775  0.050503  1.000000  0.007807  0.000331  0.000078  0.301098  0.294466  0.069636  0.366283  0.000176  0.000042  39  0  0  0  0
24  2  20.271566  0.000000  0.106443  0.464444  9836594.899401  6307827.016260  1303.858939  682086.811285  437395.832568  90.411875  0.031824  1.591200  0.018486  0.013336  0.000001  1.000000  0.003965  0.005709  0.001350  0.292792  0.290375  0.068668  0.186014  0.086724  0.020509  16  0  0  0  0
5  22  28.620907  0.685445  0.217858  0.007425  16469950.756790  5584922.241007  52359562.166501  1142055.386911  387268.342511  3630704.238986  0.091962  4.598080  0.030953  0.011808  0.049201  1.000000  0.007708  0.000361  0.000085  0.300809  0.294390  0.069617  0.361611  0.000762  0.000180  34  0  0  0  0
4  23  28.720529  0.688981  0.219512  0.003616  16568533.517244  5574481.589042  53271852.031224  1148891.289112  386544.369319  3693964.024629  0.092982  4.649102  0.031138  0.011786  0.050058  1.000000  0.007773  0.000341  0.000081  0.300984  0.294442  0.069630  0.364674  0.000367  0.000087  39  0  0  0  0
10  17  26.533839  0.574478  0.180013  0.188626  14217448.457411  5831830.225003  33411750.776699  985862.911109  404389.376894  2316829.632592  0.070446  3.522282  0.026720  0.012330  0.031396  1.000000  0.006310  0.001742  0.000412  0.297972  0.293039  0.069298  0.296014  0.023445  0.005544  27  0  0  0  0
8  19  27.754816  0.649947  0.203279  0.057643  15601967.529793  5679520.928646  44570319.453289  1081867.901546  393827.982088  3090584.433411  0.083211  4.160551  0.029321  0.012008  0.041882  1.000000  0.007151  0.000681  0.000161  0.299615  0.293882  0.069497  0.335470  0.006321  0.001495  31  0  0  0  0
6  21  28.440305  0.678786  0.214863  0.015027  16291565.610590  5604177.754881  50718675.947787  1129685.846761  388603.553750  3516922.299193  0.090125  4.506258  0.030617  0.011849  0.047659  1.000000  0.007591  0.000405  0.000096  0.300537  0.294289  0.069593  0.356134  0.001570  0.000371  35  0  0  0  0
9  18  27.254724  0.623512  0.194004  0.108015  15049916.872999  5740126.333256  39974519.958309  1043587.736915  398030.467562  2771903.603826  0.077983  3.899156  0.028284  0.012136  0.037563  1.000000  0.006809  0.001051  0.000249  0.298933  0.293549  0.069419  0.319425  0.012357  0.002922  28  0  0  0  0
7  20  28.149942  0.667352  0.210039  0.029782  16004301.951587  5635487.345192  48111762.091321  1109766.478812  390774.615874  3336154.301951  0.087202  4.360092  0.030078  0.011915  0.045209  1.000000  0.007406  0.000495  0.000117  0.300140  0.294121  0.069554  0.347438  0.003182  0.000753  34  0  0  0  0
15  11  20.753631  0.000000  0.107297  0.462013  9889187.569432  6305857.566828  983902.797205  685733.679634  437259.267477  68225.552483  0.032842  1.642100  0.018585  0.013332  0.000925  1.000000  0.003993  0.005659  0.001338  0.293231  0.290353  0.068663  0.187345  0.085886  0.020310  16  0  0  0  0
15  12  21.053691  0.000000  0.109683  0.456009  10031179.644803  6290218.800904  2028947.507797  695579.660170  436174.847910  140690.792903  0.034058  1.702889  0.018852  0.013299  0.001907  1.000000  0.004062  0.005530  0.001308  0.293364  0.290444  0.068684  0.190590  0.083833  0.019825  16  0  0  0  0
13  14  22.602873  0.000000  0.123410  0.418547  10848854.713612  6201929.931398  8129090.930391  752278.689260  430052.742233  563685.479382  0.041140  2.056998  0.020389  0.013113  0.007639  1.000000  0.004471  0.004787  0.001132  0.294329  0.290942  0.068802  0.209737  0.071990  0.017024  18  0  0  0  0
17  10  20.550506  0.000000  0.106503  0.464072  9841280.721835  6309694.605894  473023.410306  682411.734464  437525.334522  32800.276203  0.032280  1.614001  0.018495  0.013340  0.000444  1.000000  0.003969  0.005703  0.001349  0.293039  0.290343  0.068660  0.186204  0.086598  0.020479  16  0  0  0  0
11  16  25.408216  0.464933  0.160050  0.287227  13029608.430768  5962775.592339  24351379.286303  903495.992031  413469.359243  1688567.519315  0.059976  2.998818  0.024487  0.012607  0.022882  1.000000  0.005630  0.002804  0.000663  0.296673  0.292301  0.069123  0.264122  0.040392  0.009552  24  0  0  0  0
21  6  20.321449  0.000000  0.106174  0.465039  9820857.030666  6310183.188353  24876.383286  680995.519755  437559.213690  1724.972221  0.031822  1.591078  0.018457  0.013341  0.000023  1.000000  0.003958  0.005723  0.001353  0.292841  0.290356  0.068663  0.185678  0.086933  0.020558  16  0  0  0  0
14  13  21.636913  0.000000  0.114339  0.443850  10308645.516441  6260523.254793  4126048.311573  714819.632290  434115.706452  286107.455357  0.036487  1.824352  0.019374  0.013236  0.003877  1.000000  0.004200  0.005278  0.001248  0.293715  0.290610  0.068724  0.197021  0.079813  0.018874  17  0  0  0  0
23  4  20.284611  0.000000  0.106364  0.464620  9831972.844774  6308497.447393  5693.710512  681766.309879  437442.321444  394.811913  0.031821  1.591043  0.018478  0.013338  0.000005  1.000000  0.003963  0.005713  0.001351  0.292804  0.290370  0.068667  0.185914  0.086786  0.020523  17  0  0  0  0
22  5  20.300648  0.000000  0.106271  0.464826  9826535.879523  6309300.716261  11901.136776  681389.301134  437498.021521  825.245780  0.031818  1.590908  0.018467  0.013340  0.000011  1.000000  0.003960  0.005718  0.001352  0.292820  0.290363  0.068665  0.185798  0.086858  0.020540  16  0  0  0  0
12  15  23.957227  0.213979  0.138980  0.369195  11775716.372621  6100599.057877  14981417.686730  816548.908778  423026.281033  1038837.882721  0.049107  2.455328  0.022131  0.012898  0.014078  1.000000  0.004950  0.003943  0.000933  0.295332  0.291519  0.068938  0.232229  0.058554  0.013847  19  0  0  0  0
18  9  20.449780  0.000000  0.106136  0.465021  9819170.244729  6311559.880762  226866.630826  680878.555048  437654.675966  15731.331664  0.032011  1.600555  0.018454  0.013344  0.000213  1.000000  0.003958  0.005723  0.001353  0.292961  0.290337  0.068659  0.185681  0.086929  0.020557  16  0  0  0  0
25  2  20.262069  0.000000  0.106516  0.464280  9840842.594282  6307232.357158  1303.399107  682381.353928  437354.597859  90.379989  0.031831  1.591536  0.018494  0.013335  0.000001  1.000000  0.003967  0.005705  0.001349  0.292783  0.290380  0.068669  0.186106  0.086667  0.020495  17  0  0  0  0
20  7  20.349379  0.000000  0.106088  0.465218  9815907.889382  6311048.233357  51994.108957  680652.337583  437619.197434  3605.363070  0.031840  1.591978  0.018447  0.013343  0.000049  1.000000  0.003956  0.005727  0.001354  0.292869  0.290348  0.068661  0.185577  0.086996  0.020573  16  0  0  0  0
3  25  28.798063  0.691668  0.220795  0.000839  16645090.740380  5566393.295113  53984357.341074  1154199.901772  385983.512776  3743370.397443  0.093778  4.688917  0.031282  0.011769  0.050728  1.000000  0.007824  0.000326  0.000077  0.301124  0.294482  0.069639  0.367066  0.000084  0.000020  39  0  0  0  0
5  23  28.721631  0.689023  0.219515  0.003616  16568447.277548  5573874.269284  53278750.021718  1148885.309100  386502.256698  3694442.343436  0.092987  4.649354  0.031138  0.011785  0.050065  1.000000  0.007772  0.000341  0.000081  0.300909  0.294452  0.069632  0.364621  0.000367  0.000087  37  0  0  0  0
4  24  28.772622  0.690797  0.220370  0.001746  16619535.106478  5568760.473026  53749638.692336  1152427.829117  386147.657061  3727094.593031  0.093515  4.675738  0.031234  0.011774  0.050507  1.000000  0.007806  0.000331  0.000078  0.301037  0.294474  0.069637  0.366239  0.000176  0.000042  39  0  0  0  0
10  18  27.276484  0.624145  0.193978  0.108182  15047806.171353  5739143.476323  40036168.375187  1043441.377146  397962.314531  2776178.413607  0.078035  3.901750  0.028280  0.012134  0.037621  1.000000  0.006806  0.001052  0.000249  0.298788  0.293567  0.069423  0.319280  0.012374  0.002926  28  0  0  0  0
8  20  28.158300  0.667575  0.210040  0.029801  16003894.190425  5634513.234190  48142880.755410  1109738.203935  390707.069302  3338312.124915  0.087228  4.361413  0.030077  0.011913  0.045239  1.000000  0.007404  0.000496  0.000117  0.300018  0.294136  0.069557  0.347348  0.003184  0.000753  31  0  0  0  0
6  22  28.623032  0.685513  0.217862  0.007427  16469819.157843  5584188.959360  52370423.818015  1142046.261608  387217.495470  3631457.405028  0.091970  4.598500  0.030952  0.011806  0.049211  1.000000  0.007706  0.000361  0.000085  0.300718  0.294401  0.069620  0.361546  0.000762  0.000180  35  0  0  0  0
7  21  28.444543  0.678905  0.214867  0.015032  16291343.983120  5603316.652807  50736835.545663  1129670.478722  388543.843416  3518181.517687  0.090140  4.506999  0.030617  0.011847  0.047676  1.000000  0.007589  0.000405  0.000096  0.300430  0.294302  0.069597  0.356057  0.001570  0.000371  37  0  0  0  0
11  17  26.558187  0.575291  0.179955  0.188934  14213410.925464  5831033.766811  33466249.130456  985582.941535  404334.149081  2320608.644406  0.070488  3.524379  0.026712  0.012328  0.031447  1.000000  0.006306  0.001745  0.000413  0.297825  0.293055  0.069302  0.295825  0.023488  0.005554  26  0  0  0  0
9  19  27.769706  0.650351  0.203273  0.057706  15601048.852876  5678487.641371  44619197.993185  1081804.198871  393756.332129  3093973.757436  0.083253  4.162652  0.029320  0.012006  0.041927  1.000000  0.007148  0.000682  0.000161  0.299480  0.293899  0.069501  0.335360  0.006325  0.001496  33  0  0  0  0
19  8  20.389048  0.000000  0.106050  0.465274  9813835.576616  6311670.048528  108644.224278  680508.639767  437662.315193  7533.581820  0.031890  1.594511  0.018444  0.013345  0.000102  1.000000  0.003955  0.005729  0.001355  0.292907  0.290340  0.068660  0.185544  0.087017  0.020578  16  0  0  0  0
16  11  20.728674  0.000000  0.107472  0.461621  9899271.106984  6303976.509851  983066.624612  686432.889884  437128.831674  68167.570803  0.032856  1.642809  0.018604  0.013328  0.000924  1.000000  0.003998  0.005650  0.001336  0.293162  0.290371  0.068667  0.187548  0.085749  0.020278  16  0  0  0  0
19  9  20.425943  0.000000  0.106312  0.464629  9829406.427131  6309952.859796  226675.018785  681588.349960  437543.242302  15718.044948  0.032027  1.601338  0.018473  0.013341  0.000213  1.000000  0.003962  0.005714  0.001351  0.292921  0.290350  0.068662  0.185897  0.086791  0.020524  16  0  0  0  0
14  14  22.594754  0.000000  0.123453  0.418444  10850915.294701  6200705.790702  8127094.413874  752421.573581  429967.858162  563547.037411  0.041139  2.056968  0.020393  0.013110  0.007637  1.000000  0.004471  0.004785  0.001132  0.294227  0.290957  0.068806  0.209745  0.071959  0.017017  18  0  0  0  0
24  3  20.272024  0.000000  0.106446  0.464436  9836777.132551  6307806.899120  2724.102925  682099.447653  437394.437610  188.894094  0.031826  1.591282  0.018487  0.013336  0.000003  1.000000  0.003965  0.005708  0.001350  0.292792  0.290375  0.068668  0.186018  0.086721  0.020508  16  0  0  0  0
22  6  20.304792  0.000000  0.106300  0.464757  9828213.474965  6309115.573443  24861.269934  681505.628556  437485.183392  1723.924235  0.031833  1.591655  0.018471  0.013339  0.000023  1.000000  0.003961  0.005716  0.001352  0.292821  0.290364  0.068665  0.185836  0.086834  0.020535  17  0  0  0  0
15  13  21.619501  0.000000  0.114450  0.443589  10314828.240871  6258955.251527  4123618.663880  715248.353289  434006.978345  285938.979308  0.036493  1.824653  0.019385  0.013233  0.003875  1.000000  0.004202  0.005273  0.001247  0.293629  0.290626  0.068727  0.197131  0.079728  0.018854  17  0  0  0  0
13  15  23.962377  0.214418  0.138945  0.369319  11773088.209278  6099781.310687  14986453.312574  816366.667304  422969.577002  1039187.061884  0.049105  2.455231  0.022126  0.012897  0.014082  1.000000  0.004948  0.003945  0.000933  0.295210  0.291533  0.068942  0.232113  0.058585  0.013854  19  0  0  0  0
12  16  25.426507  0.465739  0.159974  0.287547  13024494.989928  5962139.271836  24378503.132233  903141.417039  413425.235659  1690448.334554  0.059991  2.999544  0.024478  0.012606  0.022908  1.000000  0.005626  0.002808  0.000664  0.296535  0.292316  0.069127  0.263923  0.040453  0.009566  23  0  0  0  0
21  7  20.330061  0.000000  0.106233  0.464893  9824382.098283  6309794.239913  51957.778629  681239.954151  437532.243320  3602.843861  0.031853  1.592640  0.018463  0.013341  0.000049  1.000000  0.003959  0.005719  0.001353  0.292844  0.290358  0.068664  0.185758  0.086882  0.020546  16  0  0  0  0
18  10  20.525496  0.000000  0.106685  0.463665  9851830.700794  6307959.084624  472609.128626  683143.288582  437404.990421  32771.549182  0.032296  1.614789  0.018515  0.013337  0.000444  1.000000  0.003974  0.005694  0.001346  0.292991  0.290358  0.068664  0.186424  0.086456  0.020445  17  0  0  0  0
25  3  20.262528  0.000000  0.106519  0.464272  9841024.168734  6307212.310059  2723.142323  682393.944620  437353.207758  188.827484  0.031832  1.591618  0.018495  0.013335  0.000003  1.000000  0.003967  0.005705  0.001349  0.292783  0.290380  0.068669  0.186110  0.086664  0.020494  16  0  0  0  0
23  5  20.286603  0.000000  0.106378  0.464587  9832771.715587  6308409.270192  11894.996397  681821.704987  437436.207081  824.819996  0.031828  1.591400  0.018479  0.013338  0.000011  1.000000  0.003963  0.005712  0.001351  0.292805  0.290370  0.068667  0.185933  0.086774  0.020520  17  0  0  0  0
17  11  20.703842  0.000000  0.107649  0.461224  9909457.592451  6302180.209534  982221.814215  687139.238723  437004.273047  68108.990162  0.032871  1.643537  0.018623  0.013324  0.000923  1.000000  0.004002  0.005641  0.001334  0.293102  0.290387  0.068671  0.187756  0.085612  0.020245  16  0  0  0  0
16  12  21.031072  0.000000  0.109838  0.455656  10040023.923547  6288465.277034  2027376.058795  696192.938032  436053.255477  140581.825862  0.034069  1.703461  0.018869  0.013295  0.001905  1.000000  0.004066  0.005522  0.001306  0.293292  0.290461  0.068688  0.190765  0.083713  0.019796  16  0  0  0  0
12  17  26.588087  0.576272  0.179884  0.189306  14208551.768200  5830299.906818  33532209.477984  985245.999014  404283.261937  2325182.451051  0.070539  3.526944  0.026703  0.012327  0.031509  1.000000  0.006301  0.001749  0.000414  0.297675  0.293071  0.069306  0.295612  0.023540  0.005567  25  0  0  0  0
5  24  28.773579  0.690835  0.220372  0.001746  16619407.064111  5568156.629213  53755815.333262  1152418.950434  386105.785467  3727522.892189  0.093519  4.675952  0.031234  0.011773  0.050513  1.000000  0.007805  0.000331  0.000078  0.300961  0.294484  0.069640  0.366185  0.000176  0.000042  36  0  0  0  0
4  25  28.798584  0.691695  0.220799  0.000839  16645040.052055  5565899.063643  53988792.393054  1154196.386954  385949.241895  3743677.931757  0.093781  4.689068  0.031282  0.011768  0.050732  1.000000  0.007823  0.000326  0.000077  0.301063  0.294490  0.069641  0.367023  0.000084  0.000020  38  0  0  0  0
6  23  28.723302  0.689080  0.219519  0.003617  16568305.244457  5573139.531735  53288063.786366  1148875.460275  386451.308702  3695088.176277  0.092994  4.649701  0.031138  0.011783  0.050073  1.000000  0.007771  0.000341  0.000081  0.300818  0.294463  0.069635  0.364556  0.000367  0.000087  31  0  0  0  0
11  18  27.303866  0.624926  0.193944  0.108389  15045204.839636  5738142.168985  40112650.129280  1043260.996224  397892.882117  2781481.793110  0.078100  3.904993  0.028275  0.012132  0.037693  1.000000  0.006802  0.001054  0.000249  0.298635  0.293585  0.069427  0.319117  0.012395  0.002931  28  0  0  0  0
20  8  20.367237  0.000000  0.106213  0.464911  9823317.835218  6310230.823531  108559.340967  681166.156276  437562.516797  7527.695861  0.031905  1.595246  0.018461  0.013341  0.000102  1.000000  0.003959  0.005720  0.001353  0.292876  0.290352  0.068663  0.185745  0.086889  0.020547  16  0  0  0  0
10  19  27.788997  0.650863  0.203263  0.057787  15599856.387028  5677375.156156  44681214.992628  1081721.511189  393679.190445  3098274.125381  0.083307  4.165336  0.029318  0.012003  0.041986  1.000000  0.007146  0.000682  0.000161  0.299331  0.293917  0.069506  0.335234  0.006332  0.001497  32  0  0  0  0
8  21  28.450400  0.679063  0.214871  0.015039  16291078.878353  5602315.801160  50761045.195909  1129652.095890  388474.442600  3519860.257465  0.090160  4.508006  0.030617  0.011845  0.047699  1.000000  0.007588  0.000405  0.000096  0.300305  0.294318  0.069600  0.355968  0.001570  0.000371  34  0  0  0  0
7  22  28.626098  0.685604  0.217866  0.007429  16469643.986427  5583317.053257  52385088.032652  1142034.114914  387157.035966  3632474.247492  0.091982  4.599080  0.030952  0.011805  0.049225  1.000000  0.007705  0.000361  0.000085  0.300609  0.294415  0.069623  0.361469  0.000762  0.000180  37  0  0  0  0
9  20  28.169465  0.667865  0.210040  0.029826  16003371.586230  5633418.072304  48183372.188834  1109701.965640  390631.128848  3341119.872208  0.087263  4.363150  0.030076  0.011911  0.045277  1.000000  0.007402  0.000496  0.000117  0.299879  0.294154  0.069562  0.347244  0.003185  0.000753  33  0  0  0  0
17  12  21.008593  0.000000  0.109993  0.455299  10048954.893642  6286799.510247  2025789.966956  696812.227224  435937.748275  140471.843461  0.034081  1.704050  0.018885  0.013292  0.001904  1.000000  0.004070  0.005514  0.001304  0.293230  0.290477  0.068692  0.190945  0.083592  0.019768  16  0  0  0  0
20  9  20.404342  0.000000  0.106472  0.464269  9838765.080770  6308526.731633  226499.534785  682237.295483  437444.352064  15705.876578  0.032041  1.602058  0.018490  0.013338  0.000213  1.000000  0.003967  0.005706  0.001349  0.292890  0.290362  0.068665  0.186096  0.086665  0.020495  16  0  0  0  0
16  13  21.601733  0.000000  0.114565  0.443317  10321277.803318  6257448.166925  4121092.029709  715695.577306  433902.474445  285763.778046  0.036500  1.824981  0.019397  0.013230  0.003872  1.000000  0.004204  0.005267  0.001245  0.293553  0.290642  0.068731  0.197251  0.079640  0.018833  17  0  0  0  0
24  5  20.274978  0.000000  0.106466  0.464387  9837953.212370  6307677.066515  11889.886505  682180.999098  437385.434789  824.465667  0.031836  1.591809  0.018489  0.013336  0.000011  1.000000  0.003966  0.005707  0.001350  0.292793  0.290376  0.068668  0.186045  0.086704  0.020504  17  0  0  0  0
13  16  25.448559  0.466685  0.159882  0.287925  13018488.245091  5961617.194826  24410506.051192  902724.898775  413389.033920  1692667.473307  0.060009  3.000428  0.024466  0.012604  0.022938  1.000000  0.005621  0.002813  0.000665  0.296397  0.292329  0.069130  0.263702  0.040525  0.009583  23  0  0  0  0
19  10  20.502144  0.000000  0.106856  0.463281  9861786.819477  6306381.596338  472217.625225  683833.663383  437295.604606  32744.401647  0.032311  1.615540  0.018534  0.013333  0.000444  1.000000  0.003978  0.005685  0.001344  0.292951  0.290371  0.068667  0.186633  0.086322  0.020413  16  0  0  0  0
5  25  28.799450  0.691731  0.220801  0.000840  16644917.386287  5565294.091392  53994695.400649  1154187.881094  385907.292054  3744087.256698  0.093785  4.689270  0.031282  0.011767  0.050737  1.000000  0.007822  0.000326  0.000077  0.300987  0.294500  0.069643  0.366969  0.000084  0.000020  29  0  0  0  0
15  14  22.586522  0.000000  0.123497  0.418337  10853099.536652  6199543.293294  8125005.797802  752573.032764  429887.248544  563402.209095  0.041139  2.056952  0.020397  0.013107  0.007635  1.000000  0.004471  0.004783  0.001131  0.294132  0.290972  0.068809  0.209760  0.071927  0.017009  19  0  0  0  0
14  15  23.968877  0.214929  0.138903  0.369464  11770064.225621  6099058.048561  14992349.193463  816156.978953  422919.424733  1039595.892646  0.049103  2.455147  0.022120  0.012895  0.014088  1.000000  0.004945  0.003948  0.000934  0.295094  0.291546  0.068945  0.231990  0.058621  0.013863  20  0  0  0  0
6  24  28.775003  0.690887  0.220376  0.001747  16619288.356318  5567418.017721  53764441.320315  1152410.719026  386054.568846  3728121.033320  0.093525  4.676268  0.031233  0.011771  0.050521  1.000000  0.007804  0.000331  0.000078  0.300869  0.294496  0.069642  0.366119  0.000176  0.000042  34  0  0  0  0
24  4  20.272980  0.000000  0.106453  0.464420  9837157.851709  6307764.870508  5691.263405  682125.847390  437391.523272  394.642226  0.031829  1.591452  0.018487  0.013336  0.000005  1.000000  0.003965  0.005708  0.001350  0.292792  0.290375  0.068668  0.186027  0.086716  0.020507  16  0  0  0  0
18  11  20.679918  0.000000  0.107820  0.460837  9919398.550976  6300508.509393  981396.756755  687828.562292  436888.354415  68051.779225  0.032885  1.644255  0.018642  0.013321  0.000922  1.000000  0.004006  0.005632  0.001332  0.293052  0.290401  0.068674  0.187962  0.085477  0.020214  17  0  0  0  0
22  7  20.313441  0.000000  0.106358  0.464611  9831716.659098  6308728.956418  51926.278333  681748.545513  437458.374687  3600.659575  0.031864  1.593215  0.018477  0.013338  0.000049  1.000000  0.003963  0.005713  0.001351  0.292824  0.290366  0.068666  0.185916  0.086783  0.020523  17  0  0  0  0
25  4  20.263487  0.000000  0.106525  0.464256  9841403.511054  6307170.427855  5689.256956  682420.248885  437350.303572  394.503095  0.031836  1.591788  0.018495  0.013335  0.000005  1.000000  0.003967  0.005704  0.001349  0.292783  0.290380  0.068669  0.186119  0.086659  0.020493  16  0  0  0  0
7  23  28.725788  0.689158  0.219523  0.003618  16568118.385730  5572265.804713  53300763.861213  1148862.503162  386390.722932  3695968.821831  0.093004  4.650187  0.031137  0.011781  0.050085  1.000000  0.007769  0.000341  0.000081  0.300709  0.294477  0.069638  0.364477  0.000367  0.000087  32  0  0  0  0
21  8  20.348007  0.000000  0.106357  0.464587  9831739.302981  6308982.436235  108483.817346  681750.115679  437475.951424  7522.458921  0.031918  1.595902  0.018477  0.013339  0.000102  1.000000  0.003963  0.005713  0.001351  0.292851  0.290363  0.068665  0.185925  0.086775  0.020521  16  0  0  0  0
8  22  28.630494  0.685727  0.217871  0.007431  16469416.957316  5582305.345968  52404844.885731  1142018.372316  387086.882401  3633844.222474  0.091998  4.599880  0.030952  0.011802  0.049243  1.000000  0.007703  0.000362  0.000086  0.300484  0.294431  0.069627  0.361379  0.000762  0.000180  35  0  0  0  0
11  19  27.813515  0.651502  0.203249  0.057887  15598409.286290  5676216.193134  44758901.997214  1081621.166676  393598.825908  3103661.079076  0.083375  4.168727  0.029315  0.012001  0.042059  1.000000  0.007143  0.000683  0.000162  0.299173  0.293937  0.069510  0.335095  0.006340  0.001499  29  0  0  0  0
9  21  28.458431  0.679272  0.214875  0.015049  16290769.743353  5601184.616606  50793114.770414  1129630.659925  388396.004271  3522084.018232  0.090187  4.509364  0.030616  0.011842  0.047729  1.000000  0.007585  0.000405  0.000096  0.300164  0.294336  0.069605  0.355866  0.001571  0.000372  37  0  0  0  0
12  18  27.337612  0.625872  0.193902  0.108640  15042052.496167  5737172.062773  40205634.092960  1043042.407177  397825.613244  2787929.464884  0.078179  3.908963  0.028269  0.012130  0.037780  1.000000  0.006798  0.001057  0.000250  0.298478  0.293603  0.069431  0.318937  0.012422  0.002937  29  0  0  0  0
10  20  28.184179  0.668238  0.210040  0.029859  16002738.128178  5632223.928019  48235577.000062  1109658.040543  390548.324781  3344739.845745  0.087308  4.365417  0.030075  0.011908  0.045326  1.000000  0.007399  0.000496  0.000117  0.299727  0.294173  0.069566  0.347128  0.003187  0.000754  32  0  0  0  0
13  17  26.623855  0.577423  0.179798  0.189746  14202840.329867  5829676.874263  33610076.752252  984849.957823  404240.059762  2330581.904963  0.070600  3.530000  0.026692  0.012325  0.031582  1.000000  0.006296  0.001753  0.000415  0.297526  0.293087  0.069309  0.295376  0.023602  0.005581  27  0  0  0  0
15  15  23.976623  0.215501  0.138854  0.369628  11766704.448522  6098452.552046  14998995.674980  815924.006092  422877.438538  1040056.771378  0.049102  2.455080  0.022114  0.012894  0.014094  1.000000  0.004942  0.003951  0.000934  0.294986  0.291558  0.068948  0.231862  0.058662  0.013872  20  0  0  0  0
19  11  20.657586  0.000000  0.107982  0.460471  9928779.260045  6298991.701966  980617.280857  688479.037177  436783.176317  67997.728994  0.032899  1.644940  0.018660  0.013318  0.000921  1.000000  0.004011  0.005624  0.001330  0.293012  0.290415  0.068677  0.188159  0.085351  0.020184  17  0  0  0  0
17  13  21.584146  0.000000  0.114680  0.443044  10327781.503508  6256034.814131  4118549.358512  716146.555330  433804.470073  285587.464748  0.036506  1.825324  0.019409  0.013227  0.003870  1.000000  0.004207  0.005261  0.001244  0.293487  0.290656  0.068734  0.197376  0.079551  0.018812  17  0  0  0  0
16  14  22.578390  0.000000  0.123541  0.418227  10855345.306247  6198468.389235  8122881.724588  752728.758383  429812.712804  563254.922118  0.041139  2.056950  0.020401  0.013105  0.007633  1.000000  0.004471  0.004781  0.001131  0.294048  0.290985  0.068812  0.209779  0.071895  0.017002  18  0  0  0  0
18  12  20.986954  0.000000  0.110144  0.454951  10057668.060408  6285256.503558  2024242.233217  697416.413550  435830.753474  140364.520878  0.034093  1.704633  0.018902  0.013289  0.001902  1.000000  0.004074  0.005507  0.001302  0.293179  0.290491  0.068695  0.191124  0.083474  0.019740  16  0  0  0  0
14  16  25.474263  0.467765  0.159777  0.288357  13011651.137722  5961242.195362  24447175.936775  902250.801710  413363.030797  1695210.227745  0.060029  3.001469  0.024453  0.012604  0.022972  1.000000  0.005616  0.002818  0.000666  0.296265  0.292342  0.069133  0.263463  0.040608  0.009603  23  0  0  0  0
23  7  20.299441  0.000000  0.106464  0.464372  9837925.067751  6307840.443414  51899.569989  682179.047501  437396.763631  3598.807571  0.031874  1.593704  0.018489  0.013336  0.000049  1.000000  0.003966  0.005707  0.001350  0.292809  0.290374  0.068668  0.186050  0.086699  0.020503  16  0  0  0  0
21  9  20.385298  0.000000  0.106615  0.463949  9847076.719032  6307290.027369  226343.406385  682813.639116  437358.596813  15695.050360  0.032054  1.602701  0.018506  0.013335  0.000213  1.000000  0.003970  0.005699  0.001348  0.292864  0.290372  0.068667  0.186274  0.086553  0.020468  17  0  0  0  0
6  25  28.800765  0.691780  0.220805  0.000840  16644795.096266  5564555.211186  54002938.455531  1154179.401289  385856.056800  3744658.844638  0.093791  4.689568  0.031281  0.011765  0.050745  1.000000  0.007821  0.000326  0.000077  0.300895  0.294512  0.069646  0.366903  0.000084  0.000020  36  0  0  0  0
9  22  28.636700  0.685891  0.217876  0.007435  16469156.575010  5581161.217643  52431392.352641  1142000.316948  387007.546528  3635685.070576  0.092020  4.600982  0.030951  0.011800  0.049268  1.000000  0.007701  0.000362  0.000086  0.300341  0.294450  0.069632  0.361276  0.000762  0.000180  37  0  0  0  0
7  24  28.777161  0.690958  0.220381  0.001747  16619144.775549  5566537.976810  53776307.827854  1152400.762883  385993.545259  3728943.877848  0.093534  4.676719  0.031233  0.011769  0.050532  1.000000  0.007802  0.000331  0.000078  0.300760  0.294510  0.069646  0.366042  0.000176  0.000042  36  0  0  0  0
8  23  28.729407  0.689263  0.219528  0.003619  16567928.918544  5571246.379447  53318206.075913  1148849.365174  386320.034189  3697178.295711  0.093018  4.650881  0.031137  0.011779  0.050102  1.000000  0.007767  0.000341  0.000081  0.300582  0.294494  0.069642  0.364387  0.000367  0.000087  37  0  0  0  0
23  6  20.290762  0.000000  0.106406  0.464517  9834440.415787  6308225.079859  24848.455624  681937.415598  437423.434999  1723.035668  0.031843  1.592146  0.018482  0.013337  0.000023  1.000000  0.003964  0.005711  0.001350  0.292806  0.290371  0.068667  0.185970  0.086750  0.020515  16  0  0  0  0
13  18  27.378134  0.626989  0.193850  0.108938  15038343.998772  5736280.224499  40316048.461268  1042785.253437  397763.771608  2795585.791608  0.078274  3.913708  0.028262  0.012128  0.037884  1.000000  0.006794  0.001059  0.000251  0.298322  0.293621  0.069436  0.318741  0.012453  0.002945  29  0  0  0  0
11  20  28.203307  0.668709  0.210037  0.029900  16001924.560525  5630973.551388  48301749.821610  1109601.626329  390461.621463  3349328.385713  0.087366  4.368318  0.030073  0.011905  0.045388  1.000000  0.007396  0.000497  0.000118  0.299566  0.294194  0.069571  0.347001  0.003190  0.000754  35  0  0  0  0
10  21  28.469338  0.679544  0.214878  0.015061  16290370.186182  5599950.846806  50835022.331907  1129602.953927  388310.452501  3524989.962339  0.090223  4.511165  0.030615  0.011840  0.047768  1.000000  0.007583  0.000406  0.000096  0.300010  0.294356  0.069609  0.355753  0.001572  0.000372  35  0  0  0  0
12  19  27.844081  0.652282  0.203230  0.058010  15596639.490751  5675062.084985  44854243.020220  1081498.445937  393518.798017  3110272.193494  0.083458  4.172919  0.029311  0.011999  0.042148  1.000000  0.007139  0.000685  0.000162  0.299012  0.293957  0.069515  0.334944  0.006350  0.001502  33  0  0  0  0
22  8  20.331463  0.000000  0.106481  0.464307  9839028.169680  6307922.030072  108418.335134  682255.538531  437402.420993  7517.918269  0.031929  1.596471  0.018491  0.013337  0.000102  1.000000  0.003966  0.005706  0.001349  0.292831  0.290371  0.068667  0.186082  0.086677  0.020497  16  0  0  0  0
24  6  20.279150  0.000000  0.106494  0.464318  9839614.515982  6307493.669946  24837.791847  682296.196816  437372.717748  1722.296223  0.031851  1.592554  0.018492  0.013336  0.000023  1.000000  0.003966  0.005706  0.001349  0.292794  0.290377  0.068668  0.186082  0.086680  0.020498  16  0  0  0  0
18  13  21.567271  0.000000  0.114791  0.442778  10334119.944860  6254740.817244  4116074.192592  716586.074014  433714.742051  285415.832384  0.036513  1.825666  0.019421  0.013224  0.003868  1.000000  0.004210  0.005255  0.001243  0.293431  0.290669  0.068737  0.197500  0.079465  0.018792  17  0  0  0  0
25  5  20.265489  0.000000  0.106538  0.464223  9842195.950235  6307082.940550  11885.696739  682475.198013  437344.237048  824.175141  0.031843  1.592145  0.018497  0.013335  0.000011  1.000000  0.003968  0.005704  0.001349  0.292784  0.290381  0.068669  0.186137  0.086647  0.020490  16  0  0  0  0
17  14  22.570566  0.000000  0.123585  0.418119  10857584.170773  6197498.376193  8120785.116572  752884.005191  429745.450392  563109.539627  0.041139  2.056959  0.020405  0.013103  0.007631  1.000000  0.004472  0.004779  0.001130  0.293974  0.290997  0.068815  0.209803  0.071863  0.016994  18  0  0  0  0
16  15  23.985375  0.216117  0.138800  0.369805  11763105.358730  6097974.385146  15006195.741472  815674.438869  422844.281604  1040556.036667  0.049101  2.455029  0.022107  0.012893  0.014101  1.000000  0.004939  0.003954  0.000935  0.294889  0.291569  0.068950  0.231733  0.058707  0.013883  19  0  0  0  0
14  17  26.665358  0.578737  0.179698  0.190250  14196317.390188  5829202.173061  33699410.795323  984397.645699  404207.143145  2336776.484815  0.070671  3.533534  0.026680  0.012324  0.031666  1.000000  0.006291  0.001759  0.000416  0.297383  0.293101  0.069313  0.295123  0.023673  0.005598  27  0  0  0  0
15  16  25.503182  0.468956  0.159658  0.288837  13004103.508427  5961032.984945  24487809.121773  901727.435805  413348.523778  1698027.804342  0.060053  3.002647  0.024439  0.012603  0.023011  1.000000  0.005610  0.002825  0.000668  0.296142  0.292353  0.069136  0.263210  0.040701  0.009625  23  0  0  0  0
20  11  20.637351  0.000000  0.108129  0.460136  9937355.214603  6297648.518521  979903.647153  689073.708967  436690.037612  67948.244376  0.032911  1.645570  0.018676  0.013315  0.000921  1.000000  0.004015  0.005616  0.001328  0.292979  0.290426  0.068680  0.188340  0.085235  0.020156  16  0  0  0  0
19  12  20.966765  0.000000  0.110286  0.454623  10065888.503502  6283862.094762  2022780.983033  697986.433550  435734.062712  140263.195217  0.034104  1.705189  0.018917  0.013286  0.001901  1.000000  0.004077  0.005499  0.001301  0.293136  0.290503  0.068698  0.191295  0.083363  0.019714  16  0  0  0  0
24  7  20.287854  0.000000  0.106552  0.464173  9843083.769475  6307110.681523  51877.344018  682536.760962  437346.160656  3597.266383  0.031882  1.594110  0.018499  0.013335  0.000049  1.000000  0.003968  0.005703  0.001349  0.292797  0.290379  0.068669  0.186161  0.086630  0.020486  17  0  0  0  0
21  10  20.462327  0.000000  0.107151  0.462616  9878973.258391  6303770.122916  471540.167587  685025.401320  437114.520440  32697.425541  0.032337  1.616847  0.018566  0.013328  0.000443  1.000000  0.003986  0.005670  0.001341  0.292893  0.290393  0.068672  0.186999  0.086090  0.020359  16  0  0  0  0
23  8  20.317527  0.000000  0.106587  0.464069  9845197.935280  6307037.645602  108362.815252  682683.360942  437341.096217  7514.068422  0.031939  1.596955  0.018503  0.013335  0.000102  1.000000  0.003969  0.005701  0.001348  0.292816  0.290378  0.068669  0.186215  0.086594  0.020478  16  0  0  0  0
7  25  28.802810  0.691848  0.220809  0.000840  16644615.354811  5563678.336725  54014219.125452  1154166.937700  385795.252780  3745441.066155  0.093800  4.689988  0.031281  0.011763  0.050756  1.000000  0.007819  0.000327  0.000077  0.300786  0.294526  0.069650  0.366824  0.000084  0.000020  39  0  0  0  0
10  22  28.645341  0.686108  0.217880  0.007440  16468842.970147  5579909.652078  52466621.391550  1141978.571035  386920.760768  3638127.914168  0.092050  4.602476  0.030951  0.011797  0.049301  1.000000  0.007698  0.000362  0.000086  0.300185  0.294470  0.069636  0.361163  0.000763  0.000180  34  0  0  0  0
9  23  28.734663  0.689405  0.219533  0.003621  16567688.287669  5570095.987207  53341788.589112  1148832.679405  386240.263966  3698813.548702  0.093037  4.651845  0.031136  0.011777  0.050124  1.000000  0.007765  0.000341  0.000081  0.300439  0.294512  0.069646  0.364284  0.000367  0.000087  37  0  0  0  0
8  24  28.780423  0.691055  0.220386  0.001748  16618938.792322  5565518.508889  53792479.665123  1152386.479643  385922.853559  3730065.261521  0.093547  4.677352  0.031233  0.011767  0.050547  1.000000  0.007800  0.000331  0.000078  0.300633  0.294526  0.069650  0.365950  0.000176  0.000042  38  0  0  0  0
11  21  28.483858  0.679894  0.214881  0.015077  16289887.717990  5598649.214574  50889085.884703  1129569.498733  388220.195030  3528738.824289  0.090270  4.513522  0.030614  0.011837  0.047819  1.000000  0.007580  0.000406  0.000096  0.299846  0.294377  0.069614  0.355632  0.001573  0.000372  35  0  0  0  0
20  10  20.480983  0.000000  0.107012  0.462929  9870889.259230  6304982.616087  471859.111538  684464.842584  437198.596852  32719.541676  0.032325  1.616230  0.018551  0.013330  0.000443  1.000000  0.003982  0.005677  0.001342  0.292919  0.290383  0.068670  0.186826  0.086199  0.020384  17  0  0  0  0
15  17  26.711966  0.580188  0.179585  0.190810  14189061.554866  5828900.892336  33798607.695685  983894.513301  404186.251809  2343654.972559  0.070750  3.537481  0.026666  0.012324  0.031760  1.000000  0.006285  0.001764  0.000417  0.297250  0.293114  0.069316  0.294855  0.023753  0.005617  24  0  0  0  0
13  19  27.881202  0.653213  0.203206  0.058158  15594562.410357  5673958.631132  44968654.969624  1081354.417525  393442.282584  3118205.719531  0.083560  4.177982  0.029308  0.011996  0.042256  1.000000  0.007136  0.000686  0.000162  0.298852  0.293977  0.069520  0.334786  0.006362  0.001504  30  0  0  0  0
25  6  20.269671  0.000000  0.106566  0.464154  9843851.225795  6306900.188783  24829.048328  682589.977735  437331.564719  1721.689932  0.031858  1.592889  0.018500  0.013334  0.000023  1.000000  0.003968  0.005702  0.001348  0.292785  0.290382  0.068670  0.186174  0.086623  0.020485  16  0  0  0  0
14  18  27.425380  0.628270  0.193788  0.109283  15034095.570763  5735508.371621  40443550.450668  1042490.659958  397710.249970  2804427.004067  0.078384  3.919217  0.028254  0.012126  0.038004  1.000000  0.006790  0.001063  0.000251  0.298173  0.293638  0.069440  0.318535  0.012490  0.002954  29  0  0  0  0
12  20  28.227582  0.669294  0.210032  0.029951  16000974.049136  5629706.803591  48384287.414829  1109535.716196  390373.782940  3355051.687764  0.087439  4.371973  0.030071  0.011903  0.045465  1.000000  0.007394  0.000498  0.000118  0.299401  0.294215  0.069576  0.346868  0.003194  0.000755  35  0  0  0  0
18  14  22.563239  0.000000  0.123626  0.418016  10859744.051704  6196642.493324  8118776.490128  753033.775138  429686.101966  562970.257932  0.041140  2.056977  0.020409  0.013101  0.007629  1.000000  0.004473  0.004777  0.001130  0.293911  0.291008  0.068818  0.209829  0.071833  0.016987  18  0  0  0  0
19  13  21.551565  0.000000  0.114895  0.442527  10340095.012461  6253583.372735  4113741.894839  717000.395723  433634.482810  285254.106751  0.036520  1.825996  0.019433  0.013222  0.003866  1.000000  0.004212  0.005250  0.001242  0.293385  0.290680  0.068740  0.197620  0.079384  0.018773  17  0  0  0  0
23  9  20.355111  0.000000  0.106841  0.463436  9860359.785489  6305363.984375  226093.271912  683734.710333  437225.041600  15677.705595  0.032075  1.603734  0.018531  0.013331  0.000212  1.000000  0.003977  0.005687  0.001345  0.292829  0.290388  0.068671  0.186559  0.086374  0.020426  16  0  0  0  0
21  11  20.619511  0.000000  0.108260  0.459837  9944971.378817  6296485.796464  979268.892227  689601.827205  436609.412417  67904.229352  0.032923  1.646133  0.018690  0.013312  0.000920  1.000000  0.004018  0.005610  0.001327  0.292953  0.290436  0.068682  0.188503  0.085132  0.020132  16  0  0  0  0
22  9  20.368913  0.000000  0.106737  0.463672  9854270.516844  6306239.761894  226208.040690  683312.469723  437285.769556  15685.663864  0.032065  1.603260  0.018520  0.013333  0.000213  1.000000  0.003974  0.005692  0.001346  0.292845  0.290381  0.068669  0.186428  0.086456  0.020445  16  0  0  0  0
24  8  20.305993  0.000000  0.106674  0.463871  9850324.481398  6306311.330401  108316.613234  683038.844677  437290.732242  7510.864693  0.031947  1.597358  0.018512  0.013333  0.000102  1.000000  0.003972  0.005696  0.001347  0.292804  0.290384  0.068670  0.186326  0.086525  0.020461  17  0  0  0  0
16  16  25.534527  0.470225  0.159530  0.289349  12996040.191443  5960989.513219  24531246.365643  901168.311207  413345.509372  1701039.819319  0.060079  3.003925  0.024424  0.012603  0.023051  1.000000  0.005605  0.002831  0.000670  0.296031  0.292362  0.069138  0.262950  0.040800  0.009648  23  0  0  0  0
20  12  20.948480  0.000000  0.110416  0.454322  10073402.607956  6282631.482596  2021443.879855  698507.474784  435648.729898  140170.478128  0.034114  1.705702  0.018931  0.013283  0.001899  1.000000  0.004081  0.005493  0.001299  0.293102  0.290514  0.068701  0.191452  0.083261  0.019690  17  0  0  0  0
9  24  28.785215  0.691186  0.220391  0.001748  16618696.619972  5564366.189317  53814535.972754  1152369.686986  385842.949690  3731594.684730  0.093565  4.678244  0.031232  0.011765  0.050568  1.000000  0.007798  0.000331  0.000078  0.300490  0.294544  0.069654  0.365846  0.000176  0.000042  38  0  0  0  0
10  23  28.742108  0.689594  0.219539  0.003623  16567427.998363  5568834.065882  53373464.384862  1148814.630487  386152.760119  3701010.004156  0.093064  4.653175  0.031136  0.011774  0.050154  1.000000  0.007762  0.000341  0.000081  0.300282  0.294532  0.069651  0.364171  0.000367  0.000087  37  0  0  0  0
8  25  28.805857  0.691940  0.220815  0.000840  16644450.684259  5562653.432787  54029921.641687  1154155.519154  385724.184137  3746529.906280  0.093812  4.690602  0.031281  0.011761  0.050770  1.000000  0.007817  0.000327  0.000077  0.300659  0.294542  0.069653  0.366733  0.000084  0.000020  37  0  0  0  0
11  22  28.657115  0.686391  0.217885  0.007447  16468471.954448  5578586.852903  52512683.812806  1141952.844153  386829.035544  3641321.963568  0.092089  4.604465  0.030950  0.011795  0.049345  1.000000  0.007696  0.000362  0.000086  0.300020  0.294491  0.069641  0.361042  0.000763  0.000180  35  0  0  0  0
12  21  28.502760  0.680336  0.214882  0.015098  16289293.798459  5597327.821491  50957472.739138  1129528.315307  388128.567306  3533480.889196  0.090331  4.516540  0.030613  0.011834  0.047883  1.000000  0.007578  0.000406  0.000096  0.299679  0.294399  0.069620  0.355505  0.001574  0.000372  35  0  0  0  0
17  15  23.994769  0.216755  0.138744  0.369990  11759396.016266  6097619.480044  15013690.112216  815417.226531  422819.671859  1041075.709531  0.049100  2.454995  0.022100  0.012892  0.014108  1.000000  0.004937  0.003957  0.000936  0.294803  0.291578  0.068952  0.231606  0.058753  0.013894  21  0  0  0  0
22  10  20.446276  0.000000  0.107270  0.462345  9885969.966218  6302740.884161  471263.656091  685510.565361  437043.151212  32678.251747  0.032348  1.617382  0.018579  0.013326  0.000443  1.000000  0.003989  0.005664  0.001339  0.292873  0.290402  0.068674  0.187149  0.085996  0.020336  16  0  0  0  0
13  20  28.257637  0.670003  0.210024  0.030013  15999853.684182  5628475.412330  48484809.621035  1109458.028117  390288.396102  3362022.074549  0.087529  4.376460  0.030069  0.011900  0.045560  1.000000  0.007391  0.000499  0.000118  0.299238  0.294236  0.069581  0.346731  0.003198  0.000756  34  0  0  0  0
16  17  26.762404  0.581735  0.179462  0.191411  14181300.718571  5828770.877184  33905099.448208  983356.363247  404177.236329  2351039.298197  0.070835  3.541741  0.026652  0.012324  0.031860  1.000000  0.006279  0.001771  0.000419  0.297129  0.293124  0.069318  0.294581  0.023839  0.005638  28  0  0  0  0
15  18  27.478727  0.629693  0.193717  0.109668  15029338.780208  5734888.131498  40586170.694238  1042160.815725  397667.241428  2814316.542892  0.078508  3.925406  0.028245  0.012125  0.038138  1.000000  0.006785  0.001066  0.000252  0.298035  0.293653  0.069443  0.318321  0.012532  0.002964  30  0  0  0  0
14  19  27.925009  0.654293  0.203176  0.058331  15592163.080666  5672951.921170  45102202.716786  1081188.043779  393372.475542  3127466.155479  0.083678  4.183925  0.029303  0.011994  0.042381  1.000000  0.007133  0.000688  0.000163  0.298699  0.293995  0.069524  0.334623  0.006376  0.001508  33  0  0  0  0
21  12  20.932363  0.000000  0.110531  0.454055  10080075.051643  6281569.193068  2020255.079513  698970.153778  435575.068871  140088.044619  0.034123  1.706161  0.018944  0.013281  0.001898  1.000000  0.004084  0.005487  0.001298  0.293074  0.290523  0.068703  0.191594  0.083171  0.019668  16  0  0  0  0
20  13  21.537365  0.000000  0.114990  0.442297  10345553.437465  6252570.813412  4111611.140082  717378.892524  433564.270164  285106.356464  0.036526  1.826301  0.019443  0.013220  0.003864  1.000000  0.004215  0.005245  0.001240  0.293348  0.290690  0.068742  0.197731  0.079310  0.018755  17  0  0  0  0
17  16  25.567169  0.471528  0.159397  0.289877  12987753.727626  5961090.322442  24576036.571328  900593.713214  413352.499661  1704145.651051  0.060105  3.005262  0.024408  0.012603  0.023093  1.000000  0.005599  0.002838  0.000671  0.295933  0.292369  0.069140  0.262691  0.040902  0.009673  23  0  0  0  0
9  25  28.810443  0.692066  0.220820  0.000840  16644182.518665  5561502.917805  54051150.730643  1154136.924079  385644.405402  3748001.968690  0.093829  4.691453  0.031280  0.011758  0.050790  1.000000  0.007815  0.000327  0.000077  0.300515  0.294561  0.069658  0.366628  0.000084  0.000020  38  0  0  0  0
19  14  22.556555  0.000000  0.123664  0.417920  10861764.081321  6195902.563284  8116908.911325  753173.847549  429634.793915  562840.756729  0.041140  2.057001  0.020413  0.013100  0.007627  1.000000  0.004473  0.004775  0.001129  0.293859  0.291017  0.068820  0.209856  0.071804  0.016980  18  0  0  0  0
22  11  20.604163  0.000000  0.108373  0.459579  9951563.042678  6295499.777885  978718.665891  690058.904784  436541.040153  67866.075689  0.032932  1.646623  0.018702  0.013310  0.000920  1.000000  0.004021  0.005604  0.001325  0.292932  0.290444  0.068684  0.188644  0.085043  0.020111  16  0  0  0  0
18  15  24.004399  0.217391  0.138687  0.370175  11755706.111902  6097374.616533  15021183.058524  815161.362065  422802.692592  1041595.283622  0.049099  2.454975  0.022093  0.012891  0.014115  1.000000  0.004934  0.003960  0.000936  0.294730  0.291586  0.068954  0.231486  0.058799  0.013905  20  0  0  0  0
13  21  28.526643  0.680879  0.214882  0.015123  16288632.358860  5596030.494596  51042171.278917  1129482.449921  388038.608375  3539354.035087  0.090406  4.520320  0.030612  0.011831  0.047963  1.000000  0.007575  0.000407  0.000096  0.299513  0.294421  0.069625  0.355377  0.001576  0.000373  33  0  0  0  0
14  20  28.293750  0.670838  0.210012  0.030087  15998569.414431  5627323.885098  48604000.479754  1109368.974591  390208.547176  3370286.978572  0.087636  4.381818  0.030067  0.011898  0.045672  1.000000  0.007388  0.000500  0.000118  0.299083  0.294256  0.069586  0.346594  0.003204  0.000758  35  0  0  0  0
11  23  28.752459  0.689843  0.219544  0.003625  16567082.577429  5567503.642478  53415114.354279  1148790.678391  386060.506217  3703898.086376  0.093099  4.654959  0.031135  0.011771  0.050193  1.000000  0.007760  0.000342  0.000081  0.300116  0.294554  0.069656  0.364049  0.000367  0.000087  36  0  0  0  0
10  24  28.792089  0.691362  0.220397  0.001749  16618430.057006  5563102.647559  53844319.928417  1152351.203041  385755.333480  3733659.956662  0.093590  4.679485  0.031232  0.011762  0.050596  1.000000  0.007796  0.000332  0.000078  0.300332  0.294565  0.069659  0.365732  0.000176  0.000042  38  0  0  0  0
12  22  28.672741  0.686751  0.217889  0.007455  16468037.512949  5577238.729079  52571742.791240  1141922.719214  386735.554264  3645417.217128  0.092141  4.607057  0.030949  0.011792  0.049400  1.000000  0.007693  0.000363  0.000086  0.299851  0.294513  0.069647  0.360917  0.000764  0.000181  35  0  0  0  0
25  7  20.278396  0.000000  0.106624  0.464010  9847307.856481  6306518.554800  51859.120369  682829.666593  437305.101547  3596.002724  0.031889  1.594444  0.018506  0.013334  0.000049  1.000000  0.003970  0.005699  0.001348  0.292788  0.290384  0.068670  0.186253  0.086573  0.020473  16  0  0  0  0
15  19  27.975053  0.655507  0.203140  0.058527  15589465.448778  5672075.335531  45253355.149247  1081000.985234  393311.691551  3137947.331306  0.083814  4.190681  0.029298  0.011992  0.042523  1.000000  0.007129  0.000690  0.000163  0.298558  0.294013  0.069528  0.334459  0.006393  0.001512  31  0  0  0  0
16  18  27.536859  0.631221  0.193639  0.110085  15024193.167719  5734430.098830  40740395.519779  1041804.009894  397635.480636  2825010.763865  0.078642  3.932120  0.028236  0.012124  0.038283  1.000000  0.006780  0.001070  0.000253  0.297910  0.293666  0.069446  0.318104  0.012578  0.002974  30  0  0  0  0
17  17  26.815018  0.583327  0.179334  0.192034  14173261.761829  5828798.222704  34015331.060082  982798.927831  404179.132516  2358682.952268  0.070923  3.546168  0.026636  0.012324  0.031963  1.000000  0.006273  0.001777  0.000420  0.297023  0.293133  0.069320  0.294307  0.023929  0.005659  27  0  0  0  0
24  9  20.343688  0.000000  0.106928  0.463241  9865419.449412  6304644.832774  225997.766763  684085.556339  437175.174362  15671.083100  0.032083  1.604129  0.018541  0.013330  0.000212  1.000000  0.003979  0.005682  0.001344  0.292817  0.290394  0.068672  0.186669  0.086305  0.020410  16  0  0  0  0
23  10  20.432756  0.000000  0.107371  0.462115  9891892.366027  6301882.951341  471029.230032  685921.234993  436983.660640  32661.996231  0.032357  1.617837  0.018590  0.013324  0.000443  1.000000  0.003992  0.005658  0.001338  0.292858  0.290408  0.068676  0.187277  0.085916  0.020317  16  0  0  0  0
21  13  21.524865  0.000000  0.115074  0.442094  10350398.147486  6251703.155593  4109719.117342  717714.833248  433504.105243  284975.160276  0.036532  1.826576  0.019452  0.013218  0.003862  1.000000  0.004217  0.005241  0.001239  0.293318  0.290698  0.068744  0.197831  0.079244  0.018740  17  0  0  0  0
25  9  20.334363  0.000000  0.106998  0.463080  9869562.446073  6304061.403787  225919.461636  684372.839023  437134.718369  15665.653285  0.032089  1.604453  0.018548  0.013328  0.000212  1.000000  0.003981  0.005679  0.001343  0.292808  0.290398  0.068674  0.186758  0.086250  0.020396  16  0  0  0  0
11  24  28.801727  0.691593  0.220402  0.001750  16618098.753987  5561768.222854  53883743.693956  1152328.229906  385662.802121  3736393.669984  0.093623  4.681165  0.031231  0.011759  0.050633  1.000000  0.007793  0.000332  0.000078  0.300165  0.294587  0.069664  0.365610  0.000176  0.000042  34  0  0  0  0
22  12  20.918498  0.000000  0.110630  0.453824  10085849.488185  6280670.403432  2019224.943909  699370.563376  435512.745216  140016.613202  0.034131  1.706560  0.018955  0.013279  0.001897  1.000000  0.004086  0.005482  0.001296  0.293053  0.290531  0.068705  0.191717  0.083093  0.019650  16  0  0  0  0
14  21  28.555917  0.681530  0.214879  0.015153  16287875.877086  5594805.868595  51144139.864285  1129429.994142  387953.690652  3546424.716350  0.090498  4.524910  0.030611  0.011829  0.048059  1.000000  0.007572  0.000408  0.000096  0.299355  0.294441  0.069630  0.355251  0.001578  0.000373  25  0  0  0  0
10  25  28.817035  0.692235  0.220826  0.000841  16643916.647014  5560238.156437  54080017.297615  1154118.488071  385556.704622  3750003.627274  0.093853  4.692651  0.031280  0.011756  0.050818  1.000000  0.007812  0.000327  0.000077  0.300357  0.294581  0.069663  0.366514  0.000084  0.000020  37  0  0  0  0
25  8  20.296578  0.000000  0.106746  0.463709  9854522.256717  6305722.025355  108278.731429  683329.925809  437249.868792  7508.237902  0.031954  1.597688  0.018520  0.013332  0.000102  1.000000  0.003974  0.005692  0.001346  0.292795  0.290389  0.068671  0.186417  0.086468  0.020448  16  0  0  0  0
12  23  28.766363  0.690163  0.219549  0.003629  16566711.147614  5566143.643640  53469047.519015  1148764.922793  385966.201503  3707637.906988  0.093146  4.657314  0.031135  0.011768  0.050243  1.000000  0.007757  0.000342  0.000081  0.299946  0.294576  0.069661  0.363924  0.000368  0.000087  37  0  0  0  0
19  15  24.013833  0.218002  0.138632  0.370352  11752175.881098  6097219.039857  15028403.307507  814916.569644  422791.904631  1042095.948401  0.049099  2.454966  0.022086  0.012891  0.014122  1.000000  0.004932  0.003963  0.000937  0.294668  0.291592  0.068956  0.231374  0.058844  0.013915  20  0  0  0  0
24  10  20.421565  0.000000  0.107455  0.461924  9896813.369929  6301178.651164  470834.160461  686262.466069  436934.823226  32648.469764  0.032364  1.618216  0.018600  0.013322  0.000442  1.000000  0.003994  0.005654  0.001337  0.292846  0.290414  0.068677  0.187383  0.085849  0.020302  16  0  0  0  0
20  14  22.550610  0.000000  0.123698  0.417833  10863597.577398  6195274.691677  8115221.294822  753300.985395  429591.256192  562723.734429  0.041141  2.057028  0.020416  0.013098  0.007626  1.000000  0.004474  0.004773  0.001129  0.293816  0.291024  0.068822  0.209882  0.071779  0.016974  18  0  0  0  0
13  22  28.692845  0.687201  0.217892  0.007466  16467553.478858  5575912.689100  52645731.237228  1141889.155438  386643.604317  3650547.706256  0.092207  4.610347  0.030948  0.011789  0.049470  1.000000  0.007690  0.000363  0.000086  0.299684  0.294535  0.069652  0.360792  0.000765  0.000181  34  0  0  0  0
18  16  25.599887  0.472817  0.159264  0.290402  12979530.480149  5961304.793895  24620540.829144  900023.498754  413367.371489  1707231.654654  0.060132  3.006603  0.024393  0.012604  0.023135  1.000000  0.005594  0.002845  0.000673  0.295848  0.292375  0.069141  0.262440  0.041004  0.009697  24  0  0  0  0
15  20  28.335763  0.671794  0.209997  0.030171  15997092.653064  5626291.945339  48740955.877183  1109266.573357  390136.990656  3379783.706991  0.087760  4.388004  0.030064  0.011895  0.045801  1.000000  0.007385  0.000501  0.000118  0.298939  0.294274  0.069590  0.346460  0.003210  0.000759  34  0  0  0  0
16  19  28.030254  0.656826  0.203098  0.058740  15586510.855956  5671348.692734  45418740.753370  1080796.108565  393261.304860  3149415.460318  0.083962  4.198096  0.029292  0.011991  0.042679  1.000000  0.007126  0.000692  0.000164  0.298431  0.294028  0.069532  0.334296  0.006412  0.001516  30  0  0  0  0
18  17  26.867877  0.584906  0.179205  0.192655  14165229.891016  5828952.549280  34125362.391616  982241.983766  404189.833792  2366312.718547  0.071012  3.550599  0.026621  0.012324  0.032067  1.000000  0.006268  0.001784  0.000422  0.296931  0.293139  0.069322  0.294042  0.024019  0.005680  27  0  0  0  0
17  18  27.597890  0.632804  0.193556  0.110520  15018837.621203  5734126.376383  40901374.269172  1041432.646869  397614.419987  2836173.313810  0.078783  3.939148  0.028226  0.012123  0.038434  1.000000  0.006776  0.001074  0.000254  0.297800  0.293677  0.069449  0.317891  0.012626  0.002986  30  0  0  0  0
12  24  28.814800  0.691893  0.220407  0.001752  16617716.577835  5560406.875777  53934945.724286  1152301.729139  385568.403918  3739944.108928  0.093668  4.683390  0.031230  0.011756  0.050681  1.000000  0.007790  0.000332  0.000079  0.299995  0.294609  0.069669  0.365484  0.000176  0.000042  26  0  0  0  0
23  11  20.591235  0.000000  0.108468  0.459360  9957142.490243  6294678.522439  978252.238514  690445.793503  436484.092854  67833.732793  0.032941  1.647038  0.018713  0.013309  0.000919  1.000000  0.004024  0.005599  0.001324  0.292916  0.290451  0.068686  0.188764  0.084968  0.020093  17  0  0  0  0
13  23  28.784495  0.690564  0.219552  0.003634  16566258.383723  5564809.221061  53536979.716946  1148733.527348  385873.670292  3712348.445212  0.093206  4.660323  0.031134  0.011765  0.050307  1.000000  0.007754  0.000342  0.000081  0.299778  0.294598  0.069667  0.363798  0.000368  0.000087  35  0  0  0  0
11  25  28.826311  0.692459  0.220832  0.000841  16643609.321264  5558899.886430  54118399.731470  1154097.177562  385463.906623  3752665.132824  0.093886  4.694284  0.031279  0.011753  0.050854  1.000000  0.007810  0.000327  0.000077  0.300190  0.294603  0.069668  0.366392  0.000084  0.000020  36  0  0  0  0
21  14  22.545445  0.000000  0.123728  0.417757  10865216.531120  6194750.774985  8113736.144368  753413.246497  429554.926886  562620.751482  0.041141  2.057055  0.020419  0.013097  0.007624  1.000000  0.004474  0.004772  0.001128  0.293782  0.291031  0.068823  0.209907  0.071756  0.016969  18  0  0  0  0
22  13  21.514123  0.000000  0.115147  0.441918  10354589.265947  6250973.478358  4108081.285440  718005.452782  433453.508138  284861.590128  0.036536  1.826816  0.019460  0.013216  0.003860  1.000000  0.004219  0.005237  0.001238  0.293294  0.290705  0.068746  0.197918  0.079188  0.018726  17  0  0  0  0
25  10  20.412430  0.000000  0.107524  0.461767  9900842.822089  6300607.400018  470674.227758  686541.875377  436895.211665  32637.379749  0.032371  1.618527  0.018607  0.013321  0.000442  1.000000  0.003996  0.005650  0.001336  0.292836  0.290419  0.068678  0.187470  0.085795  0.020289  16  0  0  0  0
15  21  28.590583  0.682286  0.214875  0.015188  16287020.798819  5593691.346588  51263144.789292  1129370.701510  387876.407733  3554676.727402  0.090606  4.530304  0.030609  0.011827  0.048171  1.000000  0.007570  0.000409  0.000097  0.299210  0.294461  0.069634  0.355131  0.001581  0.000374  36  0  0  0  0
18  18  27.659606  0.634384  0.193472  0.110958  15013466.280594  5733956.848015  41063432.093390  1041060.188653  397602.664592  2847410.688704  0.078925  3.946239  0.028215  0.012123  0.038586  1.000000  0.006772  0.001078  0.000255  0.297706  0.293686  0.069451  0.317686  0.012675  0.002997  29  0  0  0  0
23  12  20.906820  0.000000  0.110714  0.453627  10090736.964923  6279923.185186  2018351.944370  699709.469620  435460.931787  139956.077877  0.034138  1.706899  0.018964  0.013277  0.001897  1.000000  0.004089  0.005477  0.001295  0.293036  0.290537  0.068706  0.191821  0.083027  0.019634  17  0  0  0  0
14  22  28.717867  0.687745  0.217893  0.007478  16467008.994488  5574655.835875  52735821.706758  1141851.399933  386556.451901  3656794.738051  0.092288  4.614396  0.030947  0.011786  0.049554  1.000000  0.007688  0.000364  0.000086  0.299524  0.294556  0.069657  0.360670  0.000766  0.000181  37  0  0  0  0
20  15  24.022720  0.218569  0.138581  0.370518  11748910.010708  6097131.356324  15035119.463061  814690.108441  422785.824501  1042561.658453  0.049099  2.454965  0.022080  0.012891  0.014128  1.000000  0.004930  0.003966  0.000938  0.294617  0.291597  0.068957  0.231273  0.058885  0.013925  21  0  0  0  0
19  16  25.631478  0.474048  0.159137  0.290906  12971654.994322  5961595.403397  24663211.260041  899477.398699  413387.522864  1710190.497470  0.060158  3.007898  0.024378  0.012604  0.023175  1.000000  0.005589  0.002852  0.000674  0.295776  0.292379  0.069142  0.262204  0.041102  0.009720  24  0  0  0  0
17  19  28.088867  0.658209  0.203054  0.058967  15583448.862273  5670767.797896  45593550.664702  1080583.784531  393221.024589  3161537.087387  0.084119  4.205961  0.029287  0.011990  0.042843  1.000000  0.007122  0.000694  0.000164  0.298319  0.294041  0.069535  0.334140  0.006433  0.001521  31  0  0  0  0
16  20  28.382877  0.672849  0.209979  0.030266  15995489.025448  5625397.249885  48893257.889468  1109155.374995  390074.950898  3390344.596707  0.087898  4.394915  0.030061  0.011894  0.045944  1.000000  0.007382  0.000502  0.000119  0.298809  0.294291  0.069594  0.346331  0.003217  0.000761  34  0  0  0  0
24  11  20.580533  0.000000  0.108547  0.459178  9961778.477042  6294004.758773  977864.153714  690767.260991  436437.372895  67806.822310  0.032948  1.647384  0.018722  0.013307  0.000919  1.000000  0.004026  0.005595  0.001323  0.292904  0.290456  0.068687  0.188864  0.084906  0.020079  16  0  0  0  0
19  17  26.919042  0.586417  0.179080  0.193253  14157509.385047  5829193.825353  34231402.379733  981706.630287  404206.564300  2373665.718046  0.071098  3.554881  0.026607  0.012324  0.032166  1.000000  0.006262  0.001790  0.000423  0.296853  0.293144  0.069323  0.293793  0.024107  0.005701  26  0  0  0  0
21  15  24.030812  0.219078  0.138535  0.370667  11745976.085046  6097091.964397  15041167.229901  814486.664869  422783.092995  1042981.021255  0.049099  2.454969  0.022075  0.012891  0.014134  1.000000  0.004928  0.003968  0.000938  0.294576  0.291600  0.068958  0.231184  0.058923  0.013934  21  0  0  0  0
17  20  28.433601  0.673973  0.209961  0.030367  15993976.173305  5624628.447780  49057163.141355  1109050.471163  390021.640806  3401710.075488  0.088048  4.402392  0.030058  0.011892  0.046098  1.000000  0.007380  0.000504  0.000119  0.298696  0.294306  0.069597  0.346215  0.003225  0.000763  29  0  0  0  0
12  25  28.838956  0.692750  0.220837  0.000842  16643248.676270  5557534.924597  54168339.859657  1154072.169803  385369.257766  3756128.069251  0.093929  4.696452  0.031278  0.011750  0.050901  1.000000  0.007807  0.000327  0.000077  0.300019  0.294625  0.069673  0.366266  0.000085  0.000020  35  0  0  0  0
24  12  20.897155  0.000000  0.110783  0.453464  10094797.788223  6279311.069238  2017625.738275  699991.054258  435418.486589  139905.721468  0.034144  1.707182  0.018972  0.013276  0.001896  1.000000  0.004091  0.005474  0.001294  0.293023  0.290542  0.068708  0.191908  0.082972  0.019621  17  0  0  0  0
14  23  28.807270  0.691054  0.219555  0.003639  16565763.647364  5563542.132783  53620302.514168  1148699.221458  385785.808159  3718126.194692  0.093281  4.664057  0.031133  0.011763  0.050386  1.000000  0.007752  0.000343  0.000081  0.299617  0.294620  0.069672  0.363676  0.000369  0.000087  34  0  0  0  0
16  21  28.630140  0.683134  0.214867  0.015228  16286077.046930  5592710.979319  51397399.879102  1129305.260092  387808.427341  3563986.211735  0.090728  4.536419  0.030607  0.011824  0.048297  1.000000  0.007567  0.000410  0.000097  0.299078  0.294478  0.069638  0.355018  0.001584  0.000375  34  0  0  0  0
13  24  28.831910  0.692271  0.220411  0.001754  16617314.138476  5559064.420495  53999898.692669  1152273.823285  385475.315705  3744448.062129  0.093725  4.686262  0.031230  0.011753  0.050742  1.000000  0.007788  0.000333  0.000079  0.299826  0.294631  0.069674  0.365358  0.000177  0.000042  36  0  0  0  0
15  22  28.747908  0.688385  0.217892  0.007493  16466392.409556  5573506.704189  52842077.762776  1141808.644848  386476.769087  3664162.720078  0.092384  4.619209  0.030946  0.011784  0.049654  1.000000  0.007685  0.000365  0.000086  0.299377  0.294576  0.069661  0.360554  0.000767  0.000181  37  0  0  0  0
18  19  28.148882  0.659607  0.203007  0.059197  15580300.972199  5670331.642284  45771477.700417  1080365.504290  393190.780790  3173874.861350  0.084280  4.213978  0.029281  0.011989  0.043010  1.000000  0.007119  0.000697  0.000165  0.298223  0.294052  0.069538  0.333992  0.006454  0.001526  32  0  0  0  0
19  18  27.719780  0.635906  0.193389  0.111383  15008252.635649  5733895.696629  41220805.248980  1040698.665331  397598.424247  2858323.220427  0.079063  3.953137  0.028206  0.012123  0.038734  1.000000  0.006767  0.001082  0.000256  0.297626  0.293694  0.069453  0.317495  0.012723  0.003009  32  0  0  0  0
25  11  20.571798  0.000000  0.108612  0.459028  9965574.500489  6293458.552160  977545.996136  691030.483941  436399.497967  67784.760703  0.032953  1.647668  0.018729  0.013306  0.000919  1.000000  0.004027  0.005591  0.001322  0.292894  0.290461  0.068688  0.188946  0.084854  0.020066  16  0  0  0  0
22  14  22.541054  0.000000  0.123754  0.417691  10866610.399098  6194320.100258  8112459.626857  753509.899757  429525.063142  562532.235510  0.041142  2.057080  0.020422  0.013096  0.007623  1.000000  0.004475  0.004770  0.001128  0.293754  0.291036  0.068824  0.209928  0.071737  0.016964  18  0  0  0  0
20  16  25.660935  0.475186  0.159018  0.291372  12964358.240091  5961925.882447  24702765.200514  898971.428912  413410.438863  1712933.237352  0.060182  3.009106  0.024365  0.012605  0.023213  1.000000  0.005584  0.002858  0.000676  0.295716  0.292382  0.069143  0.261989  0.041193  0.009741  25  0  0  0  0
23  13  21.505081  0.000000  0.115208  0.441769  10358135.662393  6250369.838520  4106694.440727  718251.366156  433411.650689  284765.423873  0.036540  1.827020  0.019467  0.013215  0.003859  1.000000  0.004220  0.005234  0.001238  0.293276  0.290710  0.068747  0.197992  0.079140  0.018715  18  0  0  0  0
22  15  24.037955  0.219523  0.138494  0.370797  11743412.585735  6097083.968917  15046462.067544  814308.907313  422782.538574  1043348.174621  0.049100  2.454976  0.022070  0.012891  0.014139  1.000000  0.004926  0.003970  0.000939  0.294542  0.291603  0.068958  0.231107  0.058956  0.013942  21  0  0  0  0
21  16  25.687551  0.476205  0.158911  0.291791  12957792.760422  5962266.223617  24738303.197519  898516.166991  413434.038719  1715397.504642  0.060204  3.010194  0.024352  0.012606  0.023246  1.000000  0.005580  0.002864  0.000677  0.295667  0.292384  0.069143  0.261798  0.041275  0.009761  24  0  0  0  0
25  12  20.889265  0.000000  0.110840  0.453330  10098122.708759  6278815.423764  2017030.490077  700221.610102  435384.117659  139864.445910  0.034148  1.707414  0.018978  0.013275  0.001895  1.000000  0.004092  0.005471  0.001294  0.293013  0.290546  0.068709  0.191980  0.082927  0.019611  16  0  0  0  0
20  17  26.966895  0.587817  0.178963  0.193811  14150319.959332  5829486.286917  34330171.394814  981208.102848  404226.844100  2380514.535471  0.071178  3.558877  0.026593  0.012325  0.032259  1.000000  0.006257  0.001796  0.000425  0.296789  0.293148  0.069324  0.293565  0.024189  0.005720  30  0  0  0  0
14  24  28.853524  0.692734  0.220415  0.001757  16616873.640592  5557788.958479  54079843.925330  1152243.278386  385386.872922  3749991.605335  0.093797  4.689842  0.031229  0.011751  0.050817  1.000000  0.007785  0.000333  0.000079  0.299666  0.294652  0.069679  0.365237  0.000177  0.000042  37  0  0  0  0
13  25  28.855585  0.693116  0.220841  0.000843  16642844.938350  5556191.365539  54231741.385094  1154044.173905  385276.093015  3760524.442666  0.093985  4.699251  0.031278  0.011747  0.050960  1.000000  0.007804  0.000328  0.000078  0.299851  0.294647  0.069678  0.366140  0.000085  0.000020  35  0  0  0  0
15  23  28.834813  0.691633  0.219556  0.003646  16565242.476331  5562378.057387  53719313.639314  1148663.082540  385705.089122  3724991.800456  0.093371  4.668537  0.031132  0.011760  0.050479  1.000000  0.007749  0.000344  0.000081  0.299469  0.294639  0.069676  0.363561  0.000369  0.000087  37  0  0  0  0
18  20  28.486625  0.675127  0.209935  0.030471  15992082.051796  5624038.737017  49225623.650819  1108919.129442  389980.749224  3413391.423851  0.088201  4.410067  0.030055  0.011891  0.046256  1.000000  0.007377  0.000505  0.000120  0.298599  0.294318  0.069600  0.346099  0.003234  0.000765  32  0  0  0  0
21  17  27.010280  0.589073  0.178857  0.194314  14143801.191537  5829800.494313  34419284.795603  980756.080011  404248.631794  2386693.815599  0.071250  3.562485  0.026581  0.012326  0.032343  1.000000  0.006253  0.001802  0.000426  0.296736  0.293151  0.069324  0.293362  0.024263  0.005738  28  0  0  0  0
19  19  28.208004  0.660968  0.202962  0.059423  15577257.160295  5670012.763426  45946323.032527  1080154.441013  393168.669169  3185998.944558  0.084437  4.221873  0.029275  0.011988  0.043175  1.000000  0.007116  0.000699  0.000165  0.298143  0.294061  0.069540  0.333856  0.006475  0.001531  35  0  0  0  0
17  21  28.673524  0.684052  0.214859  0.015271  16285106.384733  5591870.657465  51543595.299210  1129237.952666  387750.157944  3574123.659597  0.090862  4.543108  0.030605  0.011823  0.048434  1.000000  0.007565  0.000411  0.000097  0.298964  0.294493  0.069642  0.354915  0.001588  0.000375  36  0  0  0  0
20  18  27.776447  0.637324  0.193311  0.111782  15003346.789226  5733914.582935  41368443.334821  1040358.485302  397599.733857  2868560.705270  0.079192  3.959614  0.028196  0.012123  0.038873  1.000000  0.006764  0.001086  0.000257  0.297560  0.293699  0.069454  0.317321  0.012769  0.003020  31  0  0  0  0
16  22  28.782591  0.689110  0.217890  0.007511  16465738.331399  5572486.811983  52963256.246327  1141763.289917  386406.047965  3672565.449507  0.092495  4.624733  0.030945  0.011782  0.049768  1.000000  0.007683  0.000365  0.000086  0.299245  0.294594  0.069666  0.360447  0.000769  0.000182  38  0  0  0  0
23  14  22.537388  0.000000  0.123775  0.417636  10867786.683780  6193970.460774  8111385.437958  753591.465408  429500.818524  562457.749360  0.041142  2.057103  0.020424  0.013096  0.007622  1.000000  0.004475  0.004769  0.001128  0.293732  0.291040  0.068825  0.209947  0.071720  0.016960  17  0  0  0  0
24  13  21.497601  0.000000  0.115259  0.441645  10361081.417653  6249877.311358  4105541.537811  718455.630013  433377.497988  284685.479555  0.036544  1.827191  0.019472  0.013214  0.003858  1.000000  0.004222  0.005231  0.001237  0.293261  0.290715  0.068748  0.198054  0.079100  0.018706  17  0  0  0  0
17  22  28.821101  0.689903  0.217886  0.007530  16465022.599762  5571611.585635  53096351.400931  1141713.659825  386345.358229  3681794.501891  0.092617  4.630826  0.030943  0.011780  0.049893  1.000000  0.007681  0.000366  0.000087  0.299129  0.294609  0.069669  0.360349  0.000770  0.000182  32  0  0  0  0
20  19  28.264264  0.662250  0.202917  0.059637  15574341.599627  5669796.524466  46112022.258832  1079952.270903  393153.674779  3197488.820685  0.084587  4.229362  0.029270  0.011987  0.043330  1.000000  0.007114  0.000702  0.000166  0.298076  0.294068  0.069541  0.333733  0.006495  0.001536  33  0  0  0  0
16  23  28.866845  0.692294  0.219555  0.003654  16564692.898044  5561342.617305  53832895.335556  1148624.973814  385633.289883  3732867.755276  0.093474  4.673712  0.031131  0.011758  0.050585  1.000000  0.007747  0.000344  0.000081  0.299336  0.294657  0.069681  0.363456  0.000370  0.000087  37  0  0  0  0
14  25  28.876674  0.693566  0.220844  0.000844  16642371.410199  5554918.335453  54309828.062785  1154011.338629  385187.818867  3765939.110398  0.094055  4.702740  0.031277  0.011745  0.051033  1.000000  0.007802  0.000328  0.000078  0.299690  0.294669  0.069683  0.366018  0.000085  0.000020  36  0  0  0  0
15  24  28.879824  0.693284  0.220416  0.001760  16616361.475542  5556621.636977  54174995.258911  1152207.763960  385305.928794  3756589.566354  0.093883  4.694141  0.031228  0.011748  0.050907  1.000000  0.007783  0.000334  0.000079  0.299517  0.294672  0.069684  0.365122  0.000177  0.000042  35  0  0  0  0
18  21  28.719318  0.685008  0.214848  0.015317  16284065.645339  5591176.807831  51696686.455405  1129165.785964  387702.045188  3584739.269941  0.091003  4.550129  0.030603  0.011821  0.048578  1.000000  0.007563  0.000412  0.000097  0.298866  0.294506  0.069645  0.354820  0.001592  0.000376  36  0  0  0  0
21  18  27.828080  0.638604  0.193240  0.112145  14998897.685103  5733982.775660  41502657.888086  1040049.976588  397604.462460  2877867.378728  0.079310  3.965509  0.028188  0.012123  0.038999  1.000000  0.006760  0.001090  0.000258  0.297506  0.293704  0.069455  0.317166  0.012811  0.003030  33  0  0  0  0
19  20  28.539509  0.676268  0.209912  0.030576  15990369.098603  5623559.951334  49393867.724162  1108800.350252  389947.549381  3425057.764153  0.088355  4.417760  0.030051  0.011890  0.046414  1.000000  0.007375  0.000507  0.000120  0.298518  0.294328  0.069603  0.345998  0.003243  0.000767  35  0  0  0  0
22  16  25.710893  0.477094  0.158817  0.292158  12952066.464307  5962590.997590  24769393.366794  898119.095535  413456.559118  1717553.351725  0.060223  3.011151  0.024341  0.012606  0.023275  1.000000  0.005577  0.002869  0.000678  0.295628  0.292385  0.069143  0.261633  0.041348  0.009778  24  0  0  0  0
23  15  24.044091  0.219903  0.138459  0.370909  11741229.138568  6097094.173671  15050989.116053  814157.503242  422783.246190  1043662.088136  0.049100  2.454985  0.022066  0.012891  0.014143  1.000000  0.004925  0.003972  0.000939  0.294515  0.291606  0.068959  0.231043  0.058984  0.013948  20  0  0  0  0
25  14  22.531935  0.000000  0.123807  0.417552  10869554.624753  6193465.979887  8109770.934005  753714.057549  429465.836931  562345.796813  0.041143  2.057140  0.020428  0.013095  0.007621  1.000000  0.004476  0.004768  0.001127  0.293702  0.291046  0.068827  0.209977  0.071696  0.016955  19  0  0  0  0
24  14  22.534379  0.000000  0.123793  0.417590  10868759.535711  6193689.722527  8110496.290373  753658.924674  429481.351640  562396.094301  0.041142  2.057123  0.020426  0.013095  0.007621  1.000000  0.004475  0.004768  0.001128  0.293715  0.291043  0.068826  0.209963  0.071707  0.016957  19  0  0  0  0
15  25  28.902346  0.694101  0.220845  0.000846  16641880.767024  5553747.537236  54403115.401684  1153977.316567  385106.633657  3772407.818744  0.094139  4.706953  0.031276  0.011742  0.051121  1.000000  0.007799  0.000329  0.000078  0.299541  0.294689  0.069688  0.365903  0.000085  0.000020  33  0  0  0  0
16  24  28.910536  0.693912  0.220415  0.001764  16615814.734568  5555583.840592  54284470.515759  1152169.851978  385233.966165  3764180.773436  0.093982  4.699124  0.031227  0.011746  0.051010  1.000000  0.007780  0.000334  0.000079  0.299384  0.294690  0.069688  0.365016  0.000177  0.000042  34  0  0  0  0
22  17  27.048437  0.590171  0.178763  0.194756  14138107.303203  5830105.097766  34497571.210967  980361.255767  404269.753534  2392122.333492  0.071313  3.565660  0.026570  0.012326  0.032416  1.000000  0.006249  0.001806  0.000427  0.296693  0.293153  0.069325  0.293187  0.024328  0.005753  28  0  0  0  0
17  23  28.902649  0.693021  0.219552  0.003662  16564084.871354  5560451.943738  53958323.715670  1148582.812173  385571.529009  3741565.180016  0.093589  4.679454  0.031130  0.011756  0.050703  1.000000  0.007745  0.000345  0.000082  0.299220  0.294673  0.069684  0.363361  0.000371  0.000088  38  0  0  0  0
19  21  28.765691  0.685966  0.214837  0.015363  16283090.265227  5590607.943042  51851324.964369  1129098.151389  387662.599102  3595462.176450  0.091145  4.557243  0.030602  0.011820  0.048723  1.000000  0.007561  0.000413  0.000098  0.298784  0.294517  0.069647  0.354739  0.001595  0.000377  34  0  0  0  0
18  22  28.862120  0.690737  0.217880  0.007549  16464308.252788  5570875.841738  53237210.763297  1141664.125748  386294.340452  3691561.938112  0.092746  4.637300  0.030942  0.011778  0.050026  1.000000  0.007679  0.000367  0.000087  0.299031  0.294622  0.069672  0.360263  0.000772  0.000183  36  0  0  0  0
25  13  21.491498  0.000000  0.115301  0.441543  10363493.048812  6249479.768849  4104597.078410  718622.856764  433349.931691  284619.989077  0.036547  1.827331  0.019477  0.013213  0.003857  1.000000  0.004223  0.005229  0.001237  0.293250  0.290718  0.068749  0.198105  0.079067  0.018698  16  0  0  0  0
24  15  24.049254  0.220221  0.138430  0.371002  11739403.680544  6097113.848063  15054780.675614  814030.922768  422784.610447  1043925.001552  0.049100  2.454994  0.022062  0.012891  0.014147  1.000000  0.004924  0.003974  0.000940  0.294494  0.291607  0.068959  0.230990  0.059007  0.013954  20  0  0  0  0
22  18  27.873762  0.639727  0.193177  0.112465  14994983.521762  5734076.613419  41621225.407702  1039778.561609  397610.969336  2886089.059320  0.079414  3.970722  0.028181  0.012123  0.039110  1.000000  0.006758  0.001093  0.000258  0.297463  0.293707  0.069456  0.317032  0.012848  0.003038  29  0  0  0  0
20  20  28.590478  0.677357  0.209888  0.030676  15988719.847116  5623192.939727  49555441.082051  1108685.988250  389922.100150  3436261.545298  0.088503  4.425158  0.030048  0.011889  0.046566  1.000000  0.007373  0.000509  0.000120  0.298451  0.294336  0.069605  0.345908  0.003251  0.000769  34  0  0  0  0
21  19  28.315963  0.663417  0.202876  0.059834  15571713.748772  5669650.870273  46264172.326187  1079770.051097  393143.574861  3208039.174272  0.084725  4.236248  0.029265  0.011987  0.043473  1.000000  0.007111  0.000704  0.000166  0.298022  0.294074  0.069543  0.333625  0.006514  0.001540  34  0  0  0  0
23  16  25.730877  0.477851  0.158737  0.292471  12947182.357771  5962886.646595  24795942.568188  897780.422987  413477.059941  1719394.320099  0.060239  3.011971  0.024332  0.012607  0.023300  1.000000  0.005574  0.002873  0.000679  0.295596  0.292386  0.069144  0.261494  0.041409  0.009792  23  0  0  0  0
16  25  28.932367  0.694713  0.220845  0.000848  16641382.422065  5552703.411533  54510690.729784  1153942.760450  385034.232142  3779867.281421  0.094237  4.711850  0.031275  0.011740  0.051222  1.000000  0.007797  0.000330  0.000078  0.299407  0.294707  0.069692  0.365798  0.000085  0.000020  37  0  0  0  0
17  24  28.944941  0.694605  0.220414  0.001767  16615264.868693  5554684.963844  54405889.186271  1152131.723310  385171.636469  3772600.157852  0.094094  4.704682  0.031226  0.011744  0.051124  1.000000  0.007778  0.000335  0.000079  0.299267  0.294706  0.069692  0.364922  0.000178  0.000042  34  0  0  0  0
24  17  27.108801  0.591891  0.178616  0.195452  14129096.452433  5830641.344230  34620868.690380  979736.427508  404306.937808  2400671.997826  0.071413  3.570663  0.026553  0.012328  0.032532  1.000000  0.006244  0.001814  0.000429  0.296632  0.293155  0.069325  0.292913  0.024432  0.005778  27  0  0  0  0
18  23  28.941003  0.693789  0.219549  0.003671  16563494.648640  5559699.413368  54091815.904959  1148541.885091  385519.347229  3750821.763483  0.093712  4.685591  0.031129  0.011755  0.050829  1.000000  0.007743  0.000346  0.000082  0.299121  0.294686  0.069688  0.363277  0.000372  0.000088  35  0  0  0  0
21  20  28.637872  0.678361  0.209867  0.030769  15987229.788191  5622912.489986  49705517.524960  1108582.664940  389902.653271  3446668.110115  0.088641  4.432039  0.030046  0.011888  0.046707  1.000000  0.007371  0.000510  0.000121  0.298397  0.294343  0.069606  0.345830  0.003259  0.000771  29  0  0  0  0
20  21  28.810957  0.686892  0.214825  0.015407  16282118.982726  5590158.758685  52001533.745192  1129030.800950  387631.451868  3605877.917811  0.091283  4.564162  0.030600  0.011819  0.048864  1.000000  0.007560  0.000414  0.000098  0.298716  0.294526  0.069650  0.354667  0.001599  0.000378  38  0  0  0  0
22  19  28.362103  0.664451  0.202839  0.060009  15569357.657367  5669562.156792  46399611.414897  1079606.675570  393137.423312  3217430.759173  0.084848  4.242381  0.029260  0.011987  0.043600  1.000000  0.007109  0.000706  0.000167  0.297979  0.294079  0.069544  0.333532  0.006531  0.001545  32  0  0  0  0
19  22  28.904065  0.691581  0.217874  0.007570  16463635.058248  5570268.577955  53380693.832095  1141617.445253  386252.231712  3701511.306758  0.092878  4.643914  0.030941  0.011777  0.050160  1.000000  0.007678  0.000368  0.000087  0.298948  0.294634  0.069675  0.360189  0.000774  0.000183  37  0  0  0  0
18  24  28.981932  0.695341  0.220411  0.001772  16614707.977403  5553927.203176  54535387.746303  1152093.107487  385119.092010  3781579.816034  0.094213  4.710634  0.031225  0.011742  0.051245  1.000000  0.007777  0.000336  0.000079  0.299168  0.294719  0.069695  0.364839  0.000178  0.000042  33  0  0  0  0
23  18  27.913207  0.640690  0.193122  0.112741  14991578.682771  5734184.380822  41723252.342503  1039542.464078  397618.442117  2893163.786635  0.079504  3.975207  0.028174  0.012124  0.039206  1.000000  0.006755  0.001096  0.000259  0.297428  0.293710  0.069457  0.316918  0.012881  0.003046  31  0  0  0  0
25  15  24.053521  0.220482  0.138406  0.371080  11737902.608714  6097137.012070  15057906.478655  813926.835804  422786.216680  1044141.750240  0.049100  2.455002  0.022060  0.012891  0.014150  1.000000  0.004923  0.003975  0.000940  0.294477  0.291609  0.068960  0.230946  0.059027  0.013959  20  0  0  0  0
24  16  25.747668  0.478483  0.158669  0.292733  12943079.384109  5963147.848331  24818141.276437  897495.915569  413495.172129  1720933.617618  0.060253  3.012656  0.024325  0.012608  0.023321  1.000000  0.005571  0.002877  0.000680  0.295571  0.292387  0.069144  0.261377  0.041461  0.009805  23  0  0  0  0
17  25  28.966090  0.695390  0.220844  0.000849  16640842.232162  5551802.580482  54630041.702742  1153905.302731  384971.766931  3788143.288047  0.094346  4.717312  0.031274  0.011738  0.051334  1.000000  0.007795  0.000330  0.000078  0.299291  0.294722  0.069696  0.365704  0.000085  0.000020  32  0  0  0  0
23  17  27.081222  0.591107  0.178683  0.195135  14133213.230283  5830388.745286  34564612.467678  980021.892133  404289.422152  2396771.092284  0.071368  3.568380  0.026561  0.012327  0.032479  1.000000  0.006246  0.001811  0.000428  0.296659  0.293154  0.069325  0.293038  0.024385  0.005766  28  0  0  0  0
19  23  28.980466  0.694571  0.219545  0.003681  16562907.924755  5559079.963212  54228361.026594  1148501.200623  385476.393464  3760290.042656  0.093838  4.691886  0.031127  0.011753  0.050957  1.000000  0.007742  0.000347  0.000082  0.299038  0.294698  0.069690  0.363205  0.000372  0.000088  36  0  0  0  0
20  22  28.945353  0.692403  0.217867  0.007590  16462961.549635  5569782.287677  53521212.175046  1141570.742980  386218.511488  3711255.096092  0.093008  4.650401  0.030940  0.011776  0.050292  1.000000  0.007676  0.000369  0.000087  0.298880  0.294643  0.069677  0.360124  0.000775  0.000183  36  0  0  0  0
23  19  28.402192  0.665342  0.202807  0.060161  15567301.203470  5669512.571428  46517042.154464  1079464.077436  393133.984975  3225573.613435  0.084954  4.247700  0.029256  0.011987  0.043711  1.000000  0.007108  0.000707  0.000167  0.297944  0.294082  0.069545  0.333453  0.006546  0.001548  32  0  0  0  0
25  16  25.761497  0.479003  0.158614  0.292949  12939719.082030  5963368.767436  24836451.371951  897262.906306  413510.491049  1722203.271883  0.060264  3.013224  0.024318  0.012608  0.023338  1.000000  0.005569  0.002880  0.000681  0.295551  0.292387  0.069144  0.261282  0.041503  0.009815  25  0  0  0  0
21  21  28.853509  0.687755  0.214814  0.015449  16281248.496498  5589803.797429  52142551.877107  1128970.439902  387606.838229  3615656.363392  0.091413  4.570668  0.030598  0.011818  0.048997  1.000000  0.007559  0.000415  0.000098  0.298661  0.294533  0.069651  0.354606  0.001603  0.000379  36  0  0  0  0
24  18  27.946474  0.641498  0.193076  0.112973  14988739.664970  5734286.891177  41809342.318867  1039345.601585  397625.550366  2899133.417190  0.079580  3.978996  0.028169  0.012124  0.039287  1.000000  0.006753  0.001098  0.000260  0.297401  0.293712  0.069457  0.316823  0.012908  0.003052  30  0  0  0  0
18  25  29.002417  0.696109  0.220841  0.000851  16640280.544485  5551044.581405  54757464.163829  1153866.354319  384919.205940  3796978.985873  0.094463  4.723166  0.031273  0.011736  0.051454  1.000000  0.007793  0.000331  0.000078  0.299191  0.294736  0.069699  0.365620  0.000085  0.000020  34  0  0  0  0
22  20  28.680573  0.679259  0.209847  0.030852  15985907.804675  5622702.092985  49840562.627059  1108490.996275  389888.063973  3456032.375291  0.088765  4.438237  0.030043  0.011888  0.046834  1.000000  0.007370  0.000511  0.000121  0.298353  0.294349  0.069608  0.345765  0.003267  0.000773  35  0  0  0  0
20  23  29.019490  0.695337  0.219539  0.003690  16562333.821157  5558580.496637  54362749.787066  1148461.391269  385441.759572  3769608.795948  0.093962  4.698093  0.031126  0.011752  0.051083  1.000000  0.007740  0.000348  0.000082  0.298970  0.294707  0.069692  0.363142  0.000373  0.000088  38  0  0  0  0
19  24  29.020079  0.696091  0.220407  0.001776  16614181.186139  5553299.829826  54668276.223012  1152056.578853  385075.588837  3790794.537009  0.094335  4.716761  0.031224  0.011741  0.051370  1.000000  0.007775  0.000337  0.000080  0.299085  0.294731  0.069698  0.364768  0.000179  0.000042  38  0  0  0  0
21  22  28.984500  0.693176  0.217860  0.007609  16462320.150832  5569398.504986  53653963.631175  1141526.267258  386191.899320  3720460.315818  0.093131  4.656537  0.030938  0.011775  0.050417  1.000000  0.007675  0.000370  0.000087  0.298824  0.294651  0.069679  0.360069  0.000777  0.000184  37  0  0  0  0
22  21  28.892258  0.688535  0.214803  0.015487  16280425.052546  5589533.314018  52270480.086946  1128913.340849  387588.082433  3624527.130727  0.091531  4.576572  0.030597  0.011818  0.049117  1.000000  0.007557  0.000416  0.000098  0.298617  0.294539  0.069653  0.354554  0.001606  0.000380  35  0  0  0  0
25  18  27.974081  0.642165  0.193037  0.113166  14986379.790441  5734382.214829  41880670.736155  1039181.963730  397632.160275  2904079.455244  0.079643  3.982136  0.028165  0.012124  0.039354  1.000000  0.006752  0.001100  0.000260  0.297379  0.293713  0.069457  0.316745  0.012931  0.003058  29  0  0  0  0
23  20  28.718002  0.680041  0.209830  0.030925  15984733.907918  5622548.970377  49958654.204344  1108409.596207  389877.446181  3464221.053204  0.088873  4.443659  0.030041  0.011888  0.046945  1.000000  0.007369  0.000512  0.000121  0.298318  0.294353  0.069609  0.345709  0.003273  0.000774  37  0  0  0  0
24  19  28.436208  0.666094  0.202780  0.060290  15565583.543850  5669484.442363  46616704.840664  1079344.971893  393132.034456  3232484.399589  0.085044  4.252218  0.029253  0.011987  0.043804  1.000000  0.007106  0.000709  0.000168  0.297916  0.294085  0.069545  0.333387  0.006559  0.001551  32  0  0  0  0
19  25  29.039928  0.696844  0.220838  0.000853  16639754.849525  5550416.439609  54888413.498052  1153829.901704  384875.649482  3806059.243293  0.094584  4.729203  0.031272  0.011735  0.051577  1.000000  0.007792  0.000332  0.000078  0.299108  0.294747  0.069702  0.365549  0.000086  0.000020  37  0  0  0  0
20  24  29.057933  0.696828  0.220403  0.001780  16613624.433060  5552797.349866  54799252.117748  1152017.972614  385040.745992  3799876.636181  0.094456  4.722810  0.031223  0.011740  0.051493  1.000000  0.007774  0.000337  0.000080  0.299016  0.294740  0.069700  0.364706  0.000179  0.000042  35  0  0  0  0
23  21  28.926438  0.689220  0.214794  0.015520  16279757.157812  5589320.275260  52383470.370295  1128867.027852  387573.309951  3632362.075936  0.091636  4.581796  0.030595  0.011817  0.049223  1.000000  0.007557  0.000417  0.000099  0.298582  0.294544  0.069654  0.354512  0.001609  0.000381  29  0  0  0  0
22  22  29.020332  0.693879  0.217854  0.007626  16461768.864191  5569095.115305  53775373.383270  1141488.040071  386170.861745  3728879.081815  0.093243  4.662158  0.030937  0.011775  0.050531  1.000000  0.007674  0.000371  0.000088  0.298780  0.294657  0.069680  0.360024  0.000779  0.000184  38  0  0  0  0
21  23  29.056611  0.696060  0.219535  0.003698  16561837.294537  5558178.918190  54490409.260776  1148426.961239  385413.913416  3778460.928647  0.094080  4.704002  0.031125  0.011751  0.051203  1.000000  0.007739  0.000348  0.000082  0.298914  0.294715  0.069694  0.363091  0.000374  0.000088  37  0  0  0  0
25  17  27.131573  0.592536  0.178560  0.195715  14125725.281390  5830855.556105  34667376.897653  979502.664572  404321.791636  2403896.958813  0.071451  3.572554  0.026547  0.012328  0.032576  1.000000  0.006241  0.001817  0.000430  0.296610  0.293155  0.069325  0.292811  0.024471  0.005787  28  0  0  0  0
24  20  28.750006  0.680706  0.209815  0.030988  15983741.175901  5622435.879907  50059566.336688  1108340.758421  389869.604289  3471218.478154  0.088966  4.448295  0.030039  0.011887  0.047040  1.000000  0.007368  0.000513  0.000121  0.298290  0.294356  0.069609  0.345664  0.003279  0.000775  32  0  0  0  0
20  25  29.077167  0.697566  0.220834  0.000855  16639239.672502  5549908.841427  55017761.789997  1153794.178422  384840.451730  3815028.481622  0.094704  4.735178  0.031271  0.011734  0.051699  1.000000  0.007790  0.000333  0.000079  0.299039  0.294757  0.069704  0.365488  0.000086  0.000020  35  0  0  0  0
21  24  29.094017  0.697525  0.220398  0.001784  16613153.379537  5552392.058660  54923980.220665  1151985.308934  385012.642386  3808525.502467  0.094572  4.728583  0.031222  0.011739  0.051611  1.000000  0.007773  0.000338  0.000080  0.298960  0.294748  0.069702  0.364655  0.000179  0.000042  36  0  0  0  0
25  19  28.464569  0.666718  0.202757  0.060397  15564147.155617  5669472.373975  46699691.135638  1079245.370204  393131.197613  3238238.815411  0.085120  4.255980  0.029250  0.011987  0.043882  1.000000  0.007105  0.000710  0.000168  0.297895  0.294087  0.069546  0.333334  0.006570  0.001554  31  0  0  0  0
23  22  29.052154  0.694500  0.217848  0.007641  16461296.182913  5568858.189806  53883089.300246  1141455.263519  386154.432914  3736348.293172  0.093343  4.667149  0.030936  0.011774  0.050632  1.000000  0.007673  0.000372  0.000088  0.298745  0.294661  0.069682  0.359987  0.000780  0.000184  29  0  0  0  0
24  21  28.955914  0.689806  0.214785  0.015549  16279133.795766  5589163.122368  52480499.989602  1128823.802830  387562.412692  3639090.280595  0.091726  4.586279  0.030594  0.011817  0.049315  1.000000  0.007556  0.000418  0.000099  0.298555  0.294548  0.069655  0.354476  0.001612  0.000381  31  0  0  0  0
22  23  29.090768  0.696720  0.219530  0.003706  16561358.457189  5557866.047150  54607420.948559  1148393.757814  385392.218387  3786574.725120  0.094188  4.709421  0.031125  0.011751  0.051313  1.000000  0.007738  0.000349  0.000083  0.298870  0.294721  0.069696  0.363048  0.000375  0.000089  37  0  0  0  0
21  25  29.112728  0.698250  0.220829  0.000857  16638781.919424  5549501.643000  55140997.462623  1153762.437018  384812.215874  3823573.860164  0.094818  4.740882  0.031270  0.011733  0.051814  1.000000  0.007789  0.000333  0.000079  0.298983  0.294765  0.069706  0.365438  0.000086  0.000020  35  0  0  0  0
25  20  28.776845  0.681261  0.209802  0.031040  15982910.321049  5622353.038157  50144119.437504  1108283.145482  389863.859896  3477081.539051  0.089044  4.452181  0.030037  0.011887  0.047119  1.000000  0.007367  0.000514  0.000122  0.298269  0.294359  0.069610  0.345626  0.003284  0.000777  35  0  0  0  0
22  24  29.127269  0.698162  0.220394  0.001788  16612723.699472  5552073.036551  55038614.644762  1151955.514161  384990.520831  3816474.455290  0.094678  4.733895  0.031221  0.011739  0.051718  1.000000  0.007772  0.000339  0.000080  0.298916  0.294754  0.069704  0.364613  0.000180  0.000043  36  0  0  0  0
23  23  29.121220  0.697305  0.219525  0.003713  16560931.649443  5557622.859225  54711523.819853  1148364.162213  385375.355308  3793793.401527  0.094285  4.714247  0.031124  0.011750  0.051411  1.000000  0.007738  0.000350  0.000083  0.298834  0.294726  0.069697  0.363012  0.000375  0.000089  37  0  0  0  0
24  22  29.079697  0.695034  0.217843  0.007654  16460883.394498  5568675.939794  53976160.549560  1141426.640043  386141.795377  3742802.017486  0.093429  4.671464  0.030936  0.011774  0.050720  1.000000  0.007673  0.000372  0.000088  0.298717  0.294665  0.069683  0.359957  0.000781  0.000185  36  0  0  0  0
25  21  28.980742  0.690298  0.214778  0.015573  16278648.158974  5589039.568464  52562375.963954  1128790.127920  387553.845247  3644767.704830  0.091801  4.590068  0.030593  0.011817  0.049391  1.000000  0.007555  0.000419  0.000099  0.298533  0.294550  0.069655  0.354448  0.001614  0.000382  34  0  0  0  0
22  25  29.145554  0.698877  0.220825  0.000859  16638334.214143  5549184.251999  55254278.223828  1153731.392345  384790.207423  3831428.947618  0.094923  4.746128  0.031269  0.011732  0.051921  1.000000  0.007788  0.000334  0.000079  0.298939  0.294771  0.069708  0.365395  0.000086  0.000020  37  0  0  0  0
23  24  29.156969  0.698729  0.220390  0.001791  16612337.354036  5551824.800244  55140773.139834  1151928.724288  384973.307688  3823558.305226  0.094773  4.738632  0.031220  0.011738  0.051814  1.000000  0.007771  0.000340  0.000080  0.298880  0.294759  0.069705  0.364578  0.000180  0.000043  37  0  0  0  0
24  23  29.147624  0.697810  0.219521  0.003720  16560593.576449  5557431.411903  54801841.340411  1148340.719637  385362.080013  3800056.177440  0.094369  4.718438  0.031123  0.011750  0.051496  1.000000  0.007737  0.000350  0.000083  0.298806  0.294730  0.069698  0.362984  0.000376  0.000089  37  0  0  0  0
25  22  29.103046  0.695485  0.217838  0.007665  16460504.007390  5568539.160764  54054799.702225  1141400.332673  386132.310879  3748254.994805  0.093502  4.675108  0.030935  0.011773  0.050794  1.000000  0.007672  0.000373  0.000088  0.298695  0.294668  0.069683  0.359932  0.000782  0.000185  37  0  0  0  0
24  24  29.182794  0.699218  0.220386  0.001794  16611993.552009  5551633.516687  55229411.786031  1151904.884451  384960.043750  3829704.665035  0.094855  4.742744  0.031220  0.011738  0.051898  1.000000  0.007770  0.000340  0.000080  0.298852  0.294763  0.069706  0.364550  0.000180  0.000043  39  0  0  0  0
25  23  29.170043  0.698236  0.219517  0.003725  16560302.856145  5557284.098768  54878415.834630  1148320.560579  385351.865061  3805365.987707  0.094440  4.721993  0.031123  0.011750  0.051568  1.000000  0.007737  0.000351  0.000083  0.298784  0.294733  0.069699  0.362961  0.000377  0.000089  37  0  0  0  0
23  25  29.174861  0.699434  0.220821  0.000861  16637983.839981  5548931.764304  55355488.082340  1153707.096784  384772.699482  3838447.017425  0.095016  4.750824  0.031269  0.011732  0.052016  1.000000  0.007788  0.000335  0.000079  0.298903  0.294776  0.069709  0.365361  0.000086  0.000020  38  0  0  0  0
24  25  29.200387  0.699916  0.220817  0.000862  16637642.822973  5548739.947889  55443280.897229  1153683.450064  384759.398594  3844534.725801  0.095098  4.754897  0.031268  0.011732  0.052099  1.000000  0.007787  0.000335  0.000079  0.298875  0.294780  0.069710  0.365332  0.000086  0.000020  37  0  0  0  0
25  24  29.204727  0.699633  0.220383  0.001797  16611727.122641  5551483.155305  55304754.580856  1151886.409769  384949.617427  3834929.067097  0.094925  4.746243  0.031219  0.011737  0.051968  1.000000  0.007770  0.000341  0.000081  0.298830  0.294766  0.069706  0.364528  0.000181  0.000043  32  0  0  0  0
25  25  29.222085  0.700324  0.220814  0.000863  16637372.708703  5548589.814648  55517936.370447  1153664.719865  384748.988091  3849711.467772  0.095167  4.758363  0.031267  0.011731  0.052169  1.000000  0.007787  0.000336  0.000079  0.298853  0.294783  0.069710  0.365310  0.000087  0.000020  36  0  0  0  0
